# Supplementary material for: Disturbances of paraventricular thalamic nucleus neurons in bipolar disorder revealed by single-nucleus analysis
Source: Nat Commun. 2026 Jan 7;17:1338. doi: 10.1038/s41467-025-68094-5 (PMC12873406; doi:10.1038/s41467-025-68094-5)
Supplement: Supplementary file 3 — Supplementary Data 1-31 [file 41467_2025_68094_MOESM3_ESM.zip]

Archive with 32 entries (31 files):
- SupplementaryData/
- SupplementaryData/DataS01.sampledata.xlsx
- SupplementaryData/DataS02.GSEAGO.txt
- SupplementaryData/DataS03.ExN_Tha_specific_genes.txt
- SupplementaryData/DataS04.InN_Tha_specific_genes.txt
- SupplementaryData/DataS05.PVT_Tha_specific_genes.txt
- SupplementaryData/DataS06.compositional_changes.txt
- SupplementaryData/DataS07.scCODA.txt
- SupplementaryData/DataS08.IHC_count_data.txt
- SupplementaryData/DataS09.IHC_GLM.txt
- SupplementaryData/DataS10.DEG.txt
- SupplementaryData/DataS11.DEGGO.txt
- SupplementaryData/DataS12.DEG_GSEA.txt
- SupplementaryData/DataS13.notableDEGs.txt
- SupplementaryData/DataS14.PVT_module_GSEA_top10_GOs.txt
- SupplementaryData/DataS15.MAGMA_PsychiatricDisorders.txt
- SupplementaryData/DataS16.medication_signatures.txt
- SupplementaryData/DataS17.HBCA.profiles.txt
- SupplementaryData/DataS18.Celltype_markers.txt
- SupplementaryData/DataS19.thalamus.exp_seq_batches.cellcomposition.txt
- SupplementaryData/DataS20.cortex.exp_seq_batches.cellcomposition.txt
- SupplementaryData/DataS21.CompositionalAnalysis.GLM.AIC.txt
- SupplementaryData/DataS22.CompositionalAnalysis.GLM.Anova_ChiSq.txt
- SupplementaryData/DataS23.PutativeBDriskgenes.txt
- SupplementaryData/DataS24.Sccomp_PMI.txt
- SupplementaryData/DataS25.DEG_by_other_covariates.txt
- SupplementaryData/DataS26.DEG_Dx_withPMI.txt
- SupplementaryData/DataS27.DEG-GO_Dx_withPMI.txt
- SupplementaryData/DataS28.DEG_GSEA_withPMI.txt
- SupplementaryData/DataS29.lowPMI.DEG.txt
- SupplementaryData/DataS30.lowPMI.GSEA.txt
- SupplementaryData/DataS31.Mediation_signatures.references.txt
