# Supplementary material for: Disturbances of paraventricular thalamic nucleus neurons in bipolar disorder revealed by single-nucleus analysis
Source: Nat Commun. 2026 Jan 7;17:1338. doi: 10.1038/s41467-025-68094-5 (PMC12873406; doi:10.1038/s41467-025-68094-5)
Supplement: Supplementary file 3 — Supplementary Data 1-31 [file 41467_2025_68094_MOESM3_ESM.zip › SupplementaryData/DataS01.sampledata.xlsx]

## Sheet: Data
Sample information
Group	Sex	Age*	PMI (h)*	pH*	Race	Cause of death	Refrigerator Delay (h)*	Subtype	Medication at time of death	Substance at time of death
BD (N = 21)	14 males (66.7%) 7 females (33.3%)	44.3 ± 13.9	44.1 ± 17.5	6.54 ± 0.21	20 Caucasians 1 Asian	Suicide (17) Accidental (3) Natural (1)	7.8 ± 5.0 with 3 missing values	Bipolar II disorder (9; 42.8%) Bipolar I disorder (5; 23.8%) Bipolar disorder without subtype information (7; 33.3%)	lithium (2; 9.5%) anticonvulsant (3; 14.3%) antipsychotics (5; 23.8%) antidepressant (7; 33.3%) benzodiazepines (2; 9.5%) opioid (5; 23.8%)	psychostimulant (3; 14.3%) alcohol (7; 33.3%) cannabinoid (2; 9.5%) cyanide (1; 4.8%)
Control (N = 21)	14 males (66.7%) 7 females (33.3%)	52.5 ± 11.8	59.9 ± 21.7	6.37 ± 0.16	21 Caucasians	Accidental (7) Natural (12) Undetermined (2)	11.9 ± 9.2 with 0 missing values	.	anticonvulsant (1; 4.8%) antipsychotics (0) antidepressant (3; 14.3%) opioid (4; 19.0%)	psychostimulant (2; 9.5%) alcohol (1; 4.8%) cannabinoid (1; 4.8%) cyanide (0)
P value	1	0.0472	0.0153	0.00866	1	2.33 × 10-8	0.0986	.	.	.
test type (two-sided)	Fisher exact test	Welch's t test	Welch's t test	Welch's t test	Fisher's exact test	Fisher's exact test	Welch's t test	.	.	.
* Data are presented as the mean ± s.e.m.
Sequencing metrics
	Medial Thalamus snRNA-seq data before QC								Frontal Cortex snRNA-seq data before QC
Individual ID	Experimental batch (date)	Sequnece batch (date)	Number of Reads	Estimated Number of Cells	Mean Reads per Cell	Median UMI Counts per Cell	Median Genes per Cell	Total Genes Detected	Experimental batch (date)	Sequnece batch (date)	Number of Reads	Estimated Number of Cells	Mean Reads per Cell	Median UMI Counts per Cell	Median Genes per Cell	Total Genes Detected
BD01	2023.01.18	2023.02.01	536394116	4565	117501	7977	3366	32240	2024.01.17	2024.02.09, 2024.04.10	418566215	4840	86481	13675	4864	32829
BD02	2023.01.25	2023.02.01	408852506	6755	60526	6526	2918	32444	2024.01.24	2024.02.09	365699948	4885	74862	6418	2865	32757
BD03	2022.11.16	2022.11.22	355133786	5416	65571	5428	2750	32574	2023.10.18	2023.10.27	380287235	5345	71148	8906	3742	32758
BD04	2022.11.30	2023.01.06	443680194	6074	73046	6048	2796	32801	2023.12.20	2024.01.11	352756888	4914	71786	6980	3074	32573
BD05	2022.10.12	2022.10.25	291489151	5500	52998	7078	2921	32082	2023.07.26	2023.08.16, 2024.03.29	404498041	5209	77654	10699	3932	32743
BD06	2022.11.02	2022.11.24	295121742	5822	50691	6158	2796	32534	2023.11.29	2023.12.27	369950316	6435	57490	7967	3512	32676
BD07	2022.12.14	2023.01.06, 2024.01.19	726083267	11699	62064	3947	2209	33011	2024.01.31	2024.02.20	401951958	5063	79390	8715	3635	32891
BD08	2023.03.08	2023.04.06	343189318	4564	75195	6274	2770	31942	2023.06.28	2023.07.05	395979119	2892	136922	7754	3206	31999
BD09	2023.03.15	2023.04.06	312729159	3354	93241	7062	2967	31152	2024.03.13	2024.03.29, 2024.04.10	485536389	4346	111720	14929	4588	32646
BD10	2022.09.28	2022.10.11	338263339	5795	58372	5432	2536	31781	2023.12.13	2024.01.11	308485805	5467	56427	7289	3245	32491
BD11	2022.09.14	2022.09.21	268382353	1990	134866	3404	1693	30159	2024.02.07	2024.03.29	205408158	3505	58604	2848	1574	31739
BD12	2022.10.26	2022.11.24	247944212	3502	70801	5672	2666	31531	2023.10.04	2023.10.27	358157700	2737	130858	4475	2225	30760
BD13	2023.02.01	2023.03.07	302622446	5204	58152	4267	2104	31536	2023.06.21	2023.07.05, 2024.04.10	383559262	6140	62469	7322	3109	32656
BD14	2022.10.19	2022.10.25	408788669	4770	85700	6271	2786	32487	2023.11.08	2023.12.27	293097482	5534	52963	4795	2426	32224
BD15	2022.10.05	2022.10.11	296375442	2951	100432	2994	1750	31117	2024.02.28	2024.03.29	380599984	3259	116784	13063	4685	32494
BD16	2022.12.07	2023.01.06	503252045	3440	146294	4898	2402	32410	2023.09.27	2023.10.10	312983314	4717	66352	11221	4372	32475
BD17	2023.02.28	2023.03.08	375224628	3339	112376	4048	1924	30008	2023.08.16	2023.08.31	344300321	3866	89059	20030	5582	32201
BD18	2023.01.11	2023.02.15	470911324	5094	92444	7394	3147	32834	2024.03.06	2024.03.26	358044721	5014	71409	7780	3358	32719
BD19	2022.12.21	2023.01.10	520582775	6032	86304	6371	2932	33005	2023.08.30	2023.10.10	326733360	5280	61881	6470	3004	32460
BD20	2023.02.15	2023.03.08	316704401	3005	105392	5804	2614	30174	2023.08.09	2023.08.31, 2024.04.10	379276971	5167	73404	14168	4763	32590
BD21	2023.02.08	2023.03.07	315948313	3469	91078	5759	2708	31196	2023.08.02	2023.08.16, 2024.03.26	340535390	5187	65652	14231	5069	32629
CT01	2023.02.15	2023.03.08	357136667	3757	95059	6454	2894	31335	2023.07.26	2023.08.16, 2024.03.29	337269304	4045	83379	12595	4326	32041
CT02	2022.10.26	2022.11.22	303580536	4097	74098	6189	2867	32410	2023.08.30	2023.10.10	366383618	5231	70041	11476	4438	32533
CT03	2022.11.30	2023.03.16	280331512	4506	62213	3935	1906	30712	2024.01.17	2024.02.09	314969066	5048	62395	5457	2562	31215
CT04	2023.02.08	2023.03.07	370361482	2660	139234	5802	2606	30791	2023.08.16	2023.08.31, 2024.04.10	428857733	6185	69338	16072	5288	32954
CT05	2022.09.14	2022.09.21	267773954	3342	80124	4580	2282	31785	2024.01.24	2024.02.09	271109728	4370	62039	9884	3936	32473
CT06	2022.10.05	2022.10.11	328601156	5359	61318	4690	2311	32243	2023.09.27	2023.10.10	318803744	4409	72307	7240	3128	32202
CT07	2022.11.16	2022.11.22	340267380	5087	66890	5507	2653	32350	2024.01.31	2024.02.20	337389107	4194	80446	14588	5063	32680
CT08	2023.01.18	2023.02.01	383971900	5368	71530	6018	2730	32330	2023.10.18	2023.10.27, 2024.04.10	368406540	5298	69537	8987	3549	32629
CT09	2022.12.07	2023.01.10	416944185	4374	95323	6042	2860	32609	2023.10.04	2023.10.27, 2024.04.10	402004083	5897	68171	8841	3683	32774
CT10	2022.12.21	2023.03.16, 2024.01.19	347275217	3319	104632	7373	3176	32301	2024.02.07	2024.02.20, 2024.04.10	450265159	5103	88235	15048	5333	32923
CT11	2022.10.19	2022.10.25	382229632	2620	145889	6985	2894	31654	2024.02.28	2024.03.26, 2024.04.10	524473306	6024	87064	12251	4578	33290
CT12	2023.02.01	2023.03.07	299220986	2948	101500	5258	2556	31080	2023.06.28	2023.07.05	299440562	4308	69508	10124	3982	32303
CT13	2023.01.25	2023.02.15	435958528	3714	117382	9782	3804	32257	2023.11.29	2023.12.27	332679469	4954	67154	12575	4654	32396
CT14	2022.11.02	2022.11.22	350735124	3636	96462	7692	3282	32045	2023.11.08	2023.12.27	309084416	4771	64784	13685	4822	32483
CT15	2023.02.28	2023.03.08	270321755	3440	78582	9452	3897	31386	2023.06.21	2023.07.05	288238458	4806	59975	14486	5084	32344
CT16	2023.01.11	2023.02.15	470000427	4793	98060	8150	3333	32609	2023.12.20	2024.01.11, 2024.04.10	447800245	4875	91856	8064	3408	32422
CT17	2023.03.15	2023.04.06	304534156	2694	113042	5758	2670	30504	2023.08.09	2023.08.31	317382012	4007	79207	18155	5453	32092
CT18	2022.12.14	2023.01.10	426760514	5334	80008	6355	2766	32431	2024.03.06	2024.03.26, 2024.04.10	507804079	6119	82988	10128	4024	33269
CT19	2022.09.28	2022.10.11	338697368	4795	70636	5710	2626	32431	2023.12.13	2024.01.11	332396438	5489	60557	8049	3501	32677
CT20	2022.10.12	2022.10.25, 2024.01.19	333619723	5171	64517	4846	2504	32440	2023.08.02	2023.08.16, 2024.02.20	318545932	4841	65802	15197	5320	32583
CT21 (not analyzed)	2023.03.08	2023.04.06	390100472	837	466070	2785	1435	25292	2024.03.13	NA	NA	NA	NA	NA	NA	NA
