# Supplementary material for: Disturbances of paraventricular thalamic nucleus neurons in bipolar disorder revealed by single-nucleus analysis
Source: Nat Commun. 2026 Jan 7;17:1338. doi: 10.1038/s41467-025-68094-5 (PMC12873406; doi:10.1038/s41467-025-68094-5)
Supplement: Supplementary file 3 — Supplementary Data 1-31 [file 41467_2025_68094_MOESM3_ESM.zip › SupplementaryData/DataS02.GSEAGO.txt]

#### GO enrichment analysis by GSEA
Figure	Target cluster	for comparison	Ontology	GO ID	Description	setSize	enrichmentScore	NES	raw P value (one-sided permutation test)	adjusted P value (FDR)	Storey q-values	rank	leading edge	core enrichment gene
Figure 1b	ExN_Tha	ExN_FrC	BP	GO:0003228	atrial cardiac muscle tissue development	20	0.9278907	1.817056251	1.40E-05	0.00328153	0.002837661	1183	tags=35%, list=7%, signal=33%	SHOX2/PROX1/HCN4/CACNA1G/NOG/ZIC3/WNT2
Figure 1b	ExN_Tha	ExN_FrC	BP	GO:0060561	apoptotic process involved in morphogenesis	24	0.882293618	1.789338732	3.85E-05	0.005140847	0.004445482	132	tags=8%, list=1%, signal=8%	LEF1/BMP7
Figure 1b	ExN_Tha	ExN_FrC	MF	GO:0015464	acetylcholine receptor activity	21	0.877218866	1.726090278	0.000179041	0.011540776	0.009979737	616	tags=29%, list=3%, signal=28%	CHRNA2/HRH3/CHRNA6/CHRNA4/CHRM2/CHRNA3
Figure 1b	ExN_Tha	ExN_FrC	BP	GO:0003209	cardiac atrium morphogenesis	28	0.872792307	1.811493696	8.36E-05	0.007788882	0.006735336	1391	tags=29%, list=8%, signal=26%	SHOX2/PROX1/NOTCH2/HEG1/NOG/WNT2/ACVR1/BMPR2
Figure 1b	ExN_Tha	ExN_FrC	BP	GO:0048596	embryonic camera-type eye morphogenesis	26	0.868734481	1.778831981	1.40E-04	0.010350094	0.00895011	1036	tags=23%, list=6%, signal=22%	PROX1/BMP7/SOX11/HIPK2/CITED2/ZEB1
Figure 1b	ExN_Tha	ExN_FrC	BP	GO:0035115	embryonic forelimb morphogenesis	28	0.867594777	1.800706143	0.000121811	0.009918894	0.008577236	803	tags=21%, list=5%, signal=20%	SHOX2/RUNX2/WNT3/CACNA1C/CTNNB1/SHH
Figure 1b	ExN_Tha	ExN_FrC	BP	GO:0030728	ovulation	21	0.866308818	1.704622743	0.000340811	0.017451426	0.015090896	227	tags=14%, list=1%, signal=14%	GPR149/INHBB/GAS2
Figure 1b	ExN_Tha	ExN_FrC	BP	GO:0003156	regulation of animal organ formation	27	0.863346206	1.789773244	8.39E-05	0.007788882	0.006735336	1183	tags=37%, list=7%, signal=35%	ROBO1/GDNF/BMP7/SULF1/AR/CITED2/ROBO2/CTNNB1/SHH/WNT2
Figure 1b	ExN_Tha	ExN_FrC	BP	GO:0035813	regulation of renal sodium excretion	20	0.862924198	1.6898346	0.001359663	0.038335384	0.03315003	1161	tags=20%, list=7%, signal=19%	EDNRB/DRD2/TACR1/CORIN
Figure 1b	ExN_Tha	ExN_FrC	BP	GO:0003272	endocardial cushion formation	28	0.860989667	1.786997137	0.000194788	0.012267196	0.0106079	1404	tags=29%, list=8%, signal=26%	TGFBR2/ROBO1/TGFBR1/BMP7/NOG/ROBO2/ACVR1/BMPR1A
Figure 1b	ExN_Tha	ExN_FrC	BP	GO:0043651	linoleic acid metabolic process	21	0.857932108	1.688140018	0.000593147	0.02443497	0.021129826	6	tags=5%, list=0%, signal=5%	CYP2J2
Figure 1b	ExN_Tha	ExN_FrC	BP	GO:0002053	positive regulation of mesenchymal cell proliferation	24	0.85461344	1.733201848	3.20E-04	0.017344607	0.014998525	1740	tags=38%, list=10%, signal=34%	SHOX2/TGFBR2/CTNNB1/SHH/WNT2/BMPR1A/SOX9/FGF9/FGFR2
Figure 1b	ExN_Tha	ExN_FrC	BP	GO:0036303	lymph vessel morphogenesis	22	0.853277106	1.702734066	0.000538196	0.023037322	0.019921227	268	tags=14%, list=2%, signal=13%	PROX1/CCBE1/VEGFC
Figure 1b	ExN_Tha	ExN_FrC	BP	GO:0051482	positive regulation of cytosolic calcium ion concentration involved in phospholipase C-activating G protein-coupled signaling pathway	31	0.849619496	1.802529174	0.000109639	0.009269638	0.0080158	422	tags=13%, list=2%, signal=13%	LPAR1/GPR4/DRD2/GRM1
Figure 1b	ExN_Tha	ExN_FrC	BP	GO:0010464	regulation of mesenchymal cell proliferation	31	0.846777028	1.796498673	0.000132084	0.010350094	0.00895011	1740	tags=42%, list=10%, signal=38%	SHOX2/TGFBR2/CTNNB1/LMNA/SHH/CTNNBIP1/ZEB1/WNT2/BMPR1A/SOX9/FGF9/PHF14/FGFR2
Figure 1b	ExN_Tha	ExN_FrC	BP	GO:0003161	cardiac conduction system development	36	0.845072726	1.821214528	2.61E-05	0.004414755	0.003817603	376	tags=11%, list=2%, signal=11%	SHOX2/NOTCH2/HCN4/CACNA1G
Figure 1b	ExN_Tha	ExN_FrC	BP	GO:0002063	chondrocyte development	30	0.839521608	1.765099024	0.000163689	0.011352545	0.009816967	348	tags=20%, list=2%, signal=20%	SHOX2/TGFBR2/SULF1/RUNX2/PTHLH/CHST11
Figure 1b	ExN_Tha	ExN_FrC	BP	GO:0060740	prostate gland epithelium morphogenesis	24	0.837819072	1.69914197	0.000709481	0.027668019	0.023925564	1740	tags=33%, list=10%, signal=30%	BMP7/SULF1/AR/NOG/CYP7B1/SHH/SOX9/FGFR2
Figure 1b	ExN_Tha	ExN_FrC	BP	GO:0060512	prostate gland morphogenesis	26	0.837581217	1.715042154	0.000683491	0.027136573	0.023466002	1740	tags=31%, list=10%, signal=28%	BMP7/SULF1/AR/NOG/CYP7B1/SHH/SOX9/FGFR2
Figure 1b	ExN_Tha	ExN_FrC	BP	GO:0046629	gamma-delta T cell activation	23	0.837580418	1.701169099	1.13E-03	0.034569589	0.029893608	90	tags=9%, list=1%, signal=9%	LEF1/SOX13
Figure 1b	ExN_Tha	ExN_FrC	BP	GO:0010463	mesenchymal cell proliferation	40	0.836358551	1.833901559	2.72E-05	0.004414755	0.003817603	1845	tags=38%, list=10%, signal=34%	SHOX2/TGFBR2/BMP7/CTNNB1/LMNA/SHH/CTNNBIP1/ZEB1/WNT2/BMPR1A/SOX9/FGF9/PHF14/FGFR2/DCHS1
Figure 1b	ExN_Tha	ExN_FrC	BP	GO:0035739	CD4-positive, alpha-beta T cell proliferation	21	0.835360287	1.643725787	1.78E-03	0.043489612	0.037607083	677	tags=14%, list=4%, signal=14%	TGFBR2/CARD11/CD55
Figure 1b	ExN_Tha	ExN_FrC	BP	GO:2000561	regulation of CD4-positive, alpha-beta T cell proliferation	21	0.835360287	1.643725787	0.001777745	0.043489612	0.037607083	677	tags=14%, list=4%, signal=14%	TGFBR2/CARD11/CD55
Figure 1b	ExN_Tha	ExN_FrC	BP	GO:0001569	branching involved in blood vessel morphogenesis	34	0.834895115	1.787273311	0.00017261	0.011481599	0.009928565	1308	tags=26%, list=7%, signal=25%	LEF1/TGFBR2/NRP1/SEMA3E/GBX2/CTNNB1/SHH/ACVR1/GNA13
Figure 1b	ExN_Tha	ExN_FrC	BP	GO:0060713	labyrinthine layer morphogenesis	22	0.833908366	1.6640833	1.49E-03	0.040022999	0.034609373	1056	tags=23%, list=6%, signal=21%	LEF1/BMP7/RSPO3/ADM/NCOA1
Figure 1b	ExN_Tha	ExN_FrC	BP	GO:0003230	cardiac atrium development	36	0.83259701	1.794328138	8.18E-05	0.007788882	0.006735336	1391	tags=25%, list=8%, signal=23%	SHOX2/PROX1/NOTCH2/HEG1/NOG/WNT2/ACVR1/ANK2/BMPR2
Figure 1b	ExN_Tha	ExN_FrC	BP	GO:0003203	endocardial cushion morphogenesis	41	0.831767631	1.826912357	3.15E-05	0.004663594	0.004032783	1458	tags=24%, list=8%, signal=22%	TGFBR2/ROBO1/TGFBR1/BMP7/NOG/ROBO2/APC/ACVR1/BMPR1A/SOX9
Figure 1b	ExN_Tha	ExN_FrC	BP	GO:1901223	negative regulation of NIK/NF-kappaB signaling	28	0.830170733	1.72303197	1.08E-03	0.034234407	0.029603763	611	tags=14%, list=3%, signal=14%	UACA/BMP7/CYLD/LITAF
Figure 1b	ExN_Tha	ExN_FrC	BP	GO:0044062	regulation of excretion	22	0.830031032	1.656345991	0.001870035	0.045136208	0.039030955	1161	tags=18%, list=7%, signal=17%	EDNRB/DRD2/TACR1/CORIN
Figure 1b	ExN_Tha	ExN_FrC	BP	GO:0060411	cardiac septum morphogenesis	69	0.828300071	1.943366825	1.10E-07	8.62E-05	7.46E-05	675	tags=20%, list=4%, signal=20%	PROX1/TGFBR2/ROBO1/TGFBR1/BMP7/NOTCH2/SOX11/NRP1/CHD7/NOG/LRP2/CITED2/TGFBR3/ROBO2
Figure 1b	ExN_Tha	ExN_FrC	BP	GO:0060412	ventricular septum morphogenesis	41	0.825834517	1.813880736	4.59E-05	0.005718386	0.0049449	1404	tags=29%, list=8%, signal=27%	PROX1/TGFBR2/ROBO1/TGFBR1/SOX11/NOG/CITED2/TGFBR3/ROBO2/ACVR1/BMPR2/BMPR1A
Figure 1b	ExN_Tha	ExN_FrC	BP	GO:0051930	regulation of sensory perception of pain	35	0.824883569	1.766775155	0.000176027	0.011481599	0.009928565	1231	tags=23%, list=7%, signal=21%	TAFA4/GRIN2D/EDNRB/OPRK1/OPRM1/GRM1/ATPSCKMT/MGLL
Figure 1b	ExN_Tha	ExN_FrC	BP	GO:0051931	regulation of sensory perception	35	0.824883569	1.766775155	0.000176027	0.011481599	0.009928565	1231	tags=23%, list=7%, signal=21%	TAFA4/GRIN2D/EDNRB/OPRK1/OPRM1/GRM1/ATPSCKMT/MGLL
Figure 1b	ExN_Tha	ExN_FrC	BP	GO:0010575	positive regulation of vascular endothelial growth factor production	28	0.824815088	1.711916247	0.001364373	0.038335384	0.03315003	465	tags=14%, list=3%, signal=14%	CCBE1/SULF1/RORA/IL6ST
Figure 1b	ExN_Tha	ExN_FrC	BP	GO:0010574	regulation of vascular endothelial growth factor production	31	0.824448561	1.749127215	0.00050567	0.022343284	0.019321068	465	tags=13%, list=3%, signal=13%	CCBE1/SULF1/RORA/IL6ST
Figure 1b	ExN_Tha	ExN_FrC	BP	GO:0003148	outflow tract septum morphogenesis	25	0.82331457	1.680841526	1.35E-03	0.038335384	0.03315003	1740	tags=32%, list=10%, signal=29%	TGFBR2/ROBO1/NRP1/LRP2/ROBO2/BMPR2/BMPR1A/FGFR2
Figure 1b	ExN_Tha	ExN_FrC	BP	GO:0060669	embryonic placenta morphogenesis	26	0.821276025	1.681655432	0.001403117	0.038627738	0.03340284	1056	tags=19%, list=6%, signal=18%	LEF1/BMP7/RSPO3/ADM/NCOA1
Figure 1b	ExN_Tha	ExN_FrC	BP	GO:0046641	positive regulation of alpha-beta T cell proliferation	25	0.819485755	1.67302479	0.00161977	0.041742379	0.036096185	677	tags=12%, list=4%, signal=12%	TGFBR2/CARD11/CD55
Figure 1b	ExN_Tha	ExN_FrC	BP	GO:0018149	peptide cross-linking	29	0.819070247	1.708833335	0.000660308	0.026601681	0.023003461	411	tags=10%, list=2%, signal=10%	EGFLAM/SPOCK3/SPOCK2
Figure 1b	ExN_Tha	ExN_FrC	BP	GO:0002347	response to tumor cell	40	0.816978537	1.79140658	8.85E-05	0.007944671	0.006870052	162	tags=8%, list=1%, signal=7%	RBMS3/CD226/NOTCH2
Figure 1b	ExN_Tha	ExN_FrC	BP	GO:0031128	developmental induction	33	0.816940285	1.744004903	0.00030043	0.016460561	0.014234058	1458	tags=30%, list=8%, signal=28%	ROBO1/GDNF/HIPK2/AR/WNT3/ROBO2/CTNNB1/WNT4/WNT2/SOX9
Figure 1b	ExN_Tha	ExN_FrC	BP	GO:0001945	lymph vessel development	30	0.81483721	1.713199934	7.11E-04	0.027668019	0.023925564	268	tags=13%, list=2%, signal=13%	PROX1/CCBE1/HEG1/VEGFC
Figure 1b	ExN_Tha	ExN_FrC	BP	GO:0001773	myeloid dendritic cell activation	27	0.808205336	1.675462608	0.002285132	0.049053359	0.042418261	162	tags=7%, list=1%, signal=7%	TGFBR2/NOTCH2
Figure 1b	ExN_Tha	ExN_FrC	BP	GO:0003197	endocardial cushion development	52	0.807062386	1.813512664	3.08E-05	0.004663594	0.004032783	1458	tags=23%, list=8%, signal=21%	TGFBR2/ROBO1/TGFBR1/BMP7/NOG/CITED2/ROBO2/APC/ACVR1/BMPR2/BMPR1A/SOX9
Figure 1b	ExN_Tha	ExN_FrC	BP	GO:0031076	embryonic camera-type eye development	37	0.802417664	1.741816235	0.000728816	0.027784987	0.02402671	1036	tags=19%, list=6%, signal=18%	PROX1/BMP7/SOX11/HIPK2/TULP3/CITED2/ZEB1
Figure 1b	ExN_Tha	ExN_FrC	BP	GO:0072132	mesenchyme morphogenesis	57	0.801907245	1.820778571	1.55E-05	0.00328153	0.002837661	1458	tags=19%, list=8%, signal=18%	LEF1/TGFBR2/ROBO1/TGFBR1/BMP7/NOG/ROBO2/APC/ACVR1/BMPR1A/SOX9
Figure 1b	ExN_Tha	ExN_FrC	BP	GO:0003180	aortic valve morphogenesis	38	0.798303683	1.73100522	4.39E-04	0.020790736	0.017978521	690	tags=11%, list=4%, signal=10%	TGFBR2/ROBO1/ROBO2/CDH11
Figure 1b	ExN_Tha	ExN_FrC	MF	GO:0098632	cell-cell adhesion mediator activity	51	0.797539506	1.791584576	4.24E-05	0.005532394	0.004784067	903	tags=27%, list=5%, signal=26%	NTNG1/ANXA2/CNTN5/PDLIM5/CNTN6/STXBP6/CNTN2/NEXN/GLDN/EMB/CNTN4/PALLD/TMOD3/NFASC
Figure 1b	ExN_Tha	ExN_FrC	BP	GO:0048246	macrophage chemotaxis	41	0.796814156	1.750139791	2.82E-04	0.016145706	0.013961791	902	tags=15%, list=5%, signal=14%	TAFA4/MTUS1/EDNRB/LGALS3/CYP19A1/PTK2B
Figure 1b	ExN_Tha	ExN_FrC	BP	GO:0035025	positive regulation of Rho protein signal transduction	34	0.795118819	1.70212356	0.001651187	0.041742379	0.036096185	518	tags=12%, list=3%, signal=11%	LPAR1/ROBO1/GPR4/AKAP13
Figure 1b	ExN_Tha	ExN_FrC	BP	GO:0010573	vascular endothelial growth factor production	35	0.790837952	1.693854621	0.001097678	0.034257228	0.029623497	465	tags=11%, list=3%, signal=11%	CCBE1/SULF1/RORA/IL6ST
Figure 1b	ExN_Tha	ExN_FrC	BP	GO:1905314	semi-lunar valve development	47	0.786234724	1.742310218	0.00017046	0.011481599	0.009928565	1458	tags=15%, list=8%, signal=14%	TGFBR2/ROBO1/NOTCH2/ROBO2/CDH11/BMPR2/SOX9
Figure 1b	ExN_Tha	ExN_FrC	MF	GO:0005231	excitatory extracellular ligand-gated monoatomic ion channel activity	31	0.782691304	1.660536176	0.00229628	0.049053359	0.042418261	801	tags=23%, list=4%, signal=22%	CHRNA2/GLRA2/CHRNA6/CHRNA4/GRIK2/CHRNA3/GLRA1
Figure 1b	ExN_Tha	ExN_FrC	BP	GO:1902742	apoptotic process involved in development	38	0.780758203	1.692960403	0.001046798	0.033937304	0.029346847	675	tags=13%, list=4%, signal=13%	LEF1/BMP7/XKR4/MEGF10/ROBO2
Figure 1b	ExN_Tha	ExN_FrC	BP	GO:0003176	aortic valve development	43	0.779979734	1.729259017	0.000441119	0.020790736	0.017978521	1458	tags=14%, list=8%, signal=13%	TGFBR2/ROBO1/ROBO2/CDH11/BMPR2/SOX9
Figure 1b	ExN_Tha	ExN_FrC	MF	GO:0098631	cell adhesion mediator activity	62	0.776741453	1.7910177	4.92E-05	0.005896692	0.005099089	1020	tags=24%, list=6%, signal=23%	NTNG1/ANXA2/CNTN5/PDLIM5/CNTN6/STXBP6/CNTN2/NEXN/GLDN/EMB/CNTN4/PALLD/TMOD3/NFASC/ITGB1
Figure 1b	ExN_Tha	ExN_FrC	BP	GO:0045214	sarcomere organization	42	0.776083534	1.713661408	0.000380678	0.018961226	0.016396476	1060	tags=14%, list=6%, signal=13%	PROX1/CSRP2/AKAP13/TTN/ITGB1/PRKAR1A
Figure 1b	ExN_Tha	ExN_FrC	BP	GO:0097028	dendritic cell differentiation	42	0.768642319	1.697230545	0.000592529	0.02443497	0.021129826	710	tags=10%, list=4%, signal=9%	TGFBR2/FLT3/NOTCH2/GAS6
Figure 1b	ExN_Tha	ExN_FrC	BP	GO:2000648	positive regulation of stem cell proliferation	41	0.767797695	1.686407409	0.001100433	0.034257228	0.029623497	778	tags=15%, list=4%, signal=14%	SHOX2/SOX11/RUNX2/VEGFC/KITLG/CTNNB1
Figure 1b	ExN_Tha	ExN_FrC	BP	GO:0010862	positive regulation of pathway-restricted SMAD protein phosphorylation	49	0.76453141	1.694727221	4.78E-04	0.021989311	0.019014973	1471	tags=22%, list=8%, signal=21%	TGFBR2/TGFBR1/BMP7/INHBB/DAB2/BMP6/ACVR1/SDCBP/BMPR2/BMPR1A/BMP3
Figure 1b	ExN_Tha	ExN_FrC	BP	GO:0045109	intermediate filament organization	54	0.764052136	1.723503087	0.000187835	0.011966859	0.010348187	1667	tags=15%, list=9%, signal=13%	NEFH/INA/NEFM/SHH/NEFL/KRT31/AGFG1/KLHL24
Figure 1b	ExN_Tha	ExN_FrC	BP	GO:0030850	prostate gland development	44	0.750914445	1.662134887	0.001444974	0.039000071	0.03372481	1740	tags=27%, list=10%, signal=25%	BMP7/SULF1/AR/NOG/CYP19A1/CYP7B1/CTNNB1/SHH/PSAP/SOX9/FKBP4/FGFR2
Figure 1b	ExN_Tha	ExN_FrC	BP	GO:0060415	muscle tissue morphogenesis	66	0.750906281	1.756853465	1.59E-04	0.011178323	0.009666311	832	tags=15%, list=5%, signal=14%	SHOX2/PROX1/TGFBR1/HEG1/CHD7/NOG/TTN/LRP2/TGFBR3/ADARB1
Figure 1b	ExN_Tha	ExN_FrC	BP	GO:0046640	regulation of alpha-beta T cell proliferation	43	0.746112544	1.654173548	0.001755548	0.043489612	0.037607083	2084	tags=19%, list=12%, signal=16%	TGFBR2/CARD11/CD55/ZBTB7B/ARG2/TNFSF4/CBLB/ZAP70
Figure 1b	ExN_Tha	ExN_FrC	BP	GO:0021536	diencephalon development	73	0.74552353	1.75589013	7.70E-05	0.007673008	0.006635135	1404	tags=23%, list=8%, signal=22%	SOX2/INHBB/KCNC2/NHLH2/NRP1/DRD2/NOG/SEMA3E/GBX2/CTNNB1/SHH/WNT4/CNTNAP2/HAP1/SEMA5A/CHRNB2/BMPR1A
Figure 1b	ExN_Tha	ExN_FrC	BP	GO:0048644	muscle organ morphogenesis	72	0.743693499	1.747431106	0.000132281	0.010350094	0.00895011	1183	tags=17%, list=7%, signal=16%	SHOX2/PROX1/TGFBR1/HEG1/CHD7/NOG/TTN/LRP2/TGFBR3/ADARB1/ARID5B/WNT2
Figure 1b	ExN_Tha	ExN_FrC	BP	GO:0048844	artery morphogenesis	68	0.743410629	1.740795628	0.000173554	0.011481599	0.009928565	576	tags=12%, list=3%, signal=11%	PROX1/TGFBR2/TGFBR1/NRP1/CHD7/NOG/LRP2/CITED2
Figure 1b	ExN_Tha	ExN_FrC	BP	GO:0042475	odontogenesis of dentin-containing tooth	87	0.740149962	1.788257862	2.28E-05	0.004302483	0.003720517	1514	tags=18%, list=8%, signal=17%	LEF1/FAM20A/PPARA/BMP7/RUNX2/LRP4/FAM20C/LAMA5/PERP/ADM/EDA/CTNNB1/SHH/FST/BMPR1A/HTRA1
Figure 1b	ExN_Tha	ExN_FrC	BP	GO:0021761	limbic system development	112	0.736922199	1.831718764	2.83E-06	0.001070312	0.000925538	1785	tags=25%, list=10%, signal=23%	ZIC1/PROX1/LEF1/FGF13/NHLH2/NRP1/DRD2/LRP8/CDK6/ALK/TMEM108/ANXA3/KIRREL3/SEMA3E/CTNNB1/ZIC3/CNTNAP2/HAP1/NEFL/PTPRS/KCNA1/SEMA6B/BBS4/CRK/CASP3/FGFR2/RELN/NF1
Figure 1b	ExN_Tha	ExN_FrC	BP	GO:0021766	hippocampus development	86	0.734692629	1.777879284	3.65E-05	0.004994067	0.004318555	1751	tags=22%, list=10%, signal=20%	ZIC1/PROX1/LEF1/FGF13/LRP8/CDK6/ALK/TMEM108/ANXA3/KIRREL3/ZIC3/NEFL/PTPRS/KCNA1/SEMA6B/BBS4/CRK/CASP3/RELN
Figure 1b	ExN_Tha	ExN_FrC	BP	GO:0003206	cardiac chamber morphogenesis	121	0.734411963	1.825127071	2.50E-06	0.001053593	0.000911081	675	tags=14%, list=4%, signal=14%	SHOX2/PROX1/TGFBR2/ADGRG6/ROBO1/TGFBR1/BMP7/NOTCH2/SOX11/HEG1/NRP1/CHD7/NOG/LRP2/CITED2/TGFBR3/ROBO2
Figure 1b	ExN_Tha	ExN_FrC	MF	GO:0050997	quaternary ammonium group binding	48	0.731730008	1.623666432	0.00226085	0.049053359	0.042418261	2012	tags=33%, list=11%, signal=30%	CHRNA2/BCHE/CHRNA4/CHRNA3/PITPNM1/PCTP/PCYT1A/DHTKD1/PCYT1B/GPR12/CHRNB2/ESYT3/ESYT1/VDAC2/NF1/PITPNA
Figure 1b	ExN_Tha	ExN_FrC	BP	GO:0015872	dopamine transport	51	0.730599045	1.641210211	0.001390938	0.038627738	0.03340284	1587	tags=29%, list=9%, signal=27%	SLC22A3/SYT9/GDNF/OPRK1/CHRNA6/CHRNA4/SNCG/DRD2/DTNBP1/GABBR1/RAB3B/SYT2/SYT4/CHRNB2/SYT15
Figure 1b	ExN_Tha	ExN_FrC	BP	GO:0010718	positive regulation of epithelial to mesenchymal transition	53	0.729985623	1.643413289	0.001634828	0.041742379	0.036096185	1241	tags=19%, list=7%, signal=18%	LEF1/TGFBR2/TCF7L2/TGFBR1/BMP7/DAB2/COL1A1/CTNNB1/ACVR1/SDCBP
Figure 1b	ExN_Tha	ExN_FrC	BP	GO:0060688	regulation of morphogenesis of a branching structure	49	0.726802973	1.611095065	2.30E-03	0.049053359	0.042418261	1870	tags=29%, list=10%, signal=26%	SHOX2/GDNF/BMP7/SULF1/AR/NOG/CTNNB1/SHH/BTBD7/WNT2/SOX9/MAP3K13/FGFR2/MAGED1
Figure 1b	ExN_Tha	ExN_FrC	BP	GO:1905330	regulation of morphogenesis of an epithelium	61	0.726286973	1.669049997	0.000751782	0.028198145	0.024383983	1530	tags=23%, list=9%, signal=21%	NKD1/GDNF/BMP7/SULF1/ADAMTS12/AR/NOG/CTNNB1/SHH/WNT4/BTBD7/WNT2/SOX9/RNF207
Figure 1b	ExN_Tha	ExN_FrC	BP	GO:0003281	ventricular septum development	71	0.725676787	1.705640812	0.000443644	0.020790736	0.017978521	675	tags=15%, list=4%, signal=15%	PROX1/TGFBR2/ROBO1/TGFBR1/SOX11/HEG1/NOG/LRP2/CITED2/TGFBR3/ROBO2
Figure 1b	ExN_Tha	ExN_FrC	BP	GO:0090497	mesenchymal cell migration	58	0.724076496	1.649208862	0.000735176	0.027784987	0.02402671	1515	tags=36%, list=8%, signal=33%	GDNF/EDNRB/BMP7/SEMA6A/SEMA3F/NRP1/SEMA4G/KITLG/LAMA5/SEMA3E/GBX2/SHH/ANXA6/RADIL/ACVR1/ERBB4/RET/CDH2/SEMA5A/SEMA6C/SEMA6B
Figure 1b	ExN_Tha	ExN_FrC	BP	GO:0001755	neural crest cell migration	56	0.723687374	1.639484963	1.24E-03	0.036707068	0.031741964	1515	tags=36%, list=8%, signal=33%	GDNF/EDNRB/BMP7/SEMA6A/SEMA3F/NRP1/SEMA4G/KITLG/LAMA5/SEMA3E/GBX2/SHH/ANXA6/RADIL/ACVR1/ERBB4/RET/SEMA5A/SEMA6C/SEMA6B
Figure 1b	ExN_Tha	ExN_FrC	BP	GO:0031100	animal organ regeneration	65	0.720120618	1.675383302	0.000792226	0.028745753	0.02485752	710	tags=12%, list=4%, signal=12%	TGFBR2/FLT3/PTPN3/CPT1A/ANXA3/TGFBR3/ADM/GAS6
Figure 1b	ExN_Tha	ExN_FrC	BP	GO:0048645	animal organ formation	62	0.719722827	1.659543619	1.21E-03	0.036344562	0.031428492	1786	tags=27%, list=10%, signal=25%	TGFBR2/ROBO1/GDNF/BMP7/SULF1/AR/NOG/LRP2/CITED2/ROBO2/CTNNB1/SHH/WNT2/BMPR1A/SMARCD3/FGFR2/RDH10
Figure 1b	ExN_Tha	ExN_FrC	MF	GO:0098960	postsynaptic neurotransmitter receptor activity	52	0.71653809	1.610099695	2.31E-03	0.049053359	0.042418261	1347	tags=37%, list=8%, signal=34%	CHRNA2/GRIN2D/HRH3/GRIK1/CHRNA6/CHRNA4/DRD2/GRIN2C/GRM1/CHRM2/GRIK3/GRIK2/CHRNA3/GABBR1/GRIN3A/GRID2/GRM5/GRIN2B/CHRNB2
Figure 1b	ExN_Tha	ExN_FrC	BP	GO:0090100	positive regulation of transmembrane receptor protein serine/threonine kinase signaling pathway	114	0.710628181	1.765668956	1.56E-05	0.00328153	0.002837661	1564	tags=21%, list=9%, signal=19%	TGFBR2/TGFBR1/BMP7/SULF1/ZNF423/NOTCH2/INHBB/SOX11/HIPK2/DAB2/BMP6/KIAA0319/CITED2/TGFBR3/ITGA8/GIPC1/ACVR1/SDCBP/KCP/BMPR2/NUP93/BMPR1A/BMP3/FGF9
Figure 1b	ExN_Tha	ExN_FrC	BP	GO:0048709	oligodendrocyte differentiation	100	0.709789794	1.741034295	0.000147714	0.010649038	0.009208618	2162	tags=21%, list=12%, signal=19%	LPAR1/DAAM2/TSPAN2/SOX13/SOX11/CNTN2/PTN/SLC8A3/TENM4/PTPRZ1/CTNNB1/SHH/BOK/SOX9/B4GALT6/TNFRSF21/SOX6/NF1/MTOR/B4GALT5/WASF3
Figure 1b	ExN_Tha	ExN_FrC	BP	GO:0003279	cardiac septum development	103	0.708359128	1.751008713	6.61E-05	0.006962187	0.006020461	675	tags=15%, list=4%, signal=14%	PROX1/TGFBR2/ROBO1/TGFBR1/BMP7/NOTCH2/SOX11/HEG1/NRP1/CHD7/NOG/LRP2/CITED2/TGFBR3/ROBO2
Figure 1b	ExN_Tha	ExN_FrC	BP	GO:0042476	odontogenesis	131	0.704822215	1.769283831	7.68E-06	0.002213287	0.001913911	1514	tags=15%, list=8%, signal=14%	LEF1/FAM20A/PPARA/WLS/BMP7/RUNX2/PAM/LRP4/FAM20C/LAMA5/PERP/ADM/COL1A1/EDA/CTNNB1/SHH/TSPEAR/FST/BMPR1A/HTRA1
Figure 1b	ExN_Tha	ExN_FrC	BP	GO:1905517	macrophage migration	59	0.704097896	1.607540488	2.12E-03	0.047860485	0.041386739	902	tags=10%, list=5%, signal=10%	TAFA4/MTUS1/EDNRB/LGALS3/CYP19A1/PTK2B
Figure 1b	ExN_Tha	ExN_FrC	BP	GO:0046579	positive regulation of Ras protein signal transduction	59	0.701953952	1.602645606	0.002318821	0.049053359	0.042418261	1115	tags=15%, list=6%, signal=14%	LPAR1/ROBO1/NOTCH2/NGF/GPR4/KITLG/AKAP13/AUTS2/MAPRE2
Figure 1b	ExN_Tha	ExN_FrC	BP	GO:0048704	embryonic skeletal system morphogenesis	74	0.701465765	1.658671925	7.12E-04	0.027668019	0.023925564	1036	tags=16%, list=6%, signal=15%	SHOX2/TGFBR2/TGFBR1/BMP7/SOX11/RUNX2/CHST11/NOG/TULP3/CTNNB1/FLVCR1/ZEB1
Figure 1b	ExN_Tha	ExN_FrC	BP	GO:0072091	regulation of stem cell proliferation	75	0.700898644	1.661130132	8.25E-04	0.029655201	0.025643954	803	tags=11%, list=5%, signal=10%	SHOX2/TGFBR2/SOX11/RUNX2/VEGFC/KITLG/CTNNB1/SHH
Figure 1b	ExN_Tha	ExN_FrC	BP	GO:0030177	positive regulation of Wnt signaling pathway	139	0.700410744	1.770260508	5.50E-06	0.001771416	0.001531809	1745	tags=22%, list=10%, signal=20%	LEF1/RNF220/LYPD6/NKD1/GPRC5B/DAAM2/WLS/SULF1/RSPO3/KANK1/GPC5/TRPM4/DAB2/WNT3/WNK2/RSPO4/COL1A1/DIXDC1/EDA/SHH/CAV1/TNKS/CAPRIN2/TNFAIP3/SEMA5A/FGF9/MACF1/WNK1/FGFR2/DKK2
Figure 1b	ExN_Tha	ExN_FrC	BP	GO:0001707	mesoderm formation	67	0.700370142	1.635298605	2.32E-03	0.049053359	0.042418261	1404	tags=18%, list=8%, signal=17%	LEF1/WLS/BMP7/WNT3/NOG/ITGA8/ITGB1/PRKAR1A/ACVR1/GPI/BMPR2/BMPR1A
Figure 1b	ExN_Tha	ExN_FrC	BP	GO:0030239	myofibril assembly	67	0.699785812	1.633934249	0.002315443	0.049053359	0.042418261	1274	tags=15%, list=7%, signal=14%	PROX1/NEB/CSRP2/AKAP13/TTN/TMOD3/CFLAR/ITGB1/PRKAR1A/MEF2A
Figure 1b	ExN_Tha	ExN_FrC	BP	GO:0051057	positive regulation of small GTPase mediated signal transduction	67	0.699775893	1.63391109	0.002315443	0.049053359	0.042418261	1115	tags=16%, list=6%, signal=15%	LPAR1/ROBO1/NOTCH2/NGF/GPR4/KITLG/AKAP13/ADCYAP1R1/AUTS2/SOS2/MAPRE2
Figure 1b	ExN_Tha	ExN_FrC	BP	GO:0048332	mesoderm morphogenesis	69	0.699288466	1.640678366	1.33E-03	0.038248444	0.03307485	1404	tags=17%, list=8%, signal=16%	LEF1/WLS/BMP7/WNT3/NOG/ITGA8/ITGB1/PRKAR1A/ACVR1/GPI/BMPR2/BMPR1A
Figure 1b	ExN_Tha	ExN_FrC	BP	GO:0060840	artery development	97	0.691458181	1.688705655	0.000495327	0.022139085	0.019144488	1856	tags=19%, list=10%, signal=17%	PROX1/TGFBR2/ROBO1/TGFBR1/NRP1/CHD7/NOG/LRP2/CITED2/ROBO2/SHH/BMPR2/BMPR1A/PRICKLE1/ADAMTS6/NF1/SEC24B/NDST1
Figure 1b	ExN_Tha	ExN_FrC	BP	GO:0055002	striated muscle cell development	68	0.690991316	1.618048781	0.002203962	0.048703321	0.04211557	1274	tags=15%, list=7%, signal=14%	PROX1/NEB/CSRP2/AKAP13/TTN/TMOD3/CFLAR/ITGB1/PRKAR1A/MEF2A
Figure 1b	ExN_Tha	ExN_FrC	BP	GO:0055013	cardiac muscle cell development	75	0.689914211	1.635097021	0.001259043	0.037087627	0.032071048	1635	tags=20%, list=9%, signal=18%	SHOX2/PROX1/PPARA/PDLIM5/MYO18B/NEB/AKAP13/TTN/LMNA/ALPK3/MEF2A/AKAP6/BMPR1A/PRICKLE1/SLC8A1
Figure 1b	ExN_Tha	ExN_FrC	BP	GO:0014032	neural crest cell development	80	0.688972352	1.63645181	0.000879525	0.030693758	0.026542032	1515	tags=31%, list=8%, signal=29%	GDNF/EDNRB/BMP7/SEMA6A/SOX11/SEMA3F/NRP1/SEMA4G/KITLG/LAMA5/CITED2/SEMA3E/GBX2/SHH/ANXA6/RADIL/ACVR1/ERBB4/RET/CDH2/SEMA5A/BMPR1A/SOX9/SEMA6C/SEMA6B
Figure 1b	ExN_Tha	ExN_FrC	CC	GO:0005581	collagen trimer	83	0.68731468	1.641593902	0.001007666	0.033059908	0.02858813	1001	tags=14%, list=6%, signal=14%	COL4A4/COL25A1/COL4A3/CCBE1/COL14A1/GLDN/COL18A1/C1QTNF2/COL1A1/EDA/COL6A5/COL23A1
Figure 1b	ExN_Tha	ExN_FrC	BP	GO:0055006	cardiac cell development	81	0.682033741	1.624658638	0.000784339	0.028649286	0.024774102	1635	tags=20%, list=9%, signal=18%	SHOX2/PROX1/PPARA/PDLIM5/MYO18B/NEB/AKAP13/TTN/TGFBR3/LMNA/ALPK3/MEF2A/AKAP6/BMPR1A/PRICKLE1/SLC8A1
Figure 1b	ExN_Tha	ExN_FrC	BP	GO:0030326	embryonic limb morphogenesis	107	0.68181838	1.695466137	0.000141679	0.010350094	0.00895011	946	tags=16%, list=5%, signal=15%	SHOX2/LEF1/FRAS1/BMP7/NOTCH2/RUNX2/WNT3/LRP4/CHST11/CHD7/NOG/TULP3/FBN2/CACNA1C/CTNNB1/SHH/FLVCR1
Figure 1b	ExN_Tha	ExN_FrC	BP	GO:0035113	embryonic appendage morphogenesis	107	0.68181838	1.695466137	1.42E-04	0.010350094	0.00895011	946	tags=16%, list=5%, signal=15%	SHOX2/LEF1/FRAS1/BMP7/NOTCH2/RUNX2/WNT3/LRP4/CHST11/CHD7/NOG/TULP3/FBN2/CACNA1C/CTNNB1/SHH/FLVCR1
Figure 1b	ExN_Tha	ExN_FrC	BP	GO:0021510	spinal cord development	96	0.680951772	1.664333952	7.57E-04	0.028198145	0.024383983	1785	tags=22%, list=10%, signal=20%	ZIC1/PROX1/DAAM2/SOX13/GDNF/SOX11/LRP8/NOG/TULP3/PBX3/SHH/ADARB1/MPST/NEFL/PTPRS/DCTN1/MDGA2/VSTM5/RELN/SOX6/NF1
Figure 1b	ExN_Tha	ExN_FrC	BP	GO:0048864	stem cell development	86	0.679418007	1.644120481	8.33E-04	0.029655201	0.025643954	1578	tags=30%, list=9%, signal=28%	GDNF/EDNRB/BMP7/SEMA6A/SOX11/SEMA3F/NRP1/SEMA4G/KITLG/LAMA5/CITED2/SEMA3E/GBX2/SHH/ANXA6/RADIL/ACVR1/ERBB4/RET/CDH2/SEMA5A/BMPR1A/SOX9/SEMA6C/SEMA6B/MSI2
Figure 1b	ExN_Tha	ExN_FrC	BP	GO:0008344	adult locomotory behavior	78	0.668121944	1.591149537	1.99E-03	0.046814701	0.04048241	1242	tags=22%, list=7%, signal=20%	ZIC1/GRIN2D/GDNF/SLITRK6/CNTN2/HIPK2/SNCG/DRD2/CHD7/PBX3/EPS8/GLRA1/INPP5F/SCN1A/APP/CEND1/UCHL1
Figure 1b	ExN_Tha	ExN_FrC	BP	GO:0022612	gland morphogenesis	118	0.664091601	1.655037371	0.000331208	0.017448904	0.015088715	1271	tags=17%, list=7%, signal=16%	PROX1/TGFBR2/BMP7/SULF1/NOTCH2/AR/NRP1/PTN/NOG/LAMA5/CYP7B1/EDA/MSN/SHH/WNT4/CAV1/CFLAR/NRG3/BTBD7/TNFAIP3
Figure 1b	ExN_Tha	ExN_FrC	BP	GO:0060419	heart growth	81	0.663680657	1.580940133	1.86E-03	0.045011989	0.038923538	1404	tags=23%, list=8%, signal=22%	PROX1/TGFBR2/PPARA/TGFBR1/PDLIM5/KCNK2/HEG1/NOG/AKAP13/CITED2/TENM4/TGFBR3/NDRG4/PRKAR1A/WNT2/ERBB4/JARID2/AKAP6/BMPR1A
Figure 1b	ExN_Tha	ExN_FrC	MF	GO:0005179	hormone activity	102	0.663376463	1.635474477	0.000904593	0.031171485	0.02695514	2555	tags=18%, list=14%, signal=15%	INHBB/METRNL/PTHLH/CRH/ADM/ADCYAP1/CARTPT/PNOC/FNDC5/NTS/VGF/AMH/GAL/CALCB/STC2/INHBA/COPA/STC1
Figure 1b	ExN_Tha	ExN_FrC	BP	GO:0120254	olefinic compound metabolic process	155	0.662106941	1.689768937	6.22E-05	0.006781006	0.005863788	2406	tags=21%, list=13%, signal=18%	CYP2J2/CYP27C1/EDNRB/EPHX2/EPHX1/DAB2/BMP6/CYP19A1/ADM/WNT4/AKR1C2/DKK3/DHRS13/BCO2/LRAT/RDH12/ALDH8A1/TBXAS1/MGLL/ELOVL5/FAAH2/AKR1C1/GPX4/RDH10/ABHD12/CYP2U1/RDH13/ACAA1/SRD5A1/ABHD6/SCP2/STAT5B
Figure 1b	ExN_Tha	ExN_FrC	BP	GO:0002027	regulation of heart rate	102	0.662056304	1.632219784	0.000971188	0.032645031	0.028229371	1823	tags=25%, list=10%, signal=23%	SHOX2/CASQ2/EDNRB/CAMK2D/TRPM4/HCN4/DRD2/CACNA1G/HCN2/CACNA1C/HCN3/ATP2A2/ADM/SCN1B/SREBF1/CAV1/AKAP9/KCNH2/ANK2/SCN2B/BIN1/NOS1AP/SLC8A1/ADRA1B/KCNJ3/KCNH6
Figure 1b	ExN_Tha	ExN_FrC	MF	GO:0008083	growth factor activity	143	0.660680658	1.671564958	0.000154153	0.010968896	0.009485212	2409	tags=21%, list=14%, signal=18%	FGF13/GDNF/BMP7/INHBB/NGF/VEGFC/BMP6/PTN/KITLG/NRG3/GPI/NRG2/VEGFD/BMP3/VGF/FGF9/AMH/FGF12/FGF14/FGF5/VEGFB/MANF/NRG1/FGF18/INHBA/TGFB2/GDF10/THBS4/FGF7/ARTN
Figure 1b	ExN_Tha	ExN_FrC	CC	GO:0098802	plasma membrane signaling receptor complex	184	0.660499348	1.714320044	7.43E-06	0.002213287	0.001913911	1404	tags=20%, list=8%, signal=19%	TGFBR2/CHRNA2/GRIN2D/CACNG4/SHISA6/CACNG5/TGFBR1/VWC2/GRIK1/ITGA6/CHRNA6/CHRNA4/GRIN2C/GRM1/SHISA9/IL6ST/ITGA4/VWC2L/GRIK3/GRIK2/CHRNA3/GABBR1/ITGA8/EPS8/TRAF5/GP1BB/GRIN3A/PTK2B/IL13RA1/ITGB1/GRID2/ACVR1/SDCBP/ITGA5/GRIN2B/CHRNB2/BMPR1A
Figure 1b	ExN_Tha	ExN_FrC	MF	GO:0005201	extracellular matrix structural constituent	163	0.660484736	1.699295362	3.44E-05	0.004954939	0.00428472	1135	tags=12%, list=6%, signal=11%	COL4A4/MATN3/THSD4/COL25A1/COL4A3/FRAS1/SPON1/COL14A1/COL18A1/IMPG2/LAMA5/FBN2/COL1A1/HMCN1/COL6A5/COL23A1/LTBP1/HMCN2/ABI3BP
Figure 1b	ExN_Tha	ExN_FrC	BP	GO:0003205	cardiac chamber development	160	0.658578232	1.684591882	5.06E-05	0.005896692	0.005099089	1466	tags=16%, list=8%, signal=14%	SHOX2/PROX1/TGFBR2/ADGRG6/ROBO1/TGFBR1/BMP7/NOTCH2/KCNK2/SOX11/HEG1/NRP1/CHD7/NOG/LRP2/CITED2/TGFBR3/ROBO2/TMEM65/WNT2/ACVR1/ANK2/BMPR2/BMPR1A/SMARCD3
Figure 1b	ExN_Tha	ExN_FrC	MF	GO:0019955	cytokine binding	127	0.656755949	1.638282162	0.000340771	0.017451426	0.015090896	1404	tags=13%, list=8%, signal=12%	TGFBR2/TGFBR1/NRP1/LIFR/IL6ST/NOG/ITGA4/TGFBR3/KLHL20/IL13RA1/ITGB1/LTBP1/ACVR1/LEPR/BMPR2/BMPR1A
Figure 1b	ExN_Tha	ExN_FrC	BP	GO:0090263	positive regulation of canonical Wnt signaling pathway	103	0.654615126	1.618157716	0.001633723	0.041742379	0.036096185	1745	tags=19%, list=10%, signal=18%	RNF220/LYPD6/GPRC5B/DAAM2/WLS/RSPO3/KANK1/GPC5/TRPM4/WNK2/COL1A1/EDA/CAV1/TNKS/CAPRIN2/SEMA5A/FGF9/WNK1/FGFR2/DKK2
Figure 1b	ExN_Tha	ExN_FrC	BP	GO:0035710	CD4-positive, alpha-beta T cell activation	111	0.653088536	1.617315896	0.000838941	0.029655201	0.025643954	2033	tags=13%, list=11%, signal=11%	LEF1/TGFBR2/CARD11/RORA/NFKBIZ/CD55/CD83/ZBTB7B/SOCS1/ARG2/TOX/TNFSF4/CBLB/MTOR
Figure 1b	ExN_Tha	ExN_FrC	BP	GO:0019233	sensory perception of pain	102	0.650733659	1.604305172	0.001639657	0.041742379	0.036096185	1652	tags=20%, list=9%, signal=18%	TAFA4/GRIN2D/EDNRB/MME/KCND2/OPRK1/OPRM1/CHRNA4/SCN9A/GRM1/TACR1/SCN1A/PROK2/ATPSCKMT/MGLL/UCHL1/CHRNB2/KCNA1/MMP24/SLC9A1
Figure 1b	ExN_Tha	ExN_FrC	MF	GO:0020037	heme binding	134	0.650309614	1.639270913	0.000359152	0.018053179	0.015611254	2079	tags=16%, list=12%, signal=14%	CYP2J2/CYP27C1/HEBP2/CYP27A1/BACH1/PXDNL/CYP19A1/PGRMC1/CYP7B1/CYP20A1/FLVCR1/TBXAS1/COX1/CYCS/GUCY1A1/CYP39A1/COX15/CYB5A/CYGB/CYP2U1/STC2
Figure 1b	ExN_Tha	ExN_FrC	MF	GO:0019838	growth factor binding	129	0.647935742	1.619631354	0.000290764	0.016256064	0.014057222	1906	tags=18%, list=11%, signal=16%	TGFBR2/FLT3/TGFBR1/ITGA6/FGFR1/NRP1/LIFR/IL6ST/LRP2/TGFBR3/FSTL4/EPHA8/COL1A1/HAP1/LTBP1/ACVR1/SDCBP/PCSK6/HTRA1/FGFR2/IGFBP7/EPHA7/RHBDF2
Figure 1b	ExN_Tha	ExN_FrC	BP	GO:0001763	morphogenesis of a branching structure	194	0.643961497	1.676321392	2.74E-05	0.004414755	0.003817603	1886	tags=19%, list=11%, signal=17%	SHOX2/PROX1/LEF1/TGFBR2/FGF13/GDNF/BMP7/SULF1/RSPO3/AR/NRP1/DRD2/NOG/HHIP/LAMA5/ADM/SEMA3E/GBX2/CTNNB1/SHH/WNT4/CTNNBIP1/BTBD7/WNT2/ACVR1/HS3ST3B1/GNA13/SOX9/CTSH/MAP3K13/FGFR2/RDH10/DCHS1/MAGED1/EPHA7/SPINT2
Figure 1b	ExN_Tha	ExN_FrC	BP	GO:0010001	glial cell differentiation	228	0.643719233	1.696693662	9.70E-06	0.002530238	0.002187991	1560	tags=14%, list=9%, signal=13%	LEF1/LPAR1/ADGRG6/PARD3/DNER/DAAM2/TSPAN2/SOX13/SOX2/SOX11/CNTN2/PTN/CRB1/SLC8A3/CDK6/IL6ST/NOG/TENM4/PTPRZ1/CTNNB1/SHH/GAP43/APP/CDH2/NDRG1/BIN1/BOK/SOX9/B4GALT6/MMP24/TNFRSF21
Figure 1b	ExN_Tha	ExN_FrC	BP	GO:2000027	regulation of animal organ morphogenesis	126	0.643368081	1.602009159	0.000773926	0.028458646	0.024609248	1591	tags=20%, list=9%, signal=18%	NKD1/ROBO1/VANGL1/GDNF/BMP7/SULF1/RSPO3/RUNX2/AR/DAB2/NOG/PRICKLE2/CITED2/ROBO2/CTNNB1/SHH/WNT4/BTBD7/WNT2/MAGI2/JHY/BMPR1A/SOX9/PRICKLE1/AHI1
Figure 1b	ExN_Tha	ExN_FrC	BP	GO:0021782	glial cell development	114	0.643017616	1.597679733	0.001069963	0.034234407	0.029603763	1252	tags=10%, list=7%, signal=9%	LPAR1/ADGRG6/PARD3/TSPAN2/SOX11/CNTN2/CDK6/TENM4/SHH/APP/NDRG1
Figure 1b	ExN_Tha	ExN_FrC	MF	GO:0005262	calcium channel activity	121	0.642730991	1.597285708	0.001773043	0.043489612	0.037607083	1065	tags=20%, list=6%, signal=19%	SLC24A3/GRIN2D/CACNG4/ANXA2/CACNG5/SCN7A/TRPC3/CACHD1/RYR3/OPRM1/TRPM4/SCN9A/CACNA1G/ITPR2/GRIN2C/CACNA1C/ORAI2/RYR1/SEC61A1/SCN1A/GRIN3A/SLC24A2/ANXA6/MCU
Figure 1b	ExN_Tha	ExN_FrC	BP	GO:1904019	epithelial cell apoptotic process	116	0.641769794	1.59967878	0.00155366	0.041467749	0.035858703	1747	tags=19%, list=10%, signal=17%	LEF1/TGFBR2/COL4A3/TCF7L2/PPARA/PLA2R1/ITGA4/NFKBIZ/ANO6/GAS6/PRKAA1/CFLAR/TNFAIP3/ANGPT1/SEMA5A/BOK/USP53/BMPR2/NFE2L2/CASP3/UMODL1/CASP9
Figure 1b	ExN_Tha	ExN_FrC	BP	GO:0006939	smooth muscle contraction	107	0.640723444	1.59327606	0.001172213	0.035483723	0.030684093	1023	tags=15%, list=6%, signal=14%	HTR7/GRIP2/DOCK5/GDNF/EDNRB/SULF1/DRD2/NMU/APBB2/RAP1GDS1/CHRM2/CHRNA3/PIK3C2A/TACR1/CAV1/PROK2
Figure 1b	ExN_Tha	ExN_FrC	MF	GO:0005539	glycosaminoglycan binding	213	0.639242554	1.680201546	2.82E-05	0.004418837	0.003821133	1573	tags=17%, list=9%, signal=16%	TGFBR2/COL25A1/PCOLCE2/TENM1/BMP7/SULF1/EGFLAM/RSPO3/FGFR1/SPOCK3/NRP1/PTN/SPOCK2/EXTL2/ALK/LRTM2/LIPG/IMPG2/TGFBR3/RSPO4/SHH/PODXL2/COL23A1/LYVE1/NOD2/ANXA6/NCAN/APP/PTPRS/EVA1C/PCSK6/SEMA5A/HAPLN4/CCDC80/FGF9/PDCD5
Figure 1b	ExN_Tha	ExN_FrC	BP	GO:0030902	hindbrain development	150	0.639088351	1.628290542	0.000324339	0.017349889	0.015003093	1239	tags=17%, list=7%, signal=16%	PROX1/LEF1/LPAR1/WLS/BMP7/RORA/NHLH2/DLC1/ND4/NOG/NLGN4X/MYO16/GBX2/DIXDC1/CTNNB1/KAT2A/TTBK2/SHH/CTNNA2/HAP1/ITGB1/SSTR3/GRID2/CEND1/PTPRS/COX1
Figure 1b	ExN_Tha	ExN_FrC	BP	GO:0001676	long-chain fatty acid metabolic process	107	0.637229324	1.584587292	0.001347492	0.038335384	0.03315003	2359	tags=22%, list=13%, signal=20%	CYP2J2/CPT1A/EPHX1/PAM/SLC27A6/ACSL3/ACSL6/ABCD3/QKI/TBXAS1/MGLL/ELOVL5/ACSL4/AIG1/FAAH2/GPX4/ACSL1/ABHD12/CYP2U1/ACAA1/ACOT7/ABHD6/ELOVL6/SCP2
Figure 1b	ExN_Tha	ExN_FrC	BP	GO:0055001	muscle cell development	178	0.630446719	1.633264445	2.56E-04	0.015095963	0.01305404	1635	tags=19%, list=9%, signal=17%	SHOX2/PROX1/DNER/PPARA/PDLIM5/MYO18B/NEB/HDAC9/CSRP2/MEGF10/AKAP13/TTN/TMOD3/ATP2A2/ADM/TMEM182/RYR1/LMNA/RCAN1/CFLAR/ITGB1/PRKAR1A/ALPK3/ANK2/UCHL1/MEF2A/BIN1/AKAP6/BMPR1A/CACNB4/PRICKLE1/CFL2/SLC8A1
Figure 1b	ExN_Tha	ExN_FrC	MF	GO:0046906	tetrapyrrole binding	144	0.625517142	1.585563828	7.35E-04	0.027784987	0.02402671	2091	tags=15%, list=12%, signal=14%	CYP2J2/CYP27C1/HEBP2/CYP27A1/BACH1/PXDNL/CYP19A1/PGRMC1/CYP7B1/CYP20A1/FLVCR1/TBXAS1/COX1/CYCS/GUCY1A1/CYP39A1/COX15/CYB5A/CYGB/CYP2U1/STC2/CUBN
Figure 1b	ExN_Tha	ExN_FrC	BP	GO:0007219	Notch signaling pathway	173	0.623595436	1.613057453	0.000243074	0.014635203	0.012655603	1674	tags=17%, list=9%, signal=16%	TGFBR2/DNER/GRIP2/ROBO1/MAML2/BMP7/ZNF423/NOTCH2/CNTN6/CDH6/GAS2/CDK6/IL6ST/PERP/TSPAN14/ROBO2/DTX2/BMP2K/AAK1/NOD2/APP/BEND6/TSPEAR/ANGPT4/GALNT11/GMDS/SOX9/APH1B/NOTCH2NLA/NRIP2
Figure 1b	ExN_Tha	ExN_FrC	BP	GO:0031644	regulation of nervous system process	146	0.620902895	1.574911559	1.17E-03	0.035483723	0.030684093	1776	tags=26%, list=10%, signal=24%	TAFA4/CHRNA2/GRIN2D/PARD3/CACNG4/SHISA6/CACNG5/CTSC/EDNRB/OPRK1/OPRM1/GRIN2C/GRM1/SLC8A3/SHISA9/TMEM108/NLGN4X/TENM4/DLGAP4/CARTPT/GLRA1/RIMS2/PTK2B/AKAP9/APP/ATPSCKMT/CUX2/MGLL/GRIN2B/EIF2AK3/NRXN1/RIMS1/TNFRSF21/FGF12/SLC9A1/DLGAP3/RELN/HTR2C
Figure 1b	ExN_Tha	ExN_FrC	BP	GO:0061138	morphogenesis of a branching epithelium	179	0.620690388	1.609615532	2.53E-04	1.51E-02	1.31E-02	1886	tags=17%, list=11%, signal=16%	PROX1/LEF1/TGFBR2/GDNF/BMP7/SULF1/RSPO3/AR/NRP1/NOG/HHIP/LAMA5/ADM/SEMA3E/GBX2/CTNNB1/SHH/WNT4/CTNNBIP1/BTBD7/WNT2/ACVR1/HS3ST3B1/GNA13/SOX9/CTSH/FGFR2/RDH10/DCHS1/MAGED1/SPINT2
Figure 1b	ExN_Tha	ExN_FrC	MF	GO:0015085	calcium ion transmembrane transporter activity	137	0.618805041	1.563607938	1.64E-03	0.041742379	0.036096185	1065	tags=20%, list=6%, signal=19%	SLC24A3/GRIN2D/CACNG4/ANXA2/CACNG5/SCN7A/TRPC3/CACHD1/RYR3/ATP2A3/OPRM1/TRPM4/SCN9A/CACNA1G/ITPR2/GRIN2C/SLC8A3/ATP2C1/CACNA1C/ATP2A2/ORAI2/RYR1/SEC61A1/SCN1A/GRIN3A/SLC24A2/ANXA6/MCU
Figure 1b	ExN_Tha	ExN_FrC	BP	GO:0048738	cardiac muscle tissue development	219	0.617229236	1.622922698	0.00010997	0.009269638	0.0080158	1754	tags=20%, list=10%, signal=18%	SHOX2/PROX1/TGFBR2/PPARA/TGFBR1/BMP7/PDLIM5/NOTCH2/KCNK2/MYO18B/HEG1/HCN4/CACNA1G/CHD7/NEB/NOG/AKAP13/TTN/LRP2/CITED2/TENM4/TGFBR3/GJC1/NDRG4/KAT2A/LMNA/ZIC3/ITGB1/PRKAR1A/ALPK3/WNT2/ACVR1/ERBB4/JARID2/MEF2A/AKAP6/BMPR1A/PRICKLE1/FGF9/SLC8A1/SLC9A1/FGFR2/SOX6
Figure 1b	ExN_Tha	ExN_FrC	BP	GO:0035107	appendage morphogenesis	131	0.615386875	1.544778278	0.002022428	0.046814701	0.04048241	946	tags=15%, list=5%, signal=14%	SHOX2/LEF1/FRAS1/BMP7/NOTCH2/SOX11/RUNX2/WNT3/LRP4/CHST11/CHD7/NOG/TULP3/FBN2/CACNA1C/CTNNB1/SHH/ZIC3/FLVCR1
Figure 1b	ExN_Tha	ExN_FrC	BP	GO:0035108	limb morphogenesis	131	0.615386875	1.544778278	2.02E-03	4.68E-02	4.05E-02	946	tags=15%, list=5%, signal=14%	SHOX2/LEF1/FRAS1/BMP7/NOTCH2/SOX11/RUNX2/WNT3/LRP4/CHST11/CHD7/NOG/TULP3/FBN2/CACNA1C/CTNNB1/SHH/ZIC3/FLVCR1
Figure 1b	ExN_Tha	ExN_FrC	BP	GO:0060070	canonical Wnt signaling pathway	296	0.613882713	1.640899644	8.27E-06	0.002265995	0.00195949	1745	tags=18%, list=10%, signal=16%	LEF1/RNF220/LYPD6/NKD1/RBMS3/GPRC5B/DAAM2/SHISA6/TCF7L2/SOX13/EDNRB/WLS/SOX2/RSPO3/KANK1/GPC5/TRPM4/DAB2/WNT3/LRP4/NOG/CYLD/FZD8/WNK2/COL1A1/DIXDC1/EDA/CTNNB1/SHH/WNT4/TLE5/FOXO1/CAV1/DKK3/PYGO1/TNKS/CTNNBIP1/APC/CTNND1/CAPRIN2/WNT2/CDH2/SEMA5A/SOX9/PRICKLE1/AMER2/CDK14/FGF9/LIMD1/WNK1/FGFR2/DKK2
Figure 1b	ExN_Tha	ExN_FrC	BP	GO:0060828	regulation of canonical Wnt signaling pathway	243	0.61211887	1.620097438	5.90E-05	0.006593132	0.005701326	1745	tags=18%, list=10%, signal=17%	RNF220/LYPD6/NKD1/RBMS3/GPRC5B/DAAM2/SHISA6/TCF7L2/SOX13/WLS/SOX2/RSPO3/KANK1/GPC5/TRPM4/DAB2/LRP4/NOG/CYLD/WNK2/COL1A1/EDA/CTNNB1/SHH/TLE5/FOXO1/CAV1/DKK3/TNKS/CTNNBIP1/APC/CTNND1/CAPRIN2/CDH2/SEMA5A/SOX9/PRICKLE1/AMER2/CDK14/FGF9/LIMD1/WNK1/FGFR2/DKK2
Figure 1b	ExN_Tha	ExN_FrC	BP	GO:0014706	striated muscle tissue development	235	0.611432837	1.61452535	0.000101259	0.00894836	0.007737979	1754	tags=19%, list=10%, signal=17%	SHOX2/PROX1/LEF1/TGFBR2/PPARA/TGFBR1/BMP7/PDLIM5/NOTCH2/KCNK2/MYO18B/HEG1/HCN4/CACNA1G/CHD7/NEB/NOG/AKAP13/TTN/LRP2/CITED2/TENM4/TGFBR3/GJC1/NDRG4/KAT2A/LMNA/SHH/ZIC3/ITGB1/PRKAR1A/ALPK3/WNT2/ACVR1/ERBB4/JARID2/MEF2A/AKAP6/BMPR1A/PRICKLE1/FGF9/SLC8A1/SLC9A1/FGFR2/SOX6
Figure 1b	ExN_Tha	ExN_FrC	BP	GO:0030111	regulation of Wnt signaling pathway	318	0.609694705	1.636077739	3.80E-06	0.001302661	0.00112646	1964	tags=19%, list=11%, signal=18%	LEF1/RNF220/LYPD6/NKD1/RBMS3/WIF1/GPRC5B/DAAM2/SHISA6/TCF7L2/SOX13/WLS/SOX2/SULF1/RSPO3/KANK1/GPC5/TRPM4/DAB2/WNT3/LRP4/NXN/NOG/WWOX/CYLD/WNK2/RSPO4/COL1A1/DIXDC1/EDA/CTNNB1/SHH/TLE5/FOXO1/CAV1/DKK3/TNKS/TRABD2A/CTNNBIP1/APC/APP/CTNND1/CAPRIN2/CDH2/TNFAIP3/SEMA5A/SOX9/PRICKLE1/AMER2/CDK14/FGF9/MACF1/LIMD1/WNK1/FGFR2/DKK2/RNF43/SNX3/SHISA2/PPP2R1A/ATP6AP2/G3BP1
Figure 1b	ExN_Tha	ExN_FrC	BP	GO:0048839	inner ear development	181	0.60920273	1.579817417	0.000838539	0.029655201	0.025643954	1859	tags=19%, list=10%, signal=17%	ZIC1/PVALB/PROX1/EYA4/SOX2/SLITRK6/MAPKAPK2/KCNK2/CHD7/CALB1/ITGA8/GBX2/SHH/PDZD7/USH2A/ATP8A2/OC90/ZEB1/SLC4A7/PCDH15/ESRP1/LIN7A/SOX9/FGF9/AHI1/HPN/ESRRB/IFT88/FGFR2/MYO6/MYO3B/DCHS1/SEC24B/LRIG1
Figure 1b	ExN_Tha	ExN_FrC	BP	GO:0071772	response to BMP	167	0.609143588	1.571526484	0.001326473	0.038248444	0.03307485	2312	tags=23%, list=13%, signal=21%	LEF1/BMP7/SULF1/ZNF423/VWC2/NOTCH2/INHBB/ADAMTS12/SOX11/RUNX2/HIPK2/BMP6/NOG/LRP2/VWC2L/TGFBR3/FSTL4/RBPMS2/ACVR1/PCSK6/FST/KCP/BMPR2/BMPR1A/SOX9/BMP3/HTRA1/SPART/SCUBE3/SMAD5/SPINT2/FSTL5/XIAP/INHBA/TOB1/SMAD2/TGFB2/GDF10/TFAP2B
Figure 1b	ExN_Tha	ExN_FrC	BP	GO:0071773	cellular response to BMP stimulus	167	0.609143588	1.571526484	1.33E-03	0.038248444	0.03307485	2312	tags=23%, list=13%, signal=21%	LEF1/BMP7/SULF1/ZNF423/VWC2/NOTCH2/INHBB/ADAMTS12/SOX11/RUNX2/HIPK2/BMP6/NOG/LRP2/VWC2L/TGFBR3/FSTL4/RBPMS2/ACVR1/PCSK6/FST/KCP/BMPR2/BMPR1A/SOX9/BMP3/HTRA1/SPART/SCUBE3/SMAD5/SPINT2/FSTL5/XIAP/INHBA/TOB1/SMAD2/TGFB2/GDF10/TFAP2B
Figure 1b	ExN_Tha	ExN_FrC	BP	GO:0045664	regulation of neuron differentiation	184	0.609108531	1.580935647	4.44E-04	0.020790736	0.017978521	1649	tags=19%, list=9%, signal=17%	PROX1/GPRC5B/ZFHX3/PCP4/EDNRB/BMP7/SOX2/VWC2/ZHX2/SOX11/CNTN2/NGF/GDPD5/FGFR1/BMP6/CNTN4/ALK/MAP1B/VWC2L/DIXDC1/SHH/ITGB1/ZEB1/NCOA1/APP/BEND6/ESRP1/RET/BIN1/NAP1L2/NRCAM/SOX9/SPAG9/ZNF536/MAP3K13
Figure 1b	ExN_Tha	ExN_FrC	MF	GO:0030414	peptidase inhibitor activity	156	0.608272584	1.554154095	1.64E-03	4.17E-02	3.61E-02	1943	tags=12%, list=11%, signal=11%	COL4A3/ANXA2/NGF/TIMP2/SPOCK3/SPOCK1/ITIH5/SPOCK2/GAS6/SERPINB9/PI15/SERPINB6/APP/BIN1/UMODL1/PCSK1N/USP14/SPINT2/COL28A1
Figure 1b	ExN_Tha	ExN_FrC	BP	GO:0008016	regulation of heart contraction	200	0.606538091	1.58517686	2.98E-04	1.65E-02	1.42E-02	1668	tags=20%, list=9%, signal=19%	SHOX2/CYP2J2/CASQ2/FGF13/EDNRB/ATP2A3/CAMK2D/TRPM4/HCN4/DRD2/CACNA1G/KCNJ12/CHRM2/SLC8A3/SLC4A3/HCN2/CACNA1C/HCN3/ATP2A2/ADM/SCN1B/GJC1/ATP1A3/SREBF1/CAV1/AKAP9/TMEM65/KCNH2/ATP1B1/CORIN/ANK2/MEF2A/SCN2B/TRPC1/TMEM38B/BIN1/NOS1AP/RNF207/SLC8A1/SLC9A1/ADRA1B
Figure 1b	ExN_Tha	ExN_FrC	BP	GO:0048736	appendage development	165	0.605983766	1.558813473	1.57E-03	4.15E-02	3.59E-02	1564	tags=19%, list=9%, signal=17%	SHOX2/LEF1/FRAS1/BMP7/NOTCH2/SOX11/RUNX2/ITGA6/WNT3/PAM/LRP4/CHST11/CHD7/NOG/TULP3/FBN2/CACNA1C/RSPO4/CTNNB1/KAT2A/SHH/ZIC3/SLC7A11/FLVCR1/KAT2B/BBS7/BMPR2/BMPR1A/SOX9/PRICKLE1/FGF9
Figure 1b	ExN_Tha	ExN_FrC	BP	GO:0060173	limb development	165	0.605983766	1.558813473	1.57E-03	0.041467749	0.035858703	1564	tags=19%, list=9%, signal=17%	SHOX2/LEF1/FRAS1/BMP7/NOTCH2/SOX11/RUNX2/ITGA6/WNT3/PAM/LRP4/CHST11/CHD7/NOG/TULP3/FBN2/CACNA1C/RSPO4/CTNNB1/KAT2A/SHH/ZIC3/SLC7A11/FLVCR1/KAT2B/BBS7/BMPR2/BMPR1A/SOX9/PRICKLE1/FGF9
Figure 1b	ExN_Tha	ExN_FrC	BP	GO:0050679	positive regulation of epithelial cell proliferation	197	0.603478425	1.573711012	0.00049483	0.022139085	0.019144488	1785	tags=17%, list=10%, signal=16%	PROX1/TCF7L2/TGFBR1/NOTCH2/SOX11/RUNX2/VEGFC/FGFR1/AR/NRP1/BMP6/PTN/NOG/STXBP4/ITGA4/TACR1/CYP7B1/CTNNB1/SHH/CFLAR/NOD2/ST8SIA1/WNT2/TNFAIP3/VEGFD/SEMA5A/BMPR2/BMPR1A/SOX9/HTRA1/FGF9/HPN/FGFR2/NF1
Figure 1b	ExN_Tha	ExN_FrC	BP	GO:0030509	BMP signaling pathway	157	0.602285956	1.538792615	2.20E-03	0.048703321	0.04211557	2312	tags=23%, list=13%, signal=20%	LEF1/BMP7/SULF1/ZNF423/VWC2/NOTCH2/INHBB/SOX11/RUNX2/HIPK2/BMP6/NOG/LRP2/VWC2L/TGFBR3/FSTL4/RBPMS2/ACVR1/PCSK6/FST/KCP/BMPR2/BMPR1A/BMP3/HTRA1/SPART/SCUBE3/SMAD5/FSTL5/XIAP/INHBA/TOB1/SMAD2/TGFB2/GDF10/TFAP2B
Figure 1b	ExN_Tha	ExN_FrC	BP	GO:0050953	sensory perception of light stimulus	213	0.602083773	1.582532452	0.000615542	0.025168304	0.021763967	1813	tags=15%, list=10%, signal=14%	RGS16/ZIC2/EYA4/SLITRK6/CRB1/COL18A1/IMPG2/RGS9/GJC1/COL1A1/OPA3/GLRA1/EML2/HMCN1/USH2A/ATP8A2/LRAT/PCDH15/RDH12/NXNL2/EYA3/BBS7/CRYZ/CHRNB2/RIMS1/MYO9A/UNC119/CACNB4/BBS4/ARL6/CLIC5/RDH10/MYO3B
Figure 1b	ExN_Tha	ExN_FrC	BP	GO:0042063	gliogenesis	308	0.601883154	1.612575626	1.95E-05	0.00384175	0.003322104	1560	tags=12%, list=9%, signal=11%	LEF1/LPAR1/ADGRG6/PARD3/DNER/PRKCH/DAAM2/TSPAN2/SOX13/SOX2/SOX11/CNTN2/VEGFC/PTN/LRP8/CRB1/SLC8A3/CDK6/IL6ST/NOG/LRP2/TENM4/PTPRZ1/CTNNB1/SHH/PTK2B/GAP43/APP/CDH2/NDRG1/LEPR/BIN1/BOK/RRAS2/SOX9/B4GALT6/MMP24/TNFRSF21
Figure 1b	ExN_Tha	ExN_FrC	BP	GO:0030534	adult behavior	140	0.600491554	1.51710581	2.35E-03	0.049502876	0.042806975	1590	tags=24%, list=9%, signal=22%	ZIC1/GRIN2D/PPARA/GDNF/SLITRK6/CNTN2/HIPK2/OPRK1/OPRM1/CHRNA4/SNCG/DRD2/CHD7/ALK/NLGN4X/CHRNA3/PBX3/CARTPT/EPS8/RNF180/GLRA1/INPP5F/SCN1A/SLC7A11/CNTNAP2/APP/CEND1/UCHL1/CHRNB2/NRXN1/CACNB4/CRHR1/BBS4/FGF12
Figure 1b	ExN_Tha	ExN_FrC	MF	GO:0061134	peptidase regulator activity	205	0.599754101	1.571980696	3.98E-04	0.019627147	0.016972323	1943	tags=13%, list=11%, signal=11%	COL4A3/ANXA2/PCOLCE2/CTSC/ATP2A3/NGF/TIMP2/SPOCK3/SPOCK1/ITIH5/SPOCK2/GAS6/SERPINB9/CAV1/PI15/SERPINB6/APP/BIN1/APH1B/TANK/CTSH/UMODL1/PCSK1N/USP14/SPINT2/COL28A1
Figure 1b	ExN_Tha	ExN_FrC	BP	GO:0007601	visual perception	209	0.599668595	1.569942873	5.30E-04	0.022967402	0.019860766	1813	tags=15%, list=10%, signal=14%	RGS16/ZIC2/EYA4/SLITRK6/CRB1/COL18A1/IMPG2/RGS9/GJC1/COL1A1/OPA3/GLRA1/EML2/HMCN1/USH2A/ATP8A2/LRAT/RDH12/NXNL2/EYA3/BBS7/CRYZ/CHRNB2/RIMS1/MYO9A/UNC119/CACNB4/BBS4/ARL6/CLIC5/RDH10/MYO3B
Figure 1b	ExN_Tha	ExN_FrC	CC	GO:0062023	collagen-containing extracellular matrix	397	0.599445158	1.618137224	8.93E-07	0.000543479	0.000469966	1872	tags=16%, list=10%, signal=14%	COL4A4/MATN3/THSD4/COL25A1/COL4A3/ANXA2/CTSC/FRAS1/BMP7/SPON1/SULF1/VWC2/EGFLAM/SDC2/COCH/TIMP2/GPC5/COL14A1/LGALS3/ITIH5/ERBIN/RELL2/COL18A1/IMPG2/LAMA5/FBN2/PKM/PTPRZ1/CASK/COL1A1/SHH/HMCN1/SERPINB9/FIBCD1/USH2A/FREM1/COL6A5/COL23A1/LTBP1/ANXA6/SERPINB6/HMCN2/ABI3BP/WNT2/CDH2/PCSK6/PSAP/ANGPT1/HAPLN4/ANGPT4/CD151/CCDC80/ADAMTS2/HTRA1/DST/CTSH/FGFR2/IGFBP7/COL21A1/ANXA7/COL15A1/NAV2
Figure 1b	ExN_Tha	ExN_FrC	MF	GO:0004866	endopeptidase inhibitor activity	150	0.598992481	1.526132951	0.002085827	0.047420119	0.041005938	1943	tags=11%, list=11%, signal=10%	COL4A3/ANXA2/NGF/TIMP2/SPOCK3/SPOCK1/ITIH5/SPOCK2/GAS6/SERPINB9/SERPINB6/APP/BIN1/PCSK1N/USP14/SPINT2/COL28A1
Figure 1b	ExN_Tha	ExN_FrC	BP	GO:0051216	cartilage development	189	0.591025513	1.535116658	0.001424529	0.038638578	0.033412213	1471	tags=15%, list=8%, signal=14%	SHOX2/TGFBR2/MATN3/TGFBR1/BMP7/SULF1/PRKG2/ADAMTS12/RUNX2/PTHLH/BMP6/TRPS1/CHST11/NOG/COL1A1/SOX5/CTNNB1/KAT2A/CREB3L2/ESRRA/GPLD1/ZEB1/ANXA6/EIF2AK3/BMPR2/BMPR1A/SOX9/BMP3
Figure 1b	ExN_Tha	ExN_FrC	BP	GO:0043583	ear development	205	0.590877739	1.54871538	0.000889659	0.03085091	0.026677927	1859	tags=18%, list=10%, signal=16%	ZIC1/PVALB/PROX1/EYA4/SOX2/SLITRK6/MAPKAPK2/KCNK2/CHD7/NOG/CALB1/ITGA8/GBX2/SHH/PDZD7/ZIC3/USH2A/ATP8A2/OC90/ZEB1/SLC4A7/PCDH15/ESRP1/LIN7A/SOX9/FGF9/AHI1/HPN/ESRRB/IFT88/FGFR2/MYO6/RDH10/MYO3B/DCHS1/SEC24B/LRIG1
Figure 1b	ExN_Tha	ExN_FrC	BP	GO:0031214	biomineral tissue development	170	0.588326332	1.522161486	0.00205307	0.046869867	0.040530115	1508	tags=17%, list=8%, signal=16%	SLC24A3/FAM20A/PPARA/WLS/BMP7/TRPM4/PTHLH/BMP6/PTN/ENPP1/FAM20C/ISG15/FBN2/ANO6/GAS6/COL1A1/TENT5A/BMP2K/WNT4/PTK2B/OC90/ACVR1/TSPEAR/TMEM38B/EIF2AK3/BMPR2/BMPR1A/SOX9/PRICKLE1
Figure 1b	ExN_Tha	ExN_FrC	MF	GO:0030545	signaling receptor regulator activity	469	0.587501912	1.58679922	7.25E-07	0.000496834	0.000429631	2483	tags=16%, list=14%, signal=15%	TAFA4/LYPD6/FGF13/LYPD6B/GDNF/BMP7/SEMA6A/INHBB/NGF/VEGFC/METRNL/LGALS3/PTHLH/WNT3/CRH/SEMA3F/BMP6/PTN/SEMA4G/KITLG/MRAP2/ADM/SEMA3E/GAS6/TMEM35A/ADCYAP1/EDA/CARTPT/SHH/WNT4/PNOC/FNDC5/LYPD1/DKK3/NRG3/APP/WNT2/GPI/NRG2/FST/VEGFD/SEMA5A/ANGPT4/BMPR2/NTS/BMP3/SEMA6C/LYNX1/SEMA6B/VGF/FGF9/AMH/FGF12/FGF14/DKK2/TAFA3/TNFSF4/EPHA7/FGF5/VEGFB/GAL/MANF/CALCB/NRG1/STC2/FGF18/INHBA/ZP3/SEMA3D/TGFB2/GDF10/T…
Figure 1b	ExN_Tha	ExN_FrC	BP	GO:0060541	respiratory system development	205	0.587229941	1.539154347	0.001080955	0.034234407	0.029603763	1852	tags=17%, list=10%, signal=15%	PROX1/LEF1/TGFBR2/CCBE1/SOX11/MME/HEG1/CRH/CHD7/NOG/TULP3/HHIP/LAMA5/RBBP9/EDA/CTNNB1/SHH/SREBF1/ZIC3/SLC7A11/WNT2/YWHAZ/TMEM38B/BMPR2/BMPR1A/SOX9/ADAMTS2/CCDC40/FGF9/PHF14/DISP1/CTSH/FGFR2/RDH10/SEC24B
Figure 1b	ExN_Tha	ExN_FrC	CC	GO:0005788	endoplasmic reticulum lumen	304	0.584442457	1.565156711	1.20E-04	0.009918894	0.008577236	2172	tags=16%, list=12%, signal=14%	CASQ2/COL4A4/MATN3/FLT3/BCHE/COL25A1/COL4A3/CTSC/SPON1/SDC2/COL14A1/WNT3/ADAMTSL1/COL18A1/FAM20C/CANX/STS/KTN1/P4HA1/ARSJ/TSPAN14/GAS6/COL1A1/SHH/WNT4/HYOU1/COL23A1/ARSD/LTBP1/APP/FUCA2/EOGT/CDH2/SIL1/DNAJB9/PLAUR/VGF/TGOLN2/IGFBP7/COL21A1/COL15A1/RCN2/COL28A1/MANF/ARSA/STC2/EDEM2/PLOD3/CKAP4
Figure 1b	ExN_Tha	ExN_FrC	BP	GO:0198738	cell-cell signaling by wnt	440	0.583381948	1.575178689	2.00E-06	0.000993749	0.000859331	1745	tags=17%, list=10%, signal=15%	LEF1/RNF220/LYPD6/NKD1/RBMS3/WIF1/GPRC5B/DAAM2/SHISA6/AMOTL1/TCF7L2/VANGL1/SOX13/EDNRB/WLS/SOX2/SULF1/RSPO3/KANK1/OPRM1/GPC5/TRPM4/DAB2/WNT3/DRD2/LRP4/NXN/NOG/PRICKLE2/WWOX/CYLD/FZD8/WNK2/RSPO4/COL1A1/PLCG2/DIXDC1/EDA/CTNNB1/SHH/WNT4/TLE5/FOXO1/LRRFIP2/CAV1/MITF/DKK3/PYGO1/PRKAA1/TNKS/TRABD2A/CTNNBIP1/APC/APP/CTNND1/CAPRIN2/WNT2/MAGI2/CDH2/TNFAIP3/SEMA5A/TNIK/SOX9/PRICKLE1/AMER2/CDK14/FGF9/MACF1/…
Figure 1b	ExN_Tha	ExN_FrC	CC	GO:0043235	receptor complex	394	0.583253595	1.574931958	1.11E-05	0.002767379	0.002393056	1404	tags=16%, list=8%, signal=16%	TGFBR2/CHRNA2/GRIN2D/GPRC5B/FLT3/CACNG4/SHISA6/CACNG5/TGFBR1/VWC2/NOTCH2/PLA2R1/GRIK1/ITGA6/CHRNA6/FGFR1/CHRNA4/NRP1/LIFR/LRP8/ITPR2/GRIN2C/GRM1/SHISA9/IL6ST/ALK/LRP2/ADCYAP1R1/IMPG2/ITGA4/VWC2L/GRIK3/GRIK2/CHRNA3/TGFBR3/GABBR1/ITGA8/LRP1B/GFRA1/EPS8/TRAF5/PLXNB1/GP1BB/GRIN3A/PTK2B/GRM7/IL13RA1/ITGB1/GRID2/GPR63/APP/CAPRIN2/ACVR1/ERBB4/RET/SDCBP/ITGA5/GRIN2B/TRPC1/LEPR/CHRNB2/RIPK1/BMPR2/NT5DC3/B…
Figure 1b	ExN_Tha	ExN_FrC	BP	GO:0042445	hormone metabolic process	232	0.582249027	1.537134033	5.71E-04	0.023887717	0.020656596	2079	tags=17%, list=12%, signal=15%	CYP27C1/BCHE/TCF7L2/EDNRB/ECE2/SLCO1C1/MME/DAB2/BMP6/CYP19A1/CHST8/ADM/CPQ/TIPARP/SHH/WNT4/AKR1C2/DKK3/DHRS13/BCO2/LRAT/RDH12/CORIN/ALDH8A1/PCSK6/FDX1/SLC30A6/RBP1/AKR1C1/DISP1/HPN/BACE2/PCSK1N/RDH10/ATP6AP2/GAL/HSD17B12/RDH13/STC2
Figure 1b	ExN_Tha	ExN_FrC	BP	GO:0016055	Wnt signaling pathway	438	0.580352292	1.566466942	2.45E-06	0.001053593	0.000911081	1745	tags=16%, list=10%, signal=15%	LEF1/RNF220/LYPD6/NKD1/RBMS3/WIF1/GPRC5B/DAAM2/SHISA6/AMOTL1/TCF7L2/VANGL1/SOX13/EDNRB/WLS/SOX2/SULF1/RSPO3/KANK1/GPC5/TRPM4/DAB2/WNT3/DRD2/LRP4/NXN/NOG/PRICKLE2/WWOX/CYLD/FZD8/WNK2/RSPO4/COL1A1/PLCG2/DIXDC1/EDA/CTNNB1/SHH/WNT4/TLE5/FOXO1/LRRFIP2/CAV1/MITF/DKK3/PYGO1/PRKAA1/TNKS/TRABD2A/CTNNBIP1/APC/APP/CTNND1/CAPRIN2/WNT2/MAGI2/CDH2/TNFAIP3/SEMA5A/TNIK/SOX9/PRICKLE1/AMER2/CDK14/FGF9/MACF1/LIMD1/…
Figure 1b	ExN_Tha	ExN_FrC	BP	GO:0007188	adenylate cyclase-modulating G protein-coupled receptor signaling pathway	225	0.57989586	1.525882176	0.001111612	0.034409742	0.029755381	1308	tags=15%, list=7%, signal=14%	LPAR1/ADGRG6/ADCY8/HRH3/GRM4/OPRK1/OPRM1/GPR4/PTHLH/DRD2/ADRA1D/GRM1/ADGRD1/CHRM2/AKAP12/AKAP13/MRAP2/ADCYAP1R1/GRIK3/GNAS/ADM/GABBR1/ADCYAP1/RIMS2/GNAL/GRM7/PRKAR1A/ADCY3/GNG2/GRM5/GPR161/PSAP/RIT2/GNA13
Figure 1b	ExN_Tha	ExN_FrC	BP	GO:0003018	vascular process in circulatory system	253	0.579658396	1.539329331	0.000475154	0.021989311	0.019014973	1635	tags=17%, list=9%, signal=16%	SLC24A3/SLC7A2/PDE3A/HTR7/GRIP2/SLC22A3/DOCK5/SLC6A1/EDNRB/SLCO1C1/ATP2A3/PTPRJ/GPR4/TRPM4/BMP6/ADRA1D/ABCC3/RAP1GDS1/SLC4A4/GCLC/SLC4A3/AKAP12/SLC38A1/LRP2/DDAH1/ADM/PIK3C2A/TACR1/CAV1/SLC2A13/CTNNBIP1/SLC4A8/TBXAS1/SLC16A12/ANGPT1/LEPR/SLC6A13/BMPR2/NTS/GCLM/TJP2/GUCY1A1/SLC8A1
Figure 1b	ExN_Tha	ExN_FrC	BP	GO:0048562	embryonic organ morphogenesis	261	0.573453825	1.522764737	0.000543621	0.023089133	0.019966031	1859	tags=17%, list=10%, signal=16%	SHOX2/ZIC1/PROX1/TGFBR2/TGFBR1/BMP7/NOTCH2/SLITRK6/SOX11/RUNX2/HIPK2/CHST11/CHD7/NOG/TULP3/CITED2/FBN2/ITGA8/GBX2/NDRG4/CTNNB1/SHH/PDZD7/ZIC3/IFT57/RBPMS2/FLVCR1/ATP8A2/ZEB1/ACVR1/BBS7/SOX9/CCDC40/RNF207/FGF9/BBS4/AHI1/HPN/FGFR2/MYO6/RDH10/MYO3B/SEC24B/NDST1/LRIG1
Figure 1b	ExN_Tha	ExN_FrC	BP	GO:0003007	heart morphogenesis	249	0.572069834	1.515601912	0.001218539	0.036459176	0.031527603	1591	tags=15%, list=9%, signal=14%	SHOX2/PROX1/TGFBR2/ADGRG6/ROBO1/TGFBR1/BMP7/NOTCH2/SOX11/HEG1/DLC1/NRP1/CHD7/NOG/TTN/LRP2/CITED2/TGFBR3/ROBO2/NDRG4/RYR1/CTNNB1/SHH/ZIC3/IFT57/APC/WNT2/ACVR1/BBS7/BMPR2/BMPR1A/SOX9/SMARCD3/CCDC40/PRICKLE1/RNF207/BBS4/AHI1
Figure 1b	ExN_Tha	ExN_FrC	BP	GO:0060485	mesenchyme development	293	0.569926831	1.523153458	0.000497008	0.022139085	0.019144488	1627	tags=17%, list=9%, signal=15%	LEF1/TGFBR2/ROBO1/TCF7L2/GDNF/EDNRB/TGFBR1/BMP7/SEMA6A/SOX11/FGFR1/DAB2/SEMA3F/NRP1/SEMA4G/KITLG/NOG/LAMA5/CITED2/TGFBR3/ROBO2/SEMA3E/GBX2/COL1A1/CTNNB1/SHH/WNT4/ZIC3/TRIM62/APC/ANXA6/RADIL/WNT2/ACVR1/ERBB4/RET/CDH2/SDCBP/SEMA5A/BMPR2/BMPR1A/SOX9/SEMA6C/PRICKLE1/SEMA6B/PHLDB1/FGF9/AMH/HPN
Figure 1b	ExN_Tha	ExN_FrC	BP	GO:0003015	heart process	243	0.569583634	1.507519259	0.001378527	0.038535448	0.033323033	1916	tags=21%, list=11%, signal=19%	SHOX2/CYP2J2/CASQ2/FGF13/EDNRB/ATP2A3/CAMK2D/TRPM4/HCN4/DRD2/CACNA1G/KCNJ12/RAP1GDS1/CHRM2/SLC8A3/SLC4A3/AKAP13/TTN/HCN2/CACNA1C/HCN3/ATP2A2/ADM/SCN1B/GJC1/ATP1A3/SREBF1/SCN1A/CAV1/AKAP9/TMEM65/KCNH2/ATP1B1/CORIN/ANK2/MEF2A/SCN2B/TRPC1/TMEM38B/BIN1/NOS1AP/RNF207/FGF12/SLC8A1/SLC9A1/ADRA1B/KCNJ3/KCNH6/SMAD5/PIK3CA/VEGFB
Figure 1b	ExN_Tha	ExN_FrC	BP	GO:0048762	mesenchymal cell differentiation	236	0.569510076	1.503422144	0.002035142	0.046814701	0.04048241	1627	tags=17%, list=9%, signal=16%	LEF1/TGFBR2/TCF7L2/GDNF/EDNRB/TGFBR1/BMP7/SEMA6A/SOX11/FGFR1/DAB2/SEMA3F/NRP1/SEMA4G/KITLG/NOG/LAMA5/CITED2/TGFBR3/SEMA3E/GBX2/COL1A1/CTNNB1/SHH/WNT4/TRIM62/ANXA6/RADIL/WNT2/ACVR1/ERBB4/RET/CDH2/SDCBP/SEMA5A/BMPR1A/SOX9/SEMA6C/SEMA6B/PHLDB1/HPN
Figure 1b	ExN_Tha	ExN_FrC	BP	GO:0060047	heart contraction	232	0.568305754	1.500323876	0.001407451	0.038627738	0.03340284	1916	tags=21%, list=11%, signal=19%	SHOX2/CYP2J2/CASQ2/FGF13/EDNRB/ATP2A3/CAMK2D/TRPM4/HCN4/DRD2/CACNA1G/KCNJ12/CHRM2/SLC8A3/SLC4A3/TTN/HCN2/CACNA1C/HCN3/ATP2A2/ADM/SCN1B/GJC1/ATP1A3/SREBF1/SCN1A/CAV1/AKAP9/TMEM65/KCNH2/ATP1B1/CORIN/ANK2/MEF2A/SCN2B/TRPC1/TMEM38B/BIN1/NOS1AP/RNF207/FGF12/SLC8A1/SLC9A1/ADRA1B/KCNJ3/KCNH6/SMAD5/PIK3CA/VEGFB
Figure 1b	ExN_Tha	ExN_FrC	BP	GO:1903522	regulation of blood circulation	244	0.566220271	1.499039632	0.002135127	0.047944112	0.041459054	1668	tags=19%, list=9%, signal=17%	SHOX2/CYP2J2/CASQ2/FGF13/DOCK5/EDNRB/ATP2A3/CAMK2D/TRPM4/HCN4/DRD2/ADRA1D/CACNA1G/KCNJ12/CHRM2/SLC8A3/SLC4A3/HCN2/CACNA1C/HCN3/ATP2A2/ADM/SCN1B/GJC1/TACR1/ATP1A3/SREBF1/CAV1/AKAP9/TMEM65/KCNH2/ATP1B1/CORIN/TBXAS1/ANK2/MEF2A/SCN2B/TRPC1/TMEM38B/BIN1/BMPR2/NOS1AP/RNF207/SLC8A1/SLC9A1/ADRA1B
Figure 1b	ExN_Tha	ExN_FrC	BP	GO:0097305	response to alcohol	242	0.563291257	1.490899835	0.001616542	0.041742379	0.036096185	1347	tags=16%, list=8%, signal=15%	TGFBR2/ADCY8/PPARA/TGFBR1/INHBB/KCNC2/CPT1A/GLRA2/OPRK1/OPRM1/DRD2/LRP8/SGK1/ITPR2/ND4/ADCYAP1R1/TGFBR3/GABBR1/TACR1/CTNNB1/EPS8/GLRA1/SREBF1/AKR1C2/STK39/LARP1/GRIN3A/PTK2B/PRKAA1/GPLD1/SLC23A2/NEFL/ADCY3/GNG2/MAOB/TBXAS1/GRIN2B/FDX1/CHRNB2
Figure 1b	ExN_Tha	ExN_FrC	BP	GO:0007389	pattern specification process	415	0.561830902	1.518311587	5.05E-05	0.005896692	0.005099089	1624	tags=15%, list=9%, signal=14%	ZIC1/LEF1/RNF220/TGFBR2/NKD1/DAAM2/ROBO1/RTTN/GDNF/WLS/TGFBR1/BMP7/NOTCH2/HIPK2/TLL1/MID1/AR/WNT3/SEMA3F/NRP1/LRP4/HES4/NOG/TULP3/LRP2/HHIP/LAMA5/CITED2/ROBO2/GBX2/PBX3/NDRG4/CTNNB1/KAT2A/SHH/ZIC3/ANKS6/IFT57/CTNNBIP1/APC/ZEB1/NRG3/PGAP1/WNT2/ACVR1/ERBB4/GPR161/PCSK6/FST/DNAI1/BBS7/GALNT11/BMPR2/BMPR1A/SMARCD3/CCDC40/PRICKLE1/RNF207/BBS4/AHI1/DISP1
Figure 1b	ExN_Tha	ExN_FrC	BP	GO:0060326	cell chemotaxis	272	0.561752714	1.492441429	0.001307761	0.038112896	0.032957636	1065	tags=8%, list=6%, signal=7%	LEF1/LPAR1/TAFA4/VAV3/MTUS1/EDNRB/VEGFC/TRPM4/FGFR1/LGALS3/NRP1/PTN/DUSP1/CYP19A1/ANO6/GAS6/CYP7B1/STK39/PTK2B/NOD2/MCU
Figure 1b	ExN_Tha	ExN_FrC	BP	GO:0046942	carboxylic acid transport	341	0.561735325	1.511172433	0.000107963	0.009269638	0.0080158	1969	tags=16%, list=11%, signal=15%	SLC7A2/SLC22A3/HRH3/SLC17A6/PPARA/SLC6A1/PLA2R1/SLCO1C1/CPT1A/DRD2/EMB/ABCC3/SLC35D1/GRM1/SLC38A1/LRP2/DTNBP1/SLC27A6/SLC5A8/GABBR1/SLC25A13/ACSL3/APBA1/SLC7A11/SLC25A20/PRKAA1/SLC35D2/ABCD3/SLC47A1/SLC16A6/GIPC1/OC90/GRM7/ITGB1/SLC23A2/ABCD2/ARL6IP5/SLC35D3/SLC16A12/SYT4/PSAP/SLC6A13/CACNB4/RBP1/AKR1C1/ABCB4/SFXN2/NF1/ABCD4/ACSL1/SLC7A8/SLC38A7/SV2A/SLC3A2/SLC7A6/SLC17A5
Figure 1b	ExN_Tha	ExN_FrC	BP	GO:0050767	regulation of neurogenesis	369	0.561271558	1.51211501	0.000140372	0.010350094	0.00895011	1843	tags=21%, list=10%, signal=19%	SHOX2/PROX1/LEF1/PRKCH/FGF13/DAAM2/ROBO1/ANXA2/BMP7/SEMA6A/SOX11/MME/MCF2/SHTN1/NGF/VEGFC/OPRM1/WNT3/SEMA3F/NRP1/DRD2/LRP4/PTN/SEMA4G/LRP8/CHD7/KIAA0319/DPYSL5/IL6ST/NOG/LRP2/MAP1B/TENM4/PTPRZ1/FSTL4/ROBO2/SEMA3E/LPAR3/DIXDC1/IL1RAPL1/CTNNB1/SHH/PLXNB1/CDKL5/HAP1/DIP2B/ITGB1/NEFL/SS18L1/GRM5/DOCK7/CAPRIN2/PTPRS/WNT2/LIMK1/CUX2/SYT4/SEMA5A/KIFAP3/BIN1/BMPR2/BMPR1A/SMARCD3/SEMA6C/SEMA6B/GDI1/MACF1/…
Figure 1b	ExN_Tha	ExN_FrC	BP	GO:0009636	response to toxic substance	218	0.561095793	1.475205483	0.002122668	0.047860485	0.041386739	2326	tags=16%, list=13%, signal=14%	SLC6A1/PON2/BMP7/ABTB2/EPHX2/INHBB/KCNC2/EPHX1/DRD2/SCN9A/NXN/PXDNL/GSR/MAP1B/SLC7A11/SLC47A1/MPST/ATP7B/NEFL/RDH12/MAOB/PRKCG/SCN2B/NFE2L2/IPCEF1/GPX4/SELENOS/SLC7A8/CYGB/TTPA/SRD5A1/FANCC/MGST2/SDC1
Figure 1b	ExN_Tha	ExN_FrC	BP	GO:0015849	organic acid transport	342	0.561056883	1.510062647	0.000278257	0.016145706	0.013961791	1969	tags=16%, list=11%, signal=15%	SLC7A2/SLC22A3/HRH3/SLC17A6/PPARA/SLC6A1/PLA2R1/SLCO1C1/CPT1A/DRD2/EMB/ABCC3/SLC35D1/GRM1/SLC38A1/LRP2/DTNBP1/SLC27A6/SLC5A8/GABBR1/SLC25A13/ACSL3/APBA1/SLC7A11/SLC25A20/PRKAA1/SLC35D2/ABCD3/SLC47A1/SLC16A6/GIPC1/OC90/GRM7/ITGB1/SLC23A2/ABCD2/ARL6IP5/SLC35D3/SLC16A12/SYT4/PSAP/SLC6A13/CACNB4/RBP1/AKR1C1/ABCB4/SFXN2/NF1/ABCD4/ACSL1/SLC7A8/SLC38A7/SV2A/SLC3A2/SLC7A6/SLC17A5
Figure 1b	ExN_Tha	ExN_FrC	BP	GO:0006936	muscle contraction	331	0.560933137	1.508716217	0.000326161	0.017349889	0.015003093	2098	tags=21%, list=12%, signal=19%	CASQ2/HTR7/FGF13/GRIP2/DOCK5/SCN7A/GDNF/EDNRB/SULF1/CAMK2D/TRPM4/HCN4/DRD2/NMU/CACNA1G/APBB2/KCNJ12/RAP1GDS1/CHRM2/SLC8A3/TTN/TMOD3/CHRNA3/CACNA1C/ATP2A2/MYH14/SCN1B/PIK3C2A/GJC1/TACR1/RYR1/GLRA1/SCN1A/ARHGEF11/CAV1/ATP8A2/AKAP9/MYOF/PROK2/ANXA6/KCNH2/ATP1B1/SMPX/ANK2/SCN2B/TMEM38B/BIN1/CHRNB2/KCNA1/NOS1AP/RNF207/FGF12/GUCY1A1/SLC8A1/DTNA/SLC9A1/ADRA1B/ARG2/STAC/KCNJ3/SMAD5/PIK3CA/VEGFB/MYL6/SLMA…
Figure 1b	ExN_Tha	ExN_FrC	BP	GO:0061448	connective tissue development	260	0.560164454	1.487096822	2.04E-03	4.68E-02	4.05E-02	1875	tags=17%, list=11%, signal=15%	SHOX2/TGFBR2/MATN3/TGFBR1/BMP7/SULF1/PRKG2/ADAMTS12/RUNX2/GPR4/TRPM4/PTHLH/BMP6/TRPS1/CHST11/NOG/RASAL2/COL1A1/SOX5/CTNNB1/KAT2A/CREB3L2/ESRRA/CFLAR/NCOA2/GPLD1/ZEB1/ANXA6/NCOA1/ARID5B/ZNF516/EIF2AK3/BMPR2/BMPR1A/SOX9/BMP3/FGF9/BBS4/UMODL1/SOX6/SPART/SMAD5/PIK3CA
Figure 1b	ExN_Tha	ExN_FrC	BP	GO:0008015	blood circulation	486	0.558565155	1.510153877	1.46E-05	0.00328153	0.002837661	1927	tags=18%, list=11%, signal=17%	SHOX2/CYP2J2/CASQ2/PDE3A/HTR7/FGF13/GRIP2/COL4A3/DOCK5/PPARA/EDNRB/ATP2A3/PTPRJ/CAMK2D/VEGFC/GPR4/TRPM4/AR/HCN4/DRD2/BMP6/ADRA1D/CACNA1G/CHD7/SGK1/KCNJ12/RAP1GDS1/CHRM2/SLC8A3/GCLC/SLC4A3/AKAP12/TTN/HCN2/DDAH1/CACNA1C/HCN3/ATP2A2/ADM/SCN1B/PIK3C2A/GAS6/GJC1/TACR1/ATP1A3/CARTPT/SREBF1/SCN1A/STK39/CAV1/AKAP9/MYOF/CTNNBIP1/TMEM65/KCNH2/ATP1B1/CORIN/TBXAS1/ANK2/PRCP/MEF2A/SCN2B/ANGPT1/GNA13/TRPC1/TME…
Figure 1b	ExN_Tha	ExN_FrC	BP	GO:0006898	receptor-mediated endocytosis	245	0.557628175	1.476879882	0.001971443	0.046814701	0.04048241	2091	tags=22%, list=12%, signal=20%	TGFBR2/LPAR1/CACNG4/ANXA2/CLTCL1/CACNG5/PLA2R1/CNTN2/ARHGAP27/DAB2/FCHSD2/DRD2/DGKD/DNM3/TMEM108/LRRTM2/LRP2/DTNBP1/ITGA4/CANX/ITSN2/ADM/MICALL1/GSG1L/LRP1B/GRK4/PLCG2/BICD1/BMP2K/INPP5F/EPS15/CAV1/AAK1/LYVE1/ITGB1/LRRTM1/MAGI2/SDCBP/ANGPT1/UNC119/NECAB2/FNBP1L/AHI1/CD2AP/AP2M1/TFRC/ITSN1/PIKFYVE/RAB21/PIK3CB/CLTC/CBL/STON2/INSR/CUBN
Figure 1b	ExN_Tha	ExN_FrC	MF	GO:0030546	signaling receptor activator activity	434	0.555353108	1.499396263	6.31E-05	0.006781006	0.005863788	2431	tags=15%, list=14%, signal=13%	TAFA4/FGF13/GDNF/BMP7/SEMA6A/INHBB/NGF/VEGFC/METRNL/LGALS3/PTHLH/WNT3/CRH/SEMA3F/BMP6/PTN/SEMA4G/KITLG/ADM/SEMA3E/GAS6/ADCYAP1/EDA/CARTPT/SHH/WNT4/PNOC/FNDC5/NRG3/APP/WNT2/GPI/NRG2/VEGFD/SEMA5A/ANGPT4/BMPR2/NTS/BMP3/SEMA6C/SEMA6B/VGF/FGF9/AMH/FGF12/FGF14/TAFA3/TNFSF4/EPHA7/FGF5/VEGFB/GAL/MANF/CALCB/NRG1/STC2/FGF18/INHBA/ZP3/SEMA3D/TGFB2/GDF10/THBS4/FGF7/ARTN/TNFSF18
Figure 1b	ExN_Tha	ExN_FrC	MF	GO:0048018	receptor ligand activity	426	0.555061764	1.498897751	8.75E-05	0.007944671	0.006870052	2431	tags=15%, list=14%, signal=13%	TAFA4/FGF13/GDNF/BMP7/SEMA6A/INHBB/NGF/VEGFC/METRNL/LGALS3/PTHLH/WNT3/CRH/SEMA3F/BMP6/PTN/SEMA4G/KITLG/ADM/SEMA3E/GAS6/ADCYAP1/EDA/CARTPT/SHH/WNT4/PNOC/FNDC5/NRG3/WNT2/GPI/NRG2/VEGFD/SEMA5A/NTS/BMP3/SEMA6C/SEMA6B/VGF/FGF9/AMH/FGF12/FGF14/TAFA3/TNFSF4/EPHA7/FGF5/VEGFB/GAL/MANF/CALCB/NRG1/STC2/FGF18/INHBA/ZP3/SEMA3D/TGFB2/GDF10/THBS4/FGF7/ARTN/TNFSF18
Figure 1b	ExN_Tha	ExN_FrC	BP	GO:0015850	organic hydroxy compound transport	274	0.553259758	1.472475912	1.79E-03	0.043677375	0.037769448	1638	tags=16%, list=9%, signal=15%	SLC22A3/ANXA2/HRH3/SYT9/GDNF/SLCO1C1/OPRK1/CHRNA6/DAB2/CHRNA4/SNCG/CRH/DRD2/BMP6/EMB/OSBPL5/ABCC3/LIPG/CYP19A1/DTNBP1/SLC5A8/OSBPL2/GABBR1/RAB3B/STARD4/OSBPL9/CARTPT/SHH/ABCA5/CAV1/PRKAA1/ABCD3/SYT2/SLC2A13/TTC39B/MAOB/NPC2/SYT4/CHRNB2/AKR1C1/CRHR1/SYT15/RELCH/LPCAT3/ABCB4
Figure 1b	ExN_Tha	ExN_FrC	BP	GO:0030198	extracellular matrix organization	306	0.550522122	1.475061209	1.65E-03	0.041742379	0.036096185	2046	tags=16%, list=11%, signal=15%	COL4A4/MATN3/THSD4/COL4A3/ANXA2/TGFBR1/SULF1/ADAMTS12/EGFLAM/GAS2/TLL1/COL14A1/MMP15/ADAMTSL1/SPOCK2/HPSE2/COL18A1/IMPG2/P4HA1/ITGA8/GAS6/COL1A1/ANTXR1/HMCN1/CAV1/CFLAR/COL23A1/ITGB1/APP/ABI3BP/ADAMTS18/TMEM38B/ADAMTSL3/SOX9/CCDC80/ADAMTS2/PRICKLE1/MMP24/PHLDB1/ADAMTS6/HPN/LCP1/NF1/COL15A1/POMT1/SPINT2/COL28A1/HSD17B12/MPZL3/ADAMTS15
Figure 1b	ExN_Tha	ExN_FrC	BP	GO:0043062	extracellular structure organization	307	0.550496854	1.476457632	2.23E-03	0.049053359	0.042418261	2046	tags=16%, list=11%, signal=15%	COL4A4/MATN3/THSD4/COL4A3/ANXA2/TGFBR1/SULF1/ADAMTS12/EGFLAM/GAS2/TLL1/COL14A1/MMP15/ADAMTSL1/SPOCK2/HPSE2/COL18A1/IMPG2/P4HA1/ITGA8/GAS6/COL1A1/ANTXR1/HMCN1/CAV1/CFLAR/COL23A1/ITGB1/APP/ABI3BP/ADAMTS18/TMEM38B/ADAMTSL3/SOX9/CCDC80/ADAMTS2/PRICKLE1/MMP24/PHLDB1/ADAMTS6/HPN/LCP1/NF1/COL15A1/POMT1/SPINT2/COL28A1/HSD17B12/MPZL3/ADAMTS15
Figure 1b	ExN_Tha	ExN_FrC	BP	GO:0045229	external encapsulating structure organization	309	0.549563291	1.471608703	2.20E-03	0.048703321	0.04211557	2046	tags=16%, list=11%, signal=15%	COL4A4/MATN3/THSD4/COL4A3/ANXA2/TGFBR1/SULF1/ADAMTS12/EGFLAM/GAS2/TLL1/COL14A1/MMP15/ADAMTSL1/SPOCK2/HPSE2/COL18A1/IMPG2/P4HA1/ITGA8/GAS6/COL1A1/ANTXR1/HMCN1/CAV1/CFLAR/COL23A1/ITGB1/APP/ABI3BP/ADAMTS18/TMEM38B/ADAMTSL3/SOX9/CCDC80/ADAMTS2/PRICKLE1/MMP24/PHLDB1/ADAMTS6/HPN/LCP1/NF1/COL15A1/POMT1/SPINT2/COL28A1/HSD17B12/MPZL3/ADAMTS15
Figure 1b	ExN_Tha	ExN_FrC	BP	GO:0048732	gland development	421	0.549125051	1.48158953	7.61E-05	0.007673008	0.006635135	1490	tags=13%, list=8%, signal=12%	PROX1/LEF1/TGFBR2/ROBO1/WLS/TGFBR1/BMP7/SOX2/SULF1/NOTCH2/INHBB/PTPN3/CPT1A/AR/WNT3/PAM/CIT/CRH/NRP1/DRD2/PTN/NOG/CYP19A1/COX2/LAMA5/CITED2/TGFBR3/ARHGAP5/CYP7B1/EDA/MSN/CTNNB1/SHH/WNT4/ZIC3/CAV1/DKK3/ZBTB1/CFLAR/MPST/ATP7B/NRG3/BTBD7/ARID5B/WNT2/ERBB4/ZBTB7B/JARID2/TNFAIP3/PSAP/BMPR1A/SOX9/FKBP4/CACNB4/CCDC40
Figure 1b	ExN_Tha	ExN_FrC	MF	GO:0005261	monoatomic cation channel activity	315	0.548365571	1.469002514	0.002040256	0.046814701	0.04048241	1488	tags=18%, list=8%, signal=17%	SLC24A3/CHRNA2/GRIN2D/CACNG4/ANXA2/CACNG5/SCN7A/TRPC3/CACHD1/KCNK13/GRIK1/KCNK2/RYR3/KCNC2/KCND2/CHRNA6/OPRM1/TRPM4/HCN4/CHRNA4/SCN9A/CACNA1G/TMEM63A/ITPR2/GRIN2C/KCNJ12/KCNH5/KCNN3/KCNQ3/GRIK3/GRIK2/HCN2/CHRNA3/CACNA1C/HCN3/SCN1B/ORAI2/RYR1/SEC61A1/ATP6/SCN1A/KCNJ14/GRIN3A/SLC24A2/ANXA6/MCU/KCNH2/UNC80/SCN2B/GRIN2B/TRPC1/TMEM38B/CHRNB2/KCNA1/ATP5F1B/KCNA4/ATP8/CACNB4
Figure 1b	ExN_Tha	ExN_FrC	BP	GO:0050678	regulation of epithelial cell proliferation	352	0.547885915	1.47588815	7.31E-04	0.027784987	0.02402671	1564	tags=14%, list=9%, signal=13%	PROX1/PTPRM/COL4A3/ROBO1/TCF7L2/EDNRB/TGFBR1/SOX2/SULF1/NOTCH2/SOX11/RUNX2/MTSS1/VEGFC/FGFR1/AR/DAB2/NRP1/DRD2/BMP6/PTN/SGPP2/CDK6/NOG/STXBP4/ITGA4/LAMA5/TGFBR3/CASK/TACR1/CYP7B1/CTNNB1/SHH/CAV1/IFT57/CFLAR/NOD2/ZEB1/ST8SIA1/WNT2/TNFAIP3/VEGFD/SEMA5A/BMPR2/BMPR1A/SOX9/HTRA1/FGF9
Figure 1b	ExN_Tha	ExN_FrC	BP	GO:0060537	muscle tissue development	392	0.544337381	1.469307151	0.000345996	0.017552871	0.015178619	1652	tags=16%, list=9%, signal=14%	SHOX2/PROX1/LEF1/TGFBR2/DNER/PPARA/TGFBR1/BMP7/PDLIM5/NOTCH2/KCNK2/SOX11/MYO18B/HEG1/HCN4/CACNA1G/CHD7/NEB/HDAC9/CSRP2/MEGF10/NOG/AKAP13/TTN/LRP2/CITED2/TENM4/TGFBR3/MYH14/ITGA8/TIPARP/GJC1/NDRG4/RYR1/CTNNB1/KAT2A/LMNA/SHH/ZIC3/CAV1/RCAN1/PRKAA1/CFLAR/ITGB1/SVIL/PRKAR1A/ALPK3/WNT2/ACVR1/ERBB4/JARID2/MEF2A/AKAP6/BMPR1A/SOX9/PRICKLE1/RBFOX1/FGF9/CFL2/SLC8A1/SLC9A1
Figure 1b	ExN_Tha	ExN_FrC	BP	GO:0003002	regionalization	373	0.543515803	1.465202332	0.000422622	0.020491546	0.017719801	1751	tags=15%, list=10%, signal=14%	LEF1/RNF220/TGFBR2/NKD1/DAAM2/ROBO1/RTTN/GDNF/WLS/TGFBR1/NOTCH2/HIPK2/TLL1/AR/WNT3/SEMA3F/NRP1/LRP4/HES4/NOG/TULP3/LRP2/HHIP/LAMA5/CITED2/ROBO2/GBX2/PBX3/NDRG4/CTNNB1/KAT2A/SHH/ZIC3/ANKS6/IFT57/CTNNBIP1/PGAP1/WNT2/ACVR1/GPR161/PCSK6/DNAI1/BBS7/GALNT11/BMPR2/BMPR1A/SMARCD3/CCDC40/PRICKLE1/RNF207/BBS4/AHI1/DISP1/ARL6/FGFR2/RELN
Figure 1b	ExN_Tha	ExN_FrC	CC	GO:0034702	ion channel complex	295	0.543065678	1.452917463	0.002040256	0.046814701	0.04048241	1431	tags=19%, list=8%, signal=18%	CASQ2/CHRNA2/GRIN2D/CACNG4/SHISA6/SLC17A6/CACNG5/SCN7A/TRPC3/CACHD1/VWC2/GRIK1/KCNK2/RYR3/KCNC2/GLRA2/KCND2/CHRNA6/TRPM4/HCN4/CHRNA4/SCN9A/CACNA1G/GRIN2C/SHISA9/DPP6/VWC2L/KCNQ3/GRIK3/GRIK2/HCN2/CHRNA3/CACNA1C/HCN3/ANO6/SCN1B/RYR1/EPS8/GLRA1/SCN1A/KCNJ14/GRIN3A/PTK2B/AKAP9/CNTNAP2/MCU/GRID2/KCNH2/UNC80/SCN2B/GRIN2B/TRPC1/CHRNB2/KCNA1/AKAP6/KCNA4
Figure 1b	ExN_Tha	ExN_FrC	CC	GO:1990351	transporter complex	412	0.537947351	1.454363428	0.000559488	0.023580252	0.020390719	1793	tags=20%, list=10%, signal=18%	CASQ2/CHRNA2/GRIN2D/ATP11C/CACNG4/SHISA6/SLC17A6/ATP10A/CACNG5/SCN7A/TRPC3/CACHD1/VWC2/GRIK1/KCNK2/RYR3/KCNC2/GLRA2/KCND2/CHRNA6/TRPM4/HCN4/ND4L/CHRNA4/ND3/SCN9A/CACNA1G/ND4/GRIN2C/ND5/SHISA9/ATP10D/DPP6/VWC2L/KCNQ3/GRIK3/GRIK2/HCN2/CHRNA3/CACNA1C/HCN3/ANO6/SCN1B/ATP1A3/RYR1/CYTB/EPS8/GLRA1/SCN1A/KCNJ14/ND2/GRIN3A/PTK2B/ATP8A2/AKAP9/CNTNAP2/MCU/GRID2/KCNH2/ATP1B1/COX1/UNC80/SCN2B/GRIN2B/TRPC1/CHR…
Figure 1b	ExN_Tha	ExN_FrC	BP	GO:0003012	muscle system process	415	0.537221022	1.45180498	0.000522949	0.022921885	0.019821405	1679	tags=17%, list=9%, signal=16%	CASQ2/HTR7/FGF13/GRIP2/DOCK5/PPARA/SCN7A/GDNF/EDNRB/TRPC3/SULF1/PDLIM5/CAMK2D/PDE9A/TRPM4/HCN4/DRD2/NMU/CACNA1G/GTF2IRD1/APBB2/KCNJ12/RAP1GDS1/CHRM2/SLC8A3/IL6ST/AKAP13/TTN/TMOD3/CHRNA3/CACNA1C/ATP2A2/MYH14/SCN1B/PIK3C2A/GJC1/TACR1/RYR1/LMNA/GLRA1/INPP5F/SCN1A/FOXO1/ARHGEF11/CAV1/ATP8A2/AKAP9/CFLAR/MYOF/PROK2/ANXA6/KCNH2/ATP1B1/SMPX/ANK2/JARID2/MEF2A/SCN2B/TMEM38B/BIN1/CHRNB2/KCNA1/AKAP6/NOS1AP/R…
Figure 1b	ExN_Tha	ExN_FrC	BP	GO:0007409	axonogenesis	421	0.537209595	1.449440543	2.25E-04	0.013759954	0.011898743	1843	tags=24%, list=10%, signal=22%	SHOX2/LHX9/PARD3/PTPRM/FGF13/NTNG1/ROBO1/PLEKHG4B/GDNF/CNTN5/BMP7/NOTCH2/CNTN6/SEMA6A/SLITRK6/MCF2/SHTN1/CNTN2/NEXN/NGF/TUBB3/ENAH/ETV1/WNT3/ARHGEF40/SEMA3F/UNC5C/NRP1/DRD2/LRP4/EMB/SEMA4G/KIAA0319/NEFH/DPYSL5/CNTN4/EPHA6/PALLD/NOG/LRTM2/MAP1B/ITGA4/UNC5B/PTPRZ1/PGRMC1/FSTL4/CYFIP2/ROBO2/MAP1A/EPHA8/SEMA3E/CDH11/LPAR3/SCN1B/GBX2/DIXDC1/SHH/ADARB1/AUTS2/PLXNB1/EFNA2/NFASC/GAP43/CDKL5/CTNNA2/ATP8A2…
Figure 1b	ExN_Tha	ExN_FrC	BP	GO:0015711	organic anion transport	419	0.53681412	1.449476424	4.95E-04	0.022139085	0.019144488	2283	tags=18%, list=13%, signal=16%	SLC7A2/SLC22A3/HRH3/SLC17A6/PPARA/SLC6A1/PLA2R1/SLCO1C1/CPT1A/DRD2/EMB/ABCC3/SLC35D1/GRM1/SLC4A4/SLC4A3/SLC38A1/LRP2/DTNBP1/SLC27A6/SLC5A8/GABBR1/SLC25A13/ACSL3/APBA1/SLC7A11/SLC25A20/PRKAA1/SLC35D2/ABCD3/SLC47A1/SLC16A6/GIPC1/OC90/GRM7/SLC25A24/ITGB1/SLC23A2/SLC4A7/ABCD2/ARL6IP5/SLC25A16/SLC35D3/SLC4A8/SLC16A12/SYT4/PSAP/SLC6A13/CACNB4/RBP1/AKR1C1/ABCB4/SFXN2/SLC33A1/SLC35B1/NF1/ABCD4/ACSL1/SLC7…
Figure 1b	ExN_Tha	ExN_FrC	BP	GO:0001667	ameboidal-type cell migration	415	0.536683714	1.450352941	0.000532371	0.022967402	0.019860766	1735	tags=17%, list=10%, signal=16%	PROX1/TGFBR2/PTPRM/DAAM2/ROBO1/AMOTL1/DOCK5/CCBE1/GDNF/EDNRB/TGFBR1/BMP7/SASH1/SEMA6A/ENPP2/KANK1/VEGFC/FGFR1/SEMA3F/NRP1/PTN/SEMA4G/HDAC9/KITLG/PIK3R3/AKAP12/ITGA4/ANXA3/LAMA5/SEMA3E/GBX2/PIK3C2A/PKN1/PLCG2/TACR1/SHH/PTK2B/GIPC1/GPLD1/ITGB1/ANXA6/TNS1/RADIL/RCC2/MAPRE2/ARID5B/ACVR1/ERBB4/PRCP/RET/PRKX/CDH2/GPI/TESK1/ANGPT1/GNA13/SEMA5A/ATP5F1B/ANGPT4/BMPR2/NFE2L2/DNAJA4/SOX9/SEMA6C/SEMA6B/MACF1/…
Figure 1b	ExN_Tha	ExN_FrC	BP	GO:0070588	calcium ion transmembrane transport	342	0.534883691	1.439618524	1.41E-03	0.038627738	0.03340284	1788	tags=19%, list=10%, signal=17%	SLC24A3/CASQ2/GRIN2D/CACNG4/ANXA2/CACNG5/SCN7A/EDNRB/TRPC3/PLCB4/CACHD1/RYR3/ATP2A3/SESTD1/CAMK2D/OPRM1/TRPM4/DRD2/SCN9A/CACNA1G/CHD7/ITPR2/GRIN2C/SLC8A3/ADCYAP1R1/ATP2C1/CACNA1C/ANO6/ATP2A2/GAS6/PLCG2/ORAI2/RYR1/SEC61A1/SLC35G1/SCN1A/GP1BB/CAV1/GRIN3A/PTK2B/PPP3CC/HAP1/SLC24A2/ANXA6/VMP1/MCU/PLCH2/ATP1B1/ANK2/GRIN2B/TRPC1/TMEM38B/BIN1/AKAP6/NOS1AP/CACNB4/CRHR1/SLC8A1/SLC9A1/MCUB/NCS1/STAC/HTR2C/…
Figure 1b	ExN_Tha	ExN_FrC	CC	GO:1902495	transmembrane transporter complex	386	0.532698753	1.437800257	1.09E-03	0.034257228	0.029623497	1793	tags=20%, list=10%, signal=19%	CASQ2/CHRNA2/GRIN2D/CACNG4/SHISA6/SLC17A6/CACNG5/SCN7A/TRPC3/CACHD1/VWC2/GRIK1/KCNK2/RYR3/KCNC2/GLRA2/KCND2/CHRNA6/TRPM4/HCN4/ND4L/CHRNA4/ND3/SCN9A/CACNA1G/ND4/GRIN2C/ND5/SHISA9/DPP6/VWC2L/KCNQ3/GRIK3/GRIK2/HCN2/CHRNA3/CACNA1C/HCN3/ANO6/SCN1B/ATP1A3/RYR1/CYTB/EPS8/GLRA1/SCN1A/KCNJ14/ND2/GRIN3A/PTK2B/AKAP9/CNTNAP2/MCU/GRID2/KCNH2/ATP1B1/COX1/UNC80/SCN2B/GRIN2B/TRPC1/CHRNB2/KCNA1/ATP6V1F/AKAP6/KCNA…
Figure 1b	ExN_Tha	ExN_FrC	BP	GO:0051960	regulation of nervous system development	448	0.5324955	1.439821409	0.000221843	0.013759954	0.011898743	1843	tags=20%, list=10%, signal=19%	SHOX2/PROX1/LEF1/PARD3/PRKCH/FGF13/DAAM2/ROBO1/ANXA2/CTSC/BMP7/SEMA6A/SLITRK6/SOX11/MME/MCF2/SHTN1/NGF/VEGFC/OPRM1/WNT3/SEMA3F/NRP1/DRD2/LRP4/LRRN1/PTN/SEMA4G/LRP8/CHD7/KIAA0319/DPYSL5/IL6ST/NOG/LRTM2/LRRTM2/LRP2/MAP1B/TENM4/PTPRZ1/FSTL4/ROBO2/SEMA3E/LPAR3/GBX2/DIXDC1/IL1RAPL1/CTNNB1/SHH/PLXNB1/IL1RAP/CDKL5/HAP1/DIP2B/ITGB1/NEFL/GRID2/SS18L1/LRRTM1/GRM5/DOCK7/CAPRIN2/PTPRS/WNT2/LIMK1/CUX2/SYT4/SE…
Figure 1b	ExN_Tha	ExN_FrC	BP	GO:0061564	axon development	468	0.531670135	1.435418584	0.000226026	0.013759954	0.011898743	1843	tags=24%, list=10%, signal=22%	SHOX2/LHX9/PARD3/PTPRM/FGF13/NTNG1/ROBO1/TSPAN2/PLEKHG4B/GDNF/CNTN5/BMP7/NOTCH2/CNTN6/SEMA6A/SLITRK6/MCF2/SHTN1/CNTN2/NEXN/NGF/TUBB3/ENAH/ETV1/WNT3/ARHGEF40/SEMA3F/UNC5C/NRP1/DRD2/LRP4/EMB/PTN/SEMA4G/KIAA0319/NEFH/DPYSL5/CNTN4/EPHA6/PALLD/NOG/LRTM2/MAP1B/ITGA4/CRTAC1/UNC5B/PTPRZ1/PGRMC1/FSTL4/CYFIP2/ROBO2/MAP1A/EPHA8/SEMA3E/CDH11/LPAR3/SCN1B/GBX2/DIXDC1/SHH/INPP5F/ADARB1/AUTS2/PLXNB1/EFNA2/NFASC/…
Figure 1b	ExN_Tha	ExN_FrC	MF	GO:0022804	active transmembrane transporter activity	422	0.530068232	1.430238821	0.000410627	0.020087742	0.017370617	2314	tags=21%, list=13%, signal=19%	SLC24A3/SLC22A3/CYBRD1/SLC17A6/SLC6A1/SLCO1C1/ATP2A3/ND4L/ND3/ABCA9/ABCA6/SLC9A2/ND4/ABCC3/SLC35D1/ND5/SLC4A4/ABCA10/SLC8A3/SLC4A3/SLC38A1/COX2/SLC9C2/CLCN5/ATP2C1/SLC5A8/ATP2A2/COX3/SLC15A1/SLC25A13/ATP1A3/CYTB/ABCA5/SLC7A11/ND2/SLC9A7/SLC35D2/ABCD3/SLC47A1/SLC16A6/SLC2A13/SLC24A2/SLC23A2/SLC9A5/ATP7B/SLC4A7/MCU/ABCD2/ATP1B1/SLC25A16/SLC35D3/SLC4A8/COX1/SLC16A12/SLC9A9/ATP5F1B/SLC6A13/ATP6V1F/CL…
Figure 1b	ExN_Tha	ExN_FrC	CC	GO:0043025	neuronal cell body	493	0.529432008	1.431198349	0.000340721	0.017451426	0.015090896	1287	tags=19%, list=7%, signal=18%	PVALB/LPAR1/TANC1/RGS8/LYPD6/DNER/GRIP2/SLC22A3/ADCY8/SLC6A1/SNCAIP/KCNK2/MME/SHTN1/SEPTIN4/KCNC2/CNTN2/KCND2/ASTN2/GRIP1/TUBB3/OPRK1/OPRM1/PDE9A/TRPM4/CHRNA4/SNCG/PAM/CIT/CRH/UNC5C/DRD2/LRP4/SEZ6L/LRP8/DPYSL5/CHRM2/SLC8A3/IL6ST/AKAP12/STMN2/CALB1/SLC38A1/MAP1B/DTNBP1/ITGA4/CANX/KCNN3/ANXA3/GRIK3/NSMF/GRIK2/ZNF385A/CHRNA3/CACNA1C/ZNF804A/HCN3/PGRMC1/GABBR1/ITGA8/MAP1A/SCN1B/ATP1A3/DIXDC1/GFRA1/AD…
Figure 1b	ExN_Tha	ExN_FrC	BP	GO:0006869	lipid transport	419	0.527747075	1.424994081	0.000994249	0.033045542	0.028575707	2391	tags=20%, list=13%, signal=18%	ATP11C/ANXA2/ATP10A/PPARA/PITPNC1/ANO4/PLA2R1/SLCO1C1/CPT1A/XKR4/DAB2/CRH/ABCA9/ABCA6/DRD2/BMP6/OSBPL5/ABCC3/ABCA10/ATP10D/LIPG/CYP19A1/SLC27A6/SLC5A8/ANO6/OSBPL2/STARD4/OSBPL9/PITPNM1/ACSL3/SHH/ABCA5/PCTP/CAV1/SLC25A20/PRKAA1/GULP1/ATP8A2/ABCD3/PRELID2/OC90/LRAT/VMP1/ABCD2/TTC39B/CHKA/NPC2/PSAP/DENND5B/ESYT3/ESYT1/RBP1/AKR1C1/CRHR1/RELCH/CRY1/LPCAT3/ABCB4/ABCD4/ACSL1/GAL/PIP4K2A/VPS13C/XKR5/NR1H…
Figure 1b	ExN_Tha	ExN_FrC	BP	GO:0010720	positive regulation of cell development	418	0.526076882	1.42138831	0.000927155	0.031721404	0.027430676	1867	tags=16%, list=10%, signal=14%	SHOX2/LEF1/TGFBR2/PDE3A/PRKCH/ROBO1/SOX13/NOTCH2/SOX11/MME/SHTN1/NGF/VEGFC/OPRM1/WNT3/NRP1/DRD2/PTN/LRP8/KITLG/IL6ST/LRP2/MAP1B/TENM4/NFKBIZ/PTPRZ1/ROBO2/LPAR3/GAS6/DIXDC1/IL1RAPL1/CD83/CTNNB1/SHH/PLXNB1/ZBTB1/CDKL5/CTNNBIP1/HAP1/ITGB1/NEFL/SS18L1/GRM5/CAPRIN2/WNT2/LIMK1/CUX2/ZBTB7B/RET/SEMA5A/BIN1/PBRM1/RIPK1/BMPR2/SMARCD3/SOCS1/GDI1/MACF1/MAP3K13/TOX/PAK3/RELN/RND2/NIN/CHODL/TNFSF4
Figure 1b	ExN_Tha	ExN_FrC	BP	GO:0048568	embryonic organ development	415	0.520176366	1.405742904	0.001960256	0.046814701	0.04048241	1886	tags=14%, list=11%, signal=13%	SHOX2/ZIC1/PROX1/LEF1/TGFBR2/GDNF/TGFBR1/BMP7/NOTCH2/SLITRK6/SOX11/RSPO3/RUNX2/HIPK2/CHST11/CHD7/KITLG/COL18A1/NOG/TULP3/CITED2/FBN2/ADM/ITGA8/GBX2/PBX3/NDRG4/CTNNB1/SHH/PDZD7/ZIC3/IFT57/RBPMS2/FLVCR1/ATP8A2/ZEB1/NCOA1/WNT2/ACVR1/BBS7/BMPR1A/SOX9/CCDC40/PRICKLE1/RNF207/FGF9/BBS4/AHI1/HPN/CCDC134/NSDHL/FGFR2/MYO6/RDH10/MYO3B/TEAD1/SEC24B/NDST1/LRIG1/SPINT2
Figure 1b	ExN_Tha	ExN_FrC	BP	GO:0043410	positive regulation of MAPK cascade	458	0.519249142	1.402090682	0.000671634	0.026860465	0.023227241	1870	tags=14%, list=10%, signal=13%	LPAR1/FLT3/ROBO1/TENM1/TGFBR1/SASH1/SOX2/RELL1/NOTCH2/PELI2/GRM4/PTPRJ/HIPK2/OPRK1/OPRM1/FGFR1/MID1/AR/TNFRSF19/NRP1/DRD2/KITLG/GRM1/RELL2/AKAP12/AKAP13/FZD8/EPHA8/LPAR3/GAS6/PLCG2/NDRG4/DIXDC1/ADCYAP1/CARTPT/CTNNB1/TRAF5/STK39/PTK2B/CFLAR/NOD2/ARL6IP5/APP/GRM5/ERBB4/GADD45G/RET/CDH2/SDCBP/KSR1/ANGPT1/RIT2/RIPK1/TNIK/NECAB2/SPAG9/MAP3K13/CRK/ADRA1B/FGFR2/TAOK1/HTR2C/NEK10/DOK6/NDST1/MAGED1
Figure 1b	ExN_Tha	ExN_FrC	BP	GO:0001654	eye development	377	0.518884568	1.399202628	1.78E-03	0.043489612	0.037607083	1591	tags=14%, list=9%, signal=13%	PROX1/TGFBR2/NKD1/PTPRM/SLC17A6/MEGF11/TGFBR1/BMP7/SOX2/NOTCH2/ZHX2/SLITRK6/SOX11/TENM3/HIPK2/NRP1/DRD2/BMP6/CRB1/CHD7/CALB1/TULP3/DTNBP1/IMPG2/CITED2/FBN2/CACNA1C/PBX3/LIMK2/CTNNB1/SHH/SLC7A11/MITF/USP45/ATP8A2/SALL2/ZEB1/WNT2/RET/NHS/ADAMTS18/SDK2/BBS7/BMPR2/SOX9/SMARCD3/PRICKLE1/OLFM3/FGF9/BBS4/AHI1
Figure 1b	ExN_Tha	ExN_FrC	BP	GO:0010876	lipid localization	464	0.515610438	1.391345726	1.12E-03	0.034569589	0.029893608	2406	tags=19%, list=13%, signal=17%	ATP11C/ANXA2/ATP10A/PPARA/PITPNC1/ANO4/PLA2R1/SLCO1C1/CPT1A/XKR4/DAB2/CRH/ABCA9/ABCA6/DRD2/BMP6/OSBPL5/ABCC3/ABCA10/ATP10D/ENPP1/IKBKE/LIPG/CYP19A1/SLC27A6/CDS1/SLC5A8/ANO6/OSBPL2/STARD4/OSBPL9/PITPNM1/ACSL3/SHH/SREBF1/ABCA5/PCTP/CAV1/SLC25A20/PRKAA1/GULP1/ATP8A2/ABCD3/PRELID2/OC90/LRAT/VMP1/ABCD2/TTC39B/CDS2/CHKA/NPC2/PSAP/DENND5B/ESYT3/ESYT1/RBP1/AKR1C1/CRHR1/RELCH/CRY1/LPCAT3/ABCB4/LDAH/ABCD4/…
Figure 1b	ExN_Tha	ExN_FrC	MF	GO:0005216	monoatomic ion channel activity	422	0.51050487	1.377452636	2.04E-03	0.046814701	0.04048241	1488	tags=16%, list=8%, signal=15%	SLC24A3/CHRNA2/GRIN2D/CACNG4/ANXA2/SLC17A6/CACNG5/SCN7A/TRPC3/CACHD1/KCNK13/ANO4/GRIK1/KCNK2/RYR3/KCNC2/GLRA2/KCND2/CHRNA6/OPRM1/TRPM4/HCN4/CHRNA4/SCN9A/CACNA1G/TMEM63A/ITPR2/GRIN2C/KCNJ12/KCNH5/KCNN3/KCNQ3/GRIK3/CLCN5/GRIK2/HCN2/CHRNA3/CACNA1C/HCN3/ANO6/SCN1B/GJC1/ORAI2/RYR1/SEC61A1/GLRA1/ATP6/SCN1A/KCNJ14/GRIN3A/PTK2B/SLC24A2/ANXA6/GPR89A/MCU/GRID2/KCNH2/UNC80/SCN2B/GRIN2B/TRPC1/TMEM38B/CHRNB2/…
Figure 1b	ExN_Tha	ExN_FrC	BP	GO:0006816	calcium ion transport	432	0.508871933	1.37455056	0.002030121	0.046814701	0.04048241	2079	tags=19%, list=12%, signal=17%	SLC24A3/CASQ2/GRIN2D/CACNG4/ANXA2/CACNG5/SCN7A/EDNRB/TRPC3/PLCB4/CACHD1/RYR3/BSPRY/ATP2A3/SESTD1/CAMK2D/OPRM1/TRPM4/LGALS3/CHRNA4/DRD2/SCN9A/CACNA1G/CHD7/GRAMD2A/ITPR2/GRIN2C/SLC8A3/ADCYAP1R1/ATP2C1/CACNA1C/CASK/ANO6/ATP2A2/GAS6/PLCG2/ORAI2/RYR1/SEC61A1/CTNNB1/SLC35G1/SCN1A/GP1BB/CAV1/GRIN3A/PTK2B/PPP3CC/HAP1/SLC24A2/ANXA6/VMP1/MCU/PLCH2/ATP1B1/ANK2/GRIN2B/TRPC1/TMEM38B/BIN1/CHRNB2/AKAP6/NOS1AP/C…
Figure 1b	ExN_Tha	ExN_FrC	BP	GO:0006417	regulation of translation	397	-0.357887934	-1.289762254	0.001676949	0.042146808	0.036445909	4961	tags=44%, list=28%, signal=32%	MLH1/MKNK1/DUS3L/TSC1/EIF3C/RC3H2/TMED2/MAGOH/UCN/EIF2B5/EXOSC5/EIF2S1/BTG2/TRIM71/NSUN5/ELP5/ELAVL1/FASTKD3/MOV10/PIWIL4/RPUSD4/ALKBH1/TRMT10C/ROCK1/PAN3/PNLDC1/EIF4A2/PAIP2B/SAMD4B/EIF2B2/XRN1/PUM2/NCBP2/TUT7/NHLRC3/NCL/RPS14/NT5C3B/HABP4/EIF4ENIF1/GEMIN5/ILF3/EIF3D/CELF4/RPS3/CYP1B1/HNRNPD/EEFSEC/RPS6KB2/RPL10/EIF2B4/SARNP/RPUSD3/EIF4H/NANOS3/EIF3K/PPP1CA/NOLC1/EIF2A/NCBP1/MRPS27/CNOT4/ZNF540/…
Figure 1b	ExN_Tha	ExN_FrC	MF	GO:0140098	catalytic activity, acting on RNA	359	-0.377184464	-1.357838867	0.001001197	0.033045542	0.028575707	4938	tags=42%, list=28%, signal=31%	DUS3L/QRSL1/FBL/N4BP1/KHNYN/NUDT16/EXOSC5/TRMT12/TRMO/FTSJ1/NSUN5/SARS2/EMG1/MOV10/POLR2C/NOP2/PIWIL4/ALKBH1/TRMT10C/HARS2/FARSA/NT5C3A/PAN3/PNLDC1/EIF4A2/DHX34/DTWD2/APEX1/LRRC47/EXD2/DDX5/YTHDC2/MRM2/XRN1/POLR3D/TUT7/MOV10L1/DDX20/CMTR1/RPP21/DDX50/TRMT1/POLR1B/DHX16/BRIP1/IGHMBP2/TRIT1/POLR2J3/DDX49/EARS2/VARS2/DDX54/SUPV3L1/POP5/POLR1A/DHX38/ERI2/METTL3/ERI3/DHX15/TRMT61B/ANGEL1/PSTK/DCPS/MAR…
Figure 1b	ExN_Tha	ExN_FrC	BP	GO:0043414	macromolecule methylation	302	-0.388996041	-1.375817738	0.001762924	0.043489612	0.037607083	4847	tags=43%, list=27%, signal=32%	KMT2B/NNMT/SMYD2/BTG1/TRMT12/CXXC1/TRMO/FTSJ1/BTG2/EHMT2/NSUN5/KDM6A/EMG1/NOP2/PIWIL4/TRMT10C/KMT5C/HCFC1/RBM15/MRM2/MOV10L1/CMTR1/N6AMT1/MCRS1/SETD1A/SMYD5/DMAP1/NFYB/LARP7/TRMT1/PAXIP1/METTL9/SIRT1/MTF2/MTO1/SETDB1/CTCF/TRMT6/METTL3/MIS18A/SUV39H2/PYGO2/SNRPD1/TRMT61B/SMAD4/NTMT1/WTAP/NSUN2/KMT2D/ASH1L/PCMT1/SNRPF/CBLL1/TYW3/DALRD3/KMT5B/EEF1AKMT1/BOD1/COPRS/MBD3/CHTOP/SMARCB1/ARID4A/GSPT1/PRDM…
Figure 1b	ExN_Tha	ExN_FrC	BP	GO:0006302	double-strand break repair	298	-0.390031978	-1.384568876	2.18E-03	0.048703321	0.04211557	5800	tags=50%, list=33%, signal=34%	HMGB2/POLN/SETX/ATM/RECQL4/RAD51AP1/MCM6/TONSL/ATRIP/NABP2/SMC5/RUVBL2/HSF1/MCM8/XRCC6/ERCC4/SMARCC2/RECQL5/PSMD14/BABAM1/PPP4C/PAXX/MEAF6/PML/RAD54L/ZBTB7A/RAD51B/MBTD1/VPS72/RFWD3/XRCC3/MCM4/MPND/HUS1/BRCA1/AUNIP/TFIP11/MEIOC/NIPBL/RPA2/RMI2/NSMCE4A/MLH1/DCLRE1A/TOP3A/ACTR8/UBQLN4/HSF2BP/FANCB/SWI5/KMT5C/EXD2/MMS22L/HMGB1/MTA1/DMAP1/PPP4R2/DPF3/FUS/RNF8/TDP1/BRIP1/TRRAP/SFPQ/SIRT7/VCP/MCMDC2/MA…
Figure 1b	ExN_Tha	ExN_FrC	BP	GO:0006338	chromatin remodeling	318	-0.394458473	-1.408250859	0.000627572	0.025470136	0.022024972	3814	tags=36%, list=21%, signal=29%	MCM3AP/SIRT7/ERCC6L2/ZNF304/SETDB1/SMARCE1/CTBP1/CTCF/TOP1/ACTB/ERCC6/MIS18A/SUV39H2/LMNB1/LOXL2/APLF/DPF2/CHAF1A/SUPT6H/SRCAP/SSRP1/KMT2D/NUDT5/TPR/ZNFX1/KDM4A/BRD9/GATAD2B/KDM2B/WBP2/SKP1/UBN1/SET/NPM1/SMARCD2/MBD3/ACTR5/UCHL5/KAT7/PHF8/SMARCB1/BTAF1/SUPT16H/ANP32B/BRD7/BCOR/YY1/MECP2/SMARCD1/CBX3/LIN54/RRP8/NFRKB/DOT1L/EP400/PIH1D1/YEATS2/EZH1/INO80C/PPM1D/SART3/ESR1/DEK/PHF2/MYBBP1A/SMARCA2/S…
Figure 1b	ExN_Tha	ExN_FrC	BP	GO:0034470	ncRNA processing	416	-0.409844538	-1.487476434	1.96E-05	0.00384175	0.003322104	4824	tags=46%, list=27%, signal=34%	RPS7/LYAR/GRSF1/NUDT16/EXOSC5/TRMT12/TRMO/FTSJ1/RIOK2/TRIM71/SNIP1/NSUN5/ESF1/DGCR8/ELP5/BRIX1/RPS6/WDR75/SARS2/EMG1/RPL7/NOP2/PIWIL4/RPUSD4/ALKBH1/TRMT10C/NOP58/OSGEPL1/PNLDC1/DTWD2/C1D/BOP1/DDX5/MRM2/PUM2/NCBP2/TUT7/MOV10L1/BMS1/NOP53/RPS14/URM1/NOL9/RPP21/UTP11/PPAN/LARP7/THUMPD1/TRMT1/RRP36/WDR43/DKC1/TRIT1/WDR36/MTO1/SIRT7/DDX49/ADAR/ERCC2/PTCD1/NOL6/DDX54/UTP18/PELP1/NOLC1/NCBP1/TDRKH/NIFK/…
Figure 1b	ExN_Tha	ExN_FrC	CC	GO:0005840	ribosome	210	-0.432727272	-1.480306869	0.000951222	0.032171271	0.027819693	5658	tags=55%, list=32%, signal=38%	MRPS14/RPS15/MRPS34/MRPL49/DNAJC21/MRPL2/CHCHD1/MRPS18B/RPL35A/RPS12/RPL13/NSUN4/RPS27A/RPS9/SRP68/RPL13A/MRPL16/RPS4X/NDUFA7/RPL8/RPS7/RPL3/MRPS15/MRPL30/MRPL1/RPL7A/MRPL50/RPL31/RPS6/MRPL32/RPL7/RPL24/MRPL9/APEX1/MRPS18A/RPS2/RPS15A/MRPL38/RPL27A/BTF3/RPS14/FUBP3/MRPL14/RPL23A/RRBP1/RPL28/MRPL35/MRPS31/RPL36AL/MRPL4/RPS3/RPL19/RPL21/SF1/RPL10/MRPL22/MRPS26/MRPL18/EIF2A/MRPS11/MRPS27/MRPL37/RPS2…
Figure 1b	ExN_Tha	ExN_FrC	BP	GO:0042254	ribosome biogenesis	288	-0.440692325	-1.562523922	4.51E-05	0.005718386	0.0049449	5299	tags=53%, list=30%, signal=38%	WDR74/ZNF658/NSUN4/PAK1IP1/URB1/KRI1/RPS9/PIN4/GAR1/NOL11/TSC1/FBL/ZNF622/RPS7/LYAR/NUDT16/EXOSC5/RIOK2/NSUN5/ESF1/BRIX1/RPS6/WDR75/EMG1/RPL7/NOP2/NOP58/C1D/BOP1/MRM2/BMS1/NOP53/MDN1/RPS14/NOL9/RPL23A/UTP11/PPAN/RRP36/SURF6/WDR43/DKC1/WDR36/METTL17/RPL10/SIRT7/RBIS/DDX49/ERCC2/NOL6/DDX54/UTP18/MRPL22/PELP1/NOLC1/TRAF7/EIF2A/NIFK/TSR1/MRPS11/TSR2/ERI2/RPS27L/LSG1/ERI3/EBNA1BP2/RSL24D1/LSM6/MRPL20/…
Figure 1b	ExN_Tha	ExN_FrC	BP	GO:0016072	rRNA metabolic process	244	-0.444931335	-1.545281282	1.23E-04	0.009918894	0.008577236	4824	tags=50%, list=27%, signal=37%	RPS7/LYAR/NUDT16/EXOSC5/RIOK2/NSUN5/ESF1/BRIX1/RPS6/WDR75/EMG1/RPL7/NOP2/NOP58/C1D/BOP1/MRM2/XRN1/BMS1/GTF3C2/NOP53/NCL/RPS14/BRF1/NOL9/UTP11/PPAN/RRP36/POLR1B/WDR43/DKC1/WDR36/SIRT7/DDX49/ERCC2/NOL6/DDX54/UTP18/PELP1/NOLC1/NIFK/TSR1/MRPS11/TSR2/ERCC6/DEDD/ERI2/ERI3/EBNA1BP2/LSM6/TRMT61B/UTP25/WBP11/UTP14A/NVL/NGDN/PDCD11/RPS28/MRTO4/ERI1/DHX37/GTF2H5/GTPBP4/MPHOSPH10/EXOSC2/RPS25/PA2G4/EXOSC8/WD…
Figure 1b	ExN_Tha	ExN_FrC	BP	GO:0008380	RNA splicing	422	-0.454475834	-1.6578272	1.44E-08	1.31E-05	1.14E-05	4396	tags=47%, list=25%, signal=36%	RBM15/DDX5/HTATSF1/LSM7/NCBP2/FAM50A/DDX20/DAZAP1/NCL/ZMAT5/DNAJC17/SRSF8/ZNF830/CWF19L1/HABP4/LARP7/PPP4R2/SRSF2/USP4/GEMIN5/HNRNPK/FUS/DHX16/WDR83/PPIG/AKAP17A/CELF4/SF1/TRRAP/SFPQ/USP22/ENY2/SRRM2/LSM3/RNPS1/NCBP1/CCAR2/RALY/COIL/SRRM4/ACIN1/DHX38/CDK13/METTL3/ZNF638/DHX15/SNRPD1/LSM6/SMU1/THOC7/DCPS/PRPF31/PRPF18/SUPT6H/PPIH/PTBP1/SRSF4/WTAP/SON/FMR1/TSEN15/PRPF39/ISY1/MFAP1/PRPF4/RBM23/MPHOS…
Figure 1b	ExN_Tha	ExN_FrC	BP	GO:0043484	regulation of RNA splicing	173	-0.458177473	-1.534163188	0.001292071	0.037856984	0.03273634	4090	tags=43%, list=23%, signal=34%	HABP4/LARP7/HNRNPK/FUS/AKAP17A/CELF4/SF1/TRRAP/USP22/ENY2/RNPS1/NCBP1/SRRM4/ZNF638/SMU1/PTBP1/SRSF4/WTAP/SON/FMR1/RBM23/SF3B3/CCNL1/MBNL1/DDX17/SGF29/HNRNPF/SRSF12/U2AF2/SRSF3/RBM10/CLNS1A/RBM8A/HNRNPA2B1/HNRNPA0/HNRNPL/RBM24/RBM39/HNRNPU/SRPK1/SRSF9/ZNF326/SNW1/SFSWAP/THRAP3/CWC22/CLK2/TRA2B/RBM4/SNRNP70/NOVA2/RBM25/RBMX/PRPF19/HNRNPH3/METTL16/HNRNPA1/HNRNPH1/SRSF5/PTBP3/SRSF10/CELF5/NOVA1/CIRBP…
Figure 1b	ExN_Tha	ExN_FrC	BP	GO:0006397	mRNA processing	452	-0.460212081	-1.686860466	1.14E-09	4.58E-06	3.96E-06	4655	tags=50%, list=26%, signal=38%	PPIL1/RBM19/TXNL4B/SF3A2/RPUSD4/CSTF2/PAPOLG/PQBP1/PAN3/SREK1IP1/CELF3/GEMIN2/RBM15/DDX5/HTATSF1/LSM7/NCBP2/FAM50A/KIN/DDX20/APOBEC4/CMTR1/RBM27/DAZAP1/NCL/ZMAT5/DNAJC17/PCF11/SRSF8/ZNF830/CPSF7/CWF19L1/HABP4/LARP7/PPP4R2/SRSF2/USP4/GEMIN5/HNRNPK/DHX16/WDR83/AKAP17A/CELF4/SF1/SFPQ/RPUSD3/SLTM/ADAR/SRRM2/LSM3/SCAF4/RNPS1/NCBP1/CCAR2/RALY/COIL/SRRM4/ACIN1/DHX38/CDK13/METTL3/PTCD2/DHX15/SNRPD1/LSM6/…
Figure 1b	ExN_Tha	ExN_FrC	BP	GO:0006364	rRNA processing	209	-0.461847349	-1.58489036	1.41E-04	0.010350094	0.00895011	4824	tags=51%, list=27%, signal=38%	RPS7/LYAR/NUDT16/EXOSC5/RIOK2/NSUN5/ESF1/BRIX1/RPS6/WDR75/EMG1/RPL7/NOP2/NOP58/C1D/BOP1/MRM2/BMS1/NOP53/RPS14/NOL9/UTP11/PPAN/RRP36/WDR43/DKC1/WDR36/SIRT7/DDX49/ERCC2/NOL6/DDX54/UTP18/PELP1/NOLC1/NIFK/TSR1/MRPS11/TSR2/ERI2/ERI3/EBNA1BP2/LSM6/TRMT61B/UTP25/WBP11/UTP14A/NVL/NGDN/PDCD11/RPS28/MRTO4/ERI1/DHX37/GTF2H5/GTPBP4/MPHOSPH10/EXOSC2/RPS25/PA2G4/EXOSC8/WDR46/MPHOSPH6/HEATR1/USP36/RPF1/DDX17/EX…
Figure 1b	ExN_Tha	ExN_FrC	BP	GO:0040029	epigenetic regulation of gene expression	161	-0.463636263	-1.54771976	0.001653239	0.041742379	0.036096185	3085	tags=35%, list=17%, signal=29%	KMT2D/TPR/ZNFX1/WBP2/MBD3/KAT7/PHF8/ARID4A/BRD7/HDAC6/MECP2/SMARCD1/CBX3/KANSL3/PCGF3/MSL3/RRP8/DOT1L/HNRNPU/USP7/EZH1/EPC1/EXOSC10/PPM1D/PHF2/LHX2/SETDB2/TASOR/RBBP5/WDR5/ZDBF2/ARID1B/MSL1/ZNF335/CENPV/EHMT1/BMI1/KAT8/SIN3A/FAM47E/SIRT2/BAHD1/TDG/CREBZF/HAT1/CGGBP1/DNMT3A/ATF7IP2/KDM1A/SMARCA5/GLMN/KDM1B/OGT/MPHOSPH8/RIF1/HDAC4
Figure 1b	ExN_Tha	ExN_FrC	BP	GO:0022613	ribonucleoprotein complex biogenesis	430	-0.465397467	-1.680616701	3.34E-09	4.58E-06	3.96E-06	5243	tags=53%, list=29%, signal=38%	NSUN4/PAK1IP1/URB1/KRI1/RPS9/SRSF6/PRMT5/PIN4/GAR1/SNRPC/NOL11/RPL13A/USP39/SF3A3/TSC1/EIF3C/FBL/ZNF622/RPS7/LYAR/BUD13/NUDT16/EXOSC5/RIOK2/SNIP1/NSUN5/ESF1/BRIX1/RPS6/WDR75/EMG1/RPL7/NOP2/SF3A2/NOP58/CELF3/GEMIN2/C1D/BOP1/HTATSF1/MRM2/DDX20/BMS1/NOP53/MDN1/RPS14/NOL9/RPL23A/CPSF7/UTP11/PPAN/RRP36/SURF6/WDR43/USP4/GEMIN5/EIF3D/CELF4/DKC1/WDR36/SF1/METTL17/RPL10/SIRT7/RBIS/DDX49/ADAR/ERCC2/NOL6/DD…
Figure 1b	ExN_Tha	ExN_FrC	BP	GO:0000018	regulation of DNA recombination	122	-0.480590003	-1.559458968	0.001965174	0.046814701	0.04048241	5500	tags=50%, list=31%, signal=35%	RUVBL2/UBE2B/RECQL5/BCL6/PPP4C/MEAF6/MBTD1/VPS72/CLCF1/RPA2/RMI2/MLH1/UBQLN4/MSH3/FANCB/KMT5C/DMAP1/PPP4R2/PAXIP1/FUS/TRRAP/ERCC2/MAGEF1/KPNA1/MRNIP/ACTB/ERCC6/FIGNL1/PIAS4/APLF/SLC15A4/SUPT6H/TGFB1/TERF2/MMS19/HDGFL2/KMT5B/POGZ/STAT6/EP400/NSD2/EPC1/RTEL1/MSH6/HMCES/WDR48/EXOSC3/POLQ/RAD50/SHLD1/PARP1/BRD8/RBBP8/ATAD5/EPC2/SPIDR/KDM1A/ZRANB3/RIF1/ZNF365/MSH2
Figure 1b	ExN_Tha	ExN_FrC	CC	GO:0044391	ribosomal subunit	180	-0.49975168	-1.682845946	3.53E-05	0.004958927	0.004288168	5702	tags=57%, list=32%, signal=39%	B3GALT4/MRPS14/RPS15/MRPS34/MRPL49/MRPL2/CHCHD1/MRPS18B/RPL35A/RPS12/RPL13/NSUN4/RPS27A/RPS9/RPL13A/MRPL16/RPS4X/RPL8/RPS7/RPL3/MRPS15/MRPL30/MRPL1/RPL7A/MRPL50/RPL31/RPS6/MRPL32/RPL7/RPL24/MRPL9/MRPS18A/RPS2/RPS15A/MRPL38/RPL27A/RPS14/MRPL14/RPL23A/RPL28/MRPL35/MRPS31/RPL36AL/MRPL4/RPS3/RPL19/RPL21/RPL10/MRPL22/MRPS26/MRPL18/EIF2A/MRPS11/MRPS27/MRPL37/RPS27L/MRPL20/RACK1/MRPS16/RPSA/RPS23/RPL12/…
Figure 1b	ExN_Tha	ExN_FrC	CC	GO:0005681	spliceosomal complex	187	-0.499867888	-1.68932978	2.47E-05	0.004380329	0.003787833	5089	tags=62%, list=29%, signal=45%	SNRPC/PRPF38A/PRPF40A/TFIP11/USP39/SF3A3/BCAS2/MAGOH/BUD13/CWC15/SNIP1/PPIL1/TXNL4B/SF3A2/GEMIN2/DDX5/HTATSF1/LSM7/NCL/ZMAT5/DNAJC17/ZNF830/CWF19L1/HNRNPK/DHX16/WDR83/AKAP17A/SF1/ADAR/SRRM2/LSM3/RALY/DHX38/DHX15/SNRPD1/LSM6/SMU1/PRPF31/PRPF18/PPIH/UPF1/PRPF39/ISY1/MFAP1/PRPF4/SNRPF/SYF2/RBM17/RBM28/DHX35/SF3B3/PPWD1/SNRPA1/LUC7L/MAGOHB/CRNKL1/SF3B2/IK/HNRNPF/SNRPE/WAC/DDX46/PRPF38B/SART1/SNRPB2/P…
Figure 1b	ExN_Tha	ExN_FrC	MF	GO:0003735	structural constituent of ribosome	159	-0.507901434	-1.692936798	7.77E-05	0.007673008	0.006635135	5658	tags=57%, list=32%, signal=39%	MRPS14/RPS15/MRPS34/MRPL49/MRPL2/MRPS18B/RPL35A/RPS12/RPL13/RPS27A/RPS9/RPL13A/MRPL16/RPS4X/NDUFA7/RPL8/RPS7/RPL3/MRPS15/MRPL30/MRPL1/RPL7A/RPL31/RPS6/MRPL32/RPL7/RPL24/MRPL9/MRPS18A/RPS2/RPS15A/RPL27A/RPS14/MRPL14/RPL23A/RPL28/MRPL35/MRPS31/RPL36AL/MRPL4/RPS3/RPL19/RPL21/RPL10/MRPL22/MRPL18/MRPS11/MRPL37/RPS27L/RSL24D1/MRPL20/MRPS16/RPSA/RPS23/RPL12/RPS28/RPL4/RPS25/RPL38/MRPS23/RPS29/RPL10A/RPL…
Figure 1b	ExN_Tha	ExN_FrC	BP	GO:0071826	ribonucleoprotein complex subunit organization	201	-0.510962736	-1.736828398	2.93E-06	0.001070312	0.000925538	4467	tags=51%, list=25%, signal=39%	BRIX1/NOP2/SF3A2/CELF3/GEMIN2/BOP1/HTATSF1/MRM2/DDX20/ZFAND1/NOP53/MDN1/RPS14/DNAJC17/RPL23A/CPSF7/PPAN/USP4/GEMIN5/EIF3D/CELF4/SF1/RPL10/VCP/ADAR/EIF3K/TRAF7/NCBP1/COIL/MRPS11/RPS27L/SNRPD1/MRPL20/NUDT21/PRPF31/RPSA/POLR2D/PRPF18/RPS28/EIF3F/MRTO4/PRPF39/ISY1/SNRPF/RPL38/SF3B3/SNRPA1/LUC7L/EIF2D/EIF3M/CRNKL1/SF3B2/DHX29/FASTKD2/ZNHIT6/EIF3B/KHDC4/SRSF12/RPS27/SNRPE/DDX46/RPL11/SART1/SNRPB2/PTGES…
Figure 1b	ExN_Tha	ExN_FrC	BP	GO:0000377	RNA splicing, via transesterification reactions with bulged adenosine as nucleophile	282	-0.52805129	-1.863790122	3.22E-09	4.58E-06	3.96E-06	4426	tags=53%, list=25%, signal=40%	GEMIN2/RBM15/DDX5/HTATSF1/LSM7/NCBP2/DDX20/DAZAP1/NCL/DNAJC17/SRSF8/CWF19L1/LARP7/SRSF2/USP4/GEMIN5/HNRNPK/DHX16/WDR83/CELF4/SF1/SFPQ/SRRM2/LSM3/RNPS1/NCBP1/RALY/COIL/SRRM4/DHX38/CDK13/METTL3/SNRPD1/LSM6/SMU1/DCPS/PRPF31/PRPF18/PPIH/PTBP1/SRSF4/WTAP/SON/FMR1/PRPF39/ISY1/MFAP1/PRPF4/RBM23/SNRPF/SYF2/RBM17/DHX35/SF3B3/PPWD1/SNRPA1/LUC7L/MAGOHB/CRNKL1/SF3B2/DDX17/IK/KHDC4/HNRNPF/SRSF12/SNRPE/DDX46/S…
Figure 1b	ExN_Tha	ExN_FrC	BP	GO:0000398	mRNA splicing, via spliceosome	282	-0.52805129	-1.863790122	3.22E-09	4.58E-06	3.96E-06	4426	tags=53%, list=25%, signal=40%	GEMIN2/RBM15/DDX5/HTATSF1/LSM7/NCBP2/DDX20/DAZAP1/NCL/DNAJC17/SRSF8/CWF19L1/LARP7/SRSF2/USP4/GEMIN5/HNRNPK/DHX16/WDR83/CELF4/SF1/SFPQ/SRRM2/LSM3/RNPS1/NCBP1/RALY/COIL/SRRM4/DHX38/CDK13/METTL3/SNRPD1/LSM6/SMU1/DCPS/PRPF31/PRPF18/PPIH/PTBP1/SRSF4/WTAP/SON/FMR1/PRPF39/ISY1/MFAP1/PRPF4/RBM23/SNRPF/SYF2/RBM17/DHX35/SF3B3/PPWD1/SNRPA1/LUC7L/MAGOHB/CRNKL1/SF3B2/DDX17/IK/KHDC4/HNRNPF/SRSF12/SNRPE/DDX46/S…
Figure 1b	ExN_Tha	ExN_FrC	BP	GO:0000375	RNA splicing, via transesterification reactions	286	-0.528781758	-1.868977477	4.61E-09	5.05E-06	4.37E-06	4426	tags=53%, list=25%, signal=40%	GEMIN2/RBM15/DDX5/HTATSF1/LSM7/NCBP2/DDX20/DAZAP1/NCL/DNAJC17/SRSF8/CWF19L1/LARP7/SRSF2/USP4/GEMIN5/HNRNPK/DHX16/WDR83/CELF4/SF1/SFPQ/SRRM2/LSM3/RNPS1/NCBP1/RALY/COIL/SRRM4/DHX38/CDK13/METTL3/SNRPD1/LSM6/SMU1/DCPS/PRPF31/PRPF18/PPIH/PTBP1/SRSF4/WTAP/SON/FMR1/PRPF39/ISY1/MFAP1/PRPF4/RBM23/MPHOSPH10/SNRPF/SYF2/RBM17/DHX35/KHSRP/SF3B3/PPWD1/SNRPA1/LUC7L/MAGOHB/CRNKL1/SF3B2/DDX17/IK/KHDC4/HNRNPF/SRSF…
Figure 1b	ExN_Tha	ExN_FrC	BP	GO:0022618	ribonucleoprotein complex assembly	193	-0.529955721	-1.810925077	1.69E-06	0.000928276	0.000802715	4645	tags=52%, list=26%, signal=39%	BRIX1/NOP2/SF3A2/CELF3/GEMIN2/BOP1/HTATSF1/MRM2/DDX20/NOP53/MDN1/RPS14/RPL23A/CPSF7/PPAN/USP4/GEMIN5/EIF3D/CELF4/SF1/RPL10/ADAR/EIF3K/TRAF7/NCBP1/COIL/MRPS11/RPS27L/SNRPD1/MRPL20/NUDT21/PRPF31/RPSA/POLR2D/PRPF18/RPS28/EIF3F/MRTO4/PRPF39/ISY1/SNRPF/RPL38/SF3B3/SNRPA1/LUC7L/EIF2D/EIF3M/CRNKL1/SF3B2/DHX29/FASTKD2/ZNHIT6/EIF3B/KHDC4/SRSF12/RPS27/SNRPE/DDX46/RPL11/SART1/SNRPB2/PTGES3/CLNS1A/RRP7A/SNU1…
Figure 1b	ExN_Tha	ExN_FrC	BP	GO:0050684	regulation of mRNA processing	131	-0.53827266	-1.742270009	2.48E-05	0.004380329	0.003787833	4467	tags=55%, list=25%, signal=42%	CELF3/RBM15/DDX5/NCBP2/DAZAP1/NCL/CPSF7/LARP7/HNRNPK/CELF4/SF1/SLTM/RNPS1/NCBP1/SRRM4/PTCD2/SMU1/NUDT21/SUPT6H/PTBP1/SRSF4/WTAP/SON/FMR1/RBM23/MAGOHB/DDX17/SRSF12/LEO1/U2AF2/SRSF3/RBM10/CLNS1A/RBM8A/HNRNPA2B1/HNRNPA0/HNRNPL/RBM24/RBM39/SAFB/SAFB2/HNRNPU/SRPK1/SRSF9/CDK11B/CDK11A/SNW1/SFSWAP/THRAP3/CWC22/TRA2B/RBM4/SNRNP70/NOVA2/VIRMA/RBM25/RBMX/PRPF19/CDK9/METTL16/HNRNPA1/SRSF10/CELF5/NOVA1/CIRBP…
Figure 1b	ExN_Tha	ExN_FrC	CC	GO:0005684	U2-type spliceosomal complex	90	-0.552139876	-1.688101969	9.32E-04	0.031721404	0.027430676	3397	tags=71%, list=19%, signal=58%	SNRPC/PRPF38A/PRPF40A/TFIP11/SF3A3/BCAS2/BUD13/CWC15/SNIP1/PPIL1/SF3A2/HTATSF1/LSM7/DHX16/SRRM2/LSM3/SNRPD1/LSM6/SMU1/PRPF31/PRPF18/PRPF39/ISY1/MFAP1/PRPF4/SNRPF/SYF2/SF3B3/SNRPA1/LUC7L/MAGOHB/CRNKL1/SF3B2/IK/SNRPE/SART1/SNRPB2/PLRG1/U2AF2/RBM8A/SNU13/WBP4/PRPF3/CWC25/PRPF6/SNW1/LSM5/CWC22/SF3B1/SNRNP70/CASC3/PRPF19/PPIE/PRPF8/ZMAT2/DHX8/CDC5L/SNRNP200/GCFC2/CCDC12/PRPF40B/LUC7L3/TXNL4A/CDC40
Figure 1b	ExN_Tha	ExN_FrC	CC	GO:0071013	catalytic step 2 spliceosome	87	-0.561246218	-1.711546959	2.85E-04	0.016145706	0.013961791	3687	tags=55%, list=21%, signal=44%	SRRM2/LSM3/RALY/DHX38/SNRPD1/ISY1/SNRPF/SYF2/DHX35/SF3B3/PPWD1/SNRPA1/MAGOHB/CRNKL1/SF3B2/HNRNPF/SNRPE/SART1/SNRPB2/PLRG1/RBM8A/HNRNPA2B1/HNRNPU/PRPF4B/SYNCRIP/PRPF6/SNW1/CWC22/SLU7/SF3B1/FRG1/HNRNPM/RBMX/PRPF19/MTREX/PPIE/PRPF8/HNRNPA1/DHX8/PABPC1/CDC5L/SNRNP200/HNRNPH1/PPIL2/HNRNPR/PNN/SRRM1/CDC40
Figure 1b	ExN_Tha	ExN_FrC	BP	GO:0048024	regulation of mRNA splicing, via spliceosome	100	-0.566079056	-1.752005868	7.84E-05	0.007673008	0.006635135	4467	tags=57%, list=25%, signal=43%	CELF3/RBM15/DDX5/DAZAP1/NCL/LARP7/HNRNPK/CELF4/SF1/RNPS1/NCBP1/SRRM4/SMU1/PTBP1/SRSF4/WTAP/SON/FMR1/RBM23/DDX17/SRSF12/U2AF2/SRSF3/RBM10/CLNS1A/RBM8A/HNRNPA2B1/HNRNPA0/HNRNPL/RBM24/RBM39/HNRNPU/SRPK1/SRSF9/SNW1/SFSWAP/THRAP3/CWC22/TRA2B/RBM4/SNRNP70/NOVA2/RBM25/RBMX/PRPF19/METTL16/HNRNPA1/SRSF10/CELF5/NOVA1/CIRBP/SRRM1/SRSF7/CELF2/KHDRBS2/RBFOX3/KHDRBS3
Figure 1b	ExN_Tha	ExN_FrC	BP	GO:0042274	ribosomal small subunit biogenesis	75	-0.57459719	-1.736851768	0.000761695	0.028198145	0.024383983	5968	tags=69%, list=33%, signal=46%	RPS21/DCAF13/NOB1/RPS8/ABT1/UTP3/RPS15/TBL3/KRI1/RPS9/NOL11/RPS7/RIOK2/RPS6/EMG1/BMS1/RPS14/RRP36/SURF6/WDR43/METTL17/ERCC2/TSR1/MRPS11/TSR2/RPS27L/LSM6/UTP25/RPSA/NGDN/RPS28/DHX37/GTF2H5/MPHOSPH10/RPS25/RPL38/WDR46/HEATR1/NPM1/NOM1/NAT10/RPS27/UTP6/UTP4/RCL1/RRP7A/SNU13/NOL10/UTP23/PRKDC/XRCC5/RPS24
Figure 1b	ExN_Tha	ExN_FrC	MF	GO:0003684	damaged DNA binding	69	-0.57616131	-1.706178503	8.74E-04	0.030693758	0.026542032	2876	tags=35%, list=16%, signal=29%	DDB1/DDB2/SMC6/XPA/XPC/MSH6/CREBBP/DCLRE1C/CUL4B/NEIL1/POLQ/RPA3/MPG/PARP1/NBN/RBBP8/XRCC5/PARP2/TDG/OGG1/ERCC1/CRY2/MSH2/RAD18
Figure 1b	ExN_Tha	ExN_FrC	BP	GO:0000245	spliceosomal complex assembly	72	-0.578972486	-1.747716867	0.001025385	0.03344097	0.028917648	5187	tags=62%, list=29%, signal=44%	SRSF6/SNRPC/USP39/SF3A3/BUD13/SNIP1/SF3A2/CELF3/GEMIN2/HTATSF1/CELF4/SF1/NCBP1/SNRPD1/PRPF39/ISY1/SNRPF/SF3B3/SNRPA1/LUC7L/CRNKL1/SF3B2/KHDC4/SRSF12/SNRPE/DDX46/SNRPB2/PRPF6/SRPK1/SRSF9/SFSWAP/SLU7/SF3B1/PRPF19/DDX39B/DDX1/SNRNP200/GCFC2/SRSF5/LUC7L3/PSIP1/SRSF10/CELF5/TXNL4A/CELF2
Figure 1b	ExN_Tha	ExN_FrC	CC	GO:0022626	cytosolic ribosome	95	-0.586583507	-1.792888731	5.62E-05	0.006409522	0.005542552	6039	tags=69%, list=34%, signal=46%	RPL18/RPL41/RPS21/ZCCHC17/RPS8/B3GALT4/RPS15/RPL35A/RPS12/RPL13/RPS27A/RPS9/RPL13A/RPS4X/RPL8/RPS7/RPL3/RPL7A/RPL31/RPS6/RPL7/RPL24/RPS2/RPS15A/RPL27A/RPS14/RPL23A/RPL28/RPL36AL/RPS3/RPL19/RPL21/RPL10/EIF2A/RPS27L/RACK1/RPSA/RPS23/RPL12/RPS28/RPL4/RPS25/RPL38/RPS29/RPL10A/RPL32/DHX29/RPL23/RPS27/RPL11/RPL30/RPL36A/RPL7L1/RPL37A/RPS4Y1/RPL6/RPL17/RPS20/RPL15/RPLP2/RPL26/RPL14/RPL5/RPL22/RPS24/RPL37
Figure 1b	ExN_Tha	ExN_FrC	CC	GO:0022625	cytosolic large ribosomal subunit	55	-0.607921567	-1.701340765	1.42E-03	0.038627738	0.03340284	4842	tags=60%, list=27%, signal=44%	RPL8/RPL3/RPL7A/RPL31/RPL7/RPL24/RPL27A/RPL23A/RPL28/RPL36AL/RPL19/RPL21/RPL10/RPL12/RPL4/RPL38/RPL10A/RPL32/RPL23/RPL11/RPL30/RPL36A/RPL7L1/RPL37A/RPL6/RPL17/RPL15/RPLP2/RPL26/RPL14/RPL5/RPL22/RPL37
Figure 1b	ExN_Tha	ExN_FrC	MF	GO:0019843	rRNA binding	66	-0.610842126	-1.798001592	2.86E-04	0.016145706	0.013961791	5243	tags=62%, list=29%, signal=44%	NSUN4/RPS9/MRPL16/RPS4X/RPL8/RPL3/BRIX1/EMG1/RPUSD4/MRPS18A/NOP53/RPS14/RPL23A/PPAN/NOL12/RPS3/MRPL18/MRPS11/MRPS27/MRPL20/UTP25/RPL12/ERI1/RCC1L/KDM2B/NPM1/RPF1/MRPS18C/FASTKD2/RPL23/PTCD3/RPL11/GTF3A/RPF2/UTP23/RPS4Y1/NGRN/MTERF4/RPL5/CIRBP/RPL37
Figure 1b	ExN_Tha	ExN_FrC	BP	GO:0042255	ribosome assembly	57	-0.611233483	-1.718297442	9.97E-04	0.033045542	0.028575707	4645	tags=61%, list=26%, signal=46%	BRIX1/NOP2/BOP1/MRM2/NOP53/MDN1/RPS14/RPL23A/PPAN/RPL10/MRPL22/TRAF7/EIF2A/MRPS11/RPS27L/MRPL20/RPSA/RPS28/MRTO4/DHX37/DDX3X/RPL38/NPM1/DHX29/FASTKD2/RPS27/RPL11/RRP7A/RPF2/NGRN/PRKDC/RPL6/XRCC5/MTERF4/RPL5
Figure 1b	ExN_Tha	ExN_FrC	CC	GO:0071005	U2-type precatalytic spliceosome	50	-0.625784538	-1.70915838	0.0012244	0.036459176	0.031527603	5503	tags=78%, list=31%, signal=54%	SF3A1/LSM8/LSM4/CWC27/PRPF38A/SF3A3/BUD13/SNIP1/SF3A2/LSM7/DHX16/SRRM2/LSM3/SNRPD1/LSM6/SMU1/PRPF31/MFAP1/PRPF4/SNRPF/SF3B3/SNRPA1/MAGOHB/SF3B2/IK/SNRPE/SART1/SNRPB2/SNU13/WBP4/PRPF3/PRPF6/LSM5/CWC22/SF3B1/PRPF8/ZMAT2/SNRNP200/TXNL4A
Figure 1b	ExN_Tha	ExN_FrC	CC	GO:0071011	precatalytic spliceosome	52	-0.626709814	-1.732969124	1.08E-03	0.034234407	0.029603763	5503	tags=77%, list=31%, signal=53%	SF3A1/LSM8/LSM4/CWC27/PRPF38A/SF3A3/BUD13/SNIP1/SF3A2/LSM7/DHX16/SRRM2/LSM3/SNRPD1/LSM6/SMU1/PRPF31/MFAP1/PRPF4/SNRPF/SF3B3/SNRPA1/MAGOHB/SF3B2/IK/SNRPE/PRPF38B/SART1/SNRPB2/SNU13/WBP4/PRPF3/PRPF6/LSM5/CWC22/SF3B1/PRPF8/ZMAT2/SNRNP200/TXNL4A
Figure 1b	ExN_Tha	ExN_FrC	MF	GO:0001530	lipopolysaccharide binding	32	-0.684440085	-1.72263611	0.002278981	0.049053359	0.042418261	1624	tags=16%, list=9%, signal=14%	SPON2/ZRANB2/SCARB1/ADGRB1/P2RX7
Figure 1b	InN_Tha	InN_FrC	BP	GO:0003228	atrial cardiac muscle tissue development	20	0.935890792	1.760170701	2.19408E-05	0.006316628	0.00577532	281	tags=10%, list=2%, signal=10%	HCN4/CACNA1G
Figure 1b	InN_Tha	InN_FrC	BP	GO:0032634	interleukin-5 production	20	0.934570253	1.757687106	2.72303E-05	0.006316628	0.00577532	14	tags=10%, list=0%, signal=10%	GATA3/LEF1
Figure 1b	InN_Tha	InN_FrC	BP	GO:0032674	regulation of interleukin-5 production	20	0.934570253	1.757687106	2.72303E-05	0.006316628	0.00577532	14	tags=10%, list=0%, signal=10%	GATA3/LEF1
Figure 1b	InN_Tha	InN_FrC	BP	GO:0032616	interleukin-13 production	21	0.925830741	1.75877096	8.40788E-05	0.010802519	0.009876791	14	tags=10%, list=0%, signal=10%	GATA3/LEF1
Figure 1b	InN_Tha	InN_FrC	BP	GO:0032656	regulation of interleukin-13 production	21	0.925830741	1.75877096	8.40788E-05	0.010802519	0.009876791	14	tags=10%, list=0%, signal=10%	GATA3/LEF1
Figure 1b	InN_Tha	InN_FrC	BP	GO:0072079	nephron tubule formation	20	0.925642563	1.740896409	6.05414E-05	0.008729112	0.007981066	476	tags=15%, list=3%, signal=15%	GATA3/IRX3/IRX2
Figure 1b	InN_Tha	InN_FrC	BP	GO:0014821	phasic smooth muscle contraction	22	0.897520668	1.718590419	0.000798258	0.039394361	0.036018437	421	tags=9%, list=2%, signal=9%	KIT/DLG1
Figure 1b	InN_Tha	InN_FrC	BP	GO:0015669	gas transport	22	0.894170264	1.712174997	0.001003745	0.045450553	0.04155564	863	tags=9%, list=5%, signal=9%	IPCEF1/CA2
Figure 1b	InN_Tha	InN_FrC	BP	GO:0045061	thymic T cell selection	22	0.892931069	1.709802163	0.001130198	0.047633507	0.043551524	500	tags=14%, list=3%, signal=13%	GATA3/TOX/DOCK2
Figure 1b	InN_Tha	InN_FrC	BP	GO:0021854	hypothalamus development	23	0.890114964	1.731075729	0.00060181	0.034850587	0.031864044	604	tags=17%, list=3%, signal=17%	SEMA3E/NRP2/POU3F2/RAB3GAP1
Figure 1b	InN_Tha	InN_FrC	BP	GO:0050927	positive regulation of positive chemotaxis	25	0.886656181	1.738153497	0.000143935	0.015165759	0.01386612	32	tags=8%, list=0%, signal=8%	CASR/SMAD3
Figure 1b	InN_Tha	InN_FrC	BP	GO:0033598	mammary gland epithelial cell proliferation	24	0.877120409	1.708246525	0.000792211	0.039394361	0.036018437	750	tags=21%, list=4%, signal=20%	GATA3/RREB1/RTN4/BTRC/MAPK1
Figure 1b	InN_Tha	InN_FrC	BP	GO:0001580	detection of chemical stimulus involved in sensory perception of bitter taste	30	0.876357751	1.756700002	0.000192802	0.01821315	0.016652363	253	tags=3%, list=1%, signal=3%	LPO
Figure 1b	InN_Tha	InN_FrC	BP	GO:0050926	regulation of positive chemotaxis	26	0.875061119	1.727097808	0.000800152	0.039394361	0.036018437	32	tags=8%, list=0%, signal=8%	CASR/SMAD3
Figure 1b	InN_Tha	InN_FrC	BP	GO:0001569	branching involved in blood vessel morphogenesis	34	0.864549328	1.762623525	9.86939E-05	0.011901878	0.010881939	14	tags=6%, list=0%, signal=6%	SEMA3E/LEF1
Figure 1b	InN_Tha	InN_FrC	BP	GO:0032633	interleukin-4 production	33	0.854954798	1.736952102	0.000484884	0.031859072	0.029128889	1068	tags=12%, list=6%, signal=11%	GATA3/LEF1/SYK/NDFIP1
Figure 1b	InN_Tha	InN_FrC	BP	GO:0032673	regulation of interleukin-4 production	33	0.854954798	1.736952102	0.000484884	0.031859072	0.029128889	1068	tags=12%, list=6%, signal=11%	GATA3/LEF1/SYK/NDFIP1
Figure 1b	InN_Tha	InN_FrC	BP	GO:0055094	response to lipoprotein particle	28	0.854500426	1.697447204	0.000864204	0.041664933	0.03809443	943	tags=25%, list=5%, signal=24%	CASR/PPARG/ITGB1/LDLR/SYK/SMPD3/SREBF2
Figure 1b	InN_Tha	InN_FrC	BP	GO:0003161	cardiac conduction system development	36	0.845978718	1.746744772	0.000315409	0.026783259	0.024488051	1012	tags=14%, list=6%, signal=13%	IRX3/HCN4/CACNA1G/SMAD1/HOPX
Figure 1b	InN_Tha	InN_FrC	BP	GO:0071353	cellular response to interleukin-4	32	0.842329231	1.702967275	0.001186022	0.048494145	0.044338409	14	tags=6%, list=0%, signal=6%	GATA3/LEF1
Figure 1b	InN_Tha	InN_FrC	BP	GO:0050912	detection of chemical stimulus involved in sensory perception of taste	35	0.828956452	1.700741984	0.000558622	0.034389793	0.031442738	253	tags=3%, list=1%, signal=3%	LPO
Figure 1b	InN_Tha	InN_FrC	BP	GO:0014059	regulation of dopamine secretion	37	0.818357844	1.698408776	0.001265787	0.049893857	0.045618172	780	tags=24%, list=4%, signal=23%	HTR2A/SYT9/SYT6/SYT7/SYT1/SYT4/SYT2/RAB3A/SYT13
Figure 1b	InN_Tha	InN_FrC	MF	GO:0005179	hormone activity	102	0.818273406	1.939288278	5.12896E-08	0.000140508	0.000128467	1480	tags=8%, list=8%, signal=7%	STC1/PRL/FBN1/NPPC/FNDC5/CHGB/STC2/IGF1
Figure 1b	InN_Tha	InN_FrC	BP	GO:0014046	dopamine secretion	38	0.816688191	1.709479924	0.000952067	0.044347816	0.040547402	780	tags=24%, list=4%, signal=23%	HTR2A/SYT9/SYT6/SYT7/SYT1/SYT4/SYT2/RAB3A/SYT13
Figure 1b	InN_Tha	InN_FrC	BP	GO:0090102	cochlea development	47	0.809886911	1.749929418	0.000318792	0.026783259	0.024488051	585	tags=19%, list=3%, signal=19%	GATA3/MYO3B/EPHA4/ZEB1/CECR2/GATA2/GABRA5/KCNK3/MYO3A
Figure 1b	InN_Tha	InN_FrC	BP	GO:0042093	T-helper cell differentiation	67	0.806565161	1.808316881	4.46818E-05	0.007200342	0.006583304	570	tags=9%, list=3%, signal=9%	GATA3/LEF1/FOXP1/SHB/RORA/TMEM98
Figure 1b	InN_Tha	InN_FrC	BP	GO:0002294	CD4-positive, alpha-beta T cell differentiation involved in immune response	69	0.806427658	1.820490466	2.07272E-05	0.006316628	0.00577532	570	tags=9%, list=3%, signal=8%	GATA3/LEF1/FOXP1/SHB/RORA/TMEM98
Figure 1b	InN_Tha	InN_FrC	BP	GO:0002287	alpha-beta T cell activation involved in immune response	70	0.806425872	1.823289328	3.40844E-05	0.006669586	0.006098032	570	tags=9%, list=3%, signal=8%	GATA3/LEF1/FOXP1/SHB/RORA/TMEM98
Figure 1b	InN_Tha	InN_FrC	BP	GO:0002293	alpha-beta T cell differentiation involved in immune response	70	0.806425872	1.823289328	3.40844E-05	0.006669586	0.006098032	570	tags=9%, list=3%, signal=8%	GATA3/LEF1/FOXP1/SHB/RORA/TMEM98
Figure 1b	InN_Tha	InN_FrC	BP	GO:0045622	regulation of T-helper cell differentiation	40	0.802879676	1.683632703	0.000963931	0.044347816	0.040547402	148	tags=5%, list=1%, signal=5%	GATA3/SHB
Figure 1b	InN_Tha	InN_FrC	BP	GO:0070509	calcium ion import	45	0.801797716	1.722886173	0.001050643	0.047184191	0.043140713	1011	tags=16%, list=6%, signal=15%	CASR/STC1/SLC8A1/CACNA1G/CACNA1D/MICU1/HOMER1
Figure 1b	InN_Tha	InN_FrC	BP	GO:0021872	forebrain generation of neurons	52	0.79865802	1.750972289	0.000323071	0.026783259	0.024488051	1198	tags=17%, list=7%, signal=16%	SEMA3E/LEF1/NRP2/DISC1/GATA2/LHX5/ZSWIM6/DCLK2/NRP1
Figure 1b	InN_Tha	InN_FrC	BP	GO:0017156	calcium-ion regulated exocytosis	65	0.793769353	1.783303971	0.000210143	0.0193318	0.01767515	918	tags=32%, list=5%, signal=31%	CADPS2/SYT9/SYT6/SYT7/UNC13B/UNC13C/SNAP25/SYT1/RIMS3/SYT4/CADPS/SYT2/DOC2B/VAMP2/CDK5R2/ATP2A2/RAB3GAP1/RAB3A/SYT13/RAP1B/SYN2
Figure 1b	InN_Tha	InN_FrC	BP	GO:0043367	CD4-positive, alpha-beta T cell differentiation	86	0.789130388	1.821559386	2.62533E-05	0.006316628	0.00577532	570	tags=8%, list=3%, signal=8%	GATA3/LEF1/FOXP1/TOX/SHB/RORA/TMEM98
Figure 1b	InN_Tha	InN_FrC	BP	GO:0071300	cellular response to retinoic acid	61	0.78784199	1.749278636	0.000177409	0.017053021	0.015591652	219	tags=7%, list=1%, signal=6%	RORB/TESC/SERPINF1/EPHA3
Figure 1b	InN_Tha	InN_FrC	BP	GO:0002292	T cell differentiation involved in immune response	77	0.787027457	1.788306817	0.000104269	0.011901878	0.010881939	570	tags=8%, list=3%, signal=8%	GATA3/LEF1/FOXP1/SHB/RORA/TMEM98
Figure 1b	InN_Tha	InN_FrC	BP	GO:0072132	mesenchyme morphogenesis	57	0.782341236	1.728912516	0.000964716	0.044347816	0.040547402	761	tags=9%, list=4%, signal=8%	LEF1/SMAD3/TGFBR1/ADAMTS5/ROBO2
Figure 1b	InN_Tha	InN_FrC	BP	GO:1905330	regulation of morphogenesis of an epithelium	61	0.777154763	1.725549338	0.000337296	0.026783259	0.024488051	789	tags=8%, list=4%, signal=8%	GATA3/NKD1/FOXP1/BTBD7/LHX1
Figure 1b	InN_Tha	InN_FrC	BP	GO:0050433	regulation of catecholamine secretion	57	0.776882948	1.71685013	0.001120104	0.047574023	0.043497138	780	tags=18%, list=4%, signal=17%	HTR2A/SYT9/SYT6/SYT7/SYT1/SYT4/CHGA/SYT2/RAB3A/SYT13
Figure 1b	InN_Tha	InN_FrC	BP	GO:0050432	catecholamine secretion	59	0.775042204	1.718679381	0.000746692	0.039394361	0.036018437	780	tags=17%, list=4%, signal=16%	HTR2A/SYT9/SYT6/SYT7/SYT1/SYT4/CHGA/SYT2/RAB3A/SYT13
Figure 1b	InN_Tha	InN_FrC	BP	GO:0045599	negative regulation of fat cell differentiation	52	0.773444286	1.695693873	0.001097306	0.047339661	0.04328286	542	tags=19%, list=3%, signal=19%	GATA3/ZFPM2/SMAD3/FOXO1/FERMT2/JAG1/INSIG1/RORA/GATA2/TRIB2
Figure 1b	InN_Tha	InN_FrC	BP	GO:0003208	cardiac ventricle morphogenesis	67	0.764311028	1.71358323	0.000495265	0.031859072	0.029128889	1013	tags=18%, list=6%, signal=17%	GATA3/ZFPM2/SEMA3C/NRG1/SOX4/COL11A1/CPE/TGFBR1/JAG1/SOX11/RYR2/HIF1A
Figure 1b	InN_Tha	InN_FrC	BP	GO:0060986	endocrine hormone secretion	56	0.763931789	1.687512357	0.001112249	0.047574023	0.043497138	1046	tags=9%, list=6%, signal=8%	GATA3/DAB2/PPARG/BMP6/GALR1
Figure 1b	InN_Tha	InN_FrC	BP	GO:0060411	cardiac septum morphogenesis	69	0.755735308	1.70605374	0.00051821	0.032439611	0.029659678	761	tags=13%, list=4%, signal=13%	ZFPM2/SEMA3C/NRP2/SOX4/TGFBR1/JAG1/SOX11/FZD1/ROBO2
Figure 1b	InN_Tha	InN_FrC	BP	GO:0051952	regulation of amine transport	98	0.752068971	1.765408508	5.36655E-05	0.008167595	0.007467668	1087	tags=19%, list=6%, signal=18%	HTR2A/CHRNA3/SYT9/SYT6/SYT7/SLC12A2/ARL6IP1/SYT1/SYT4/CHGA/SYT2/ITGB1/SV2A/RAB3GAP1/RAB3A/SLC38A1/SYT13/RGS2/ADORA1
Figure 1b	InN_Tha	InN_FrC	BP	GO:0007200	phospholipase C-activating G protein-coupled receptor signaling pathway	109	0.751831353	1.795787815	2.40668E-05	0.006316628	0.00577532	1011	tags=11%, list=6%, signal=10%	CASR/HTR2A/CHRM2/GNA14/CHGA/PLCB1/HRH1/GRM5/HCRTR2/GNAQ/OPRL1/HOMER1
Figure 1b	InN_Tha	InN_FrC	BP	GO:0051937	catecholamine transport	73	0.751798183	1.699637092	0.000219482	0.019395868	0.017733727	780	tags=15%, list=4%, signal=14%	HTR2A/SYT9/SYT6/SYT7/SYT1/SYT4/ACTB/CHGA/SYT2/RAB3A/SYT13
Figure 1b	InN_Tha	InN_FrC	BP	GO:0015837	amine transport	107	0.749912176	1.789069044	2.18996E-05	0.006316628	0.00577532	1087	tags=18%, list=6%, signal=17%	HTR2A/CHRNA3/SYT9/SYT6/SYT7/SLC12A2/ARL6IP1/SYT1/SYT4/CHGA/SYT2/ITGB1/SV2A/RAB3GAP1/RAB3A/SLC38A1/SYT13/RGS2/ADORA1
Figure 1b	InN_Tha	InN_FrC	BP	GO:0002286	T cell activation involved in immune response	108	0.747001406	1.784430366	2.25257E-05	0.006316628	0.00577532	570	tags=6%, list=3%, signal=5%	GATA3/LEF1/FOXP1/SHB/RORA/TMEM98
Figure 1b	InN_Tha	InN_FrC	BP	GO:0001707	mesoderm formation	67	0.746243647	1.673076211	0.001084185	0.047303279	0.043249595	1448	tags=19%, list=8%, signal=18%	LEF1/SMAD3/TAL1/SMAD1/EYA2/ITGB1/WNT3/PRKAR1A/ITGB3/SMAD2/EPB41L5/WLS/FGFR2
Figure 1b	InN_Tha	InN_FrC	BP	GO:0048332	mesoderm morphogenesis	69	0.74551122	1.682973116	0.00086691	0.041664933	0.03809443	1448	tags=19%, list=8%, signal=17%	LEF1/SMAD3/TAL1/SMAD1/EYA2/ITGB1/WNT3/PRKAR1A/ITGB3/SMAD2/EPB41L5/WLS/FGFR2
Figure 1b	InN_Tha	InN_FrC	BP	GO:0035710	CD4-positive, alpha-beta T cell activation	111	0.744613887	1.781319022	3.04069E-05	0.006407674	0.005858564	570	tags=7%, list=3%, signal=7%	GATA3/LEF1/FOXP1/TOX/SHB/RORA/CBLB/TMEM98
Figure 1b	InN_Tha	InN_FrC	BP	GO:0014897	striated muscle hypertrophy	81	0.733081737	1.67994502	0.000950345	0.044347816	0.040547402	979	tags=22%, list=5%, signal=21%	ATP2B4/SMAD3/FOXO1/FOXP1/CAMK2D/PDLIM5/PDE9A/PPP3CA/PPARG/MTPN/RAP1GDS1/ATP2A2/AKAP13/PRKCA/MLIP/RGS2/RYR2/AKAP6
Figure 1b	InN_Tha	InN_FrC	BP	GO:0014896	muscle hypertrophy	83	0.732794947	1.683330181	0.000604272	0.034850587	0.031864044	979	tags=22%, list=5%, signal=21%	ATP2B4/SMAD3/FOXO1/FOXP1/CAMK2D/PDLIM5/PDE9A/PPP3CA/PPARG/MTPN/RAP1GDS1/ATP2A2/AKAP13/PRKCA/MLIP/RGS2/RYR2/AKAP6
Figure 1b	InN_Tha	InN_FrC	BP	GO:0010717	regulation of epithelial to mesenchymal transition	96	0.73157698	1.710049712	0.000311151	0.026783259	0.024488051	936	tags=14%, list=5%, signal=13%	GATA3/LEF1/SMAD3/EPHA4/DAB2/EPHA3/TGFBR1/FERMT2/JAG1/MARK1/AXIN2/OLFM1/PTEN
Figure 1b	InN_Tha	InN_FrC	BP	GO:0006939	smooth muscle contraction	107	0.729488559	1.740344325	9.99733E-05	0.011901878	0.010881939	591	tags=11%, list=3%, signal=11%	HTR2A/ATP2B4/CHRNA3/CHRM2/GUCY1A1/DOCK4/KIT/SLC8A1/GRIP2/DLG1/RAP1GDS1/HTR7
Figure 1b	InN_Tha	InN_FrC	BP	GO:0035282	segmentation	94	0.727462881	1.698871156	0.00033015	0.026783259	0.024488051	1384	tags=16%, list=8%, signal=15%	LEF1/SMAD3/SEMA3C/NRP2/NKD1/IRX3/IRX2/LHX1/AXIN2/SEMA3F/BASP1/MIB1/NRP1/MLLT3/EPB41L5
Figure 1b	InN_Tha	InN_FrC	BP	GO:0045598	regulation of fat cell differentiation	131	0.725267686	1.748782411	5.51853E-05	0.008171899	0.007471603	648	tags=13%, list=4%, signal=13%	GATA3/HTR2A/RREB1/ZFPM2/SMAD3/ZBTB7C/FOXO1/FNDC5/FERMT2/JAG1/NR1D1/INSIG1/PPARG/RORA/GATA2/TRIB2/NAPEPLD
Figure 1b	InN_Tha	InN_FrC	BP	GO:0016079	synaptic vesicle exocytosis	96	0.719778992	1.6824721	0.000613232	0.034998918	0.031999664	1353	tags=34%, list=8%, signal=32%	CADPS2/SYT9/CPLX3/SYT7/SV2C/UNC13B/UNC13C/SNAP25/SYT1/SV2B/RIMS3/SYT4/CADPS/SYT2/DOC2B/VAMP2/SV2A/ATP2A2/RAB3GAP1/RAB3A/PREPL/LRRK2/SYN1/ERC2/STX3/RAP1B/CPLX1/PFN2/CALM3/CACNB4/NLGN1/RIMS2/STXBP5
Figure 1b	InN_Tha	InN_FrC	BP	GO:0003206	cardiac chamber morphogenesis	121	0.718832409	1.728391246	7.65681E-05	0.010487922	0.009589153	1013	tags=12%, list=6%, signal=12%	GATA3/ZFPM2/SEMA3C/NRP2/NRG1/SOX4/COL11A1/CPE/TGFBR1/JAG1/SOX11/FZD1/ROBO2/RYR2/HIF1A
Figure 1b	InN_Tha	InN_FrC	BP	GO:0046632	alpha-beta T cell differentiation	116	0.71852133	1.725698585	0.000108742	0.012159181	0.011117193	571	tags=7%, list=3%, signal=7%	GATA3/LEF1/FOXP1/TOX/SHB/RORA/TMEM98/SYK
Figure 1b	InN_Tha	InN_FrC	BP	GO:2000177	regulation of neural precursor cell proliferation	88	0.715535903	1.65306079	0.001221987	0.049582946	0.045333905	1662	tags=22%, list=9%, signal=20%	FOXO1/DISC1/TOX/PTN/PTPRZ1/ITGB1/GATA2/CDH2/LHX5/LRRK2/KIFAP3/CX3CL1/LHX1/SLC16A2/HIF1A/INSM1/DISP3/APPL2/VEGFC
Figure 1b	InN_Tha	InN_FrC	BP	GO:0050728	negative regulation of inflammatory response	144	0.714918199	1.730796637	4.676E-05	0.007319947	0.00669266	1480	tags=15%, list=8%, signal=13%	GATA3/SMAD3/SERPINF1/CYLD/NR1D1/PPARG/RORA/LDLR/MFHAS1/PLK2/FYN/SYK/CX3CL1/SLC39A8/NDFIP1/CD200/ADORA1/LRFN5/PPARD/AOAH/IGF1
Figure 1b	InN_Tha	InN_FrC	BP	GO:0009952	anterior/posterior pattern specification	177	0.708514881	1.771052536	7.23501E-06	0.003603694	0.003294873	1451	tags=15%, list=8%, signal=14%	OTX2/LEF1/SMAD3/SEMA3C/PBX3/NKD1/NR2F2/PRICKLE1/TSHZ1/ETS2/TGFBR1/EMX2/ACVR2A/PGAP1/BHLHE41/LHX1/AXIN2/HIPK2/WNT3/BASP1/MIB1/ATP6AP2/MLLT3/SMAD2/EPB41L5/WLS/BHLHE40
Figure 1b	InN_Tha	InN_FrC	BP	GO:0001704	formation of primary germ layer	117	0.705734802	1.695071882	0.000603011	0.034850587	0.031864044	1474	tags=16%, list=8%, signal=15%	LEF1/SMAD3/LAMB1/TAL1/COL11A1/ETS2/SMAD1/EYA2/ITGB1/MMP15/LHX1/WNT3/PRKAR1A/ITGB3/SMAD2/EPB41L5/WLS/FGFR2/MAP2K1
Figure 1b	InN_Tha	InN_FrC	BP	GO:0050953	sensory perception of light stimulus	213	0.695017787	1.756772762	9.10061E-07	0.000831037	0.000759821	1695	tags=15%, list=10%, signal=13%	RORB/SOX14/WHRN/CNGB1/KIFC3/MYO3B/CPLX3/HMCN1/IRX5/COL11A1/TIMP3/USH2A/GABRR2/PCDH15/ATXN7/MYO9A/MYO3A/ATF6/GLRA1/CCDC66/RDH11/RDH12/CACNB4/ADGRV1/GJC1/RPGR/BBS4/RDH10/PDE6D/ABCA4/EYA3
Figure 1b	InN_Tha	InN_FrC	BP	GO:0045667	regulation of osteoblast differentiation	122	0.694879944	1.673513112	0.000348889	0.026923436	0.024616215	1842	tags=25%, list=10%, signal=22%	RORB/SMAD3/RANBP3L/NELL1/BMPR1B/NPPC/FBN2/FERMT2/JAG1/PPP3CA/PPARG/SMAD1/SOX11/ACVR2A/JUND/BMP6/CDK6/AXIN2/GDF10/DDX5/ESRRA/FGFR2/PRKD1/IGF1/TOB1/VEGFC/IL6ST/SOX9/HGF/BMPR2
Figure 1b	InN_Tha	InN_FrC	BP	GO:0042752	regulation of circadian rhythm	111	0.688066439	1.646042139	0.001254238	0.049826079	0.045556202	1508	tags=18%, list=8%, signal=17%	RORB/SOX14/ZFHX3/NR1D1/PPARG/RORA/FBXW7/PPP1CC/BTRC/HCRTR2/MTNR1B/GNAQ/OPRL1/ADORA1/PPARGC1A/FBXL17/NLGN1/PIWIL2/BHLHE40/PER3
Figure 1b	InN_Tha	InN_FrC	BP	GO:0071774	response to fibroblast growth factor	108	0.684855441	1.635976633	0.001087829	0.047303279	0.043249595	1448	tags=11%, list=8%, signal=10%	OTX2/CASR/GATA3/NPTN/LHX1/FLRT2/IQGAP1/DSTYK/SHOC2/GCLC/RAB14/FGFR2
Figure 1b	InN_Tha	InN_FrC	BP	GO:0009593	detection of chemical stimulus	286	0.680053812	1.74481991	1.87362E-07	0.000342186	0.000312862	1284	tags=3%, list=7%, signal=3%	CASR/CNGB1/SYT1/LPO/CALM1/KCNIP2/RYR2/CALM3/OR6A2/CALM2
Figure 1b	InN_Tha	InN_FrC	BP	GO:0051928	positive regulation of calcium ion transport	125	0.679985005	1.638691457	0.000891175	0.04245866	0.038820138	1284	tags=16%, list=7%, signal=15%	CASR/STC1/NPSR1/CACNB3/PPP3CA/CACNA1D/CALM1/EHD3/ATP1B1/GRIN1/PLCG2/THY1/CX3CL1/RYR2/AKAP6/PPP3R1/HOMER1/CALM3/CACNB4/CALM2
Figure 1b	InN_Tha	InN_FrC	BP	GO:0007269	neurotransmitter secretion	139	0.67634667	1.635185165	0.000593163	0.034850587	0.031864044	1353	tags=29%, list=8%, signal=27%	CHRNA3/CADPS2/SYT9/CPLX3/SYT7/SV2C/UNC13B/SYN3/UNC13C/SNAP25/SYT1/SV2B/RIMS3/SYT4/CADPS/SYT2/DOC2B/VAMP2/SV2A/LIN7A/ATP2A2/RAB3GAP1/GRM4/RAB3A/PREPL/LRRK2/SYN1/NRXN1/ERC2/STX3/RAP1B/SYN2/CPLX1/ASIC1/PFN2/CALM3/CACNB4/NLGN1/RIMS2/STXBP5
Figure 1b	InN_Tha	InN_FrC	BP	GO:0099643	signal release from synapse	139	0.67634667	1.635185165	0.000593163	0.034850587	0.031864044	1353	tags=29%, list=8%, signal=27%	CHRNA3/CADPS2/SYT9/CPLX3/SYT7/SV2C/UNC13B/SYN3/UNC13C/SNAP25/SYT1/SV2B/RIMS3/SYT4/CADPS/SYT2/DOC2B/VAMP2/SV2A/LIN7A/ATP2A2/RAB3GAP1/GRM4/RAB3A/PREPL/LRRK2/SYN1/NRXN1/ERC2/STX3/RAP1B/SYN2/CPLX1/ASIC1/PFN2/CALM3/CACNB4/NLGN1/RIMS2/STXBP5
Figure 1b	InN_Tha	InN_FrC	BP	GO:0007601	visual perception	209	0.675250309	1.702290816	1.56205E-05	0.006113203	0.005589329	1695	tags=14%, list=10%, signal=13%	RORB/SOX14/CNGB1/KIFC3/MYO3B/CPLX3/HMCN1/IRX5/COL11A1/TIMP3/USH2A/GABRR2/ATXN7/MYO9A/MYO3A/ATF6/GLRA1/CCDC66/RDH11/RDH12/CACNB4/ADGRV1/GJC1/RPGR/BBS4/RDH10/PDE6D/ABCA4/EYA3
Figure 1b	InN_Tha	InN_FrC	BP	GO:0051101	regulation of DNA binding	115	0.674049006	1.612968043	0.000785664	0.039394361	0.036018437	1692	tags=17%, list=9%, signal=16%	GATA3/LEF1/ZBTB7C/TNKS/PPARG/JUN/CALM1/SOX11/FBXW7/ZNF462/HIPK2/TXN/CALM3/SUMO3/CALM2/HABP4/ZNF675/IGF1/ZBTB7A/CEBPG
Figure 1b	InN_Tha	InN_FrC	BP	GO:0050911	detection of chemical stimulus involved in sensory perception of smell	217	0.666687437	1.683031743	2.53975E-05	0.006316628	0.00577532	4142	tags=9%, list=23%, signal=7%	CNGB1/OR6A2/OR2AG2/OR14J1/OR2J3/OR3A2/OR2J2/OR2M4/OR2M3/OR2H1/OR2T6/OR14I1/OR11A1/OR2J1/OR1L8/OR2AJ1/OR10A2/OR12D2/OR2M2/OR2L13
Figure 1b	InN_Tha	InN_FrC	BP	GO:0001837	epithelial to mesenchymal transition	157	0.662443333	1.628895306	0.000782503	0.039394361	0.036018437	1815	tags=17%, list=10%, signal=16%	GATA3/LEF1/SMAD3/EPHA4/DAB2/EPHA3/TGFBR1/FERMT2/JAG1/MARK1/RTN4/AXIN2/OLFM1/PTEN/PPP3R1/HIF1A/SMAD2/EPB41L5/DDX5/FGFR2/IGF1/SDCBP/PEF1/SOX9/PPP2CA/MTOR/HGF
Figure 1b	InN_Tha	InN_FrC	BP	GO:0045444	fat cell differentiation	229	0.658769338	1.667709609	3.54672E-05	0.006700853	0.006126619	1592	tags=15%, list=9%, signal=14%	GATA3/HTR2A/RREB1/ZFPM2/SMAD3/ZBTB7C/FOXO1/FNDC5/FERMT2/JAG1/NR1D1/INSIG1/PPARG/RORA/GATA2/PLCB1/TRIB2/NAPEPLD/PNPLA3/TBL1XR1/ZNF516/AXIN2/RGS2/BNIP3/CLIP3/PPARGC1A/GDF10/PPARD/BBS4/ASXL2/LMO3/JDP2/ZBTB7A/WDFY2/FBXO9
Figure 1b	InN_Tha	InN_FrC	BP	GO:0051592	response to calcium ion	142	0.656693848	1.591871897	0.00123075	0.049582946	0.045333905	1284	tags=24%, list=7%, signal=22%	CASR/CPNE4/SYT9/HPCA/SYT6/CAMK2D/SYT7/CPNE5/SYT1/SYT4/PPP3CA/RYR3/JUN/SYT2/CLIC4/CALM1/KCNIP2/SLC25A13/PLCG2/JUND/SYT13/IQGAP1/GDI1/ADCY8/RYR2/HOMER1/MNAT1/AHCYL1/CALM3/RYR1/ADGRV1/NLGN1/ACTG1/CALM2
Figure 1b	InN_Tha	InN_FrC	MF	GO:0005178	integrin binding	150	0.653886834	1.591386524	0.00067764	0.037127912	0.033946212	1746	tags=18%, list=10%, signal=16%	CASR/NRG1/FBN1/GFRA1/PTN/FERMT2/PTPRZ1/ACTN1/MFGE8/ITGB1/UTRN/ADAMTS5/ITGA10/SYK/THY1/PRKCA/CX3CL1/ITGA6/CD226/ICAM5/FRMD5/ITGB3/IGF1/ADAMTS8/PPIA/ITGB1BP1/THBS4
Figure 1b	InN_Tha	InN_FrC	BP	GO:0061351	neural precursor cell proliferation	149	0.653022005	1.586403271	0.000804915	0.039394361	0.036018437	2045	tags=23%, list=11%, signal=20%	LEF1/FOXO1/DISC1/TOX/POU3F2/PTN/PTPRZ1/EMX2/RORA/ITGB1/GATA2/EPHB1/CDH2/LHX5/LRRK2/KIFAP3/CX3CL1/ORC3/LHX1/SLC16A2/EML1/HIF1A/INSM1/LNX2/DISP3/FGFR2/APPL2/VEGFC/TMEM14B/DOCK7/RERE/RACGAP1/HHIP/ID4
Figure 1b	InN_Tha	InN_FrC	BP	GO:0007369	gastrulation	182	0.652868834	1.636035849	0.000379682	0.028097433	0.025689606	1474	tags=14%, list=8%, signal=13%	OTX2/LEF1/SMAD3/LAMB1/TAL1/PRICKLE1/COL11A1/ETS2/SMAD1/EYA2/ITGB1/MMP15/ACVR2A/SUPT20H/LHX1/WNT3/WNK1/UGDH/PRKAR1A/ITGB3/SMAD2/EPB41L5/AMOT/WLS/FGFR2/MAP2K1
Figure 1b	InN_Tha	InN_FrC	MF	GO:0004984	olfactory receptor activity	187	0.652154643	1.636905383	0.000411543	0.029590244	0.02705449	5416	tags=29%, list=30%, signal=20%	OR6A2/OR2AG2/OR14J1/OR2J3/OR3A2/OR2J2/OR2M4/OR2M3/OR2H1/OR2T6/OR14I1/OR11A1/OR2J1/OR1L8/OR2AJ1/OR12D2/OR2M2/OR2L13/OR2AT4/OR9Q1/OR2T10/OR2AG1/OR2T11/OR2T33/OR2T1/OR2D2/OR2L3/OR2G6/OR14A16/OR2D3/OR2L2/OR2F1/OR3A1/OR2T2/OR2M5/OR13C3/OR51B5/OR4D1/OR13C4/OR6F1/OR13G1/OR1C1/OR2T8/OR5H14/OR52K1/OR2AK2/OR2T12/OR1N2/OR2T27/OR2B6/OR5B2/OR7D2/OR13C5/OR13C2
Figure 1b	InN_Tha	InN_FrC	BP	GO:0090257	regulation of muscle system process	226	0.650708095	1.647513935	7.63312E-05	0.010487922	0.009589153	1663	tags=18%, list=9%, signal=16%	ATP2B4/SMAD3/CHRNA3/CHRM2/STC1/GUCY1A1/FOXO1/FOXP1/DOCK4/KIT/CAMK2D/HCN4/SLC8A1/PDE9A/PPP3CA/PPARG/CHGA/MTPN/DLG1/CALM1/PDE4B/EHD3/ATP1B1/ATP2A2/PRKCA/MLIP/RGS2/TMEM38A/RYR2/AKAP6/ADORA1/CALM3/CALM2/GTF2IRD1/PRKG1/GSK3A/IGF1/ENO1/PPP1R12B/IL6ST
Figure 1b	InN_Tha	InN_FrC	BP	GO:0046631	alpha-beta T cell activation	167	0.64876436	1.605410342	0.000770378	0.039394361	0.036018437	1068	tags=7%, list=6%, signal=7%	GATA3/LEF1/FOXP1/TOX/SHB/RORA/CBLB/DOCK2/TMEM98/SYK/HSPH1/NDFIP1
Figure 1b	InN_Tha	InN_FrC	BP	GO:0006836	neurotransmitter transport	200	0.64491728	1.619447239	0.000211701	0.0193318	0.01767515	1423	tags=24%, list=8%, signal=23%	CHRNA3/CADPS2/SYT9/CPLX3/SYT7/SV2C/UNC13B/SYN3/UNC13C/SLC6A11/SNAP25/SYT1/SV2B/RIMS3/SYT4/SLC6A6/SLC1A7/CADPS/SYT2/DOC2B/ITGB1/VAMP2/SV2A/LIN7A/ATP2A2/RAB3GAP1/GRM4/RAB3A/PREPL/LRRK2/SLC38A1/SYN1/NRXN1/ERC2/STX3/RAP1B/SLC1A2/SYN2/CPLX1/ASIC1/PFN2/CALM3/CACNB4/NLGN1/ITGB3/RIMS2/SLC6A17/STXBP5/SLC6A13
Figure 1b	InN_Tha	InN_FrC	BP	GO:1902075	cellular response to salt	198	0.640625187	1.610735752	0.000377922	0.028097433	0.025689606	1312	tags=18%, list=7%, signal=17%	CPNE4/ATP2B4/CHRNA3/CHRM2/SYT9/HPCA/SYT6/CAMK2D/SYT7/SLC12A2/CPNE5/SYT1/SYT4/RYR3/JUN/SYT2/PLCB1/CLIC4/FYN/STK39/PLCG2/JUND/BAIAP2/PNPLA3/PDXP/SYT13/IQGAP1/CDK5R1/SLC1A2/ADCY8/GNAQ/RYR1/ADGRV1/NLGN1/DLG2/GCLC
Figure 1b	InN_Tha	InN_FrC	BP	GO:0023061	signal release	461	0.640113721	1.669137235	2.5932E-08	0.000140508	0.000128467	1366	tags=18%, list=8%, signal=17%	CASR/GATA3/HTR2A/CHRNA3/CADPS2/SYT9/FOXO1/CPLX3/SYT6/SYT7/SOX4/SV2C/DAB2/UNC13B/SYN3/UNC13C/SNAP25/CPE/SYT1/SV2B/RIMS3/SYT4/NR1D1/PPP3CA/MCU/PPARG/EFNA5/CHGA/CADPS/SYT2/DOC2B/VAMP2/PLCB1/TMEM132A/SV2A/LIN7A/ACVR1C/SOX11/ATP2A2/SYK/RAB3GAP1/GRM4/RAB3A/PREPL/LRRK2/ACSL4/SLC25A22/SYN1/BMP6/NRXN1/VSNL1/SYT13/SLC16A1/ERC2/STX3/SLC16A2/RAP1B/SMPD3/MTNR1B/PFKFB2/ADCY8/SYN2/MIDN/CPLX1/ASIC1/MPC2/HIF1A/PF…
Figure 1b	InN_Tha	InN_FrC	BP	GO:0048839	inner ear development	181	0.64008378	1.604186433	0.000500069	0.031859072	0.029128889	585	tags=10%, list=3%, signal=10%	GATA3/WHRN/MYO3B/EPHA4/HPCA/ZEB1/COL11A1/JAG1/USH2A/INSIG1/CECR2/GATA2/GABRA5/KCNK3/LIN7A/BMPER/PCDH15/MYO3A
Figure 1b	InN_Tha	InN_FrC	BP	GO:0045055	regulated exocytosis	226	0.638127024	1.61566019	0.000176238	0.017053021	0.015591652	1353	tags=18%, list=8%, signal=17%	CADPS2/SYT9/CPLX3/SYT6/KIT/SYT7/SV2C/UNC13B/UNC13C/SNAP25/SYT1/SV2B/RIMS3/SYT4/CHGA/CADPS/SYT2/DOC2B/VAMP2/GATA2/SV2A/CDK5R2/ATP2A2/SYK/RAB3GAP1/RAB3A/PREPL/LRRK2/SYN1/SYT13/ERC2/STX3/RAP1B/SYN2/CPLX1/PFN2/CALM3/CACNB4/NLGN1/RIMS2/STXBP5
Figure 1b	InN_Tha	InN_FrC	BP	GO:0099504	synaptic vesicle cycle	196	0.637913028	1.606277458	0.000672254	0.037127912	0.033946212	1363	tags=28%, list=8%, signal=26%	CADPS2/SYT9/CPLX3/SYT7/SH3GL2/SV2C/PCDH17/UNC13B/SYN3/UNC13C/SNAP25/SYT1/SV2B/RIMS3/SYT4/ACTB/CADPS/SYT2/DOC2B/VAMP2/SV2A/AMPH/OPHN1/CDH2/ATP2A2/ATP6V1G2/DNM3/RAB3GAP1/RAB3A/PREPL/LRRK2/SYN1/AP3S1/ERC2/STX3/SNCB/RAP1B/CDK5R1/SYN2/CPLX1/PTEN/CANX/PPP3R1/PFN2/ATP6V1G1/ATP6AP2/ATP6V1B2/CALM3/ATP6AP1/CACNB4/NLGN1/ACTG1/RIMS2/STXBP5/BTBD9
Figure 1b	InN_Tha	InN_FrC	BP	GO:0099003	vesicle-mediated transport in synapse	218	0.637652858	1.609879617	0.000218766	0.019395868	0.017733727	1363	tags=28%, list=8%, signal=26%	CADPS2/SYT9/GSG1L/HPCA/CPLX3/SYT7/SH3GL2/SV2C/PCDH17/UNC13B/SYN3/UNC13C/SNAP25/SYT1/SV2B/RIMS3/SYT4/ACTB/CADPS/SYT2/DOC2B/GRIP2/VAMP2/SV2A/AMPH/OPHN1/CDH2/ATP2A2/ATP6V1G2/DNM3/RAB3GAP1/RAB3A/PREPL/LRRK2/SYN1/NSG1/AP3S1/ERC2/STX3/SNCB/RAP1B/CDK5R1/SYN2/CPLX1/PTEN/CANX/PPP3R1/PFN2/ATP6V1G1/ATP6AP2/ATP6V1B2/CALM3/ATP6AP1/CACNB4/NLGN1/ACTG1/ITGB3/RIMS2/STXBP5/BTBD9
Figure 1b	InN_Tha	InN_FrC	BP	GO:0050907	detection of chemical stimulus involved in sensory perception	255	0.637547388	1.621372296	0.000128867	0.01384434	0.012657941	3311	tags=5%, list=19%, signal=4%	CNGB1/LPO/OR6A2/OR2AG2/OR14J1/OR2J3/OR3A2/OR2J2/OR2M4/OR2M3/OR2H1/OR2T6/OR14I1
Figure 1b	InN_Tha	InN_FrC	BP	GO:0001505	regulation of neurotransmitter levels	207	0.631068721	1.58955148	0.000456148	0.031240457	0.028563286	1423	tags=24%, list=8%, signal=22%	CHRNA3/CADPS2/SYT9/CPLX3/SYT7/SV2C/UNC13B/SYN3/UNC13C/SLC6A11/SNAP25/SYT1/SV2B/RIMS3/SYT4/SLC1A7/CADPS/SYT2/DOC2B/ITGB1/VAMP2/SV2A/LIN7A/ATP2A2/RAB3GAP1/GRM4/PAH/GAD2/RAB3A/PREPL/LRRK2/SLC38A1/SYN1/NRXN1/ERC2/STX3/RAP1B/GAD1/SLC1A2/SYN2/CPLX1/ASIC1/PFN2/CALM3/CACNB4/NLGN1/ITGB3/RIMS2/STXBP5/SLC6A13
Figure 1b	InN_Tha	InN_FrC	MF	GO:0001228	DNA-binding transcription activator activity, RNA polymerase II-specific	435	0.627217693	1.635996603	8.18648E-07	0.000831037	0.000759821	1303	tags=8%, list=7%, signal=7%	OTX2/RORB/MEIS2/GATA3/LEF1/RREB1/SMAD3/PBX3/FOXO1/IRX3/POU3F2/SOX4/MEIS1/PLAGL1/JUN/SMAD1/GATA2/SOX11/HLF/CREB3L2/JUND/ZNF493/BACH1/GLIS3/ZNF208/KLF6/PLSCR1/ATF6/HIF1A/DBP/ESRRG/EHF/SMAD2/E2F3
Figure 1b	InN_Tha	InN_FrC	BP	GO:0007389	pattern specification process	415	0.626123422	1.629668164	1.4379E-06	0.001125466	0.001029019	1451	tags=13%, list=8%, signal=13%	OTX2/MEIS2/LEF1/UNCX/SMAD3/STC1/SEMA3C/NRP2/PBX3/NKD1/IRX3/NR2F2/BMPR1B/GREM2/DNAAF1/ZEB1/PRICKLE1/TSHZ1/ETS2/TGFBR1/MEIS1/TLL1/EMX2/SMAD1/MID1/IRX2/SHROOM3/ACVR2A/CXXC4/PGAP1/ROBO2/BHLHE41/LHX1/AXIN2/SEMA3F/HIPK2/WNT3/HIF1A/CHRDL1/DSCAML1/NRG3/BASP1/MIB1/ATP6AP2/RTTN/NRP1/ASPH/MLLT3/DYNC2LI1/SMAD2/NDRG4/EPB41L5/BBS4/WLS/FGFR2/BHLHE40
Figure 1b	InN_Tha	InN_FrC	MF	GO:0001216	DNA-binding transcription activator activity	439	0.62600591	1.634449329	4.05628E-07	0.000555609	0.000507996	1303	tags=8%, list=7%, signal=7%	OTX2/RORB/MEIS2/GATA3/LEF1/RREB1/SMAD3/PBX3/FOXO1/IRX3/POU3F2/SOX4/MEIS1/PLAGL1/JUN/SMAD1/GATA2/SOX11/HLF/CREB3L2/JUND/ZNF493/BACH1/GLIS3/ZNF208/KLF6/PLSCR1/ATF6/HIF1A/DBP/ESRRG/EHF/SMAD2/E2F3
Figure 1b	InN_Tha	InN_FrC	BP	GO:0046879	hormone secretion	294	0.624513904	1.60249567	2.80129E-05	0.006316628	0.00577532	1366	tags=15%, list=8%, signal=14%	CASR/GATA3/SYT9/FOXO1/CPLX3/SYT7/SOX4/DAB2/SNAP25/CPE/NR1D1/PPP3CA/MCU/PPARG/EFNA5/CHGA/DOC2B/PLCB1/ACVR1C/SOX11/RAB3A/ACSL4/SLC25A22/BMP6/VSNL1/SLC16A1/SLC16A2/SMPD3/MTNR1B/PFKFB2/ADCY8/MIDN/CPLX1/MPC2/HIF1A/GLUD1/GALR1/SLC16A10/ADORA1/PRKAR1A/SMAD2/AACS/RIMS2/ENSA/PPARD
Figure 1b	InN_Tha	InN_FrC	BP	GO:0001649	osteoblast differentiation	219	0.62431284	1.576890738	0.000697681	0.037847489	0.034604125	2045	tags=20%, list=11%, signal=18%	RORB/LEF1/SMAD3/RANBP3L/NELL1/BMPR1B/NPPC/FBN2/FERMT2/JAG1/PPP3CA/PPARG/SMAD1/SOX11/FZD1/TP53INP2/ACVR2A/JUND/BMP6/CDK6/AXIN2/WNT3/FASN/GDF10/UFL1/DDX5/ESRRA/FGFR2/PRKD1/IGF1/TOB1/VEGFC/IL6ST/SOX9/MAP2K6/HNRNPC/HGF/BMPR2/CYP24A1/LGR4/CAT/SUFU/ID4
Figure 1b	InN_Tha	InN_FrC	BP	GO:1901617	organic hydroxy compound biosynthetic process	232	0.620394278	1.56959357	0.000335706	0.026783259	0.024488051	2566	tags=25%, list=14%, signal=22%	GATA3/DHCR24/STARD4/HMGCS1/MSMO1/DAB2/HMGCR/FDFT1/IDI1/NR1D1/INSIG1/HRH1/SQLE/ACLY/PAH/PLCG2/SC5D/BMP6/OSBPL6/MVD/CYP51A1/DHDDS/SPTLC3/ASAH1/MALRD1/SCP2/IMPA1/ERG28/PNMT/INSM1/SEC14L2/DHCR7/FDPS/GOT1/CYB5R2/PPIP5K1/ABCG1/LSS/IPMK/PSAT1/PNPO/TM7SF2/SPTSSA/INSIG2/WNT5A/SOD1/NTSR1/NSDHL/BAAT/ABCD3/ATP7A/FGF2/TRPC1/HSD17B7/ACER3/PDXK/PRKAA1/CYP27A1
Figure 1b	InN_Tha	InN_FrC	BP	GO:0001654	eye development	377	0.617393748	1.599375953	1.07264E-05	0.004520774	0.004133364	1023	tags=12%, list=6%, signal=11%	RORB/MEIS2/GATA3/ATP2B4/SMAD3/TSPAN12/FAT3/MAB21L1/PBX3/NKD1/BMPR1B/HPCA/TMEM215/FBN1/DSCAM/ZEB1/PRICKLE1/GPM6A/SERPINF1/TGFBR1/FBN2/MEIS1/JAG1/OLFM3/JUN/ATP2B2/DLG1/CLIC4/VSTM4/EPHB1/SOX11/RAB3GAP1/FJX1/THY1/BMP6/SKIL/LHX1/LPCAT1/MTNR1B/HIPK2/ATF6/HIF1A/DZANK1/CHRDL1
Figure 1b	InN_Tha	InN_FrC	BP	GO:0150063	visual system development	381	0.617130309	1.600767044	6.97758E-06	0.003603694	0.003294873	1023	tags=12%, list=6%, signal=11%	RORB/MEIS2/GATA3/ATP2B4/SMAD3/TSPAN12/FAT3/MAB21L1/PBX3/NKD1/BMPR1B/HPCA/TMEM215/FBN1/DSCAM/ZEB1/PRICKLE1/GPM6A/SERPINF1/TGFBR1/FBN2/MEIS1/JAG1/OLFM3/JUN/ATP2B2/DLG1/CLIC4/VSTM4/EPHB1/SOX11/RAB3GAP1/FJX1/THY1/BMP6/SKIL/LHX1/LPCAT1/MTNR1B/HIPK2/ATF6/HIF1A/DZANK1/CHRDL1
Figure 1b	InN_Tha	InN_FrC	BP	GO:0048880	sensory system development	385	0.616618051	1.599298981	7.9287E-06	0.003620111	0.003309883	1023	tags=11%, list=6%, signal=11%	RORB/MEIS2/GATA3/ATP2B4/SMAD3/TSPAN12/FAT3/MAB21L1/PBX3/NKD1/BMPR1B/HPCA/TMEM215/FBN1/DSCAM/ZEB1/PRICKLE1/GPM6A/SERPINF1/TGFBR1/FBN2/MEIS1/JAG1/OLFM3/JUN/ATP2B2/DLG1/CLIC4/VSTM4/EPHB1/SOX11/RAB3GAP1/FJX1/THY1/BMP6/SKIL/LHX1/LPCAT1/MTNR1B/HIPK2/ATF6/HIF1A/DZANK1/CHRDL1
Figure 1b	InN_Tha	InN_FrC	BP	GO:0009914	hormone transport	303	0.616014808	1.586158335	8.47798E-05	0.010802519	0.009876791	1366	tags=15%, list=8%, signal=14%	CASR/GATA3/SYT9/FOXO1/CPLX3/SYT7/SOX4/DAB2/SNAP25/CPE/SLCO1C1/NR1D1/PPP3CA/MCU/PPARG/EFNA5/CHGA/DOC2B/PLCB1/ACVR1C/SOX11/RAB3A/ACSL4/SLC25A22/BMP6/VSNL1/SLC16A1/SLC16A2/SMPD3/MTNR1B/PFKFB2/ADCY8/MIDN/CPLX1/MPC2/HIF1A/GLUD1/GALR1/SLC16A10/ADORA1/PRKAR1A/SMAD2/AACS/RIMS2/ENSA/PPARD
Figure 1b	InN_Tha	InN_FrC	BP	GO:0045765	regulation of angiogenesis	271	0.61590962	1.569727008	0.000147744	0.015273399	0.013964535	1457	tags=13%, list=8%, signal=12%	SEMA3E/ATP2B4/VASH2/TSPAN12/DDAH1/MINAR1/PRL/SLC12A2/SERPINF1/ADGRB2/ADAM12/PPARG/SMAD1/ADGRB1/SASH1/ITGB1/GATA2/BMPER/PLK2/CEMIP2/GAB1/PPP1R16B/PKM/PRKCA/AKT3/HIPK2/HIF1A/NRP1/RECK/ITGB3/AGO2/PGK1/AMOT/MTDH/PRKD1
Figure 1b	InN_Tha	InN_FrC	BP	GO:1901342	regulation of vasculature development	275	0.614552387	1.568145917	0.000421252	0.029590244	0.02705449	1457	tags=13%, list=8%, signal=12%	SEMA3E/ATP2B4/VASH2/TSPAN12/DDAH1/MINAR1/PRL/SLC12A2/SERPINF1/ADGRB2/ADAM12/PPARG/SMAD1/ADGRB1/SASH1/ITGB1/GATA2/BMPER/PLK2/CEMIP2/GAB1/PPP1R16B/PKM/PRKCA/AKT3/HIPK2/HIF1A/NRP1/RECK/ITGB3/AGO2/PGK1/AMOT/MTDH/PRKD1
Figure 1b	InN_Tha	InN_FrC	BP	GO:0050906	detection of stimulus involved in sensory perception	323	0.613931733	1.582960084	3.92318E-05	0.007165037	0.006551025	1237	tags=5%, list=7%, signal=4%	HTR2A/WHRN/SERPINE2/CNGB1/KIT/COL11A1/LPO/PHF24/EPHB1/FYN/ADORA1/CCDC66/CACNB4/OR6A2/ADGRV1
Figure 1b	InN_Tha	InN_FrC	BP	GO:0060485	mesenchyme development	293	0.609046904	1.563028275	0.000164019	0.016505344	0.015090909	1526	tags=14%, list=9%, signal=13%	GATA3/SEMA3E/LEF1/ZFPM2/SMAD3/SEMA3C/NRP2/NRG1/RANBP3L/EPHA4/DAB2/PRICKLE1/EPHA3/TGFBR1/FERMT2/JAG1/MARK1/ADAMTS5/SOX11/RTN4/CDH2/MAPK1/ROBO2/AXIN2/SEMA3F/OLFM1/PTEN/PPP3R1/HIF1A/BASP1/RADIL/FBXL17/NRP1/SMAD2/EPB41L5/DDX5/FGFR2/IGF1/RDH10/SDCBP
Figure 1b	InN_Tha	InN_FrC	BP	GO:0070372	regulation of ERK1 and ERK2 cascade	275	0.608462324	1.552605975	0.000626234	0.035372532	0.032341261	1485	tags=14%, list=8%, signal=13%	CASR/CNKSR3/HTR2A/NPSR1/NRG1/EPHA4/AKAP12/DAB2/FERMT2/NPTN/TIMP3/JUN/DLG1/BMPER/EPHB1/MFHAS1/GAREM1/SYK/FBXW7/ABCA7/PRKCA/CX3CL1/RAP1B/CSK/DSTYK/PTEN/NOD1/WNK2/NRP1/YWHAZ/ITGB3/NDRG4/PTPRR/PDE8A/FGFR2/MAP2K1/IGF1/LMO3
Figure 1b	InN_Tha	InN_FrC	MF	GO:0048018	receptor ligand activity	426	0.607278405	1.579411852	6.60915E-06	0.003603694	0.003294873	1120	tags=6%, list=6%, signal=6%	SEMA3E/EDA/STC1/SEMA3C/NRG1/GREM2/FGF11/PRL/FBN1/PTN/NPPC/FNDC5/JAG1/EFNA5/NRG2/TAFA2/BMP6/CX3CL1/TNFSF13B/FLRT2/SEMA3F/CHGB/WNT3/NRG3/STC2
Figure 1b	InN_Tha	InN_FrC	BP	GO:0003007	heart morphogenesis	249	0.606839101	1.540603278	0.00072593	0.038993838	0.035652237	1465	tags=13%, list=8%, signal=12%	GATA3/ZFPM2/SMAD3/SEMA3C/NRP2/NRG1/DNAAF1/SOX4/PRICKLE1/RBM20/COL11A1/CPE/TGFBR1/JAG1/JUN/ADAMTS5/SOX11/RTN4/FZD1/ROBO2/FLRT2/AXIN2/OLFM1/RYR2/HIF1A/MIB1/NRP1/RYR1/SMAD2/NDRG4/BBS4/FGFR2/GSK3A
Figure 1b	InN_Tha	InN_FrC	BP	GO:0048762	mesenchymal cell differentiation	236	0.605704544	1.533387937	0.000632813	0.035379398	0.032347539	1526	tags=15%, list=9%, signal=14%	GATA3/SEMA3E/LEF1/SMAD3/SEMA3C/NRP2/NRG1/RANBP3L/EPHA4/DAB2/EPHA3/TGFBR1/FERMT2/JAG1/MARK1/SOX11/RTN4/CDH2/MAPK1/AXIN2/SEMA3F/OLFM1/PTEN/PPP3R1/HIF1A/RADIL/FBXL17/NRP1/SMAD2/EPB41L5/DDX5/FGFR2/IGF1/RDH10/SDCBP
Figure 1b	InN_Tha	InN_FrC	BP	GO:0070371	ERK1 and ERK2 cascade	300	0.604897039	1.554732478	0.000103479	0.011901878	0.010881939	1485	tags=13%, list=8%, signal=12%	CASR/CNKSR3/HTR2A/NPSR1/NRG1/EPHA4/AKAP12/DAB2/FERMT2/NPTN/TIMP3/JUN/DLG1/BMPER/EPHB1/MFHAS1/GAREM1/SYK/FBXW7/ABCA7/GRB10/MAPK1/PRKCA/CX3CL1/RAP1B/CSK/DSTYK/PTEN/NOD1/WNK2/NRP1/YWHAZ/ITGB3/NDRG4/PTPRR/PDE8A/FGFR2/MAP2K1/IGF1/LMO3
Figure 1b	InN_Tha	InN_FrC	BP	GO:0051606	detection of stimulus	441	0.603804693	1.576924579	5.25959E-06	0.003602162	0.003293473	1284	tags=7%, list=7%, signal=6%	CASR/HTR2A/WHRN/SERPINE2/CNGB1/DACH1/KIT/CADM1/COL11A1/SYT1/LPO/PHF24/CALM1/EPHB1/CAMKMT/CDH2/FYN/KCNIP2/GNAQ/RYR2/NOD1/GPR88/ADORA1/CCDC66/RDH11/CALM3/CACNB4/OR6A2/ADGRV1/CALM2
Figure 1b	InN_Tha	InN_FrC	MF	GO:0001217	DNA-binding transcription repressor activity	291	0.598815199	1.537175527	0.000358961	0.02731595	0.024975093	1572	tags=14%, list=9%, signal=13%	GATA3/DMBX1/LEF1/PCBP3/SMAD3/DACH1/FOXO1/IRX3/FOXP1/ZFHX3/ZEB1/ETS2/CUX2/NR1D1/JUN/IRX2/ZNF69/ZNF439/SP5/ZBTB18/SKIL/BHLHE41/BACH1/ZNF491/GLIS3/SREBF2/KCNIP3/ZNF566/ZNF529/INSM2/ZNF440/INSM1/KLF12/GTF2IRD1/ZNF684/PPARD/ZNF875/BHLHE40/PURB/ENO1/JDP2/ZBTB7A
Figure 1b	InN_Tha	InN_FrC	BP	GO:0050708	regulation of protein secretion	249	0.596028573	1.513158218	0.001254973	0.049826079	0.045556202	1929	tags=22%, list=11%, signal=20%	CASR/SYT9/FOXO1/SYT7/SOX4/SLC12A2/UNC13B/HMGCR/SNAP25/SYT4/NR1D1/PPP3CA/MCU/PPARG/EFNA5/CHGA/DOC2B/PLCB1/TMEM132A/RAP1GDS1/ACVR1C/ACSL4/SLC25A22/BMP6/VSNL1/SLC16A1/MTNR1B/PFKFB2/CYP51A1/ADCY8/MIDN/MPC2/HIF1A/GLUD1/CD200/GOLPH3L/PRKAR1A/MYH10/AACS/ENSA/STXBP5/PPARD/WLS/IGF1/VEGFC/F2RL2/PPIA/ABCG1/STXBP4/GCK/BAD/F2R/PIK3C3/ARFIP1
Figure 1b	InN_Tha	InN_FrC	BP	GO:1902074	response to salt	371	0.595970737	1.544732832	4.33305E-05	0.007194173	0.006577664	1313	tags=15%, list=7%, signal=14%	CASR/CPNE4/HTR2A/ATP2B4/CHRNA3/CHRM2/SYT9/HPCA/SYT6/CAMK2D/SYT7/SLC12A2/CPNE5/DAB2/SLC8A1/SYT1/SYT4/PPP3CA/RYR3/JUN/SYT2/PLCB1/CLIC4/CALM1/FYN/TMBIM6/KCNIP2/STK39/SLC25A13/PLCG2/JUND/BAIAP2/PNPLA3/PDXP/SYT13/IQGAP1/GDI1/CDK5R1/SLC1A2/ADCY8/GNAQ/RYR2/HOMER1/MNAT1/AHCYL1/CALM3/RYR1/ADGRV1/NLGN1/ACTG1/CALM2/DLG2/GCLC/UFL1
Figure 1b	InN_Tha	InN_FrC	BP	GO:0010959	regulation of metal ion transport	394	0.594219803	1.540418707	0.000100228	0.011901878	0.010881939	1284	tags=16%, list=7%, signal=16%	CASR/CNKSR3/HTR2A/ATP2B4/SERPINE2/STC1/TESC/KCNIP4/NPSR1/HPCA/CAMK2D/FGF11/SLC8A1/SCN3B/CACNB3/EPB41/PPP3CA/ITGB1/VAMP2/CACNA1D/DLG1/KCNK3/UTRN/CALM1/PDE4B/ATP1B2/EHD3/ATP1B1/FYN/TMBIM6/YWHAH/NKAIN3/KCNIP2/STK39/GRIN1/FHL1/NOS1AP/PLCG2/THY1/UBR3/CX3CL1/NKAIN1/KCNH2/MTNR1B/TMEM38A/KCNIP3/RYR2/AKAP6/CNTN1/OPRL1/PPP3R1/HOMER1/STOM/AHCYL1/ADORA1/STC2/VDAC1/WNK1/KCNE4/WNK2/CALM3/CACNB4/TMEM168/ITGB3/C…
Figure 1b	InN_Tha	InN_FrC	BP	GO:0060070	canonical Wnt signaling pathway	296	0.591280168	1.51776724	0.000384615	0.028097433	0.025689606	2160	tags=21%, list=12%, signal=19%	GATA3/LEF1/EDA/SMAD3/NKD1/FOXO1/DISC1/SOX4/DAB2/PRICKLE1/TNKS/LYPD6/CYLD/CTNND1/FZD1/CDH2/TLE3/LRRK2/RBMS3/LATS2/TBL1XR1/BTRC/KREMEN1/CDK14/TCF7L1/AXIN2/PTPRO/CCNY/PTEN/GNAQ/WNT3/ANKRD6/GPC5/WNK1/WNK2/ATP6AP2/ZNRF3/RECK/MLLT3/TLE5/DACT1/RPS12/JADE1/WLS/PPM1B/FGFR2/GSK3A/UBE2B/TLE1/SOX9/TNKS2/PPM1A/XIAP/CTDNEP1/CSNK1A1/GPC3/LGR4/AMER2/KPNA1/SMURF2/ADNP/APC/TMEM170B
Figure 1b	InN_Tha	InN_FrC	BP	GO:0003012	muscle system process	415	0.59057934	1.53715436	4.30594E-05	0.007194173	0.006577664	1334	tags=14%, list=7%, signal=14%	HTR2A/ATP2B4/SMAD3/CHRNA3/CHRM2/STC1/SMPX/GUCY1A1/FOXO1/FOXP1/DOCK4/KIT/CAMK2D/PDLIM5/HCN4/SLC8A1/SCN3B/PDE9A/CACNA1G/PPP3CA/PPARG/CHGA/GRIP2/ARHGEF11/MTPN/CACNA1D/DLG1/UTRN/RAP1GDS1/CALM1/PDE4B/EHD3/ATP1B1/ATP2A2/HTR7/KCNIP2/NOS1AP/AKAP13/PRKCA/MLIP/KCNH2/KCNJ3/CALD1/RGS2/TMEM38A/RYR2/AKAP6/HOMER1/GLRA1/ADORA1/KCNE4/GNAO1/CALM3/ASPH/RYR1/TMOD3/GJC1/CALM2/GTF2IRD1/PRKG1
Figure 1b	InN_Tha	InN_FrC	BP	GO:0003002	regionalization	373	0.590313326	1.52944927	0.000165686	0.016505344	0.015090909	1451	tags=12%, list=8%, signal=11%	OTX2/LEF1/SMAD3/SEMA3C/NRP2/PBX3/NKD1/IRX3/NR2F2/BMPR1B/GREM2/DNAAF1/PRICKLE1/TSHZ1/ETS2/TGFBR1/TLL1/EMX2/IRX2/ACVR2A/CXXC4/PGAP1/ROBO2/BHLHE41/LHX1/AXIN2/SEMA3F/HIPK2/WNT3/HIF1A/DSCAML1/BASP1/MIB1/ATP6AP2/RTTN/NRP1/MLLT3/DYNC2LI1/SMAD2/NDRG4/EPB41L5/BBS4/WLS/FGFR2/BHLHE40
Figure 1b	InN_Tha	InN_FrC	BP	GO:0051047	positive regulation of secretion	308	0.589364303	1.516986816	0.000571783	0.034808886	0.031825917	1817	tags=17%, list=10%, signal=16%	CASR/CADPS2/SYT9/PRL/SYT7/SOX4/SLC12A2/DAB2/UNC13B/SYT1/SYT4/PPP3CA/MCU/PPARG/CADPS/DOC2B/GATA2/PLCB1/TMEM132A/CDK5R2/SOX11/SYK/RAB3GAP1/RAB3A/ACSL4/BMP6/VSNL1/SMPD3/PFKFB2/ADCY8/MPC2/OPRL1/HIF1A/GLUD1/GALR1/ADORA1/GOLPH3L/PRKAR1A/NLGN1/MYH10/AACS/STXBP5/PPARD/WLS/IGF1/SDCBP/VEGFC/F2RL2/PPIA/MAP2K6/ABCG1/GCK/BAD
Figure 1b	InN_Tha	InN_FrC	BP	GO:1903532	positive regulation of secretion by cell	280	0.588795614	1.503142737	0.001072721	0.047303279	0.043249595	1817	tags=18%, list=10%, signal=16%	CASR/CADPS2/SYT9/SYT7/SOX4/SLC12A2/DAB2/UNC13B/SYT1/SYT4/MCU/PPARG/CADPS/DOC2B/GATA2/PLCB1/TMEM132A/CDK5R2/SOX11/SYK/RAB3GAP1/RAB3A/ACSL4/BMP6/VSNL1/SMPD3/PFKFB2/ADCY8/MPC2/HIF1A/GLUD1/GALR1/GOLPH3L/PRKAR1A/NLGN1/MYH10/AACS/STXBP5/PPARD/WLS/IGF1/SDCBP/VEGFC/F2RL2/PPIA/MAP2K6/ABCG1/GCK/BAD
Figure 1b	InN_Tha	InN_FrC	MF	GO:0001227	DNA-binding transcription repressor activity, RNA polymerase II-specific	286	0.588372217	1.509591653	0.001081009	0.047303279	0.043249595	1572	tags=14%, list=9%, signal=13%	GATA3/DMBX1/LEF1/PCBP3/DACH1/FOXO1/IRX3/FOXP1/ZFHX3/ZEB1/ETS2/CUX2/NR1D1/JUN/IRX2/ZNF69/ZNF439/SP5/ZBTB18/SKIL/BHLHE41/BACH1/ZNF491/GLIS3/SREBF2/KCNIP3/ZNF566/ZNF529/INSM2/ZNF440/INSM1/KLF12/GTF2IRD1/ZNF684/PPARD/ZNF875/BHLHE40/PURB/ENO1/JDP2/ZBTB7A
Figure 1b	InN_Tha	InN_FrC	BP	GO:0043010	camera-type eye development	332	0.586401131	1.515669903	0.000492019	0.031859072	0.029128889	926	tags=10%, list=5%, signal=10%	RORB/GATA3/ATP2B4/SMAD3/TSPAN12/FAT3/MAB21L1/BMPR1B/HPCA/FBN1/DSCAM/ZEB1/PRICKLE1/GPM6A/SERPINF1/TGFBR1/FBN2/MEIS1/JAG1/JUN/ATP2B2/DLG1/CLIC4/VSTM4/EPHB1/SOX11/RAB3GAP1/FJX1/THY1/SKIL/LHX1/LPCAT1/MTNR1B/HIPK2
Figure 1b	InN_Tha	InN_FrC	MF	GO:0030545	signaling receptor regulator activity	469	0.582964033	1.518884364	2.8822E-05	0.006316628	0.00577532	1120	tags=6%, list=6%, signal=6%	SEMA3E/EDA/STC1/SEMA3C/NRG1/GREM2/TAL1/FGF11/PRL/FBN1/PTN/NPPC/LYPD6/FNDC5/JAG1/LYPD6B/EFNA5/NRG2/TAFA2/BMP6/CX3CL1/TNFSF13B/FLRT2/SEMA3F/CHGB/WNT3/PRRT1/NRG3/STC2
Figure 1b	InN_Tha	InN_FrC	MF	GO:0030546	signaling receptor activator activity	434	0.58279011	1.519116365	4.29698E-05	0.007194173	0.006577664	1120	tags=6%, list=6%, signal=6%	SEMA3E/EDA/STC1/SEMA3C/NRG1/GREM2/TAL1/FGF11/PRL/FBN1/PTN/NPPC/FNDC5/JAG1/EFNA5/NRG2/TAFA2/BMP6/CX3CL1/TNFSF13B/FLRT2/SEMA3F/CHGB/WNT3/NRG3/STC2
Figure 1b	InN_Tha	InN_FrC	BP	GO:0048608	reproductive structure development	282	0.578391556	1.48067072	0.001146684	0.047959396	0.043849485	1812	tags=12%, list=10%, signal=11%	GATA3/SERPINE2/ZFPM2/DHCR24/NR2F2/BMPR1B/KIT/GFRA1/IRX5/SERPINF1/NPPC/TGFBR1/DLG1/IMMP2L/ACVR2A/BMP6/ROBO2/LHX1/CASP3/RHOBTB3/IDH1/BASP1/MSH4/SGPL1/FGFR2/FNDC3A/RDH10/NTRK1/SOX9/ESR1/NIPBL/PTPRN/CSDE1
Figure 1b	InN_Tha	InN_FrC	BP	GO:0006936	muscle contraction	331	0.577843259	1.493277089	0.000803785	0.039394361	0.036018437	1334	tags=14%, list=7%, signal=13%	HTR2A/ATP2B4/CHRNA3/CHRM2/STC1/SMPX/GUCY1A1/DOCK4/KIT/CAMK2D/HCN4/SLC8A1/SCN3B/CACNA1G/CHGA/GRIP2/ARHGEF11/CACNA1D/DLG1/UTRN/RAP1GDS1/CALM1/PDE4B/EHD3/ATP1B1/ATP2A2/HTR7/KCNIP2/NOS1AP/KCNH2/KCNJ3/CALD1/RGS2/TMEM38A/RYR2/HOMER1/GLRA1/ADORA1/KCNE4/GNAO1/CALM3/ASPH/RYR1/TMOD3/GJC1/CALM2/PRKG1
Figure 1b	InN_Tha	InN_FrC	BP	GO:1903706	regulation of hemopoiesis	382	0.572510688	1.484914015	0.000483793	0.031859072	0.029128889	1521	tags=10%, list=9%, signal=9%	MEIS2/GATA3/LEF1/TESC/FOXP1/TAL1/TOX/SOX4/FBN1/SHB/PTN/ZEB1/TMEM176B/MEIS1/JAG1/ACTB/FAM210B/PPP3CA/GATA2/SYK/ACVR2A/FBXW7/ACVR1B/PRKCA/SMAP1/CDK6/TOB2/HIF1A/NDFIP1/CAMK4/AMBRA1/MYSM1/ESRRA/ARID1B/ZNF675/PURB/IL1RL2
Figure 1b	InN_Tha	InN_FrC	BP	GO:0001503	ossification	392	0.57243001	1.485156162	0.000342232	0.026786973	0.024491447	1962	tags=16%, list=11%, signal=15%	RORB/CASR/LEF1/SMAD3/STC1/RANBP3L/NELL1/BMPR1B/PTN/SLC8A1/PRICKLE1/NPPC/COL11A1/FBN2/FERMT2/JAG1/PPP3CA/PPARG/SMAD1/MN1/XYLT1/SOX11/FZD1/TP53INP2/ACVR2A/NAB1/JUND/BMP6/CCDC134/MAPK1/KREMEN1/CDK6/AXIN2/SMPD3/TOB2/WNT3/HIF1A/CHRDL1/FASN/RYR1/ADGRV1/GDF10/UFL1/CTSK/DDX5/ESRRA/FGFR2/PRKD1/IGF1/TOB1/VEGFC/IL6ST/SOX9/MAP2K6/NIPBL/HNRNPC/HGF/RFLNA/BMPR2/GPC3/CYP24A1/TXLNG/LGR4/CAT
Figure 1b	InN_Tha	InN_FrC	BP	GO:0050673	epithelial cell proliferation	419	0.567078744	1.475943687	0.000521023	0.032439611	0.029659678	1984	tags=15%, list=11%, signal=14%	GATA3/RREB1/SMAD3/VASH2/LAMB1/NRP2/DACH1/NR2F2/KIT/PRL/PTN/ZEB1/DAB2/SERPINF1/TGFBR1/JAG1/NR1D1/KLF9/PPARG/JUN/GATA2/DLG1/VSTM4/BMPER/SOX11/RTN4/ACVR2A/FBXW7/BMP6/PPP1R16B/BTRC/MAPK1/PRKCA/CDK6/AKT3/HIF1A/RASGRF1/NRP1/SRSF6/ITGB3/PPARD/PURA/FGFR2/PRKD1/MAP2K1/IGF1/BTBD10/ERN1/NOX5/VEGFC/SOX9/ESR1/ITGB1BP1/THBS4/STXBP4/PTPRN/HGF/BAD/BMPR2/THBS1/GPC3/LGR4/LIPA/SCG2
Figure 1b	InN_Tha	InN_FrC	BP	GO:0006816	calcium ion transport	432	0.558104241	1.453717557	0.00042095	0.029590244	0.02705449	1284	tags=13%, list=7%, signal=12%	CASR/CACHD1/HTR2A/ATP2B4/STC1/NPSR1/HPCA/CAMK2D/PLCB4/TRPM3/SLC8A1/TRPC5/CACNB3/GPM6A/CACNA1G/ATP2C1/EPB41/PPP3CA/MCU/RYR3/ATP2B2/PLCB1/CACNA1D/CALM1/PDE4B/EHD3/ATP1B1/FYN/ATP2A2/TMBIM6/TRPC7/GRIN1/NOS1AP/PLCG2/THY1/MICU1/UBR3/CX3CL1/CACNA2D2/TMEM38A/ASIC1/RYR2/AKAP6/OPRL1/PPP3R1/HOMER1/SCN8A/PLCH1/STC2/VDAC1/CALM3/CACNB4/RYR1/ITGB3/CATSPER2/CALM2
Figure 1b	InN_Tha	InN_FrC	CC	GO:0062023	collagen-containing extracellular matrix	397	0.555533071	1.442573353	0.001167345	0.048089355	0.043968308	1887	tags=11%, list=11%, signal=10%	SERPINE2/SPON1/LAMB1/THSD4/ADAMTS2/FBN1/HMCN1/SERPINF1/COL11A1/FBN2/PTPRZ1/TIMP3/MFGE8/USH2A/EFNA5/APLP1/ADAM19/DLG1/GPC6/ADAMTS5/IGFBPL1/COL21A1/CDH2/TIMP2/COL24A1/SDC2/PKM/COL10A1/CTSC/PLSCR1/GPC5/GDF10/CTSB/NCAM1/FGFR2/PODN/ADAMTS8/CTSS/PRELP/THBS4/COL28A1/CBLN4/THBS1/IMPG2/GPC3
Figure 1b	InN_Tha	InN_FrC	BP	GO:0048568	embryonic organ development	415	0.552888801	1.43905378	0.001162476	0.048089355	0.043968308	1511	tags=10%, list=8%, signal=9%	GATA3/LEF1/WHRN/ZFPM2/SMAD3/VASH2/PBX3/MYO3B/NR2F2/TAL1/KIT/DNAAF1/FBN1/ZEB1/IRX5/PRICKLE1/TSHZ1/COL11A1/TGFBR1/FBN2/INSIG1/GATA2/DLG1/SOX11/MYO3A/CCDC134/MAPK1/LHX1/HIPK2/RYR2/HIF1A/DSCAML1/MIB1/CDC40/SMAD2/NDRG4/FLVCR1/BBS4/MTHFD1L/FGFR2/MAP2K1/RDH10
Figure 1b	InN_Tha	InN_FrC	CC	GO:0001533	cornified envelope	45	-0.677392821	-1.693565567	0.000971297	0.044347816	0.040547402	1493	tags=13%, list=8%, signal=12%	CAPN1/PPL/NCL/PKP2/PKP4/KAZN
Figure 1b	InN_Tha	InN_FrC	BP	GO:0033028	myeloid cell apoptotic process	37	-0.764769862	-1.861795788	0.000112831	0.012364065	0.011304518	1994	tags=27%, list=11%, signal=24%	SIRT1/GAS6/MAEA/PIK3CB/CTSL/THRA/BCL2/ADAM17/STAT5B/MEF2C
Figure 1b	InN_Tha	InN_FrC	BP	GO:0033032	regulation of myeloid cell apoptotic process	31	-0.768842715	-1.816781641	0.000441624	0.030628589	0.028003853	1994	tags=29%, list=11%, signal=26%	SIRT1/GAS6/MAEA/PIK3CB/THRA/BCL2/ADAM17/STAT5B/MEF2C
Figure 1b	InN_Tha	InN_FrC	BP	GO:2000310	regulation of NMDA receptor activity	22	-0.815122775	-1.77245005	0.000805287	0.039394361	0.036018437	499	tags=32%, list=3%, signal=31%	IFNGR2/RELN/EPHB2/DAPK1/RASGRF2/APP/MEF2C
Figure 2a	ExN_CALB	ExN_PVALB_1&2	BP	GO:0014059	regulation of dopamine secretion	29	0.781159638	2.353139183	2.71E-05	0.003616014	0.002926248	7	tags=10%, list=0%, signal=10%	SYT10/SYT17/SNCA
Figure 2a	ExN_CALB	ExN_PVALB_1&2	BP	GO:0014046	dopamine secretion	31	0.771196131	2.338235115	3.75E-05	0.00408577	0.003306398	7	tags=10%, list=0%, signal=10%	SYT10/SYT17/SNCA
Figure 2a	ExN_CALB	ExN_PVALB_1&2	BP	GO:0007608	sensory perception of smell	25	0.763430948	2.259864845	5.98E-05	0.005377208	0.00435149	274	tags=12%, list=2%, signal=12%	SYT10/CNGB1/TTC8
Figure 2a	ExN_CALB	ExN_PVALB_1&2	BP	GO:0046189	phenol-containing compound biosynthetic process	23	0.75662024	2.213031185	0.000993781	0.034565214	0.027971798	630	tags=22%, list=6%, signal=21%	MOXD1/SNCA/SLC7A11/GIPC1/TRPC1
Figure 2a	ExN_CALB	ExN_PVALB_1&2	BP	GO:0015872	dopamine transport	39	0.745825297	2.323000023	6.39E-06	0.001314798	0.001063997	340	tags=13%, list=3%, signal=12%	SYT10/SYT17/SNCA/RAB3B/PRKN
Figure 2a	ExN_CALB	ExN_PVALB_1&2	BP	GO:0050433	regulation of catecholamine secretion	37	0.736773501	2.27966172	1.64E-05	0.002707341	0.002190908	7	tags=8%, list=0%, signal=8%	SYT10/SYT17/SNCA
Figure 2a	ExN_CALB	ExN_PVALB_1&2	BP	GO:0017158	regulation of calcium ion-dependent exocytosis	30	0.722111078	2.181598449	0.000110649	0.00792933	0.006416787	102	tags=10%, list=1%, signal=10%	SYT10/SYT17/BAIAP3
Figure 2a	ExN_CALB	ExN_PVALB_1&2	BP	GO:0050432	catecholamine secretion	40	0.719956813	2.249417764	3.06E-05	0.003723752	0.003013435	7	tags=8%, list=0%, signal=8%	SYT10/SYT17/SNCA
Figure 2a	ExN_CALB	ExN_PVALB_1&2	MF	GO:0008200	ion channel inhibitor activity	25	0.714225241	2.114208911	0.000817913	0.029958766	0.024244044	1113	tags=36%, list=10%, signal=32%	MCUB/KCNV1/KCNMB2/NEDD4L/STX7/ANKRD36C/SCN3B/RASA1/COMMD1
Figure 2a	ExN_CALB	ExN_PVALB_1&2	BP	GO:1903307	positive regulation of regulated secretory pathway	24	0.710594004	2.088841779	0.00118072	0.039096	0.031638324	295	tags=12%, list=3%, signal=12%	SYT10/GAB2/NLGN1
Figure 2a	ExN_CALB	ExN_PVALB_1&2	BP	GO:0007606	sensory perception of chemical stimulus	38	0.70024346	2.174739713	0.000239241	0.012695105	0.010273477	274	tags=13%, list=2%, signal=13%	SYT10/CNGB1/ASIC2/GNAS/TTC8
Figure 2a	ExN_CALB	ExN_PVALB_1&2	BP	GO:0051937	catecholamine transport	49	0.693954402	2.210402551	5.47E-05	0.005267386	0.004262617	340	tags=10%, list=3%, signal=10%	SYT10/SYT17/SNCA/RAB3B/PRKN
Figure 2a	ExN_CALB	ExN_PVALB_1&2	MF	GO:0001786	phosphatidylserine binding	39	0.684468749	2.131894595	0.000353162	0.016424031	0.013291099	310	tags=13%, list=3%, signal=13%	SYT10/SYT17/APPL2/GRAMD1B/OSBPL8
Figure 2a	ExN_CALB	ExN_PVALB_1&2	MF	GO:0005544	calcium-dependent phospholipid binding	37	0.678936131	2.100706264	0.000312463	0.015038174	0.012169598	233	tags=11%, list=2%, signal=11%	SYT10/SYT17/PLA2G4A/ESYT2
Figure 2a	ExN_CALB	ExN_PVALB_1&2	BP	GO:0015844	monoamine transport	53	0.677041061	2.172691191	4.13E-05	0.004378075	0.003542944	340	tags=9%, list=3%, signal=9%	SYT10/SYT17/SNCA/RAB3B/PRKN
Figure 2a	ExN_CALB	ExN_PVALB_1&2	BP	GO:0007218	neuropeptide signaling pathway	39	0.666328297	2.075393066	0.00065486	0.025096907	0.020309599	179	tags=21%, list=2%, signal=20%	NPFFR2/NXPH2/NTS/NMBR/GLRA2/KISS1R/HCRTR2/ADCYAP1
Figure 2a	ExN_CALB	ExN_PVALB_1&2	BP	GO:0045921	positive regulation of exocytosis	48	0.654126735	2.080905904	2.56E-05	0.003616014	0.002926248	319	tags=17%, list=3%, signal=16%	SYT10/SNCA/CADPS2/STXBP5/GAB2/NLGN1/RAB27B/CLASP1
Figure 2a	ExN_CALB	ExN_PVALB_1&2	CC	GO:0005891	voltage-gated calcium channel complex	34	0.64251703	1.972180267	0.001337268	0.042576542	0.034454942	698	tags=38%, list=6%, signal=36%	CACNG3/PDE4B/SCN9A/CACNA1E/SCN7A/SCN3A/CACNA2D1/CACNB2/CACNG4/CACNA1B/CACNA1G/CACNA2D3/CATSPER2
Figure 2a	ExN_CALB	ExN_PVALB_1&2	BP	GO:0017156	calcium-ion regulated exocytosis	50	0.639123585	2.039910223	0.000517479	0.020998502	0.016992977	309	tags=14%, list=3%, signal=14%	SYT10/SYT17/CADPS2/BAIAP3/SYN2/RIMS2/RIMS1
Figure 2a	ExN_CALB	ExN_PVALB_1&2	MF	GO:0005201	extracellular matrix structural constituent	51	0.630002025	2.015247109	0.000307594	0.015038174	0.012169598	311	tags=12%, list=3%, signal=11%	COL21A1/LTBP1/ANOS1/COL25A1/FBLN5/COL11A1
Figure 2a	ExN_CALB	ExN_PVALB_1&2	BP	GO:0051952	regulation of amine transport	57	0.629909188	2.033420125	0.000838035	0.030426555	0.024622601	340	tags=9%, list=3%, signal=9%	SYT10/SYT17/SNCA/RAB3B/PRKN
Figure 2a	ExN_CALB	ExN_PVALB_1&2	CC	GO:0034704	calcium channel complex	54	0.629605423	2.024347243	0.000627384	0.024497566	0.019824584	698	tags=26%, list=6%, signal=24%	MCUB/CACNG3/PDE4B/SCN9A/CACNA1E/SCN7A/SCN3A/CACNA2D1/CACNB2/CACNG4/CACNA1B/CACNA1G/CACNA2D3/CATSPER2
Figure 2a	ExN_CALB	ExN_PVALB_1&2	MF	GO:0072341	modified amino acid binding	51	0.625019442	1.999308848	0.000375947	0.016577938	0.013415648	310	tags=10%, list=3%, signal=10%	SYT10/SYT17/APPL2/GRAMD1B/OSBPL8
Figure 2a	ExN_CALB	ExN_PVALB_1&2	BP	GO:0015837	amine transport	60	0.618944549	2.007377202	0.000526638	0.02116267	0.017125829	340	tags=8%, list=3%, signal=8%	SYT10/SYT17/SNCA/RAB3B/PRKN
Figure 2a	ExN_CALB	ExN_PVALB_1&2	MF	GO:0005546	phosphatidylinositol-4,5-bisphosphate binding	54	0.608446113	1.956314489	0.001389819	0.043579264	0.035266393	2191	tags=35%, list=20%, signal=28%	SYT10/PLCB1/PARD3/MARK1/PLCZ1/SNAP91/MAPKAP1/COMMD1/FRMPD4/FCHO2/PICALM/EXOC1/ASAP1/RPH3A/SH3PXD2A/KRIT1/SDCBP/SYT9/SYT7
Figure 2a	ExN_CALB	ExN_PVALB_1&2	MF	GO:0019905	syntaxin binding	59	0.595776934	1.928970927	0.000375947	0.016577938	0.013415648	2191	tags=34%, list=20%, signal=27%	SYT10/SYT17/BAIAP3/STXBP5/STX7/VAMP2/STXBP5L/RAB11A/STXBP1/STXBP4/PTPN2/NAPB/STX16/SYT13/VPS54/CACNA1A/NSF/SCFD1/ABL1/SYT7
Figure 2a	ExN_CALB	ExN_PVALB_1&2	BP	GO:0071277	cellular response to calcium ion	58	0.581506673	1.882300612	0.001573899	0.047899765	0.038762745	584	tags=10%, list=5%, signal=10%	SYT10/SYT17/MEF2A/NLGN1/SLC25A23/JUND
Figure 2a	ExN_CALB	ExN_PVALB_1&2	MF	GO:0030276	clathrin binding	63	0.576750784	1.879850658	0.001408227	0.043824461	0.035464817	2730	tags=44%, list=24%, signal=34%	SYT10/SYT17/TOM1L1/LDLR/DNAJC6/SMAP1/EPN2/SNAP91/LMBRD1/AP2B1/CLINT1/SCLT1/SYT13/PICALM/GPR107/STON2/AP2A2/TOM1L2/NSG2/SYT9/SYT7/AP1M1/CLTCL1/BIN1/AFTPH/PIK3C2A/NCALD/SYT1
Figure 2a	ExN_CALB	ExN_PVALB_1&2	MF	GO:0000149	SNARE binding	96	0.566114859	1.904426473	2.25E-05	0.003531674	0.002857997	2191	tags=36%, list=20%, signal=30%	SYT10/SYT17/SNCA/GRIK2/BAIAP3/STXBP5/STX7/VAMP2/STX3/SNAP91/NBAS/STXBP5L/RAB11A/SEC24B/VTI1A/STXBP1/STXBP4/STX12/PTPN2/NAPB/VPS50/STX16/SYT13/UVRAG/VPS54/CACNA1A/PICALM/NSF/ANKRD27/SCFD1/KCNB1/STX2/ABL1/SYT9/SYT7
Figure 2a	ExN_CALB	ExN_PVALB_1&2	BP	GO:1903305	regulation of regulated secretory pathway	80	0.551037541	1.831978523	0.000847194	0.030491612	0.024675248	2191	tags=35%, list=20%, signal=28%	SYT10/SYT17/BAIAP3/RIMS2/STXBP5/CASK/GAB2/NLGN1/RIMS1/FER/RABGEF1/PPFIA2/RAB3GAP1/FBXL20/BRAF/STXBP1/SLC4A8/DTNBP1/RAP1A/SV2B/DOC2A/SYT13/PREPL/SNX4/KCNB1/RPH3A/SYT9/SYT7
Figure 2a	ExN_CALB	ExN_PVALB_1&2	MF	GO:1902936	phosphatidylinositol bisphosphate binding	75	0.550544794	1.821881805	0.001279372	0.041695437	0.033741911	2191	tags=33%, list=20%, signal=27%	SYT10/PLCB1/SH3PXD2B/PARD3/MARK1/PLCZ1/SNAP91/MAPT/MAPKAP1/COMMD1/SNX14/CLVS2/PLEKHA5/FRMPD4/GBF1/FCHO2/PICALM/EXOC1/ASAP1/RPH3A/SH3PXD2A/KRIT1/SDCBP/SYT9/SYT7
Figure 2a	ExN_CALB	ExN_PVALB_1&2	BP	GO:0017157	regulation of exocytosis	130	0.539217332	1.843591646	7.43E-06	0.001398479	0.001131715	2233	tags=38%, list=20%, signal=30%	SYT10/SYT17/SNCA/CADPS2/HAP1/BAIAP3/RAB3B/ATP9A/RIMS2/RAB8B/STXBP5/CASK/GAB2/NLGN1/RAB27B/RIMS1/CLASP1/PRKN/FER/RABGEF1/VAMP2/PPFIA2/CLASP2/RAB3GAP1/FBXL20/STXBP5L/BRAF/RAPGEF4/STXBP1/PCLO/SLC4A8/SEPTIN2/DTNBP1/RAP1A/SV2B/CADPS/DOC2A/RAB7A/SYT13/NSF/PREPL/SNX4/KCNB1/RPH3A/SDCBP/SYT9/SYT7/STXBP6/PDCD6IP
Figure 2a	ExN_CALB	ExN_PVALB_1&2	BP	GO:0051592	response to calcium ion	92	0.532675817	1.785152801	0.000517479	0.020998502	0.016992977	3378	tags=48%, list=30%, signal=34%	SYT10/SYT17/TTN/KCNMB2/MEF2A/NLGN1/MNAT1/SLC25A23/HOMER1/JUND/TRPC1/SLC25A12/BRAF/IQGAP1/CPNE4/PRKAA2/SYT13/KCNQ3/VPS54/ADD1/CAMK2D/STIM1/KCNB1/PPP3CA/SYT9/SYT7/CALM3/PKD2/GPLD1/SEC31A/HNRNPD/SYT1/KCNMA1/DMTN/CPNE3/MEF2C/CALM2/SYT11/CALM1/CPNE1/TRPM2/PRKAA1/CACNG2/ADCY1
Figure 2a	ExN_CALB	ExN_PVALB_1&2	CC	GO:0034703	cation channel complex	121	0.514911621	1.756254291	0.000111114	0.00792933	0.006416787	1798	tags=30%, list=16%, signal=25%	MCUB/CACNG3/PDE4B/SCN9A/TRPC6/KCNV1/CACNA1E/GRIK2/SCN7A/CNGB1/KCNMB2/SCN3A/CACNA2D1/CNTNAP2/CACNB2/CACNG4/KCNB2/CACNA1B/CACNA1G/CACNA2D3/TRPC1/CATSPER2/DPP10/MICU1/SCN3B/SCN2A/AKAP9/KCNK2/MICU3/PDE4D/TRPC7/AKAP6/MICU2/KCNQ3/KCNQ5/CACNA1A
Figure 2a	ExN_CALB	ExN_PVALB_1&2	BP	GO:0071248	cellular response to metal ion	114	0.508153622	1.729797333	0.000403288	0.017208337	0.013925796	2819	tags=33%, list=25%, signal=25%	SYT10/SYT17/SNCA/NEK7/GLRA2/MEF2A/NLGN1/PRKN/MAPK1/SLC25A23/JUND/PRNP/SLC12A2/BRAF/IQGAP1/ANK3/CPNE4/PRKAA2/MAPK8/SYT13/KCNQ3/MAPK9/ADD1/CREB1/CAMK2D/KCNB1/SYT9/SYT7/PKD2/GPLD1/DLG2/MECP2/EIF2AK3/SYT1/DMTN/ATP13A2/CPNE3/MEF2C
Figure 2a	ExN_CALB	ExN_PVALB_1&2	BP	GO:1902075	cellular response to salt	127	0.501274278	1.711594094	0.000175713	0.010101083	0.008174272	2442	tags=32%, list=22%, signal=26%	SYT10/SYT17/PLCB1/LYPD1/NEK7/SLC1A2/CHRM3/MEF2A/NLGN1/PIK3CA/OPRM1/SLC25A23/JUND/ROCK2/BCL11A/XRN1/GNB1/GNAQ/SLC12A2/BRAF/IQGAP1/CPNE4/FYN/PRKAA2/LY6H/TAF1/SYT13/KCNQ3/ITPR1/ADD1/CAMK2D/KCNB1/TOP2B/SYT9/SYT7/PKD2/GPLD1/DLG2/CDK5R1/MECP2/GNAI2
Figure 2a	ExN_CALB	ExN_PVALB_1&2	BP	GO:0071241	cellular response to inorganic substance	133	0.495225443	1.69588872	9.87E-05	0.007708341	0.006237953	2868	tags=34%, list=26%, signal=25%	SYT10/SYT17/SNCA/NEK7/GLRA2/MEF2A/NLGN1/PRKN/MAPK1/SPIDR/SLC25A23/JUND/PRNP/GUCY1B1/SLC12A2/BRAF/IQGAP1/ATRX/ANK3/CPNE4/PRKAA2/MAPK8/SYT13/KCNQ3/MAPK9/ADD1/CREB1/CAMK2D/KCNB1/SYT9/SYT7/PKD2/KCNC2/GPLD1/DLG2/MECP2/HNRNPD/EIF2AK3/MTR/SYT1/DMTN/ATP13A2/CPNE3/MEF2C/CRK
Figure 2a	ExN_CALB	ExN_PVALB_1&2	BP	GO:0045055	regulated exocytosis	146	0.494519189	1.705358834	0.000130369	0.008703168	0.007043013	2191	tags=31%, list=20%, signal=25%	SYT10/SYT17/SNCA/CADPS2/BAIAP3/SYN2/RIMS2/STXBP5/CASK/GAB2/NLGN1/RIMS1/FER/RABGEF1/ERC2/VAMP2/PPFIA2/STX3/RAB3GAP1/FBXL20/BRAF/RAPGEF4/STXBP1/PCLO/SLC4A8/PPP3CB/NAPB/CBL/DTNBP1/SYNJ1/RAP1A/DNAJC5/SV2B/RAB10/CADPS/DOC2A/SYT13/PREPL/SNX4/KCNB1/STX2/ARL8B/RPH3A/SYT9/SYT7
Figure 2a	ExN_CALB	ExN_PVALB_1&2	CC	GO:0070382	exocytic vesicle	188	0.493170594	1.718553463	4.74E-06	0.001031549	0.000834778	2871	tags=43%, list=26%, signal=33%	SYT10/SYT17/SNCA/PDE4B/HAP1/DPYSL3/GABRA2/SYN2/RAB3B/SLC17A6/KIRREL3/RAB8B/STXBP5/RAB27B/STX7/GRIN2A/GRIA1/GIPC1/SLC35F1/VAMP2/AMPH/PPFIA2/STX3/SVOP/KIF1B/SNAP91/ATP6V1A/PTPRN2/MTMR2/VTI1A/BORCS5/DMXL2/ATP6V1H/SLC4A8/IQSEC1/TMEM163/STX12/VPS45/OPRK1/SEPTIN2/DNM1L/DTNBP1/ATP6V0A1/APP/DNAJC5/BSN/SV2B/RAB10/RAB6A/STX16/APBA1/DOC2A/RAB7A/CLCN3/SYT13/PTPRS/PICALM/SLC9B2/STON2/BDNF/STX2/RPH3A/ATP6V1C1/…
Figure 2a	ExN_CALB	ExN_PVALB_1&2	BP	GO:0050806	positive regulation of synaptic transmission	115	0.487566411	1.659237734	0.001076885	0.036534656	0.029565564	1497	tags=30%, list=13%, signal=27%	SNCA/CALB2/CACNG3/HAP1/GRIK2/BAIAP3/CALB1/RIMS2/NLGN1/RIMS1/GRIN2A/ZDHHC2/MAPK1/GRIA1/CACNG4/GSK3B/SLC8A3/NALCN/GPR158/VAMP2/STX3/PRNP/HMGCR/NRXN1/RAB3GAP1/TNR/PRKAR1B/FXR1/BRAF/STXBP1/SLC4A8/NTRK2/NF1/DTNBP1/APP
Figure 2a	ExN_CALB	ExN_PVALB_1&2	MF	GO:1901981	phosphatidylinositol phosphate binding	130	0.481621615	1.646671078	0.000737289	0.02724677	0.022049369	2279	tags=35%, list=20%, signal=28%	SYT10/PLCB1/PLA2G4A/SH3PXD2B/GAB2/DENND1B/OSBPL8/DENND1A/PARD3/FCHSD2/MARK1/PLCZ1/SNAP91/MAPT/VPS13B/MAPKAP1/IQGAP1/COMMD1/SNX14/SNX10/CLVS2/RUBCN/ATG2B/PLEKHA5/FRMPD4/GBF1/FCHO2/SNX24/RNF34/PICALM/EXOC1/ARHGAP32/ASAP1/SNX4/GAP43/RPH3A/LANCL2/SH3PXD2A/KRIT1/SDCBP/SYT9/SYT7/SNX13/SNX27/ANKFY1
Figure 2a	ExN_CALB	ExN_PVALB_1&2	BP	GO:0007416	synapse assembly	145	0.477271444	1.64484598	0.000303037	0.015038174	0.012169598	2958	tags=47%, list=27%, signal=35%	SNCA/SLIT1/EFNA5/GABRA2/NEGR1/SLITRK6/ASIC2/RAP2A/KIRREL3/LRFN5/FARP1/ADGRL3/NLGN1/ZDHHC2/PTPRD/GRIA1/GPM6A/GABRG2/STAU2/SDK1/DLG5/MYCBP2/DNM3/ARHGEF9/PTEN/EPHA7/GABRB3/NRXN1/NLGN4Y/ADNP/SETD5/PCLO/SRGAP2/NTRK2/FGF13/GABRB2/APP/BSN/EPHB2/MAP1B/PTPRS/DSCAM/LHFPL4/GRID2/ADD2/GAP43/FLRT2/BDNF/ARMCX5-GPRASP2/CDH2/SDCBP/ADGRB3/SLC25A46/NRG3/GABRA1/LRRN1/MECP2/CTNNB1/SRGAP2C/RYK/COLQ/PCDH17/SNAP25/SEMA…
Figure 2a	ExN_CALB	ExN_PVALB_1&2	BP	GO:1990138	neuron projection extension	133	0.462374221	1.583390429	0.000673178	0.02556222	0.020686152	3331	tags=52%, list=30%, signal=37%	SYT17/SLIT1/SEMA6D/NEDD4L/LHX2/RIMS2/SEMA5A/RIMS1/DCLK1/PRKN/MAP2/GSK3B/NRN1/BCL11A/MAP3K13/BMPR2/RTN4/TNR/MAPT/ADNP/MACF1/IQGAP1/RUFY3/PAFAH1B1/ULK2/PPP3CB/SMURF1/SPAG9/RAPH1/CTTN/SPG11/EIF2AK4/PLXNA1/MAP1B/PTPRS/DSCAM/VCL/DNM2/SH3GL2/GOLGA4/CDKL3/SLC23A2/USP9X/C9orf72/SEMA3A/WASF1/ABL1/RNF157/CYFIP2/KIAA0319/MECP2/CTNNB1/RAB21/RYK/SYT1/SEMA4B/SEMA4D/ULK1/SHTN1/UNC13A/SLC9A6/PRICKLE1/PLAA/ITSN2/…
Figure 2a	ExN_CALB	ExN_PVALB_1&2	CC	GO:0034702	monoatomic ion channel complex	187	0.461780254	1.608606719	0.000132636	0.008713975	0.007051759	1855	tags=29%, list=17%, signal=24%	MCUB/CACNG3/PDE4B/SCN9A/TRPC6/KCNV1/GRIN3A/CACNA1E/GRIK2/GABRA2/GLRA2/SCN7A/CNGB1/KCNMB2/GABRB1/CLIC5/SLC17A6/SCN3A/CACNA2D1/STXBP5/GRIA2/CNTNAP2/GRIN2A/CACNB2/GRIA1/CACNG4/KCNB2/CACNA1B/GABRG2/CACNA1G/CACNA2D3/TRPC1/GRIA4/CATSPER2/GABRB3/DPP10/MICU1/SCN3B/SCN2A/AKAP9/KCNK2/GABRB2/MICU3/GLRB/CNIH3/PDE4D/TRPC7/AKAP6/MICU2/KCNQ3/KCNQ5/CACNA1A/VWC2L/GRID2
Figure 2a	ExN_CALB	ExN_PVALB_1&2	BP	GO:0070588	calcium ion transmembrane transport	206	0.461195383	1.612750393	5.92E-05	0.005377208	0.00435149	2925	tags=38%, list=26%, signal=29%	MCUB/SNCA/CACNG3/PDE4B/SCN9A/HAP1/PLCB1/TRPC6/GRIN3A/CACNA1E/DMD/ITPR2/SCN7A/SCN3A/CACNA2D1/GRIN2A/CACNB2/ANK2/JPH4/CACNG4/GPM6A/CACNA1B/OPRM1/SLC25A23/CACNA1G/SLC8A3/NALCN/CACNA2D3/UBR3/TRPC1/PRNP/CATSPER2/DIAPH1/MICU1/SCN2A/IBTK/TRPM7/FYN/PPP3CB/ATP2C1/ATP1B1/MICU3/TRPC4AP/HTT/PDE4D/TRPC7/AKAP6/MICU2/CACNA1A/ITPR1/STIM2/CAMK2D/ERO1A/STIM1/JPH3/ATG5/PPP3CA/GNB5/PPP3R1/ABL1/UBQLN1/CALM3/PKD2/CUL5…
Figure 2a	ExN_CALB	ExN_PVALB_1&2	BP	GO:0032409	regulation of transporter activity	154	0.459769835	1.586454881	0.000200653	0.011349828	0.009184816	3898	tags=54%, list=35%, signal=36%	SNCA/CACNG3/PDE4B/HAP1/TRPC6/DMD/FXYD6/DLG1/NEDD4L/CHRM3/CACNA2D1/NLGN1/CACNB2/ANK2/JPH4/CACNG4/NDFIP1/FGF12/OPRM1/HOMER1/VAMP2/PRNP/HECW1/SCN3B/HECW2/ANK3/AKAP9/FGF13/ATP1B1/APP/SLMAP/CNIH3/FGF14/HTT/PDE4D/AKAP6/EPHB2/STIM2/CAMK2D/STIM1/JPH3/ATPSCKMT/GNB5/UBQLN1/CALM3/PKD2/CAB39/GRM5/YWHAH/GOPC/WNK2/SGK1/VMP1/CHP1/NDFIP2/YWHAE/MEF2C/CALM2/SYNGR3/TCAF1/NIPSNAP2/ATP1B3/CALM1/CACNA1D/CTTNBP2NL/PTPN…
Figure 2a	ExN_CALB	ExN_PVALB_1&2	BP	GO:0006887	exocytosis	234	0.457521976	1.608809795	8.96E-06	0.001612704	0.001305076	3835	tags=50%, list=34%, signal=33%	SYT10/SYT17/SNCA/CADPS2/HAP1/BAIAP3/SYN2/RAB3B/ATP9A/RIMS2/RAB8B/STXBP5/CASK/GAB2/NLGN1/RAB27B/RIMS1/CLASP1/ARFGEF1/PRKN/EXOC4/FER/EXOC6B/ITSN1/RABGEF1/ERC2/MICAL3/VAMP2/EXOC6/PPFIA2/CLASP2/STX3/RAB3GAP1/FBXL20/STXBP5L/RAB11A/BRAF/RAPGEF4/STXBP1/PCLO/SLC4A8/SEPTIN2/PPP3CB/NAPB/EXOC2/CBL/DTNBP1/SYNJ1/RAP1A/DNAJC5/SV2B/RAB10/CADPS/DOC2A/RAB7A/EXOC5/SYT13/NSF/EXOC1/PREPL/SNX4/KCNB1/STX2/ARL8B/RPH3A/…
Figure 2a	ExN_CALB	ExN_PVALB_1&2	BP	GO:0055074	calcium ion homeostasis	190	0.4569608	1.59341554	0.000134903	0.008724445	0.007060232	2324	tags=29%, list=21%, signal=24%	MCUB/SNCA/CALB2/HAP1/PLCB1/STC1/TRPC6/TMTC2/GRIK2/DMD/ITPR2/HCRTR2/CALB1/CNGB1/TMEM64/CACNB2/ANK2/GRIA1/JPH4/ERC2/SLC25A23/SLC8A3/TRIM24/TRPC1/DIAPH1/PIK3CB/MICU1/RAP1GDS1/THADA/IBTK/ATP2C1/SNX10/ATP1B1/MICU3/APP/SGCD/SV2B/HTT/PDE4D/TRPC7/AKAP6/MICU2/VPS54/ITPR1/STIM2/CAMK2D/ERO1A/STIM1/JPH3/ATG5/ABL1/ANKH/CALM3/PKD2/CACNA1C/GRM5
Figure 2a	ExN_CALB	ExN_PVALB_1&2	BP	GO:0022898	regulation of transmembrane transporter activity	145	0.45672871	1.574048463	0.00129778	0.041964928	0.033959996	3959	tags=54%, list=36%, signal=35%	SNCA/CACNG3/PDE4B/HAP1/TRPC6/DMD/FXYD6/DLG1/NEDD4L/CHRM3/CACNA2D1/NLGN1/CACNB2/ANK2/JPH4/CACNG4/FGF12/OPRM1/HOMER1/VAMP2/PRNP/HECW1/SCN3B/HECW2/ANK3/AKAP9/FGF13/ATP1B1/APP/SLMAP/CNIH3/FGF14/HTT/PDE4D/AKAP6/EPHB2/STIM2/CAMK2D/STIM1/JPH3/ATPSCKMT/GNB5/UBQLN1/CALM3/PKD2/CAB39/GRM5/YWHAH/GOPC/WNK2/VMP1/CHP1/YWHAE/MEF2C/CALM2/TCAF1/NIPSNAP2/ATP1B3/CALM1/CACNA1D/PTPN3/OXSR1/RIPK1/WWP2/CACNG2/AHCYL1/DLG…
Figure 2a	ExN_CALB	ExN_PVALB_1&2	BP	GO:1902074	response to salt	217	0.454609601	1.594273614	2.81E-05	0.003629992	0.00293756	3410	tags=42%, list=31%, signal=30%	SYT10/SYT17/PLCB1/LYPD1/TTN/NEK7/ENPP1/SLC1A2/KCNMB2/CHRM3/MEF2A/NLGN1/MNAT1/GRIA1/CACNG4/KMT2A/PIK3CA/OPRM1/SLC25A23/SDK1/HOMER1/JUND/ROCK2/TRPC1/BCL11A/RNLS/DNMT3A/XRN1/ELAVL4/GNB1/SLC25A12/GNAQ/SLC12A2/BRAF/IQGAP1/CPNE4/OPRK1/FYN/PRKAA2/TOMM20/LY6H/TAF1/HDAC5/IGF1R/SYT13/KCNQ3/VPS54/ITPR1/ADD1/CAMK2D/STIM1/KCNB1/ATG5/TOP2B/PPP3CA/SYT9/SYT7/ANKH/CALM3/PKD2/GPLD1/DLG2/CDK5R1/SEC31A/MECP2/HNRNPD/…
Figure 2a	ExN_CALB	ExN_PVALB_1&2	BP	GO:0048588	developmental cell growth	170	0.454600021	1.574945937	0.000223326	0.012324592	0.00997364	3381	tags=51%, list=30%, signal=36%	SYT17/SLIT1/EFNA5/SEMA6D/NEDD4L/LHX2/RIMS2/SEMA5A/RIMS1/DCLK1/PRKN/MAP2/PRMT2/MAP2K4/GSK3B/NRN1/BCL11A/EPHA7/MAP3K13/BMPR2/RTN4/TNR/PUM2/MAPT/ADNP/MACF1/IQGAP1/RUFY3/PAFAH1B1/ULK2/PPP3CB/SMURF1/SPAG9/RAPH1/FGF13/CTTN/SPG11/APP/SORBS2/EIF2AK4/AKAP6/PLXNA1/MAP1B/PTPRS/DSCAM/VCL/DNM2/SH3GL2/GOLGA4/CDKL3/BDNF/SLC23A2/USP9X/FOXP1/C9orf72/SEMA3A/WASF1/ABL1/RNF157/CYFIP2/KIAA0319/MECP2/CTNNB1/RAB21/RYK/…
Figure 2a	ExN_CALB	ExN_PVALB_1&2	BP	GO:0006816	calcium ion transport	244	0.452394124	1.593919104	6.67E-06	0.001314798	0.001063997	2925	tags=38%, list=26%, signal=28%	MCUB/SNCA/CACNG3/PDE4B/SCN9A/HAP1/PLCB1/STC1/TRPC6/GRIN3A/CACNA1E/DMD/ITPR2/SCN7A/CALCRL/SCN3A/CACNA2D1/CASK/GRIN2A/CACNB2/ANK2/JPH4/CACNG4/GPM6A/CACNA1B/OPRM1/SLC25A23/CACNA1G/SLC8A3/NALCN/HOMER1/CACNA2D3/UBR3/TRPC1/PRNP/CATSPER2/PLCZ1/DIAPH1/MICU1/SARAF/SCN2A/IBTK/TRPM7/FYN/PPP3CB/DNM1L/ATP2C1/ATP1B1/MICU3/SPG11/TRPC4AP/HTT/PDE4D/TRPC7/AKAP6/MICU2/CACNA1A/ITPR1/STIM2/CAMK2D/ERO1A/STIM1/JPH3/ATG…
Figure 2a	ExN_CALB	ExN_PVALB_1&2	BP	GO:0006874	intracellular calcium ion homeostasis	182	0.44993418	1.564333755	0.00029848	0.015038174	0.012169598	2000	tags=25%, list=18%, signal=21%	MCUB/SNCA/CALB2/HAP1/PLCB1/STC1/TRPC6/GRIK2/DMD/ITPR2/HCRTR2/CALB1/CNGB1/TMEM64/CACNB2/ANK2/GRIA1/JPH4/ERC2/SLC25A23/SLC8A3/TRPC1/DIAPH1/PIK3CB/MICU1/RAP1GDS1/THADA/IBTK/ATP2C1/ATP1B1/MICU3/APP/SV2B/HTT/PDE4D/TRPC7/AKAP6/MICU2/VPS54/ITPR1/STIM2/CAMK2D/ERO1A/STIM1/JPH3/ATG5
Figure 2a	ExN_CALB	ExN_PVALB_1&2	BP	GO:0048167	regulation of synaptic plasticity	154	0.446770137	1.541598881	0.000462527	0.019534701	0.0158084	3772	tags=53%, list=34%, signal=35%	SNCA/CALB2/GRIK2/CALB1/RIMS2/RIMS1/GRIN2A/ZDHHC2/MAPK1/GRIA1/JPH4/GIPC1/KMT2A/ERC2/GSK3B/STAU2/SLC8A3/VAMP2/ERC1/STX3/NEURL1/PRNP/HMGCR/RAB3GAP1/TNR/PRKAR1B/UBE3A/MAPT/FXR1/CNTN4/BRAF/STXBP1/NTRK2/CPEB3/PPP3CB/NF1/SLC4A10/SIPA1L1/APP/YWHAG/EIF2AK4/EPHB2/KCNQ3/MAP1B/GRID2/RAPGEF2/KRAS/JPH3/KCNB1/ABL1/SYT7/GRM5/YWHAH/MECP2/GRIN2D/PSEN1/SNAP25/IQSEC2/SLC38A1/CAMK2B/MEF2C/PAIP2/SSH1/ARF1/SYP/CAMK2A/N…
Figure 2a	ExN_CALB	ExN_PVALB_1&2	BP	GO:0016358	dendrite development	188	0.446555455	1.556113509	0.000275696	0.014087708	0.011400437	2911	tags=52%, list=26%, signal=39%	GRIN3A/DGKG/ALK/NEDD4L/RAP2A/MEF2A/FARP1/NLGN1/DCLK1/CSMD3/PTPRD/MAP2/SYNE1/CAPRIN2/GSK3B/STAU2/SDK1/DLG5/MARK1/DNM3/PPFIA2/PAK3/BCL11A/NEURL1/PTEN/ELAVL4/DPYSL5/HECW1/ZMYND8/TNIK/CTNND2/CAMSAP2/HPRT1/HECW2/ABI2/UBA6/KIDINS220/IQSEC1/PAFAH1B1/RERE/KIF1A/FYN/SRGAP2/CPEB3/DIP2A/DTNBP1/TANC2/SIPA1L1/TRAK1/APP/DCDC2/MAP6/MAPK6/EPHB2/ABI1/MAP1B/PTPRS/SARM1/DSCAM/PICALM/TMEM106B/FBXW8/RAPGEF2/ASAP1/ANK…
Figure 2a	ExN_CALB	ExN_PVALB_1&2	BP	GO:0010038	response to metal ion	208	0.441896655	1.545185618	0.000119033	0.008350444	0.006757573	3378	tags=40%, list=30%, signal=28%	SYT10/SYT17/SNCA/TTN/NEK7/GLRA2/KCNMB2/MEF2A/SLC30A10/NLGN1/PRKN/MNAT1/MAPK1/GRIA1/KMT2A/SLC25A23/CACNA1G/HOMER1/JUND/TRPC1/PRNP/DNMT3A/SLC25A12/SETD2/MAPT/COX1/SLC12A2/BRAF/IQGAP1/ANK3/CPNE4/PRKAA2/PAM/GPI/MAPK8/SYT13/KCNQ3/MAPK9/VPS54/ADD1/GPHN/CREB1/CAMK2D/STIM1/KCNB1/ATG5/PPP3CA/SYT9/SYT7/CALM3/PKD2/SLC11A2/KCNC2/GPLD1/DLG2/SEC31A/MECP2/HNRNPD/PPP2CB/EIF2AK3/ABAT/SYT1/ATF1/CASP3/KCNMA1/DMTN/A…
Figure 2a	ExN_CALB	ExN_PVALB_1&2	BP	GO:0051047	positive regulation of secretion	180	0.440707289	1.531762396	0.000380504	0.016577938	0.013415648	2233	tags=28%, list=20%, signal=23%	SYT10/SNCA/CADPS2/PLCB1/TTN/BAIAP3/PLA2G4A/ADCYAP1/CHRM3/RAB8B/STXBP5/GAB2/NLGN1/RAB27B/CLASP1/FRMD4A/IRS2/SYBU/TCF7L2/JAK2/GPR158/CLASP2/RAB3GAP1/SLC12A2/RAPGEF4/STXBP1/SLC4A8/OPRK1/PPP3CB/DNM1L/CYP19A1/DTNBP1/AACS/CADPS/ACSL3/RAB7A/ITPR1/ACSL4/CD2AP/SERP1/WLS/SNX4/CREB1/KCNB1/ATG5/PPP3CA/SDCBP/SYT7/SELENOT/PDCD6IP
Figure 2a	ExN_CALB	ExN_PVALB_1&2	MF	GO:0005543	phospholipid binding	331	0.43917274	1.560112435	6.34E-07	0.000291715	0.000236069	3008	tags=41%, list=27%, signal=31%	SYT10/SYT17/SNCA/PLCB1/ITPR2/BAIAP3/PLA2G4A/PARD3B/SH3PXD2B/SYT16/ESYT2/GAB2/APPL2/DENND1B/GRAMD1B/OSBPL8/DENND1A/AGAP1/ARHGAP26/PARD3/TEC/FCHSD2/SBF2/PIK3C2G/TOM1L1/BCAS3/SGIP1/MTSS1/MARK1/VAMP2/AMPH/EEA1/WDFY3/HMGB1/PLCZ1/EPN2/DEPTOR/SNAP91/RASA2/SYT14/PRKCI/ZFYVE9/MAPT/VPS13B/MAPKAP1/ARHGAP35/RAPGEF6/IQGAP1/C2CD5/COMMD1/PCLO/SNX29/NISCH/CPNE4/SPTBN4/SCARB2/SMURF1/NF1/SNX14/SNX10/CLVS2/RUBCN/CL…
Figure 2a	ExN_CALB	ExN_PVALB_1&2	CC	GO:0098978	glutamatergic synapse	343	0.438549534	1.559311354	4.22E-07	0.000218075	0.000176477	3885	tags=52%, list=35%, signal=35%	SYT10/CACNG3/NPTXR/CADPS2/PLCB1/PTPRO/GRIN3A/RGS9/GRIK2/GPC6/FXYD6/SYN2/CALB1/DLG1/SLC1A2/NETO2/PLXNC1/SH3GL3/LRFN5/FARP1/ADGRL3/NLGN1/ABLIM3/GRIN2A/PTPRD/GUCY1A1/GRIA1/CACNG4/GIPC1/GPM6A/ERC2/ADAM10/JAK2/GSK3B/DLG5/HOMER1/DNM3/PPFIA2/EEA1/PAK3/CDH11/SEPTIN11/STX3/BTBD9/EPHA7/ERBIN/STK38/ELAVL4/NLGN4Y/FILIP1/GUCY1B1/RTN4/TNR/PRKAR1B/PRKCI/UBE3A/ABR/FBXL20/PRKAR2B/TNIK/FXR1/MAPK14/RAB11A/PLPPR4/PU…
Figure 2a	ExN_CALB	ExN_PVALB_1&2	MF	GO:0035091	phosphatidylinositol binding	208	0.438453962	1.53314751	0.000175713	0.010101083	0.008174272	4280	tags=56%, list=38%, signal=35%	SYT10/PLCB1/ITPR2/PLA2G4A/PARD3B/SH3PXD2B/ESYT2/GAB2/APPL2/DENND1B/OSBPL8/DENND1A/PARD3/FCHSD2/SBF2/PIK3C2G/TOM1L1/BCAS3/MARK1/EEA1/WDFY3/PLCZ1/SNAP91/ZFYVE9/MAPT/VPS13B/MAPKAP1/IQGAP1/COMMD1/SNX29/NISCH/SNX14/SNX10/CLVS2/RUBCN/ATG2B/RPS6KC1/SNX32/PLEKHA5/FRMPD4/MTM1/GBF1/FCHO2/SNX24/RNF34/SGK3/ITPR1/PICALM/EXOC1/ARHGAP32/SNX9/ASAP1/SNX4/ZCCHC2/MCF2L/GAP43/RPH3A/LANCL2/SH3PXD2A/TOM1L2/KRIT1/ZCCHC…
Figure 2a	ExN_CALB	ExN_PVALB_1&2	BP	GO:1903532	positive regulation of secretion by cell	173	0.438134662	1.519061014	0.001316188	0.042230242	0.0341747	2233	tags=27%, list=20%, signal=22%	SYT10/SNCA/CADPS2/PLCB1/TTN/BAIAP3/PLA2G4A/ADCYAP1/CHRM3/RAB8B/STXBP5/GAB2/NLGN1/RAB27B/CLASP1/FRMD4A/IRS2/SYBU/TCF7L2/JAK2/GPR158/CLASP2/RAB3GAP1/SLC12A2/RAPGEF4/STXBP1/SLC4A8/OPRK1/PPP3CB/DNM1L/CYP19A1/DTNBP1/AACS/CADPS/RAB7A/ITPR1/ACSL4/CD2AP/SERP1/WLS/SNX4/CREB1/KCNB1/SDCBP/SYT7/SELENOT/PDCD6IP
Figure 2a	ExN_CALB	ExN_PVALB_1&2	BP	GO:0048638	regulation of developmental growth	197	0.436513012	1.523881356	0.000394174	0.016994655	0.013752875	3424	tags=48%, list=31%, signal=34%	SYT17/SLIT1/PLCB1/EFNA5/SEMA6D/NEDD4L/VGLL4/INSR/RIMS2/SEMA5A/RIMS1/PRKN/BASP1/MAP2/PIK3CA/RBPJ/GSK3B/MYCBP2/FTO/BCL11A/PTEN/MBD5/EPHA7/MAP3K13/BMPR2/RTN4/TNR/PUM2/MAPT/ADNP/MAPK14/MACF1/RUFY3/PROX1/PAFAH1B1/ULK2/ATRN/SPTBN4/KCNK2/NIPBL/SMURF1/STAT5B/SPAG9/BMPR1A/FGF13/ATP8A2/CTTN/APP/MTM1/JARID2/AKAP6/MAP1B/PTPRS/DSCAM/DNM2/GOLGA4/SERP1/CREB1/CDKL3/BDNF/SLC23A2/FOXP1/SEMA3A/ABL1/RNF157/KIAA0319/…
Figure 2a	ExN_CALB	ExN_PVALB_1&2	BP	GO:0048812	neuron projection morphogenesis	459	0.435935295	1.567226736	3.70E-09	3.96E-06	3.20E-06	2974	tags=47%, list=27%, signal=36%	SYT17/SLIT1/ANOS1/ARHGEF28/PTPRO/EFNA5/CCK/SLITRK6/SEMA6D/MAP4K4/NEDD4L/PLXNC1/RAP2A/LHX2/ATP9A/KIRREL3/RIMS2/MEF2A/SEMA5A/TTC8/FARP1/FZD3/NLGN1/RIMS1/DCLK1/CNTNAP2/PRKN/PARD3/NCAM1/STMN1/LHX9/CHODL/PTPRD/MAP2/RPS6KA5/GPM6A/EPHA5/SYNE1/ADARB1/CAPRIN2/GSK3B/STAU2/ADAM17/MYCBP2/DNM3/ZDHHC17/SOS1/PPFIA2/NRN1/PAK3/BCL11A/CDH11/PTEN/EPHA7/ELAVL4/NRXN1/ROCK1/ROBO1/MAP3K13/DPYSL5/BMPR2/ALS2/HECW1/RTN4/T…
Figure 2a	ExN_CALB	ExN_PVALB_1&2	BP	GO:0099504	synaptic vesicle cycle	173	0.435197986	1.508879235	0.001647531	0.049774674	0.04028001	3835	tags=57%, list=34%, signal=38%	SNCA/CADPS2/SYN2/RAB3B/SLC17A6/SH3GL3/RIMS2/STXBP5/CASK/NLGN1/RAB27B/RIMS1/PRKN/ITSN1/DNAJC6/ERC2/VAMP2/DNM3/AMPH/PPFIA2/STX3/PTEN/BTBD9/NLGN4Y/ROCK1/SNAP91/RAB3GAP1/PRKAR1B/ATP6V1A/FBXL20/BRAF/RAPGEF4/STXBP1/PCLO/AP2B1/ATP6V1H/SLC4A8/PPP3CB/NAPB/DTNBP1/ATP6V0A1/SYNJ1/RAP1A/DNAJC5/BSN/SV2B/CADPS/DOC2A/FCHO2/CLCN3/PICALM/DNM2/SH3GL2/PREPL/SNX9/STON2/STX2/RPH3A/ATP6V1C1/PPP3R1/CDH2/SYT9/SYT7/CDK5R1…
Figure 2a	ExN_CALB	ExN_PVALB_1&2	BP	GO:0120039	plasma membrane bounded cell projection morphogenesis	470	0.434162657	1.560984002	2.48E-09	3.96E-06	3.20E-06	2974	tags=47%, list=27%, signal=36%	SYT17/SLIT1/ANOS1/ARHGEF28/PTPRO/EFNA5/CCK/SLITRK6/SEMA6D/MAP4K4/NEDD4L/PLXNC1/RAP2A/LHX2/ATP9A/KIRREL3/RIMS2/MEF2A/SEMA5A/TTC8/FARP1/FZD3/NLGN1/RIMS1/DCLK1/CNTNAP2/PRKN/PARD3/NCAM1/STMN1/LHX9/CHODL/PTPRD/MAP2/RPS6KA5/GPM6A/EPHA5/SYNE1/ADARB1/CAPRIN2/GSK3B/STAU2/ADAM17/MYCBP2/DNM3/ZDHHC17/SOS1/PPFIA2/NRN1/PAK3/BCL11A/CDH11/PTEN/EPHA7/ELAVL4/NRXN1/ROCK1/ROBO1/MAP3K13/DPYSL5/BMPR2/ALS2/HECW1/RTN4/T…
Figure 2a	ExN_CALB	ExN_PVALB_1&2	BP	GO:0050803	regulation of synapse structure or activity	183	0.432717435	1.50525485	0.000948031	0.033253376	0.026910198	2958	tags=45%, list=27%, signal=33%	SNCA/SLIT1/PTPRO/ZNF804A/EFNA5/NEGR1/SLITRK6/SLC7A11/ASIC2/PLXNC1/RAP2A/SLC17A6/LRFN5/FARP1/NLGN1/PTPRD/SYBU/RPS6KA5/GPM6A/ADAM10/CAPRIN2/STAU2/GPR158/DLG5/HOMER1/MYCBP2/DNM3/PPFIA2/PAK3/SEPTIN11/NEURL1/PTEN/PRNP/EPHA7/NRXN1/ROCK1/ZMYND8/ADNP/MAPK14/SETD5/ABI2/PAFAH1B1/YWHAZ/KIF1A/FYN/NTRK2/NF1/DTNBP1/TANC2/SIPA1L1/APP/FRMPD4/EPHB2/PTPRS/LHFPL4/GRID2/ASAP1/FLRT2/BDNF/ARMCX5-GPRASP2/ABL1/CDC42/CDH…
Figure 2a	ExN_CALB	ExN_PVALB_1&2	BP	GO:0048858	cell projection morphogenesis	472	0.432330221	1.5548438	3.82E-09	3.96E-06	3.20E-06	2974	tags=47%, list=27%, signal=36%	SYT17/SLIT1/ANOS1/ARHGEF28/PTPRO/EFNA5/CCK/SLITRK6/SEMA6D/MAP4K4/NEDD4L/PLXNC1/RAP2A/LHX2/ATP9A/KIRREL3/RIMS2/MEF2A/SEMA5A/TTC8/FARP1/FZD3/NLGN1/RIMS1/DCLK1/CNTNAP2/PRKN/PARD3/NCAM1/STMN1/LHX9/CHODL/PTPRD/MAP2/RPS6KA5/GPM6A/EPHA5/SYNE1/ADARB1/CAPRIN2/GSK3B/STAU2/ADAM17/MYCBP2/DNM3/ZDHHC17/SOS1/PPFIA2/NRN1/PAK3/BCL11A/CDH11/PTEN/EPHA7/ELAVL4/NRXN1/ROCK1/ROBO1/MAP3K13/DPYSL5/BMPR2/ALS2/HECW1/RTN4/T…
Figure 2a	ExN_CALB	ExN_PVALB_1&2	BP	GO:0018105	peptidyl-serine phosphorylation	213	0.431478639	1.511173399	0.000312151	0.015038174	0.012169598	4080	tags=56%, list=37%, signal=36%	SNCA/RPS6KA2/NEK7/DMD/MAST4/PRKACB/PRKX/MAPK1/TLK1/RPS6KA5/PIK3CA/MAST2/SMYD3/CAPRIN2/GSK3B/ROCK2/MARK1/AKT3/PTEN/PDK3/NSD1/INPP5F/SMG1/STK38/TENM1/DYRK1A/ROCK1/MAP3K13/PRKCI/FNIP1/LMTK2/NTRK3/MAPK14/BRAF/MAPKAP1/MKNK1/CSNK1A1/SRPK2/ULK2/SPTBN4/AKAP9/NTRK2/DOCK7/MARK3/TNKS/TAF1/MAPK8/APP/STK32B/RPS6KA3/PKN2/MTOR/NLK/PDE4D/ATR/CSNK1G1/MAPK9/TTBK2/SGK3/UHMK1/CSNK1G3/RICTOR/TBK1/CAMK4/CAMK2D/BDNF/AT…
Figure 2a	ExN_CALB	ExN_PVALB_1&2	BP	GO:0034765	regulation of monoatomic ion transmembrane transport	253	0.430874832	1.520185522	8.18E-05	0.006770143	0.005478718	3898	tags=49%, list=35%, signal=32%	SNCA/CACNG3/PDE4B/SCN9A/HAP1/TRPC6/KCNV1/CACNA1E/KCNH7/DMD/FXYD6/DLG1/SCN7A/NEDD4L/ASIC2/CLIC5/SCN3A/CACNA2D1/GRIN2A/CACNB2/ANK2/JPH4/CACNG4/KCNB2/FGF12/CACNA1B/RGS7/CACNA1G/NALCN/HOMER1/CACNA2D3/UBR3/VAMP2/TRPC1/PRNP/CATSPER2/YWHAQ/DPP10/HECW1/DIAPH1/SCN3B/HECW2/COMMD1/ANK3/SCN2A/OPRK1/AKAP9/FYN/PPP3CB/FGF13/ATP1B1/SLMAP/FGF14/HTT/PDE4D/AKAP6/EPHB2/KCNQ3/KCNQ5/CACNA1A/STIM2/CAMK2D/STIM1/JPH3/ATP…
Figure 2a	ExN_CALB	ExN_PVALB_1&2	BP	GO:0099003	vesicle-mediated transport in synapse	191	0.428823158	1.495429782	0.000682336	0.025674454	0.020776977	4511	tags=64%, list=40%, signal=39%	SNCA/CADPS2/SYN2/RAB3B/SLC17A6/SH3GL3/RIMS2/STXBP5/CASK/NLGN1/RAB27B/RIMS1/PRKN/ITSN1/DNAJC6/ERC2/SYNE1/VAMP2/DNM3/AMPH/PPFIA2/STX3/PTEN/BTBD9/NLGN4Y/ROCK1/SNAP91/RAB3GAP1/PRKAR1B/ATP6V1A/FBXL20/BRAF/RAPGEF4/STXBP1/PCLO/AP2B1/ATP6V1H/SLC4A8/PPP3CB/NAPB/DTNBP1/ATP6V0A1/SYNJ1/RAP1A/DNAJC5/BSN/SV2B/CADPS/DOC2A/FCHO2/CLCN3/PICALM/DNM2/SH3GL2/PREPL/SNX9/ATAD1/STON2/AP2A2/STX2/RPH3A/ATP6V1C1/PPP3R1/CDH…
Figure 2a	ExN_CALB	ExN_PVALB_1&2	BP	GO:0032990	cell part morphogenesis	491	0.427976989	1.539731407	1.68E-09	3.96E-06	3.20E-06	4663	tags=63%, list=42%, signal=38%	SYT17/SLIT1/ANOS1/ARHGEF28/PTPRO/EFNA5/CCK/SLITRK6/SEMA6D/MAP4K4/NEDD4L/PLXNC1/RAP2A/TMEM135/LHX2/ATP9A/KIRREL3/RIMS2/MEF2A/SEMA5A/TTC8/FARP1/FZD3/NLGN1/RIMS1/DCLK1/CNTNAP2/PRKN/PARD3/NCAM1/STMN1/LHX9/CHODL/PTPRD/MAP2/RPS6KA5/GPM6A/EPHA5/SYNE1/ADARB1/CAPRIN2/GSK3B/STAU2/ADAM17/MYCBP2/DNM3/ZDHHC17/SOS1/PPFIA2/NRN1/PAK3/BCL11A/CDH11/PTEN/EPHA7/ELAVL4/NRXN1/NUBPL/ROCK1/ROBO1/MAP3K13/DPYSL5/BMPR2/ALS…
Figure 2a	ExN_CALB	ExN_PVALB_1&2	BP	GO:0030900	forebrain development	245	0.427407398	1.506131264	0.000159843	0.009451276	0.007648417	3017	tags=44%, list=27%, signal=33%	ALDH1A2/SLIT1/HAP1/PLCB1/SLC1A2/ALK/SLC7A11/TOX/LHX2/FOXP2/KIRREL3/SEMA5A/TTC8/PGAP1/BMERB1/DYNC2H1/DCLK1/CNTNAP2/DCLK2/CCDC141/GRIA1/EPHA5/RBPJ/GSK3B/CHD5/PTEN/HERC1/HOOK3/ELAVL4/ROBO1/SETD2/RTN4/RAB3GAP1/TNR/AGTPBP1/FXR1/HPRT1/ARHGAP35/TTC21B/KDM1A/ZEB1/PHLPP2/PROX1/TRAPPC9/NCOA1/ATRX/UBA6/PAFAH1B1/WDR37/SCN2A/MCPH1/FYN/SRGAP2/NTRK2/NF1/BMPR1A/SLC4A10/DOCK7/FGF13/APP/TMEM14B/CDON/PCM1/IGF1R/PLX…
Figure 2a	ExN_CALB	ExN_PVALB_1&2	BP	GO:0050804	modulation of chemical synaptic transmission	354	0.426745274	1.519278947	7.79E-07	0.000322451	0.000260943	3846	tags=52%, list=35%, signal=35%	SNCA/CALB2/CACNG3/HAP1/PLCB1/GRIN3A/GRIK2/BAIAP3/CELF4/CNTNAP4/CALB1/SLC7A11/RIMS2/STXBP5/CASK/GRIA2/NLGN1/RIMS1/PRKN/GRIN2A/ZDHHC2/PTPRD/GUCY1A1/MAPK1/GRIA1/PPP1R9A/JPH4/SYBU/CACNG4/GIPC1/KMT2A/FRRS1L/ERC2/CACNA1B/SYNE1/JAK2/GSK3B/STAU2/SLC8A3/NALCN/GPR158/HOMER1/VAMP2/AKAP12/PPFIA2/ERC1/CDH11/STX3/NEURL1/PTEN/GRIA4/PRNP/BTBD9/EPHA7/HMGCR/NRXN1/NLGN4Y/GUCY1B1/RTN4/RAB3GAP1/TNR/PRKAR1B/UBE3A/ZMYN…
Figure 2a	ExN_CALB	ExN_PVALB_1&2	BP	GO:0099177	regulation of trans-synaptic signaling	355	0.426445137	1.518696269	1.31E-06	0.000451537	0.000365405	3846	tags=52%, list=35%, signal=35%	SNCA/CALB2/CACNG3/HAP1/PLCB1/GRIN3A/GRIK2/BAIAP3/CELF4/CNTNAP4/CALB1/SLC7A11/RIMS2/STXBP5/CASK/GRIA2/NLGN1/RIMS1/PRKN/GRIN2A/ZDHHC2/PTPRD/GUCY1A1/MAPK1/GRIA1/PPP1R9A/JPH4/SYBU/CACNG4/GIPC1/KMT2A/FRRS1L/ERC2/CACNA1B/SYNE1/JAK2/GSK3B/STAU2/SLC8A3/NALCN/GPR158/HOMER1/VAMP2/AKAP12/PPFIA2/ERC1/CDH11/STX3/NEURL1/PTEN/GRIA4/PRNP/BTBD9/EPHA7/HMGCR/NRXN1/NLGN4Y/GUCY1B1/RTN4/RAB3GAP1/TNR/PRKAR1B/UBE3A/ZMYN…
Figure 2a	ExN_CALB	ExN_PVALB_1&2	CC	GO:0098793	presynapse	447	0.426092814	1.531423576	4.04E-08	3.35E-05	2.71E-05	3704	tags=49%, list=33%, signal=34%	SYT10/SNCA/CALB2/PDE4B/CADPS2/NTS/HAP1/GRIN3A/ZNF804A/RGS9/GRIK2/GABRA2/BAIAP3/FXYD6/SYN2/CNTNAP4/CALB1/USH2A/SLC1A2/CNGB1/GABRB1/RAB3B/SLC17A6/SH3GL3/KIRREL3/RIMS2/RAB8B/STXBP5/CASK/FZD3/NLGN1/RAB27B/RIMS1/DENND1A/PRKN/STX7/GRIN2A/PTPRD/CACNB2/ITSN1/GRIA1/GIPC1/DNAJC6/GPM6A/ERC2/GSK3B/SLC8A3/GPR158/SLC35F1/VAMP2/DNM3/ZDHHC17/AMPH/PPFIA2/ERC1/STX3/PRNP/SVOP/NRXN1/NLGN4Y/KIF1B/GUCY1B1/SNAP91/ATP6V…
Figure 2a	ExN_CALB	ExN_PVALB_1&2	BP	GO:0060627	regulation of vesicle-mediated transport	345	0.425040426	1.511842218	2.63E-06	0.000726027	0.000587536	3704	tags=48%, list=33%, signal=33%	SYT10/SYT17/SNCA/CADPS2/HAP1/BAIAP3/NEDD4L/RAB3B/SH3GL3/INSR/ATP9A/RIMS2/RAB8B/STXBP5/CASK/GAB2/PGAP1/APPL2/NLGN1/RAB27B/RIMS1/CLASP1/PRKN/ARRB1/ZDHHC2/FER/MAPK1/DNAJC6/AHI1/RABGEF1/TBC1D5/ERC2/ABL2/SYNE1/SGIP1/SMAP1/VAMP2/PPFIA2/CLASP2/BTBD9/NECAB2/INPP5F/HMGB1/ROCK1/SNAP91/RAB3GAP1/PRKAR1B/FBXL20/PIK3CB/STXBP5L/MTMR2/RUFY2/RAB11A/BRAF/ATXN2/RAPGEF4/STXBP1/MIB1/C2CD5/PCLO/SLC4A8/SEPTIN2/PPP3CB/A…
Figure 2a	ExN_CALB	ExN_PVALB_1&2	BP	GO:0034329	cell junction assembly	289	0.42211673	1.493894874	2.30E-05	0.003531674	0.002857997	3726	tags=50%, list=33%, signal=34%	SNCA/SLIT1/PTPRO/EFNA5/CDH7/GABRA2/NEGR1/CDH12/SLITRK6/DLG1/TLN2/MAP4K4/ASIC2/RAP2A/KIRREL3/LRFN5/PKP4/FARP1/ADGRL3/NLGN1/CLASP1/CNTNAP2/PARD3/ZDHHC2/PTPRD/ANK2/FER/GRIA1/GPM6A/GABRG2/STAU2/JAM3/SDK1/MPDZ/DLG5/ROCK2/MYCBP2/TJP1/DNM3/ARHGEF9/CLASP2/CDH11/PTEN/EPHA7/GABRB3/NPHP1/NRXN1/NLGN4Y/AFDN/ROCK1/LIMCH1/APC/MYO9A/CTNND2/ADNP/SETD5/MACF1/PCLO/CDH18/DST/SRGAP2/NTRK2/PATJ/FGF13/PIP5K1A/GABRB2/CT…
Figure 2a	ExN_CALB	ExN_PVALB_1&2	MF	GO:0005509	calcium ion binding	373	0.420448336	1.499387209	1.84E-06	0.000584689	0.000473158	1135	tags=16%, list=10%, signal=15%	SYT10/SYT17/SNCA/CALB2/LTBP1/SLIT1/PLCB1/SPOCK3/TTN/CACNA1E/CALN1/DGKB/CDH7/ITPR2/DGKG/CDH12/BAIAP3/ENPP1/CALB1/PLA2G4A/RASGRP3/NINL/NECAB1/PCDH11Y/ESYT2/CAPS2/ADGRL3/FBLN5/NELL2/EFCC1/MAN1C1/ITSN1/LDLR/IDS/CACNA1B/TBC1D9/PAMR1/SLC25A23/GPD2/USP32/CRB1/CDH11/NECAB2/SUSD1/PLCZ1/NRXN1/SLC25A12/PCDH10/RAB11FIP4/TPD52/PLA2G12A/BRAF/MICU1/MACF1/IQGAP1/C2CD5/PCLO/CDH18/LRP1B
Figure 2a	ExN_CALB	ExN_PVALB_1&2	BP	GO:0023061	signal release	303	0.418148084	1.480247927	3.40E-05	0.003904046	0.003159338	3835	tags=44%, list=34%, signal=29%	SYT10/SYT17/SNCA/CADPS2/PLCB1/SLC16A10/EFNA5/BAIAP3/SYN2/PLA2G4A/ADCYAP1/CHRM3/RIMS2/RAB8B/STXBP5/CASK/NLGN1/RIMS1/PRKN/IRS2/SYBU/TCF7L2/EPHA5/ERC2/OPRM1/JAK2/GPR158/CLOCK/VAMP2/PPFIA2/RFX3/STX3/NRXN1/RAB3GAP1/FBXL20/PTPRN2/BRAF/RAPGEF4/STXBP1/PCLO/SLC4A8/CPE/STXBP4/OPRK1/PPP3CB/NAPB/NF1/KDM5B/ILDR2/CYP19A1/DTNBP1/SYNJ1/RBM4/RAP1A/DNAJC5/AACS/SV2B/CADPS/DOC2A/SYT13/ITPR1/SLC9B2/ACSL4/PREPL/SERP1/…
Figure 2a	ExN_CALB	ExN_PVALB_1&2	BP	GO:0018209	peptidyl-serine modification	222	0.41794979	1.467838875	0.000471686	0.019720287	0.015958585	4080	tags=54%, list=37%, signal=35%	SNCA/RPS6KA2/NEK7/DMD/MAST4/PRKACB/PRKX/MAPK1/TLK1/RPS6KA5/PIK3CA/MAST2/SMYD3/CAPRIN2/GSK3B/ROCK2/MARK1/AKT3/PTEN/PDK3/NSD1/INPP5F/SMG1/STK38/TENM1/DYRK1A/ROCK1/MAP3K13/PRKCI/FNIP1/LMTK2/NTRK3/MAPK14/BRAF/MAPKAP1/MKNK1/CSNK1A1/SRPK2/ULK2/SPTBN4/AKAP9/NTRK2/DOCK7/MARK3/TNKS/TAF1/MAPK8/APP/STK32B/RPS6KA3/PKN2/MTOR/NLK/PDE4D/ATR/CSNK1G1/MAPK9/TTBK2/SGK3/UHMK1/CSNK1G3/RICTOR/TBK1/CAMK4/CAMK2D/BDNF/AT…
Figure 2a	ExN_CALB	ExN_PVALB_1&2	BP	GO:0043269	regulation of monoatomic ion transport	305	0.417893142	1.479745737	5.92E-05	0.005377208	0.00435149	3898	tags=47%, list=35%, signal=32%	SNCA/CACNG3/PDE4B/SCN9A/HAP1/STC1/TRPC6/KCNV1/CACNA1E/KCNH7/DMD/FXYD6/DLG1/SCN7A/NEDD4L/ASIC2/CLIC5/NKAIN2/SCN3A/CACNA2D1/CASK/GRIN2A/CACNB2/ANK2/JPH4/CACNG4/KCNB2/FGF12/CACNA1B/RGS7/CACNA1G/NALCN/HOMER1/CACNA2D3/UBR3/VAMP2/TRPC1/PRNP/CATSPER2/YWHAQ/DPP10/HECW1/DIAPH1/SCN3B/HECW2/SARAF/COMMD1/ANK3/SCN2A/SPTBN4/OPRK1/AKAP9/FYN/PPP3CB/FGF13/ATP1B1/SPG11/SLMAP/FGF14/HTT/PDE4D/AKAP6/EPHB2/KCNQ3/KCNQ5…
Figure 2a	ExN_CALB	ExN_PVALB_1&2	CC	GO:0099572	postsynaptic specialization	297	0.416388934	1.472475315	0.000141705	0.009023334	0.007302106	4250	tags=57%, list=38%, signal=36%	CACNG3/PDE4B/PTPRO/GRIN3A/RGS9/GRIK2/GABRA2/SYN2/DLG1/GABRB1/CAMK2N1/CADM1/NETO2/INSYN2A/SH3GL3/DTNB/LRFN5/PKP4/GRIA2/NLGN1/DCLK1/PRKN/GRIN2A/ZDHHC2/GRIA1/PPP1R9A/CACNG4/DNAJC6/RTN1/ADAM10/CAP2/RTN3/SLC8A3/MPDZ/DLG5/HOMER1/DNM3/PPFIA2/CPEB4/ARHGEF9/PAK3/SEPTIN11/NEURL1/PTEN/GRIA4/PRNP/ERBIN/NLGN4Y/BMPR2/ALS2/RTN4/TNIK/FXR1/CTNND2/ADD3/MTMR2/PLPPR4/PCLO/BAALC/IQSEC1/NECTIN3/DLGAP1/KPNA1/PJA2/AKAP9…
Figure 2a	ExN_CALB	ExN_PVALB_1&2	CC	GO:0150034	distal axon	220	0.415397687	1.457799816	0.001113701	0.03717426	0.030083162	3031	tags=41%, list=27%, signal=31%	SNCA/CALB2/NTS/HAP1/PTPRO/ZNF804A/DPYSL3/GRIK2/CALB1/USH2A/CNGB1/BASP1/EXOC4/MAP2/GPM6A/ERC2/SLC8A3/STMN2/EXOC6/CPEB4/STX3/PRNP/ELAVL4/ALS2/MYO9A/LMTK2/MAPT/FXR1/COPG2/IQGAP1/RUFY3/UNC5C/SLC4A8/PAFAH1B1/ATCAY/KLC1/OPRK1/KCNK2/NTRK2/SLC4A10/DOCK7/FGF13/CBL/DTNBP1/CTTN/SRSF10/SYNJ1/TRAK1/APP/MYO5A/STMN3/CRMP1/KIF5C/CLCN3/ABI1/MAP1B/KCNQ5/PTPRS/MAPK8IP3/DSCAM/COPA/DNM2/TIAM2/GAP43/SETX/USP9X/C9orf72…
Figure 2a	ExN_CALB	ExN_PVALB_1&2	CC	GO:0014069	postsynaptic density	274	0.414875452	1.468822382	0.000380504	0.016577938	0.013415648	4250	tags=57%, list=38%, signal=36%	CACNG3/PDE4B/PTPRO/GRIN3A/RGS9/GRIK2/SYN2/DLG1/CAMK2N1/CADM1/NETO2/INSYN2A/SH3GL3/DTNB/LRFN5/PKP4/GRIA2/NLGN1/DCLK1/PRKN/GRIN2A/ZDHHC2/GRIA1/PPP1R9A/CACNG4/DNAJC6/RTN1/ADAM10/CAP2/RTN3/SLC8A3/MPDZ/DLG5/HOMER1/DNM3/CPEB4/ARHGEF9/PAK3/NEURL1/PTEN/GRIA4/PRNP/NLGN4Y/BMPR2/ALS2/RTN4/TNIK/FXR1/CTNND2/ADD3/MTMR2/PLPPR4/PCLO/BAALC/IQSEC1/NECTIN3/DLGAP1/KPNA1/PJA2/AKAP9/FYN/SRGAP2/NTRK2/CPEB3/DTNBP1/SIPA1…
Figure 2a	ExN_CALB	ExN_PVALB_1&2	BP	GO:0048667	cell morphogenesis involved in neuron differentiation	410	0.41325974	1.479769973	8.81E-07	0.000331613	0.000268357	4663	tags=62%, list=42%, signal=38%	SLIT1/ANOS1/ARHGEF28/PTPRO/EFNA5/CCK/SLITRK6/SEMA6D/NEDD4L/PLXNC1/RAP2A/LHX2/MEF2A/SEMA5A/TTC8/FARP1/FZD3/NLGN1/DCLK1/PARD3/NCAM1/STMN1/LHX9/CHODL/PTPRD/MAP2/RPS6KA5/EPHA5/SYNE1/ADARB1/CAPRIN2/GSK3B/STAU2/ADAM17/MYCBP2/DNM3/ZDHHC17/SOS1/PPFIA2/PAK3/CDH11/PTEN/EPHA7/ELAVL4/NRXN1/ROBO1/MAP3K13/DPYSL5/BMPR2/HECW1/RTN4/TNR/PLXNA2/MAPT/TNIK/CTNND2/HPRT1/USP33/ADNP/CNTN4/BRAF/SEC24B/ARHGAP35/MACF1/PLPP…
Figure 2a	ExN_CALB	ExN_PVALB_1&2	BP	GO:0010975	regulation of neuron projection development	328	0.413183698	1.466986146	1.63E-05	0.002707341	0.002190908	4717	tags=63%, list=42%, signal=37%	SLIT1/PTPRO/ZNF804A/DPYSL3/EFNA5/NEGR1/DGKG/SEMA6D/ALK/NEDD4L/TOX/PLXNC1/RAP2A/PTPRG/SEMA5A/NLGN1/CBFA2T2/CSMD3/CHODL/PTPRD/MAP2/ABL2/SYNE1/CAPRIN2/GSK3B/STAU2/STMN2/MYCBP2/MARK1/DNM3/PPFIA2/PAK3/BCL11A/PTEN/ULK4/EPHA7/INPP5F/ELAVL4/ROBO1/MAP3K13/DPYSL5/BMPR2/SHOC2/HECW1/RTN4/TNR/PRKCI/PUM2/PLXNA2/MAPT/TNIK/CAMSAP2/ADNP/NTRK3/BRAF/ARHGAP35/MACF1/KDM1A/HECW2/RUFY3/ABI2/KIDINS220/NR2F1/PAFAH1B1/ULK…
Figure 2a	ExN_CALB	ExN_PVALB_1&2	BP	GO:0098771	inorganic ion homeostasis	300	0.412972894	1.460103522	4.46E-05	0.004617077	0.003736356	3083	tags=36%, list=28%, signal=27%	MCUB/SNCA/CALB2/HAP1/PLCB1/STC1/TRPC6/TMTC2/GRIK2/DMD/ITPR2/CA12/ENPP1/HCRTR2/CALB1/SLC39A10/SCN7A/CNGB1/SLC17A6/SLC30A10/TMEM64/CACNB2/ANK2/GRIA1/JPH4/NDFIP1/ERC2/SLC25A23/SLC8A3/TRIM24/TRPC1/PRNP/BTBD9/DIAPH1/ATP6V1A/PIK3CB/SLC12A2/MICU1/RAP1GDS1/COMMD1/THADA/ANK3/IBTK/EXT2/ATP2C1/SNX10/ATP1B1/MICU3/APP/SGCD/SV2B/HTT/PDE4D/SLC30A9/CNNM2/TRPC7/AKAP6/MICU2/CUTC/VPS54/ITPR1/PICALM/SLC9B2/STIM2/XIA…
Figure 2a	ExN_CALB	ExN_PVALB_1&2	CC	GO:0030133	transport vesicle	320	0.412266112	1.462775893	3.00E-05	0.003723752	0.003013435	3600	tags=44%, list=32%, signal=31%	SYT10/SYT17/SNCA/PDE4B/NTS/HAP1/DPYSL3/GABRA2/SYN2/PCSK2/RAB3B/SLC17A6/KIRREL3/RAB8B/STXBP5/ARFGEF3/RAB27B/STX7/GRIN2A/GRIA1/GIPC1/APH1B/SLC35F1/VAMP2/AMPH/PPFIA2/STX3/SVOP/KIF1B/ECE2/SNAP91/ATP6V1A/PTPRN2/COPG2/MTMR2/RAB11A/SEC24B/VTI1A/BORCS5/DMXL2/ATP6V1H/SLC4A8/IQSEC1/CPE/TMEM163/STX12/VPS45/OPRK1/SEPTIN2/DNM1L/PAM/DTNBP1/ATP6V0A1/APP/DNAJC5/SYNRG/BSN/TMEM168/SV2B/RAB10/RAB6A/STX16/CNIH3/APBA…
Figure 2a	ExN_CALB	ExN_PVALB_1&2	CC	GO:0098984	neuron to neuron synapse	310	0.411894716	1.458445342	6.60E-05	0.005811519	0.004702955	3920	tags=54%, list=35%, signal=36%	CACNG3/PDE4B/PTPRO/GRIN3A/RGS9/GRIK2/SYN2/CALB1/DLG1/CAMK2N1/CADM1/NETO2/PLXNC1/INSYN2A/SH3GL3/DTNB/LRFN5/STXBP5/PKP4/GRIA2/NLGN1/DCLK1/PRKN/GRIN2A/ZDHHC2/PTPRD/GRIA1/PPP1R9A/CACNG4/DNAJC6/RTN1/ADAM10/CAP2/RTN3/SLC8A3/MPDZ/DLG5/HOMER1/DNM3/CPEB4/ARHGEF9/PAK3/SEPTIN11/NEURL1/PTEN/GRIA4/PRNP/NLGN4Y/BMPR2/ALS2/RTN4/PRKAR1B/TNIK/FXR1/CTNND2/ADD3/MTMR2/PLPPR4/VTI1A/RAPGEF4/PCLO/BAALC/SLC4A8/IQSEC1/NEC…
Figure 2a	ExN_CALB	ExN_PVALB_1&2	BP	GO:0010959	regulation of metal ion transport	210	0.411028137	1.437503055	0.001481859	0.045771756	0.03704066	3898	tags=48%, list=35%, signal=32%	SNCA/PDE4B/HAP1/STC1/TRPC6/DMD/FXYD6/DLG1/NEDD4L/NKAIN2/CACNA2D1/CASK/CACNB2/ANK2/JPH4/FGF12/RGS7/HOMER1/UBR3/VAMP2/TRPC1/PRNP/DPP10/HECW1/DIAPH1/SCN3B/HECW2/SARAF/COMMD1/ANK3/SPTBN4/OPRK1/AKAP9/FYN/PPP3CB/FGF13/ATP1B1/SPG11/SLMAP/FGF14/HTT/PDE4D/AKAP6/SLC30A6/CNTN1/STIM2/CAMK2D/STIM1/JPH3/ATG5/PPP3CA/GNB5/WNK1/PPP3R1/ABL1/UBQLN1/CALM3/PKD2/KCNC2/CACNA1C/CAB39/PLPP4/YWHAH/BIN1/CTNNB1/GNAI2/WNK2/S…
Figure 2a	ExN_CALB	ExN_PVALB_1&2	BP	GO:0034762	regulation of transmembrane transport	336	0.411007178	1.460412626	3.23E-05	0.003816474	0.003088471	3898	tags=48%, list=35%, signal=32%	SNCA/CACNG3/PDE4B/SCN9A/HAP1/TRPC6/KCNV1/CACNA1E/KCNH7/DMD/ENPP1/FXYD6/DLG1/SCN7A/SLC1A2/NEDD4L/ASIC2/CLIC5/CHRM3/INSR/SCN3A/CACNA2D1/MEF2A/GRB10/APPL2/NLGN1/OSBPL8/IRS2/GRIN2A/CACNB2/ANK2/JPH4/CACNG4/KCNB2/FGF12/CACNA1B/OPRM1/RGS7/CACNA1G/NALCN/HOMER1/CACNA2D3/UBR3/VAMP2/TRPC1/PRNP/CATSPER2/YWHAQ/DPP10/HECW1/DIAPH1/PRKCI/ARL6IP1/MAPK14/BRAF/SCN3B/HECW2/C2CD5/COMMD1/ANK3/STXBP4/SCN2A/OPRK1/AKAP9/…
Figure 2a	ExN_CALB	ExN_PVALB_1&2	CC	GO:0032279	asymmetric synapse	287	0.410669757	1.453712387	7.84E-05	0.006622453	0.005359201	4250	tags=56%, list=38%, signal=36%	CACNG3/PDE4B/PTPRO/GRIN3A/RGS9/GRIK2/SYN2/DLG1/CAMK2N1/CADM1/NETO2/PLXNC1/INSYN2A/SH3GL3/DTNB/LRFN5/PKP4/GRIA2/NLGN1/DCLK1/PRKN/GRIN2A/ZDHHC2/GRIA1/PPP1R9A/CACNG4/DNAJC6/RTN1/ADAM10/CAP2/RTN3/SLC8A3/MPDZ/DLG5/HOMER1/DNM3/CPEB4/ARHGEF9/PAK3/NEURL1/PTEN/GRIA4/PRNP/NLGN4Y/BMPR2/ALS2/RTN4/TNIK/FXR1/CTNND2/ADD3/MTMR2/PLPPR4/PCLO/BAALC/SLC4A8/IQSEC1/NECTIN3/DLGAP1/KPNA1/PJA2/AKAP9/FYN/SRGAP2/NTRK2/CPEB…
Figure 2a	ExN_CALB	ExN_PVALB_1&2	CC	GO:0097447	dendritic tree	494	0.410418426	1.476977658	1.36E-07	9.38E-05	7.59E-05	4272	tags=55%, list=38%, signal=35%	CALB2/CACNG3/PDE4B/HAP1/PTPRO/BRINP3/ZNF804A/GRIK2/GABRA2/NEGR1/CALB1/GABRB1/CAMK2N1/CADM1/ASIC2/CHRM3/PCSK2/INSR/MYO1D/KIRREL3/DTNB/GRIA2/BRINP1/FARP1/FZD3/NLGN1/CNTNAP2/GRIN2A/GRIA1/PPP1R9A/JPH4/MAP2/GIPC1/NDFIP1/RTN1/GPM6A/RABGEF1/EPHA5/KCNB2/ADAM10/OPRM1/SYNE1/MAP2K4/GSK3B/GABRG2/STAU2/SLC8A3/MPDZ/HOMER1/MARK1/DNM3/PPFIA2/CPEB4/SEPTIN11/STX3/NEURL1/PTEN/URI1/GRIA4/PRNP/EPHA7/NECAB2/TTLL7/INPP…
Figure 2a	ExN_CALB	ExN_PVALB_1&2	CC	GO:0030425	dendrite	493	0.409829418	1.474457542	1.82E-07	0.000107801	8.72E-05	4272	tags=55%, list=38%, signal=35%	CALB2/CACNG3/PDE4B/HAP1/PTPRO/BRINP3/ZNF804A/GRIK2/GABRA2/NEGR1/CALB1/GABRB1/CAMK2N1/CADM1/ASIC2/CHRM3/PCSK2/INSR/MYO1D/KIRREL3/DTNB/GRIA2/BRINP1/FARP1/FZD3/NLGN1/CNTNAP2/GRIN2A/GRIA1/PPP1R9A/JPH4/MAP2/GIPC1/NDFIP1/RTN1/GPM6A/RABGEF1/EPHA5/KCNB2/ADAM10/OPRM1/SYNE1/MAP2K4/GSK3B/GABRG2/STAU2/SLC8A3/MPDZ/HOMER1/MARK1/DNM3/PPFIA2/CPEB4/SEPTIN11/STX3/NEURL1/PTEN/URI1/GRIA4/PRNP/EPHA7/NECAB2/TTLL7/INPP…
Figure 2a	ExN_CALB	ExN_PVALB_1&2	CC	GO:1990351	transporter complex	271	0.40968465	1.44982612	0.000155308	0.009451276	0.007648417	3048	tags=36%, list=27%, signal=27%	MCUB/CACNG3/PDE4B/SCN9A/TRPC6/KCNV1/GRIN3A/CACNA1E/GRIK2/GABRA2/GLRA2/ATP8B4/SCN7A/CNGB1/KCNMB2/GABRB1/CLIC5/SLC17A6/SCN3A/CACNA2D1/STXBP5/GRIA2/CNTNAP2/GRIN2A/CACNB2/ATP11C/GRIA1/CACNG4/KCNB2/CACNA1B/GABRG2/CACNA1G/CACNA2D3/ATP11A/TRPC1/GRIA4/CATSPER2/GABRB3/DPP10/ATP6V1A/ND3/COX1/CYTB/MICU1/SCN3B/ATP6V1H/SCN2A/AKAP9/KCNK2/ATP10D/GABRB2/ATP8A2/ATP1B1/MICU3/GLRB/ND4/CNIH3/PDE4D/TRPC7/AKAP6/MICU2/…
Figure 2a	ExN_CALB	ExN_PVALB_1&2	BP	GO:0007610	behavior	403	0.408974616	1.463198428	2.91E-06	0.000751829	0.000608415	3596	tags=48%, list=32%, signal=34%	SNCA/SCN9A/PLCB1/LYPD1/GRIK2/CCK/NEGR1/BAIAP3/HCRTR2/SLITRK6/CNTNAP4/CALB1/SLC1A2/ALK/SLC7A11/CAMK2N1/INSR/SCN3A/KIRREL3/OXR1/BRINP1/RNF180/NLGN1/DNAAF4/CNTNAP2/PRKN/GRIN2A/MAPK1/GRIA1/LDLR/JPH4/AHI1/KMT2A/FGF12/ABL2/OPRM1/SGIP1/ZFHX3/ADARB1/GABRG2/SLC8A3/SDK1/HOMER1/SOBP/UBR3/PTEN/PRNP/BTBD9/MBD5/PUM1/INPP5F/HMGCR/ELAVL4/NPHP1/NRXN1/NLGN4Y/ALS2/TNR/PRKAR1B/AGTPBP1/FBXL20/MAPT/PRKAR2B/NCOA2/ACVR2…
Figure 2a	ExN_CALB	ExN_PVALB_1&2	BP	GO:0007409	axonogenesis	313	0.408153227	1.446437553	5.42E-05	0.005267386	0.004262617	4656	tags=60%, list=42%, signal=36%	SLIT1/ANOS1/ARHGEF28/PTPRO/EFNA5/CCK/SLITRK6/SEMA6D/PLXNC1/LHX2/SEMA5A/TTC8/FZD3/DCLK1/PARD3/NCAM1/STMN1/LHX9/CHODL/MAP2/RPS6KA5/EPHA5/ADARB1/GSK3B/ADAM17/MYCBP2/ZDHHC17/SOS1/PAK3/CDH11/PTEN/EPHA7/NRXN1/ROBO1/MAP3K13/DPYSL5/BMPR2/RTN4/TNR/PLXNA2/MAPT/USP33/ADNP/CNTN4/BRAF/ARHGAP35/MACF1/PLPPR4/STXBP1/RUFY3/ANK3/UNC5C/FEZ2/PAFAH1B1/ATL1/ULK2/SPTBN4/SPAST/CRPPA/FYN/NTRK2/PPP3CB/SMURF1/DOCK7/RAPH1/F…
Figure 2a	ExN_CALB	ExN_PVALB_1&2	CC	GO:1902495	transmembrane transporter complex	252	0.406466662	1.434148414	0.000618225	0.024369848	0.019721228	2326	tags=29%, list=21%, signal=23%	MCUB/CACNG3/PDE4B/SCN9A/TRPC6/KCNV1/GRIN3A/CACNA1E/GRIK2/GABRA2/GLRA2/SCN7A/CNGB1/KCNMB2/GABRB1/CLIC5/SLC17A6/SCN3A/CACNA2D1/STXBP5/GRIA2/CNTNAP2/GRIN2A/CACNB2/GRIA1/CACNG4/KCNB2/CACNA1B/GABRG2/CACNA1G/CACNA2D3/TRPC1/GRIA4/CATSPER2/GABRB3/DPP10/ATP6V1A/ND3/COX1/CYTB/MICU1/SCN3B/ATP6V1H/SCN2A/AKAP9/KCNK2/GABRB2/ATP1B1/MICU3/GLRB/ND4/CNIH3/PDE4D/TRPC7/AKAP6/MICU2/KCNQ3/KCNQ5/CACNA1A/VWC2L/GRID2/KCN…
Figure 2a	ExN_CALB	ExN_PVALB_1&2	MF	GO:0015631	tubulin binding	286	0.40513703	1.433813719	0.000321264	0.015284054	0.012368576	4189	tags=56%, list=38%, signal=36%	SNCA/PDE4B/MAP4K4/KIF13A/MTCL1/EML5/CLASP1/PRKN/STMN1/CDK5RAP2/DCLK2/NAV3/CEP70/MAP2/BCAS3/MAST2/SGIP1/HDGFL3/STMN2/DNM3/CLASP2/TAOK1/PRNP/CLIP2/TTLL7/HOOK3/AGBL4/BEX4/KIF1B/REEP1/EML6/SETD2/APC/CCSER2/AGTPBP1/MAPT/DCX/TBCA/FBXW11/CAMSAP2/TRIM36/ADNP/RAB11A/KIF21A/KIF2A/MACF1/STRBP/MTUS2/INO80/CEP350/CCDC66/UNC5C/NISCH/KATNAL1/HOOK1/DST/KIF3C/PAFAH1B1/KIF3A/KIF1A/SPAST/FYN/DNM1L/FGF13/MACO1/VAPA/…
Figure 2a	ExN_CALB	ExN_PVALB_1&2	BP	GO:0061564	axon development	347	0.403372704	1.435202626	7.16E-05	0.006176798	0.004998555	4656	tags=59%, list=42%, signal=36%	SLIT1/ANOS1/ARHGEF28/PTPRO/EFNA5/CCK/NCAM2/SLITRK6/SEMA6D/PLXNC1/LHX2/SEMA5A/TTC8/FZD3/DCLK1/PARD3/NCAM1/STMN1/LHX9/CHODL/MAP2/RPS6KA5/EPHA5/ADARB1/JAK2/GSK3B/ADAM17/MYCBP2/ZDHHC17/SOS1/NMNAT2/PAK3/CDH11/PTEN/EPHA7/INPP5F/NRXN1/ROBO1/MAP3K13/DPYSL5/BMPR2/RTN4/TNR/PUM2/PLXNA2/MAPT/CAMSAP2/USP33/ADNP/CNTN4/BRAF/ARHGAP35/MACF1/PLPPR4/STXBP1/RUFY3/ANK3/UNC5C/FEZ2/PAFAH1B1/ATL1/ULK2/SPTBN4/SPAST/CRPPA…
Figure 2a	ExN_CALB	ExN_PVALB_1&2	BP	GO:1990778	protein localization to cell periphery	261	0.402267274	1.420427793	0.00104007	0.035577256	0.02879079	4475	tags=57%, list=40%, signal=35%	SNCA/CACNG3/LYPD1/GPC6/DLG1/NETO2/RAP2A/KIF13A/RAB3B/EFR3B/RAB8B/PGRMC1/TTC8/PACS1/STX7/GRIN2A/ZDHHC2/CACNB2/ANK2/MAP7/KCNB2/ADAM10/ASB3/GPR158/ROCK2/VAMP2/CLASP2/STX3/PRNP/AFDN/ROCK1/DPP10/PRKCI/RABEP1/TNIK/RAB11A/SCN3B/MACF1/RAPGEF6/PIAS1/STXBP1/C2CD5/ANK3/EPB41L2/NECTIN3/SPTBN4/SMURF1/FGF13/ATP2C1/PIP5K1A/ATP1B1/RAP1A/MYO5A/SLMAP/RAB10/HECTD1/ACSL3/FCHO2/RAB7A/EXOC5/DENND4C/EPHB2/RDX/SPTBN1/PR…
Figure 2a	ExN_CALB	ExN_PVALB_1&2	BP	GO:0051046	regulation of secretion	362	0.401472641	1.431276857	3.73E-05	0.00408577	0.003306398	3777	tags=43%, list=34%, signal=29%	SYT10/SYT17/SNCA/CADPS2/HAP1/PLCB1/STC1/TTN/EFNA5/BAIAP3/PLA2G4A/ADCYAP1/NRG1/CHRM3/RAB3B/ATP9A/RIMS2/RAB8B/STXBP5/CASK/GAB2/NLGN1/RAB27B/RIMS1/CLASP1/FRMD4A/PRKN/IRS2/FER/SYBU/TCF7L2/RABGEF1/EPHA5/OPRM1/JAK2/GPR158/SERGEF/CLOCK/VAMP2/PPFIA2/RFX3/CLASP2/HMGCR/RAB3GAP1/FBXL20/PTPRN2/STXBP5L/SLC12A2/BRAF/RAPGEF4/RAP1GDS1/STXBP1/PCLO/SLC4A8/STXBP4/RIC1/OPRK1/CD200/SEPTIN2/PPP3CB/NF1/DNM1L/KDM5B/CYP1…
Figure 2a	ExN_CALB	ExN_PVALB_1&2	MF	GO:0140678	molecular function inhibitor activity	238	0.400964398	1.411210829	0.000856353	0.030555547	0.024726987	3459	tags=39%, list=31%, signal=27%	MCUB/SNCA/ANOS1/LYPD1/KCNV1/SPOCK3/KCNMB2/NEDD4L/CAMK2N1/STX7/ARRB1/SIMC1/ANKRD36C/PKIA/URI1/PRNP/TIMP2/BEX4/ROCK1/DEPTOR/PRKAR1B/FRY/CPEB2/FNIP1/LMTK2/PRKAR2B/SCN3B/PPP1R12B/PURA/RASA1/IQGAP1/CRIM1/COMMD1/ZNF451/BIRC6/IBTK/LY6H/PRKRIP1/TAF1/APP/YWHAG/KDM5A/PPP1R12A/TNK2/CIT/YWHAB/TSC1/ITPR1/USP14/BEX3/GRM7/BEX1/XIAP/CAMK2D/ARPP19/PHACTR1/MGAT5/SPOP/RECK/PPP1R10/GLMN/BIN1/TAF3/PRKAR2A/SH3BP5/STX8…
Figure 2a	ExN_CALB	ExN_PVALB_1&2	BP	GO:0007169	transmembrane receptor protein tyrosine kinase signaling pathway	353	0.400022692	1.423762163	4.63E-05	0.004674443	0.003782779	4064	tags=50%, list=36%, signal=33%	SNCA/HAP1/PLCB1/ARHGEF28/PDGFD/EFNA5/ENPP1/ALK/CADM1/MTCL2/SIK2/JCAD/NRG1/PTPRR/INSR/PTPRG/PTPRE/SLC30A10/GAB2/GRB10/OSBPL8/PHIP/PIK3R3/IRS2/STMN1/FER/GRB14/MAPK1/DOCK3/MVB12B/AHI1/RABGEF1/EPHA5/PIK3CA/RBPJ/JAK2/GSK3B/MTSS1/ZDHHC17/SOS1/ARID5B/PAK3/MBD5/EPHA7/ERBIN/SMARCC1/EPN2/PDGFC/ROBO1/SHOC2/RTN4/PIK3CB/GIGYF2/NTRK3/MAPK14/BRAF/FGFR1/SAMD12/RASA1/SOS2/IQGAP1/CRIM1/C2CD5/MAP2K5/STXBP4/PTPN2/FY…
Figure 2a	ExN_CALB	ExN_PVALB_1&2	BP	GO:0120035	regulation of plasma membrane bounded cell projection organization	469	0.398949894	1.43455014	1.98E-06	0.000584689	0.000473158	4663	tags=60%, list=42%, signal=37%	SLIT1/HAP1/RIPOR2/PTPRO/ZNF804A/DPYSL3/EFNA5/NEGR1/DGKG/FNBP1L/DOCK11/SEMA6D/ALK/NEDD4L/TOX/PLXNC1/RAP2A/PTPRG/SEMA5A/NLGN1/CBFA2T2/CSMD3/CHODL/PTPRD/FER/MAP2/GPM6A/PIK3CA/EVL/ABL2/SYNE1/CAPRIN2/GSK3B/STAU2/STMN2/HOMER1/MYCBP2/MARK1/DNM3/PPFIA2/PAK3/BCL11A/NEURL1/PTEN/PRNP/ULK4/EPHA7/INPP5F/ELAVL4/TENM1/ROBO1/MAP3K13/DPYSL5/BMPR2/SHOC2/HECW1/RTN4/APC/TNR/PRKCI/ZMYND8/PUM2/NCKAP1/PLXNA2/MAPT/TNIK/…
Figure 2a	ExN_CALB	ExN_PVALB_1&2	BP	GO:0007186	G protein-coupled receptor signaling pathway	358	0.39744982	1.416086937	8.97E-05	0.007278237	0.005889892	3378	tags=38%, list=30%, signal=27%	NPFFR2/SNCA/NXPH2/PDE4B/NTS/PLCB1/DGKB/RGS9/DGKG/NMBR/AKAP13/GLRA2/KISS1R/BAIAP3/FSHR/HCRTR2/CNGB1/ADCYAP1/CHRM3/CALCRL/INSR/RIMS2/GNAS/RORB/ADGRL3/FZD3/PRKACB/RGS17/PARD3/STMN1/ARRB1/PDE3B/GIPC1/OPRM1/RGS7/JAK2/GPR158/HOMER1/ROCK2/AKAP12/NECAB2/NLN/PLPP1/TENM1/GNB1/GNAO1/ROCK1/ECE2/GNAQ/PIK3CB/ARHGEF12/USP33/PLPPR4/RAPGEF4/RAP1GDS1/ZDHHC21/CPE/ARHGEF11/TMOD2/GPR85/GPR179/OPRK1/KCNK2/GPR176/GLRB/…
Figure 2a	ExN_CALB	ExN_PVALB_1&2	BP	GO:0031344	regulation of cell projection organization	479	0.397386557	1.429552939	3.77E-06	0.000917282	0.000742308	4663	tags=60%, list=42%, signal=36%	SLIT1/HAP1/RIPOR2/PTPRO/ZNF804A/DPYSL3/EFNA5/NEGR1/DGKG/FNBP1L/DOCK11/SEMA6D/ALK/NEDD4L/TOX/PLXNC1/RAP2A/RAB8B/PTPRG/SEMA5A/NLGN1/CBFA2T2/CSMD3/CHODL/PTPRD/FER/MAP2/GPM6A/PIK3CA/EVL/ABL2/SYNE1/CAPRIN2/GSK3B/STAU2/STMN2/HOMER1/MYCBP2/MARK1/DNM3/PPFIA2/PAK3/BCL11A/NEURL1/PTEN/PRNP/ULK4/EPHA7/INPP5F/ELAVL4/TENM1/ROBO1/MAP3K13/DPYSL5/BMPR2/SHOC2/HECW1/RTN4/APC/TNR/MYO9A/PRKCI/ZMYND8/PUM2/NCKAP1/PLXNA…
Figure 2a	ExN_CALB	ExN_PVALB_1&2	BP	GO:1903530	regulation of secretion by cell	342	0.396982678	1.411575748	0.000125834	0.008538169	0.006909488	3777	tags=42%, list=34%, signal=29%	SYT10/SYT17/SNCA/CADPS2/HAP1/PLCB1/TTN/EFNA5/BAIAP3/PLA2G4A/ADCYAP1/CHRM3/RAB3B/ATP9A/RIMS2/RAB8B/STXBP5/CASK/GAB2/NLGN1/RAB27B/RIMS1/CLASP1/FRMD4A/PRKN/IRS2/FER/SYBU/TCF7L2/RABGEF1/EPHA5/OPRM1/JAK2/GPR158/SERGEF/CLOCK/VAMP2/PPFIA2/RFX3/CLASP2/HMGCR/RAB3GAP1/FBXL20/STXBP5L/SLC12A2/BRAF/RAPGEF4/RAP1GDS1/STXBP1/PCLO/SLC4A8/STXBP4/RIC1/OPRK1/CD200/SEPTIN2/PPP3CB/NF1/DNM1L/KDM5B/CYP19A1/DTNBP1/DNAJC1…
Figure 2a	ExN_CALB	ExN_PVALB_1&2	BP	GO:0007264	small GTPase mediated signal transduction	340	0.395042085	1.40462742	0.000123567	0.008524071	0.00689808	4415	tags=56%, list=40%, signal=35%	RERG/RIPOR2/ARHGEF28/AKAP13/DOCK11/MAP4K4/RASGRP3/RAP2A/GARNL3/SRGAP3/ARFGEF3/CDC42SE2/DENND1A/ARHGAP26/ARFGEF1/RAP1GAP2/STMN1/ARRB1/ITSN1/DOCK3/RRAS2/RABGEF1/RALGPS2/ABL2/DOCK9/ARHGAP21/ROCK2/HACD3/SOS1/ARHGEF9/ARHGAP5/LIPA/ARHGEF3/DENND4A/RALGAPA1/GNB1/CHM/ROCK1/ROBO1/YWHAQ/SHOC2/ALS2/RASA2/MYO9A/ABR/NCKAP1/PIK3CB/PHACTR4/ARHGEF12/MAPKAP1/ARHGAP35/RAPGEF6/SOS2/RAPGEF4/FAM13B/RALGPS1/ABI2/NISCH/…
Figure 2a	ExN_CALB	ExN_PVALB_1&2	MF	GO:0008289	lipid binding	494	0.394306818	1.418996623	4.04E-06	0.000929903	0.000752521	3029	tags=36%, list=27%, signal=28%	SYT10/SYT17/SNCA/ALDH1A2/CADPS2/PLCB1/DGKB/ITPR2/DGKG/BAIAP3/FNBP1L/CALB1/PLA2G4A/PARD3B/SH3PXD2B/RASGRP3/SH3GL3/SYT16/ESYT2/PGRMC1/GAB2/APPL2/DENND1B/GRAMD1B/OSBPL8/DENND1A/AGAP1/ARHGAP26/PARD3/TEC/FCHSD2/SBF2/PIK3C2G/TOM1L1/FER/MVB12B/BCAS3/SGIP1/MTSS1/ACBD6/MARK1/VAMP2/AMPH/EEA1/STX3/PTEN/WDFY3/HMGB1/CHPT1/PLCZ1/EPN2/FNBP1/DEPTOR/SNAP91/RASA2/SYT14/PRKCI/ZFYVE9/MAPT/ESRRG/VPS13B/MAPKAP1/ARHGAP…
Figure 2a	ExN_CALB	ExN_PVALB_1&2	BP	GO:0031346	positive regulation of cell projection organization	265	0.393939302	1.392540313	0.001371412	0.043330324	0.035064938	5293	tags=67%, list=47%, signal=36%	HAP1/RIPOR2/ZNF804A/DPYSL3/EFNA5/NEGR1/FNBP1L/DOCK11/ALK/TOX/PLXNC1/RAB8B/SEMA5A/NLGN1/CBFA2T2/CHODL/PTPRD/GPM6A/PIK3CA/ABL2/CAPRIN2/GSK3B/STAU2/STMN2/DNM3/NEURL1/ELAVL4/TENM1/ROBO1/MAP3K13/BMPR2/SHOC2/APC/PRKCI/ZMYND8/PUM2/NCKAP1/PLXNA2/MAPT/ADNP/NTRK3/BRAF/ARHGAP35/MACF1/KDM1A/RUFY3/ABI2/KIDINS220/PAFAH1B1/IFT88/FUT9/SCARB2/FYN/NTRK2/SMURF1/ATP8A2/TRAK1/RAP1A/NRDC/EP300/MTOR/HTT/IGF1R/MAP6/PLXN…
Figure 2a	ExN_CALB	ExN_PVALB_1&2	MF	GO:0106310	protein serine kinase activity	285	0.393842762	1.393530011	0.000911305	0.032238396	0.026088828	4081	tags=53%, list=37%, signal=35%	CDK15/RPS6KA2/TTN/NEK7/MAST4/MAP4K4/SIK2/CASK/PRKACB/NEK11/PRKX/DCLK1/DCLK2/MAPK1/TLK1/MAP4K3/RPS6KA5/PIK3CA/MAST2/MAP2K4/GSK3B/NEK1/ROCK2/MARK1/MAP3K2/PAK3/AKT3/TAOK1/ULK4/CDK13/SMG1/STK38/DYRK1A/ROCK1/MAP3K13/PRKCI/LMTK2/TNIK/PIK3CB/MAPK14/BRAF/MKNK1/CSNK1A1/MAP2K5/CDK14/EIF2AK2/SRPK2/ULK2/KSR2/TRPM7/PRKAA2/MARK3/TAF1/CDKL2/MAPK8/CDK8/STK32B/RPS6KC1/RPS6KA3/PKN2/MAPK10/CDK12/MTOR/NLK/CDC42BPA/T…
Figure 2a	ExN_CALB	ExN_PVALB_1&2	BP	GO:0010035	response to inorganic substance	306	0.393720087	1.3943179	0.000362276	0.016577938	0.013415648	3378	tags=35%, list=30%, signal=25%	SYT10/SYT17/SNCA/PLCB1/TTN/PDGFD/NEK7/GLRA2/ENPP1/KCNMB2/MEF2A/SLC30A10/FBLN5/NLGN1/PRKN/MNAT1/MAPK1/GRIA1/KMT2A/SPIDR/PIK3CA/SLC25A23/CACNA1G/HOMER1/JUND/TRPC1/PRNP/DNMT3A/SLC25A12/GUCY1B1/SETD2/MAPT/COX1/ADNP/SLC12A2/BRAF/IQGAP1/ATRX/ANK3/CPNE4/IFT88/FYN/PRKAA2/PAM/GPI/MAPK8/SYT13/KCNQ3/FANCC/MAP1B/MAPK9/VPS54/ADD1/GPHN/CREB1/CAMK2D/STIM1/KCNB1/ATG5/TOP2B/SETX/PPP3CA/ABL1/SYT9/SYT7/ANKH/CALM3/P…
Figure 2a	ExN_CALB	ExN_PVALB_1&2	BP	GO:0051656	establishment of organelle localization	337	0.392814546	1.396123131	0.000106602	0.00792933	0.006416787	3264	tags=42%, list=29%, signal=31%	SNCA/SLIT1/HAP1/ANKFN1/FNBP1L/DLG1/PARD3B/KIF13A/MYO1D/ATP9A/GAB2/NLGN1/CLASP1/PRKN/PARD3/CDK5RAP2/EXOC4/FER/EXOC6B/SYBU/MAP2/RABGEF1/ARHGAP21/CENPC/MARK1/EXOC6/PPFIA2/CLASP2/XPO1/SPIRE1/HOOK3/AGBL4/SNAP91/APC/UBE2B/AGTPBP1/MAPT/FBXW11/COPG2/CEP83/RAB11A/STXBP1/BORCS5/TRAPPC9/NMD3/PAFAH1B1/KIF3A/TRAPPC6B/YWHAZ/KIF1A/SPAST/MCPH1/PIBF1/DNM1L/DOCK7/EXOC2/TRAK2/CBL/DTNBP1/TANC2/BICDL1/SYNJ1/SPG11/TRA…
Figure 2a	ExN_CALB	ExN_PVALB_1&2	BP	GO:0050808	synapse organization	359	0.39212697	1.397585151	0.000146239	0.009170982	0.007421591	4253	tags=54%, list=38%, signal=35%	SNCA/SLIT1/PTPRO/ZNF804A/EFNA5/GABRA2/NEGR1/SLITRK6/DLG1/SLC7A11/ASIC2/PLXNC1/RAP2A/INSR/KIRREL3/LRFN5/FARP1/ADGRL3/NLGN1/ZDHHC2/PTPRD/CACNB2/GRIA1/SYBU/RPS6KA5/GPM6A/FRRS1L/ERC2/ADAM10/CAP2/CAPRIN2/GABRG2/STAU2/SLC8A3/SDK1/GPR158/DLG5/HOMER1/MYCBP2/DNM3/PPFIA2/ARHGEF9/PAK3/ERC1/SEPTIN11/NEURL1/PTEN/PRNP/EPHA7/GABRB3/STK38/NRXN1/NLGN4Y/FILIP1/ROCK1/ALS2/TNR/ZMYND8/MAPT/CTNND2/ADNP/MAPK14/MTMR2/SE…
Figure 2a	ExN_CALB	ExN_PVALB_1&2	CC	GO:0097060	synaptic membrane	311	0.389406461	1.379630742	0.000380504	0.016577938	0.013415648	4263	tags=51%, list=38%, signal=33%	CACNG3/PTPRO/GRIN3A/DGKB/RGS9/GRIK2/DMD/GABRA2/GLRA2/FXYD6/CNTNAP4/DLG1/SLC1A2/GABRB1/NETO2/RAP2A/CHRM3/RIMS2/LRFN5/CASK/GRIA2/FARP1/NLGN1/RIMS1/DENND1A/CNTNAP2/GRIN2A/PTPRD/ANK2/ITSN1/GRIA1/CACNG4/DNAJC6/GPM6A/ERC2/ADAM10/SYNE1/GABRG2/GPR158/DNM3/ZDHHC17/PPFIA2/ERC1/STX3/GRIA4/GABRB3/NRXN1/NLGN4Y/SNAP91/MTMR2/PLPPR4/STXBP1/ANK3/SLC4A8/SCN2A/NECTIN3/GPR179/OPRK1/AKAP9/ZC4H2/SRGAP2/GABRB2/DTNBP1/S…
Figure 2a	ExN_CALB	ExN_PVALB_1&2	BP	GO:0007507	heart development	338	0.386105651	1.372510717	0.000257468	0.013320765	0.01077979	3264	tags=42%, list=29%, signal=31%	ALDH1A2/NEBL/RPS6KA2/TTN/SGCZ/AKAP13/VGLL4/SH3PXD2B/ADAMTS6/NRG1/CALCRL/INSR/MEF2A/RBM24/KDM6A/DYNC2H1/COL11A1/DNAAF4/BASP1/ANK2/MNAT1/MAPK1/AHI1/FGF12/SYNE1/RBPJ/TPM1/MAP2K4/CACNA1G/ROCK2/UTY/SOS1/CDH11/PTEN/PDCD4/ROCK1/ROBO1/SETD2/BMPR2/RTN4/APC/ATF2/NTRK3/MAPK14/ASXL1/SEC24B/RB1CC1/MIB1/MDM4/PROX1/MAP2K5/AP2B1/SMYD2/CPE/NSD2/KCNK2/NIPBL/PPP3CB/NF1/BMPR1A/TFDP2/TBC1D32/TAB2/SORBS2/SGCD/EP300/CE…
Figure 2a	ExN_CALB	ExN_PVALB_1&2	BP	GO:0055080	monoatomic cation homeostasis	354	0.385953719	1.374054725	0.000157576	0.009451276	0.007648417	3121	tags=35%, list=28%, signal=26%	MCUB/SNCA/CALB2/HAP1/PLCB1/STC1/TRPC6/TMTC2/GRIK2/DMD/ITPR2/HCRTR2/CALB1/SLC39A10/SCN7A/CNGB1/SLC30A10/TMEM64/CACNB2/ANK2/MAPK1/GRIA1/JPH4/NDFIP1/ERC2/SLC25A23/SLC8A3/TRIM24/TRPC1/PRNP/BTBD9/DMXL1/DIAPH1/ATP6V1A/UBE3A/PIK3CB/SLC9A9/SLC12A2/MICU1/RAP1GDS1/DMXL2/COMMD1/THADA/ANK3/ATP6V1H/SLC4A8/IBTK/EXT2/SLC9A7/SLC4A10/SLC4A7/ATP2C1/ATP6V0A1/SNX10/ATP1B1/MICU3/APP/SGCD/SV2B/HTT/PDE4D/SLC30A9/CNNM2/…
Figure 2a	ExN_CALB	ExN_PVALB_1&2	BP	GO:0071417	cellular response to organonitrogen compound	400	0.385842418	1.379883812	0.000105474	0.00792933	0.006416787	3727	tags=45%, list=33%, signal=31%	SNCA/PDE4B/PLCB1/STC1/LYPD1/PDGFD/ITPR2/GLRA2/ENPP1/SLC1A2/ALK/GABRB1/MTCL2/SIK2/CHRM3/INSR/CACNA2D1/GNAS/PTPRE/SLC30A10/GRB10/APPL2/OSBPL8/PHIP/PIK3R3/PRKN/IRS2/PDE3B/FER/GRB14/MAPK1/GRIA1/SPIDR/PIK3CA/OPRM1/UBR1/JAK2/GSK3B/GABRG2/ROCK2/VAMP2/SOS1/CPEB4/BCL11A/NEURL1/PRNP/MBD5/GABRB3/DNMT3A/SMARCC1/XRN1/PDGFC/GNB1/GNAO1/ROCK1/SHOC2/DIAPH1/GNAQ/PRKCI/CPEB2/ATF2/NCOA2/BMT2/KDM1A/SOS2/ZEB1/RAP1GDS1…
Figure 2a	ExN_CALB	ExN_PVALB_1&2	BP	GO:0050801	monoatomic ion homeostasis	359	0.385230081	1.373003856	0.000348605	0.01639634	0.01326869	3121	tags=35%, list=28%, signal=26%	MCUB/SNCA/CALB2/HAP1/PLCB1/STC1/TRPC6/TMTC2/GRIK2/DMD/ITPR2/CA12/HCRTR2/CALB1/SLC39A10/SCN7A/CNGB1/SLC30A10/TMEM64/CACNB2/ANK2/MAPK1/GRIA1/JPH4/NDFIP1/ERC2/SLC25A23/SLC8A3/TRIM24/TRPC1/PRNP/BTBD9/DMXL1/DIAPH1/ATP6V1A/UBE3A/PIK3CB/SLC9A9/SLC12A2/MICU1/RAP1GDS1/DMXL2/COMMD1/THADA/ANK3/ATP6V1H/SLC4A8/IBTK/EXT2/SLC9A7/SLC4A10/SLC4A7/ATP2C1/ATP6V0A1/SNX10/ATP1B1/MICU3/APP/SGCD/SV2B/HTT/PDE4D/SLC30A9/C…
Figure 2a	ExN_CALB	ExN_PVALB_1&2	BP	GO:0060322	head development	485	0.384174594	1.381960082	2.69E-05	0.003616014	0.002926248	3969	tags=49%, list=36%, signal=33%	ALDH1A2/SLIT1/HAP1/PLCB1/CA10/SEMA6D/SLC1A2/ALK/SLC7A11/TOX/LHX2/FOXP2/KIRREL3/SEMA5A/TTC8/PGAP1/FZD3/BMERB1/DYNC2H1/SSBP3/DCLK1/CNTNAP2/IRS2/GRIN2A/CDK5RAP2/BASP1/DCLK2/IMMP2L/NCOR2/MACROD2/MNAT1/MAPK1/CCDC141/GRIA1/RTN1/AHI1/EPHA5/RBPJ/GSK3B/CHD5/RTN3/GPR158/DLG5/SOS1/ARID5B/AKT3/PTEN/EPHA7/HERC1/HOOK3/ELAVL4/ROBO1/YWHAQ/SETD2/RTN4/RAB3GAP1/TNR/UBE3A/AGTPBP1/PLXNA2/ATF2/COX1/FXR1/ARNT2/ANKRD11/…
Figure 2a	ExN_CALB	ExN_PVALB_1&2	BP	GO:0007420	brain development	456	0.382827765	1.376182584	9.87E-05	0.007708341	0.006237953	4219	tags=51%, list=38%, signal=33%	ALDH1A2/SLIT1/HAP1/PLCB1/CA10/SEMA6D/SLC1A2/ALK/SLC7A11/TOX/LHX2/FOXP2/KIRREL3/SEMA5A/TTC8/PGAP1/FZD3/BMERB1/DYNC2H1/SSBP3/DCLK1/CNTNAP2/IRS2/GRIN2A/CDK5RAP2/BASP1/DCLK2/IMMP2L/NCOR2/MACROD2/MNAT1/CCDC141/GRIA1/RTN1/AHI1/EPHA5/RBPJ/GSK3B/CHD5/RTN3/GPR158/DLG5/SOS1/AKT3/PTEN/EPHA7/HERC1/HOOK3/ELAVL4/ROBO1/YWHAQ/SETD2/RTN4/RAB3GAP1/TNR/UBE3A/AGTPBP1/PLXNA2/ATF2/COX1/FXR1/ARNT2/FBXW11/HPRT1/BPTF/CNT…
Figure 2a	ExN_CALB	ExN_PVALB_1&2	BP	GO:1901699	cellular response to nitrogen compound	423	0.381176103	1.367275245	0.000108858	0.00792933	0.006416787	3727	tags=44%, list=33%, signal=31%	SNCA/PDE4B/PLCB1/STC1/LYPD1/PDGFD/ITPR2/GLRA2/ENPP1/SLC1A2/ALK/GABRB1/MTCL2/SIK2/CHRM3/INSR/CACNA2D1/GNAS/PTPRE/SLC30A10/GRB10/APPL2/OSBPL8/PHIP/PIK3R3/PRKN/IRS2/PDE3B/FER/GRB14/MAPK1/GRIA1/SPIDR/PIK3CA/OPRM1/UBR1/JAK2/GSK3B/GABRG2/ROCK2/VAMP2/SOS1/CPEB4/BCL11A/NEURL1/PRNP/MBD5/GABRB3/DNMT3A/SMARCC1/XRN1/PDGFC/GNB1/GNAO1/ROCK1/GUCY1B1/SHOC2/DIAPH1/GNAQ/PRKCI/CPEB2/ATF2/NCOA2/BMT2/KDM1A/SOS2/ZEB1/…
Figure 2a	ExN_CALB	ExN_PVALB_1&2	BP	GO:0098662	inorganic cation transmembrane transport	493	0.381133581	1.371217531	2.67E-05	0.003616014	0.002926248	3141	tags=35%, list=28%, signal=26%	MCUB/SNCA/CACNG3/PDE4B/SLC15A1/SCN9A/HAP1/PLCB1/TRPC6/KCNV1/GRIN3A/CACNA1E/KCNH7/DMD/ITPR2/FXYD6/SLC39A10/DLG1/SCN7A/KCNMB2/NEDD4L/ASIC2/SLC17A6/SCN3A/CACNA2D1/SLC30A10/TUSC3/GRIN2A/CACNB2/ANK2/JPH4/CACNG4/SLC41A2/GPM6A/KCNB2/FGF12/CACNA1B/OPRM1/SLC25A23/RGS7/CACNA1G/SLC8A3/NALCN/CACNA2D3/UBR3/VAMP2/TRPC1/SLC6A15/PRNP/CATSPER2/SLC25A12/NIPAL2/DPP10/HECW1/DIAPH1/ATP6V1A/COX3/COX1/CYTB/SLC9A9/SLC13…
Figure 2a	ExN_CALB	ExN_PVALB_1&2	BP	GO:0055082	intracellular chemical homeostasis	423	0.379239699	1.360329382	0.000155308	0.009451276	0.007648417	3909	tags=43%, list=35%, signal=29%	MCUB/SNCA/CALB2/HAP1/PLCB1/STC1/TRPC6/EFNA5/GRIK2/DMD/ITPR2/BAIAP3/ENPP1/HCRTR2/CALB1/SLC39A10/CNGB1/SLC7A11/SLC30A10/TMEM64/IRS2/CACNB2/ANK2/MAPK1/GRIA1/JPH4/SYBU/NDFIP1/EPHA5/PIK3CA/ERC2/SLC25A23/SLC8A3/TRPC1/PDK3/PRNP/ZBTB20/DMXL1/RTN4/DIAPH1/ATP6V1A/UBE3A/PTPRN2/PIK3CB/SLC9A9/ADNP/SLC12A2/MICU1/HK1/RAP1GDS1/DMXL2/THADA/ATP6V1H/SLC4A8/STXBP4/OPRK1/IBTK/PPP3CB/PRKAA2/SLC9A7/SLC4A10/SLC4A7/ATP2C…
Figure 2a	ExN_CALB	ExN_PVALB_1&2	BP	GO:0048589	developmental growth	402	0.378844185	1.355021648	0.000234684	0.012695105	0.010273477	3434	tags=43%, list=31%, signal=31%	SYT17/SLIT1/PLCB1/STC1/EFNA5/SLITRK6/SEMA6D/SLC1A2/TXK/NEDD4L/VGLL4/LHX2/INSR/RIMS2/GNAS/SEMA5A/TTC8/SCAPER/RIMS1/DCLK1/PRKN/TEC/BASP1/MAP2/PRMT2/PIK3CA/ADARB1/RBPJ/MAP2K4/GSK3B/RASAL2/MYCBP2/SOS1/NRN1/ARID5B/FTO/BCL11A/PTEN/MBD5/EPHA7/MAP3K13/BMPR2/RTN4/TNR/UBE3A/PUM2/ATF2/MAPT/GIGYF2/ADNP/MAPK14/MACF1/RTF1/IQGAP1/RUFY3/PROX1/ATRX/PAFAH1B1/ULK2/ATRN/SPTBN4/TBL1XR1/KPNA1/KCNK2/NIPBL/PPP3CB/SMURF1…
Figure 2a	ExN_CALB	ExN_PVALB_1&2	BP	GO:0048729	tissue morphogenesis	320	0.375041941	1.330699501	0.001573899	0.047899765	0.038762745	4041	tags=47%, list=36%, signal=31%	ALDH1A2/STC1/TTN/DLG1/LHX2/NRG1/TTC8/FZD3/PRKACB/COL11A1/CLASP1/PRKX/EXOC4/HS2ST1/AHI1/ADARB1/RBPJ/TPM1/MTSS1/ADAM17/DLG5/SOS1/CLASP2/PTEN/EPHA7/NPHP1/ROBO1/SETD2/BMPR2/APC/MYO9A/PHACTR4/SEC24B/ARHGAP35/MRTFA/TXNRD1/MIB1/MDM4/PROX1/MTHFD1L/PAFAH1B1/CEP290/ARHGAP12/STARD13/SMURF1/BTRC/EXT2/BMPR1A/KDM5B/MAGED1/GPI/RAB10/DAAM1/MTOR/HECTD1/EXOC5/PLXNA1/TSC1/MLLT3/VCL/KRAS/WLS/WDPCP/DEAF1/FOXP1/SMURF2…
Figure 2a	ExN_CALB	ExN_PVALB_1&2	BP	GO:0051640	organelle localization	459	0.374398226	1.34599542	0.00020292	0.011349828	0.009184816	3700	tags=45%, list=33%, signal=32%	SNCA/SLIT1/HAP1/ANKFN1/FNBP1L/SYN2/DLG1/PARD3B/KIF13A/RAB3B/MYO1D/ATP9A/ESYT2/RAB8B/MEF2A/GAB2/NLGN1/CLASP1/PRKN/PARD3/STX7/CDK5RAP2/EXOC4/FER/EXOC6B/SYBU/MAP2/RABGEF1/ARHGAP21/CENPC/MARK1/EXOC6/PPFIA2/CLASP2/STX3/PTEN/XPO1/SPIRE1/HOOK3/AGBL4/SNAP91/APC/UBE2B/AGTPBP1/MAPT/FBXW11/COPG2/CEP83/RAB11A/STXBP1/BORCS5/PCLO/TRAPPC9/NMD3/RNF13/PAFAH1B1/ATCAY/CEP290/STX12/KIF3A/TRAPPC6B/YWHAZ/KIF1A/SPAST/M…
Figure 2a	ExN_CALB	ExN_PVALB_1&2	MF	GO:0004672	protein kinase activity	405	0.374134548	1.338922855	0.000535797	0.021323682	0.017256127	4081	tags=49%, list=37%, signal=32%	LTBP1/CDK15/RPS6KA2/TTN/NEK7/MAST4/TXK/ALK/MAP4K4/PIK3C3/SIK2/INSR/CASK/PRKACB/NEK11/PRKX/DCLK1/TEC/DCLK2/FER/MAPK1/TLK1/MAP4K3/RPS6KA5/EPHA5/PIK3CA/MAST2/ABL2/JAK2/MAP2K4/GSK3B/NEK1/ROCK2/PAN3/MARK1/TRIM24/MAP3K2/PAK3/AKT3/TAOK1/PDK3/ULK4/EPHA7/CDK13/SMG1/STK38/DYRK1A/ROCK1/MAP3K13/BMPR2/PRKCI/LMTK2/TNIK/ACVR2A/PIK3CB/NTRK3/MAPK14/BRAF/FGFR1/MKNK1/CSNK1A1/CRIM1/MAP2K5/CDK14/EIF2AK2/SRPK2/ULK2/KS…
Figure 2a	ExN_CALB	ExN_PVALB_1&2	BP	GO:0010638	positive regulation of organelle organization	358	0.373257979	1.329893035	0.001279372	0.041695437	0.033741911	4666	tags=54%, list=42%, signal=32%	SNCA/HAP1/PLCB1/NEK7/DLG1/INSR/SEMA5A/CLASP1/PHIP/PRKN/PPM1E/SYNPO2/CDK5RAP2/FCHSD2/NAV3/FER/MAPK1/ERC2/EVL/TPM1/GSK3B/MTSS1/STMN2/ROCK2/PAN3/MPHOSPH8/PPHLN1/SPIRE1/TENM1/LNPK/RAB3GAP1/LIMCH1/DDHD1/UBE2B/NCKAP1/MAPT/NSMCE2/ADD3/BRAF/ARHGAP35/CNOT6L/C2CD5/PROX1/INO80/ATRX/ABI2/SMC5/IFT88/RAD50/SPAST/AKAP9/SH3GLB1/PPP3CB/CNOT2/DNM1L/TNKS/CTTN/HMBOX1/SYNJ1/G3BP2/MAPK8/RAB3GAP2/XRCC5/MTOR/HTT/DOC2A/A…
Figure 2a	ExN_CALB	ExN_PVALB_1&2	BP	GO:0044089	positive regulation of cellular component biogenesis	356	0.373124252	1.329238252	0.001095293	0.036857058	0.029826467	4464	tags=53%, list=40%, signal=33%	SNCA/HAP1/RIPOR2/DPYSL3/EFNA5/NEK7/FNBP1L/DOCK11/SLITRK6/DLG1/MAP4K4/ASIC2/NRG1/NLGN1/CLASP1/CNTNAP2/PPM1E/SYNPO2/CDK5RAP2/FCHSD2/PTPRD/NAV3/FER/GPM6A/SPIDR/PIK3CA/EVL/TPM1/FAF1/GSK3B/MTSS1/STAU2/DLG5/ROCK2/PAN3/MPHOSPH8/DNM3/CLASP2/NEURL1/PPHLN1/NPHP1/NRXN1/TENM1/ROCK1/RAB3GAP1/LIMCH1/APC/ZMYND8/FNIP1/NCKAP1/MAPT/ADNP/BRAF/ARHGAP35/CNOT6L/ABI2/IFT88/AKAP9/SH3GLB1/NTRK2/CNOT2/CTTN/ABCA3/G3BP2/MAP…
Figure 2a	ExN_CALB	ExN_PVALB_1&2	BP	GO:0019725	cellular homeostasis	492	0.364679847	1.311965677	0.000239241	0.012695105	0.010273477	3121	tags=35%, list=28%, signal=26%	MCUB/SNCA/CALB2/HAP1/PLCB1/STC1/TRPC6/SGCZ/EFNA5/GRIK2/DMD/ITPR2/BAIAP3/ENPP1/HCRTR2/CALB1/SLC39A10/SCN7A/CNGB1/SLC7A11/SLC30A10/NELL2/TMEM64/PRKN/IRS2/CACNB2/ANK2/MAPK1/GRIA1/JPH4/SYBU/NDFIP1/CHD6/EPHA5/PIK3CA/ERC2/SLC25A23/SLC8A3/TRPC1/TAOK1/PDK3/PRNP/ZBTB20/DMXL1/RTN4/DIAPH1/ATP6V1A/FGGY/UBE3A/PTPRN2/PIK3CB/SLC9A9/ADNP/SLC12A2/UBE2K/MICU1/HK1/TXNRD1/RAP1GDS1/DMXL2/THADA/ATP6V1H/SLC4A8/STXBP4/O…
Figure 2a	ExN_CALB	ExN_PVALB_1&2	BP	GO:0030334	regulation of cell migration	496	0.364515915	1.311864233	0.000243798	0.012773151	0.010336636	4187	tags=47%, list=38%, signal=31%	PLCB1/STC1/RIPOR2/PDGFD/DPYSL3/EPB41L4B/SEMA6D/MAP4K4/PLXNC1/RAP2A/JCAD/PTPRR/INSR/PTPRG/SEMA5A/SRGAP3/APPL2/BMERB1/OSBPL8/CLASP1/PRKX/PIK3R3/IRS2/MCAM/STMN1/NAV3/FER/MAPK1/PTPRU/RRAS2/BCAS3/RABGEF1/EVL/ADAM10/ABL2/ADARB1/TPM1/JAK2/JAM3/ADAM17/DLG5/ROCK2/TJP1/AKAP12/ARID4A/CLASP2/CDH11/AKT3/PTEN/ULK4/ARHGAP5/NEXMIF/HMGB1/PDGFC/BEX4/AFDN/ROCK1/ROBO1/BMPR2/RTN4/LIMCH1/APC/TNR/ZMYND8/PLXNA2/ARID4B/Z…
Figure 2a	ExN_CALB	ExN_PVALB_1&2	BP	GO:0006897	endocytosis	446	0.363506118	1.306330415	0.00065486	0.025096907	0.020309599	4663	tags=54%, list=42%, signal=33%	SNCA/CACNG3/FNBP1L/ENPP1/NEDD4L/PIK3C3/SH3GL3/CALCRL/INSR/ATP9A/ESYT2/XKR6/APPL2/NLGN1/DENND1B/RAB27B/DPYSL2/CDC42SE2/DENND1A/PRKN/ARRB1/FCHSD2/ANK2/RABGAP1L/ITSN1/MAPK1/GRIA1/LDLR/CACNG4/DNAJC6/AHI1/RABGEF1/TBC1D5/PIK3CA/ABL2/SYNE1/SGIP1/LYST/SMAP1/VAMP2/DNM3/AMPH/EEA1/BTBD9/EHBP1/NECAB2/LIPA/INPP5F/HMGB1/EPN2/NLGN4Y/FNBP1/ROCK1/SNAP91/UBE3A/LMBRD1/ZFYVE9/RABEP1/PIK3CB/USP33/MTMR2/RUFY2/ATXN2/MI…
Figure 2a	ExN_CALB	ExN_PVALB_1&2	BP	GO:0030036	actin cytoskeleton organization	442	0.359949664	1.292963932	0.00104007	0.035577256	0.02879079	4663	tags=54%, list=42%, signal=33%	NEBL/SHROOM3/TTN/DPYSL3/EFNA5/AKAP13/EPB41L4B/DLG1/RAP2A/MYO1D/PAWR/MEF2A/SEMA5A/TTC8/FARP1/CLASP1/ARHGAP26/ARFGEF1/PRKN/STMN1/ARRB1/PPM1E/SYNPO2/FCHSD2/FER/PPP1R9A/BCAS3/EPHA5/DIAPH3/PIK3CA/EVL/ABL2/CAP2/MICAL3/TPM1/JAK2/MTSS1/STAU2/JAM3/ROCK2/SSH2/TJP1/CLASP2/PAK3/TAOK1/SPIRE1/NPHP1/TENM1/ROCK1/LIMCH1/DIAPH1/PRKCI/NCKAP1/TNIK/FAM171A1/SPECC1L/PHACTR4/ADD3/BRAF/ARHGAP35/MRTFA/RASA1/RAP1GDS1/MEGF…
Figure 2a	ExN_CALB	ExN_PVALB_1&2	BP	GO:0030029	actin filament-based process	500	0.359367021	1.293621039	0.000480845	0.019902161	0.016105766	4663	tags=53%, list=42%, signal=32%	PDE4B/STC1/NEBL/SHROOM3/TTN/DPYSL3/EFNA5/AKAP13/EPB41L4B/FNBP1L/DLG1/NEDD4L/RAP2A/MYO1D/CACNA2D1/PAWR/MEF2A/SEMA5A/TTC8/FARP1/CLASP1/ARHGAP26/ARFGEF1/PRKN/STMN1/ARRB1/PPM1E/SYNPO2/FCHSD2/CACNB2/ANK2/FER/PPP1R9A/BCAS3/EPHA5/DIAPH3/PIK3CA/FGF12/EVL/ABL2/CAP2/MICAL3/TPM1/JAK2/MTSS1/STAU2/CACNA1G/JAM3/ROCK2/SSH2/TJP1/CLASP2/PAK3/TAOK1/SPIRE1/NPHP1/TENM1/ROCK1/LIMCH1/DIAPH1/PRKCI/NCKAP1/TNIK/FAM171A1/…
Figure 2a	ExN_CALB	ExN_PVALB_1&2	MF	GO:0016773	phosphotransferase activity, alcohol group as acceptor	489	0.355366823	1.277971677	0.000718971	0.026809208	0.021695274	4058	tags=47%, list=36%, signal=31%	LTBP1/CDK15/RPS6KA2/TTN/DGKB/NEK7/MAST4/DGKG/TXK/ALK/MAP4K4/PIK3C3/SIK2/INSR/CASK/PRKACB/PGM2L1/NEK11/PRKX/PIK3R3/DCLK1/TEC/DCLK2/ADK/PIK3C2G/FER/MAPK1/TLK1/MAP4K3/RPS6KA5/EPHA5/PIK3CA/MAST2/ABL2/JAK2/MAP2K4/GSK3B/N4BP2/NEK1/ROCK2/PAN3/MARK1/TRIM24/NT5C2/MAP3K2/PAK3/AKT3/TAOK1/PDK3/ULK4/EPHA7/CDK13/SMG1/STK38/DYRK1A/ROCK1/MAP3K13/BMPR2/PRKCI/FGGY/LMTK2/TNIK/ACVR2A/PIK3CB/NTRK3/MAPK14/BRAF/HK1/FGF…
