# Supplementary material for: Disturbances of paraventricular thalamic nucleus neurons in bipolar disorder revealed by single-nucleus analysis
Source: Nat Commun. 2026 Jan 7;17:1338. doi: 10.1038/s41467-025-68094-5 (PMC12873406; doi:10.1038/s41467-025-68094-5)
Supplement: Supplementary file 3 — Supplementary Data 1-31 [file 41467_2025_68094_MOESM3_ESM.zip › SupplementaryData/DataS03.ExN_Tha_specific_genes.txt]

#### Genes specifically expressed in ExN_Tha clusters compared with ExN_FrC clusters
gene	entrezid	p_val	avg_log2FC	pct1	pct2	p_val_adj
NXPH1	30010	0	13.08524757	0.815	0	0
RGS16	6004	0	13.00594969	0.782	0	0
ADARB2	105	0	12.62880132	0.888	0.001	0
CYP2J2	1573	0	12.90132327	0.67	0	0
PVALB	5816	0	12.86987135	0.627	0	0
SHOX2	6474	0	12.1460792	0.819	0	0
ZIC1	7545	0	11.6101103	0.751	0	0
LHX9	56956	0	11.43186294	0.696	0	0
TGFBR2	7048	0	11.3199448	0.592	0.001	0
FRMD4B	23150	0	10.58739105	0.851	0.002	0
LPAR1	1902	0	11.04883351	0.603	0	0
WIF1	11197	0	10.97370997	0.428	0	0
CHRNA2	1135	0	10.39766525	0.596	0	0
ZIC4	84107	0	10.59253804	0.469	0	0
ZIC2	7546	0	10.48170983	0.493	0	0
PROX1	5629	0	9.51272831	0.844	0.003	0
SLC7A2	6542	0	9.969746913	0.611	0.002	0
CASQ2	845	0	9.490992852	0.702	0.006	0
SLC22A3	6581	0	10.12933697	0.386	0	0
LEF1	51176	0	8.863879324	0.836	0.009	0
MATN3	4148	0	9.179002915	0.574	0.001	0
GPR149	344758	0	8.743394268	0.652	0.002	0
LYPD6	130574	0	8.658939867	0.678	0.004	0
RNF220	55182	0	7.676232896	0.903	0.07	0
AKAIN1	642597	0	8.401231971	0.541	0.001	0
TAFA4	151647	0	7.697908462	0.853	0.039	0
ADGRG6	57211	0	7.96125854	0.696	0.005	0
UACA	55075	0	7.928074362	0.683	0.006	0
LHFPL3	375612	0	7.393262636	0.984	0.037	0
TANC1	85461	0	7.48526873	0.871	0.022	0
PON2	5445	0	8.779643451	0.326	0	0
SLCO1C1	53919	0	9.09726011	0.236	0	0
SOX2	6657	0	8.68244048	0.311	0	0
COL4A4	1286	0	7.315247942	0.768	0.021	0
EBF1	1879	0	8.387569558	0.359	0.003	0
RGS8	85397	0	7.046708667	0.863	0.019	0
SLC24A3	57419	0	6.871653696	0.974	0.017	0
PDE3A	5139	0	7.110115927	0.764	0.02	0
DAAM2	23500	0	7.530224539	0.565	0.005	0
ST8SIA6	338596	0	6.818892192	0.892	0.042	0
GPRC5B	51704	0	7.210386236	0.631	0.005	0
BMP7	655	0	8.040853488	0.345	0.001	0
CYBRD1	79901	0	7.458941455	0.513	0.004	0
ANXA2	302	0	7.522317241	0.475	0.003	0
CYP27C1	339761	0	6.777323936	0.727	0.014	0
NKD1	85407	0	6.602122925	0.771	0.019	0
BCHE	590	0	6.842022883	0.651	0.008	0
SOX13	9580	0	7.323772543	0.459	0.003	0
NMU	10874	0	8.635701126	0.171	0	0
ATP11C	286410	0	6.360912052	0.81	0.03	0
GRIN2D	2906	0	6.191397336	0.905	0.027	0
DOCK5	80005	0	6.857285756	0.526	0.006	0
COL25A1	84570	0	6.446349015	0.644	0.08	0
SYNDIG1L	646658	0	6.408653768	0.646	0.009	0
CA12	771	0	6.565442534	0.56	0.009	0
PARD3	56288	0	5.739700188	0.927	0.048	0
ARHGAP24	83478	0	6.10E+00	0.711	0.034	0
CALB2	794	0	7.652516051	0.24	0	0
TMCC3	57458	0	7.21860419	0.307	0.002	0
GRIP2	80852	0	6.049268769	0.677	0.011	0
HTR7	3363	0	5.681364519	0.838	0.048	0
PPARA	5465	0	6.451485768	0.489	0.004	0
FLT3	2322	0	5.761102941	0.787	0.018	0
GPR4	2828	0	7.512209133	0.232	0.001	0
PRKCH	5583	0	5.713747687	0.805	0.091	0
MYO5B	4645	0	6.296255295	0.518	0.014	0
CLMN	79789	0	5.54296951	0.856	0.181	0
GDNF	2668	0	6.39742422	0.45	0.004	0
EYA4	2070	0	6.24638873	0.462	0.018	0
LRP4	4038	0	7.424591665	0.204	0.001	0
RBMS3	27303	0	5.083462349	0.99	0.505	0
FBN2	2201	0	8.048473545	0.125	0.003	0
CACNG4	27092	0	5.249588445	0.846	0.048	0
PLEKHA7	144100	0	5.119317204	0.915	0.087	0
TSPAN2	10100	0	5.497482241	0.691	0.017	0
ZIC5	85416	0	7.325051733	0.192	0	0
DNER	92737	0	4.955027676	0.979	0.229	0
PCOLCE2	26577	0	5.693908563	0.585	0.014	0
SLC6A1	6529	0	5.958149479	0.487	0.007	0
GNG12	55970	0	7.58087999	0.155	0.002	0
NOG	9241	0	7.561364792	0.155	0	0
UGT8	7368	0	7.824788319	0.129	0	0
THSD4	79875	0	5.000516668	0.889	0.269	0
NPL	80896	0	5.013477208	0.859	0.174	0
CARD11	84433	0	5.297693609	0.694	0.017	0
METRNL	284207	0	6.75E+00	0.251	0.001	0
NEK3	4752	0	5.88077435	0.458	0.007	0
VANGL1	81839	0	5.168117978	0.72	0.037	0
ARHGEF40	55701	0	6.768003496	0.236	0.001	0
SOX11	6664	0	6.202791842	0.347	0.002	0
PLEKHG4B	153478	0	5.44861588	0.581	0.027	0
HRH3	11255	0	5.18147021	0.686	0.021	0
INHBB	3625	0	6.10357205	0.357	0.003	0
COL4A3	1285	0	4.955094553	0.786	0.105	0
KLHL13	90293	0	4.872848492	0.816	0.068	0
HEG1	57493	0	6.206095396	0.322	0.004	0
GRIN2C	2905	0	6.84891862	0.203	0.001	0
CD226	10666	0	4.831730769	0.819	0.151	0
ZFHX4	79776	0	4.883592982	0.785	0.042	0
SLITRK6	84189	0	5.892216862	0.386	0.003	0
CNKSR3	154043	0	4.658859607	0.873	0.263	0
VAV3	10451	0	4.5583738	0.914	0.158	0
SH3BP4	23677	0	5.503327983	0.469	0.008	0
SHISA6	388336	0	4.524590892	0.923	0.484	0
PTPRM	5797	0	4.426820193	0.984	0.413	0
TMEM63A	9725	0	6.595314984	0.215	0.001	0
EGFLAM	133584	0	5.81314911	0.369	0.011	0
PTHLH	5744	0	6.270917614	0.266	0.002	0
FGF13	2258	0	4.383672115	0.974	0.561	0
FAM20A	54757	0	4.773994928	0.737	0.095	0
NGF	4803	0	5.976008144	0.313	0.003	0
RNF152	220441	0	4.483114625	0.874	0.05	0
CFAP47	286464	0	5.059960154	0.567	0.024	0
CPM	1368	0	5.714199166	0.351	0.009	0
NACC2	138151	0	4.740042919	0.681	0.024	0
ATP10A	57194	0	4.622540734	0.728	0.069	0
ITIH5	80760	0	6.241263836	0.237	0.008	0
SLC15A1	6564	0	7.150679268	0.124	0.001	0
EDNRB	1910	0	4.939937517	0.574	0.031	0
NTNG1	22854	0	4.172932072	0.976	0.554	0
GRID2IP	392862	0	4.356711873	0.83	0.111	0
AMOTL1	154810	0	4.227782412	0.898	0.177	0
PCP4	5121	0	4.312956292	0.832	0.151	0
ZNF385D	79750	0	4.172696393	0.892	0.188	0
LEMD1	93273	0	4.915448639	0.528	0.018	0
CACNG5	27091	0	4.515195672	0.695	0.041	0
PADI1	29943	0	6.416517535	0.186	0.001	0
SLC27A6	28965	0	6.698078943	0.151	0.006	0
SAMD5	389432	0	4.027180214	0.946	0.326	0
ATP2A3	489	0	5.244145299	0.405	0.01	0
RGS3	5998	0	4.396471921	0.711	0.053	0
ROBO1	6091	0	3.902132352	0.998	0.635	0
ADAMTS12	81792	0	5.134437341	0.421	0.024	0
ENPP2	5168	0	5.249885844	0.379	0.016	0
TCF7L2	6934	0	3.892276941	0.97	0.613	0
NDST4	64579	0	5.760270753	0.26	0.013	0
CTSC	1075	0	4.426119028	0.655	0.06	0
ZFHX3	463	0	3.818634719	0.98	0.477	0
DOCK11	139818	0	4.696858551	0.523	0.015	0
TMEM26	219623	0	4.311558226	0.68	0.052	0
TOX3	27324	0	4.01596005	0.832	0.105	0
CCBE1	147372	0	4.043687669	0.815	0.243	0
SLC17A6	57084	0	3.871759569	0.914	0.213	0
CAMK2N2	94032	0	4.310931649	0.674	0.032	0
TES	26136	0	5.235233851	0.354	0.008	0
LGALS3	3958	0	5.410535375	0.309	0.005	0
CLTCL1	8218	0	3.840029673	0.912	0.154	0
ADCY8	114	0	3.771785176	0.953	0.318	0
DAPL1	92196	0	4.459197549	0.582	0.026	0
RHOU	58480	0	4.578826598	0.531	0.026	0
LRRC3B	116135	0	3.760249765	0.921	0.19	0
CA2	760	0	6.364073268	0.148	0.001	0
TNS3	64759	0	4.299647829	0.605	0.035	0
ADAM12	8038	0	3.876805754	0.804	0.174	0
LYPD6B	130576	0	3.808042472	0.822	0.107	0
TENT5A	55603	0	6.425470959	0.128	0.003	0
CHRNA6	8973	0	4.925710142	0.361	0.01	0
GRIK1	2897	0	4.435317396	0.506	0.089	0
SULF1	23213	0	4.01772969	0.662	0.034	0
TRPC3	7222	0	3.873334565	0.725	0.145	0
MTUS1	57509	0	3.703156598	0.803	0.118	0
ADM	133	0	6.073004442	0.155	0.001	0
RTTN	25914	0	3.488043761	0.929	0.543	0
PARD3B	117583	0	5.431570825	0.239	0.015	0
SCN7A	6332	0	3.645493285	0.811	0.1	0
PPP1R17	10842	0	4.412748031	0.473	0.022	0
SRGAP1	57522	0	3.392524237	0.957	0.313	0
PDLIM5	10611	0	4.03E+00	0.614	0.032	0
NRIP3	56675	0	3.593915862	0.827	0.137	0
ABTB2	25841	0	3.916819511	0.658	0.089	0
INSYN2A	642938	0	3.723823795	0.751	0.078	0
LRP2	4036	0	5.685866932	0.192	0.007	0
NHLH2	4808	0	4.584308013	0.411	0.011	0
TENM1	10178	0	3.442222196	0.9	0.322	0
RASSF3	283349	0	3.598932459	0.803	0.186	0
SPON1	10418	0	3.69273899	0.746	0.11	0
RELL1	768211	0	3.867287768	0.652	0.068	0
MEGF11	84465	0	3.578603973	0.79	0.187	0
HEBP2	23593	0	4.324586525	0.471	0.015	0
RCAN3	11123	0	4.255709814	0.492	0.019	0
CCNJL	79616	0	4.032726726	0.574	0.05	0
SPTLC3	55304	0	5.541225633	0.2	0.009	0
MAML2	84441	0	3.515534787	0.814	0.21	0
CHRNA3	1136	0	5.74964247	0.172	0.001	0
SUSD2	56241	0	5.23435314	0.245	0.004	0
LPAR3	23566	0	5.920562019	0.152	0.002	0
ZFAND4	93550	0	3.774939906	0.661	0.04	0
MYO18B	84700	0	4.156023119	0.506	0.042	0
FRMPD1	22844	0	4.132096894	0.513	0.031	0
SNCAIP	9627	0	3.432304618	0.831	0.252	0
LRRC63	220416	0	4.493607113	0.384	0.015	0
CYP19A1	1588	0	5.414701467	0.202	0.004	0
TGFBR1	7046	0	3.355185878	0.835	0.2	0
BSPRY	54836	0	3.952628938	0.546	0.033	0
PHACTR2	9749	0	3.131861577	0.957	0.57	0
MMP15	4324	0	4.474040927	0.376	0.012	0
SYCP1	6847	0	5.2453624	0.22	0.005	0
FAM222A	84915	0	3.537882755	0.716	0.077	0
ARHGAP18	93663	0	3.1951251	0.9	0.254	0
SYT9	143425	0	3.114817606	0.938	0.365	0
DIPK1C	125704	0	5.552229075	0.173	0.002	0
PAPPA	5069	0	3.500106371	0.715	0.121	0
THSD7A	221981	0	3.133487776	0.898	0.334	0
WLS	79971	0	3.118317263	0.904	0.192	0
NEFH	4744	0	4.719688368	0.292	0.008	0
NOTCH2	4853	0	3.429762811	0.706	0.093	0
CPNE7	27132	0	3.163202397	0.845	0.2	0
KCNK13	56659	0	3.497611444	0.664	0.092	0
STK33	65975	0	3.239847462	0.79	0.132	0
ARHGAP31	57514	0	4.562819083	0.312	0.007	0
FRAS1	80144	0	2.93416235	0.963	0.742	0
IL13RA1	3597	0	6.148005843	0.102	0.001	0
BMP6	654	0	4.322258174	0.349	0.018	0
SASH1	23328	0	2.891561422	0.939	0.546	0
CNTN5	53942	0	2.825383665	0.983	0.778	0
CA8	767	0	3.309738001	0.698	0.087	0
PLCB4	5332	0	2.810479113	0.982	0.702	0
EPHX2	2053	0	3.147613313	0.774	0.112	0
ZNF423	23090	0	2.951644903	0.885	0.282	0
VEGFC	7424	0	3.90569472	0.455	0.016	0
MME	4311	0	3.466034604	0.617	0.035	0
RBPMS2	348093	0	5.812442639	0.119	0.001	0
HS3ST5	222537	0	2.815074229	0.945	0.546	0
PLEKHD1	400224	0	3.33591726	0.657	0.119	0
CACHD1	57685	0	2.79E+00	0.95	0.467	0
GBX2	2637	0	5.28E+00	0.169	0.001	0
CGNL1	84952	0	5.49E+00	0.146	0.002	0
PITPNC1	26207	0	2.747505215	0.97	0.611	0
RND3	390	0	4.974145637	0.206	0.004	0
COCH	1690	0	3.655859652	0.511	0.038	0
MAPKAPK2	9261	0	3.238663538	0.68	0.075	0
CYP27A1	1593	0	4.11838758	0.368	0.018	0
SAMD11	148398	0	4.812936535	0.222	0.005	0
TTC38	55020	0	5.080712763	0.183	0.003	0
SDC2	6383	0	3.408868942	0.582	0.087	0
ZHX2	22882	0	2.885447898	0.832	0.211	0
IKZF1	10320	0	5.620719461	0.122	0.001	0
COL1A1	1277	0	5.14598027	0.168	0.004	0
NAT16	375607	0	4.055729717	0.356	0.014	0
HMCN1	83872	0	5.39047642	0.141	0.019	0
VWC2	375567	0	2.656794365	0.93	0.473	0
SEPTIN4	5414	0	3.227767436	0.626	0.054	0
RNF182	221687	0	2.964022772	0.743	0.086	0
COL6A5	256076	0	5.677312573	0.113	0.004	0
LIPG	9388	0	4.555998077	0.245	0.008	0
INPP4B	8821	0	2.53787639	0.987	0.751	0
SFMBT2	57713	0	2.566995897	0.955	0.471	0
KIRREL1	55243	0	5.110064493	0.162	0.005	0
TMEM163	81615	0	2.544333227	0.959	0.604	0
KANK1	23189	0	3.393647769	0.531	0.043	0
RSPO3	84870	0	3.119461947	0.642	0.075	0
CRH	1392	0	3.640491918	0.445	0.02	0
RAI14	26064	0	2.925405229	0.727	0.174	0
PROK2	60675	0	5.634709544	0.111	0.001	0
CDH6	1004	0	2.617842781	0.876	0.337	0
ITGA6	3655	0	3.124995342	0.614	0.052	0
OPRK1	4986	0	3.300066461	0.542	0.044	0
SEMA6A	57556	0	2.561956001	0.904	0.305	0
CNTN6	27255	0	2.524600965	0.926	0.393	0
PELI2	57161	0	2.768288302	0.775	0.245	0
TMEM50B	757	0	2.504660841	0.93	0.476	0
PAWR	5074	0	4.976455858	0.167	0.005	0
ABHD3	171586	0	2.562408935	0.886	0.314	0
TRIM67	440730	0	3.719701508	0.397	0.022	0
FZD8	8325	0	4.59148796	0.213	0.005	0
PDE9A	5152	0	3.264155111	0.534	0.032	0
SEMA3F	6405	0	3.477551028	0.458	0.03	0
EPHX1	2052	0	3.249740521	0.536	0.049	0
KCNK2	3776	0	2.585429852	0.847	0.167	0
CHD7	55636	0	3.722845894	0.384	0.03	0
CAPN13	92291	0	3.5912496	0.419	0.028	0
PLA2R1	22925	0	2.441155527	0.923	0.39	0
SLC9A2	6549	0	3.495347937	0.437	0.037	0
CPT1A	1374	0	2.810942934	0.702	0.12	0
DPYS	1807	0	2.641375782	0.788	0.299	0
PTPN3	5774	0	2.51429588	0.858	0.645	0
PRKG2	5593	0	2.42703813	0.911	0.374	0
ANO4	121601	0	2.344418449	0.962	0.685	0
DGKH	160851	0	2.350556838	0.957	0.729	0
MYT1	4661	0	2.683228837	0.748	0.124	0
ZBTB20	26137	0	2.409158712	0.903	0.333	0
TNFAIP2	7127	0	3.024213441	0.585	0.069	0
B3GLCT	145173	0	2.358646111	0.921	0.57	0
ARHGAP27	201176	0	2.974249917	0.6	0.091	0
ECE2	9718	0	2.361381213	0.916	0.225	0
OVCH1	341350	0	2.609351944	0.767	0.177	0
GLRA2	2742	0	2.777387839	0.673	0.131	0
MCF2	4168	0	2.385250011	0.883	0.349	0
GPRIN2	9721	0	4.287885058	0.236	0.007	0
RYR3	6263	0	2.272381285	0.952	0.651	0
VWA5A	4013	0	3.068270037	0.541	0.032	0
TLL1	7092	0	2.728086935	0.684	0.175	0
RORA	6095	0	2.177975805	0.998	0.987	0
ANKRD44	91526	0	2.234210254	0.947	0.514	0
GRM4	2914	0	2.306707129	0.899	0.247	0
AR	367	0	2.931501304	0.577	0.081	0
TMTC1	83857	0	2.164509587	0.979	0.693	0
GPR153	387509	0	2.586341584	0.73	0.132	0
PTAR1	375743	0	2.287121181	0.892	0.382	0
DAB2	1601	0	2.922648688	0.57	0.071	0
SMCO2	341346	0	2.670004664	0.679	0.166	0
GDPD5	81544	0	2.636731692	0.694	0.146	0
GPRIN3	285513	0	2.58000632	0.719	0.103	0
SHISAL1	85352	0	2.331754706	0.852	0.351	0
BDH2	56898	0	3.948160079	0.277	0.009	0
ADRA1D	146	0	3.258092503	0.445	0.044	0
RUNX2	860	0	2.360057978	0.828	0.314	0
NEXN	91624	0	2.474104791	0.764	0.201	0
ANKFN1	162282	0	2.481861239	0.758	0.262	0
HCN4	10021	0	2.843746165	0.585	0.061	0
COL14A1	7373	0	2.785398562	0.609	0.108	0
ST8SIA4	7903	0	2.362697223	0.816	0.25	0
STXBP6	29091	0	2.175652798	0.925	0.425	0
CPNE9	151835	0	2.251151823	0.875	0.472	0
SHTN1	57698	0	2.080110772	0.98	0.769	0
USP3	9960	0	2.564164633	0.698	0.124	0
EPN3	55040	0	3.635043831	0.332	0.018	0
DIRAS3	9077	0	3.894330245	0.277	0.02	0
CNTN2	6900	0	2.2954585	0.838	0.349	0
SNCG	6623	0	2.807762433	0.584	0.076	0
TOX2	84969	0	2.413053711	0.767	0.248	0
GRAMD2A	196996	0	3.206832426	0.442	0.036	0
GPC5	2262	0	2.57488534	0.679	0.481	0
TRPM4	54795	0	2.606914822	0.664	0.124	0
PTN	5764	0	3.06567658	0.481	0.045	0
HPSE2	60495	0	3.431992334	0.373	0.023	0
LACC1	144811	0	3.274849947	0.414	0.034	0
KCNC2	3747	0	2.037659372	0.975	0.917	0
RAB3C	115827	0	2.014211625	0.983	0.788	0
GAS2	2620	0	2.039341915	0.964	0.727	0
KIF26B	55083	0	2.21881578	0.851	0.45	0
TENM3	55714	0	2.005918562	0.984	0.733	0
PTPRJ	5795	0	2.003938183	0.983	0.893	0
ISG15	9636	0	3.938234301	0.257	0.01	0
LRRC39	127495	0	2.310412942	0.794	0.264	0
TMEM47	83604	0	2.676593601	0.609	0.087	0
FIBCD1	84929	0	4.618964442	0.158	0.004	0
TUBB3	10381	0	2.291263326	0.789	0.218	0
DRD2	1813	0	2.850693261	0.534	0.067	0
DNAH14	127602	0	1.981460865	0.971	0.559	0
CCDC136	64753	0	2.046105026	0.928	0.61	0
HIPK2	28996	0	2.072994727	0.91	0.498	0
PKIB	5570	0	2.75240657	0.565	0.075	0
TIMP2	7077	0	2.23390029	0.806	0.186	0
SESTD1	91404	0	1.948762668	0.978	0.855	0
MICALL1	85377	0	4.005101326	0.234	0.009	0
ZNF804B	219578	0	2.061219976	0.9	0.729	0
CAMK2D	817	0	1.927046023	0.987	0.79	0
LITAF	9516	0	3.867928123	0.257	0.013	0
NINL	22981	0	2.604239228	0.612	0.128	0
SNTG2	54221	0	2.337086619	0.731	0.181	0
XKR4	114786	0	1.894809408	0.993	0.966	0
PAQR8	85315	0	3.03602951	0.445	0.042	0
GALNT14	79623	0	1.999116534	0.908	0.573	0
NOD2	64127	0	4.789832334	0.131	0.003	0
CHRNA4	1137	0	2.388855602	0.69	0.143	0
MID1	4281	0	2.277992396	0.743	0.141	0
ABHD12B	145447	0	2.333188051	0.714	0.246	0
PDGFRL	5157	0	3.105546814	0.416	0.038	0
KCND2	3751	0	1.846971756	0.995	0.978	0
CUEDC1	404093	0	2.272615139	0.738	0.172	0
ASTN2	23245	0	1.84544249	0.991	0.898	0
GRIP1	23426	0	1.847989886	0.981	0.797	0
ENAH	55740	0	1.864502954	0.969	0.766	0
ANXA3	306	0	3.552989256	0.3	0.018	0
CPXM2	119587	0	2.58087114	0.588	0.101	0
MTSS1	9788	0	1.865066656	0.962	0.577	0
SLC35D2	11046	0	4.61E+00	0.143	0.003	0
OPRM1	4988	0	1.930187122	0.915	0.656	0
FGD4	121512	0	1.975660205	0.884	0.387	0
RASGEF1B	153020	0	2.045144836	0.84	0.434	0
IGLON5	402665	0	2.299282626	0.704	0.143	0
RXFP2	122042	0	4.545609187	0.148	0.008	0
PLEKHG1	57480	0	1.997051944	0.862	0.476	0
ETV1	2115	0	2.045951072	0.832	0.298	0
MAMDC2	256691	0	2.031288025	0.834	0.352	0
RASGRP3	25780	0	2.706822989	0.521	0.102	0
KLHL5	51088	0	1.908372181	0.906	0.222	0
LYPD1	116372	0	4.3910579	0.162	0.005	0
TMEM132C	92293	0	2.142029481	0.77	0.331	0
SPOCK3	50859	0	2.296759902	0.69	0.235	0
FHDC1	85462	0	2.741874904	0.505	0.069	0
ISM1	140862	0	3.497079216	0.297	0.023	0
SNRPN	6638	0	1.753126368	0.993	0.889	0
FGFR1	2260	0	1.928486842	0.879	0.326	0
SUCLG2	8801	0	2.496442117	0.586	0.12	0
IKBKE	9641	0	3.17271693	0.365	0.03	0
TNFRSF19	55504	0	2.19E+00	0.719	0.188	0
LRMDA	83938	0	2.08923533	0.772	0.194	0
KIAA1958	158405	0	1.748347177	0.967	0.662	0
FIGN	55137	0	1.844368532	0.904	0.473	0
MT-ND4L	4539	0	1.910581731	0.863	0.412	0
WNT3	7473	0	1.941971964	0.841	0.249	0
SEMA4G	57715	0	2.443302601	0.594	0.084	0
KRT31	3881	0	4.646222064	0.129	0.002	0
ZNF462	58499	0	1.83228735	0.907	0.392	0
PEG3	5178	0	1.725405609	0.97	0.774	0
DLC1	10395	0	1.713908407	0.975	0.446	0
DEPTOR	64798	0	1.876107784	0.869	0.435	0
FCHSD2	9873	0	1.711740261	0.969	0.695	0
LRRC7	57554	0	1.66E+00	0.997	0.998	0
SCN9A	6335	0	2.219323259	0.672	0.275	0
MCAM	4162	0	3.387621918	0.298	0.025	0
SYNGR3	9143	0	2.345924557	0.613	0.09	0
RSU1	6251	0	1.737337274	0.931	0.623	0
PAM	5066	0	1.650335701	0.988	0.888	0
CIT	11113	0	1.651612659	0.986	0.943	0
VGLL3	389136	0	4.462750116	0.14	0.003	0
ADAMTSL1	92949	0	1.985989813	0.776	0.382	0
ADGRD1	283383	0	2.638837449	0.492	0.072	0
SCUBE2	57758	0	2.19510798	0.668	0.148	0
PYGO1	26108	0	4.194400629	0.166	0.009	0
CAMKMT	79823	0	1.683839385	0.945	0.589	0
LSS	4047	0	1.777520667	0.885	0.426	0
MT-ND3	4537	0	1.605242547	0.995	0.951	0
PLXDC2	84898	0	1.641194097	0.97	0.828	0
ABCA9	10350	0	1.715206191	0.92	0.534	0
ABCC3	8714	0	2.405843093	0.57	0.11	0
NRP1	8829	0	1.880596208	0.817	0.455	0
B3GAT2	135152	0	2.087855711	0.701	0.16	0
DUSP1	1843	0	2.644919879	0.475	0.062	0
UNC5C	8633	0	1.586108303	0.986	0.941	0
MAP3K1	4214	0	1.897782933	0.792	0.255	0
CNTLN	54875	0	1.788428035	0.854	0.337	0
PTPN4	5775	0	1.571235469	0.989	0.964	0
ILDR2	387597	0	1.708001667	0.897	0.763	0
FAM110B	90362	0	1.661422702	0.925	0.57	0
SPOCK1	6695	0	1.592387709	0.97	0.87	0
NEB	4703	0	2.178395671	0.646	0.157	0
COTL1	23406	0	2.123114137	0.67	0.146	0
ABCA6	23460	0	1.668757301	0.918	0.576	0
KCTD17	79734	0	1.944554845	0.758	0.362	0
RASSF8	11228	0	2.165522361	0.648	0.174	0
GLDN	342035	0	1.800325391	0.824	0.33	0
CHST11	50515	0	1.630387758	0.919	0.536	0
PERP	64065	0	3.20190995	0.309	0.02	0
SEZ6L	23544	0	1.535241732	0.979	0.935	0
TRPS1	7227	0	1.573442362	0.953	0.676	0
LRRN1	57633	0	1.592402708	0.937	0.658	0
EMB	133418	0	1.69350518	0.873	0.429	0
LIFR	3977	0	1.697228973	0.868	0.46	0
CSRP2	1466	0	2.444364125	0.517	0.082	0
KLHDC8A	55220	0	2.457773732	0.511	0.077	0
MYOM1	8736	0	2.653417076	0.446	0.068	0
FAM131C	348487	0	4.069369884	0.167	0.005	0
BACH1	571	0	2.105877742	0.65	0.201	0
OSBPL5	114879	0	1.66389349	0.883	0.545	0
ESRP1	54845	0	4.553324427	0.119	0.004	0
LRRC49	54839	0	1.517133569	0.975	0.831	0
ARHGAP12	94134	0	1.634237661	0.898	0.376	0
CRB1	23418	0	1.797178779	0.8	0.358	0
TTC39A	22996	0	1.877446987	0.756	0.207	0
SEPTIN6	23157	0	1.596014002	0.918	0.478	0
RASL11A	387496	0	3.596917463	0.229	0.01	0
ELAVL2	1993	0	1.523430304	0.96	0.707	0
ADD3	120	0	1.511700665	0.966	0.725	0
PAMR1	25891	0	2.12322713	0.632	0.233	0
LRP8	7804	0	1.587743382	0.91	0.553	0
PPP4R4	57718	0	1.523719906	0.949	0.592	0
ALK	238	0	2.58528811	0.454	0.177	0
CACNA1G	8913	0	1.605915987	0.894	0.468	0
SETD7	80854	0	1.661425697	0.858	0.393	0
CCDC146	57639	0	1.639403355	0.867	0.552	0
ENPP1	5167	0	2.563103487	0.457	0.075	0
KCNJ12	3768	0	2.089008521	0.634	0.143	0
CARMIL3	90668	0	2.487222851	0.478	0.057	0
SH3KBP1	30011	0	1.471485665	0.966	0.847	0
SGK1	6446	0	1.507190725	0.941	0.615	0
GTF2IRD1	9569	0	1.480215984	0.958	0.638	0
ITPR2	3709	0	1.521286912	0.93	0.605	0
ZNF608	57507	0	1.630703747	0.86	0.35	0
ERBIN	55914	0	1.460620866	0.961	0.722	0
C1QTNF2	114898	0	2.966726608	0.337	0.031	0
MT-ND4	4538	0	1.403271304	0.995	0.922	0
SPATA48	100130988	0	3.83E+00	0.185	0.01	0
SLC7A11	23657	0	3.708567962	0.2	0.026	0
KIAA0319	9856	0	1.425085731	0.973	0.845	0
APBB2	323	0	1.398295338	0.985	0.924	0
MAP4	4134	0	1.425856409	0.966	0.786	0
SLC35D1	23169	0	1.601927322	0.853	0.476	0
GAREM2	150946	0	3.848584457	0.179	0.006	0
KITLG	4254	0	1.604058444	0.848	0.514	0
HDAC9	9734	0	1.386260963	0.983	0.95	0
DPYSL5	56896	0	1.480645444	0.92	0.531	0
RAVER2	55225	0	1.476831066	0.921	0.581	0
PLXNB1	5364	0	3.653848912	0.203	0.006	0
KIF6	221458	0	1.753153744	0.757	0.266	0
RGS9	8787	0	2.761804051	0.376	0.041	0
TBC1D16	125058	0	1.699558661	0.784	0.258	0
SPOCK2	9806	0	1.49450331	0.903	0.52	0
MT-ND5	4540	0	1.384295894	0.973	0.752	0
SNX7	51375	0	1.558288264	0.862	0.5	0
RHPN2	85415	0	2.548987947	0.431	0.057	0
NXN	64359	0	1.946890127	0.653	0.174	0
RASGRP2	10235	0	2.193845845	0.55	0.113	0
CPNE4	131034	0	1.379944437	0.965	0.891	0
PRPSAP1	5635	0	1.487423379	0.894	0.501	0
BCAT1	586	0	1.466080194	0.906	0.496	0
PRRG4	79056	0	3.938368732	0.163	0.007	0
MANBA	4126	0	1.442283321	0.919	0.592	0
RELL2	285613	0	1.76341717	0.733	0.246	0
NEK7	140609	0	1.790685433	0.719	0.288	0
HES4	57801	0	1.787604795	0.718	0.209	0
GRM1	2911	0	1.488846668	0.882	0.872	0
ADAM23	8745	0	1.323149182	0.989	0.977	0
DGKD	8527	0	1.799070548	0.711	0.209	0
PXDNL	137902	0	1.849026208	0.683	0.214	0
CHRM2	1129	0	1.789717702	0.711	0.261	0
TP53I3	9540	0.00E+00	2.737716387	0.368	0.033	0.00E+00
LRCH1	23143	0	1.354884641	0.958	0.748	0
HS6ST2	90161	0	1.561977684	0.829	0.446	0
SGPP2	130367	0	1.385360529	0.931	0.642	0
DOK7	285489	0	2.693064205	0.376	0.041	0
RAB37	326624	0	1.479294446	0.872	0.497	0
COL18A1	80781	0	1.984751841	0.614	0.149	0
MGAT4C	25834	0	1.32226805	0.971	0.809	0
RAP1GDS1	5910	0	1.312202554	0.977	0.869	0
RAB3IP	117177	0	1.889330785	0.654	0.194	0
MEGF10	84466	0	1.85104191	0.671	0.094	0
MSN	4478	0	3.295077211	0.246	0.017	0
RBMS1	5937	0	1.327828732	0.958	0.775	0
SLC4A4	8671	0.00E+00	1.533493635	0.826	0.544	0.00E+00
CLEC2L	154790	0	1.455184976	0.871	0.533	0
SHISAL2A	348378	0	3.288736394	0.244	0.016	0
ABCA10	10349	0	1.309644623	0.96	0.799	0
KCNH5	27133	0	1.311264681	0.957	0.758	0
RALGAPA2	57186	0	1.298317134	0.965	0.832	0
SLC8A3	6547	0	1.282046316	0.973	0.777	0
GSR	2936	0	1.413311037	0.888	0.535	0
ZNF521	25925	0	1.526705336	0.817	0.366	0
CALB1	793	0	2.144470642	0.532	0.119	0
VWA8	23078	0	1.26E+00	0.983	0.93	0
CNTN4	152330	0	1.244375475	0.99	0.954	0
SHISA9	729993	0	1.270703294	0.971	0.975	0
TMEM164	84187	0	1.399816238	0.887	0.519	0
EPHA6	285220	0	1.254172689	0.98	0.656	0
DNM3	26052	0	1.23233166	0.994	0.968	0
MACROD2	140733	0	1.220439439	0.997	0.989	0
MEI1	150365	0	2.131368993	0.53	0.099	0
IL6ST	3572	0	1.674742417	0.727	0.234	0
INPP5A	3632	0	1.331426003	0.921	0.721	0
SHH	6469	0	3.255382889	0.242	0.016	0
CDK6	1021	0	1.476360452	0.826	0.729	0
CNTNAP5	129684	0	1.245905359	0.969	0.967	0
INA	9118	0	1.451864768	0.837	0.4	0
GCLC	2729	0	1.434853089	0.846	0.426	0
EML4	27436	0	1.29027778	0.935	0.7	0
EXTL2	2135	0	1.380638125	0.878	0.539	0
EPS8	2059	0	3.174302932	0.253	0.028	0
ZDHHC22	283576	0	1.674080815	0.714	0.297	0
S100PBP	64766	0	1.408854886	0.855	0.392	0
SCLT1	132320	0	1.208084483	0.981	0.868	0
PIK3R3	8503	0	1.46992843	0.817	0.351	0
SOCS6	9306	0	1.453847839	0.826	0.387	0
SLC4A3	6508	0	1.615314456	0.737	0.244	0
AKAP12	9590	0	1.222024678	0.962	0.784	0
CSDC2	27254	0	1.797418176	0.645	0.138	0
FHIT	2272	0	1.191133455	0.98	0.877	0
PALLD	23022	0	1.326261451	0.892	0.499	0
EXTL3	2137	0	1.313041853	0.896	0.609	0
ATP10D	57205	0	1.389058309	0.849	0.426	0
RAB3B	5865	0	2.747955379	0.329	0.073	0
CKMT1B	1159	0	1.443593769	0.811	0.483	0
LRTM2	654429	0	1.693246304	0.682	0.238	0
STMN2	11075	0	1.190682508	0.965	0.785	0
CITED2	10370	0	2.30578428	0.444	0.068	0
MINAR1	23251	0	2.817800145	0.311	0.041	0
PID1	55022	0	1.180426369	0.967	0.71	0
DGKI	9162	0	1.13432129	0.996	0.992	0
RPH3A	22895	0	1.19E+00	0.954	0.877	0
DYSF	8291	0	1.268323915	0.906	0.591	0
STXBP4	252983	0	1.376934033	0.839	0.438	0
FAM20C	56975	0	1.476194946	0.782	0.348	0
GALNTL6	442117	3.89E-188	1.182591821	0.958	0.85	1.30E-183
STRIP2	57464	0	1.404850492	0.819	0.364	0
MID2	11043	0	1.54230141	0.743	0.263	0
ZBTB7C	201501	0	1.390512585	0.825	0.594	0
ITGA4	3676	0	2.027279835	0.529	0.151	0
TMEM108	66000	0	1.134698736	0.982	0.907	0
TULP3	7289	0	1.690079806	0.667	0.198	0
SLC9C2	284525	0	2.119181789	0.495	0.096	0
MYO1B	4430	0	1.465802226	0.778	0.564	0
HS3ST1	9957	0	1.741560792	0.642	0.288	0
KDM7A	80853	0	1.30667815	0.863	0.465	0
ARHGAP10	79658	0	1.318215879	0.856	0.57	0
CCDC91	55297	0	1.119152694	0.982	0.898	0
SLC38A1	81539	0	1.136975231	0.969	0.816	0
CDH18	1016	0	1.095023938	0.995	0.989	0
WNT4	54361	0	3.064371241	0.254	0.016	0
UXS1	80146	0	1.210606914	0.918	0.732	0
ZNF229	7772	0	2.238261578	0.45	0.061	0
MAP1B	4131	0	1.09194659	0.994	0.977	0
NLGN4X	57502	0	1.117344907	0.976	0.917	0
AKAP13	11214	0	1.235332208	0.899	0.611	0
ADAMTS18	170692	0	4.081471062	0.125	0.008	0
DENND1B	163486	0	1.141455915	0.958	0.77	0
PPM1E	22843	0	1.106571475	0.98	0.929	0
DPP6	1804	0	1.0759516	0.998	0.993	0
LRAT	9227	0	3.635471278	0.169	0.013	0
TTN	7273	7.15E-46	1.656141605	0.666	0.591	2.39E-41
ANKS1A	23294	0	1.112714637	0.969	0.874	0
ANKRD18A	253650	0	1.69935067	0.645	0.166	0
MT-CO2	4513	0	1.069520853	0.998	0.981	0
MRAP2	112609	0	1.282707765	0.858	0.486	0
LRRTM2	26045	0	1.379664477	0.802	0.374	0
KCNQ3	3786	0	1.070906244	0.992	0.978	0
PRICKLE2	166336	0	1.080040409	0.983	0.949	0
IMPG2	50939	0	1.798410358	0.597	0.151	0
EPDR1	54749	0	1.297765614	0.844	0.426	0
EFNA2	1943	0	3.15E+00	0.233	0.013	0
RAB4A	5867	0	1.266296655	0.861	0.527	0
ENOX1	55068	0	1.071280071	0.985	0.983	0
EPHA8	2046	0	2.490699724	0.368	0.039	0
STUM	375057	0	1.300157452	0.839	0.536	0
MPST	4357	0	3.584916121	0.172	0.009	0
DTNBP1	84062	0	1.201472852	0.897	0.537	0
ZNF675	171392	0	1.180437733	0.91	0.591	0
CYYR1	116159	0	2.394763514	0.392	0.065	0
ERC1	23085	0	1.050243531	0.992	0.967	0
HHIP	64399	0	1.644049189	0.657	0.318	0
VWC2L	402117	0	1.20033934	0.893	0.385	0
FOXP2	93986	0	1.229550269	0.875	0.463	0
KCNN3	3782	0	1.179254865	0.906	0.578	0
DNMBP	23268	0	1.279248109	0.844	0.42	0
HAP1	9001	0	3.500020949	0.181	0.014	0
ITSN2	50618	0	1.073957514	0.971	0.869	0
ITGA8	8516	0	2.372748686	0.394	0.051	0
ADCYAP1R1	117	0	1.494905138	0.724	0.265	0
CANX	821	0	1.232090361	0.868	0.439	0
XPR1	9213	0	1.079875022	0.964	0.856	0
MYOF	26509	0	3.419492956	0.19	0.014	0
GRIK2	2898	0	1.027411079	0.996	0.981	0
SLC35F4	341880	1.96E-250	3.654867915	0.161	0.035	6.55E-246
SLC5A8	160728	0	2.197246717	0.442	0.074	0
TBK1	29110	0	1.152604581	0.911	0.661	0
SALL2	6297	0	3.406419698	0.19	0.009	0
WWOX	51741	0	1.03E+00	0.984	0.885	0
TENM4	26011	0	1.01903528	0.991	0.974	0
GRIK3	2899	0	1.283412794	0.825	0.217	0
RSRC1	51319	0	1.059475252	0.961	0.788	0
GOLIM4	27333	0	1.488841537	0.708	0.231	0
FAM163A	148753	0	1.540477691	0.683	0.274	0
MYO16	23026	0	1.94464266	0.516	0.276	0
ATAD2	29028	0	1.197388101	0.863	0.539	0
LAMA5	3911	0	1.579875534	0.662	0.203	0
CACNA1C	775	0	0.987201929	0.998	0.996	0
ANKRD7	56311	0	1.127619172	0.905	0.588	0
EPS15L1	58513	0	1.04309404	0.958	0.811	0
MTMR7	9108	0	1.036804079	0.962	0.86	0
ATP2C1	27032	0	1.013062987	0.977	0.912	0
CCDC141	285025	0	2.569452764	0.332	0.093	0
CYLD	1540	0	1.079271471	0.931	0.704	0
DDAH1	23576	0	1.058917004	0.942	0.795	0
TMEFF2	23671	0	1.022564975	0.966	0.901	0
ZNF83	55769	0	1.195035627	0.857	0.491	0
VOPP1	81552	0	1.050290216	0.945	0.764	0
CHST8	64377	0	1.524826524	0.68	0.228	0
NSMF	26012	0	1.274148492	0.809	0.495	0
SLC44A5	204962	0	1.021675399	0.963	0.867	0
AKR1C2	1646	0	2.850574806	0.271	0.019	0
EGLN3	112399	0	1.579459576	0.654	0.225	0
NGLY1	55768	0	1.070850892	0.93	0.701	0
SIK3	23387	0	0.977106131	0.992	0.974	0
TMOD3	29766	0	1.084582425	0.92	0.678	0
RASAL2	9462	0	0.971007905	0.995	0.988	0
CLCN5	1184	0	1.555383549	0.663	0.187	0
KTN1	3895	0	0.996787132	0.972	0.879	0
PLEKHA5	54477	0	0.96110934	0.996	0.992	0
AIFM3	150209	0	1.835934703	0.543	0.14	0
TGFBR3	7049	0	1.901151872	0.519	0.13	0
ZNF404	342908	0	1.71E+00	0.591	0.148	0
TNRC6A	27327	0	0.955758458	0.998	0.993	0
STS	412	0	1.048121233	0.936	0.737	0
CASK	8573	0	0.997197018	0.966	0.876	0
KIRREL3	84623	0	1.006124946	0.96	0.924	0
NTS	4922	0.00E+00	4.12E+00	0.111	0.005	0.00E+00
KIAA0825	285600	0	0.97090183	0.983	0.938	0
ZNF69	7620	0	1.356961414	0.752	0.29	0
PKM	5315	0	1.169492765	0.856	0.419	0
ZNF804A	91752	0	1.063180645	0.921	0.597	0
PLAGL1	5325	0	1.298939683	0.781	0.409	0
GLRA1	2741	0	2.721904892	0.291	0.044	0
HHLA1	10086	0	2.623228092	0.311	0.042	0
CFAP70	118491	0	1.190903882	0.838	0.455	0
OR3A2	4995	0	2.081455314	0.452	0.094	0
JADE3	9767	0	1.733746554	0.575	0.135	0
SESN3	143686	0	0.989742491	0.963	0.885	0
HCN3	57657	0	1.963881054	0.49	0.095	0
HCN2	610	0	1.37208031	0.738	0.29	0
ATP2A2	488	0	0.999676048	0.955	0.9	0
FSTL4	23105	0	0.975220117	0.971	0.962	0
PHKA1	5255	0	2.815542131	0.271	0.031	0
TMEM131	23505	0	0.977038581	0.968	0.904	0
DHRS13	147015	0	3.2806988	0.196	0.01	0
C5orf63	401207	0	1.976384932	0.484	0.08	0
CDS1	1040	0	1.128394245	0.87	0.508	0
ARHGAP5	394	0	0.998192196	0.951	0.781	0
NFKBIZ	64332	0	1.415522046	0.712	0.258	0
DBNDD1	79007	0	1.562421541	0.642	0.195	0
ZNF385A	25946	0	1.615784189	0.618	0.155	0
CYFIP2	26999	0	0.96566025	0.968	0.905	0
SPTSSB	165679	0	1.266099609	0.786	0.452	0
GNAS	2778	0	1.786069185	0.548	0.265	0
P4HA1	5033	0	1.095225902	0.884	0.606	0
GABBR1	2550	0	0.995660313	0.944	0.822	0
PTPRZ1	5803	0	1.7585897	0.556	0.119	0
CRTAC1	55118	0	1.36486988	0.728	0.328	0
PCCA	5095	0	0.941190563	0.975	0.916	0
SLC25A27	9481	0	1.019726746	0.922	0.741	0
VAT1L	57687	0	1.727068313	0.564	0.262	0
UPP1	7378	0	1.088520811	0.878	0.505	0
ROBO2	6092	3.70E-18	0.963826753	0.956	0.905	1.24E-13
WNK2	65268	0	0.914806962	0.987	0.941	0
SCOC	60592	0	1.123185619	0.854	0.483	0
ANO6	196527	0	1.114404283	0.858	0.492	0
PPFIBP2	8495	0	1.792714924	0.536	0.116	0
MT-CO3	4514	0	0.894109295	0.999	0.991	0
NEFM	4741	0	2.504673308	0.327	0.093	0
UNC5B	219699	0	1.416600181	0.695	0.253	0
ARHGAP44	9912	0	0.906823401	0.989	0.953	0
DLGAP4	22839	0	0.916949994	0.981	0.931	0
VWDE	221806	0	1.51643461	0.647	0.2	0
OC90	729330	0	3.208847771	0.2	0.014	0
CLYBL	171425	0	1.079178045	0.874	0.536	0
SUSD4	55061	0	0.915093437	0.979	0.864	0
LRP1B	53353	0	0.882600253	0.998	0.985	0
TPD52	7163	0	0.938740289	0.954	0.856	0
SYNE4	163183	0	2.740037757	0.273	0.024	0
NXPE3	91775	0	1.080735927	0.86	0.497	0
OSBPL2	9885	0	1.159647721	0.813	0.407	0
CEP70	80321	0	0.987255659	0.914	0.692	0
OSBPL9	114883	0	0.927245555	0.952	0.776	0
TSPAN14	81619	0	1.238886176	0.767	0.58	0
CDH11	1009	0	0.987726133	0.912	0.778	0
PIK3C2A	5286	0	0.944383123	0.939	0.745	0
ASAP1	50807	0	0.868411496	0.988	0.976	0
DNAH9	1770	0	1.143825124	0.816	0.517	0
RASSF5	83593	0	1.119182802	0.829	0.479	0
CPQ	10404	0	1.106061155	0.836	0.475	0
PGRMC1	10857	0	1.357356405	0.701	0.252	0
ARSJ	79642	0	1.342611791	0.708	0.197	0
MYH14	79784	0	1.311679201	0.723	0.257	0
GPR137C	283554	0	0.893970803	0.965	0.822	0
TIPARP	25976	0	2.023514834	0.441	0.084	0
SEC14L6	730005	0	2.423918928	0.334	0.039	0
GRK4	2868	0	0.934259451	0.936	0.732	0
HLCS	3141	0	0.883174207	0.968	0.84	0
ERBB4	2066	7.99E-101	3.534996593	0.154	0.023	2.67E-96
IL1RAPL1	11141	0	0.84465393	0.994	0.993	0
PLCG2	5336	0	0.903890907	0.954	0.777	0
FEM1C	56929	0	1.28E+00	0.735	0.335	0
MAP1A	4130	0	1.122564336	0.819	0.384	0
TACR1	6869	0	2.180296943	0.393	0.097	0
CARTPT	9607	0	2.380442248	0.342	0.079	0
GSG1L	146395	0	1.017486128	0.878	0.562	0
ASB18	401036	0	1.954657782	0.458	0.1	0
BICD1	636	0	0.84109821	0.99	0.945	0
ZMAT4	79698	0	0.894435856	0.953	0.935	0
NDRG4	65009	0	0.905751126	0.945	0.807	0
SLC22A15	55356	0	0.9056443	0.945	0.716	0
FOXO1	2308	0	2.685702563	0.275	0.043	0
MPZL1	9019	0	1.003915058	0.882	0.56	0
HSPA4L	22824	0	0.936485005	0.924	0.676	0
RASSF4	83937	0	1.088169386	0.83	0.394	0
MAB21L3	126868	0	3.081508729	0.208	0.015	0
VAMP2	6844	0	0.879902838	0.955	0.813	0
CCDC122	160857	0	1.31717124	0.705	0.276	0
KATNBL1	79768	0	0.892745981	0.945	0.854	0
RUBCNL	80183	0	1.588680096	0.582	0.163	0
KLF12	11278	0	8.72E-01	0.956	0.794	0
NSG1	27065	0	1.64E+00	0.563	0.15	0
MT-CYB	4519	0	0.80958394	0.996	0.964	0
ECHDC2	55268	0	0.965745037	0.893	0.57	0
DECR1	1666	0	1.012839942	0.864	0.518	0
QRICH2	84074	0	1.228177661	0.744	0.313	0
RSPO4	343637	0	1.769211087	0.51	0.126	0
SOX5	6660	0	0.92526825	0.915	0.819	0
MTHFS	10588	0	1.304611961	0.702	0.257	0
GAS6	2621	0	1.043742661	0.841	0.462	0
CD55	1604	0	1.482974507	0.62	0.176	0
ACSL3	2181	0	0.85563352	0.957	0.877	0
RGS17	26575	0	0.918084241	0.915	0.691	0
LYPLA1	10434	0	1.025178537	0.849	0.488	0
DIXDC1	85458	0	0.919861576	0.913	0.594	0
SLC25A13	10165	0	1.025692412	0.848	0.457	0
RCAN2	10231	0	0.800958493	0.989	0.936	0
TTBK2	146057	0	0.821691052	0.974	0.903	0
SEMA3E	9723	0	1.21744896	0.74	0.117	0
STARD4	134429	0	1.113905	0.795	0.422	0
GALNT10	55568	0	1.268007238	0.712	0.285	0
ADGRA1	84435	0	1.05E+00	0.829	0.525	0
ZNF385B	151126	0	0.816929556	0.973	0.979	0
SCN1B	6324	0	1.202189557	0.744	0.393	0
FAM222B	55731	0	0.826552187	0.965	0.836	0
RIMS2	9699	0	0.77496349	0.999	0.998	0
CEP112	201134	0	0.841852308	0.952	0.885	0
CTNNB1	1499	0	0.863421393	0.937	0.749	0
MT-ATP6	4508	0	0.770931251	0.998	0.987	0
TMEM182	130827	0	1.725332423	0.515	0.125	0
AHNAK2	113146	0	1.575426238	0.571	0.16	0
NMT2	9397	0	0.867739241	0.932	0.786	0
SACS	26278	0	0.809757338	0.968	0.859	0
EHBP1	23301	0	0.775640855	0.99	0.973	0
RNF180	285671	0	0.837449302	0.948	0.803	0
TLK1	9874	0	0.793825784	0.973	0.873	0
DHX32	55760	0	0.955670787	0.869	0.548	0
AUTS2	26053	0	0.755824518	0.997	0.995	0
CNTNAP4	85445	0	0.923696134	0.887	0.673	0
ORAI2	80228	0	1.045623666	0.815	0.384	0
MOB3B	79817	0	0.880977473	0.913	0.736	0
SCN1A	6323	0	0.761919605	0.991	0.961	0
PHKB	5257	0	0.809548066	0.958	0.832	0
ABCA5	23461	0	0.777762354	0.979	0.93	0
ACSL6	23305	0	0.829651026	0.944	0.788	0
C3orf70	285382	0	1.018542663	0.825	0.417	0
GIPC2	54810	0	0.962033679	0.856	0.495	0
GNG13	51764	0	3.380655084	0.16	0.01	0
MCCC2	64087	0	0.980854948	0.844	0.55	0
TRMT9B	57604	0	0.809502579	0.95	0.666	0
DYNC1I2	1781	0	0.779153234	0.97	0.905	0
NEK1	4750	0	0.778305392	0.97	0.853	0
CYP7B1	9420	0	1.006141381	0.828	0.454	0
KAZN	23254	0	0.735285664	0.998	0.989	0
APBA1	320	0	0.765573756	0.976	0.925	0
EML2	24139	0	0.861728675	0.913	0.627	0
ADARB1	104	0	0.807433655	0.946	0.806	0
INPP5F	22876	0	0.816580524	0.938	0.764	0
PKN1	5585	0	1.448546836	0.605	0.168	0
PARVG	64098	0	2.513746617	0.289	0.035	0
GJC1	10052	0	1.646211711	0.527	0.13	0
PPM1J	333926	0	2.437874442	0.304	0.037	0
EPS15	2060	0	0.816455579	0.935	0.772	0
STK39	27347	0	0.76104205	0.971	0.869	0
MAP3K9	4293	0	0.827781859	0.926	0.707	0
ZNF618	114991	0	0.930445633	0.862	0.49	0
PANK1	53354	0	1.066625415	0.784	0.417	0
ATP1A3	478	0	1.13757348	0.746	0.359	0
WWP1	11059	0	0.833381148	0.921	0.685	0
PCLO	27445	0	0.718248021	0.997	0.989	0
LRRFIP2	9209	0	0.751324127	0.974	0.916	0
PATJ	10207	0	0.745640191	0.977	0.916	0
BMP2K	55589	0	0.876558983	0.892	0.584	0
KIF21A	55605	0	0.740922285	0.978	0.923	0
LARP1	23367	0	0.751605152	0.97	0.871	0
ANTXR1	84168	0	0.83720427	0.914	0.724	0
KLHL20	27252	0	0.921070583	0.862	0.508	0
ARHGEF11	9826	0	0.754221561	0.967	0.883	0
LCNL1	401562	0	1.947584322	0.422	0.145	0
SPTB	6710	0	0.94214793	0.847	0.489	0
PBX3	5090	0	1.325230341	0.649	0.298	0
CDR2L	30850	0	1.856148643	0.449	0.078	0
CADPS	8618	0	0.706197382	0.996	0.987	0
DYRK3	8444	0	1.601526499	0.534	0.128	0
NFASC	23114	0	0.71106295	0.989	0.964	0
C2CD2	25966	0	0.915324787	0.858	0.49	0
RTL8C	8933	0	1.362993052	0.629	0.2	0
TLE5	166	0	0.887747953	0.874	0.585	0
MT-ND2	4536	0	0.785164258	0.937	0.885	0
KAT2A	2648	0	1.00241158	0.806	0.486	0
MGAT5	4249	0	7.36E-01	0.969	0.886	0
GPAT3	84803	0	1.382093817	0.618	0.202	0
SH3PXD2A	9644	0	0.719413163	0.977	0.911	0
LIN28B	389421	0	0.96911827	0.82	0.434	0
FAR2	55711	0	0.768234347	0.942	0.799	0
PITPNM1	9600	0	1.725652888	0.485	0.093	0
NAV1	89796	0	0.712892468	0.976	0.882	0
POU2F1	5451	0	0.704726025	0.981	0.945	0
RYR1	6261	0	1.200554835	0.695	0.315	0
GFRA1	2674	0	1.707444686	0.489	0.113	0
TRIM59	286827	0	3.364419527	0.155	0.008	0
AAK1	22848	0	0.687304186	0.991	0.977	0
PAG1	55824	0	0.792747092	0.921	0.669	0
ASCC3	10973	0	0.71472018	0.972	0.908	0
LRRC66	339977	0	1.486209464	0.568	0.171	0
TMEM35A	59353	0	1.334900143	0.63	0.186	0
CTNNA2	1496	0	0.670959326	0.998	0.997	0
GAP43	2596	0	0.709451676	0.971	0.924	0
ANKS6	203286	0	0.786121256	0.92	0.714	0
RBBP9	10741	0	1.730575197	0.478	0.097	0
ATP8A2	51761	0	0.672506803	0.995	0.992	0
HSPA12A	259217	0	0.678216125	0.989	0.969	0
OPA3	80207	0	1.04010598	0.768	0.36	0
PLCD4	84812	0	1.622357236	0.512	0.116	0
AKAP9	10142	0	0.675392288	0.986	0.944	0
TBXAS1	6916	0	3.202468605	0.171	0.009	0
CORO6	84940	0	0.875186001	0.857	0.554	0
CDKL5	6792	0	0.693344031	0.972	0.961	0
TRIM36	55521	0	0.966578297	0.804	0.432	0
NBPF14	25832	0	2.482440533	0.281	0.029	0
ARL4C	10123	0	1.302942951	0.636	0.204	0
NIPA1	123606	0	0.794531376	0.904	0.663	0
DKK3	27122	0	0.748424433	0.933	0.695	0
NT5DC1	221294	0	0.788781697	0.907	0.681	0
ADCYAP1	116	0	1.295114254	0.638	0.255	0
NCDN	23154	0	1.005427518	0.779	0.369	0
CNTNAP2	26047	0	0.644895814	1	0.999	0
SLC35G1	159371	0	1.876562685	0.425	0.092	0
LIMK2	3985	0	1.30029652	0.632	0.205	0
SLC2A13	114134	0	0.653430272	0.989	0.978	0
HMCN2	256158	0	3.039238264	0.189	0.019	0
TNKS	8658	0	0.658406563	0.984	0.959	0
ANKRD29	147463	0	1.062850639	0.743	0.328	0
FAM135B	51059	0	0.694217705	0.958	0.759	0
CD83	9308	0	1.44810309	0.568	0.162	0
TRIM37	4591	0	0.692927039	0.958	0.852	0
GRM7	2917	0	0.645353101	0.99	0.969	0
BICDL1	92558	0	0.674282477	0.97	0.883	0
RCAN1	1827	0	0.80202747	0.887	0.604	0
PDZD7	79955	0	1.020800371	0.762	0.367	0
ZFYVE16	9765	0	0.691515548	0.957	0.851	0
ZC3H12C	85463	0	0.921242303	0.816	0.441	0
THSD7B	80731	8.90E-110	3.217904074	0.166	0.04	2.98E-105
TMEM41A	90407	0	1.531880734	0.534	0.141	0
SREBF1	6720	0	1.007497347	0.768	0.364	0
SEC61A1	29927	0	1.234406346	0.656	0.253	0
TMED8	283578	0	0.727012483	0.932	0.739	0
HACD3	51495	0	0.752932048	0.915	0.681	0
FNDC3A	22862	0	0.674004097	0.966	0.909	0
EDA	1896	0	1.438756371	0.568	0.186	0
USP45	85015	0	0.789152652	0.891	0.614	0
CMTM6	54918	0	1.211565386	0.663	0.253	0
LMNA	4000	0	1.213679947	0.662	0.256	0
CORO2A	7464	0	1.023803895	0.754	0.348	0
GNAL	2774	0	0.688460458	0.951	0.463	0
APC	324	0	0.648904473	0.975	0.915	0
ELP4	26610	0	0.69199577	0.946	0.805	0
CAMTA1	23261	0	0.620218516	0.994	0.987	0
MITF	4286	0	2.338780044	0.302	0.038	0
SLC24A2	25769	0	0.636801186	0.981	0.96	0
RGS20	8601	0	1.577024898	0.511	0.145	0
PTK2B	2185	0	0.807523959	0.871	0.856	0
DIP2B	57609	0	0.65143081	0.97	0.908	0
SNX24	28966	0.00E+00	0.740148557	0.912	0.67	0.00E+00
UBE2H	7328	0	0.65671678	0.966	0.882	0
IL1RAP	3556	0	0.917493	0.806	0.614	0
RHOBTB3	22836	0	0.969779961	0.777	0.391	0
ZEB1	6935	0	0.630196594	0.983	0.837	0
KIAA0232	9778	0	0.644702993	0.973	0.923	0
NRG3	10718	0	0.605927522	0.999	1	0
SIPA1L2	57568	0	0.843605384	0.847	0.683	0
NCOA2	10499	0	0.652920468	0.965	0.902	0
CCDC50	152137	0	0.914383819	0.805	0.4	0
SLC9A7	84679	0	0.762476161	0.894	0.606	0
SLC23A2	9962	0	0.64110755	0.972	0.912	0
GFPT1	2673	0	0.728283412	0.915	0.712	0
NCOA1	8648	0	0.619262868	0.986	0.965	0
AEBP2	121536	0	0.613502631	0.989	0.974	0
RANBP17	64901	0	0.762799868	0.891	0.585	0
LSAMP	4045	0	0.597602817	0.999	0.992	0
DENND5A	23258	0	0.697519447	0.932	0.729	0
FNBP1	23048	0	0.655333055	0.958	0.828	0
CRADD	8738	0	0.802258099	0.865	0.556	0
SYTL3	94120	0	2.662799462	0.238	0.029	0
DTX2	113878	0	1.704711963	0.462	0.099	0
MSRB3	253827	0	0.830194052	0.847	0.569	0
ADK	132	0	0.614507003	0.983	0.95	0
OGFRL1	79627	0	0.801674001	0.862	0.569	0
ZBTB1	22890	0	0.76287137	0.885	0.58	0
CAV1	857	0	2.171798739	0.333	0.039	0
REPS1	85021	0	0.639417141	0.962	0.895	0
PRR16	51334	0	7.78E-01	0.874	0.724	0
TSPAN9	10867	0	0.857424808	0.826	0.499	0
GP1BB	2812	0	0.919405637	0.791	0.443	0
PPP3CC	5533	0	0.679178778	0.934	0.788	0
ELMO1	9844	9.56E-183	0.655916541	0.948	0.93	3.20E-178
PDE4DIP	9659	0	0.61666677	0.974	0.919	0
GDAP1	54332	0	0.604197045	0.982	0.951	0
RAB6A	5870	0	0.618022272	0.972	0.916	0
TRAF5	7188	0	1.076223855	0.707	0.327	0
GIPC1	10755	0	0.719883735	0.904	0.628	0
APP	351	0	0.587577841	0.99	0.98	0
CCDC88A	55704	0	0.581665638	0.994	0.98	0
GULP1	51454	0	0.787302752	0.861	0.607	0
CCDC188	388849	0	3.544016455	0.127	0.005	0
SNRK	54861	0	0.734817369	0.89	0.639	0
RHOBTB1	9886	0	0.765720269	0.871	0.72	0
SUPT3H	8464	0	5.87E-01	0.985	0.958	0
PCBP3	54039	0	0.994491138	0.742	0.262	0
PHF3	23469	0	0.620099959	0.961	0.857	0
IFT57	55081	0	0.855381805	0.816	0.646	0
ETFDH	2110	0	0.734729706	0.887	0.629	0
MAPRE2	10982	0	0.596755025	0.976	0.935	0
PAQR9	344838	0	1.554209519	0.502	0.127	0
SLC16A12	387700	0	3.168012587	0.164	0.01	0
KCNJ14	3770	0	1.896146934	0.396	0.073	0
RAB8B	51762	0	0.895702158	0.792	0.42	0
VMP1	81671	0	0.645350106	0.942	0.798	0
MTHFD2	10797	0	3.114839992	0.17	0.012	0
PYGL	5836	0	1.358791872	0.574	0.219	0
CYP20A1	57404	0	0.960376697	0.756	0.328	0
CPED1	79974	0	3.602365375	0.121	0.006	0
ST8SIA1	6489	0	0.61593975	0.958	0.82	0
ACSS3	79611	0	1.387621987	0.561	0.241	0
ZNF518A	9849	0	0.629068837	0.948	0.794	0
PLBD2	196463	0	0.794085864	0.844	0.471	0
MFSD11	79157	0	0.69173053	0.906	0.659	0
CTTNBP2	83992	0	0.592124809	0.97	0.918	0
GRM5	2915	0	0.562641513	0.99	0.996	0
SOS2	6655	0	0.63690411	0.94	0.792	0
GRID2	2895	2.02E-144	0.646021693	0.934	0.782	6.75E-140
PRKAA1	5562	0	0.862175745	0.804	0.424	0
ANK2	287	0.00E+00	0.546755892	0.999	0.998	0.00E+00
SERPINB9	5272	0	1.083258408	0.688	0.337	0
PCTP	58488	0	1.132121094	0.665	0.252	0
MAGI2	9863	0	0.544849504	0.999	0.999	0
WSB1	26118	0	0.589462336	0.968	0.91	0
DOCK9	23348	0	0.582144859	0.972	0.912	0
BTNL9	153579	0	2.312147565	0.293	0.089	0
ANKIB1	54467	0	0.577392469	0.975	0.932	0
TTC7B	145567	0	0.57873283	0.974	0.934	0
BCL7C	9274	0	1.241910656	0.615	0.197	0
PLEKHM1	9842	0	0.897049442	0.781	0.45	0
ANGPT4	51378	0	3.395366963	0.138	0.008	0
CD99L2	83692	0	0.670941937	0.912	0.701	0
ABCD3	5825	0	0.780969068	0.844	0.529	0
MCU	90550	0	0.664392307	0.915	0.709	0
BCKDHB	594	0	6.43E-01	0.928	0.726	0
TMEM65	157378	0	0.696238912	0.894	0.666	0
PTPRS	5802	0	0.564663331	0.979	0.914	0
SLC25A20	788	0	2.058690044	0.347	0.058	0
FLVCR1	28982	0	0.823203432	0.817	0.455	0
BTBD7	55727	0	0.622265484	0.939	0.776	0
KIZ	55857	0	0.643830898	0.925	0.763	0
PRKX	5613	0	3.05389314	0.174	0.016	0
SH3BGRL3	83442	0.00E+00	2.341814197	0.285	0.03	0.00E+00
CYTH1	9267	0	6.95E-01	0.892	0.648	0
LGI1	9211	0	0.69005065	0.895	0.657	0
MTUS2	23281	0	0.554133112	0.983	0.991	0
ARID5B	84159	0	0.592513913	0.957	0.92	0
GPLD1	2822	0	0.7182332	0.877	0.612	0
IDH1	3417	0	1.034201112	0.704	0.292	0
AGPAT5	55326	0.00E+00	0.699759727	0.887	0.636	0.00E+00
KANSL1L	151050	0	0.641057744	0.921	0.711	0
MT-CO1	4512	0.00E+00	0.526591179	0.997	0.983	0.00E+00
FTL	2512	0	1.726297959	0.434	0.101	0
SLC4A8	9498	0	0.574618307	0.964	0.885	0
TINCR	257000	0	1.682754504	0.447	0.09	0
PGAP1	80055	0	0.634564669	0.924	0.736	0
ANXA6	309	0	0.695137244	0.886	0.635	0
SUMO3	6612	0	0.985703207	0.724	0.305	0
FBXL4	26235	0	0.643279867	0.917	0.701	0
ADCY3	109	0	0.667112599	0.901	0.709	0
NFATC2IP	84901	0	0.764729734	0.842	0.508	0
RGS5	8490	0	2.261288516	0.298	0.05	0
UNC80	285175	0	0.526570122	0.991	0.982	0
SNX29	92017	0	0.581968318	0.953	0.834	0
TTC39B	158219	0	0.629041911	0.922	0.763	0
FNDC5	252995	0	1.065836254	0.681	0.247	0
EML5	161436	1.15E-18	0.664006842	0.898	0.805	3.84E-14
YWHAZ	7534	0	0.551297808	0.97	0.934	0
SLC4A7	9497	0	0.69563845	0.877	0.629	0
ANKRD30BL	554226	0	0.716695504	0.864	0.841	0
CSMD3	114788	0	0.511114724	0.996	0.994	0
DOCK7	85440	0	5.86E-01	0.945	0.807	0
CUX2	23316	0	0.567434798	0.957	0.628	0
CTNND1	1500	0	0.599444375	0.936	0.846	0
SNX25	83891	0	0.642403916	0.908	0.652	0
CDH2	1000	0	0.539636723	0.975	0.949	0
HMGCLL1	54511	0	0.591720794	0.94	0.775	0
LINGO2	158038	0	0.527837139	0.982	0.966	0
GADD45G	10912	0	2.966794551	0.181	0.013	0
CSPP1	79848	0	0.55630968	0.962	0.883	0
PPFIBP1	8496	0	0.599785255	0.933	0.92	0
ZMAT3	64393	0	0.660685383	0.894	0.649	0
ITGB1	3688	0	0.741760263	0.845	0.518	0
GRIN2B	2904	0	0.505802662	0.994	0.993	0
JARID2	3720	0	0.542204158	0.969	0.904	0
CAPRIN2	65981	0	0.591392815	0.936	0.762	0
SLAIN1	122060	0	0.602051548	0.929	0.796	0
TBC1D4	9882	0	0.663600556	0.89	0.66	0
CREB3L2	64764	0	1.197598897	0.614	0.227	0
CTNNBIP1	56998	0.00E+00	0.765460118	0.828	0.486	0.00E+00
C2orf66	401027	0	3.152225329	0.158	0.011	0
BEND6	221336	0	0.600342574	0.926	0.742	0
ADIPOR2	79602	0	0.740800787	0.84	0.536	0
LIN52	91750	0	0.628492509	0.908	0.689	0
CFAP161	161502	0	0.884807385	0.76	0.445	0
CAPS2	84698	0	0.573416209	0.942	0.751	0
PRELID2	153768	0	0.834283421	0.786	0.52	0
MEF2A	4205	0	0.520403351	0.977	0.956	0
USH2A	7399	0	2.025295232	0.344	0.114	0
MAP7D2	256714	0	0.580957765	0.936	0.774	0
INPP5J	27124	0	1.803215378	0.401	0.08	0
MRPL41	64975	0	0.854436859	0.774	0.499	0
CHKA	1119	0	0.561776306	0.948	0.834	0
GPI	2821	0	0.532565762	0.967	0.896	0
GNG2	54331	0	0.632524229	0.902	0.57	0
SLC25A16	8034	0	0.628776065	0.904	0.695	0
BCO2	83875	0.00E+00	0.751726697	0.83	0.515	0.00E+00
HOOK1	51361	0	0.632978451	0.901	0.687	0
PRKAR1A	5573	0	0.717524958	0.849	0.563	0
MTMR1	8776	0	0.576555017	0.936	0.775	0
RHOQ	23433	0	1.078234581	0.661	0.279	0
STPG2	285555	0	0.999861864	0.697	0.331	0
RGS7BP	401190	0	0.546926124	0.954	0.85	0
TCAIM	285343	0	0.596235623	0.918	0.699	0
NDRG3	57446	0	0.584639006	0.925	0.739	0
PDE11A	50940	0	3.765228829	0.102	0.007	0
PODXL2	50512	0	0.988298317	0.699	0.26	0
TRPC1	7220	0	0.513264084	0.969	0.914	0
CDS2	8760	0	0.583661885	0.922	0.716	0
PPP2CB	5516	0.00E+00	0.611204247	0.904	0.671	0.00E+00
WDFY2	115825	0	0.615364365	0.901	0.682	0
LRRN2	10446	0	5.60E-01	0.936	0.829	0
NRG2	9542	0	0.530678993	0.955	0.858	0
KIFAP3	22920	0	0.501093111	0.974	0.921	0
DENND5B	160518	0	0.486142319	0.984	0.956	0
MGLL	11343	0	0.567519565	0.93	0.743	0
ST3GAL3	6487	0	0.519821281	0.961	0.868	0
MDGA2	161357	0	0.465629559	0.997	0.995	0
EYA3	2140	0	0.573546848	0.925	0.771	0
ELOVL4	6785	0	0.658404056	0.872	0.601	0
AKAP6	9472	0	0.46850389	0.994	0.99	0
KIF5A	3798	0	0.572656462	0.924	0.754	0
MINDY2	54629	0	0.572533928	0.924	0.727	0
PCYT1A	5130	0	0.633111373	0.886	0.62	0
REV3L	5980	0	0.498581586	0.972	0.906	0
ANK3	288	0	0.459734452	0.998	0.997	0
SS18L1	26039	0	0.665415602	0.865	0.58	0
SLC47A1	55244	0	2.192932781	0.3	0.059	0
NRXN1	9378	0	0.456591401	0.999	0.999	0
SYNRG	11276	0	0.61522958	0.894	0.626	0
GNG7	2788	0	0.637506964	0.88	0.648	0
RERGL	79785	0	2.767652135	0.201	0.054	0
ALDH1L2	160428	0	0.772678343	0.801	0.455	0
PHC2	1912	0	0.550703953	0.933	0.791	0
FUT11	170384	0	1.151786792	0.615	0.217	0
UCHL1	7345	0	0.568200207	0.921	0.809	0
NCAN	1463	0	0.697467699	0.842	0.575	0
BMPR2	659	0	0.470577279	0.985	0.962	0
RIMKLA	284716	0	0.659664476	0.864	0.58	0
ARHGEF10L	55160	0	0.682159165	0.849	0.508	0
LUZP2	338645	1.89E-155	1.987852404	0.343	0.288	6.33E-151
AP1AR	55435	0	0.762136382	0.802	0.466	0
IMMP1L	196294	0	0.615116903	0.888	0.641	0
SBF2	81846	0	0.468926531	0.982	0.957	0
TNIK	23043	0	0.473017094	0.979	0.938	0
RIMS1	22999	0	0.45082347	0.994	0.99	0
PCDH15	65217	0	2.518415082	0.237	0.101	0
NRCAM	4897	0	0.448350846	0.995	0.997	0
STK24	8428	0	0.59733909	0.897	0.7	0
AIG1	51390	0	0.467512039	0.981	0.949	0
RALGPS2	55103	0	0.544385986	0.93	0.741	0
GALNT11	63917	0	0.479231404	0.972	0.923	0
TPST1	8460	0	0.479020064	0.972	0.905	0
NEFL	4747	0	2.42053331	0.253	0.056	0
ATP1B1	481	0	0.673161841	0.848	0.763	0
PBRM1	55193	0	0.513504059	0.947	0.832	0
GMDS	2762	0	0.475282921	0.972	0.927	0
ATP7B	540	0	0.781033142	0.786	0.412	0
NAP1L3	4675	0.00E+00	1.285173859	0.554	0.182	0.00E+00
DYNC1I1	1780	0	0.447214588	0.99	0.972	0
CEP85L	387119	0	0.4899783	0.961	0.883	0
ABCD2	225	0	0.75582562	0.798	0.469	0
FRYL	285527	0	0.509498088	0.946	0.856	0
GRIN3A	116443	0	1.623574646	0.437	0.093	0
IPO13	9670	0	1.190081627	0.59	0.203	0
ACSL4	2182	0	0.558424057	0.914	0.729	0
TBC1D9	23158	0	0.550254896	0.919	0.733	0
PDE10A	10846	0	0.458811102	0.979	0.983	0
DMTF1	9988	0	0.50325824	0.949	0.843	0
SIL1	64374	0	0.489300615	0.958	0.889	0
ARSD	414	0	2.273294007	0.278	0.04	0
ESRRA	2101	0	0.979776137	0.681	0.293	0
SLC25A24	29957	0	0.858039368	0.74	0.367	0
CACNB4	785	0	0.437874582	0.99	0.984	0
PURG	29942	0	0.568915098	0.904	0.689	0
ZNF718	255403	0	0.607724288	0.88	0.618	0
DHRSX	207063	0	0.546726872	0.918	0.703	0
TDRD6	221400	0	1.249168346	0.564	0.201	0
XPOT	11260	0	0.762065446	0.79	0.442	0
FGGY	55277	0	0.7448231	0.798	0.478	0
GSTA4	2941	0	0.551628392	0.912	0.719	0
RBFOX1	54715	0	0.421104131	0.998	1	0
MYO9A	4649	0	0.444005779	0.982	0.965	0
ATPSCKMT	134145	0	0.646988449	0.853	0.556	0
C11orf80	79703	0	0.469727283	0.964	0.886	0
PEAK1	79834	0	0.460875191	0.969	0.926	0
MAOA	4128	0	1.722262078	0.404	0.09	0
LIN7A	8825	0	0.496189329	0.943	0.868	0
GPR89A	653519	0	0.815287595	0.755	0.41	0
TUT4	23318	0	0.462024233	0.964	0.904	0
RAB39A	54734	0	1.523153263	0.462	0.119	0
ZNF652	22834	0	0.552888611	0.904	0.684	0
NOS1AP	9722	0	0.475057993	0.954	0.888	0
CCSER2	54462	0	0.444016725	0.973	0.915	0
DDX10	1662	0	0.479659418	0.949	0.859	0
CNTNAP3	79937	0	1.48065536	0.474	0.109	0
GPR63	81491	0	7.38E-01	0.793	0.558	0
VPS8	23355	0	0.462347618	0.96	0.899	0
FAM199X	139231	0	0.715869636	0.805	0.472	0
EVA1C	59271	0	0.608320802	0.867	0.619	0
PIR	8544	0	0.621662146	0.859	0.57	0
NUP93	9688	0	0.486921656	0.943	0.773	0
ACOT9	23597	0.00E+00	0.914291062	0.701	0.309	0.00E+00
PRICKLE1	144165	0	0.435425674	0.976	0.966	0
CDK14	5218	0	0.416035402	0.989	0.979	0
FGF12	2257	0	0.401300958	0.998	0.998	0
AHI1	54806	0	0.401979525	0.996	0.996	0
BIN1	274	0	0.536245958	0.907	0.702	0
ZNF33B	7582	0	0.64465617	0.841	0.532	0
TDRD3	81550	0	0.483551994	0.939	0.799	0
AUH	549	0	0.469058825	0.947	0.851	0
BBS7	55212	0	0.543954581	0.899	0.692	0
DST	667	0	0.396005502	0.996	0.993	0
CHD4	1108	0	0.750076195	0.779	0.429	0
BMPR1A	657	0	0.492775918	0.931	0.794	0
ZCCHC7	84186	0	0.416806573	0.981	0.957	0
KAT2B	8850	0	0.753696149	0.776	0.426	0
MACF1	23499	0	0.396275749	0.994	0.988	0
OLFM3	118427	0	0.420109573	0.977	0.97	0
ARL6IP5	10550	0	0.755916582	0.774	0.405	0
ANKRD9	122416	0	1.528436172	0.453	0.113	0
SLC8A1	6546	0	0.391009751	0.996	0.994	0
ATP1B3	483	0	0.475373458	0.939	0.837	0
RIT2	6014	0	0.57036651	0.879	0.581	0
TET2	54790	0	0.547949818	0.892	0.655	0
MFSD6	54842	0	0.494988819	0.925	0.755	0
MAOB	4129	0	0.686447931	0.81	0.569	0
PHF14	9678	0.00E+00	0.408553824	0.982	0.959	0.00E+00
ELAVL3	1995	0	0.409967344	0.981	0.939	0
COL23A1	91522	8.50E-236	0.930005882	0.684	0.551	2.85E-231
SLC25A36	55186	0	0.471109047	0.94	0.816	0
RALGPS1	9649	0	0.418109775	0.975	0.92	0
AFF1	4299	0	0.571847786	0.876	0.688	0
MEGF9	1955	0	0.481985725	0.932	0.803	0
PRCP	5547	0	0.657187676	0.825	0.538	0
ACVR1	90	0	6.68E-01	0.818	0.503	0
ZBTB8OS	339487	0	0.451557126	0.949	0.832	0
PHTF1	10745	0	0.46995854	0.936	0.823	0
DTNA	1837	0	0.391282406	0.988	0.969	0
SLC9A5	6553	0	0.87143725	0.708	0.318	0
PDE7A	5150	0	0.455737436	0.944	0.848	0
SGMS1	259230	0	0.422105994	0.965	0.92	0
PACS2	23241	0	0.503169437	0.911	0.69	0
FAM168A	23201	0	0.395461279	0.981	0.951	0
HS6ST3	266722	1.71E-284	0.393789979	0.982	0.918	5.74E-280
ZC2HC1A	51101	0	0.463939271	0.935	0.783	0
SPAG9	9043	0	0.416713962	0.966	0.9	0
SIDT1	54847	0	0.492687442	0.914	0.792	0
SLC16A6	9120	0	1.054410382	0.619	0.231	0
KSR1	8844	0	0.596625197	0.85	0.595	0
FGF14	2259	0	0.364062321	0.998	0.999	0
AGO3	192669	0	0.412294957	0.965	0.902	0
RCC2	55920	0.00E+00	0.781301912	0.747	0.401	0.00E+00
BCLAF3	256643	0	0.58000214	0.858	0.58	0
PCYOX1	51449	0	0.869004129	0.702	0.349	0
SERPINB6	5269	0	0.884597657	0.694	0.3	0
RELCH	57614	0	0.415230734	0.96	0.892	0
ENO2	2026	0	0.616381635	0.835	0.519	0
MAST2	23139	0	0.531947238	0.885	0.669	0
RBP1	5947	0	3.413210179	0.12	0.006	0
PFKFB2	5208	0	0.911602461	0.679	0.303	0
PI15	51050	0	1.694744556	0.394	0.088	0
MAP3K13	9175	0	0.396824642	0.968	0.918	0
PAK3	5063	0	0.36459974	0.989	0.979	0
PLPP1	8611	0	0.441910433	0.937	0.834	0
TTC17	55761	0	0.385577757	0.974	0.936	0
RNF217	154214	0	0.518876067	0.888	0.659	0
COX10	1352	0	0.583046212	0.849	0.57	0
PCDH9	5101	0	0.347175998	0.999	1	0
SORCS3	22986	0	0.45577336	0.926	0.788	0
URI1	8725	0	0.449048975	0.93	0.767	0
PLCH2	9651	0	0.871055327	0.694	0.328	0
CCDC93	54520	0	0.465895069	0.919	0.75	0
LIMK1	3984	0	0.694953358	0.784	0.431	0
AGFG1	3267	0	0.420428173	0.948	0.881	0
MYRFL	196446	0	1.643449784	0.406	0.114	0
SLC22A17	51310	0	1.576708351	0.425	0.156	0
B4GALT6	9331	0	0.469954351	0.915	0.729	0
ZNF717	100131827	0	0.542580694	0.869	0.629	0
RRAS2	22800	0	0.562500602	0.857	0.581	0
WNK1	65125	0	0.36831343	0.98	0.944	0
MT-ND1	4535	1.20E-244	0.351753244	0.991	0.946	4.03E-240
LNPEP	4012	0	0.490393966	0.9	0.733	0
CCDC125	202243	0	0.722048483	0.766	0.412	0
CLMP	79827	0	1.055299639	0.608	0.218	0
MAP2	4133	0	0.341038686	0.997	0.994	0
EFCAB2	84288	0	0.510952764	0.886	0.655	0
FAM117A	81558	0	1.002847071	0.63	0.242	0
CFLAR	8837	0	1.12E+00	0.579	0.174	0
USP40	55230	0	0.593474387	0.836	0.531	0
CEND1	51286	0	0.7477147	0.751	0.398	0
C6orf118	168090	0	2.685601787	0.196	0.018	0
ICA1	3382	0	0.372447714	0.974	0.939	0
HYOU1	10525	0	1.387260503	0.482	0.123	0
ANKRD36B	57730	0	0.422903568	0.94	0.792	0
LYVE1	10894	0	1.989950689	0.317	0.048	0
NF1	4763	0	0.355053682	0.984	0.972	0
FARP2	9855	0	0.498265376	0.891	0.644	0
GADL1	339896	0	3.596884519	0.104	0.004	0
SLFN11	91607	0	2.939461491	0.164	0.01	0
TAOK1	57551	0	0.364065055	0.977	0.938	0
SPATA5	166378	0	0.528064622	0.872	0.607	0
NPAS3	64067	1.89E-304	0.3756652	0.969	0.877	6.34E-300
STOX2	56977	0	3.60E-01	0.979	0.951	0
ASAH1	427	0	0.576636711	0.842	0.59	0
RIPK1	8737	0	0.561218844	0.851	0.58	0
DHTKD1	55526	0	0.71842889	0.763	0.414	0
ARVCF	421	0	1.150672977	0.565	0.179	0
ACACA	31	0	0.355756285	0.98	0.945	0
KLHL24	54800	0	0.398339163	0.951	0.849	0
FREM1	158326	0	1.116610186	0.578	0.243	0
CDADC1	81602	0	0.79739606	0.721	0.352	0
FAXDC2	10826	0	1.27E+00	0.52	0.186	0
RDX	5962	0	0.499505019	0.886	0.634	0
MTSS2	92154	0	0.838039382	0.7	0.334	0
RAB29	8934	0	1.461419095	0.454	0.121	0
KCNJ3	3760	0	0.360085994	0.974	0.973	0
PKP4	8502	0	0.34828125	0.982	0.957	0
DCAF5	8816	0	0.406395924	0.943	0.838	0
ELL	8178	0	0.700654888	0.769	0.437	0
ZYG11B	79699	0	0.412512988	0.939	0.812	0
CNNM2	54805	0	0.375983131	0.963	0.903	0
DYM	54808	0	0.367845658	0.968	0.931	0
ITSN1	6453	0	0.353561955	0.977	0.931	0
ELOVL5	60481	0	0.663179671	0.788	0.449	0
NAV2	89797	0	0.332263061	0.991	0.987	0
KCTD9	54793	0	0.940164751	0.65	0.274	0
PHLPP1	23239	0	0.431914953	0.924	0.816	0
MYO6	4646	0	0.363707613	0.968	0.913	0
LPP	4026	0	0.429531584	0.924	0.671	0
TRAK2	66008	0	0.402947718	0.941	0.821	0
CMC1	152100	0	0.501149719	0.879	0.643	0
CCAR1	55749	0	0.40044693	0.942	0.822	0
BLACAT1	101669762	0	2.440617714	0.229	0.023	0
KLHL29	114818	2.47E-140	0.356407268	0.97	0.933	8.26E-136
METTL15	196074	0	0.397724484	0.942	0.829	0
CEP350	9857	0	0.36510358	0.963	0.877	0
ANKS1B	56899	0	0.312037301	0.999	1	0
NIN	51199	0	0.346945023	0.975	0.967	0
SYT4	6860	0	0.633092361	0.799	0.491	0
PSPC1	55269	0	0.351401441	0.971	0.929	0
UBE2F	140739	0	6.00E-01	0.817	0.492	0
EXOC1	55763	0	0.442193126	0.911	0.733	0
TRABD2A	129293	0	1.162246834	0.553	0.174	0
MAGED2	10916	0	2.154253595	0.278	0.031	0
CCDC112	153733	0	0.591696992	0.821	0.528	0
SYT2	127833	0	1.561540229	0.419	0.178	0
DOK6	220164	0	0.34542301	0.973	0.911	0
HIBCH	26275	0	0.391098662	0.942	0.813	0
CAAP1	79886	0	0.608812333	0.81	0.514	0
NEK10	152110	0	0.366234324	0.958	0.91	0
RIMS3	9783	0	0.473923238	0.889	0.743	0
MT-ATP8	4509	1.93E-299	0.507615447	0.868	0.648	6.47E-295
ALDH8A1	64577	0	0.75524424	0.731	0.38	0
TAF3	83860	0	0.48704983	0.88	0.618	0
SSR3	6747	0	0.95772497	0.635	0.25	0
WIPF3	644150	0	5.85E-01	0.822	0.615	0
SPATA22	84690	0	2.354834826	0.241	0.047	0
NSMCE2	286053	0	0.350326863	0.967	0.918	0
TMCC1	23023	0	0.332857078	0.978	0.954	0
STRBP	55342	0	0.324004431	0.984	0.972	0
PCBP4	57060	0	0.756553222	0.729	0.365	0
USP13	8975	0	0.534744701	0.849	0.57	0
SPTAN1	6709	0	3.31E-01	0.977	0.946	0
IDH3A	3419	0	0.589471399	0.816	0.52	0
SV2C	22987	0	2.460831756	0.223	0.065	0
ACYP1	97	0	0.822862682	0.694	0.319	0
ZNF195	7748	0	0.615188501	0.801	0.458	0
WDR44	54521	0	0.509077402	0.862	0.603	0
ACER3	55331	2.94E-303	0.43498739	0.907	0.727	9.85E-299
ENTPD3	956	0	0.870592957	0.67	0.356	0
QKI	9444	0	1.366121901	0.475	0.164	0
NPEPPS	9520	0	0.361903374	0.952	0.882	0
ERMP1	79956	0	0.669437841	0.769	0.426	0
NBEAL1	65065	0	0.398279415	0.928	0.763	0
CLOCK	9575	0	0.370490638	0.946	0.839	0
TANC2	26115	0	0.302485924	0.991	0.982	0
SLC41A2	84102	0	0.360315343	0.952	0.856	0
TENM2	57451	1.59E-151	0.322889355	0.977	0.976	5.31E-147
CCDC7	79741	1.46E-293	0.384514196	0.936	0.794	4.90E-289
SMPX	23676	0	2.306246735	0.247	0.032	0
ANKRD34C	390616	0	1.954884826	0.315	0.043	0
NSF	4905	0	0.373384409	0.942	0.858	0
LANCL1	10314	0	0.450336817	0.893	0.72	0
ME1	4199	1.63E-273	0.355783752	0.953	0.832	5.44E-269
MAPK8	5599	0	0.317582046	0.978	0.946	0
LTBP1	4052	1.79E-247	1.880261779	0.331	0.164	5.99E-243
FAM177A1	283635	0	0.648938175	0.777	0.441	0
MSI2	124540	5.52E-69	0.4548773	0.888	0.807	1.85E-64
VPS13C	54832	0	0.313643181	0.979	0.95	0
CRMP1	1400	0	0.382464962	0.933	0.794	0
ZNF449	203523	0	0.862080315	0.669	0.303	0
IPCEF1	26034	0	0.471318731	0.877	0.842	0
LARP4	113251	0	0.441938059	0.895	0.681	0
DLGAP3	58512	0	0.399725606	0.921	0.829	0
TOX	9760	0	3.94E-01	0.924	0.683	0
MGAT3	4248	0	0.449876267	0.889	0.637	0
NCS1	23413	7.35E-255	0.381038547	0.932	0.819	2.46E-250
CLVS1	157807	9.22E-302	0.343597774	0.956	0.886	3.08E-297
TANK	10010	0	0.464304977	0.879	0.639	0
TSPEAR	54084	0	2.643810027	0.194	0.024	0
PRIMPOL	201973	0	0.666198758	0.764	0.409	0
ABI3BP	25890	0	2.2656964	0.252	0.034	0
ANAPC10	10393	1.67E-270	0.362366454	0.942	0.807	5.59E-266
USP53	54532	0	0.586845236	0.806	0.511	0
CLINT1	9685	0	0.503222667	0.854	0.606	0
SLC30A6	55676	0	0.533851386	0.836	0.549	0
AK3	50808	0	0.693909269	0.748	0.406	0
CCDC85A	114800	0	0.32306825	0.967	0.886	0
MTERF1	7978	5.28E-288	0.427874068	0.899	0.709	1.77E-283
ERGIC1	57222	0	0.384751757	0.925	0.793	0
DYNLL2	140735	0	0.696818869	0.745	0.396	0
RPE	6120	0	0.429147391	0.896	0.741	0
MMP24	10893	0	4.93E-01	0.857	0.582	0
SPAG16	79582	0	0.335028113	0.956	0.876	0
ZNF704	619279	4.73E-297	0.359078978	0.94	0.87	1.58E-292
HCRTR2	3062	0	2.251405059	0.253	0.09	0
KDM4C	23081	0	0.313965535	0.969	0.931	0
FDX1	2230	0	0.633889255	0.776	0.448	0
TMEM14B	81853	0	0.314564763	0.968	0.914	0
IQCJ-SCHIP1	29970	6.00E-288	0.281852017	0.99	0.983	2.01E-283
USP14	9097	0	0.388809061	0.919	0.78	0
RASGRF1	5923	0.00E+00	0.37296139	0.929	0.853	0.00E+00
TRIM62	55223	0	1.487574665	0.429	0.103	0
EIF2AK3	9451	0	0.598572067	0.794	0.515	0
SNPH	9751	0	0.542829819	0.825	0.519	0
PIK3CA	5290	1.64E-284	0.348390282	0.944	0.842	5.49E-280
KIF1A	547	0	0.348373768	0.944	0.842	0
SCAF11	9169	0	0.364351269	0.933	0.783	0
SCFD2	152579	0	0.316366372	0.964	0.904	0
SPTBN1	6711	0	2.85E-01	0.985	0.974	0
RDH12	145226	0	2.173278468	0.266	0.03	0
PRKAG2	51422	0	0.294355734	0.978	0.961	0
TRANK1	9881	6.56E-252	0.322469557	0.959	0.843	2.20E-247
FAAH2	158584	0	0.50843265	0.843	0.579	0
FRY	10129	0	0.281959139	0.986	0.975	0
TRPC4AP	26133	0	0.378192723	0.922	0.774	0
ZNF420	147923	0	0.480784493	0.858	0.612	0
PIK3CB	5291	0	0.326245164	0.955	0.862	0
SMARCD3	6604	0	5.29E-01	0.83	0.474	0
DNAH10	196385	0	1.21E+00	0.516	0.177	0
B3GALNT2	148789	0	0.48198134	0.857	0.616	0
CHD2	1106	0	0.300214339	0.972	0.925	0
SLX4IP	128710	0	0.499472174	0.846	0.569	0
PLEKHH3	79990	0	1.393830847	0.455	0.123	0
FBXL20	84961	5.21E-293	3.04E-01	0.968	0.92	1.75E-288
CLCN6	1185	0	0.543551262	0.82	0.512	0
SNX10	29887	0	3.52E-01	0.936	0.817	0
ADNP2	22850	0	0.504616409	0.842	0.569	0
HMBOX1	79618	0	0.351829123	0.936	0.83	0
CPLX1	10815	0	4.99E-01	0.845	0.646	0
FOCAD	54914	0	0.273429397	0.988	0.977	0
CDK8	1024	9.44E-297	0.34983272	0.937	0.804	3.16E-292
CAPN7	23473	0	0.399514247	0.905	0.725	0
NRXN2	9379	0	0.354888478	0.933	0.777	0
FAT3	120114	1.28E-251	0.283404532	0.98	0.962	4.27E-247
GRIA4	2893	7.95E-269	0.277519397	0.984	0.947	2.66E-264
DCUN1D4	23142	6.30E-292	0.337094548	0.944	0.832	2.11E-287
LDLRAD4	753	2.91E-195	0.271341303	0.988	0.963	9.73E-191
ZNF875	284459	0	4.07E-01	0.899	0.698	0
SCLY	51540	0	6.61E-01	0.754	0.401	0
SPART	23111	0	0.362244034	0.927	0.783	0
DHDDS	79947	0	0.506112293	0.839	0.564	0
UBE4B	10277	0	0.303946755	0.965	0.897	0
VPS13B	157680	0	0.283158498	0.979	0.962	0
CLEC16A	23274	4.25E-246	2.99E-01	0.968	0.919	1.42E-241
KLHL7	55975	0	0.359742685	0.928	0.788	0
PIKFYVE	200576	0.00E+00	0.369779843	0.921	0.773	0.00E+00
TBC1D31	93594	0	0.60500722	0.782	0.454	0
AHCYL2	23382	3.67E-283	0.307598552	0.961	0.902	1.23E-278
MAGED1	9500	2.84E-282	0.354662257	0.929	0.802	9.52E-278
GNA13	10672	0	6.69E-01	0.747	0.408	0
ATXN1	6310	0	0.258359653	0.993	0.988	0
PDSS2	57107	0	0.414632733	0.891	0.675	0
NT5DC3	51559	0	0.580665754	0.794	0.565	0
UBR4	23352	6.81E-296	0.360204519	0.925	0.789	2.28E-291
TRIM69	140691	0	0.606450119	0.779	0.461	0
SVIL	6840	2.48E-99	1.29E+00	0.486	0.339	8.31E-95
CD99	4267	0	2.84E+00	0.166	0.016	0
RMDN1	51115	0	0.692739217	0.733	0.373	0
GNG4	2786	0	1.835009202	0.332	0.086	0
TFB1M	51106	0	0.533505292	0.818	0.532	0
PRKCG	5582	0	0.715588451	0.721	0.475	0
PSAP	5660	0	6.82E-01	0.738	0.349	0
ATP2B1	490	1.78E-67	0.270730527	0.981	0.991	5.97E-63
SLC25A40	55972	0	0.538031396	0.815	0.531	0
CLTC	1213	0	0.328932305	0.942	0.871	0
NRG1	3084	1.64E-40	0.307296885	0.956	0.812	5.48E-36
CPEB3	22849	0	0.266722753	0.983	0.964	0
SLMAP	7871	2.58E-297	3.17E-01	0.949	0.863	8.62E-293
ARHGEF16	27237	0	3.349568908	0.116	0.006	0
SEC24B	10427	0	0.363265303	0.919	0.77	0
SDCBP	6386	0	0.740914755	0.707	0.345	0
MYRIP	25924	2.68E-247	0.324811214	0.943	0.917	8.96E-243
ARMC2	84071	1.02E-242	0.313455889	0.95	0.867	3.41E-238
TEAD1	7003	8.45E-265	0.365874339	0.916	0.767	2.83E-260
UBAP2	55833	1.19E-259	3.80E-01	0.907	0.737	4.00E-255
AZI2	64343	0	0.600333985	0.778	0.445	0
SNAP91	9892	0	0.251920825	0.99	0.981	0
SNAPC3	6619	0	0.429717484	0.875	0.661	0
ODF2L	57489	0	0.288903205	0.964	0.897	0
MICU1	10367	5.75E-277	0.273718733	0.974	0.938	1.93E-272
IPO11	51194	0	0.400692033	0.891	0.695	0
PLD1	5337	0	1.363795023	0.457	0.232	0
CDC42BPA	8476	0	0.246599547	0.991	0.988	0
ZNF155	7711	0	0.56073871	0.797	0.446	0
JHY	79864	0	0.785090239	0.682	0.31	0
PCNX2	80003	0	0.248403038	0.989	0.98	0
ESCO1	114799	2.60E-305	4.00E-01	0.89	0.676	8.72E-301
IFT88	8100	3.14E-304	0.40974082	0.883	0.65	1.05E-299
LDAH	60526	1.10E-295	0.399513008	0.889	0.669	3.69E-291
ZNF516	9658	0	0.775354522	0.685	0.32	0
CRK	1398	2.27E-307	0.444432804	0.861	0.579	7.59E-303
PGD	5226	0	1.092643151	0.549	0.184	0
AVL9	23080	7.86E-290	0.290861519	0.957	0.885	2.63E-285
FAM135A	57579	1.10E-261	2.83E-01	0.962	0.913	3.67E-257
HSPH1	10808	3.95E-255	0.3476193	0.92	0.844	1.32E-250
CADM4	199731	0	1.167536801	0.521	0.132	0
TTC14	151613	0	2.81E-01	0.963	0.905	0
VTA1	51534	0	4.66E-01	0.847	0.596	0
CD2AP	23607	0	4.33E-01	0.867	0.625	0
STRN3	29966	5.97E-254	2.87E-01	0.959	0.885	2.00E-249
SENP7	57337	8.47E-252	0.341629556	0.923	0.78	2.83E-247
PCSK6	5046	0	0.709865166	0.715	0.323	0
BRINP2	57795	4.49E-180	0.378883165	0.899	0.898	1.50E-175
YTHDF3	253943	0	0.424260662	0.871	0.651	0
TMEM151A	256472	0	1.681962539	0.364	0.064	0
TBC1D19	55296	1.22E-250	0.30676144	0.944	0.845	4.08E-246
USP32	84669	7.37E-234	3.04E-01	0.946	0.848	2.47E-229
SETD5	55209	0	0.265736217	0.971	0.937	0
KCNH2	3757	0	1.08526211	0.55	0.166	0
ZNF439	90594	0	0.489577176	0.831	0.538	0
UBE2K	3093	1.66E-304	2.69E-01	0.968	0.92	5.57E-300
REEP1	65055	2.37E-232	2.71E-01	0.967	0.903	7.95E-228
KPNA3	3839	1.17E-287	0.33589393	0.924	0.804	3.91E-283
TNFRSF21	27242	0	0.493799498	0.828	0.587	0
PRRC2C	23215	0	0.256513487	0.976	0.915	0
NAA16	79612	1.98E-284	0.365338557	0.905	0.724	6.63E-280
GNAI3	2773	4.26E-304	4.12E-01	0.876	0.67	1.43E-299
ATR	545	1.18E-276	0.289749757	0.953	0.854	3.95E-272
CFAP299	255119	2.26E-265	9.14E-01	0.618	0.511	7.58E-261
RNF175	285533	4.95E-221	0.304446716	0.943	0.82	1.66E-216
INSR	3643	6.17E-134	3.02E-01	0.944	0.84	2.06E-129
ARIH1	25820	3.00E-300	0.269075154	0.965	0.926	1.00E-295
AVEN	57099	0	0.667209152	0.732	0.401	0
ZC3H13	23091	0	0.272406185	0.962	0.865	0
TRIO	7204	0	0.22780858	0.992	0.992	0
YWHAG	7532	1.14E-208	0.292777004	0.948	0.881	3.83E-204
CLDN12	9069	1.27E-307	3.79E-01	0.893	0.691	4.26E-303
DCTN1	1639	0	0.712286954	0.708	0.356	0
ACYP2	98	1.86E-209	0.250365744	0.975	0.942	6.24E-205
NIPAL3	57185	0	4.20E-01	0.867	0.599	0
C1orf109	54955	0	1.042231977	0.563	0.204	0
TMEM14A	28978	0	4.91E-01	0.825	0.575	0
KATNAL2	83473	0	0.597564803	0.766	0.466	0
NR2F1	7025	0	0.428219862	0.861	0.671	0
RICTOR	253260	5.06E-295	0.273353522	0.958	0.895	1.70E-290
PAPOLA	10914	3.85E-248	3.08E-01	0.934	0.811	1.29E-243
ANGPT1	284	0	2.55E+00	0.197	0.028	0
MB21D2	151963	4.38E-280	4.55E-01	0.843	0.626	1.47E-275
RFX7	64864	1.85E-225	2.64E-01	0.962	0.897	6.19E-221
DENND4C	55667	6.36E-259	0.317417913	0.927	0.781	2.13E-254
ANKRD17	26057	0	0.226456251	0.987	0.977	0
ACO1	48	0	0.638014981	0.742	0.38	0
EPM2AIP1	9852	0	0.48154438	0.827	0.553	0
ARL6	84100	6.84E-296	4.18E-01	0.864	0.624	2.29E-291
NPC2	10577	0.00E+00	2.39804354	0.219	0.023	0.00E+00
DENND6A	201627	2.93E-244	0.338241965	0.913	0.759	9.80E-240
REEP2	51308	1.23E-265	0.394618498	0.878	0.655	4.12E-261
BIVM	54841	0	0.435818911	0.853	0.619	0
RAPGEF6	51735	2.09E-240	0.249599057	0.97	0.933	7.00E-236
USP33	23032	1.04E-304	0.255172824	0.966	0.913	3.48E-300
CPEB1	64506	6.91E-220	3.09E-01	0.93	0.806	2.31E-215
HSPA13	6782	0	7.65E-01	0.678	0.313	0
HIVEP3	59269	2.08E-277	2.29E-01	0.983	0.963	6.96E-273
ANXA7	310	1.60E-272	0.380635867	0.885	0.67	5.37E-268
GPR158	57512	3.63E-228	2.34E-01	0.979	0.948	1.21E-223
KIAA1549	57670	2.27E-222	0.279867126	0.948	0.897	7.59E-218
UBE2D2	7322	9.66E-226	3.09E-01	0.929	0.808	3.23E-221
CPEB2	132864	1.00E-169	4.28E-01	0.855	0.652	3.35E-165
NAP1L5	266812	0	8.92E-01	0.62	0.265	0
RBFOX2	23543	0	0.216017635	0.99	0.984	0
VPS13D	55187	0	0.243566898	0.971	0.936	0
PAK5	57144	1.33E-180	0.285050828	0.943	0.948	4.46E-176
DNAJB14	79982	7.83E-247	0.285022316	0.943	0.857	2.62E-242
TNS1	7145	0	1.54E+00	0.396	0.112	0
PTPRD	5789	0.00E+00	2.04E-01	0.997	1	0.00E+00
DNAJC6	9829	2.20E-233	0.227904434	0.98	0.958	7.35E-229
NFE2L2	4780	0	5.98E-01	0.758	0.416	0
JAZF1	221895	4.71E-255	0.223050324	0.983	0.971	1.58E-250
ABHD12	26090	4.83E-268	0.359952317	0.894	0.703	1.62E-263
MTOR	2475	5.27E-237	3.18E-01	0.92	0.772	1.76E-232
NSRP1	84081	0	4.36E-01	0.848	0.581	0
LRRC1	55227	0	1.043067191	0.556	0.193	0
CDKL2	8999	0	0.418652357	0.857	0.612	0
STIM1	6786	3.86E-239	0.317872785	0.919	0.777	1.29E-234
GRAMD1B	57476	3.39E-135	2.45E-01	0.966	0.925	1.14E-130
NLGN1	22871	2.74E-36	2.00E-01	0.996	0.993	9.17E-32
IFNGR2	3460	1.11E-179	5.09E-01	0.804	0.631	3.71E-175
FAM169A	26049	1.46E-222	0.280153408	0.942	0.852	4.90E-218
PANK3	79646	4.20E-255	0.334139591	0.907	0.737	1.40E-250
FLOT2	2319	0	6.16E-01	0.746	0.412	0
SPATA20	64847	0	1.08E+00	0.539	0.165	0
PHF20	51230	6.71E-206	3.34E-01	0.907	0.754	2.25E-201
ARL5A	26225	0	4.62E-01	0.83	0.564	0
SGIP1	84251	7.51E-285	2.09E-01	0.989	0.978	2.51E-280
STAU2	27067	3.81E-244	2.22E-01	0.98	0.963	1.28E-239
SNX3	8724	1.25E-252	3.92E-01	0.871	0.683	4.17E-248
SSTR3	6753	0	1.535426753	0.394	0.083	0
FSD1L	83856	1.82E-232	0.287110314	0.936	0.803	6.08E-228
KCNIP4	80333	0	0.194471326	0.998	0.986	0
FGF9	2254	0	5.08E-01	0.803	0.542	0
TASOR2	54906	1.05E-253	2.67E-01	0.949	0.865	3.53E-249
ATAD2B	54454	1.98E-258	0.355801334	0.892	0.702	6.62E-254
PITPNA	5306	2.36E-218	3.29E-01	0.909	0.726	7.91E-214
CHM	1121	2.76E-208	0.292161995	0.932	0.826	9.23E-204
GSK3B	2932	1.42E-238	0.222804443	0.977	0.956	4.76E-234
MTMR4	9110	0	0.431566624	0.845	0.591	0
CS	1431	0	0.568451085	0.768	0.446	0
CYCS	54205	0	0.787056448	0.66	0.326	0
RAB28	9364	5.51E-217	2.53E-01	0.955	0.868	1.85E-212
PWWP3A	84939	0	3.91E-01	0.868	0.629	0
PPTC7	160760	0	7.36E-01	0.683	0.32	0
METTL8	79828	0	5.86E-01	0.758	0.458	0
TMEM130	222865	7.78E-177	0.288957675	0.931	0.781	2.60E-172
GALNT18	374378	2.92E-171	2.55E-01	0.953	0.904	9.77E-167
LRBA	987	8.05E-192	2.26E-01	0.972	0.947	2.69E-187
MYH10	4628	4.01E-259	2.12E-01	0.981	0.967	1.34E-254
ME3	10873	3.80E-63	0.241579199	0.961	0.917	1.27E-58
ZNF503	84858	0	1.477132966	0.408	0.091	0
C18orf25	147339	1.57E-233	0.326043301	0.906	0.769	5.27E-229
TTC12	54970	0	7.46E-01	0.677	0.318	0
CEP126	57562	1.72E-294	0.245116148	0.958	0.83	5.75E-290
KBTBD6	89890	0.00E+00	1.05E+00	0.55	0.182	0.00E+00
NEK11	79858	1.77E-186	3.31E-01	0.902	0.777	5.91E-182
ZNF41	7592	0	0.725607237	0.686	0.332	0
PMS1	5378	1.59E-243	3.13E-01	0.913	0.764	5.34E-239
SLC7A6	9057	1.77E-245	3.47E-01	0.892	0.701	5.94E-241
AFF2	2334	0	5.92E-01	0.752	0.471	0
GPR161	23432	0	8.05E-01	0.649	0.298	0
CTIF	9811	4.02E-166	0.215945108	0.976	0.941	1.35E-161
RADIL	55698	0.00E+00	1.26E+00	0.473	0.129	0.00E+00
SLC9A9	285195	0	6.76E-01	0.709	0.401	0
LARS2	23395	7.61E-252	3.67E-01	0.878	0.669	2.55E-247
CDH8	1006	3.97E-116	2.72E-01	0.938	0.923	1.33E-111
ELOVL7	79993	0	5.81E-01	0.756	0.45	0
ACOT7	11332	2.12E-207	3.04E-01	0.916	0.75	7.10E-203
DIPK1B	138311	0	0.950644547	0.585	0.208	0
FUCA2	2519	0	0.998205811	0.566	0.194	0
CLIP1	6249	5.14E-188	0.218021871	0.972	0.928	1.72E-183
GOLGA4	2803	2.19E-250	2.08E-01	0.979	0.95	7.34E-246
MFN1	55669	3.46E-245	3.33E-01	0.897	0.734	1.16E-240
CBFA2T2	9139	3.11E-165	0.229893811	0.963	0.909	1.04E-160
FBXL2	25827	9.25E-100	0.248599865	0.95	0.873	3.10E-95
KNDC1	85442	7.85E-224	2.73E-01	0.934	0.824	2.63E-219
CLCN3	1182	8.95E-188	0.290116277	0.923	0.807	3.00E-183
ADNP	23394	3.71E-202	2.77E-01	0.931	0.803	1.24E-197
ZNF175	7728	0	8.36E-01	0.632	0.27	0
SRPK2	6733	3.78E-262	1.91E-01	0.988	0.978	1.27E-257
PLPPR5	163404	7.68E-171	0.365900675	0.875	0.723	2.57E-166
TRIM26	7726	0	0.656204532	0.715	0.368	0
LEPR	3953	0	0.71133409	0.688	0.37	0
ZDHHC13	54503	0	5.28E-01	0.781	0.451	0
HSBP1L1	440498	0	1.51E+00	0.396	0.089	0
CDC14B	8555	8.95E-154	2.74E-01	0.931	0.84	3.00E-149
ACADVL	37	0	5.49E-01	0.769	0.507	0
ADD2	119	3.32E-176	2.11E-01	0.972	0.938	1.11E-171
EOGT	285203	0	9.00E-01	0.603	0.25	0
SLCO3A1	28232	1.07E-83	0.244681216	0.949	0.883	3.57E-79
CBR4	84869	1.01E-196	0.279413451	0.926	0.779	3.38E-192
DYNLT3	6990	0	6.77E-01	0.703	0.371	0
ARFGEF1	10565	1.53E-169	0.23294985	0.956	0.898	5.13E-165
EVI5	7813	6.90E-153	2.12E-01	0.97	0.901	2.31E-148
SLC17A5	26503	7.97E-235	3.48E-01	0.883	0.679	2.67E-230
DNAJA4	55466	0	5.96E-01	0.743	0.412	0
ELOVL6	79071	1.21E-155	0.264401625	0.935	0.822	4.05E-151
SNX9	51429	1.40E-205	2.37E-01	0.953	0.879	4.70E-201
CHD9	80205	4.96E-253	0.188907296	0.985	0.972	1.66E-248
DNM2	1785	3.08E-145	0.292298519	0.916	0.757	1.03E-140
CERT1	10087	4.57E-205	2.54E-01	0.94	0.833	1.53E-200
HDAC5	10014	3.85E-306	4.04E-01	0.847	0.561	1.29E-301
AK9	221264	0	5.14E-01	0.785	0.502	0
JAKMIP2	9832	1.89E-261	1.99E-01	0.976	0.963	6.32E-257
LYPLAL1	127018	1.81E-249	3.83E-01	0.859	0.624	6.06E-245
ARHGAP20	57569	1.02E-133	0.288479999	0.917	0.82	3.41E-129
LRRTM1	347730	0	1.025970067	0.55	0.195	0
NCOA6	23054	4.85E-219	0.278631667	0.923	0.777	1.62E-214
FARP1	10160	6.96E-206	2.26E-01	0.957	0.868	2.33E-201
SLC35G2	80723	0	0.500642488	0.791	0.486	0
INVS	27130	7.25E-180	0.230178349	0.954	0.884	2.43E-175
CBL	867	7.41E-224	0.346606821	0.88	0.693	2.48E-219
KPNA4	3840	5.38E-238	3.41E-01	0.883	0.669	1.80E-233
CDK12	51755	2.95E-189	2.52E-01	0.939	0.809	9.89E-185
UBAP1	51271	2.08E-206	3.10E-01	0.902	0.719	6.97E-202
EIF4G3	8672	3.05E-229	1.71E-01	0.993	0.99	1.02E-224
TRMT11	60487	6.41E-141	2.00E-01	0.973	0.95	2.15E-136
STX18	53407	1.39E-241	0.326716948	0.891	0.704	4.65E-237
FLNB	2317	1.54E-213	3.20E-01	0.895	0.679	5.16E-209
ZPBP	11055	0	1.350844059	0.438	0.147	0
SCN2B	6327	0.00E+00	7.72E-01	0.654	0.299	0.00E+00
SDK2	54549	0	0.756935263	0.661	0.356	0
SHQ1	55164	0.00E+00	7.66E-01	0.656	0.298	0.00E+00
REEP5	7905	2.16E-260	0.352117907	0.874	0.702	7.22E-256
SMAD2	4087	5.37E-199	2.83E-01	0.916	0.784	1.80E-194
UBA1	7317	0	7.52E-01	0.662	0.291	0
GABBR2	9568	4.95E-165	0.170855982	0.989	0.994	1.66E-160
LONRF3	79836	0	1.371095721	0.43	0.092	0
TTLL7	79739	5.38E-206	1.77E-01	0.984	0.972	1.80E-201
SPIN1	10927	2.96E-143	0.205807497	0.964	0.921	9.90E-139
NHS	4810	5.57E-189	0.842443087	0.62	0.425	1.87E-184
GCLM	2730	0	5.48E-01	0.76	0.443	0
LARP4B	23185	9.23E-184	2.31E-01	0.947	0.864	3.09E-179
GDAP2	54834	5.08E-304	0.402245014	0.84	0.591	1.70E-299
TFDP2	7029	4.21E-120	1.93E-01	0.971	0.924	1.41E-115
PAQR3	152559	2.49E-261	0.374299707	0.856	0.637	8.34E-257
ATL1	51062	8.43E-184	0.234480919	0.943	0.879	2.82E-179
DMXL2	23312	7.73E-192	1.96E-01	0.968	0.926	2.59E-187
HELZ	9931	3.44E-147	2.26E-01	0.948	0.861	1.15E-142
RUSC1	23623	0	7.09E-01	0.678	0.321	0
ANKRD36C	400986	1.15E-148	1.73E-01	0.983	0.963	3.84E-144
ATXN2	6311	3.19E-164	1.84E-01	0.976	0.949	1.07E-159
CRHR1	1394	0.00E+00	5.22E-01	0.772	0.527	0.00E+00
SEMA6B	10501	0	5.66E-01	0.748	0.426	0
LUZP1	7798	3.58E-148	2.27E-01	0.946	0.858	1.20E-143
PRORP	9692	1.74E-248	0.366327692	0.859	0.627	5.82E-244
MAST1	22983	3.07E-184	2.57E-01	0.926	0.81	1.03E-179
NCK1	4690	0.00E+00	4.97E-01	0.784	0.49	0.00E+00
DSCAM	1826	1.75E-73	0.152967095	0.995	0.997	5.84E-69
ARHGAP35	2909	2.76E-160	0.205430954	0.959	0.893	9.25E-156
AKAP11	11215	5.34E-174	0.226554998	0.945	0.878	1.79E-169
RABGEF1	27342	6.69E-119	0.186015667	0.971	0.932	2.24E-114
SH3BGRL	6451	8.90E-160	2.81E-01	0.909	0.723	2.98E-155
PICALM	8301	5.68E-175	0.20776529	0.956	0.906	1.90E-170
SSH2	85464	6.39E-132	1.76E-01	0.977	0.961	2.14E-127
AFDN	4301	2.46E-227	0.208241861	0.955	0.858	8.25E-223
KCNB2	9312	0.010023981	2.30E-01	0.941	0.929	1
LRRFIP1	9208	2.79E-154	1.75E-01	0.977	0.946	9.33E-150
POT1	25913	3.09E-300	0.41701757	0.826	0.571	1.03E-295
NDRG1	10397	0	8.49E-01	0.612	0.304	0
GALM	130589	0	1.28E+00	0.454	0.146	0
RCN2	5955	1.65E-247	3.85E-01	0.844	0.596	5.51E-243
SLC7A8	23428	2.31E-225	0.384933329	0.844	0.643	7.72E-221
WDR70	55100	6.53E-188	1.79E-01	0.973	0.951	2.19E-183
UBE2O	63893	1.00E-145	2.38E-01	0.934	0.809	3.35E-141
B4GALT5	9334	3.81E-132	3.04E-01	0.892	0.718	1.28E-127
FAR1	84188	1.22E-174	2.07E-01	0.954	0.888	4.09E-170
SHLD2	54537	8.90E-224	3.82E-01	0.845	0.606	2.98E-219
CATSPER2	117155	4.84E-130	2.07E-01	0.954	0.895	1.62E-125
KIF1B	23095	3.20E-197	0.155612566	0.988	0.979	1.07E-192
MTX2	10651	4.83E-164	0.23795851	0.933	0.833	1.62E-159
NRSN1	140767	4.20E-167	2.30E-01	0.938	0.822	1.41E-162
PAK1	5058	6.77E-110	1.84E-01	0.968	0.957	2.27E-105
TANGO2	128989	0	4.09E-01	0.828	0.55	0
GPR155	151556	2.06E-184	0.242079799	0.929	0.828	6.89E-180
MCF2L	23263	2.70E-167	2.05E-01	0.953	0.88	9.04E-163
PCGF5	84333	1.04E-113	2.39E-01	0.931	0.809	3.49E-109
TMEM41B	440026	1.89E-198	0.331321878	0.873	0.665	6.34E-194
PAFAH1B1	5048	1.41E-184	1.67E-01	0.978	0.957	4.73E-180
CCNT2	905	2.34E-173	2.61E-01	0.916	0.775	7.82E-169
BMT2	154743	2.12E-178	2.64E-01	0.914	0.776	7.11E-174
EEA1	8411	2.12E-179	2.54E-01	0.92	0.782	7.08E-175
ARL15	54622	1.45E-200	1.63E-01	0.979	0.951	4.85E-196
MAP7D1	55700	0	6.00E-01	0.723	0.382	0
APH1B	83464	0	5.47E-01	0.75	0.437	0
GRID1	2894	4.35E-61	1.57E-01	0.983	0.977	1.46E-56
TRDMT1	1787	0	8.03E-01	0.628	0.294	0
PLCXD2	257068	0.00E+00	1.014590921	0.542	0.172	0.00E+00
CTNND2	1501	4.57E-193	0.133611157	0.998	0.998	1.53E-188
RUSC2	9853	9.26E-170	0.261604371	0.913	0.77	3.10E-165
ERP44	23071	2.19E-176	0.258505402	0.914	0.762	7.32E-172
CNNM1	26507	4.23E-164	2.32E-01	0.931	0.83	1.42E-159
GOLT1A	127845	0.00E+00	1.49E+00	0.39	0.091	0.00E+00
TPP2	7174	4.20E-189	0.29149608	0.893	0.75	1.41E-184
DPYSL2	1808	5.15E-75	1.63E-01	0.976	0.957	1.72E-70
ATP6V1B2	526	2.67E-213	3.29E-01	0.87	0.679	8.95E-209
ZNF487	642819	0	0.557772023	0.742	0.424	0
PTPRA	5786	2.00E-161	1.65E-01	0.974	0.957	6.68E-157
DDX31	64794	0	7.16E-01	0.665	0.301	0
RALGAPA1	253959	2.03E-125	1.63E-01	0.975	0.955	6.79E-121
FAM149B1	317662	0	0.468233166	0.789	0.487	0
GALK2	2585	1.07E-158	2.39E-01	0.924	0.813	3.59E-154
RARS2	57038	1.55E-220	3.21E-01	0.873	0.661	5.17E-216
ZNF33A	7581	1.31E-191	3.16E-01	0.876	0.665	4.38E-187
LPCAT3	10162	0	5.10E-01	0.766	0.504	0
MIER1	57708	5.51E-194	2.87E-01	0.894	0.718	1.84E-189
KLC1	3831	1.99E-167	2.05E-01	0.946	0.873	6.66E-163
NDFIP1	80762	2.04E-147	1.86E-01	0.958	0.919	6.84E-143
MCPH1	79648	1.00E-133	0.208415212	0.943	0.843	3.36E-129
UBXN2A	165324	1.11E-293	3.91E-01	0.831	0.556	3.71E-289
KCNA1	3736	0	7.25E-01	0.659	0.406	0
TMEM165	55858	5.54E-218	0.318866866	0.873	0.676	1.85E-213
DEAF1	10522	8.53E-173	0.286161604	0.893	0.687	2.86E-168
ADHFE1	137872	0	8.60E-01	0.6	0.252	0
WDR59	79726	4.55E-160	2.59E-01	0.91	0.747	1.52E-155
PSMA1	5682	1.08E-266	3.88E-01	0.832	0.576	3.63E-262
RAB21	23011	2.64E-273	0.38149844	0.835	0.581	8.85E-269
CEP170	9859	1.36E-137	1.91E-01	0.953	0.883	4.56E-133
GPHN	10243	3.11E-138	1.28E-01	0.995	0.995	1.04E-133
FAM193A	8603	2.17E-119	1.99E-01	0.947	0.854	7.27E-115
CAMK2B	816	6.18E-112	1.47E-01	0.982	0.966	2.07E-107
SPAST	6683	2.37E-175	3.15E-01	0.874	0.671	7.95E-171
RIC8B	55188	3.48E-101	2.19E-01	0.933	0.836	1.17E-96
HNRNPLL	92906	3.83E-197	3.27E-01	0.866	0.69	1.28E-192
MINDY3	80013	1.48E-170	2.43E-01	0.918	0.785	4.95E-166
PREPL	9581	2.55E-125	0.167663378	0.967	0.945	8.55E-121
ZMYM4	9202	8.84E-136	1.84E-01	0.956	0.887	2.96E-131
C9	735	0.00E+00	2.79E+00	0.157	0.014	0.00E+00
OLA1	29789	3.99E-134	0.18687735	0.953	0.9	1.34E-129
NAV3	89795	7.57E-137	0.123500965	0.995	0.998	2.54E-132
FBH1	84893	3.13E-267	3.57E-01	0.846	0.593	1.05E-262
NME5	8382	3.70E-139	2.28E-01	0.925	0.781	1.24E-134
SCN2A	6326	2.32E-88	1.27E-01	0.992	0.988	7.77E-84
LYNX1	66004	0.00E+00	6.03E-01	0.713	0.446	0.00E+00
NFU1	27247	0.00E+00	5.09E-01	0.761	0.473	0.00E+00
SLC9A1	6548	0	5.02E-01	0.764	0.457	0
BBS9	27241	2.74E-98	1.80E-01	0.955	0.894	9.16E-94
PEPD	5184	7.21E-267	3.70E-01	0.837	0.6	2.41E-262
VEGFD	2277	0	8.23E-01	0.611	0.27	0
JAK1	3716	1.50E-117	1.49E-01	0.974	0.944	5.03E-113
DICER1	23405	9.21E-142	1.99E-01	0.94	0.85	3.08E-137
DLAT	1737	0	6.69E-01	0.678	0.334	0
RHEB	6009	9.78E-158	0.25235383	0.905	0.759	3.27E-153
SLC25A12	8604	5.96E-132	1.45E-01	0.975	0.961	1.99E-127
PGK1	5230	0	5.88E-01	0.717	0.376	0
TMEM106B	54664	6.48E-192	2.97E-01	0.877	0.677	2.17E-187
NSD1	64324	2.58E-105	1.58E-01	0.966	0.914	8.64E-101
PIP4K2A	5305	2.15E-179	3.68E-01	0.835	0.673	7.19E-175
RNF212	285498	0	1.44E+00	0.397	0.14	0
ZNF493	284443	1.20E-141	2.51E-01	0.905	0.754	4.02E-137
PUM1	9698	6.84E-121	1.80E-01	0.95	0.881	2.29E-116
HOOK3	84376	4.99E-120	0.163103419	0.961	0.904	1.67E-115
BRINP1	1620	1.87E-60	1.62E-01	0.962	0.968	6.26E-56
MROH1	727957	9.31E-68	0.185437013	0.946	0.857	3.12E-63
ZBTB7B	51043	0	2.031757843	0.263	0.037	0
NSG2	51617	1.36E-143	2.68E-01	0.893	0.77	4.56E-139
LRPPRC	10128	1.63E-175	0.215742642	0.926	0.83	5.45E-171
SCAPER	49855	9.13E-75	0.144308134	0.973	0.947	3.06E-70
SIKE1	80143	0.00E+00	7.55E-01	0.637	0.277	0.00E+00
NMNAT1	64802	0	7.99E-01	0.618	0.282	0
NUFIP2	57532	1.34E-170	2.46E-01	0.906	0.745	4.50E-166
SHANK2	22941	5.09E-42	1.24E-01	0.986	0.977	1.70E-37
TMX4	56255	1.79E-79	0.30762601	0.867	0.721	6.01E-75
CMPK1	51727	0.00E+00	4.31E-01	0.796	0.498	0.00E+00
PPP6R2	9701	1.20E-72	1.51E-01	0.966	0.917	4.00E-68
ZNRF1	84937	4.88E-105	2.23E-01	0.919	0.786	1.63E-100
UBR3	130507	3.37E-88	0.126002879	0.982	0.973	1.13E-83
ZNF91	7644	1.61E-142	1.33E-01	0.977	0.942	5.38E-138
EPB41	2035	6.04E-54	0.264479334	0.892	0.748	2.02E-49
LPGAT1	9926	3.03E-148	2.07E-01	0.928	0.824	1.02E-143
SV2A	9900	2.06E-251	0.385294916	0.82	0.615	6.89E-247
MAP4K5	11183	1.88E-91	1.64E-01	0.956	0.897	6.30E-87
TRIQK	286144	4.66E-289	4.08E-01	0.807	0.538	1.56E-284
TBCA	6902	1.72E-134	2.07E-01	0.927	0.812	5.75E-130
HDAC8	55869	3.33E-98	0.136381376	0.973	0.956	1.11E-93
ALPK3	57538	0	1.38E+00	0.411	0.124	0
ACSS2	55902	0	6.27E-01	0.692	0.351	0
ARHGAP23	57636	0.00E+00	8.06E-01	0.611	0.273	0.00E+00
FAM120B	84498	1.24E-97	1.52E-01	0.961	0.904	4.17E-93
COPA	1314	3.13E-163	2.43E-01	0.902	0.763	1.05E-158
NDST1	3340	0	0.415124337	0.8	0.532	0
CYB5R4	51167	7.81E-226	3.00E-01	0.866	0.643	2.62E-221
STK38L	23012	3.30E-157	2.97E-01	0.868	0.695	1.11E-152
CBLB	868	8.51E-120	0.365931318	0.827	0.61	2.85E-115
KCNA4	3739	0	6.69E-01	0.67	0.345	0
RNF157	114804	8.53E-91	1.85E-01	0.937	0.815	2.86E-86
MCF2L2	23101	1.58E-81	1.23E-01	0.978	0.958	5.30E-77
RBAK	57786	0	7.07E-01	0.652	0.296	0
GIGYF2	26058	5.06E-119	1.62E-01	0.951	0.892	1.69E-114
WWC1	23286	1.46E-137	2.56E-01	0.891	0.753	4.87E-133
TTC23L	153657	0	6.93E-01	0.658	0.32	0
LCOR	84458	8.90E-85	1.41E-01	0.965	0.919	2.98E-80
SLC35E3	55508	1.43E-161	2.62E-01	0.887	0.675	4.80E-157
HBS1L	10767	1.96E-149	2.49E-01	0.895	0.738	6.56E-145
XIAP	331	1.44E-206	3.22E-01	0.851	0.611	4.83E-202
KANTR	102723508	1.46E-87	1.72E-01	0.944	0.848	4.90E-83
PRH1	5554	1.30E-88	1.61E-01	0.951	0.877	4.35E-84
PDZD8	118987	3.02E-177	0.284158363	0.873	0.686	1.01E-172
SLC43A2	124935	1.85E-192	3.47E-01	0.836	0.591	6.20E-188
LMBR1	64327	7.08E-82	1.68E-01	0.946	0.862	2.37E-77
TMED3	23423	0	8.69E-01	0.582	0.243	0
ZNF438	220929	3.47E-198	3.00E-01	0.863	0.639	1.16E-193
SLC25A33	84275	0.00E+00	6.65E-01	0.67	0.324	0.00E+00
ASXL2	55252	1.81E-169	2.61E-01	0.886	0.698	6.05E-165
BBS4	585	0.00E+00	0.556302698	0.722	0.387	0.00E+00
SMIM14	201895	1.94E-147	0.27711307	0.876	0.662	6.50E-143
CSNK1A1	1452	2.73E-128	0.161324691	0.949	0.888	9.15E-124
AP3S2	10239	2.07E-232	3.25E-01	0.847	0.596	6.93E-228
RNF115	27246	4.40E-110	1.71E-01	0.942	0.854	1.47E-105
ESYT3	83850	0	0.666908542	0.668	0.338	0
TGOLN2	10618	0.00E+00	4.94E-01	0.753	0.433	0.00E+00
PUS7L	83448	9.94E-139	2.60E-01	0.885	0.703	3.33E-134
TBC1D12	23232	8.46E-226	0.340014664	0.837	0.593	2.83E-221
SLC6A17	388662	1.07E-150	2.43E-01	0.895	0.761	3.58E-146
MYO19	80179	1.58E-303	3.96E-01	0.805	0.526	5.28E-299
HMG20A	10363	7.87E-160	0.242727327	0.895	0.739	2.63E-155
GPATCH8	23131	6.20E-76	9.54E-02	0.991	0.982	2.08E-71
ARRB1	408	3.40E-151	2.62E-01	0.883	0.676	1.14E-146
TRIM33	51592	4.92E-103	1.44E-01	0.958	0.905	1.65E-98
CORIN	10699	0	1.303205556	0.429	0.134	0
ZFAND6	54469	0.00E+00	5.84E-01	0.706	0.365	0.00E+00
INTS6	26512	1.05E-138	2.38E-01	0.897	0.748	3.51E-134
SIPA1L3	23094	2.03E-56	2.17E-01	0.91	0.775	6.78E-52
TRIP12	9320	1.69E-101	1.40E-01	0.96	0.923	5.65E-97
SLC33A1	9197	0	4.71E-01	0.763	0.473	0
NADSYN1	55191	0.00E+00	0.590521504	0.702	0.382	0.00E+00
EIF4G2	1982	9.88E-272	3.98E-01	0.802	0.541	3.31E-267
PSMD11	5717	1.41E-187	2.86E-01	0.867	0.644	4.73E-183
VWA5B2	90113	3.06E-247	4.03E-01	0.799	0.546	1.02E-242
BRWD3	254065	1.05E-182	0.280464555	0.87	0.657	3.52E-178
POM121	9883	7.80E-110	0.198070423	0.921	0.782	2.61E-105
DHX9	1660	7.32E-163	2.89E-01	0.865	0.683	2.45E-158
FNBP1L	54874	0	5.67E-01	0.713	0.468	0
SPECC1L	23384	2.97E-93	1.48E-01	0.953	0.884	9.94E-89
PSMD1	5707	1.66E-114	0.186691887	0.928	0.836	5.55E-110
GUCY1A1	2982	7.18E-208	5.44E-01	0.724	0.505	2.40E-203
ZNF133	7692	1.07E-129	2.27E-01	0.902	0.736	3.60E-125
TOR1AIP2	163590	1.38E-190	2.84E-01	0.867	0.672	4.60E-186
NXNL2	158046	0.00E+00	1.92E+00	0.279	0.054	0.00E+00
TMOD2	29767	9.86E-103	1.40E-01	0.958	0.898	3.30E-98
GTF2E2	2961	1.47E-231	3.45E-01	0.831	0.593	4.93E-227
SYT7	9066	7.74E-68	1.74E-01	0.935	0.899	2.59E-63
KPNB1	3837	1.64E-146	2.33E-01	0.897	0.759	5.49E-142
GHITM	27069	0.00E+00	8.06E-01	0.603	0.23	0.00E+00
ASB3	51130	1.53E-82	1.19E-01	0.971	0.943	5.13E-78
RNF11	26994	1.40E-187	2.77E-01	0.87	0.665	4.68E-183
UHMK1	127933	3.88E-219	0.37732573	0.811	0.569	1.30E-214
TBCK	93627	1.41E-74	0.115905781	0.972	0.947	4.72E-70
PCMTD1	115294	2.81E-75	0.139719346	0.956	0.894	9.40E-71
PPP6R3	55291	1.27E-105	1.38E-01	0.957	0.914	4.27E-101
MIPEP	4285	1.85E-162	2.65E-01	0.876	0.696	6.20E-158
TUSC3	7991	3.41E-55	0.152329981	0.947	0.879	1.14E-50
HIBADH	11112	3.51E-144	2.74E-01	0.87	0.679	1.18E-139
ATP6V0A1	535	1.43E-79	1.19E-01	0.969	0.926	4.79E-75
GABRA1	2554	5.62E-27	1.76E-01	0.931	0.892	1.88E-22
ST3GAL5	8869	4.62E-177	0.249274034	0.885	0.698	1.55E-172
AFG1L	246269	7.04E-140	2.62E-01	0.877	0.699	2.36E-135
FSTL5	56884	5.92E-291	3.99E-01	0.797	0.527	1.98E-286
NAP1L2	4674	0.00E+00	0.723778944	0.636	0.273	0.00E+00
MORF4L1	10933	7.25E-126	2.16E-01	0.904	0.784	2.43E-121
SOS1	6654	5.46E-52	1.24E-01	0.964	0.928	1.83E-47
SCP2	6342	5.56E-188	0.273020257	0.869	0.648	1.86E-183
ATP11A	23250	1.45E-159	2.20E-01	0.901	0.746	4.87E-155
RAB3GAP2	25782	1.92E-99	1.65E-01	0.936	0.851	6.42E-95
ZDHHC14	79683	1.60E-65	1.19E-01	0.966	0.96	5.36E-61
PIP4P2	55529	8.47E-243	3.72E-01	0.811	0.56	2.84E-238
SLC22A23	63027	3.28E-88	1.79E-01	0.927	0.836	1.10E-83
ESRRG	2104	1.93E-108	1.42E-01	0.951	0.869	6.45E-104
RAP1B	5908	2.27E-199	3.08E-01	0.847	0.612	7.60E-195
CHD8	57680	3.24E-156	2.22E-01	0.899	0.738	1.08E-151
TBL1XR1	79718	1.78E-38	9.72E-02	0.98	0.961	5.95E-34
TUBA1B	10376	5.29E-165	0.214856126	0.903	0.765	1.77E-160
PDCD5	9141	0	5.78E-01	0.702	0.393	0
TMTC4	84899	0	0.785262187	0.608	0.267	0
UBR1	197131	2.54E-73	1.35E-01	0.954	0.905	8.50E-69
PDE3B	5140	7.13E-137	0.168653259	0.932	0.773	2.39E-132
MAP6	4135	8.74E-96	1.41E-01	0.95	0.873	2.93E-91
SREBF2	6721	1.37E-78	1.43E-01	0.948	0.861	4.59E-74
SCFD1	23256	4.64E-98	1.52E-01	0.942	0.871	1.55E-93
DCAF17	80067	0	5.60E-01	0.71	0.396	0
WNT2	7472	0	1.660858101	0.331	0.06	0
AGTPBP1	23287	9.39E-53	0.107849897	0.971	0.936	3.14E-48
AP1S3	130340	1.68E-266	4.65E-01	0.758	0.509	5.61E-262
BIRC6	57448	1.95E-84	1.00E-01	0.976	0.967	6.52E-80
CDC42	998	2.85E-182	2.58E-01	0.874	0.676	9.56E-178
PCYT1B	9468	0.00E+00	1.02E+00	0.516	0.183	0.00E+00
HACD1	9200	0.00E+00	8.95E-01	0.562	0.234	0.00E+00
DISP1	84976	0	5.54E-01	0.712	0.397	0
CCDC40	55036	0.00E+00	6.47E-01	0.667	0.307	0.00E+00
FLYWCH2	114984	0	7.79E-01	0.609	0.254	0
TATDN1	83940	1.95E-186	0.287409369	0.856	0.629	6.52E-182
NFKB1	4790	1.45E-117	0.237712145	0.886	0.75	4.86E-113
KDM5A	5927	6.79E-96	1.46E-01	0.944	0.855	2.27E-91
RNPC3	55599	1.79E-61	1.03E-01	0.973	0.923	5.99E-57
RGS11	8786	4.58E-293	4.35E-01	0.773	0.505	1.53E-288
KPNA6	23633	1.48E-93	0.20794189	0.904	0.753	4.94E-89
SLC25A43	203427	0	0.646573709	0.667	0.336	0
EDEM3	80267	3.29E-150	2.66E-01	0.868	0.68	1.10E-145
TFG	10342	5.11E-172	2.73E-01	0.864	0.669	1.71E-167
FAM13B	51306	1.37E-74	1.21E-01	0.959	0.909	4.59E-70
VTI1A	143187	2.17E-52	9.68E-02	0.975	0.958	7.27E-48
KANSL1	284058	2.61E-33	8.35E-02	0.984	0.971	8.74E-29
PARP8	79668	7.89E-31	1.30E-01	0.952	0.891	2.64E-26
UBA6	55236	2.19E-129	0.212412846	0.899	0.744	7.34E-125
MAT2A	4144	6.10E-235	3.59E-01	0.812	0.557	2.04E-230
TMEM38B	55151	0	8.57E-01	0.575	0.23	0
DPY19L2	283417	1.80E-140	2.01E-01	0.906	0.785	6.04E-136
TMEM33	55161	0.00E+00	4.73E-01	0.75	0.446	0.00E+00
APPBP2	10513	7.42E-110	1.92E-01	0.911	0.761	2.49E-105
PXK	54899	3.32E-155	0.25843403	0.87	0.677	1.11E-150
CACNB2	783	4.08E-02	7.20E-02	0.99	0.974	1.00E+00
ANO10	55129	5.48E-64	1.50E-01	0.938	0.833	1.83E-59
ZNF37A	7587	9.71E-111	1.68E-01	0.926	0.793	3.25E-106
TRIM2	23321	2.47E-45	8.91E-02	0.978	0.951	8.28E-41
TBC1D15	64786	2.49E-102	0.200606384	0.905	0.775	8.32E-98
FTO	79068	9.00E-36	8.50E-02	0.98	0.968	3.01E-31
SLC39A6	25800	0	1.04E+00	0.504	0.152	0
TSC22D2	9819	6.13E-85	1.81E-01	0.917	0.786	2.05E-80
ARAP1	116985	0	8.66E-01	0.57	0.212	0
TMEM167A	153339	0.00E+00	5.76E-01	0.697	0.375	0.00E+00
RSF1	51773	2.53E-77	1.12E-01	0.961	0.918	8.47E-73
GAPVD1	26130	5.21E-97	1.62E-01	0.928	0.817	1.74E-92
MTCH2	23788	2.26E-208	2.97E-01	0.845	0.602	7.56E-204
IDS	3423	2.63E-27	1.03E-01	0.966	0.944	8.81E-23
CACNA1A	773	2.70E-28	6.30E-02	0.993	0.977	9.05E-24
AKAP7	9465	6.04E-153	2.59E-01	0.867	0.672	2.02E-148
ZNF451	26036	2.71E-90	1.54E-01	0.932	0.832	9.07E-86
[truncated: 9,534 more rows]
