# Supplementary material for: Disturbances of paraventricular thalamic nucleus neurons in bipolar disorder revealed by single-nucleus analysis
Source: Nat Commun. 2026 Jan 7;17:1338. doi: 10.1038/s41467-025-68094-5 (PMC12873406; doi:10.1038/s41467-025-68094-5)
Supplement: Supplementary file 3 — Supplementary Data 1-31 [file 41467_2025_68094_MOESM3_ESM.zip › SupplementaryData/DataS04.InN_Tha_specific_genes.txt]

#### Genes specifically expressed in InN_Tha clusters compared with InN_FrC clusters
gene	entrezid	p_val	avg_log2FC	pct1	pct2	p_val_adj
FOXP2	93986	0	13.62506832	0.992	0.001	0
OTX2	5015	0	13.60821037	0.944	0	0
RORB	6096	0	12.51860442	0.99	0.001	0
SOX14	8403	0	12.74928245	0.658	0	0
CTXN3	613212	0	11.3971927	0.672	0	0
UNCX	340260	0	11.93040486	0.438	0	0
GATA3	2625	0	10.94185202	0.842	0	0
CASR	846	0	10.50391608	0.882	0.001	0
MEIS2	4212	0	10.11951895	0.996	0.007	0
NRGN	4900	0	10.35736542	0.415	0	0
IRX3	79191	0	10.83496116	0.261	0	0
DMBX1	127343	0	9.357883516	0.659	0.001	0
SEMA3E	9723	0	8.387309652	0.945	0.008	0
CADPS2	93664	7.08E-239	9.571352345	0.33	0.001	2.37E-234
CA10	56934	0	7.986140664	0.979	0.028	0
CNKSR3	154043	0	7.848792057	0.943	0.013	0
PRL	5617	0	9.790211906	0.234	0	0
IPCEF1	26034	0	7.453360113	0.949	0.012	0
IRX5	10265	0	9.433641253	0.212	0	0
CPNE4	131034	0	6.959882522	0.993	0.06	0
CNGB1	1258	0	8.22571254	0.392	0.001	0
TAL1	6886	0	8.5895671	0.303	0	0
RREB1	6239	0	7.182430574	0.752	0.007	0
TESC	54997	0	7.956450504	0.396	0.001	0
LEF1	51176	0	6.74608969	0.903	0.011	0
LMO1	4004	0	6.962817239	0.743	0.005	0
IRX2	153572	0	9.701774021	0.105	0	0
WHRN	25861	0	6.468128226	0.827	0.012	0
SMPX	23676	0	7.155491387	0.481	0.002	0
CACHD1	57685	0	6.082664577	0.988	0.085	0
PCED1B	91523	0	6.244738937	0.826	0.021	0
GRM3	2913	0	6.045343191	0.945	0.079	0
STC1	6781	0	6.828585219	0.54	0.004	0
PCOLCE2	26577	0	6.030916632	0.922	0.023	0
BMPR1B	658	0	7.259051772	0.381	0.008	0
HTR2A	3356	0	5.994878178	0.915	0.036	0
CHRNA3	1136	0	6.511956156	0.597	0.005	0
MAB21L1	4081	0	6.434552322	0.539	0.004	0
ATP2B4	493	0	5.302834803	0.985	0.073	0
NPSR1	387129	0	6.186814174	0.499	0.012	0
HMCN1	83872	0	6.720142256	0.325	0.014	0
TMEM72	643236	0	5.944917212	0.549	0.008	0
PCBP3	54039	0	5.059199387	0.997	0.214	0
AMIGO2	347902	0	6.817070906	0.284	0.002	0
SERPINE2	5270	0	5.142079284	0.872	0.029	0
MFGE8	4240	0	7.319115514	0.19	0.001	0
TSPAN12	23554	0	5.24031371	0.743	0.031	0
TMEM215	401498	0	6.028115731	0.418	0.004	0
GATA2	2624	0	7.432875065	0.156	0.001	0
EDA	1896	0	4.768046908	0.902	0.064	0
EMX2	2018	0	6.964426559	0.193	0.001	0
SV2B	9899	2.94E-287	6.724294626	0.226	0.001	9.84E-283
SMAD3	4088	0	4.584642935	0.903	0.071	0
ARSJ	79642	0	6.366590851	0.255	0.002	0
C1orf115	79762	0	6.02741154	0.322	0.004	0
SPON1	10418	0	4.4298068	0.967	0.105	0
STK33	65975	0	4.521249542	0.9	0.07	0
SEC24D	9871	0	4.823214481	0.73	0.04	0
LIN28B	389421	0	4.833719448	0.719	0.028	0
PLEKHG1	57480	0	4.5130471	0.892	0.065	0
SEMA3C	10512	0	4.647561725	0.789	0.08	0
VASH2	79805	0	4.444831667	0.902	0.092	0
TMEM176B	28959	0	5.998371838	0.303	0.003	0
GNA14	9630	0	4.664255491	0.745	0.041	0
ZFPM2	23414	0	4.201723837	0.998	0.449	0
ARHGAP24	83478	0	4.18227627	0.991	0.194	0
DHCR24	1718	0	4.36337927	0.868	0.085	0
VAV3	10451	0.00E+00	4.138686426	0.991	0.211	0.00E+00
OLFML2B	25903	0	4.89372078	0.547	0.014	0
TSPAN18	90139	0	4.09153979	0.942	0.087	0
ZFHX4	79776	0	4.053070795	0.963	0.141	0
ZBTB7C	201501	0	4.154866882	0.893	0.081	0
ADAM28	10863	0	5.302325841	0.401	0.009	0
RANBP3L	202151	0	4.618893631	0.623	0.042	0
SYNDIG1L	646658	0	3.950037547	0.906	0.078	0
NKD1	85407	0	4.168191106	0.762	0.042	0
CFAP47	286464	0	4.404286373	0.642	0.027	0
BDH2	56898	0	4.400877521	0.641	0.029	0
CHRM2	1129	0	3.722742441	0.997	0.366	0
SPHKAP	80309	0	3.673792425	0.998	0.316	0
DIRAS2	54769	0	3.795432279	0.908	0.124	0
RAI14	26064	0	3.818963903	0.893	0.105	0
PRSS12	8492	0	3.872879936	0.855	0.072	0
FGF11	2256	0	4.594889027	0.512	0.014	0
FAT3	120114	0	3.583722143	0.998	0.474	0
PLXDC2	84898	0	3.607478105	0.975	0.206	0
LAMB1	3912	0	3.594479648	0.972	0.219	0
LPO	4025	0	5.206809209	0.301	0.005	0
NRP2	8828	0	3.56482037	0.936	0.109	0
PSTPIP1	9051	0	5.285103276	0.278	0.005	0
HS3ST2	9956	0	3.510659285	0.945	0.159	0
MYO3B	140469	0	3.631123814	0.865	0.187	0
PBX3	5090	0	3.50850252	0.925	0.086	0
MLIP	90523	0.000581873	6.608571829	0.105	0.001	1
DACH1	1602	0	3.619694609	0.83	0.1	0
SCD	6319	0	4.165440296	0.566	0.025	0
MEI1	150365	0	4.410647414	0.471	0.018	0
DAB2	1601	0	4.507720442	0.424	0.011	0
SLC1A7	6512	0	5.079617003	0.28	0.004	0
GULP1	51454	0	3.246983843	0.993	0.292	0
KIFC3	3801	0	3.285614226	0.966	0.221	0
SYT9	143425	0	3.274492845	0.947	0.146	0
TMEM98	26022	0	5.918292358	0.151	0.001	0
KCNIP4	80333	0	3.14934638	1	0.754	0
FOXO1	2308	0	3.265088758	0.915	0.141	0
GUCY1A1	2982	0	3.161592499	0.982	0.392	0
HPCA	3208	0	3.457199426	0.799	0.088	0
POU3F2	5454	0	3.832423235	0.595	0.034	0
GSG1L	146395	0	3.147685228	0.952	0.124	0
CPLX3	594855	0	3.351506365	0.813	0.059	0
PRAG1	157285	0	3.400541543	0.785	0.083	0
MAST3	23031	2.29E-235	5.05720532	0.248	0.005	7.65E-231
SYT6	148281	0	3.455175393	0.75	0.05	0
THSD4	79875	0	3.148686634	0.925	0.156	0
EPHA8	2046	0	3.829558733	0.562	0.035	0
MAP3K20	51776	0	3.178755744	0.865	0.147	0
PPP1R14C	81706	0	3.065374123	0.91	0.179	0
NRG1	3084	0	2.91916888	0.996	0.291	0
STRIP2	57464	0	3.078353327	0.885	0.162	0
EPHA4	2043	0	2.923237024	0.984	0.381	0
DNAAF1	123872	0	3.282715117	0.765	0.086	0
NYAP2	57624	0	2.899985226	0.996	0.596	0
DISC1	27185	0	3.017100788	0.908	0.189	0
C1orf127	148345	0	4.564325447	0.306	0.008	0
RGPD4	285190	0	4.291613366	0.366	0.013	0
NELL1	4745	0	2.834744868	0.996	0.406	0
ARHGEF33	100271715	0	3.045746459	0.857	0.165	0
NR2F2	7026	0	2.86545688	0.97	0.221	0
FOXP1	27086	0	2.820184889	0.996	0.734	0
SERPINF1	5176	0	4.026550971	0.43	0.016	0
ENC1	8507	0	3.246365866	0.729	0.061	0
STARD4	134429	0	2.979093752	0.859	0.152	0
PMEPA1	56937	0	2.810629045	0.96	0.221	0
CFAP54	144535	0	3.620295982	0.547	0.043	0
KIAA1958	158405	0	2.750097254	0.989	0.428	0
ADAMTS2	9509	0	3.248648962	0.694	0.054	0
RASEF	158158	0	4.681805095	0.257	0.006	0
DDAH1	23576	0	2.746352899	0.973	0.358	0
GREM2	64388	0	2.717797052	0.972	0.305	0
DENND2C	163259	0	4.232381993	0.338	0.01	0
PAG1	55824	0	2.664411927	0.973	0.402	0
KIT	3815	0	2.602037151	0.989	0.232	0
DOCK4	9732	0	2.586216778	0.997	0.773	0
BEND7	222389	0	2.809902726	0.853	0.141	0
SMAD9	4093	0	2.668102096	0.939	0.26	0
CAMK2D	817	0	2.56943476	0.998	0.775	0
TUBB4A	10382	0	3.672742532	0.458	0.027	0
SOX4	6659	0	2.968095493	0.745	0.086	0
GPR63	81491	0	2.774984867	0.848	0.127	0
PECAM1	5175	0	3.58162807	0.48	0.024	0
PSD3	23362	0	2.517066136	0.991	0.63	0
CEP112	201134	0	2.549580732	0.968	0.629	0
GFRA1	2674	0	3.004029081	0.698	0.075	0
MINAR1	23251	0	2.57396611	0.93	0.222	0
FTH1	2495	0	2.881378517	0.748	0.103	0
SPOCD1	90853	0	4.818852563	0.194	0.005	0
EPB41L4A	64097	0	2.588803988	0.904	0.128	0
RTKN2	219790	0	4.283697529	0.278	0.012	0
IGSF3	3321	0	2.461843682	0.963	0.362	0
PLCL1	5334	0	2.414626965	0.994	0.465	0
PDLIM5	10611	0	2.633669365	0.845	0.144	0
SIPA1L2	57568	0	2.39812072	0.989	0.577	0
TOX	9760	0	2.387241499	0.992	0.342	0
GALNT13	114805	0	2.378222551	0.998	0.727	0
GALNT14	79623	0	2.376918018	0.993	0.529	0
SYK	6850	0	4.749230661	0.188	0.004	0
SLC16A12	387700	0	3.893935595	0.339	0.013	0
PELI2	57161	0	2.39257373	0.956	0.25	0
SHB	6461	0	2.574014869	0.832	0.158	0
FIGN	55137	0	2.309674291	0.987	0.412	0
HCN4	10021	0	2.854841249	0.676	0.073	0
PPFIBP2	8495	0	2.645361715	0.781	0.105	0
SYT7	9066	0	2.378345038	0.934	0.319	0
CDH22	64405	0	2.713558569	0.74	0.131	0
RALGAPA2	57186	0	2.281323291	0.994	0.779	0
LDLRAD3	143458	0	2.83484985	0.671	0.072	0
RAVER2	55225	0	2.298148959	0.962	0.425	0
KCND2	3751	0	2.240416161	1	0.898	0
B4GALT6	9331	0	2.251798376	0.991	0.644	0
GUCY1B1	2983	0	2.274849246	0.973	0.473	0
FAM13A	10144	0	2.389034385	0.896	0.313	0
LRRC1	55227	0	2.383102682	0.897	0.206	0
DPY19L1	23333	0	2.400489769	0.886	0.215	0
CACNB3	784	0	2.955803035	0.602	0.069	0
PLCB4	5332	0	2.228682476	0.995	0.619	0
FBN1	2200	0	2.229036707	0.992	0.751	0
PKIB	5570	0	2.440839184	0.852	0.188	0
PTN	5764	0	2.359407917	0.877	0.179	0
FUT9	10690	0	2.173344532	0.997	0.816	0
GALNTL6	442117	0	2.165756066	1	0.741	0
LHX1	3975	0	5.082843687	0.132	0.001	0
LINGO1	84894	0	2.344924095	0.879	0.219	0
CADM1	23705	0	2.155873456	0.999	0.862	0
PDE3A	5139	0	2.155625651	0.981	0.34	0
AKAP12	9590	0	2.17303718	0.968	0.424	0
ZFHX3	463	0	2.182539835	0.958	0.301	0
RALYL	138046	0	2.118809251	0.998	0.495	0
NPAS2	4862	0	2.12297673	0.989	0.561	0
KCNC4	3749	0	2.317169556	0.856	0.209	0
SLC12A2	6558	0	2.139574051	0.967	0.538	0
MSMO1	6307	0	2.385092832	0.811	0.174	0
PROSER2	254427	0	3.625644289	0.342	0.015	0
AASS	10157	0	3.309576493	0.422	0.029	0
TLL1	7092	0	3.272619427	0.432	0.037	0
DSCAM	1826	0	2.055689124	0.999	0.617	0
SLCO1C1	53919	0	3.287450633	0.424	0.031	0
RBM20	282996	0	2.481919234	0.74	0.127	0
ZEB1	6935	0	2.04893688	0.998	0.862	0
CPNE5	57699	0	2.242341749	0.863	0.196	0
EXTL1	2134	0	3.125237441	0.464	0.046	0
SV2C	22987	0	2.20305619	0.879	0.117	0
NPPC	4880	0	2.593600935	0.666	0.124	0
B3GLCT	145173	0	2.076338628	0.952	0.224	0
INSYN2B	100131897	0	2.1523136	0.901	0.221	0
HMGCS1	3157	0	2.120434826	0.918	0.368	0
SH3GL2	6456	0	2.005466417	0.98	0.65	0
TP53BP2	7159	0	2.628961975	0.634	0.103	0
UNC13B	10497	0	2.199143042	0.854	0.259	0
R3HDM1	23518	0	1.962519675	0.997	0.91	0
ANO5	203859	0	2.000779446	0.965	0.786	0
USH2A	7399	0	3.163575867	0.431	0.054	0
ANKRD34C	390616	0	3.628839642	0.31	0.017	0
PEAK1	79834	0	1.975285637	0.972	0.56	0
DSEL	92126	0	2.049008426	0.922	0.294	0
ETS2	2114	0	2.641078946	0.611	0.089	0
PCDH17	27253	0	2.017801011	0.938	0.328	0
TRPM3	80036	0	1.973394997	0.967	0.354	0
MEIS1	4211	0	2.700372087	0.575	0.09	0
SLC8A1	6546	0	1.895107768	1	0.746	0
ELMOD1	55531	0	1.907961071	0.988	0.704	0
AFF1	4299	0	1.990519355	0.933	0.319	0
PAQR9	344838	0	2.576625481	0.621	0.087	0
GNG3	2785	0	3.068852496	0.439	0.037	0
SYN3	8224	0	1.884375853	0.996	0.791	0
EML4	27436	0	1.917188967	0.971	0.544	0
TSHZ1	10194	0	1.982353192	0.924	0.327	0
SLC6A11	6538	0	1.937073294	0.95	0.368	0
SCN3B	55800	0	2.002514953	0.907	0.47	0
TRPC5	7224	0	1.944764355	0.941	0.373	0
PPM1L	151742	0	1.865669616	0.992	0.796	0
MARCKS	4082	0	2.254113211	0.757	0.165	0
UNC13C	440279	0	1.848137921	0.996	0.508	0
PRICKLE1	144165	0	1.855948434	0.99	0.708	0
NEK11	79858	0	1.915004677	0.946	0.422	0
LATS2	26524	0	4.372517274	0.171	0.007	0
ARL6IP1	23204	0	1.869134597	0.965	0.631	0
ITM2B	9445	0	1.839421542	0.975	0.649	0
TNKS	8658	0	1.801890327	0.997	0.912	0
MBNL2	10150	0	1.828382927	0.969	0.554	0
TGFBR1	7046	0	2.345381757	0.675	0.103	0
GPM6A	2823	0	1.777991379	1	0.963	0
DOK6	220164	0	1.781770602	0.997	0.828	0
NREP	9315	0	1.916463821	0.907	0.382	0
TMEM260	54916	0	1.815440667	0.971	0.55	0
GLCE	26035	0	1.836667182	0.956	0.439	0
F11	2160	0	3.982654897	0.215	0.011	0
GALNT10	55568	0	2.175995747	0.75	0.176	0
EPHA3	2042	0	1.843588454	0.935	0.319	0
RGS6	9628	0	1.747889959	0.997	0.566	0
B3GNT2	10678	0	2.970342293	0.426	0.035	0
CNKSR2	22866	0	1.762736318	0.983	0.698	0
NR1D1	9572	0	2.791280429	0.481	0.046	0
HMGCR	3156	0	1.900287909	0.889	0.341	0
NWD2	57495	0	2.115056311	0.764	0.158	0
CHN1	1123	0	1.837505586	0.926	0.316	0
YWHAB	7529	0	1.789715717	0.956	0.56	0
VGLL3	389136	0	3.43195067	0.304	0.018	0
SLC12A5	57468	0.00E+00	1.75154894	0.969	0.683	0.00E+00
MTNR1B	4544	0	4.682434998	0.127	0.003	0
ELOVL5	60481	0	1.824947755	0.916	0.374	0
SP5	389058	0	4.074811378	0.192	0.008	0
LYPD6	130574	0	1.790868698	0.929	0.365	0
COL11A1	1301	0	1.887996245	0.867	0.2	0
SNAP25	6616	0	1.683403059	0.998	0.947	0
ANKRD33B	651746	0	1.949479322	0.829	0.201	0
FNDC5	252995	0	1.930230728	0.84	0.248	0
KIRREL1	55243	0	1.777610062	0.928	0.244	0
MYO1D	4642	0	1.941455524	0.825	0.241	0
DCDC1	341019	0	3.121889566	0.362	0.038	0
TMCC3	57458	0	1.982425633	0.797	0.19	0
FZD1	8321	0	3.611362215	0.256	0.014	0
CPE	1363	0	1.658304233	0.981	0.576	0
MAGI3	260425	0	1.64269395	0.99	0.479	0
PGM2L1	283209	0	1.698651999	0.951	0.562	0
SLC27A6	28965	0	1.784191131	0.89	0.163	0
SESN3	143686	0	1.639276648	0.984	0.665	0
NIPAL2	79815	0	1.818937797	0.867	0.303	0
JAG1	182	0	2.089352725	0.716	0.149	0
SYT1	6857	0	1.594277199	1	0.986	0
SLC5A8	160728	0	1.935475408	0.788	0.189	0
FERMT2	10979	0	1.828257129	0.848	0.273	0
GABRR2	2570	0	3.094048721	0.352	0.023	0
CCDC146	57639	0	1.7951456	0.866	0.369	0
FBN2	2201	0	1.720983414	0.908	0.162	0
KLHL13	90293	0	1.720521267	0.906	0.311	0
PHYHD1	254295	0	3.685663886	0.232	0.01	0
KCTD2	23510	0	1.816915945	0.847	0.291	0
ADARB1	104	0	1.601131851	0.983	0.673	0
SMIM36	101927367	0	4.632137191	0.12	0.003	0
KIZ	55857	0	1.593631292	0.985	0.648	0
ELMO2	63916	0	1.818339548	0.835	0.272	0
STMN1	3925	0	1.747546952	0.876	0.335	0
PTPRZ1	5803	0	1.583521333	0.977	0.522	0
ADGRB2	576	0	2.330797461	0.582	0.104	0
TMTC2	160335	0	1.555701185	0.989	0.612	0
NPTN	27020	0	1.559035328	0.986	0.812	0
APLP1	333	0	2.511369242	0.508	0.066	0
SYT4	6860	0	1.792081376	0.834	0.282	0
GPR158	57512	0	1.536765435	0.994	0.846	0
LINGO2	158038	0	1.523250471	0.999	0.618	0
ACTN1	87	0	1.618433015	0.934	0.442	0
CARMIL1	55604	0	1.641641705	0.918	0.44	0
RIMS3	9783	0	1.678413748	0.894	0.369	0
PDE9A	5152	0	1.699893902	0.878	0.23	0
MOB3B	79817	0	1.585668582	0.948	0.5	0
MDGA2	161357	0	1.507479288	1	0.984	0
PLEKHH2	130271	0	2.56327578	0.481	0.035	0
MMD	23531	0	2.097000629	0.664	0.147	0
ACTB	60	0	1.895593055	0.763	0.226	0
FAM210B	116151	0	2.206560377	0.615	0.103	0
DNAH6	1768	0	1.816996215	0.803	0.21	0
LMO4	8543	0	2.279174585	0.582	0.066	0
RARS2	57038	0	1.554150305	0.955	0.535	0
MMP15	4324	0	3.34817813	0.274	0.014	0
DTX2	113878	0	2.491849879	0.496	0.06	0
CACNA1G	8913	0	1.611814821	0.912	0.353	0
DYNC1I1	1780	0	1.484538165	0.996	0.914	0
STC2	8614	0	4.740252091	0.104	0.002	0
LMO7	4008	0	1.509344874	0.976	0.616	0
SLC6A6	6533	0	1.667149402	0.874	0.42	0
SAMD5	389432	0	1.48940694	0.987	0.485	0
JUN	3725	0	2.329390221	0.549	0.087	0
GALR1	2587	0	4.584537181	0.115	0.005	0
CYLD	1540	0	1.522191906	0.96	0.553	0
LYPD6B	130576	0	1.515092131	0.963	0.434	0
PGRMC1	10857	0	1.582746148	0.917	0.456	0
PLAGL1	5325	0	1.532987017	0.947	0.464	0
SYNPO2	171024	0	1.736231131	0.822	0.307	0
TIMP3	7078	0	1.813112878	0.777	0.25	0
UST	10090	0	1.627070327	0.883	0.244	0
PTPRF	5792	0	1.661524798	0.861	0.302	0
FDFT1	2222	0	1.710038131	0.832	0.279	0
OLFM3	118427	0	1.458821759	0.987	0.322	0
C11orf87	399947	0	1.60343826	0.891	0.355	0
CECR2	27443	0	2.580430166	0.452	0.065	0
GNG12	55970	0	1.727289826	0.814	0.167	0
DOK5	55816	0	1.47685604	0.966	0.483	0
WASF1	8936	0	1.49734351	0.946	0.541	0
EYA2	2139	0	2.370327212	0.516	0.045	0
USP6NL	9712	0	1.609033643	0.869	0.335	0
DOC2B	8447	0	2.217332391	0.57	0.101	0
ST6GAL2	84620	0	1.637423077	0.852	0.275	0
ZDHHC2	51201	0	1.724864808	0.8	0.247	0
SYTL2	54843	0	1.735653726	0.794	0.282	0
ADAM12	8038	0	1.876921391	0.719	0.148	0
ATP2C1	27032	0	1.427117368	0.982	0.755	0
CDH8	1006	0	1.415936851	0.989	0.617	0
GRAMD1B	57476	0	1.408067778	0.991	0.819	0
UNC5C	8633	0	1.400173363	0.995	0.797	0
IDI1	3422	0	1.669594063	0.824	0.279	0
INSIG1	3638	0	1.853477404	0.721	0.179	0
EPB41	2035	0	1.496182972	0.918	0.286	0
CLIC4	25932	0	2.67589503	0.404	0.038	0
HDAC9	9734	0.00E+00	1.366938	0.998	0.912	0.00E+00
ARHGAP22	58504	0	1.550155427	0.878	0.329	0
ASIC4	55515	0	1.607562948	0.842	0.197	0
KLF9	687	0	1.777689652	0.748	0.208	0
CUX2	23316	0	1.380445975	0.985	0.323	0
ANTXR1	84168	0	1.402289946	0.967	0.5	0
CHGA	1113	0	1.937902616	0.665	0.141	0
PARP8	79668	0	1.364605262	0.984	0.738	0
SYT2	127833	0	1.99800717	0.634	0.188	0
PHF24	23349	0	2.09440279	0.59	0.112	0
PPP3CA	5530	0	1.336359011	0.997	0.918	0
PHACTR2	9749	0	1.342415864	0.989	0.579	0
GABRA3	2556	0	1.712294743	0.765	0.204	0
MCU	90550	0	1.37555	0.963	0.556	0
ACAT2	39	0	1.863534794	0.684	0.178	0
PPARG	5468	0	1.45607647	0.907	0.425	0
NCDN	23154	0	1.574252227	0.834	0.29	0
EFNA5	1946	0	1.324141583	0.987	0.742	0
ZNF365	22891	0	1.831364062	0.694	0.192	0
CELF2	10659	0	1.303547273	0.999	0.969	0
NUP93	9688	0	1.334599852	0.976	0.642	0
AFF3	3899	0	1.30313916	0.996	0.932	0
RYR3	6263	0	1.354023275	0.958	0.4	0
XKR9	389668	0	2.128104904	0.56	0.126	0
ELMO1	9844	0	1.326035489	0.975	0.58	0
SLC35D1	23169	0	1.471960129	0.88	0.361	0
VLDLR	7436	0	1.85452747	0.673	0.156	0
ACVR1C	130399	0	2.473489524	0.438	0.055	0
NUDT4	11163	0	1.743782794	0.725	0.216	0
CADPS	8618	0	1.273901396	1	0.979	0
ATP2B2	491	0	1.26779027	0.999	0.946	0
ME1	4199	0	1.325000136	0.958	0.586	0
ABHD3	171586	0	1.538081304	0.821	0.301	0
RORA	6095	0	1.250727426	1	0.985	0
SH3BGRL2	83699	0	1.397372865	0.898	0.426	0
IRAK1BP1	134728	0	1.295660543	0.961	0.604	0
SMAD1	4086	0	1.391145202	0.899	0.409	0
CA11	770	0	1.93438336	0.613	0.134	0
HSD17B14	51171	0	1.880656739	0.635	0.117	0
ADAMTS19	171019	0	1.293166973	0.954	0.518	0
GRIP2	80852	0	1.25162048	0.981	0.709	0
RPS6KA5	9252	0	1.3402223	0.921	0.451	0
NAALAD2	10003	0	1.247208879	0.98	0.666	0
NEB	4703	0	2.039261006	0.565	0.109	0
IGSF21	84966	0	1.293991409	0.946	0.365	0
B3GALT5	10317	0	1.977199104	0.588	0.104	0
PCDH7	5099	0	1.205162221	0.997	0.768	0
ADAM19	8728	0	1.376054351	0.883	0.346	0
CAPN13	92291	0	2.613588169	0.374	0.037	0
MID1	4281	0	1.411810379	0.86	0.276	0
ADGRB1	575	0	1.279026828	0.941	0.484	0
HPCAL1	3241	0	1.458040172	0.831	0.199	0
LRRC4C	57689	0	1.186768451	0.999	0.876	0
SLC22A23	63027	0	1.218376532	0.977	0.692	0
SASH1	23328	0	1.254979212	0.951	0.383	0
CTNND1	1500	0	1.288127057	0.928	0.499	0
ITGB1	3688	0	1.287921344	0.92	0.535	0
VAMP2	6844	0	1.217110595	0.966	0.746	0
CDK5R2	8941	0	2.11610758	0.517	0.087	0
ARHGEF11	9826	0	1.184866428	0.985	0.79	0
RNF212	285498	0	2.710313078	0.342	0.039	0
RPLP1	6176	0	1.789148277	0.647	0.155	0
LRRTM2	26045	0	1.384675354	0.854	0.362	0
TANC1	85461	0	1.286089719	0.914	0.305	0
FRMD3	257019	0	1.185664461	0.977	0.568	0
PTPRD	5789	0	1.156613238	0.996	0.968	0
MARK1	4139	0	1.170372794	0.986	0.843	0
EXTL3	2137	0	1.295875892	0.902	0.456	0
PLCB1	23236	0	1.143080011	0.999	0.994	0
GABRA5	2558	0	1.659885727	0.698	0.151	0
MDGA1	266727	0	2.195314026	0.481	0.055	0
PSTPIP2	9050	0	2.719621473	0.334	0.032	0
IGFBPL1	347252	0	2.399145069	0.417	0.049	0
MRTFB	57496	0	1.174770979	0.974	0.737	0
LDB2	9079	0	1.222263628	0.941	0.402	0
GSTO2	119391	0	1.403062522	0.83	0.374	0
CACNA1D	776	0	1.134314599	0.998	0.972	0
MTPN	136319	0	1.361603043	0.85	0.372	0
PACSIN2	11252	0	1.198950054	0.951	0.569	0
ST6GALNAC3	256435	0	1.175965916	0.966	0.54	0
FAM135B	51059	0	1.134164425	0.994	0.843	0
EML6	400954	0	1.131272603	0.993	0.861	0
FKBP10	60681	0	3.935111878	0.142	0.005	0
DLG1	1739	0	1.144082343	0.981	0.716	0
OVCH2	341277	0	3.898008023	0.145	0.005	0
MAP3K1	4214	0	1.275777171	0.888	0.398	0
SLC19A3	80704	0	2.662486571	0.339	0.03	0
AMPH	273	0	1.111608502	0.989	0.835	0
ARPP19	10776	0	1.643168902	0.684	0.187	0
AHCYL2	23382	0	1.128229495	0.976	0.709	0
HTATSF1	27336	0	1.675254695	0.668	0.174	0
CSRP2	1466	0	2.969520756	0.272	0.025	0
SV2A	9900	0	1.139237201	0.967	0.725	0
LRRTM4	80059	0	1.091406376	0.999	0.887	0
CDK17	5128	0	1.200853898	0.925	0.536	0
ZNF844	284391	0	3.039909216	0.258	0.016	0
TMEM132A	54972	0	1.599184217	0.698	0.193	0
RAP1GDS1	5910	0	1.098374052	0.987	0.774	0
DNAH14	127602	0	1.219188927	0.907	0.322	0
AFF2	2334	0	1.121822787	0.97	0.605	0
SEZ6	124925	0	1.191544267	0.924	0.383	0
PDZRN3	23024	0	1.088973716	0.992	0.788	0
GUCY1A2	2977	0	1.110402259	0.977	0.732	0
CCDC14	64770	0	1.18554715	0.927	0.531	0
LRRC49	54839	0	1.114915161	0.973	0.687	0
CCSAP	126731	0	1.163459798	0.939	0.578	0
LIN7A	8825	0	1.198953552	0.916	0.416	0
PAPSS1	9061	0	1.163442034	0.938	0.555	0
CALM1	801	0	1.079218222	0.993	0.909	0
KCNK3	3777	0	1.350059993	0.819	0.312	0
PDE4B	5142	0	1.068219131	0.994	0.685	0
PTAR1	375743	0	1.31444854	0.838	0.354	0
HRH1	3269	0	1.392846759	0.793	0.243	0
MMS22L	253714	0	2.095753845	0.486	0.076	0
GPC6	10082	0	1.079443426	0.983	0.495	0
ABTB2	25841	0	1.772469636	0.608	0.131	0
UTRN	7402	0	1.219622395	0.891	0.481	0
ZFYVE28	57732	0	1.073047771	0.985	0.762	0
KCNH5	27133	0	1.269729187	0.855	0.301	0
FRY	10129	0	1.051252051	0.993	0.859	0
PPFIA2	8499	0	1.037594683	0.999	0.967	0
G2E3	55632	0	1.218926913	0.881	0.44	0
NSG2	51617	0	1.061814894	0.98	0.776	0
ADAMTS5	11096	0	1.796931775	0.588	0.114	0
USP46	64854	0	1.261430395	0.852	0.401	0
COL24A1	255631	0	2.790175388	0.295	0.03	0
FAIM2	23017	0	1.09783753	0.953	0.678	0
UBE2E2	7325	0	1.037178405	0.993	0.893	0
ZDHHC14	79683	0	1.038653332	0.986	0.753	0
ITGA10	8515	0	2.097283773	0.473	0.074	0
NOL4	8715	0	1.033129768	0.989	0.84	0
CBLB	868	0	1.075097074	0.956	0.604	0
FMNL2	114793	0	1.016340516	0.995	0.898	0
OPHN1	4983	0	1.073504844	0.956	0.644	0
VSTM4	196740	0	1.60163932	0.661	0.157	0
DENND5B	160518	0	1.010815981	0.994	0.911	0
SELENOI	85465	0	1.145601346	0.904	0.48	0
SCAMP1	9522	0	1.053068628	0.963	0.716	0
GABRB3	2562	0	1.002330801	0.995	0.93	0
ATP1B2	482	0	1.220171114	0.855	0.386	0
CD164	8763	0	1.602217113	0.655	0.182	0
ZFP92	139735	0	2.7179132	0.302	0.028	0
FAM124A	220108	0	2.063002336	0.475	0.078	0
CNTNAP5	129684	0	0.990527392	0.998	0.923	0
LRFN2	57497	0	1.014926705	0.98	0.591	0
CEP83	51134	0	1.163569853	0.883	0.42	0
XYLT1	64131	0	1.052009506	0.953	0.435	0
ITPK1	3705	0	1.126306041	0.904	0.481	0
ZMAT4	79698	0	0.984817906	0.997	0.696	0
PCDH15	65217	0	1.017460313	0.974	0.613	0
FJX1	24147	0	2.64735533	0.314	0.033	0
LSAMP	4045	0	0.975270049	1	0.995	0
NUDT21	11051	0	1.218522169	0.844	0.377	0
MLLT11	10962	0	1.423935701	0.731	0.24	0
RTN4	57142	0	0.984253709	0.989	0.863	0
NABP1	64859	0	2.333209761	0.388	0.048	0
PHTF2	57157	0	1.031345189	0.956	0.669	0
TTF2	8458	0	1.659434606	0.618	0.14	0
LRRIQ1	84125	0	2.999158877	0.244	0.024	0
KIAA0825	285600	0	0.98816518	0.982	0.777	0
BMPER	168667	0	1.134398878	0.883	0.458	0
ATP1B1	481	0	0.965621103	0.992	0.913	0
PLCXD3	345557	0	1.03055764	0.947	0.387	0
EPHB1	2047	0	1.033800047	0.943	0.565	0
DOCK2	1794	0	1.897542431	0.517	0.098	0
CDC14A	8556	0	4.015224536	0.119	0.005	0
LDLR	3949	0	1.702080971	0.59	0.145	0
CAMKMT	79823	0	1.041365779	0.932	0.521	0
TMX3	54495	0	1.144581107	0.867	0.433	0
TBRG1	84897	0	1.17628931	0.848	0.405	0
SVIL	6840	0	1.107556096	0.887	0.378	0
NSF	4905	0	0.976950241	0.971	0.78	0
MN1	4330	0	1.461065416	0.694	0.147	0
MCF2	4168	0	1.275142951	0.789	0.267	0
AP1S3	130340	0	1.439157879	0.704	0.212	0
PANK3	79646	0	1.042728973	0.924	0.556	0
UNC79	57578	0	0.932269482	0.997	0.968	0
MFHAS1	9258	0	1.009702316	0.941	0.574	0
BTBD3	22903	0	1.098551626	0.883	0.407	0
GPR88	54112	0	3.783690425	0.137	0.009	0
CFAP299	255119	5.57E-193	3.950912709	0.122	0.005	1.87E-188
FAM117A	81558	0	1.774797716	0.55	0.113	0
PHYHIPL	84457	0	0.945804678	0.977	0.708	0
MPZL1	9019	0	1.120656086	0.864	0.385	0
DCAF6	55827	0	1.007425511	0.934	0.6	0
TSPOAP1	9256	0	1.040460313	0.912	0.506	0
GAREM1	64762	0	0.951959545	0.969	0.659	0
SERTM1	400120	0	1.505458773	0.66	0.164	0
GRID1	2894	0	0.908553396	0.995	0.933	0
ATXN7	6314	0	1.018215629	0.922	0.573	0
NRG2	9542	0	0.920071858	0.986	0.847	0
CDH2	1000	0	0.916305164	0.985	0.798	0
TMEM47	83604	0	1.242367125	0.785	0.256	0
FYN	2534	0	0.914146843	0.984	0.833	0
NBEAL1	65065	0	0.962991658	0.951	0.616	0
HLF	3131	0	1.155624805	0.832	0.378	0
COL21A1	81578	0	1.005811299	0.923	0.409	0
SOX11	6664	0	1.65384455	0.589	0.125	0
NCOA3	8202	0	0.989244487	0.932	0.569	0
UBL3	5412	0	0.950321848	0.956	0.662	0
MYO9A	4649	0	0.895842983	0.991	0.874	0
MT-ND3	4537	0	0.88563448	0.998	0.916	0
STARD9	57519	0	1.135540374	0.839	0.299	0
FRMPD4	9758	0	0.8823693	0.998	0.972	0
PLEKHH1	57475	0	1.084862581	0.867	0.442	0
ATP2A2	488	0	0.921194785	0.971	0.805	0
CDH18	1016	0	0.919002706	0.97	0.83	0
TIMP2	7077	0	0.934678408	0.958	0.674	0
GRIK1	2897	0	0.870784837	1	0.844	0
FAM184A	79632	0	0.957820635	0.939	0.598	0
SPTLC3	55304	0	3.49718975	0.161	0.009	0
EFCAB13	124989	0	1.395200396	0.691	0.216	0
SQLE	6713	0	1.358175144	0.708	0.223	0
SYNPR	132204	0	0.861868066	0.998	0.773	0
TAFA2	338811	0	0.864246231	0.996	0.798	0
CDH12	1010	0	0.882927579	0.981	0.646	0
SCD5	79966	0	0.879708177	0.983	0.777	0
STPG1	90529	0	1.639985084	0.58	0.118	0
PATJ	10207	0	0.878822344	0.983	0.748	0
LRCH2	57631	0	1.006787541	0.899	0.473	0
EHD3	30845	0	1.425766106	0.672	0.198	0
DNM3	26052	0	0.851555825	0.999	0.969	0
RGS7BP	401190	0	0.880334326	0.979	0.794	0
GPR85	54329	0	1.705843249	0.552	0.117	0
MYO3A	53904	0	2.172783062	0.399	0.064	0
ADIPOR2	79602	0	1.073253794	0.854	0.408	0
CNTN4	152330	0	0.843410033	0.998	0.948	0
IMMP2L	83943	0	0.849578336	0.993	0.902	0
KLHL23	151230	0	0.890781077	0.964	0.685	0
SHROOM3	57619	0	1.489298154	0.636	0.145	0
TSPAN5	10098	0	0.851257526	0.989	0.826	0
ARL5A	26225	0	1.04749782	0.863	0.421	0
ZRANB3	84083	0	0.956871662	0.918	0.545	0
EEPD1	80820	0	0.881217525	0.967	0.629	0
ARMH4	145407	0	0.923544082	0.938	0.598	0
MYT1	4661	0	1.229695836	0.758	0.219	0
TMEM108	66000	0	0.835541569	0.996	0.922	0
DDX60L	91351	0	1.957895401	0.457	0.071	0
GRIN1	2902	0	0.839536821	0.992	0.892	0
RAB3GAP1	22930	0	0.877305239	0.966	0.724	0
GAD2	2572	0	0.835468406	0.994	0.782	0
CARMIL3	90668	0	1.396838694	0.673	0.197	0
TRIB2	28951	0	1.76458975	0.521	0.1	0
UGT8	7368	0	2.93774642	0.231	0.016	0
IKZF2	22807	0	1.392890214	0.674	0.199	0
STK39	27347	0	0.864795666	0.971	0.734	0
TMBIM6	7009	0	0.99554464	0.885	0.487	0
PKIA	5569	0	0.947737517	0.914	0.555	0
ARAP2	116984	0	1.367295875	0.683	0.176	0
ABCD4	5826	0	1.106410543	0.818	0.351	0
PPP2R1A	5518	0	0.997575417	0.882	0.459	0
ZSWIM6	57688	0	0.843459202	0.981	0.785	0
NOS1AP	9722	0	0.843735092	0.98	0.768	0
CDH10	1008	0	0.840330121	0.982	0.72	0
SRRM3	222183	0	0.815493734	0.997	0.923	0
BTBD7	55727	0	0.883063446	0.948	0.634	0
NKAIN3	286183	0	0.998537231	0.875	0.464	0
MAML2	84441	0	1.645384799	0.557	0.179	0
KHDRBS2	202559	0	0.802038178	0.997	0.874	0
DLGAP1	9229	0	0.797041634	1	0.999	0
PLK2	10769	0	1.4225258	0.646	0.163	0
TP53INP2	58476	0	1.776600727	0.505	0.102	0
ACLY	47	0	1.264487969	0.72	0.239	0
PLEKHA6	22874	0	0.830019498	0.973	0.743	0
MICU1	10367	0	0.808662008	0.986	0.82	0
KCNJ6	3763	0	0.814482936	0.982	0.789	0
TUBE1	51175	0	0.933470368	0.904	0.519	0
LRTM2	654429	0	1.593253709	0.572	0.126	0
KCNIP2	30819	0	0.949370797	0.891	0.451	0
PLCG2	5336	0	0.85181236	0.953	0.721	0
WDR17	116966	0	0.833510448	0.963	0.748	0
PPP4R4	57718	0	0.86820999	0.94	0.541	0
AZIN2	113451	0	1.173059112	0.76	0.297	0
AKIRIN2	55122	0	1.301807675	0.695	0.221	0
SBK1	388228	0	1.278988637	0.706	0.251	0
FBXW7	55294	0	0.820391429	0.968	0.756	0
CEP126	57562	0	0.858242354	0.942	0.631	0
YWHAG	7532	0	0.838049294	0.955	0.722	0
STPG2	285555	0	1.412822639	0.641	0.211	0
DHX57	90957	0	0.906988707	0.908	0.519	0
HACE1	57531	0	0.855450825	0.937	0.615	0
XPR1	9213	0	0.826407666	0.956	0.684	0
GRM4	2914	0	0.994480713	0.85	0.33	0
KCTD8	386617	0	0.905428206	0.904	0.716	0
PREPL	9581	0	0.779447629	0.986	0.885	0
KCTD12	115207	0	1.524761761	0.587	0.128	0
FHL1	2273	0	0.945049266	0.877	0.497	0
ZNF462	58499	0	0.816900353	0.958	0.598	0
RBMS3	27303	0	0.755105804	0.998	0.919	0
TMED8	283578	0	0.889773385	0.909	0.523	0
LRATD2	157638	0	3.273480836	0.174	0.01	0
PTGFRN	5738	0	1.407824722	0.634	0.168	0
SLC38A1	81539	0	0.775186175	0.982	0.787	0
GALNT18	374378	0	0.763855427	0.989	0.782	0
NAPEPLD	222236	0	0.897043388	0.9	0.501	0
ACVR2A	92	0	0.882572423	0.907	0.541	0
TLCD4	148534	0	1.055556361	0.803	0.368	0
SFMBT2	57713	0	0.773836947	0.976	0.552	0
MAPRE2	10982	0	0.763129204	0.981	0.822	0
PIP4K2A	5305	0	0.957804814	0.856	0.419	0
SLC25A13	10165	0	0.937092748	0.868	0.445	0
PEBP1	5037	0	0.815505805	0.944	0.657	0
SGIP1	84251	0	0.73448476	0.996	0.955	0
OSBPL6	114880	0	0.740473841	0.991	0.911	0
BCAT1	586	0	0.8073006	0.945	0.647	0
YWHAH	7533	0	1.381895992	0.634	0.165	0
GLS	2744	0	0.73939002	0.989	0.89	0
GPR153	387509	0	1.746561303	0.491	0.086	0
ATP6V1G2	534	0	1.344715347	0.648	0.207	0
THY1	7070	0	0.920442666	0.867	0.486	0
CAPRIN1	4076	0	0.894021548	0.882	0.487	0
NUCB2	4925	0	0.890417488	0.884	0.468	0
KIFAP3	22920	0	0.74056833	0.98	0.822	0
MT-ND5	4540	0	0.751171707	0.972	0.775	0
KLHL7	55975	0	0.795764858	0.942	0.63	0
RGPD3	653489	0	2.940556239	0.213	0.015	0
KCTD1	284252	0	0.848989456	0.907	0.539	0
NEU3	10825	0	1.163840297	0.729	0.268	0
FAM234B	57613	0	1.165677863	0.728	0.277	0
ACSL4	2182	0	0.809711332	0.93	0.595	0
ZNF608	57507	0	0.73206662	0.98	0.796	0
HTR7	3363	0	1.427073676	0.605	0.153	0
PAH	5053	0	1.794188771	0.469	0.104	0
SGK3	23678	0	0.798371028	0.935	0.632	0
UBR3	130507	0	0.712852887	0.992	0.932	0
NRSN1	140767	0	0.759678038	0.959	0.658	0
SMIM8	57150	0	0.93954754	0.846	0.431	0
ATP6V0C	527	0	0.919851557	0.857	0.398	0
TBL1XR1	79718	0	0.718607596	0.985	0.855	0
TRIM9	114088	0	0.700369075	0.996	0.921	0
ATP10D	57205	0	0.915127358	0.858	0.434	0
ROBO2	6092	0	0.693554383	1	0.971	0
NRXN1	9378	0	0.693395413	1	0.988	0
VPS13A	23230	0	0.749869247	0.961	0.736	0
STT3B	201595	0	0.841207129	0.902	0.546	0
CEMIP2	23670	0	1.206893747	0.7	0.236	0
TRPC7	57113	0	1.741170161	0.483	0.093	0
PRKCA	5578	0	0.698466623	0.995	0.843	0
RPE	6120	0	0.914094709	0.855	0.48	0
BTRC	8945	0	0.725904374	0.974	0.823	0
CDK14	5218	0	0.694829698	0.994	0.917	0
ABHD6	57406	0	0.874569329	0.877	0.455	0
MAPK1	5594	0	0.730271799	0.968	0.776	0
EPHA10	284656	0	0.997400443	0.804	0.36	0
NRCAM	4897	0	0.687254389	0.995	0.946	0
PPP1R16B	26051	0	0.794131589	0.923	0.612	0
AIFM3	150209	0	2.128573188	0.366	0.054	0
SCOC	60592	0	0.93792314	0.835	0.404	0
PPM1E	22843	0	0.686247974	0.994	0.888	0
PGAP1	80055	0	0.748186853	0.952	0.678	0
FRMD6	122786	0	1.20617877	0.692	0.21	0
PAK5	57144	0	0.688536469	0.987	0.837	0
GRB10	2887	0	0.752740846	0.943	0.676	0
VSNL1	7447	0	0.695156769	0.981	0.803	0
LDHB	3945	0	1.333460126	0.63	0.191	0
ZNF439	90594	0	1.212842989	0.683	0.202	0
RYBP	23429	0	0.778373384	0.923	0.585	0
ATF7IP2	80063	0	0.83438904	0.887	0.509	0
ARHGAP29	9411	0	1.084424104	0.745	0.283	0
FLRT2	23768	0	0.678897382	0.985	0.734	0
RASAL2	9462	0	0.66480547	0.994	0.931	0
ZNF493	284443	0	0.791365247	0.91	0.573	0
SC5D	6309	0	1.035075443	0.768	0.328	0
GRM5	2915	0	0.654015204	0.999	0.902	0
NGEF	25791	0	1.719566289	0.477	0.107	0
EPS15	2060	0	0.776169271	0.917	0.582	0
ZNF69	7620	0	1.597246271	0.519	0.1	0
GAB1	2549	0	1.151393079	0.706	0.237	0
TBC1D31	93594	0	0.977786262	0.796	0.355	0
JUND	3727	0	0.90691282	0.836	0.444	0
SERINC1	57515	0	0.71876016	0.952	0.717	0
TMEFF2	23671	0	0.663633032	0.988	0.861	0
SUPT20H	55578	0	0.824029959	0.883	0.488	0
SLC35C2	51006	0	1.09797544	0.73	0.282	0
LRRC8D	55144	0	0.717797481	0.95	0.677	0
RGL1	23179	0	0.684867351	0.971	0.803	0
RBBP9	10741	0	1.676092875	0.488	0.091	0
KCNJ3	3760	0	0.648049618	0.995	0.916	0
ORC3	23595	0	0.730535713	0.939	0.645	0
RNF130	55819	0	0.653872699	0.989	0.853	0
ANKRD7	56311	0	0.970141305	0.794	0.37	0
SMAP1	60682	0	0.702068768	0.956	0.746	0
LRRK2	120892	0	0.956682807	0.799	0.348	0
AMY2B	280	0	0.927714891	0.815	0.405	0
CXXC4	80319	0	1.030835697	0.758	0.302	0
ERC2	26059	0	0.63680928	0.996	0.958	0
AKAP13	11214	0	1.750598052	0.46	0.096	0
ACVR1B	91	0	0.834441888	0.868	0.475	0
RASD2	23551	0	1.220026643	0.664	0.196	0
HIVEP2	3097	0	0.646624769	0.988	0.888	0
AP3S1	1176	0	0.791837402	0.893	0.523	0
FAR1	84188	0	0.696037997	0.954	0.713	0
SYN1	6853	0	0.894809368	0.83	0.437	0
CFL1	1072	0	1.198427892	0.672	0.217	0
IQCA1	79781	0	1.217681948	0.662	0.21	0
SIDT1	54847	0	0.67007531	0.967	0.637	0
ZCCHC17	51538	0	0.805903901	0.88	0.514	0
LYST	1130	0	0.652052765	0.979	0.829	0
BACH1	571	0	0.676864681	0.962	0.72	0
INSM2	84684	0	3.436958208	0.142	0.008	0
INTS6	26512	0	0.816594441	0.872	0.509	0
SHANK2	22941	0	0.625382412	0.994	0.894	0
RAB3A	5864	0	1.510224234	0.538	0.131	0
TIAM2	26230	0	0.644588181	0.98	0.8	0
NAB1	4664	0	1.098323386	0.715	0.276	0
OGA	10724	0	0.639111997	0.982	0.834	0
PKM	5315	0	0.879066942	0.83	0.393	0
SNX30	401548	0	0.896038216	0.82	0.406	0
PIANP	196500	0	1.026505036	0.749	0.33	0
RNF150	57484	0	0.651815602	0.971	0.764	0
CREB3L2	64764	0	1.282261221	0.627	0.174	0
PPP1CC	5501	0	1.006133433	0.757	0.304	0
MT-ND1	4535	0	0.606106175	0.995	0.929	0
CCDC171	203238	0	0.6810337	0.942	0.664	0
ING3	54556	0	1.081064084	0.713	0.267	0
NTNG1	22854	0	0.773376439	0.882	0.177	0
ZNF516	9658	0	0.782162476	0.876	0.475	0
TNIK	23043	0	0.59829235	0.995	0.907	0
SLC2A13	114134	0	0.596788688	0.995	0.932	0
STAT4	6775	0	0.786492774	0.872	0.463	0
YEATS2	55689	0	0.653034246	0.956	0.701	0
GAD1	2571	0	0.601423218	0.99	0.913	0
NSG1	27065	0	0.948215105	0.778	0.342	0
AKT3	10000	0	0.587971891	0.996	0.96	0
GPHN	10243	0	0.583295478	0.999	0.988	0
PTPRO	5800	0	0.622306705	0.972	0.778	0
ZC3H12C	85463	0	0.764031263	0.881	0.498	0
ARHGAP32	9743	0	0.602967591	0.985	0.894	0
SYN2	6854	0	0.583444992	0.995	0.952	0
PWWP2A	114825	0	0.704000506	0.915	0.588	0
GRK3	157	0	0.584072151	0.992	0.895	0
UNC5D	137970	0	0.577824929	0.995	0.808	0
ADCY8	114	0	0.59312734	0.984	0.755	0
FUT8	2530	0	0.607613509	0.974	0.841	0
CCNY	219771	0	0.60787496	0.973	0.806	0
CLSTN3	9746	0	0.63742017	0.953	0.718	0
CALD1	800	0	0.700827642	0.912	0.543	0
ZYG11B	79699	0	0.63177399	0.954	0.732	0
ARHGAP5	394	0	0.59193415	0.98	0.799	0
GNAQ	2776	0	0.575033919	0.989	0.906	0
ST3GAL6	10402	0	1.062579043	0.705	0.373	0
BMP6	654	0	1.00972699	0.731	0.18	0
CCDC102B	79839	0	1.154548797	0.661	0.261	0
SYT13	57586	0	0.799346507	0.845	0.465	0
SLC25A36	55186	0	0.647941997	0.938	0.663	0
TLE3	7090	0	1.338474574	0.581	0.144	0
AKAP6	9472	0	0.554289879	0.998	0.982	0
ZNF704	619279	0	0.581312122	0.979	0.798	0
HPCAL4	51440	0	0.881494685	0.795	0.393	0
CNTN1	1272	0	0.553288357	0.996	0.976	0
MAT2A	4144	0	0.792411388	0.843	0.485	0
PNPLA3	80339	0	2.110495496	0.338	0.052	0
TOMM20	9804	0	0.703631624	0.896	0.596	0
SNX9	51429	0	0.605448608	0.958	0.714	0
SREBF2	6721	0	0.585999189	0.971	0.754	0
N4BP2	55728	0	0.716062201	0.887	0.493	0
PTEN	5728	0	0.588385403	0.968	0.778	0
TFB1M	51106	0	0.81718708	0.825	0.414	0
PLEKHA5	54477	0	0.545223715	0.996	0.953	0
SLCO5A1	81796	0	0.93712017	0.759	0.257	0
FSBP	100861412	0	2.391023087	0.277	0.03	0
DPYS	1807	0	1.693043234	0.449	0.062	0
CDK6	1021	0	0.747422433	0.864	0.406	0
RYR2	6262	6.50E-273	0.573012025	0.974	0.919	2.17E-268
SNX16	64089	0	1.170884423	0.643	0.21	0
PAK3	5063	0	0.543802453	0.993	0.944	0
SERINC3	10955	0	0.784867583	0.84	0.467	0
LRCH1	23143	0	0.58995338	0.961	0.739	0
VTI1A	143187	0	0.561993637	0.979	0.839	0
SEC22A	26984	0	0.755533641	0.856	0.487	0
DCLK2	166614	0	0.551566504	0.985	0.837	0
HSPH1	10808	0	0.716509066	0.878	0.509	0
ENO2	2026	0	0.814354539	0.82	0.415	0
ZBTB18	10472	0	1.07867503	0.682	0.197	0
MMD2	221938	0	0.948989729	0.746	0.269	0
DSCAML1	57453	0	0.533808657	0.994	0.896	0
DYNC1LI2	1783	0	0.66897938	0.904	0.56	0
KIAA1549L	25758	0	0.536659745	0.99	0.905	0
DIP2B	57609	0	0.554066509	0.978	0.821	0
FAM171B	165215	0	0.606125484	0.943	0.73	0
MNAT1	4331	0	0.538067227	0.986	0.889	0
HS6ST3	266722	0	0.52483476	0.995	0.734	0
EPB41L3	23136	0	0.538812157	0.985	0.86	0
HNRNPLL	92906	0	0.839510886	0.799	0.397	0
NDFIP2	54602	0	1.04685089	0.692	0.279	0
CPLX1	10815	0	0.616557173	0.932	0.608	0
FOCAD	54914	0	0.534955334	0.986	0.889	0
HIPK2	28996	0	0.620166039	0.929	0.553	0
GDAP1	54332	0	0.544995239	0.977	0.839	0
TMEM150C	441027	0	0.825159961	0.804	0.386	0
COP1	64326	0	0.539753348	0.978	0.848	0
WBP2	23558	0	0.981834148	0.719	0.3	0
FAM120A	23196	0	0.629050207	0.918	0.638	0
CSMD3	114788	0	0.509601673	0.997	0.914	0
NRG3	10718	0	0.505030769	1	0.999	0
SCFD1	23256	0	0.575820772	0.951	0.726	0
CX3CL1	6376	0	0.921860442	0.748	0.327	0
SDC2	6383	0	1.148971864	0.639	0.189	0
SPCS2	9789	0	0.748625159	0.843	0.457	0
CANX	821	0	0.608030786	0.926	0.63	0
SCN8A	6334	0	0.51278153	0.989	0.914	0
PLXNC1	10154	0	0.610269327	0.924	0.593	0
CAMKV	79012	0	0.974082655	0.717	0.26	0
HIBCH	26275	0	0.561567505	0.954	0.712	0
NDFIP1	80762	0	0.528483812	0.975	0.832	0
LRRN3	54674	0	0.852969986	0.778	0.343	0
RAP1B	5908	0	0.7043315	0.862	0.487	0
SLC25A22	79751	0	1.461019785	0.51	0.139	0
RDX	5962	0	0.551437601	0.958	0.707	0
GALNT1	2589	0	0.598522028	0.927	0.638	0
C4orf47	441054	0	1.111998303	0.649	0.228	0
PPP3R1	5534	0	0.585727041	0.934	0.681	0
ARHGAP44	9912	0	0.50839883	0.985	0.887	0
SPATA6	54558	0	1.040455446	0.681	0.256	0
SDCCAG8	10806	0	0.528172684	0.971	0.801	0
PDXP	57026	0	1.070042315	0.666	0.242	0
FRMD5	84978	0	0.488190379	0.996	0.949	0
C1GALT1	56913	0	0.789665001	0.808	0.413	0
ZHX1	11244	0	0.762760434	0.823	0.43	0
CUX1	1523	0	0.499754442	0.987	0.855	0
KMT2C	58508	0	0.499410677	0.987	0.88	0
BAIAP2	10458	0	1.46614219	0.505	0.14	0
DENND4A	10260	0	0.519815201	0.973	0.821	0
FAM169A	26049	0	0.550752496	0.952	0.729	0
FNIP2	57600	0	0.572981684	0.937	0.669	0
NSMCE2	286053	0	0.526979093	0.967	0.774	0
EML5	161436	0	0.556627151	0.946	0.714	0
NUDT3	11165	0	0.697534932	0.857	0.511	0
HOMER1	9456	0	0.580047799	0.929	0.685	0
EVL	51466	0	0.489117463	0.989	0.874	0
CACNA2D2	9254	0	0.649205803	0.885	0.474	0
SEMA3F	6405	0	2.580746744	0.232	0.021	0
FBXL17	64839	0	0.48005258	0.995	0.962	0
PDHX	8050	0	0.600535871	0.915	0.646	0
SLC36A4	120103	0	0.608238287	0.91	0.58	0
PLCH1	23007	0	0.509987532	0.974	0.498	0
DNAJB14	79982	0	0.543579802	0.951	0.721	0
NCEH1	57552	0	0.616660111	0.904	0.564	0
STX3	6809	0	0.7730828	0.811	0.471	0
BASP1	10409	0	0.519853068	0.966	0.779	0
PHTF1	10745	0	0.557513749	0.941	0.68	0
TBC1D4	9882	0	0.517903594	0.967	0.738	0
IQGAP1	8826	0	0.799795757	0.795	0.372	0
PTPDC1	138639	0	0.918626345	0.732	0.312	0
GNAO1	2775	0	0.483062074	0.989	0.898	0
RTN4RL1	146760	0	0.679530677	0.863	0.446	0
SESN1	27244	0	0.555594936	0.94	0.707	0
ZNF491	126069	0	2.537166033	0.238	0.022	0
DDHD1	80821	0	0.537089122	0.952	0.726	0
ELL2	22936	0	0.659345151	0.874	0.456	0
WNK1	65125	0	0.490107839	0.982	0.857	0
ABCA7	10347	0	1.23162782	0.587	0.168	0
HOPX	84525	4.45E-67	2.881457382	0.187	0.014	1.49E-62
SUMO2	6613	0	0.82646422	0.777	0.373	0
ASRGL1	80150	0	0.817207524	0.782	0.358	0
FRMPD1	22844	0	0.875377077	0.751	0.329	0
OCRL	4952	0	0.832872652	0.773	0.354	0
KREMEN1	83999	0	1.903120735	0.368	0.059	0
HMGCLL1	54511	0	0.623882047	0.893	0.566	0
CCDC134	79879	0	1.542718051	0.472	0.108	0
BMT2	154743	0	0.619094171	0.895	0.561	0
C6orf62	81688	0	0.739886521	0.822	0.417	0
NRXN3	9369	0	0.456209921	1	1	0
CDK5R1	8851	0	0.740138957	0.82	0.443	0
CALN1	83698	0	0.475064883	0.985	0.634	0
SLC16A2	6567	0	0.77681662	0.799	0.389	0
HECTD2	143279	0	0.52371462	0.952	0.697	0
ATF6	22926	0	0.599699482	0.903	0.6	0
EHBP1	23301	0	0.464969479	0.991	0.914	0
LCOR	84458	0	0.485547627	0.976	0.848	0
SKIL	6498	0	1.123741819	0.627	0.219	0
CACNB4	785	0	0.454707197	0.996	0.919	0
WNK2	65268	0	0.480135986	0.978	0.818	0
MIB1	57534	0	0.517289194	0.953	0.723	0
TMEM178B	100507421	0	0.451625468	0.997	0.981	0
EFR3A	23167	0	0.528611695	0.945	0.738	0
CCDC66	285331	0	0.505777173	0.959	0.751	0
WASL	8976	0	0.617387056	0.886	0.536	0
FMN2	56776	0	0.451397361	0.994	0.952	0
PHF21A	51317	0	0.494861649	0.964	0.789	0
CAMK4	814	0	0.523525531	0.944	0.662	0
LMBRD2	92255	0	0.650233752	0.864	0.521	0
RNPC3	55599	0	0.471305923	0.978	0.822	0
BSG	682	0	1.042150408	0.658	0.23	0
DSTYK	25778	0	0.671533343	0.85	0.503	0
TSPAN3	10099	0	0.617133176	0.882	0.544	0
ZMAT3	64393	0	0.699331066	0.833	0.464	0
ANKRD6	22881	0	0.546596206	0.925	0.552	0
SMPD3	55512	0	0.755715676	0.8	0.368	0
SLC39A8	64116	0	2.427480037	0.251	0.031	0
RCBTB1	55213	0	1.108464707	0.626	0.212	0
TANC2	26115	0	0.448414454	0.989	0.934	0
ZNF420	147923	0	0.834550674	0.756	0.37	0
ZBTB38	253461	0	0.505827616	0.949	0.735	0
SHISA8	440829	0	0.832782809	0.756	0.19	0
SLC16A10	117247	0	0.582618272	0.898	0.577	0
SCP2	6342	0	0.591836736	0.892	0.544	0
RASGRF1	5923	0	0.479316125	0.964	0.75	0
SPATS2	65244	0	0.576109324	0.901	0.609	0
KATNAL1	84056	0	0.781643708	0.781	0.377	0
NLGN1	22871	0	0.426280586	0.999	0.954	0
AMBRA1	55626	0	0.486297394	0.957	0.758	0
FAM241A	132720	0	1.978965669	0.34	0.053	0
SLITRK5	26050	0	0.612262421	0.876	0.517	0
LRMDA	83938	0	1.855571185	0.37	0.068	0
ZNF730	100129543	0.00E+00	1.759214562	0.395	0.069	0.00E+00
ECEL1	9427	0	3.175084037	0.148	0.008	0
SPOCK2	9806	0	0.507018171	0.94	0.7	0
FSD1L	83856	0	0.602694629	0.879	0.552	0
CAMK2N1	55450	0	0.536466056	0.92	0.615	0
STX6	10228	0	0.686558147	0.829	0.46	0
PPP2R5A	5525	0	1.038466079	0.649	0.234	0
DLG2	1740	0	0.41369013	1	0.999	0
FGD4	121512	0	0.529141612	0.923	0.546	0
ZNF208	7757	0	2.610447122	0.218	0.04	0
TMEM38A	79041	0	0.691567951	0.824	0.442	0
GPATCH8	23131	0	0.428132021	0.989	0.926	0
SLC49A4	84925	0	0.650516587	0.847	0.485	0
OLFM1	10439	0	0.719428163	0.807	0.331	0
DGKI	9162	0	0.424397298	0.99	0.909	0
TCF7L1	83439	0	2.135133326	0.302	0.038	0
PTPN12	5782	0	0.568314867	0.894	0.573	0
PTP4A2	8073	0	0.793236341	0.764	0.363	0
MLLT3	4300	0	0.426708287	0.984	0.891	0
SGCZ	137868	0	0.405406253	0.998	0.715	0
GPATCH2	55105	0	0.61808235	0.861	0.532	0
ESRRG	2104	0	0.448261526	0.968	0.814	0
SYBU	55638	0	0.462203936	0.958	0.731	0
PACRG	135138	0	0.430283268	0.979	0.818	0
SLC1A2	6506	0	0.744978105	0.787	0.484	0
LPGAT1	9926	0	0.47138775	0.951	0.726	0
SRSF7	6432	0	0.574849038	0.885	0.589	0
EML1	2009	0	0.732697975	0.793	0.421	0
STMN4	81551	0	0.822575014	0.745	0.311	0
RIMS2	9699	0	0.397502038	0.999	0.993	0
CD200	4345	0	0.584141923	0.877	0.554	0
KCNH2	3757	0	0.972363735	0.67	0.255	0
ASPH	444	0	0.483627832	0.94	0.692	0
PCBP2	5094	0	0.571326021	0.884	0.547	0
NDUFA5	4698	0	0.70635118	0.805	0.424	0
APLP2	334	0	0.466103548	0.95	0.737	0
NBDY	550643	0	0.739229318	0.786	0.366	0
MT-ND2	4536	4.08E-281	0.405872584	0.99	0.901	1.37E-276
ASAH1	427	0	0.659752019	0.83	0.453	0
LPCAT1	79888	0	0.811712953	0.747	0.337	0
SLK	9748	0	0.674930042	0.821	0.438	0
CDR2	1039	0	0.440142362	0.966	0.746	0
IGSF5	150084	0.00E+00	2.008795049	0.325	0.047	0.00E+00
AASDHPPT	60496	0	0.765956929	0.769	0.378	0
MYH10	4628	0.00E+00	0.432008872	0.969	0.813	0.00E+00
TSC22D2	9819	0	0.538148082	0.9	0.599	0
SLC35F2	54733	0	1.551005477	0.446	0.095	0
KLF12	11278	0	0.405662234	0.986	0.811	0
NT5C3A	51251	0	0.655654484	0.828	0.454	0
BAZ2B	29994	0	0.448253135	0.956	0.76	0
DENND11	57189	0	0.72340055	0.79	0.386	0
ECHDC2	55268	0	0.634752463	0.84	0.445	0
ATP11B	23200	0	0.532332218	0.901	0.599	0
LRFN5	145581	0	0.391216044	0.993	0.893	0
BHLHE41	79365	0	1.365411577	0.505	0.12	0
TBC1D16	125058	0	0.944497046	0.676	0.23	0
NCAM1	4684	0	0.382027724	0.998	0.976	0
TOM1L1	10040	0	0.893435105	0.7	0.322	0
CYP51A1	1595	0	0.76524287	0.765	0.354	0
RHOBTB3	22836	0	0.646857752	0.83	0.442	0
VPS36	51028	0	0.516915762	0.908	0.612	0
GRIA4	2893	0	0.381253104	0.997	0.829	0
UBXN4	23190	0	0.483018835	0.929	0.661	0
MIER1	57708	0	0.574060391	0.872	0.531	0
COL10A1	1300	0	1.791172652	0.375	0.082	0
CALM2	805	0	0.434442101	0.959	0.786	0
CALM3	808	0	0.511003842	0.909	0.651	0
SMCO4	56935	0	1.136973293	0.589	0.183	0
CHD6	84181	0	0.405162763	0.978	0.848	0
STXBP5	134957	0	0.393272321	0.986	0.904	0
YWHAZ	7534	0	0.449755015	0.948	0.719	0
TRAF3	7187	0	0.491326013	0.921	0.622	0
MT-ND4	4538	2.93E-250	0.376849218	0.995	0.935	9.81E-246
FAXC	84553	0	0.494184607	0.917	0.641	0
CD59	966	0	0.990526627	0.65	0.237	0
BTBD9	114781	0	0.38897419	0.986	0.876	0
AUTS2	26053	0	0.36981771	0.999	0.995	0
HIF1A	3091	0	0.658028219	0.818	0.421	0
SRPK2	6733	0	0.377815608	0.993	0.947	0
TMEM127	55654	0	0.859371261	0.711	0.305	0
ZFAND3	60685	0	0.387283682	0.986	0.911	0
MARK4	57787	0	0.496373273	0.914	0.61	0
RAB3C	115827	0	0.375274188	0.994	0.919	0
DHDDS	79947	0	0.728560931	0.778	0.392	0
PPARGC1A	10891	0	0.585669526	0.859	0.509	0
ENSA	2029	0	0.39833917	0.977	0.83	0
UPP2	151531	0	0.590486389	0.855	0.541	0
ZNF737	100129842	0	0.788567744	0.745	0.341	0
CAPZA2	830	0	0.623636811	0.835	0.481	0
NDUFAF4	29078	0	1.185990447	0.565	0.177	0
AHCYL1	10768	0	0.641095114	0.824	0.447	0
GTF2IRD1	9569	0	0.412960786	0.965	0.711	0
MORN2	729967	0	1.875979547	0.35	0.064	0
CKMT1B	1159	0	0.779880706	0.748	0.346	0
ZNF326	284695	0	0.592521622	0.851	0.498	0
TRIM33	51592	0	0.413191444	0.963	0.784	0
PRKG1	5592	0	0.408619197	0.966	0.499	0
ZMYND8	23613	0	0.386044688	0.981	0.864	0
CLDND1	56650	0	0.946402198	0.665	0.242	0
ANKRD10	55608	0	0.530840162	0.886	0.572	0
HSDL2	84263	0	1.100126307	0.597	0.186	0
EIF1AX	1964	0	0.631064797	0.826	0.477	0
ARID1B	57492	0	0.36214572	0.994	0.957	0
SLC16A1	6566	0	1.121635983	0.587	0.19	0
FARS2	10667	0	0.410098834	0.961	0.799	0
TAX1BP1	8887	0	0.422158524	0.953	0.738	0
GOLT1B	51026	0	0.670545506	0.802	0.435	0
RNF11	26994	0	0.520129031	0.89	0.575	0
ELP4	26610	0	0.468664891	0.922	0.634	0
ZNF529	57711	0	0.580603223	0.853	0.502	0
MAP3K7	6885	0	0.530630272	0.883	0.578	0
GLUD1	2746	0	0.663800961	0.805	0.404	0
TMEM59L	25789	0	0.739185965	0.763	0.359	0
CATSPER2	117155	0	0.446776422	0.934	0.683	0
TNFSF13B	10673	0	1.355553481	0.497	0.149	0
RAB4A	5867	0	0.710322288	0.777	0.378	0
C1orf21	81563	0	0.383871934	0.974	0.826	0
ASIC1	41	0	0.741562453	0.76	0.323	0
SPOCK1	6695	0	0.35647466	0.992	0.832	0
ARHGEF9	23229	0	0.415772243	0.952	0.747	0
SNCB	6620	0	0.936765278	0.663	0.245	0
PCYT1A	5130	0	0.587451515	0.844	0.474	0
ARF1	375	0	0.630599839	0.819	0.468	0
DDX5	1655	0	0.386800597	0.968	0.826	0
ATP6V1B2	526	0	0.532677732	0.874	0.562	0
SMIM13	221710	0	0.690631436	0.783	0.407	0
EFCAB11	90141	0	0.946988879	0.655	0.259	0
AXIN2	8313	0	0.938072666	0.659	0.242	0
ZNRF2	223082	0	0.743297104	0.754	0.352	0
CTNNA2	1496	0	0.336751575	0.999	0.97	0
NKAIN1	79570	0	1.413940372	0.473	0.075	0
TTLL5	23093	0	0.451585615	0.921	0.653	0
VSTM2L	128434	0	0.526754382	0.873	0.533	0
ABHD17B	51104	0	0.774781071	0.735	0.332	0
GDI1	2664	0	0.985450573	0.635	0.225	0
ADGRA3	166647	0	0.901169678	0.673	0.253	0
HSD17B11	51170	0	1.228856047	0.536	0.162	0
CEP170	9859	0	0.378754204	0.966	0.794	0
FNDC3A	22862	0	0.358419298	0.979	0.842	0
FBXO21	23014	0	0.476171657	0.902	0.617	0
RALGPS2	55103	0	0.395511485	0.953	0.735	0
WLS	79971	0	0.366902442	0.972	0.601	0
KCNE4	23704	0	2.951371203	0.162	0.011	0
SNTB2	6645	0	0.755888607	0.742	0.401	0
MSANTD2	79684	0	0.717483248	0.762	0.367	0
AIG1	51390	0	0.341820231	0.987	0.909	0
TOB2	10766	0	0.776947182	0.73	0.316	0
CTSC	1075	0	1.532338177	0.432	0.09	0
ATP5ME	521	0	1.191324135	0.547	0.167	0
RECK	8434	0	0.500419127	0.883	0.576	0
TRA2A	29896	0	0.369169596	0.966	0.804	0
PTPRR	5801	0	0.409756492	0.939	0.724	0
BZW2	28969	0	0.761132145	0.736	0.376	0
ZNF195	7748	0	0.71973413	0.756	0.352	0
ADGRL3	23284	0	0.31840187	0.998	0.987	0
EPB41L5	57669	0	0.399080436	0.943	0.717	0
ZNF680	340252	0	0.672333647	0.78	0.397	0
IDS	3423	1.52E-237	0.344366127	0.979	0.884	5.10E-233
SCLT1	132320	0	0.37619884	0.957	0.722	0
UBE2D1	7321	0	0.918316485	0.657	0.251	0
SUZ12	23512	0	0.52562766	0.862	0.516	0
SERBP1	26135	0	0.614700485	0.81	0.423	0
ZRANB2	9406	0	0.34763209	0.974	0.845	0
LCA5	167691	0	1.077403406	0.586	0.202	0
CDYL2	124359	0	0.758309542	0.731	0.352	0
KIAA0408	9729	0	0.496831844	0.876	0.552	0
MSRA	4482	2.70E-190	0.334013644	0.98	0.897	9.05E-186
DNER	92737	0	0.315509147	0.992	0.889	0
UHMK1	127933	0	0.741200039	0.738	0.343	0
MVD	4597	0	0.888815726	0.666	0.276	0
MOAP1	64112	0	1.159956095	0.551	0.173	0
ZNF566	84924	0	0.645280923	0.787	0.401	0
DZANK1	55184	0	0.720476277	0.746	0.352	0
VWA5A	4013	0	0.85393028	0.68	0.271	0
MINDY4	84182	0	0.817009438	0.697	0.291	0
AGO2	27161	0.00E+00	0.431568294	0.91	0.617	0.00E+00
MTDH	92140	0	0.371984058	0.948	0.752	0
NDRG4	65009	8.57E-291	0.427826837	0.912	0.667	2.87E-286
RNF13	11342	0	0.416679589	0.919	0.652	0
SEPTIN11	55752	0	0.350644777	0.962	0.787	0
SPART	23111	0	0.391547458	0.935	0.696	0
DNAJC24	120526	0	0.715224707	0.747	0.347	0
SNAP91	9892	0	0.30814368	0.99	0.929	0
MRPL3	11222	0	0.70582234	0.751	0.352	0
POU2F1	5451	0	0.32436925	0.978	0.864	0
ARHGAP26	23092	1.00E-287	0.309066811	0.988	0.907	3.36E-283
TSPYL1	7259	0	0.511183142	0.858	0.563	0
PPM1B	5495	0	0.37784232	0.941	0.716	0
MYSM1	114803	0	0.488541326	0.871	0.577	0
CBX3	11335	0	0.671500037	0.767	0.37	0
MAP4K5	11183	3.65E-301	0.35415955	0.955	0.79	1.22E-296
TENT2	167153	2.86E-300	0.403473783	0.922	0.677	9.56E-296
CFAP43	80217	0	0.918343868	0.645	0.258	0
CNRIP1	25927	0	0.625647139	0.79	0.432	0
SH3BP5	9467	0	0.457823127	0.887	0.574	0
SLC22A4	6583	0	1.02646463	0.598	0.214	0
ZNF507	22847	0	0.563449625	0.824	0.468	0
MAML3	55534	0	0.510974855	0.854	0.324	0
SHOC2	8036	0	0.48967976	0.864	0.54	0
SLC9A6	10479	0	0.554846677	0.825	0.496	0
DYNC2LI1	51626	0	0.476088728	0.871	0.561	0
PDE8A	5151	1.23E-264	0.381333333	0.93	0.744	4.11E-260
HMBOX1	79618	0	0.343876858	0.954	0.74	0
DGAT2	84649	0	2.159254452	0.271	0.034	0
HSPA4L	22824	1.11E-285	0.361041984	0.942	0.714	3.71E-281
SMAD2	4087	0	0.473353065	0.871	0.545	0
CMTM4	146223	0	0.49797882	0.855	0.522	0
PRKAR1A	5573	0	0.521002954	0.841	0.505	0
ZBTB44	29068	0	0.50882584	0.848	0.518	0
SLC6A17	388662	7.66E-298	0.437002707	0.891	0.622	2.56E-293
KIAA0232	9778	3.52E-262	0.311326889	0.972	0.808	1.18E-257
HCRTR2	3062	0	1.617626406	0.393	0.062	0
PCCA	5095	4.56E-266	0.31116318	0.972	0.832	1.53E-261
ADD2	119	1.99E-269	0.330488904	0.959	0.785	6.65E-265
SOS1	6654	9.08E-251	0.301746891	0.978	0.875	3.04E-246
ZNF518A	9849	2.01E-286	0.35085799	0.945	0.712	6.71E-282
PPP1R12B	4660	6.81E-237	0.307490188	0.973	0.848	2.28E-232
VDAC3	7419	0	0.514106245	0.843	0.516	0
SAMD8	142891	0	0.522419171	0.838	0.501	0
IGF1	3479	0	0.368815547	0.932	0.65	0
PER3	8863	0	0.359163012	0.938	0.682	0
MTHFD1L	25902	1.59E-290	0.385100668	0.921	0.653	5.33E-286
CDC40	51362	0	0.619246431	0.783	0.428	0
TLE5	166	0	0.445048853	0.883	0.573	0
DMTF1	9988	3.39E-257	0.351267921	0.942	0.727	1.14E-252
UQCRC2	7385	0	0.442839654	0.884	0.596	0
CSK	1445	0	0.944865067	0.624	0.217	0
ZFYVE16	9765	3.47E-282	0.315840159	0.965	0.777	1.16E-277
NUP58	9818	0	0.483428984	0.859	0.536	0
MIPOL1	145282	1.32E-281	0.352422965	0.94	0.717	4.42E-277
RDH11	51109	0	0.599552779	0.792	0.421	0
KDM4C	23081	5.90E-266	0.299619279	0.975	0.856	1.97E-261
CCDC126	90693	0	0.865023592	0.658	0.253	0
ELAVL3	1995	1.82E-218	0.282753292	0.985	0.893	6.10E-214
MT-CO2	4513	1.86E-154	0.261879441	0.999	0.971	6.23E-150
ARF3	377	0	0.732124137	0.721	0.359	0
PURA	5813	1.08E-266	0.391359256	0.913	0.67	3.60E-262
LRRC3B	116135	0	0.523025139	0.833	0.336	0
GALNT11	63917	8.58E-257	0.310573724	0.965	0.805	2.87E-252
MORF4L2	9643	1.65E-267	0.390290618	0.913	0.662	5.54E-263
NUCKS1	64710	5.59E-214	0.312877072	0.963	0.814	1.87E-209
NCOA1	8648	0	0.268564093	0.993	0.958	0
ACTR2	10097	1.71E-265	0.362310264	0.93	0.7	5.72E-261
WDFY3	23001	0	0.276320154	0.987	0.922	0
TAB2	23118	4.97E-291	0.389963848	0.912	0.655	1.67E-286
TMEM14B	81853	4.66E-201	0.300458717	0.97	0.818	1.56E-196
BNIP3	664	0	0.752541052	0.709	0.339	0
NALCN	259232	3.85E-299	0.272239356	0.989	0.933	1.29E-294
MED12L	116931	1.89E-267	0.37724099	0.919	0.695	6.32E-263
GGT7	2686	6.66E-262	0.344710984	0.937	0.702	2.23E-257
RIC8B	55188	2.70E-273	0.381202571	0.913	0.656	9.05E-269
MKLN1	4289	5.55E-262	0.277358853	0.981	0.886	1.86E-257
CLCN5	1184	0	1.030450999	0.582	0.182	0
CLIP3	25999	0	0.677955586	0.743	0.358	0
ANK3	288	0	0.250818184	0.999	0.991	0
ZNF609	23060	9.32E-236	0.288090215	0.971	0.821	3.12E-231
TGOLN2	10618	0	0.555675065	0.806	0.46	0
GPR180	160897	0	0.696547305	0.731	0.351	0
GYG2	8908	0	1.297346259	0.482	0.113	0
CPEB3	22849	4.02E-284	0.256770412	0.991	0.937	1.35E-279
RERE	473	0	0.25077859	0.995	0.969	0
OPRL1	4987	0	2.332167397	0.235	0.026	0
ZNF91	7644	7.41E-255	0.271043513	0.98	0.841	2.48E-250
FAM221A	340277	0	1.002950256	0.59	0.201	0
ACTR3B	57180	0	0.465927296	0.856	0.54	0
FAM184B	27146	0	0.552739487	0.806	0.417	0
OSBPL5	114879	0	0.614072747	0.772	0.372	0
ZMYM2	7750	3.05E-248	0.275778602	0.975	0.85	1.02E-243
MBD5	55777	0	0.247608913	0.994	0.968	0
HMG20A	10363	0.00E+00	0.446360774	0.866	0.545	0.00E+00
TSPAN33	340348	0	2.266761346	0.245	0.027	0
BMPR2	659	1.81E-254	0.25861902	0.985	0.9	6.08E-250
PPHLN1	51535	1.39E-242	0.336584077	0.933	0.71	4.67E-238
RDH12	145226	0	2.825620611	0.166	0.014	0
NIPBL	25836	1.67E-246	0.282994498	0.967	0.834	5.60E-242
TCAIM	285343	2.47E-281	0.34203303	0.928	0.68	8.27E-277
TMOD3	29766	0	0.533627981	0.812	0.43	0
ZNF875	284459	0	0.438519228	0.867	0.555	0
NME7	29922	1.35E-236	0.307775209	0.949	0.765	4.52E-232
ATP6V1G1	9550	0	0.670128402	0.738	0.369	0
AACS	65985	0	0.472385675	0.846	0.525	0
EIF4A2	1974	2.51E-226	0.42198059	0.875	0.611	8.39E-222
AMMECR1	9949	1.45E-263	0.33684913	0.928	0.669	4.86E-259
GLIS3	169792	0	1.075763907	0.556	0.259	0
SNTG2	54221	0	1.355430751	0.458	0.113	0
PRDM2	7799	1.41E-242	0.289151654	0.959	0.796	4.72E-238
TTC7B	145567	6.87E-231	0.256217238	0.981	0.884	2.30E-226
ANKRD17	26057	2.70E-264	0.245894981	0.988	0.933	9.02E-260
RTTN	25914	0	0.588143361	0.779	0.346	0
MAP4	4134	5.41E-250	0.30635251	0.947	0.729	1.81E-245
CA2	760	0	1.212536942	0.505	0.09	0
DLGAP3	58512	0	0.391441711	0.892	0.592	0
ASCC3	10973	1.47E-245	0.28652688	0.959	0.801	4.91E-241
RFX7	64864	1.73E-223	0.271789756	0.968	0.821	5.78E-219
RBM25	58517	5.49E-308	0.257982906	0.977	0.842	1.84E-303
ATP6AP2	10159	0	0.609779493	0.765	0.404	0
ASAP2	8853	0	0.446568637	0.856	0.517	0
SFXN1	94081	9.82E-298	0.407915991	0.879	0.588	3.29E-293
LPP	4026	7.22E-210	0.278508565	0.961	0.748	2.42E-205
SNX29	92017	2.90E-231	0.312498831	0.938	0.689	9.71E-227
SLC35E3	55508	0.00E+00	0.40600849	0.879	0.571	0.00E+00
BTBD10	84280	6.36E-276	0.381501428	0.894	0.632	2.13E-271
DZIP1	22873	1.25E-252	0.28755408	0.954	0.759	4.18E-248
FSTL4	23105	0	0.598402055	0.769	0.429	0
COX10	1352	0	0.518073342	0.812	0.463	0
EIF1	10209	0	0.502049225	0.82	0.491	0
UBE2B	7320	2.99E-216	0.321499767	0.929	0.704	1.00E-211
PRKD1	5587	1.72E-283	0.400873314	0.879	0.6	5.75E-279
ACBD6	84320	4.43E-209	0.277923601	0.957	0.808	1.48E-204
HIP1R	9026	0	0.760263924	0.685	0.268	0
MBOAT2	129642	4.16E-284	0.297183114	0.944	0.687	1.39E-279
TACC1	6867	3.24E-253	0.38843937	0.885	0.637	1.08E-248
PRKAB2	5565	0	0.885286876	0.627	0.236	0
SLC4A10	57282	1.06E-258	0.21693687	0.996	0.958	3.54E-254
NOD1	10392	0	2.263858593	0.241	0.028	0
VDAC1	7416	0	0.664959357	0.73	0.345	0
MTERF1	7978	0	0.536322524	0.798	0.463	0
PHIP	55023	3.05E-178	0.243811467	0.977	0.86	1.02E-173
EPC1	80314	3.40E-210	0.28119971	0.952	0.772	1.14E-205
CISD1	55847	0	0.511970779	0.811	0.459	0
CACNA1C	775	2.97E-201	0.213226206	0.997	0.975	9.94E-197
AGO3	192669	2.26E-197	0.265878679	0.961	0.802	7.57E-193
ZNF207	7756	3.26E-248	0.306482447	0.934	0.725	1.09E-243
HMGN2	3151	0	0.781283739	0.672	0.278	0
RUFY3	22902	2.02E-198	0.244331414	0.975	0.864	6.75E-194
LARP1B	55132	1.71E-198	0.27652572	0.953	0.784	5.72E-194
APPL2	55198	7.93E-292	0.360582176	0.899	0.613	2.65E-287
ZBTB7A	51341	3.91E-250	0.355425792	0.902	0.636	1.31E-245
CHGB	1114	0	0.942328369	0.6	0.209	0
YLPM1	56252	1.08E-202	0.266794218	0.958	0.782	3.60E-198
PIGN	23556	0	0.546779367	0.789	0.446	0
GSTCD	79807	0	0.648506762	0.735	0.363	0
RPAP2	79871	7.28E-210	0.268559951	0.956	0.785	2.44E-205
UXS1	80146	0	0.444890693	0.846	0.495	0
PNISR	25957	1.21E-262	0.213667639	0.993	0.946	4.04E-258
SLAIN2	57606	0	0.448212457	0.844	0.52	0
PDE4D	5144	0	0.206740566	0.997	0.977	0
ZNF736	728927	0	0.467730405	0.832	0.489	0
FIG4	9896	0	0.518690907	0.803	0.449	0
SCN3A	6328	1.67E-198	0.241622409	0.973	0.816	5.61E-194
MAPK6	5597	0	0.507430027	0.809	0.462	0
ARHGEF3	50650	4.98E-294	0.369353966	0.89	0.612	1.67E-289
DOCK7	85440	2.71E-206	0.288228902	0.941	0.74	9.08E-202
HNRNPC	3183	1.55E-201	0.275727399	0.949	0.774	5.19E-197
HABP4	22927	0	0.440882663	0.846	0.503	0
ABHD12B	145447	0	3.505975989	0.101	0.005	0
C3orf70	285382	0	0.684191043	0.714	0.28	0
PRPS1	5631	0	1.103134323	0.534	0.16	0
NHS	4810	6.33E-183	0.220837752	0.984	0.867	2.12E-178
IQSEC3	440073	8.00E-247	0.320937955	0.918	0.663	2.68E-242
GPRIN3	285513	0	0.527532117	0.795	0.381	0
SH3RF3	344558	6.94E-159	0.224172607	0.981	0.775	2.32E-154
BMERB1	89927	3.06E-187	0.220478056	0.983	0.883	1.02E-182
STARD3NL	83930	0	0.709983437	0.699	0.305	0
TASOR2	54906	1.34E-212	0.267346709	0.95	0.753	4.49E-208
ZNF438	220929	2.34E-277	0.364225527	0.888	0.608	7.84E-273
CSNK1A1	1452	1.91E-185	0.257699573	0.956	0.799	6.38E-181
TMEM241	85019	0	0.586769242	0.761	0.426	0
ROGDI	79641	0	1.263537981	0.476	0.134	0
N4BP2L2	10443	4.07E-189	0.206196297	0.99	0.933	1.36E-184
PFKFB2	5208	0	1.112734503	0.528	0.171	0
RPL34	6164	0	0.982139036	0.578	0.22	0
PLPPR2	64748	0	0.894340988	0.614	0.228	0
CTSB	1508	2.05E-294	0.496055868	0.809	0.507	6.87E-290
GTF3C1	2975	1.69E-301	0.357895391	0.89	0.585	5.65E-297
CAPS2	84698	0	0.44760771	0.836	0.514	0
PUM1	9698	7.76E-185	0.260269057	0.951	0.764	2.60E-180
TMCC1	23023	1.28E-172	0.219850304	0.978	0.883	4.27E-168
MAGI2	9863	1.65E-246	0.186395841	1	0.996	5.52E-242
FBXO34	55030	6.40E-214	0.31290373	0.916	0.685	2.14E-209
CFAP70	118491	0	0.697802139	0.701	0.341	0
APC	324	2.23E-166	0.205185731	0.986	0.902	7.45E-162
BRMS1L	84312	0	0.616081677	0.741	0.359	0
CELF4	56853	6.70E-169	0.189163424	0.996	0.965	2.24E-164
CDC27	996	7.80E-195	0.300178923	0.922	0.685	2.61E-190
ZNRF3	84133	0	0.600954407	0.748	0.356	0
PSMD11	5717	0	0.447326264	0.832	0.485	0
EIF4G3	8672	5.27E-214	0.192034997	0.993	0.966	1.76E-209
AP5M1	55745	0.00E+00	0.554784022	0.772	0.414	0.00E+00
MT-CYB	4519	5.96E-120	0.188059029	0.995	0.933	1.99E-115
BEX1	55859	1.01E-269	0.55008151	0.774	0.455	3.39E-265
RYR1	6261	0	0.606763255	0.744	0.313	0
TNRC6B	23112	2.86E-222	0.187045575	0.995	0.969	9.57E-218
RSRP1	57035	1.06E-169	0.284448883	0.93	0.736	3.56E-165
RGS2	5997	0	1.448552944	0.415	0.09	0
PSPC1	55269	6.23E-177	0.22612538	0.968	0.841	2.09E-172
SEPTIN2	4735	4.76E-227	0.299770465	0.919	0.686	1.59E-222
TMEM168	64418	0	0.579310979	0.756	0.375	0
USP24	23358	2.32E-196	0.260167205	0.943	0.753	7.77E-192
TNKS2	80351	9.61E-233	0.309761845	0.911	0.666	3.22E-228
KIAA0930	23313	7.29E-299	0.438883761	0.833	0.514	2.44E-294
ELOVL6	79071	5.95E-227	0.294631383	0.92	0.673	1.99E-222
ITGA6	3655	0	1.573995643	0.379	0.068	0
PIKFYVE	200576	9.40E-255	0.339414722	0.891	0.611	3.15E-250
MT-CO3	4514	4.09E-111	0.173643627	0.999	0.98	1.37E-106
TTC17	55761	4.81E-151	0.213061693	0.972	0.852	1.61E-146
LRRTM3	347731	2.71E-119	0.22047929	0.967	0.881	9.08E-115
ULK3	25989	0	0.695881899	0.695	0.33	0
SLC41A2	84102	2.83E-212	0.278342706	0.928	0.702	9.48E-208
CHD9	80205	1.10E-194	0.180644256	0.993	0.947	3.70E-190
SPEF2	79925	0	0.611906318	0.736	0.357	0
SAMD4A	23034	4.93E-183	0.221035688	0.965	0.808	1.65E-178
PAFAH1B1	5048	2.27E-138	0.192687696	0.984	0.892	7.58E-134
SGPL1	8879	0	0.632859688	0.725	0.35	0
NEK10	152110	3.49E-164	0.241084355	0.951	0.774	1.17E-159
HUWE1	10075	8.80E-178	0.262928096	0.936	0.737	2.94E-173
CMSS1	84319	9.02E-159	0.232215562	0.956	0.801	3.02E-154
C9orf85	138241	0	0.776631894	0.655	0.283	0
EPS8	2059	0	0.642089026	0.719	0.258	0
CCPG1	9236	1.78E-186	0.214440897	0.967	0.831	5.96E-182
ACTG1	71	0	0.552141059	0.765	0.407	0
RAC1	5879	0	0.526747192	0.778	0.42	0
PKN2	5586	4.73E-167	0.222175323	0.96	0.794	1.58E-162
PTK2	5747	1.25E-148	0.184954246	0.985	0.931	4.17E-144
ASXL2	55252	0.00E+00	0.437147182	0.827	0.497	0.00E+00
ATP6V0A1	535	7.26E-151	0.213736948	0.965	0.821	2.43E-146
USP12	219333	0	0.554344631	0.762	0.411	0
PLSCR1	5359	0	1.013449981	0.554	0.171	0
RAB11FIP4	84440	2.81E-156	0.239778963	0.947	0.738	9.39E-152
UGGT2	55757	6.54E-148	0.20623478	0.969	0.838	2.19E-143
NSMAF	8439	8.16E-194	0.274828679	0.924	0.692	2.73E-189
MPC2	25874	0	0.954140376	0.577	0.208	0
TTC39B	158219	9.82E-219	0.265160439	0.93	0.64	3.29E-214
NDUFB8	4714	1.02E-283	0.465904745	0.809	0.467	3.43E-279
MAP4K4	9448	1.69E-148	0.234073945	0.95	0.777	5.67E-144
SUB1	10923	3.10E-248	0.385606801	0.855	0.561	1.04E-243
QPRT	23475	0	1.139192137	0.507	0.151	0
NUFIP2	57532	1.02E-255	0.328573926	0.889	0.608	3.40E-251
CLASP1	23332	3.09E-140	0.17732007	0.987	0.92	1.04E-135
SRPK1	6732	9.45E-263	0.390505885	0.851	0.557	3.16E-258
NPEPPS	9520	2.70E-151	0.22497997	0.954	0.777	9.04E-147
PCBP1	5093	0	0.922305921	0.588	0.204	0
SMAP2	64744	6.32E-271	0.400376374	0.844	0.552	2.12E-266
SHLD2	54537	0.00E+00	0.43799371	0.822	0.479	0.00E+00
PPP2R2B	5521	1.84E-180	0.160901106	0.996	0.973	6.16E-176
CASP3	836	0	0.925573061	0.586	0.211	0
SLC24A2	25769	1.57E-183	0.164510718	0.993	0.826	5.26E-179
CSDE1	7812	1.59E-197	0.285642883	0.913	0.662	5.32E-193
NTM	50863	2.60E-169	0.157209123	0.998	0.905	8.72E-165
MAST4	375449	1.17E-99	0.172562538	0.986	0.931	3.91E-95
KCNIP3	30818	0	1.872961127	0.303	0.05	0
RSF1	51773	1.09E-145	0.200094299	0.966	0.817	3.63E-141
ICAM5	7087	7.16E-245	2.138658242	0.252	0.039	2.40E-240
FTO	79068	1.32E-145	0.173114293	0.984	0.919	4.40E-141
RPS6KC1	26750	3.82E-159	0.21313922	0.956	0.812	1.28E-154
KHDRBS1	10657	1.89E-246	0.337128517	0.877	0.578	6.31E-242
UTP23	84294	3.52E-263	0.367039718	0.859	0.561	1.18E-258
WNT3	7473	0.00E+00	1.066144244	0.529	0.139	0.00E+00
CENPP	401541	0	0.451403335	0.81	0.502	0
CCAR1	55749	1.03E-212	0.252962635	0.929	0.682	3.45E-208
SECISBP2L	9728	4.62E-189	0.274706225	0.915	0.676	1.55E-184
PJA2	9867	1.47E-111	0.226463147	0.946	0.786	4.91E-107
PPM1A	5494	1.21E-199	0.301051433	0.898	0.636	4.05E-195
ATP7B	540	0	0.702222224	0.68	0.294	0
PPM1K	152926	2.14E-147	0.208964468	0.957	0.79	7.15E-143
ATP1A1	476	1.13E-177	0.295495301	0.901	0.652	3.79E-173
PIK3C3	5289	1.02E-186	0.257023961	0.925	0.702	3.41E-182
NUP42	11097	0	0.496657504	0.783	0.431	0
KLHL3	26249	1.65E-233	0.319767845	0.885	0.612	5.53E-229
NNT	23530	3.80E-165	0.255711885	0.925	0.708	1.27E-160
PI4KA	5297	8.07E-114	0.177698289	0.976	0.881	2.70E-109
RPL31	6160	0	1.113944219	0.51	0.146	0
TMEM268	203197	0.00E+00	0.687454972	0.685	0.309	0.00E+00
CHL1	10752	2.00E-159	0.232029364	0.939	0.741	6.70E-155
ADAM23	8745	4.75E-133	0.191887991	0.965	0.807	1.59E-128
AAGAB	79719	0	0.528732933	0.764	0.401	0
FBXO9	26268	3.07E-264	0.369446275	0.853	0.549	1.03E-259
EXOC5	10640	9.76E-224	0.314417357	0.886	0.602	3.27E-219
ASAP3	55616	0	1.278977542	0.454	0.114	0
DDX17	10521	1.17E-147	0.15320529	0.99	0.938	3.92E-143
IL6ST	3572	9.31E-291	0.342166328	0.868	0.556	3.12E-286
TMEM232	642987	3.94E-171	0.210090806	0.951	0.771	1.32E-166
RBM26	64062	5.23E-120	0.179694994	0.971	0.863	1.75E-115
DHX32	55760	0.00E+00	0.419957273	0.822	0.471	0.00E+00
MAP2K1	5604	2.46E-298	0.419221654	0.822	0.501	8.24E-294
PIP4K2B	8396	3.93E-292	0.435038911	0.813	0.49	1.32E-287
CHDH	55349	0	1.118779902	0.506	0.164	0
UBQLN1	29979	2.61E-217	0.308666639	0.887	0.61	8.73E-213
KLF6	1316	0.00E+00	1.134381916	0.5	0.145	0.00E+00
KTN1	3895	1.50E-150	0.184164679	0.966	0.792	5.02E-146
GSE1	23199	5.58E-196	0.217064292	0.944	0.693	1.87E-191
MIDN	90007	0.00E+00	1.250845421	0.461	0.123	0.00E+00
BHLHE40	8553	0	3.398540918	0.104	0.005	0
IDH1	3417	0	0.869931397	0.6	0.212	0
GRIA3	2892	1.56E-147	0.151713517	0.987	0.807	5.21E-143
JADE1	79960	0	0.481679205	0.785	0.431	0
DCAF10	79269	2.14E-162	0.258969886	0.916	0.703	7.17E-158
AZIN1	51582	0	0.46867171	0.792	0.44	0
FBXO3	26273	0	0.461268012	0.796	0.448	0
CUL3	8452	5.81E-155	0.229993715	0.933	0.717	1.95E-150
PITPNB	23760	0	0.437450743	0.807	0.466	0
NDST3	9348	0	0.296205898	0.89	0.52	0
DLGAP4	22839	1.06E-127	0.155712351	0.981	0.875	3.56E-123
VPS13B	157680	1.41E-121	0.152214933	0.983	0.909	4.74E-117
RCN2	5955	2.40E-217	0.295514699	0.89	0.61	8.02E-213
MLF2	8079	0	0.718098305	0.664	0.278	0
MTOR	2475	1.00E-215	0.301686493	0.886	0.614	3.35E-211
EYA3	2140	1.32E-251	0.332931191	0.867	0.562	4.42E-247
ADNP	23394	4.01E-165	0.222333511	0.936	0.724	1.34E-160
KRT222	125113	0	0.710218536	0.667	0.286	0
RNGTT	8732	3.09E-143	0.199632845	0.95	0.786	1.04E-138
SRSF6	6431	0.00E+00	0.601073635	0.719	0.333	0.00E+00
IDH3A	3419	0	0.484962919	0.779	0.427	0
ZNF675	171392	0	0.444051423	0.801	0.454	0
RAB14	51552	5.91E-297	0.448029232	0.798	0.471	1.98E-292
BANK1	55024	6.38E-239	3.359431473	0.106	0.008	2.14E-234
C2CD2	25966	0.00E+00	0.799336351	0.625	0.239	0.00E+00
SYNRG	11276	3.91E-276	0.351112645	0.852	0.531	1.31E-271
PIBF1	10464	2.11E-134	0.192016387	0.951	0.786	7.05E-130
TRPC1	7220	4.93E-113	0.160262742	0.972	0.849	1.65E-108
GCLC	2729	0	0.541151617	0.746	0.37	0
NFYC	4802	0.00E+00	0.387126242	0.83	0.504	0.00E+00
SFPQ	6421	1.13E-129	0.157871198	0.972	0.855	3.79E-125
GGA2	23062	4.50E-139	0.203000242	0.942	0.736	1.51E-134
LRCH3	84859	1.69E-126	0.20292563	0.942	0.741	5.65E-122
CLTC	1213	1.67E-114	0.192556263	0.948	0.758	5.59E-110
AGPAT1	10554	0.00E+00	0.835318595	0.607	0.238	0.00E+00
TAOK3	51347	1.13E-119	0.162391042	0.967	0.855	3.78E-115
DHX15	1665	1.63E-265	0.373194604	0.835	0.521	5.45E-261
CERT1	10087	1.35E-150	0.215501306	0.93	0.708	4.51E-146
KCNAB3	9196	0	0.51144475	0.757	0.393	0
CYSTM1	84418	0	0.665717643	0.68	0.324	0
HECTD4	283450	4.79E-99	0.131057446	0.985	0.918	1.61E-94
ZNF292	23036	1.98E-165	0.12464073	0.989	0.922	6.63E-161
USB1	79650	0	1.408669836	0.406	0.095	0
ZNF277	11179	0	0.472081133	0.777	0.435	0
NIPAL3	57185	0	0.376878055	0.83	0.392	0
SRP14	6727	0	0.71186042	0.658	0.279	0
SPRED1	161742	8.78E-180	0.271094471	0.893	0.659	2.94E-175
XPO6	23214	2.19E-194	0.273533433	0.891	0.62	7.35E-190
TULP4	56995	1.96E-134	0.22995873	0.918	0.719	6.55E-130
IFRD1	3475	0	0.643869099	0.689	0.326	0
SLAIN1	122060	2.18E-158	0.214788672	0.927	0.69	7.29E-154
HMGB1	3146	9.03E-87	0.129346289	0.983	0.877	3.02E-82
TSPYL4	23270	0	0.606564508	0.706	0.329	0
SEC62	7095	1.03E-137	0.219817871	0.923	0.714	3.46E-133
NME5	8382	4.25E-279	0.366033533	0.834	0.518	1.42E-274
WDFY2	115825	0.00E+00	0.388607353	0.821	0.483	0.00E+00
FLVCR1	28982	0	0.467270597	0.777	0.432	0
TMEM30A	55754	0.00E+00	0.470415413	0.775	0.433	0.00E+00
CHD2	1106	3.77E-97	0.150860993	0.967	0.831	1.26E-92
PEG3	5178	1.23E-93	0.156510742	0.963	0.833	4.12E-89
TOP1	7150	9.48E-170	0.251922204	0.901	0.646	3.17E-165
SLF1	84250	5.92E-218	0.317384286	0.861	0.569	1.98E-213
KAT6B	23522	2.07E-81	0.145263584	0.97	0.848	6.92E-77
PHC3	80012	8.13E-112	0.170607382	0.953	0.795	2.72E-107
PTDSS1	9791	0	0.483511831	0.766	0.411	0
ZFAND5	7763	0	0.460550414	0.778	0.438	0
NMD3	51068	8.27E-242	0.309108378	0.864	0.583	2.77E-237
MT-CO1	4512	8.43E-83	0.102034116	0.997	0.972	2.82E-78
NAPB	63908	2.49E-163	0.288641864	0.876	0.608	8.33E-159
SLMAP	7871	1.18E-116	0.180777223	0.944	0.774	3.96E-112
SCG2	7857	0	0.252491684	0.898	0.425	0
EPM2AIP1	9852	8.91E-260	0.356143524	0.835	0.52	2.98E-255
ATR	545	8.55E-150	0.219107167	0.918	0.706	2.86E-145
THEM4	117145	0	0.489690817	0.761	0.387	0
ATP2B3	492	0.00E+00	0.442925192	0.786	0.462	0.00E+00
NIN	51199	5.49E-149	0.18619913	0.939	0.693	1.84E-144
CPEB4	80315	1.17E-86	0.158362776	0.957	0.821	3.93E-82
DENND1B	163486	2.14E-135	0.197659387	0.931	0.715	7.15E-131
ZDHHC13	54503	0.00E+00	0.538627001	0.735	0.364	0.00E+00
CPD	1362	1.09E-284	0.377087985	0.822	0.499	3.65E-280
KPNB1	3837	2.65E-188	0.281778759	0.878	0.604	8.88E-184
PGRMC2	10424	0	0.80211362	0.612	0.241	0
PRKN	5071	2.18E-38	0.106639706	0.991	0.956	7.31E-34
MAPT	4137	1.43E-38	0.108784126	0.989	0.934	4.78E-34
AGFG1	3267	9.03E-162	0.244695504	0.9	0.662	3.02E-157
HNRNPK	3190	1.96E-284	0.364836975	0.828	0.497	6.55E-280
E2F3	1871	0	0.572419562	0.717	0.372	0
SH3PXD2A	9644	9.68E-125	0.114979522	0.984	0.884	3.24E-120
PFN2	5217	0	1.01309346	0.528	0.19	0
KPNA3	3839	2.89E-174	0.265176155	0.886	0.617	9.68E-170
ZNF618	114991	0	0.368056769	0.825	0.489	0
GSK3B	2932	1.87E-74	0.116579608	0.982	0.898	6.25E-70
MIOS	54468	0	0.610831809	0.697	0.332	0
CLCN6	1185	0	0.450190799	0.779	0.438	0
PRUNE2	158471	1.15E-167	0.28574741	0.873	0.627	3.87E-163
RANBP9	10048	1.71E-174	0.283995948	0.874	0.616	5.72E-170
DYRK1A	1859	2.95E-78	0.135012826	0.969	0.846	9.87E-74
HEATR3	55027	0	0.571026219	0.716	0.349	0
ZNF519	162655	6.70E-262	0.35330317	0.832	0.519	2.24E-257
MSH4	4438	0	0.749640692	0.632	0.27	0
UBE2E3	10477	8.69E-207	0.335063486	0.842	0.567	2.91E-202
TBC1D9	23158	6.51E-184	0.243450335	0.897	0.635	2.18E-179
ACTR10	55860	1.77E-261	0.378116234	0.817	0.493	5.91E-257
RFLNA	144347	1.79E-236	0.295555718	0.865	0.571	5.99E-232
ADAM32	203102	0	0.630725547	0.685	0.327	0
AFDN	4301	2.78E-122	0.136973651	0.964	0.809	9.29E-118
CAMTA1	23261	5.37E-78	0.088387652	0.997	0.979	1.80E-73
MVB12B	89853	4.63E-141	0.219335124	0.91	0.671	1.55E-136
CTNND2	1501	4.33E-90	0.085925287	0.998	0.988	1.45E-85
EPG5	57724	6.74E-211	0.282183907	0.87	0.59	2.26E-206
PPP2R3A	5523	1.62E-260	0.297169339	0.861	0.547	5.41E-256
MORF4L1	10933	1.38E-142	0.210427845	0.914	0.683	4.63E-138
UFL1	23376	0.00E+00	0.564484097	0.715	0.338	0.00E+00
TMCC2	9911	0.00E+00	0.937587675	0.552	0.187	0.00E+00
JPT1	51155	0.00E+00	0.921987315	0.558	0.191	0.00E+00
EXOC6B	23233	3.32E-73	0.094762222	0.99	0.955	1.11E-68
RAD23B	5887	2.55E-243	0.320658513	0.845	0.533	8.55E-239
FAM135A	57579	3.49E-65	0.14847373	0.952	0.819	1.17E-60
NAV2	89797	3.39E-99	0.082978821	0.996	0.979	1.13E-94
KIDINS220	57498	6.84E-61	0.108644436	0.978	0.875	2.29E-56
EVI5	7813	1.53E-97	0.147044053	0.952	0.794	5.11E-93
CSTF3	1479	6.59E-213	0.308258625	0.851	0.567	2.21E-208
PTPRN	5798	3.22E-202	0.323590691	0.842	0.55	1.08E-197
NDUFS1	4719	5.94E-84	0.167050263	0.938	0.748	1.99E-79
CBFA2T2	9139	2.04E-71	0.130580205	0.962	0.811	6.83E-67
ZFAND6	54469	0	0.599107055	0.695	0.316	0
CLASP2	23122	8.37E-60	0.079956191	0.996	0.976	2.80E-55
CHKA	1119	2.62E-142	0.250383575	0.885	0.622	8.78E-138
MICU3	286097	1.23E-79	0.126903583	0.964	0.848	4.11E-75
FAM171A2	284069	0	1.153736854	0.473	0.14	0
SCN2A	6326	6.31E-80	0.085667606	0.991	0.955	2.11E-75
MALRD1	340895	0.00E+00	1.762022478	0.31	0.068	0.00E+00
ITGB1BP1	9270	2.15E-212	0.328533912	0.837	0.539	7.20E-208
UBR5	51366	6.99E-75	0.098540543	0.981	0.906	2.34E-70
BRAF	673	3.58E-53	0.096617452	0.982	0.91	1.20E-48
SLC9A7	84679	1.28E-188	0.228104382	0.896	0.628	4.29E-184
ZNF738	148203	0	1.270295144	0.435	0.124	0
RAPGEF2	9693	3.70E-62	0.107135976	0.974	0.881	1.24E-57
UBE2J1	51465	0.00E+00	0.599934395	0.692	0.316	0.00E+00
TMEM145	284339	0.00E+00	0.394288856	0.798	0.466	0.00E+00
KLHL24	54800	4.35E-90	0.157510905	0.94	0.753	1.46E-85
MBNL1	4154	2.07E-66	0.137578069	0.953	0.806	6.92E-62
ANAPC5	51433	2.91E-154	0.261800926	0.874	0.611	9.73E-150
MYO6	4646	1.11E-68	0.141202888	0.95	0.805	3.73E-64
LRPPRC	10128	1.57E-115	0.179561295	0.924	0.705	5.27E-111
SSR1	6745	4.83E-238	0.31664599	0.84	0.529	1.62E-233
NF1	4763	1.47E-54	0.077745155	0.991	0.958	4.92E-50
XIAP	331	1.15E-243	0.308973274	0.844	0.526	3.83E-239
KLHL20	27252	0	0.417165517	0.783	0.418	0
ZNF407	55628	6.72E-142	0.217413774	0.899	0.671	2.25E-137
UBE2G1	7326	4.12E-217	0.306192729	0.845	0.55	1.38E-212
DDX10	1662	1.24E-164	0.222200633	0.895	0.643	4.14E-160
GRM1	2911	0	0.193161814	0.913	0.404	0
TTC8	123016	1.70E-223	0.30136729	0.847	0.559	5.70E-219
NSD3	54904	1.14E-53	0.079451109	0.987	0.928	3.83E-49
PSMD1	5707	3.13E-112	0.193425551	0.912	0.688	1.05E-107
GOT1	2805	8.88E-273	0.393261756	0.794	0.465	2.97E-268
LBH	81606	0	0.802175498	0.598	0.239	0
CENPC	1060	3.06E-170	0.202742811	0.906	0.661	1.02E-165
SCG5	6447	3.18E-144	0.245826184	0.879	0.623	1.06E-139
YPEL5	51646	0.00E+00	0.615715463	0.68	0.316	0.00E+00
GOLPH3L	55204	0	0.822938159	0.589	0.215	0
ATM	472	1.15E-150	0.191946866	0.912	0.668	3.85E-146
ADAT2	134637	0	0.945306197	0.541	0.189	0
NOVA2	4858	0	0.391720976	0.794	0.464	0
UNC80	285175	7.29E-51	0.079189943	0.986	0.927	2.44E-46
DESI2	51029	0	0.578475996	0.697	0.342	0
HNRNPH2	3188	0.00E+00	0.868525554	0.57	0.195	0.00E+00
KPNA1	3836	4.00E-140	0.241573077	0.88	0.637	1.34E-135
KCTD3	51133	3.37E-195	0.251405827	0.874	0.594	1.13E-190
ANKIB1	54467	4.05E-49	0.095455571	0.973	0.859	1.36E-44
FOXO3	2309	9.24E-90	0.133737034	0.947	0.765	3.09E-85
PPIP5K1	9677	5.48E-246	0.355486993	0.812	0.508	1.84E-241
EAF1	85403	0	0.899176376	0.557	0.198	0
ITCH	83737	7.18E-122	0.182701138	0.915	0.693	2.40E-117
FLYWCH1	84256	0	0.388961993	0.793	0.449	0
FNBP1L	54874	2.52E-176	0.162131836	0.928	0.621	8.45E-172
HDAC8	55869	2.14E-47	0.089160861	0.976	0.871	7.16E-43
CSDC2	27254	0	0.916179378	0.55	0.179	0
MTHFS	10588	0.00E+00	0.724822523	0.628	0.263	0.00E+00
CREG2	200407	2.99E-251	0.503696474	0.732	0.424	9.99E-247
ZNF106	64397	3.80E-138	0.224688402	0.888	0.639	1.27E-133
DPP6	1804	7.10E-48	0.056185227	0.998	0.912	2.38E-43
BTAF1	9044	3.15E-154	0.228644856	0.885	0.63	1.05E-149
KIF21A	55605	3.54E-69	0.085741847	0.977	0.892	1.19E-64
PDZD2	23037	0.00E+00	0.257476916	0.867	0.482	0.00E+00
CERS6	253782	1.47E-43	0.078353416	0.981	0.923	4.90E-39
RBM5	10181	1.36E-133	0.214428374	0.892	0.646	4.54E-129
FBXL4	26235	1.63E-204	0.2731916	0.856	0.569	5.46E-200
DCUN1D1	54165	2.23E-287	0.397623378	0.785	0.459	7.46E-283
CNOT4	4850	6.03E-101	0.152980109	0.93	0.733	2.02E-96
SCFD2	152579	2.76E-105	0.146679413	0.934	0.749	9.25E-101
ZFR	51663	3.59E-77	0.129746767	0.945	0.768	1.20E-72
GLG1	2734	6.41E-45	0.080067113	0.978	0.882	2.15E-40
FLNB	2317	1.94E-217	0.246645902	0.871	0.571	6.50E-213
WAC	51322	4.20E-80	0.134911334	0.941	0.763	1.41E-75
VPS8	23355	1.51E-81	0.124011237	0.948	0.779	5.07E-77
EPOP	100170841	8.87E-264	3.129530332	0.118	0.009	2.97E-259
PHF3	23469	8.54E-104	0.130446932	0.943	0.768	2.86E-99
SYP	6855	1.01E-70	0.140280485	0.936	0.75	3.37E-66
TEX9	374618	0.00E+00	0.73433969	0.62	0.238	0.00E+00
PRRT1	80863	0	0.992149844	0.518	0.167	0
LRRC8C	84230	9.61E-258	0.327987134	0.82	0.516	3.22E-253
CYCS	54205	0	0.583080344	0.687	0.333	0
GLRA1	2741	0.00E+00	1.707873041	0.315	0.059	0.00E+00
RBM41	55285	0.00E+00	0.394109514	0.783	0.452	0.00E+00
XRN1	54464	6.48E-77	0.114859598	0.95	0.797	2.17E-72
PIAS1	8554	6.90E-67	0.114659629	0.95	0.798	2.31E-62
DCTN5	84516	0	0.42899748	0.764	0.432	0
KLC1	3831	5.91E-66	0.120631813	0.946	0.775	1.98E-61
TIA1	7072	3.36E-251	0.360639172	0.801	0.484	1.13E-246
ATP9A	10079	2.59E-37	0.087221605	0.968	0.844	8.67E-33
HNRNPA3	220988	2.40E-92	0.154252896	0.924	0.713	8.05E-88
SLC38A9	153129	1.61E-243	0.336463388	0.814	0.497	5.38E-239
MYO16	23026	4.28E-280	0.09241433	0.964	0.524	1.43E-275
HSPBAP1	79663	0	0.651852555	0.654	0.287	0
TXLNG	55787	8.31E-231	0.277054022	0.848	0.551	2.78E-226
PHC2	1912	2.46E-115	0.204590159	0.891	0.657	8.23E-111
RELCH	57614	1.26E-103	0.168704631	0.913	0.697	4.21E-99
MTMR9	66036	0.00E+00	0.43711878	0.758	0.419	0.00E+00
PDXK	8566	3.06E-96	0.163833858	0.916	0.689	1.02E-91
TOGARAM1	23116	1.00E-135	0.206779276	0.889	0.644	3.36E-131
UBE3C	9690	1.02E-55	0.104909504	0.954	0.804	3.41E-51
CYTH1	9267	1.56E-109	0.126206016	0.94	0.74	5.23E-105
ICA1L	130026	8.37E-51	0.100413122	0.956	0.822	2.80E-46
PRRC2C	23215	1.12E-126	0.071114672	0.975	0.842	3.76E-122
C2CD6	151254	0.00E+00	1.682579039	0.319	0.084	0.00E+00
SLC35E1	79939	0.00E+00	0.643962301	0.655	0.289	0.00E+00
MAP4K3	8491	5.00E-34	0.071049715	0.974	0.876	1.67E-29
TRIM44	54765	1.73E-54	0.094704762	0.958	0.828	5.80E-50
MTMR6	9107	2.88E-241	0.31903576	0.82	0.505	9.65E-237
MAP3K8	1326	0	1.703810639	0.314	0.063	0
RETREG1	54463	1.56E-109	0.188312434	0.897	0.656	5.23E-105
CD226	10666	0.00E+00	1.562641306	0.346	0.064	0.00E+00
SLC25A51	92014	0	0.572263308	0.687	0.327	0
TNPO2	30000	0	0.403792379	0.772	0.435	0
ATXN1	6310	4.46E-25	0.037265539	0.995	0.971	1.49E-20
PLPP1	8611	6.00E-122	0.169094807	0.908	0.677	2.01E-117
ARFIP1	27236	3.22E-225	0.282925581	0.839	0.544	1.08E-220
GHITM	27069	0	0.858375362	0.563	0.205	0
EIF4G2	1982	2.96E-204	0.292405449	0.833	0.522	9.92E-200
SEPTIN10	151011	0.00E+00	0.814547159	0.58	0.201	0.00E+00
PPP2CA	5515	1.39E-278	0.353618578	0.798	0.461	4.66E-274
PAK6	56924	0.00E+00	0.869728841	0.558	0.205	0.00E+00
PTPRS	5802	5.86E-42	0.051054388	0.984	0.884	1.96E-37
ADORA1	134	0.00E+00	2.026070433	0.25	0.033	0.00E+00
RHOT1	55288	1.76E-88	0.133635519	0.928	0.729	5.89E-84
SLC4A8	9498	7.70E-64	0.101329646	0.949	0.791	2.58E-59
ZFAND1	79752	0	0.421226256	0.76	0.426	0
PGK1	5230	0	0.556917153	0.691	0.322	0
SYNJ1	8867	4.88E-92	0.155853173	0.912	0.697	1.63E-87
MYO5A	4644	2.68E-33	0.047217481	0.983	0.925	8.97E-29
ZMYND11	10771	8.59E-69	0.093424587	0.952	0.785	2.88E-64
CCDC92	80212	2.49E-81	0.113061991	0.939	0.731	8.32E-77
EEF1A1	1915	1.58E-171	0.244609028	0.857	0.555	5.29E-167
SLC13A3	64849	1.28E-235	0.287293417	0.832	0.526	4.29E-231
CCSER1	401145	7.23E-39	0.024693436	0.998	0.995	2.42E-34
PLEKHA8	84725	0	0.552608322	0.692	0.349	0
UBE2D3	7323	7.43E-45	0.089211464	0.954	0.812	2.49E-40
NRDC	4898	3.48E-61	0.108734544	0.941	0.754	1.16E-56
TNRC6C	57690	3.04E-32	0.054281951	0.977	0.908	1.02E-27
PUM2	23369	1.31E-34	0.070566264	0.966	0.841	4.40E-30
ICA1	3382	5.09E-53	0.071860455	0.965	0.819	1.70E-48
OPCML	4978	1.75E-17	0.02165349	0.999	0.994	5.85E-13
CHRDL1	91851	0	1.302425607	0.411	0.084	0
SET	6418	0	0.577753174	0.679	0.327	0
PPP1R9A	55607	3.93E-35	0.05950853	0.971	0.858	1.32E-30
GARNL3	84253	1.07E-35	0.030321514	0.989	0.93	3.59E-31
ZDHHC21	340481	2.52E-39	0.06712087	0.964	0.848	8.45E-35
KIF1B	23095	1.12E-14	0.028363892	0.99	0.946	3.74E-10
PRRG1	5638	0.00E+00	1.194956264	0.441	0.114	0.00E+00
RNF157	114804	4.72E-65	0.081282397	0.954	0.823	1.58E-60
ELP2	55250	1.41E-101	0.157311174	0.905	0.684	4.73E-97
SEC24B	10427	1.87E-112	0.161670117	0.902	0.667	6.25E-108
RAPGEF6	51735	7.44E-64	0.06980765	0.96	0.821	2.49E-59
GPC5	2262	0.00E+00	0.99368032	0.506	0.223	0.00E+00
PIK3CA	5290	5.73E-81	0.144867511	0.911	0.701	1.92E-76
POM121	9883	9.32E-129	0.189842601	0.883	0.63	3.12E-124
CORIN	10699	0.00E+00	1.2860267	0.413	0.107	0.00E+00
JDP2	122953	0	0.4310497	0.747	0.399	0
SLITRK4	139065	6.64E-280	0.34297433	0.794	0.47	2.22E-275
KCNC1	3746	1.26E-55	0.077612125	0.954	0.792	4.21E-51
IMPA1	3612	0	0.957677772	0.518	0.173	0
ASTN2	23245	1.37E-31	0.015318361	0.995	0.931	4.57E-27
CDC42BPA	8476	4.20E-28	0.017654101	0.993	0.968	1.41E-23
CAMK2B	816	9.43E-19	0.042020101	0.976	0.892	3.16E-14
GPR26	2849	0.00E+00	2.546252365	0.172	0.015	0.00E+00
CELF5	60680	2.83E-32	0.046820369	0.972	0.852	9.47E-28
KDM5A	5927	1.04E-120	0.15438262	0.902	0.667	3.47E-116
ABHD2	11057	2.79E-31	0.068801564	0.957	0.85	9.35E-27
UBE2H	7328	9.44E-46	0.065044172	0.959	0.806	3.16E-41
KSR2	283455	1.36E-14	0.021980753	0.988	0.945	4.55E-10
NFAT5	10725	1.23E-24	0.043694376	0.973	0.877	4.12E-20
RC3H1	149041	4.20E-95	0.133832504	0.914	0.701	1.41E-90
HIVEP3	59269	2.41E-16	0.014834223	0.992	0.945	8.07E-12
HELZ	9931	2.78E-48	0.073626919	0.952	0.794	9.31E-44
ACAP2	23527	1.23E-47	0.083947099	0.945	0.781	4.13E-43
RAB11FIP3	9727	1.27E-62	0.111257995	0.927	0.736	4.26E-58
LRRC7	57554	6.07E-12	0.010567242	0.994	0.977	2.03E-07
ATRNL1	26033	2.01E-64	0.008956348	0.995	0.956	6.72E-60
PDS5A	23244	2.44E-40	0.071100548	0.953	0.814	8.16E-36
OTUD4	54726	1.88E-289	0.380089676	0.769	0.436	6.30E-285
SLC20A1	6574	0.00E+00	0.832055108	0.562	0.218	0.00E+00
ZNF782	158431	7.57E-203	0.251860997	0.84	0.543	2.53E-198
TERF1	7013	3.05E-176	0.232934687	0.851	0.57	1.02E-171
LRBA	987	5.44E-36	0.066456872	0.955	0.829	1.82E-31
ROBO1	6091	7.93E-107	0.000935989	0.999	0.86	2.66E-102
USP22	23326	2.98E-56	0.113468656	0.924	0.735	9.99E-52
ATG2B	55102	1.50E-142	0.203653295	0.868	0.608	5.03E-138
LRIG2	9860	1.78E-287	0.359565967	0.779	0.444	5.95E-283
LUC7L2	51631	1.63E-26	0.044992719	0.968	0.869	5.45E-22
TTLL7	79739	2.01E-22	0.031631429	0.977	0.901	6.72E-18
LMO2	4005	0.00E+00	1.692311295	0.309	0.049	0.00E+00
PTCHD4	442213	1.32E-246	0.024026064	0.982	0.722	4.42E-242
CAPN7	23473	1.47E-119	0.149482354	0.9	0.65	4.93E-115
STOM	2040	0.00E+00	1.528434116	0.346	0.07	0.00E+00
TMEM135	65084	2.64E-87	0.145932672	0.902	0.687	8.83E-83
RAB11A	8766	2.38E-116	0.192926776	0.873	0.633	7.97E-112
PFDN2	5202	0	0.600728621	0.658	0.289	0
MTBP	27085	0	1.049668712	0.482	0.149	0
C2orf88	84281	0.00E+00	0.649357484	0.636	0.29	0.00E+00
ZNF654	55279	2.82E-187	0.256195033	0.835	0.546	9.44E-183
HERC3	8916	4.72E-95	0.102066279	0.929	0.725	1.58E-90
ADAR	103	2.03E-114	0.168504684	0.887	0.641	6.78E-110
PAPOLA	10914	3.05E-70	0.104856823	0.927	0.734	1.02E-65
RAB5B	5869	0	0.491162564	0.709	0.363	0
RFX3	5991	3.17E-28	0.069619286	0.949	0.837	1.06E-23
ERC1	23085	2.94E-07	0.003960512	0.993	0.963	9.85E-03
SARAF	51669	5.68E-68	0.132991129	0.908	0.704	1.90E-63
RNF34	80196	6.59E-263	0.347619265	0.782	0.455	2.21E-258
FBXW8	26259	1.50E-218	0.286162248	0.816	0.521	5.01E-214
LPCAT2	54947	0.00E+00	1.103569501	0.463	0.12	0.00E+00
POLR2A	5430	0.00E+00	0.594179288	0.659	0.304	0.00E+00
ATG7	10533	1.99E-24	0.034732848	0.97	0.867	6.67E-20
SYCP2L	221711	0.00E+00	0.538129436	0.684	0.337	0.00E+00
SEM1	7979	1.58E-161	0.203323884	0.862	0.605	5.28E-157
RB1	5925	6.03E-86	0.106006984	0.922	0.708	2.02E-81
BCKDHB	594	1.97E-172	0.209604494	0.858	0.586	6.61E-168
PHF21B	112885	0.00E+00	0.694216504	0.613	0.253	0.00E+00
TOMM5	401505	0.00E+00	0.948287937	0.514	0.181	0.00E+00
MAP3K4	4216	2.80E-103	0.122381085	0.911	0.685	9.38E-99
BRWD3	254065	6.01E-201	0.2410684	0.839	0.541	2.01E-196
SMC5	23137	3.73E-145	0.19031607	0.869	0.605	1.25E-140
UGDH	7358	0.00E+00	0.756288981	0.587	0.223	0.00E+00
SUMO3	6612	0.00E+00	0.751326768	0.589	0.212	0.00E+00
CSNK2A1	1457	2.57E-99	0.134767489	0.903	0.67	8.59E-95
LMTK2	22853	1.43E-67	0.115705992	0.915	0.721	4.78E-63
ENTPD4	9583	2.07E-219	0.302177479	0.804	0.5	6.93E-215
ANKRD46	157567	1.97E-268	0.340045631	0.782	0.453	6.61E-264
TOM1L2	146691	7.24E-48	0.071467725	0.942	0.77	2.42E-43
RICTOR	253260	1.48E-38	0.065338016	0.946	0.8	4.96E-34
RPGRIP1L	23322	7.18E-305	0.417618297	0.741	0.415	2.40E-300
VPS41	27072	1.01E-89	0.141209998	0.897	0.668	3.39E-85
GABRA2	2555	1.61E-156	0.19174395	0.866	0.597	5.40E-152
UBR2	23304	9.63E-25	0.050488251	0.955	0.825	3.22E-20
KDM6A	7403	2.52E-126	0.132091465	0.902	0.657	8.45E-122
GGCT	79017	0.00E+00	1.569674174	0.333	0.07	0.00E+00
CLIP1	6249	4.10E-30	0.034322975	0.965	0.851	1.37E-25
REEP1	65055	1.25E-47	0.037223116	0.963	0.806	4.17E-43
ATP8A2	51761	2.01E-42	-0.012919085	0.997	0.98	6.74E-38
SUSD4	55061	1.65E-143	0.051127845	0.953	0.717	5.53E-139
SMARCAD1	56916	4.62E-125	0.175866238	0.874	0.624	1.55E-120
RABGAP1L	9910	6.02E-02	-0.007229491	0.992	0.962	1.00E+00
RAB3GAP2	25782	8.49E-72	0.114022188	0.912	0.7	2.84E-67
ASH1L	55870	6.49E-13	-0.000607072	0.987	0.935	2.17E-08
HMGN3	9324	3.89E-138	0.204535927	0.856	0.578	1.30E-133
CNIH3	149111	1.11E-212	0.245462771	0.832	0.54	3.72E-208
ATG5	9474	3.14E-98	0.144677478	0.892	0.662	1.05E-93
STIM2	57620	3.31E-166	0.232585253	0.839	0.563	1.11E-161
TTC14	151613	7.96E-44	0.054759778	0.949	0.782	2.66E-39
PSMD14	10213	3.47E-173	0.240644467	0.834	0.549	1.16E-168
SSBP2	23635	1.23E-25	0.011458399	0.976	0.88	4.12E-21
SACM1L	22908	2.37E-242	0.312664657	0.792	0.472	7.93E-238
MAP2K5	5607	5.02E-25	0.050146471	0.95	0.819	1.68E-20
ORAI2	80228	0.00E+00	0.540775426	0.676	0.311	0.00E+00
EPB41L2	2037	2.80E-211	0.105137809	0.914	0.639	9.38E-207
PCGF5	84333	1.95E-25	0.026688827	0.965	0.834	6.52E-21
NLK	51701	8.07E-84	0.147532281	0.887	0.672	2.70E-79
RABEP1	9135	1.14E-23	0.04513422	0.952	0.821	3.80E-19
BBS4	585	0.00E+00	0.533817904	0.678	0.319	0.00E+00
YTHDF3	253943	1.22E-234	0.305678185	0.794	0.475	4.09E-230
SETD2	29072	2.00E-24	0.021253538	0.967	0.844	6.71E-20
SLC6A1	6529	1.84E-60	-0.017306962	0.993	0.93	6.15E-56
RANBP17	64901	1.19E-62	0.051954295	0.946	0.77	3.98E-58
SORBS2	8470	1.82E-113	-0.005005182	0.984	0.881	6.10E-109
CYB5R4	51167	7.91E-223	0.241587638	0.829	0.526	2.65E-218
TAF1	6872	1.69E-137	0.168301425	0.872	0.605	5.67E-133
SETD5	55209	1.09E-13	0.011618684	0.972	0.872	3.65E-09
TAOK1	57551	1.04E-19	0.009640536	0.973	0.875	3.48E-15
TXN	7295	0.00E+00	1.164414965	0.437	0.121	0.00E+00
DENND1A	57706	4.90E-08	0.011047954	0.972	0.884	0.001639811
TMEM178A	130733	1.39E-95	0.091868518	0.918	0.677	4.65E-91
RGS7	6000	1.81E-28	-0.027786366	0.997	0.985	6.06E-24
KIF2A	3796	1.30E-78	0.105482936	0.909	0.679	4.36E-74
DPM1	8813	0	0.409796403	0.736	0.397	0
HS2ST1	9653	1.11E-43	0.095655619	0.915	0.732	3.71E-39
THSD1	55901	0	1.359338315	0.381	0.083	0
MAGI1	9223	1.36E-06	-0.027114757	0.996	0.978	4.54E-02
SSH2	85464	1.31E-09	-0.005226733	0.981	0.91	4.39E-05
ATP6V0E2	155066	7.59E-177	0.242850559	0.826	0.535	2.54E-172
FASN	2194	0	0.929961925	0.513	0.169	0
SRGAP3	9901	0.940883378	-0.021735564	0.992	0.956	1
UBP1	7342	4.75E-158	0.22655222	0.835	0.554	1.59E-153
GBE1	2632	0	0.443968246	0.718	0.36	0
PPARD	5467	0	0.5890336	0.649	0.305	0
MT-ND4L	4539	2.06E-305	0.287234971	0.8	0.487	6.90E-301
STIM1	6786	6.25E-158	0.129405617	0.892	0.621	2.09E-153
SOGA3	387104	6.35E-168	0.22289647	0.836	0.556	2.13E-163
PIK3C2A	5286	5.82E-69	0.087264645	0.918	0.701	1.95E-64
VEZT	55591	2.82E-19	0.030092816	0.955	0.82	9.43E-15
ATP2B1	490	2.62E-47	0.011762358	0.967	0.843	8.78E-43
ATP6AP1	537	0.00E+00	0.852156003	0.54	0.184	0.00E+00
SLC35A1	10559	1.11E-79	0.139410093	0.885	0.653	3.72E-75
ACER3	55331	2.38E-140	0.177207152	0.862	0.595	7.95E-136
MON2	23041	8.01E-09	-0.002165656	0.975	0.888	0.000268283
STXBP5L	9515	0.963378697	-0.030330024	0.993	0.978	1
NCKAP1	10787	2.80E-13	0.020625138	0.958	0.832	9.37E-09
OSBPL8	114882	6.04E-17	-0.015139874	0.981	0.9	2.02E-12
AP2B1	163	1.30E-25	0.040248084	0.944	0.783	4.36E-21
SPOPL	339745	7.01E-207	0.232208896	0.826	0.529	2.35E-202
CDKAL1	54901	1.67E-27	0.025558343	0.953	0.821	5.59E-23
ETNK1	55500	1.71E-67	0.106314345	0.901	0.684	5.72E-63
LIPA	3988	4.43E-232	0.292127332	0.792	0.483	1.48E-227
KANSL1	284058	4.98E-03	-0.019722211	0.983	0.929	1.00E+00
SEZ6L	23544	0.00E+00	0.012436585	0.961	0.573	0.00E+00
PRKACB	5567	3.41E-02	-0.022366536	0.984	0.928	1.00E+00
AGO4	192670	2.71E-81	0.114333518	0.895	0.662	9.08E-77
KIAA1328	57536	4.30E-50	0.049335559	0.936	0.776	1.44E-45
TTC19	54902	3.38E-41	0.072512997	0.921	0.724	1.13E-36
SLC38A6	145389	8.10E-121	0.17450267	0.858	0.595	2.71E-116
PPP2R5B	5526	0.00E+00	0.585973696	0.645	0.284	0.00E+00
PCM1	5108	7.88E-07	-0.023821741	0.984	0.911	0.026374748
SCAF8	22828	1.66E-30	0.037558969	0.943	0.787	5.57E-26
ASPHD2	57168	0.00E+00	1.050967978	0.467	0.143	0.00E+00
RADIL	55698	0	1.094554947	0.453	0.11	0
PIP4K2C	79837	0	1.022381461	0.476	0.156	0
TVP23C	201158	2.37E-97	0.10739089	0.897	0.676	7.94E-93
R3HDM2	22864	2.82E-05	-0.026558889	0.984	0.919	9.43E-01
TMX4	56255	2.96E-136	0.1946052	0.844	0.564	9.92E-132
KLHDC10	23008	4.48E-55	0.071405375	0.919	0.718	1.50E-50
ZNF780B	163131	5.54E-133	0.110572669	0.894	0.644	1.86E-128
NR1D2	9975	4.61E-110	0.139900779	0.876	0.621	1.54E-105
CUL5	8065	7.42E-48	0.07061909	0.919	0.715	2.48E-43
MAPK8	5599	1.46E-14	-0.00434257	0.968	0.865	4.88E-10
SYT14	255928	5.22E-09	-0.031601022	0.986	0.923	1.75E-04
RPGR	6103	0	0.668167805	0.607	0.25	0
ARMCX3	51566	6.71E-278	0.377960856	0.742	0.409	2.25E-273
RB1CC1	9821	2.88E-25	0.008282574	0.958	0.821	9.64E-21
BACE1	23621	1.50E-199	0.260619568	0.804	0.501	5.04E-195
SLC30A7	148867	5.14E-281	0.355051274	0.753	0.432	1.72E-276
PPP4R2	151987	6.13E-188	0.246093634	0.812	0.513	2.05E-183
CWC27	10283	1.03E-65	0.091140537	0.904	0.69	3.44E-61
NIM1K	167359	4.42E-174	0.210837547	0.832	0.544	1.48E-169
CXXC5	51523	0.00E+00	0.656015671	0.611	0.191	0.00E+00
PRKCI	5584	5.00E-100	0.165401579	0.858	0.605	1.67E-95
ORC5	5001	9.20E-265	0.34580999	0.757	0.438	3.08E-260
AGAP3	116988	6.51E-116	0.173132191	0.853	0.586	2.18E-111
CADM3	57863	8.79E-142	0.222991166	0.824	0.551	2.94E-137
RNF145	153830	7.10E-105	0.150552168	0.866	0.618	2.38E-100
GPATCH2L	55668	5.29E-83	0.10899587	0.891	0.662	1.77E-78
MPHOSPH9	10198	4.60E-42	0.064279591	0.919	0.727	1.54E-37
TRIP12	9320	9.58E-18	0.017899178	0.949	0.804	3.21E-13
ZCCHC7	84186	3.72E-04	-0.022856489	0.976	0.898	1.00E+00
SYT11	23208	3.40E-20	0.030972347	0.94	0.791	1.14E-15
CDH13	1012	8.54E-193	-0.052622611	0.996	0.75	2.86E-188
KMT2E	55904	2.21E-11	-0.026387445	0.978	0.896	7.40E-07
TRPM7	54822	2.02E-51	0.096393919	0.898	0.707	6.78E-47
GDI2	2665	7.24E-250	0.296723047	0.781	0.45	2.43E-245
ACACA	31	8.83E-05	-0.021884188	0.974	0.898	1.00E+00
RPL21	6144	0	0.713474781	0.585	0.248	0
LRP11	84918	1.69E-157	0.202737621	0.833	0.548	5.67E-153
EPM2A	7957	6.24E-215	0.301071845	0.778	0.489	2.09E-210
BPTF	2186	2.67E-18	-0.031979975	0.98	0.894	8.94E-14
NRP1	8829	0.00E+00	0.867833498	0.525	0.15	0.00E+00
GABRG2	2566	9.52E-32	0.04290872	0.93	0.775	3.19E-27
SCAF11	9169	1.19E-94	0.09970023	0.894	0.642	3.99E-90
APOOL	139322	0.00E+00	0.572715767	0.644	0.295	0.00E+00
PCNX2	80003	0.032511904	-0.042334041	0.986	0.935	1
MT-ATP6	4508	3.59E-18	-0.061438301	0.999	0.972	1.20E-13
CELF1	10658	6.17E-06	-0.016075148	0.968	0.854	2.07E-01
ELAVL4	1996	2.34E-56	0.094285944	0.896	0.701	7.83E-52
SRGAP2C	653464	1.46E-184	0.241448762	0.809	0.523	4.88E-180
PPP6R3	55291	1.83E-06	-0.009983773	0.963	0.847	6.11E-02
OPA1	4976	7.24E-41	0.06049159	0.917	0.712	2.42E-36
PPP3CB	5532	4.20E-17	0.015413402	0.946	0.799	1.41E-12
FASTKD2	22868	5.13E-204	0.275172146	0.79	0.487	1.72E-199
SRSF11	9295	2.62E-15	-0.032100283	0.977	0.897	8.77E-11
UQCRB	7381	1.12E-235	0.369922997	0.739	0.429	3.75E-231
UBE2D2	7322	5.60E-87	0.114685651	0.882	0.632	1.87E-82
DIS3L2	129563	1.60E-28	0.019313142	0.942	0.795	5.37E-24
CD276	80381	0.00E+00	0.463837206	0.692	0.342	0.00E+00
SESTD1	91404	1.77E-19	0.000299222	0.954	0.791	5.93E-15
AGBL4	84871	1.93E-04	-0.059136615	0.994	0.97	1.00E+00
EFHC2	80258	0.00E+00	2.135800836	0.217	0.026	0.00E+00
KDM3A	55818	0.00E+00	0.478768723	0.684	0.338	0.00E+00
ZMYM3	9203	0.00E+00	0.790571018	0.551	0.211	0.00E+00
RTN1	6252	3.91E-01	-0.043139258	0.982	0.93	1.00E+00
UBN2	254048	3.16E-36	0.019891062	0.94	0.772	1.06E-31
PRSS56	646960	0.00E+00	3.001276498	0.119	0.009	0.00E+00
ATAD1	84896	2.12E-115	0.162824553	0.851	0.587	7.10E-111
ZNF451	26036	2.38E-60	0.081970695	0.9	0.685	7.96E-56
USO1	8615	9.87E-142	0.184822086	0.838	0.546	3.30E-137
SCMH1	22955	8.69E-03	-0.038166853	0.978	0.908	1.00E+00
YAF2	10138	1.49E-79	0.098765175	0.889	0.665	4.98E-75
LATS1	9113	4.03E-113	0.122913243	0.874	0.619	1.35E-108
ABI2	10152	1.31E-05	-0.009673809	0.958	0.853	0.436883023
SHPRH	257218	2.58E-24	0.009831672	0.945	0.797	8.64E-20
ITFG2	55846	0.00E+00	0.473698888	0.685	0.337	0.00E+00
ME3	10873	1.95E-12	-0.016365952	0.962	0.827	6.54E-08
GAP43	2596	0.00E+00	0.32277078	0.76	0.344	0.00E+00
RSBN1L	222194	5.85E-68	0.068594779	0.906	0.687	1.96E-63
SLC25A17	10478	0	0.465630021	0.688	0.336	0
CYB5B	80777	0.00E+00	0.450893993	0.695	0.366	0.00E+00
RAD54L2	23132	8.02E-99	0.12504677	0.871	0.624	2.69E-94
HS6ST1	9394	5.19E-279	0.395102235	0.722	0.401	1.74E-274
DCAF5	8816	1.10E-66	0.083592782	0.896	0.683	3.67E-62
GTF2I	2969	0.916135497	-0.051567713	0.984	0.92	1
PRRC2B	84726	3.77E-13	-0.002359388	0.951	0.798	1.26E-08
FKTN	2218	4.70E-177	0.200734769	0.826	0.54	1.57E-172
PNMA8A	55228	1.30E-303	0.506462948	0.668	0.352	4.37E-299
OGT	8473	4.98E-43	0.069700791	0.904	0.716	1.67E-38
ILDR2	387597	0	0.375896544	0.731	0.251	0
CDK8	1024	2.11E-30	-0.002241891	0.95	0.813	7.07E-26
OTUD7A	161725	0.799268409	-0.056333131	0.986	0.933	1
PURB	5814	0.00E+00	0.496729027	0.672	0.339	0.00E+00
CAMSAP2	23271	2.05E-01	-0.04387195	0.977	0.89	1.00E+00
GTF2H1	2965	6.21E-259	0.343373867	0.747	0.428	2.08E-254
CBX6	23466	2.53E-179	0.263619383	0.789	0.501	8.47E-175
PYROXD1	79912	0.00E+00	0.732535692	0.57	0.228	0.00E+00
HS6ST2	90161	0.00E+00	0.55639931	0.644	0.355	0.00E+00
RAPGEF4	11069	5.57E-01	-0.066280203	0.991	0.945	1.00E+00
ODR4	54953	1.97E-204	0.236931658	0.803	0.492	6.60E-200
GPBP1	65056	7.10E-38	0.029613582	0.927	0.733	2.38E-33
MAP3K3	4215	9.26E-141	0.161054914	0.846	0.57	3.10E-136
MBTPS1	8720	1.30E-66	0.079662365	0.895	0.674	4.36E-62
KPNA4	3840	3.52E-146	0.187892026	0.83	0.544	1.18E-141
PID1	55022	0	0.080079272	0.894	0.611	0
STXBP1	6812	7.24E-01	-0.040942761	0.972	0.891	1.00E+00
ARFGEF1	10565	1.31E-06	-0.017398165	0.956	0.822	4.40E-02
DOP1A	23033	6.94E-06	-0.032317864	0.965	0.863	2.32E-01
SLC16A14	151473	0	0.434343822	0.698	0.35	0
CCSER2	54462	4.38E-08	-0.019619515	0.956	0.817	1.47E-03
SDCBP	6386	0.00E+00	0.495261196	0.669	0.305	0.00E+00
FAM172A	83989	0.744966558	-0.052568949	0.978	0.916	1
PITPNC1	26207	5.21E-04	-0.064676061	0.986	0.949	1.00E+00
RLF	6018	3.10E-38	0.04737366	0.912	0.712	1.04E-33
SMURF2	64750	9.36E-205	0.268468967	0.782	0.477	3.13E-200
CAPN2	824	1.26E-301	0.330464007	0.749	0.412	4.21E-297
[truncated: 15,840 more rows]
