# Supplementary material for: Disturbances of paraventricular thalamic nucleus neurons in bipolar disorder revealed by single-nucleus analysis
Source: Nat Commun. 2026 Jan 7;17:1338. doi: 10.1038/s41467-025-68094-5 (PMC12873406; doi:10.1038/s41467-025-68094-5)
Supplement: Supplementary file 3 — Supplementary Data 1-31 [file 41467_2025_68094_MOESM3_ESM.zip › SupplementaryData/DataS05.PVT_Tha_specific_genes.txt]

#### Genes specifically expressed in the ExN_CALB cluster compared with ExN_PVALB clusters
gene	entrezid	p_val	FC	pct1	pct2	p_val_adj
SYT10	341359	0	7.220004625	0.232	0.007	0
MCUB	55013	0	5.504105609	0.518	0.036	0
COL21A1	81578	0	4.622851605	0.675	0.088	0
NPFFR2	10886	0	6.315765711	0.159	0.006	0
SYT17	51760	0	4.193832403	0.681	0.106	0
MOXD1	26002	0	5.184017388	0.332	0.024	0
SNCA	6622	0	3.521224289	0.899	0.279	0
CALB2	794	0	3.912357956	0.631	0.146	0
ALDH1A2	8854	0	4.297473999	0.481	0.073	0
LTBP1	4052	0	3.903752781	0.575	0.225	0
SPTLC3	55304	0	3.873556175	0.587	0.101	0
SLIT1	6585	0	3.925212979	0.47	0.063	0
CACNG3	10368	0	3.82700876	0.503	0.072	0
NPTXR	23467	0	3.725528518	0.532	0.346	0
NXPH2	11249	0	3.962054427	0.392	0.053	0
ANOS1	3730	0	3.844759289	0.416	0.082	0
NDST4	64579	0	3.389515671	0.54	0.147	0
PDE4B	5142	0	2.603971454	0.868	0.46	0
LRRC36	55282	0	3.904000679	0.345	0.045	0
SLC15A1	6564	0	3.345549459	0.445	0.121	0
CADPS2	93664	0	4.848851374	0.154	0.025	0
CPA6	57094	3.49E-270	4.471704286	0.194	0.082	1.19E-265
RERG	85004	0	2.614200249	0.697	0.246	0
SPHKAP	80309	0	2.792560033	0.599	0.182	0
SCN9A	6335	0.00E+00	1.957418213	0.941	0.617	0.00E+00
NTS	4922	0	3.15216834	0.404	0.218	0
CDK15	65061	0	3.265796957	0.369	0.09	0
HAP1	9001	0	3.099641478	0.407	0.088	0
PLCB1	23236	0.00E+00	1.824086623	0.984	0.819	0.00E+00
GPC5	2262	0	2.038717037	0.847	0.59	0
STC1	6781	0	4.082511972	0.199	0.013	0
RIPOR2	9750	0	3.095078673	0.382	0.113	0
NEBL	10529	0	1.787117078	0.941	0.544	0
ARHGEF28	64283	0	1.949793595	0.829	0.538	0
TRPC6	7225	0	3.966640771	0.201	0.032	0
NDST3	9348	0	2.316080313	0.627	0.3	0
PTPRO	5800	0	1.828999091	0.854	0.609	0
LYPD1	116372	0	2.948374306	0.388	0.096	0
KCNV1	27012	0	3.417936101	0.271	0.037	0
TMTC2	160335	0	2.398812017	0.549	0.327	0
MAML3	55534	0	2.202755577	0.628	0.372	0
SPOCK3	50859	0	1.824242286	0.813	0.593	0
BRINP3	339479	0	1.664045372	0.902	0.594	0
DPYD	1806	0	1.529282824	0.969	0.89	0
SHROOM3	57619	0	2.155224231	0.609	0.206	0
RPS6KA2	6196	0	1.670295625	0.846	0.653	0
TTN	7273	0	1.712024712	0.815	0.689	0
GRIN3A	116443	0	1.913751149	0.703	0.353	0
CACNA1E	777	0	1.455243067	0.951	0.796	0
RNF150	57484	0	1.449883234	0.954	0.867	0
SGCZ	137868	1.66E-147	4.093724077	0.152	0.06	5.67E-143
COL25A1	84570	0	1.542766026	0.887	0.57	0
CALN1	83698	0	1.937246047	0.674	0.458	0
DGKB	1607	0	1.584383794	0.86	0.71	0
PDGFD	80310	0	3.289919307	0.262	0.062	0
ZNF804A	91752	0	1.412097849	0.942	0.901	0
KCNH7	90134	0.00E+00	1.357714207	0.978	0.946	0.00E+00
RERGL	79785	0	2.429242275	0.461	0.195	0
DPYSL3	1809	0	1.958072784	0.631	0.209	0
TMEM51	55092	0	3.243145782	0.258	0.058	0
ANKDD1A	348094	0	1.534460409	0.843	0.618	0
SLC16A10	117247	0	1.858069746	0.664	0.342	0
ADAMTS2	9509	0	1.911042582	0.636	0.317	0
SFT2D2	375035	0	3.660863231	0.189	0.022	0
EFNA5	1946	0	1.326898959	0.951	0.935	0
TPD52L1	7164	0	2.387510025	0.455	0.203	0
PARM1	25849	0	1.598936583	0.778	0.596	0
RGS9	8787	0	2.013503467	0.583	0.286	0
TTC28	23331	0	1.510425184	0.82	0.647	0
NEK7	140609	0	1.423374648	0.871	0.748	0
CA10	56934	0	1.306890745	0.943	0.702	0
NXPH1	30010	0	1.227241183	0.996	0.878	0
ANKFN1	162282	0	1.561509499	0.788	0.725	0
C8orf34	116328	0	2.40316231	0.437	0.269	0
GRIK2	2898	0	1.198239905	1	0.999	0
C14orf132	56967	0	1.657264453	0.718	0.424	0
SMPDL3B	27293	0	4.216576149	0.121	0.01	0
DMD	1756	0	1.162714958	0.998	0.981	0
MAST4	375449	0	1.205201353	0.961	0.928	0
ADAMTSL1	92949	0	1.267641999	0.886	0.853	0
CCK	885	0	1.805781986	0.606	0.359	0
CDH7	1005	0	1.574230189	0.71	0.441	0
ITPR2	3709	0	1.152165791	0.944	0.957	0
GABRA2	2555	0	1.249921141	0.882	0.79	0
NEGR1	257194	0	1.070710609	0.994	0.982	0
PRR16	51334	0	1.115255488	0.963	0.87	0
DGKG	1608	0	1.848825737	0.577	0.358	0
CSMD2	114784	0	1.252521777	0.868	0.622	0
NCAM2	4685	0.00E+00	1.339362179	0.815	0.6	0.00E+00
IL12RB2	3595	0	1.876799605	0.558	0.284	0
CDH12	1010	0	2.003502818	0.506	0.333	0
NMBR	4829	0	3.826395431	0.143	0.028	0
GPC6	10082	0	1.150624393	0.911	0.554	0
AKAP13	11214	0	1.08658639	0.952	0.888	0
AK5	26289	0	1.047013697	0.97	0.929	0
FANCL	55120	0	1.266396959	0.826	0.666	0
GLRA2	2742	0	1.354372773	0.768	0.64	0
RUNX1T1	862	0	1.018799353	0.969	0.968	0
EPB41L4B	54566	0	1.136629743	0.892	0.751	0
PDS5B	23047	0	1.013021178	0.966	0.926	0
KISS1R	84634	0	3.61313098	0.159	0.018	0
BAIAP3	8938	0	3.345722157	0.191	0.039	0
FSHR	2492	0	2.007806788	0.482	0.176	0
GYG2	8908	0	2.118771617	0.446	0.154	0
CA12	771	0	1.476525055	0.695	0.52	0
CNTN3	5067	0	1.056806584	0.925	0.76	0
ANKRD30BL	554226	0	0.944349841	0.988	0.863	0
FNBP1L	54874	0	1.025275783	0.934	0.669	0
ENPP1	5167	0	1.828996784	0.535	0.379	0
CELF4	56853	0.00E+00	0.9315909	0.992	0.986	0.00E+00
HCRTR2	3062	0	1.87635968	0.515	0.204	0
IYD	389434	0	3.634095753	0.152	0.022	0
CREG2	200407	0	1.542434971	0.635	0.403	0
SH3D19	152503	0	1.119053805	0.85	0.747	0
TOX3	27324	0	1.027245084	0.902	0.831	0
FXYD6	53826	0	1.014927859	0.908	0.653	0
DOCK11	139818	0	1.624535841	0.594	0.382	0
SLITRK6	84189	0	1.60611269	0.601	0.405	0
SYN2	6854	0	0.87768235	0.988	0.984	0
CNTNAP4	85445	0	0.9009755	0.965	0.917	0
SEL1L3	23231	0	1.602209161	0.592	0.42	0
CHSY3	337876	2.81E-267	1.208653498	0.775	0.901	9.61E-263
TMX4	56255	0	0.950837892	0.926	0.887	0
SEMA6D	80031	3.52E-260	1.678152375	0.558	0.49	1.20E-255
CALB1	793	0	1.389793839	0.679	0.491	0
SLC39A10	57181	0	0.912663125	0.94	0.901	0
USH2A	7399	0	1.613597837	0.578	0.31	0
ATP8B4	79895	0	2.172975555	0.392	0.205	0
DLG1	1739	0	0.912820028	0.937	0.872	0
SCN7A	6332	0	0.914983362	0.929	0.828	0
SLC1A2	6506	0	0.988463922	0.878	0.794	0
TLN2	83660	0	0.864167006	0.956	0.937	0
TXK	7294	0	1.599738677	0.573	0.415	0
GABRE	2564	0	4.115953818	0.1	0.008	0
ASXL3	80816	0.00E+00	0.974207587	0.881	0.75	0.00E+00
ALK	238	0	1.861967493	0.475	0.315	0
DPY19L1	23333	0.00E+00	1.787935671	0.499	0.351	0.00E+00
CNGB1	1258	0	2.215476808	0.371	0.128	0
VAT1L	57687	0	1.250452143	0.723	0.401	0
TMEFF1	8577	0	0.915174304	0.911	0.825	0
SEPTIN10	151011	0	2.779490732	0.25	0.054	0
PLA2G4A	5321	0.00E+00	3.910706665	0.114	0.015	0.00E+00
KCNMB2	10242	0	1.012733344	0.846	0.764	0
CRYL1	51084	0	1.109390864	0.791	0.57	0
ZNF730	100129543	0	3.243996748	0.179	0.028	0
MAP4K4	9448	0.00E+00	0.844146351	0.944	0.904	0.00E+00
SGSM1	129049	0	0.963919839	0.867	0.772	0
GABRB1	2560	0	0.767345077	0.992	0.989	0
NEDD4L	23327	0	0.798780845	0.965	0.963	0
PARD3B	117583	0	2.379432525	0.321	0.14	0
GALNTL6	442117	0	0.757990955	0.983	0.967	0
VGLL4	9686	0	0.876430866	0.902	0.871	0
KHDRBS2	202559	0	0.732717649	0.992	0.96	0
PRUNE2	158471	0	0.851140286	0.913	0.894	0
SLC7A11	23657	0	1.762788805	0.483	0.186	0
FBXL2	25827	0	0.742320167	0.978	0.969	0
CAMK2N1	55450	0	0.843593999	0.911	0.842	0
CSRNP3	80034	0	0.72282516	0.99	0.983	0
CEP112	201134	0	0.732339705	0.982	0.953	0
ID4	3400	0	4.02346615	0.1	0.02	0
CADM1	23705	0	0.711022254	0.987	0.975	0
NETO2	81831	0	0.914947981	0.856	0.838	0
CWH43	80157	0	3.955086484	0.104	0.012	0
CMSS1	84319	0	0.737199309	0.965	0.944	0
ASIC2	40	4.84E-298	1.159488639	0.718	0.638	1.65E-293
TOX	9760	0	0.696979478	0.989	0.978	0
SNTB1	6641	0	3.298023074	0.163	0.035	0
CCDC171	203238	0	0.755920731	0.944	0.915	0
SOGA1	140710	0	1.412451115	0.598	0.282	0
FOXN3	1112	0	0.786730889	0.922	0.873	0
ZNF483	158399	0	0.716011172	0.967	0.944	0
GLIS1	148979	0	1.453701671	0.575	0.287	0
PIK3C3	5289	0	0.720875455	0.955	0.954	0
SH3PXD2B	285590	0	1.580314837	0.525	0.316	0
ADAMTS6	11174	0	1.99202622	0.394	0.188	0
SIK2	23235	0	0.792465959	0.903	0.885	0
RASGRP3	25780	0	1.347577353	0.611	0.514	0
TVP23C	201158	0	0.803273861	0.891	0.83	0
PLXNC1	10154	0	1.091166762	0.729	0.653	0
ST6GALNAC3	256435	1.91E-280	1.008351746	0.77	0.76	6.53E-276
ADCYAP1	116	0.00E+00	1.171646633	0.687	0.624	0.00E+00
RAP2A	5911	0	0.876354213	0.843	0.747	0
JCAD	57608	0	2.00284436	0.384	0.162	0
TMEM135	65084	0	0.690917216	0.953	0.927	0
NINL	22981	0.00E+00	1.237976999	0.652	0.456	0.00E+00
FBXO32	114907	0	0.994847857	0.77	0.693	0
CLIC5	53405	0	1.496543403	0.543	0.353	0
LHX2	9355	0	2.410444431	0.287	0.099	0
NRG1	3084	0	0.717703941	0.925	0.955	0
HMGCS1	3157	0	0.788886321	0.88	0.856	0
KLHDC8A	55220	0	1.27471272	0.628	0.42	0
PTPRR	5801	0	0.681589515	0.945	0.917	0
NSUN6	221078	0	0.804340322	0.867	0.82	0
CHRM3	1131	0.00E+00	0.668042035	0.952	0.976	0.00E+00
ANO3	63982	0	1.802814117	0.433	0.156	0
KIF13A	63971	0	0.722557096	0.915	0.901	0
PCSK2	5126	0	0.651766669	0.961	0.973	0
RAB3B	5865	0	1.173367363	0.669	0.274	0
INSYN2A	642938	0	1.076680851	0.715	0.664	0
RNF144A	9781	0	0.728479514	0.908	0.88	0
FOXP2	93986	0	0.613839969	0.981	0.941	0
GPRIN3	285513	0	0.968104816	0.767	0.63	0
NECAB1	64168	0	0.637419671	0.964	0.95	0
EFR3B	22979	0	0.689066741	0.93	0.895	0
SUSD5	26032	0.00E+00	1.720556149	0.454	0.235	0.00E+00
SLC17A6	57084	0	0.627734709	0.968	0.965	0
MGAT4C	25834	0	0.593249477	0.991	0.992	0
PCDH11Y	83259	6.80E-52	3.458322043	0.136	0.124	2.32E-47
SH3GL3	6457	0.00E+00	1.029193249	0.732	0.583	0.00E+00
CALCRL	10203	0	1.899982798	0.4	0.172	0
RNF220	55182	0	0.57456853	0.997	0.997	0
INSR	3643	0.00E+00	0.65462208	0.943	0.933	0.00E+00
NKAIN2	154215	0	0.571426276	0.996	0.998	0
MYO1D	4642	0	0.815646983	0.839	0.743	0
UBE2H	7328	0.00E+00	0.59891433	0.974	0.972	0.00E+00
SCN3A	6328	0	0.579498737	0.986	0.955	0
ATP9A	10079	0	0.616334501	0.957	0.944	0
SYT16	83851	0	0.582850968	0.978	0.97	0
KIRREL3	84623	0	0.596397922	0.966	0.967	0
CCDC148	130940	0	0.843832667	0.813	0.71	0
TRMT9B	57604	0.00E+00	0.628872758	0.943	0.963	0.00E+00
MDFIC	29969	0	1.407480439	0.548	0.28	0
ANKIB1	54467	0	0.556386074	0.988	0.988	0
SRRM4	84530	0	0.566992336	0.98	0.972	0
RIMS2	9699	0	0.534349258	1	0.999	0
MYT1L	23040	0	0.536697227	0.998	0.996	0
SMARCA2	6595	0	0.587622439	0.963	0.966	0
DTNB	1838	0	0.590048203	0.961	0.953	0
CCSER1	401145	0	0.536939829	0.996	0.995	0
ANKRD44	91526	0.00E+00	0.565108763	0.972	0.966	0.00E+00
RALYL	138046	0	0.524022116	1	0.999	0
CACNA2D1	781	0.00E+00	0.537013702	0.99	0.99	0.00E+00
SKAP2	8935	0	0.732601556	0.863	0.815	0
TOX2	84969	0.00E+00	0.742438654	0.857	0.734	0.00E+00
ESYT2	57488	0	0.595681639	0.948	0.946	0
RAB8B	51762	0	0.813628347	0.813	0.754	0
LRFN5	145581	0.00E+00	0.518790313	0.997	0.997	0.00E+00
STXBP5	134957	0	0.531583019	0.987	0.983	0
ACACA	31	0	0.528525196	0.988	0.988	0
ARHGEF26	26084	0	1.54392142	0.488	0.314	0
GNAS	2778	6.27E-226	0.669365534	0.894	0.834	2.14E-221
PAWR	5074	0	1.858013843	0.392	0.16	0
PGRMC1	10857	0	0.806496931	0.811	0.744	0
PTPRG	5793	0	0.531510554	0.98	0.991	0
PKP4	8502	0	0.516422456	0.99	0.99	0
XKR6	286046	0	0.605062528	0.927	0.568	0
OXR1	55074	0	0.500808328	0.996	0.996	0
CASK	8573	0.00E+00	0.52635435	0.978	0.978	0.00E+00
GRIA2	2891	0.00E+00	0.5087236	0.99	0.99	0.00E+00
MEF2A	4205	0	0.508745132	0.988	0.994	0
PTPRE	5791	0	0.880183656	0.763	0.647	0
PEG3	5178	0	0.516201222	0.981	0.981	0
ITGA9	3680	0	0.638861851	0.901	0.875	0
ANKRD30B	374860	0	1.879716963	0.381	0.149	0
RORB	6096	0.00E+00	2.794725521	0.202	0.032	0.00E+00
RIMKLB	57494	0	0.954118774	0.723	0.616	0
BRINP1	1620	0	0.517217702	0.977	0.976	0
PDE5A	8654	0.00E+00	0.615336325	0.912	0.88	0.00E+00
SSBP2	23635	0	0.570669542	0.94	0.932	0
SEMA5A	9037	0.00E+00	1.737287026	0.418	0.237	0.00E+00
SLC35D1	23169	0	0.641914528	0.893	0.862	0
VPS8	23355	0	0.518040247	0.973	0.975	0
RNF180	285671	0	0.542574492	0.956	0.95	0
TPK1	27010	0	0.702021117	0.852	0.817	0
B3GAT2	135152	0.00E+00	0.827098229	0.781	0.726	0
LSS	4047	0	0.646724969	0.885	0.879	0
GARNL3	84253	0	0.519614363	0.966	0.961	0
SLC30A10	55532	0	1.50921303	0.486	0.189	0
GAB2	9846	0	0.676923559	0.865	0.839	0
GRB10	2887	0	0.578411655	0.926	0.92	0
SRGAP3	9901	0	0.502422065	0.975	0.973	0
CCPG1	9236	0	0.494547109	0.98	0.979	0
LONRF2	164832	0.00E+00	0.523798004	0.96	0.951	0.00E+00
PHKB	5257	0	0.493335663	0.978	0.978	0
TNPO1	3842	0	0.524679519	0.956	0.929	0
TTC8	123016	0	0.594724471	0.91	0.891	0
FARP1	10160	0	0.498229963	0.97	0.97	0
PGAP1	80055	0.00E+00	0.57229727	0.921	0.931	0.00E+00
CAPS2	84698	0	0.508928136	0.961	0.957	0
SETBP1	26040	0	0.561711754	0.926	0.901	0
FAM184A	79632	0	0.62019815	0.888	0.884	0
TUSC3	7991	0	0.496782446	0.967	0.963	0
HMGCLL1	54511	0	0.519780356	0.95	0.947	0
APPL2	55198	0	0.775912618	0.795	0.776	0
CCDC6	8030	0	0.687739527	0.845	0.811	0
MTCL1	23255	0	0.940159849	0.709	0.639	0
SCAPER	49855	0.00E+00	0.46666476	0.982	0.982	0.00E+00
ARFGEF3	57221	0.00E+00	0.469367966	0.98	0.981	0.00E+00
RBM24	221662	0.00E+00	1.342240947	0.535	0.327	0.00E+00
ADGRL3	23284	0	0.441045602	0.999	0.999	0
FBLN5	10516	0.00E+00	1.707946324	0.415	0.191	0.00E+00
EML5	161436	0	0.529836313	0.939	0.875	0
TRPS1	7227	0	0.462676204	0.983	0.985	0
FZD3	7976	0	0.607288791	0.889	0.868	0
BMERB1	89927	0.00E+00	0.520364343	0.943	0.941	0.00E+00
KDM6A	7403	0	0.572954046	0.909	0.899	0
NLGN1	22871	0	0.439608019	0.997	0.999	0
PRKACB	5567	0	0.452925282	0.987	0.986	0
DENND1B	163486	0	0.474643896	0.972	0.972	0
LRRC28	123355	0	0.51360498	0.946	0.946	0
RAB27B	5874	0	0.54704369	0.924	0.931	0
RFX8	731220	0.00E+00	1.97038081	0.343	0.132	0.00E+00
MSMO1	6307	0	0.825324661	0.758	0.697	0
CREM	1390	0	0.857239227	0.741	0.664	0
RCAN3	11123	0	1.019764776	0.662	0.494	0
DPYSL2	1808	0.00E+00	0.43742392	0.989	0.989	0.00E+00
HIBCH	26275	0	0.507464341	0.942	0.935	0
DYNC2H1	79659	0	0.472667568	0.964	0.964	0
ABLIM3	22885	0	0.978061094	0.679	0.458	0
GRAMD1B	57476	0	0.494921827	0.949	0.953	0
RIMS1	22999	0	0.419456199	0.999	0.997	0
OSBPL8	114882	0	0.445208528	0.981	0.983	0
COL11A1	1301	0.00E+00	0.919356525	0.705	0.535	0.00E+00
NELL2	4753	0	0.432294293	0.988	0.966	0
HGSNAT	138050	0	0.605327422	0.876	0.85	0
BBS9	27241	0	0.469091153	0.962	0.957	0
FHIT	2272	0	0.421799434	0.993	0.992	0
PGM2L1	283209	0	0.628000972	0.86	0.819	0
TMEM64	169200	0.00E+00	0.644549614	0.849	0.82	0.00E+00
DNAAF4	161582	0.00E+00	0.936813091	0.693	0.574	0.00E+00
CLASP1	23332	0	0.428486217	0.985	0.986	0
CDC42SE2	56990	0	0.54260438	0.909	0.891	0
PHIP	55023	0	0.457532689	0.964	0.959	0
FRMD4A	55691	0	0.404583442	1	0.999	0
PTBP2	58155	0	0.450053579	0.968	0.97	0
PACS1	55690	0	0.480106771	0.948	0.946	0
NEK11	79858	0.00E+00	0.504531556	0.932	0.915	0.00E+00
PRKX	5613	0	2.014962891	0.327	0.127	0
DENND1A	57706	0	0.435447003	0.976	0.974	0
SSBP3	23648	0	0.799915932	0.758	0.688	0
RGS17	26575	0	0.50019164	0.933	0.9	0
AGO3	192669	0	0.438291388	0.972	0.974	0
AGAP1	116987	0	0.407530543	0.992	0.991	0
PIK3R3	8503	0	0.691648412	0.814	0.764	0
TMEM117	84216	0.00E+00	0.448163002	0.962	0.942	0.00E+00
DCLK1	9201	0	0.406251982	0.99	0.992	0
CNTNAP2	26047	0	0.391318227	1	1	0
CBFA2T2	9139	0	0.434412723	0.97	0.969	0
FILIP1L	11259	0	0.866032179	0.719	0.617	0
ARHGAP26	23092	0	0.593070175	0.867	0.849	0
ARFGEF1	10565	0.00E+00	0.435581522	0.967	0.972	0.00E+00
PRKN	5071	0.00E+00	0.400099842	0.991	0.99	0.00E+00
RANBP17	64901	0	0.491704548	0.93	0.892	0
SH3RF3	344558	0.00E+00	1.62119579	0.425	0.222	0.00E+00
PARD3	56288	6.16E-243	0.419915022	0.976	0.918	2.10E-238
IRS2	8660	0.00E+00	0.622468417	0.848	0.838	0.00E+00
P3H2	55214	0.00E+00	0.865610446	0.715	0.509	0.00E+00
RAP1GAP2	23108	0	0.561545677	0.882	0.862	0
MCAM	4162	0	1.458747965	0.473	0.278	0
CSMD3	114788	0	0.378769985	0.999	0.999	0
NCAM1	4684	0	0.38550909	0.994	0.995	0
STMN1	3925	4.91E-203	0.650101274	0.827	0.827	1.68E-198
STX7	8417	0	0.529215965	0.899	0.887	0
TTC3	7267	0	0.376778405	0.997	0.996	0
HERC4	26091	0	0.419119601	0.967	0.967	0
ARRB1	408	0	0.63496573	0.832	0.808	0
POU2F1	5451	0	0.387844387	0.987	0.99	0
PPM1E	22843	0	0.377095271	0.994	0.992	0
TEC	7006	0	1.562352912	0.437	0.281	0
DNAH14	127602	0	0.392163249	0.983	0.981	0
SYNPO2	171024	0.00E+00	0.479770428	0.925	0.934	0.00E+00
SIMC1	375484	0.00E+00	0.609128592	0.844	0.807	0.00E+00
LHX9	56956	1.59E-231	0.790656471	0.744	0.741	5.43E-227
GRIN2A	2903	0	0.52023617	0.897	0.878	0
PDE3B	5140	6.12E-306	0.472977415	0.926	0.924	2.09E-301
AOPEP	84909	0	0.391161406	0.979	0.98	0
CDK5RAP2	55755	0	0.584095521	0.856	0.85	0
PLCXD3	345557	0.00E+00	1.738710204	0.384	0.249	0.00E+00
BASP1	10409	0	0.380855808	0.984	0.983	0
FCHSD2	9873	0	0.387869031	0.979	0.979	0
NKTR	4820	0	0.398116075	0.971	0.973	0
EXOC4	60412	0	0.368226305	0.991	0.991	0
DCLK2	166614	0	0.393083437	0.974	0.976	0
MED12L	116931	0.00E+00	0.373384443	0.987	0.989	0.00E+00
PCNX1	22990	0	0.412403154	0.96	0.963	0
HS2ST1	9653	0.00E+00	0.441212431	0.941	0.946	0.00E+00
FAM171B	165215	0	0.469977777	0.922	0.919	0
IMMP2L	83943	0	0.374468255	0.984	0.984	0
ZDHHC2	51201	0.00E+00	0.743316222	0.762	0.682	0.00E+00
KLF12	11278	4.81E-293	0.412862263	0.958	0.966	1.64E-288
LCORL	254251	0	0.661705661	0.806	0.688	0
CSPP1	79848	0	0.395811292	0.969	0.973	0
NRF1	4899	0	0.448418949	0.934	0.933	0
ARMC2	84071	0	0.431154752	0.945	0.951	0
CHODL	140578	0	1.419151967	0.476	0.29	0
EFCC1	79825	0.00E+00	2.518605866	0.222	0.062	0.00E+00
ENTPD3	956	0	0.891607096	0.685	0.593	0
PTPRD	5789	0	0.344338759	1	0.999	0
NCOR2	9612	0	0.570324175	0.855	0.826	0
ANKRD28	23243	0.00E+00	0.559994886	0.861	0.83	0.00E+00
CACNB2	783	0.00E+00	0.346387662	0.998	0.998	0.00E+00
CRLF3	51379	7.89E-193	0.496839307	0.899	0.891	2.69E-188
CELF5	60680	0	0.426668206	0.943	0.941	0
NAV3	89795	0.00E+00	0.340063965	1	0.991	0.00E+00
SBF2	81846	0	0.353991999	0.99	0.993	0
ICA1L	130026	0.00E+00	0.366342638	0.981	0.981	0.00E+00
ANK2	287	0.00E+00	0.338284911	1	1	0.00E+00
ADK	132	0	0.350236171	0.991	0.992	0
MACROD2	140733	0	0.336529015	0.999	0.999	0
RAD9A	5883	2.83E-292	0.486862191	0.9	0.899	9.67E-288
PIK3C2G	5288	1.08E-180	1.685267702	0.392	0.291	3.67E-176
TOM1L1	10040	3.57E-302	0.556041772	0.857	0.824	1.22E-297
C11orf80	79703	0	0.376806863	0.97	0.972	0
BCAM	4059	0	3.452412135	0.115	0.014	0
CEP70	80321	0	0.410591487	0.947	0.932	0
FER	2241	0.00E+00	0.36618567	0.976	0.975	0.00E+00
FAR2	55711	7.24E-295	0.390956001	0.959	0.961	2.47E-290
MAP7	9053	0.00E+00	0.356519342	0.982	0.982	0.00E+00
LPP	4026	2.54E-238	0.46159939	0.913	0.913	8.67E-234
EPC1	80314	0.00E+00	0.42051355	0.939	0.941	0.00E+00
ANKRD36	375248	0	0.341811597	0.989	0.99	0
CAB39L	81617	0	0.676199273	0.784	0.73	0
RABGAP1L	9910	0	0.330814246	0.996	0.995	0
EXOC6B	23233	0.00E+00	0.339456246	0.99	0.991	0.00E+00
MAN1C1	57134	0	0.595792769	0.828	0.805	0
DAPL1	92196	0	0.935066625	0.654	0.558	0
CELF6	60677	0	0.690560964	0.774	0.726	0
GPR137C	283554	6.72E-304	0.366325998	0.969	0.971	2.30E-299
ITSN1	6453	0	0.357367799	0.975	0.978	0
ZER1	10444	3.06E-307	0.496810054	0.885	0.886	1.05E-302
GUCY1A1	2982	0	0.527929057	0.866	0.753	0
SLC36A4	120103	0.00E+00	0.516276904	0.873	0.857	0.00E+00
MNAT1	4331	0	0.328512159	0.992	0.993	0
GRB14	2888	0.00E+00	1.462498629	0.452	0.197	0.00E+00
MAPK1	5594	0.00E+00	0.384255306	0.954	0.962	0.00E+00
PTPRU	10076	0.00E+00	1.251081651	0.523	0.301	0.00E+00
CDKAL1	54901	0.00E+00	0.39444018	0.947	0.948	0.00E+00
CCDC141	285025	8.98E-212	1.426099026	0.463	0.356	3.06E-207
ATP11C	286410	0.00E+00	0.487958933	0.887	0.847	0.00E+00
MBOAT2	129642	0.00E+00	0.665885389	0.784	0.663	0.00E+00
GRIA1	2890	0	0.440292781	0.916	0.656	0
CDC25B	994	0	0.615537851	0.811	0.782	0
ATG7	10533	0.00E+00	0.379683694	0.955	0.964	0.00E+00
TBC1D8	11138	0.00E+00	0.645993053	0.794	0.766	0.00E+00
PPP1R9A	55607	0.00E+00	0.334473375	0.984	0.986	0.00E+00
CMIP	80790	0.00E+00	0.403372798	0.937	0.935	0.00E+00
LDLR	3949	0.00E+00	1.266711489	0.515	0.31	0.00E+00
DOCK3	1795	0.00E+00	0.309728762	0.999	0.998	0.00E+00
BABAM2	9577	0.00E+00	0.362673561	0.963	0.964	0.00E+00
JPH4	84502	1.72E-238	0.466550276	0.896	0.894	5.87E-234
SYBU	55638	0	0.345461863	0.974	0.975	0
TLK1	9874	0.00E+00	0.329036634	0.985	0.984	0.00E+00
CEP85L	387119	0.00E+00	0.357086824	0.966	0.971	0.00E+00
MAP4K3	8491	0.00E+00	0.36144601	0.963	0.968	0.00E+00
CACNG4	27092	4.21E-288	0.562014412	0.838	0.78	1.44E-283
IDS	3423	3.96E-291	0.335853581	0.98	0.982	1.35E-286
MAP2	4133	0.00E+00	0.307437612	0.999	0.999	0.00E+00
GIPC1	10755	5.36E-274	0.46516035	0.895	0.898	1.83E-269
PRMT2	3275	0.00E+00	0.627713215	0.799	0.768	0.00E+00
NDFIP1	80762	1.24E-259	0.334272038	0.979	0.98	4.24E-255
IQCA1	79781	0	1.159975838	0.552	0.384	0
DNAJC6	9829	0	0.318956187	0.988	0.989	0
CHD6	84181	0.00E+00	0.340493383	0.973	0.978	0.00E+00
RPS6KA5	9252	4.73E-257	0.430246195	0.914	0.885	1.61E-252
ATE1	11101	0	0.402634171	0.931	0.929	0
SLC41A2	84102	0.00E+00	0.363310102	0.956	0.962	0.00E+00
PPM1K	152926	0	0.457436988	0.895	0.895	0
RRAS2	22800	5.83E-286	0.559157477	0.834	0.822	1.99E-281
FAM117B	150864	4.37E-301	0.606585295	0.807	0.771	1.49E-296
MORF4L2	9643	0	0.401219602	0.93	0.939	0
MVB12B	89853	4.72E-270	0.525222294	0.853	0.836	1.61E-265
BCAS3	54828	0.00E+00	0.309765184	0.99	0.99	0.00E+00
JAZF1	221895	0	0.305123182	0.993	0.994	0
TCF7L2	6934	7.44E-301	0.297848893	0.998	0.996	2.54E-296
CHCHD6	84303	0	0.575500067	0.823	0.798	0
RTN1	6252	0	0.30557908	0.992	0.991	0
SCMH1	22955	0.00E+00	0.341091157	0.966	0.971	0.00E+00
GPM6A	2823	0.00E+00	0.299304174	0.993	0.99	0.00E+00
AHI1	54806	0	0.291585754	0.998	0.998	0
NGB	58157	0.00E+00	1.466419934	0.442	0.241	0.00E+00
ANKRD36C	400986	0	0.311407124	0.984	0.987	0
RABGEF1	27342	1.86E-305	0.333491837	0.969	0.972	6.34E-301
TBC1D5	9779	0.00E+00	0.315077126	0.981	0.984	0.00E+00
EPHA5	2044	1.00E-86	0.499175304	0.863	0.929	3.42E-82
KCNB2	9312	0.00E+00	0.295215207	0.994	0.973	0.00E+00
FAM172A	83989	0.00E+00	0.307856608	0.985	0.988	0.00E+00
DIAPH3	81624	0	2.101997349	0.284	0.121	0
KMT2A	4297	0.00E+00	0.315060967	0.98	0.98	0.00E+00
SPIDR	23514	2.41E-305	0.314129827	0.98	0.983	8.22E-301
RALGPS2	55103	2.92E-180	0.414269295	0.914	0.92	9.96E-176
ZDHHC20	253832	0	0.403041379	0.921	0.924	0
PIK3CA	5290	0.00E+00	0.357853849	0.95	0.954	0.00E+00
MAST2	23139	0	0.491974455	0.865	0.845	0
FRRS1L	23732	0.00E+00	0.344001073	0.958	0.961	0.00E+00
FGF12	2257	0	0.279677883	1	0.999	0
ZNF532	55205	2.17E-286	0.409380016	0.914	0.907	7.41E-282
ERC2	26059	0.00E+00	0.286686026	0.995	0.996	0.00E+00
MAML2	84441	4.14E-246	0.458751151	0.883	0.822	1.41E-241
CACNA1B	774	0.00E+00	0.281284086	0.997	0.997	0.00E+00
REV3L	5980	3.50E-293	0.311768273	0.976	0.979	1.20E-288
CDRT4	284040	0.00E+00	0.687636686	0.752	0.678	0.00E+00
NCKAP5	344148	0	1.56942257	0.408	0.213	0
EVL	51466	0.00E+00	0.307049211	0.977	0.982	0.00E+00
ADAM10	102	2.35E-280	0.383082908	0.926	0.946	8.04E-276
ABL2	27	1.44E-295	0.387260946	0.923	0.927	4.91E-291
TTC13	79573	0.00E+00	0.449334736	0.882	0.881	0.00E+00
TBC1D9	23158	0.00E+00	0.405433682	0.909	0.917	0.00E+00
SUPT3H	8464	0.00E+00	0.277278223	0.993	0.993	0.00E+00
OPRM1	4988	1.37E-167	0.40041072	0.911	0.942	4.68E-163
ANKRD12	23253	1.30E-296	0.306855224	0.972	0.975	4.43E-292
PDE1A	5136	0.00E+00	1.305958041	0.486	0.228	0.00E+00
EIF4G3	8672	0.00E+00	0.269274261	0.997	0.997	0.00E+00
DOCK9	23348	3.86E-205	0.301297052	0.975	0.973	1.32E-200
TXNDC16	57544	6.62E-291	0.401753803	0.909	0.907	2.26E-286
CAP2	10486	6.62E-272	0.328697521	0.956	0.958	2.26E-267
SCPEP1	59342	0	0.611174863	0.786	0.722	0
CRYZ	1429	0.00E+00	1.337316162	0.475	0.308	0.00E+00
PKIA	5569	0.00E+00	0.413392579	0.901	0.854	0.00E+00
APH1B	83464	4.68E-296	0.606674031	0.788	0.747	1.60E-291
SYNE1	23345	4.92E-251	0.26671144	0.997	0.996	1.68E-246
SGIP1	84251	0	0.273729486	0.992	0.994	0
SLC26A11	284129	0.00E+00	1.077962968	0.568	0.382	0.00E+00
ZFHX3	463	5.02E-168	0.270333746	0.994	0.995	1.71E-163
PAMR1	25891	1.57E-232	0.680517096	0.748	0.673	5.35E-228
ADARB1	104	2.05E-188	0.383340674	0.919	0.933	6.99E-184
SMYD3	64754	0.00E+00	0.264938796	0.997	0.997	0.00E+00
MICAL3	57553	1.17E-164	0.343409157	0.944	0.956	3.98E-160
ASB3	51130	1.39E-266	0.287137569	0.981	0.982	4.76E-262
TULP4	56995	4.26E-271	0.443152257	0.88	0.869	1.45E-266
USP34	9736	0.00E+00	0.270996477	0.991	0.991	0.00E+00
HDGFL3	50810	7.15E-293	0.422522766	0.892	0.89	2.44E-288
ME1	4199	1.39E-263	0.329731257	0.951	0.962	4.75E-259
ZNF331	55422	4.69E-227	0.647308393	0.763	0.751	1.60E-222
SLC25A23	79085	0.00E+00	0.795268547	0.688	0.599	0.00E+00
RNF38	152006	2.58E-279	0.372776425	0.922	0.923	8.80E-275
RBPJ	3516	0.00E+00	0.425239035	0.889	0.887	0.00E+00
ABHD18	80167	5.19E-236	0.385888613	0.912	0.914	1.77E-231
CAPRIN2	65981	2.40E-262	0.336635455	0.943	0.951	8.20E-258
ARHGAP21	57584	3.31E-289	0.273137421	0.985	0.985	1.13E-284
TNRC6B	23112	0.00E+00	0.258455904	0.995	0.996	0.00E+00
RGS7	6000	9.42E-98	0.25839781	0.995	0.997	3.22E-93
PPP2R2B	5521	0.00E+00	0.258088615	0.995	0.995	0.00E+00
TPM1	7168	3.32E-282	0.464880569	0.862	0.861	1.13E-277
WSB1	26118	1.07E-153	0.288498595	0.974	0.979	3.66E-149
KMT2C	58508	6.72E-276	0.283539303	0.977	0.98	2.30E-271
UBR1	197131	0	0.308667281	0.96	0.967	0
JAK2	3717	2.40E-270	0.409263404	0.895	0.885	8.20E-266
NAP1L1	4673	5.11E-308	0.305666994	0.961	0.97	1.74E-303
FAF1	11124	0.00E+00	0.266460265	0.987	0.988	0.00E+00
MAP2K4	6416	0.00E+00	0.277128743	0.979	0.982	0.00E+00
GPD2	2820	0	0.938245673	0.619	0.483	0
NAALADL2	254827	1.72E-214	0.682212484	0.739	0.685	5.86E-210
GSK3B	2932	0	0.267228189	0.985	0.988	0
MTSS1	9788	2.81E-220	0.322018253	0.948	0.954	9.61E-216
RASAL2	9462	2.61E-179	0.247337322	0.998	0.997	8.90E-175
CHD5	26038	5.52E-234	0.500939034	0.837	0.841	1.88E-229
GABRG2	2566	1.40E-178	0.320811953	0.948	0.959	4.78E-174
VEZT	55591	1.75E-295	0.278653415	0.975	0.977	5.98E-291
MRTFB	57496	1.44E-264	0.274139125	0.978	0.98	4.90E-260
PPP2R2C	5522	4.22E-211	0.327537704	0.942	0.952	1.44E-206
STAU2	27067	0.00E+00	0.256117846	0.989	0.99	0.00E+00
RTN3	10313	0.00E+00	0.246994249	0.995	0.995	0.00E+00
ZNF10	7556	1.26E-224	0.53467975	0.815	0.799	4.31E-220
ZC2HC1A	51101	1.97E-245	0.319547564	0.946	0.955	6.74E-241
N4BP2	55728	0.00E+00	1.689509536	0.366	0.226	0.00E+00
DIP2C	22982	1.36E-237	0.271210299	0.978	0.982	4.63E-233
CACNA1G	8913	4.14E-188	0.348929524	0.926	0.917	1.41E-183
TMEM150C	441027	0.00E+00	0.811183572	0.672	0.566	0.00E+00
OLA1	29789	1.63E-294	0.287344871	0.966	0.972	5.56E-290
ELAVL2	1993	3.43E-221	0.260360157	0.984	0.988	1.17E-216
USP32	84669	1.72E-264	0.318108322	0.945	0.952	5.87E-260
JAM3	83700	1.08E-280	0.383608403	0.903	0.913	3.68E-276
TCF20	6942	1.31E-234	0.423966647	0.878	0.877	4.46E-230
SLC8A3	6547	2.57E-196	0.281562721	0.969	0.979	8.76E-192
NEK1	4750	1.35E-256	0.275149643	0.972	0.98	4.61E-252
NALCN	259232	1.66E-285	0.254256454	0.986	0.988	5.68E-281
SMIM14	201895	2.87E-273	0.46988909	0.849	0.839	9.79E-269
TRA2A	29896	2.20E-251	0.284932997	0.965	0.969	7.50E-247
BRWD1	54014	0.00E+00	0.25651326	0.984	0.987	0.00E+00
STMN2	11075	4.07E-111	0.260411201	0.981	0.985	1.39E-106
LYST	1130	1.79E-212	0.370268817	0.909	0.916	6.10E-208
SDK1	221935	2.61E-09	1.000736696	0.587	0.643	8.92E-05
CENPC	1060	2.86E-225	0.394993413	0.893	0.899	9.75E-221
UBAP2	55833	1.26E-247	0.390099214	0.896	0.907	4.29E-243
MPDZ	8777	3.61E-246	0.290059532	0.96	0.967	1.23E-241
ACBD6	84320	6.77E-260	0.297230501	0.955	0.962	2.31E-255
MED13L	23389	0.00E+00	0.253567529	0.984	0.988	0.00E+00
GPR158	57512	5.93E-183	0.247405551	0.988	0.987	2.02E-178
ADAM17	6868	4.25E-287	0.508674969	0.824	0.808	1.45E-282
KANSL1	284058	3.48E-251	0.238494793	0.993	0.993	1.19E-246
ZFAND3	60685	0.00E+00	0.244013286	0.989	0.992	0.00E+00
DLG5	9231	1.21E-208	0.660048799	0.741	0.733	4.12E-204
TARBP1	6894	1.01E-217	0.276610139	0.966	0.974	3.44E-213
TBC1D19	55296	5.59E-238	0.300382986	0.95	0.958	1.91E-233
HOMER1	9456	1.90E-180	0.371875128	0.904	0.927	6.49E-176
JUND	3727	2.93E-168	0.539155932	0.805	0.794	1.00E-163
ROCK2	9475	1.88E-267	0.250225747	0.983	0.986	6.42E-263
CCDC91	55297	6.50E-227	0.235915429	0.992	0.991	2.22E-222
MIPOL1	145282	4.54E-217	0.319408673	0.936	0.94	1.55E-212
RFX7	64864	1.05E-248	0.279937914	0.961	0.968	3.57E-244
CRB1	23418	2.13E-202	0.505238336	0.822	0.814	7.27E-198
BICRAL	23506	1.74E-210	0.313068084	0.939	0.946	5.94E-206
PAN3	255967	2.87E-226	0.300460465	0.947	0.957	9.78E-222
RBM26	64062	1.02E-301	0.251907444	0.979	0.984	3.47E-297
ITFG1	81533	2.03E-277	0.239822561	0.987	0.991	6.92E-273
RPRD2	23248	1.02E-208	0.284827364	0.955	0.964	3.48E-204
MYCBP2	23077	0.00E+00	0.224999963	0.995	0.995	0.00E+00
CENPP	401541	1.44E-189	0.423726816	0.866	0.861	4.92E-185
SMAP1	60682	1.38E-238	0.26855341	0.963	0.971	4.72E-234
UTY	7404	1.08E-265	0.327966856	0.924	0.887	3.68E-261
SERGEF	26297	8.91E-261	0.318267378	0.93	0.935	3.04E-256
CLOCK	9575	2.78E-226	0.290493531	0.948	0.956	9.50E-222
PCMTD1	115294	4.65E-219	0.262623419	0.966	0.972	1.59E-214
MARK1	4139	9.65E-228	0.270711281	0.96	0.971	3.29E-223
SSH2	85464	7.18E-265	0.23327127	0.985	0.989	2.45E-260
RUNDC3B	154661	1.25E-282	0.270291827	0.96	0.955	4.26E-278
CACNA2D3	55799	0.00E+00	0.223723759	0.991	0.88	0.00E+00
MPHOSPH8	54737	1.09E-172	0.292026713	0.945	0.957	3.72E-168
TMEM181	57583	3.24E-205	0.417380329	0.866	0.863	1.10E-200
SOBP	55084	4.68E-188	0.246083674	0.975	0.981	1.60E-183
UBR3	130507	5.35E-304	0.223849101	0.99	0.992	1.83E-299
COG5	10466	3.27E-220	0.285544852	0.948	0.958	1.11E-215
TJP1	7082	1.09E-215	0.249462413	0.972	0.979	3.74E-211
RCAN2	10231	1.85E-134	0.217054201	0.994	0.991	6.32E-130
CEP126	57562	1.25E-171	0.263307725	0.962	0.975	4.26E-167
NSD3	54904	3.15E-278	0.233256598	0.982	0.986	1.07E-273
MCCC1	56922	5.74E-234	0.379930506	0.887	0.896	1.96E-229
SLC35F1	222553	0.00E+00	0.668557285	0.726	0.381	0.00E+00
HACD3	51495	3.33E-155	0.306622545	0.933	0.938	1.14E-150
VAMP2	6844	9.66E-98	0.266717789	0.959	0.966	3.30E-93
PDS5A	23244	1.17E-204	0.275607904	0.953	0.961	4.00E-200
DNM3	26052	0.00E+00	0.207159797	0.999	0.997	0.00E+00
EXOC6	54536	2.00E-203	0.335810918	0.912	0.921	6.83E-199
ACYP2	98	4.75E-185	0.227352031	0.983	0.985	1.62E-180
ATP11A	23250	3.94E-242	0.447263435	0.844	0.855	1.35E-237
PGBD5	79605	4.91E-166	0.302465584	0.933	0.945	1.67E-161
ZDHHC17	23390	3.25E-218	0.300777852	0.934	0.946	1.11E-213
ZCCHC7	84186	2.33E-236	0.218117141	0.989	0.991	7.94E-232
TRIM24	8805	3.73E-248	0.515875556	0.804	0.776	1.27E-243
AMPH	273	3.86E-104	0.234958468	0.976	0.978	1.32E-99
SOS1	6654	5.70E-177	0.246802488	0.968	0.975	1.95E-172
TRPC1	7220	3.57E-224	0.23339099	0.976	0.982	1.22E-219
SLC6A15	55117	1.36E-243	0.494541015	0.814	0.801	4.64E-239
AKAP12	9590	5.91E-139	0.245317283	0.967	0.981	2.02E-134
PPFIA2	8499	0.00E+00	0.199379605	0.998	0.998	0.00E+00
EEA1	8411	2.20E-208	0.33220343	0.91	0.925	7.52E-204
CPEB4	80315	5.03E-149	0.236749664	0.972	0.979	1.72E-144
NT5C2	22978	5.09E-201	0.306545559	0.926	0.934	1.74E-196
PHC3	80012	1.01E-206	0.270210641	0.949	0.958	3.45E-202
ARHGEF9	23229	3.55E-190	0.296741378	0.931	0.936	1.21E-185
NRN1	51299	1.17E-100	0.513466242	0.801	0.813	4.00E-96
ARID5B	84159	1.07E-139	0.223374508	0.979	0.981	3.67E-135
CDC27	996	1.46E-209	0.288110814	0.936	0.95	4.97E-205
FTO	79068	9.83E-219	0.213810152	0.985	0.988	3.36E-214
ARID4A	5926	8.41E-128	0.279732891	0.941	0.951	2.87E-123
SPOPL	339745	2.78E-240	0.551963378	0.779	0.758	9.51E-236
RFX3	5991	9.64E-84	0.277853787	0.942	0.956	3.29E-79
MAP3K2	10746	1.69E-204	0.304103553	0.925	0.938	5.76E-200
CLASP2	23122	0.00E+00	0.196504626	0.996	0.996	0.00E+00
PTPN5	84867	5.99E-304	0.734203086	0.686	0.645	2.04E-299
NMNAT2	23057	2.65E-166	0.221779069	0.978	0.984	9.04E-162
PAK3	5063	8.39E-173	0.198357349	0.994	0.994	2.86E-168
KANTR	102723508	5.55E-201	0.316158498	0.916	0.923	1.89E-196
ZMYND11	10771	2.86E-212	0.311062398	0.919	0.93	9.76E-208
BCL11A	53335	2.07E-197	0.920926181	0.602	0.551	7.05E-193
ERC1	23085	1.21E-263	0.194494413	0.996	0.996	4.12E-259
DMTF1	9988	8.75E-218	0.267275429	0.947	0.963	2.99E-213
CDH11	1009	1.85E-152	0.30568851	0.922	0.945	6.30E-148
PCBP3	54039	3.69E-288	0.839080498	0.637	0.586	1.26E-283
N4BP2L2	10443	8.38E-210	0.197885713	0.993	0.995	2.86E-205
CDC73	79577	1.34E-210	0.37754121	0.876	0.887	4.56E-206
FBXO11	80204	4.28E-190	0.237903271	0.965	0.972	1.46E-185
AKT3	10000	9.46E-303	0.193521671	0.995	0.997	3.23E-298
SEPTIN11	55752	1.10E-169	0.265818843	0.946	0.949	3.75E-165
UMAD1	729852	6.74E-141	0.284062283	0.934	0.94	2.30E-136
RPAP2	79871	9.33E-207	0.264009567	0.946	0.958	3.19E-202
STX3	6809	1.14E-289	0.595098677	0.752	0.721	3.88E-285
PUS7L	83448	1.25E-145	0.335879142	0.9	0.909	4.27E-141
CELF2	10659	3.29E-257	0.184846551	0.999	0.999	1.12E-252
THUMPD2	80745	2.00E-230	0.434464427	0.84	0.828	6.83E-226
ZNF721	170960	1.82E-183	0.235678264	0.964	0.975	6.20E-179
NEURL1	9148	0.00E+00	0.860706995	0.625	0.53	0.00E+00
PTEN	5728	3.89E-177	0.245953466	0.957	0.966	1.33E-172
NME7	29922	1.06E-198	0.290210231	0.928	0.945	3.62E-194
TAOK1	57551	1.75E-188	0.211187337	0.98	0.984	5.97E-184
URI1	8725	8.75E-170	0.271099303	0.94	0.947	2.99E-165
GRIA4	2893	1.50E-169	0.212240507	0.979	0.997	5.10E-165
PDK3	5165	3.80E-181	0.326929638	0.904	0.928	1.30E-176
HES4	57801	2.40E-97	0.446158887	0.832	0.837	8.18E-93
PRNP	5621	1.18E-75	0.26963569	0.94	0.945	4.02E-71
HIVEP3	59269	3.41E-115	0.209472448	0.979	0.982	1.17E-110
RBM6	10180	8.78E-160	0.197623919	0.987	0.989	3.00E-155
ANKRD13C	81573	7.20E-166	0.293892986	0.923	0.935	2.46E-161
KLHDC10	23008	6.84E-137	0.2952476	0.922	0.934	2.34E-132
UBR5	51366	1.75E-196	0.20666506	0.98	0.987	5.97E-192
BTBD9	114781	9.27E-127	0.213994083	0.975	0.979	3.17E-122
DOP1A	23033	4.14E-179	0.215465593	0.974	0.98	1.41E-174
SELENOI	85465	1.47E-191	0.454922773	0.825	0.829	5.03E-187
TMCC1	23023	2.89E-198	0.202038228	0.983	0.988	9.88E-194
RNF130	55819	8.03E-179	0.289693775	0.925	0.937	2.74E-174
CLIP2	7461	3.74E-182	0.45997002	0.822	0.818	1.28E-177
ULK4	54986	6.14E-165	0.292322764	0.923	0.934	2.10E-160
WDR17	116966	2.02E-174	0.239844992	0.957	0.966	6.90E-170
HLCS	3141	1.16E-137	0.226258992	0.966	0.977	3.96E-133
PNMA2	10687	4.49E-123	0.405168574	0.853	0.873	1.53E-118
ARHGAP5	394	3.69E-112	0.243625536	0.954	0.961	1.26E-107
MFSD4B	91749	7.87E-178	0.377992594	0.869	0.865	2.69E-173
NSD1	64324	3.29E-139	0.226571507	0.965	0.971	1.12E-134
ERICH3	127254	5.68E-294	0.53158002	0.781	0.707	1.94E-289
CATSPER2	117155	1.36E-139	0.254242571	0.946	0.959	4.64E-135
ZNF254	9534	6.73E-195	0.361783084	0.878	0.889	2.30E-190
MBD5	55777	2.86E-260	0.179813073	0.996	0.996	9.77E-256
CHD9	80205	9.25E-219	0.185349617	0.992	0.993	3.16E-214
EPHA7	2045	0.00E+00	0.842443658	0.629	0.429	0.00E+00
SENP7	57337	7.41E-157	0.318716661	0.904	0.917	2.53E-152
PBRM1	55193	1.43E-136	0.251454608	0.947	0.962	4.88E-132
ZBTB20	26137	4.64E-135	0.308680831	0.91	0.907	1.58E-130
HERC1	8925	1.51E-261	0.182033854	0.993	0.995	5.14E-257
CCDC92	80212	3.64E-178	0.295056619	0.918	0.929	1.24E-173
CDK13	8621	3.39E-164	0.217945423	0.968	0.977	1.16E-159
GABRB3	2562	2.12E-221	0.180903982	0.993	0.994	7.22E-217
MVD	4597	7.94E-261	0.656342046	0.714	0.676	2.71E-256
PUM1	9698	1.54E-174	0.254942659	0.943	0.952	5.27E-170
WDFY3	23001	1.46E-200	0.196327462	0.982	0.988	4.97E-196
INVS	27130	5.28E-145	0.228856192	0.96	0.97	1.80E-140
EHBP1	23301	6.79E-150	0.178284368	0.994	0.996	2.32E-145
CBR4	84869	6.83E-137	0.277079675	0.928	0.941	2.33E-132
PPP1R13B	23368	5.45E-151	0.312556844	0.905	0.922	1.86E-146
NECAB2	54550	0.00E+00	0.983991956	0.568	0.419	0.00E+00
NBEA	26960	4.40E-164	0.172037391	0.997	0.996	1.50E-159
SUSD1	64420	7.69E-296	0.659770678	0.711	0.6	2.63E-291
NEXMIF	340533	2.11E-126	0.321234759	0.899	0.912	7.19E-122
LPGAT1	9926	1.54E-149	0.279962858	0.925	0.933	5.25E-145
PCGF5	84333	1.67E-174	0.315496408	0.902	0.912	5.71E-170
NLN	57486	4.59E-174	0.339461868	0.887	0.902	1.57E-169
LIPA	3988	6.33E-181	0.314385842	0.902	0.901	2.16E-176
POGZ	23126	1.10E-157	0.234276693	0.953	0.964	3.74E-153
MINDY2	54629	1.67E-161	0.316183915	0.9	0.914	5.70E-157
TTLL7	79739	3.01E-200	0.175685537	0.992	0.994	1.03E-195
XPO1	7514	4.52E-159	0.274819035	0.926	0.945	1.54E-154
PPHLN1	51535	9.87E-148	0.219275441	0.962	0.97	3.37E-143
PDCD4	27250	7.45E-293	0.661924266	0.707	0.657	2.54E-288
NUP58	9818	1.14E-152	0.343620751	0.881	0.891	3.89E-148
TFCP2	7024	1.97E-162	0.292054622	0.913	0.93	6.73E-158
ARHGEF3	50650	1.16E-127	0.326493548	0.891	0.932	3.96E-123
MBNL1	4154	1.67E-135	0.206765364	0.968	0.979	5.71E-131
FNDC3A	22862	2.09E-176	0.198680123	0.973	0.981	7.14E-172
KLK10	5655	0.00E+00	2.915392126	0.148	0.032	0.00E+00
DMXL1	1657	5.85E-153	0.219340277	0.959	0.97	2.00E-148
INPP5F	22876	3.86E-140	0.237324248	0.947	0.955	1.32E-135
SMG1	23049	1.97E-187	0.252423258	0.937	0.952	6.73E-183
HP1BP3	50809	4.71E-140	0.293726693	0.91	0.926	1.61E-135
WDR7	23335	5.10E-168	0.182156729	0.983	0.987	1.74E-163
SPIRE1	56907	2.12E-148	0.19394252	0.975	0.98	7.23E-144
PTPRB	5787	1.10E-185	0.578124488	0.747	0.73	3.77E-181
RC3H1	149041	1.82E-131	0.250939648	0.937	0.949	6.22E-127
HMGCR	3156	1.83E-168	0.408157642	0.84	0.854	6.25E-164
RNF216	54476	6.12E-169	0.332326612	0.885	0.895	2.09E-164
HMGB1	3146	2.30E-113	0.19392144	0.974	0.98	7.85E-109
CPLANE1	65250	1.41E-135	0.20130828	0.969	0.978	4.82E-131
HOOK3	84376	5.03E-150	0.227762828	0.951	0.965	1.72E-145
TP53BP1	7158	6.14E-180	0.291026971	0.91	0.924	2.09E-175
RNLS	55328	1.00E-142	0.379241189	0.856	0.862	3.42E-138
WDSUB1	151525	4.76E-243	0.491171609	0.792	0.777	1.63E-238
AIG1	51390	1.43E-123	0.167568563	0.991	0.989	4.89E-119
TIMP2	7077	4.96E-190	0.465656185	0.806	0.815	1.69E-185
PTCH2	8643	1.56E-243	0.668803223	0.7	0.648	5.32E-239
ERBIN	55914	7.55E-133	0.20061307	0.968	0.98	2.58E-128
LARP4B	23185	1.19E-165	0.249079604	0.936	0.953	4.08E-161
CHPT1	56994	3.50E-134	0.31836476	0.892	0.909	1.19E-129
DNMT3A	1788	1.11E-156	0.369332752	0.861	0.87	3.77E-152
METTL15	196074	2.08E-124	0.242618689	0.94	0.955	7.10E-120
VTA1	51534	1.99E-209	0.442009237	0.818	0.842	6.81E-205
MAGI1	9223	1.81E-300	0.175069053	0.984	0.986	6.19E-296
STK38	11329	6.37E-221	0.500630396	0.785	0.776	2.18E-216
DENND4A	10260	1.41E-148	0.201134566	0.966	0.975	4.82E-144
PLCZ1	89869	0.00E+00	2.444273813	0.204	0.064	0.00E+00
SMARCC1	6599	2.14E-226	0.489013328	0.791	0.78	7.32E-222
SVOP	55530	1.40E-209	0.470782753	0.801	0.794	4.77E-205
AGBL4	84871	1.43E-145	0.153256062	0.998	0.998	4.87E-141
XRN1	54464	3.24E-169	0.262556843	0.925	0.94	1.11E-164
EPN2	22905	4.89E-196	0.399614544	0.841	0.843	1.67E-191
ELAVL4	1996	7.26E-133	0.252344866	0.931	0.951	2.48E-128
AHCYL2	23382	2.40E-116	0.214062779	0.956	0.972	8.20E-112
NPHP1	4867	5.92E-231	0.631072301	0.716	0.67	2.02E-226
PLPP1	8611	1.91E-122	0.232848371	0.943	0.959	6.52E-118
RALGAPA1	253959	9.26E-136	0.175455351	0.981	0.986	3.16E-131
SPIN1	10927	4.88E-132	0.197515353	0.966	0.972	1.67E-127
FBXL17	64839	9.30E-128	0.154630876	0.995	0.995	3.18E-123
NRXN1	9378	2.41E-177	0.146377181	1	1	8.23E-173
TENM1	10178	1.72E-94	0.266498836	0.92	0.927	5.87E-90
PDGFC	56034	0.00E+00	2.094385834	0.259	0.104	0.00E+00
GNB1	2782	7.42E-118	0.202638956	0.961	0.97	2.53E-113
NLGN4Y	22829	8.49E-173	0.24836374	0.931	0.893	2.90E-168
TAF15	8148	8.80E-147	0.229065182	0.943	0.959	3.00E-142
SLC25A12	8604	1.48E-127	0.164377201	0.986	0.99	5.07E-123
PCDH10	57575	3.15E-176	0.513449235	0.774	0.762	1.08E-171
LNPK	80856	2.93E-183	0.3662991	0.857	0.875	9.99E-179
BEX4	56271	1.10E-101	0.449324052	0.809	0.816	3.77E-97
GNAO1	2775	1.27E-133	0.185900226	0.971	0.976	4.35E-129
CHM	1121	4.89E-128	0.238688642	0.936	0.949	1.67E-123
NUBPL	80224	9.95E-163	0.394370116	0.84	0.842	3.40E-158
DNAH6	1768	7.87E-103	0.351505996	0.865	0.887	2.69E-98
BCAT1	586	1.31E-129	0.300681247	0.896	0.913	4.46E-125
AFDN	4301	5.25E-169	0.222285694	0.946	0.961	1.79E-164
NRIP1	8204	1.92E-128	0.32594589	0.88	0.905	6.54E-124
R3HDM1	23518	1.39E-93	0.149684805	0.994	0.996	4.76E-89
DYRK1A	1859	5.61E-133	0.190635441	0.966	0.976	1.91E-128
KIF1B	23095	3.81E-141	0.150171416	0.993	0.993	1.30E-136
GUCY1A2	2977	1.84E-69	0.315979854	0.885	0.904	6.28E-65
AFF4	27125	2.34E-121	0.208472937	0.953	0.967	7.98E-117
REEP1	65055	2.29E-110	0.213840923	0.949	0.961	7.83E-106
ZMYM4	9202	8.86E-119	0.203147326	0.956	0.967	3.02E-114
ZCCHC17	51538	2.47E-205	0.405291144	0.831	0.833	8.43E-201
TRNAU1AP	54952	2.84E-193	0.494588409	0.781	0.777	9.68E-189
SCOC	60592	2.10E-91	0.339975671	0.869	0.886	7.18E-87
LARP1B	55132	1.54E-105	0.211327213	0.95	0.962	5.25E-101
RNGTT	8732	1.41E-123	0.221847172	0.943	0.953	4.82E-119
AGPAT4	56895	1.18E-149	0.337808298	0.87	0.877	4.02E-145
FNBP1	23048	9.45E-105	0.220021353	0.944	0.953	3.23E-100
FILIP1	27145	0.00E+00	1.663464995	0.347	0.197	0.00E+00
ROCK1	6093	1.60E-164	0.270520568	0.911	0.932	5.46E-160
PCNX4	64430	1.41E-168	0.33085988	0.873	0.89	4.80E-164
DEPTOR	64798	3.98E-72	0.460344553	0.798	0.888	1.36E-67
ROBO1	6091	4.23E-61	0.136216021	0.999	0.999	1.45E-56
TSC22D1	8848	6.37E-97	0.149268294	0.99	0.991	2.18E-92
NIPAL2	79815	8.46E-144	0.429637678	0.814	0.84	2.89E-139
YWHAQ	10971	3.12E-135	0.311887414	0.883	0.901	1.07E-130
EML6	400954	1.88E-305	0.426483949	0.815	0.755	6.41E-301
ECE2	9718	1.59E-104	0.298453694	0.89	0.912	5.41E-100
CPD	1362	1.16E-124	0.325866654	0.873	0.889	3.95E-120
MAP3K13	9175	4.41E-90	0.164848904	0.976	0.982	1.51E-85
MDGA2	161357	5.39E-28	0.131113421	0.999	0.999	1.84E-23
GUCY1B1	2983	1.23E-241	0.48047262	0.784	0.777	4.21E-237
RNMT	8731	6.51E-80	0.250094184	0.919	0.936	2.22E-75
DCUN1D4	23142	1.05E-122	0.230474789	0.931	0.946	3.57E-118
SETD2	29072	1.02E-107	0.181490338	0.963	0.973	3.47E-103
DPYSL5	56896	7.81E-126	0.28488669	0.896	0.908	2.67E-121
BMPR2	659	1.99E-136	0.140866854	0.99	0.993	6.81E-132
SNAP91	9892	1.27E-117	0.135952662	0.993	0.996	4.32E-113
DPP10	57628	6.20E-02	0.133545396	0.994	0.998	1.00E+00
SHOC2	8036	1.05E-178	0.352465161	0.854	0.858	3.58E-174
TMEM232	642987	2.38E-62	0.152341336	0.981	0.989	8.14E-58
ALS2	57679	5.29E-158	0.292716273	0.89	0.912	1.81E-153
PHF3	23469	1.04E-98	0.187676534	0.957	0.97	3.55E-94
NSMAF	8439	4.00E-140	0.249164039	0.917	0.934	1.37E-135
RASA2	5922	4.67E-109	0.236434574	0.925	0.939	1.59E-104
SYT14	255928	1.13E-220	0.16001651	0.975	0.98	3.85E-216
HECW1	23072	1.59E-51	0.129719467	0.995	0.997	5.44E-47
HECTD4	283450	1.03E-108	0.150098263	0.981	0.986	3.52E-104
LONP2	83752	9.58E-122	0.197585856	0.949	0.964	3.27E-117
RTN4	57142	1.22E-104	0.138722458	0.988	0.992	4.18E-100
RAB3GAP1	22930	3.32E-103	0.203263404	0.943	0.955	1.13E-98
TSHZ2	128553	1.10E-77	0.543750802	0.744	0.755	3.76E-73
BCKDHB	594	7.25E-120	0.2463617	0.914	0.925	2.47E-115
MIGA1	374986	2.87E-120	0.234748302	0.921	0.937	9.80E-116
LIMCH1	22998	7.80E-65	0.146500007	0.979	0.988	2.66E-60
APC	324	1.54E-90	0.144870198	0.98	0.986	5.27E-86
TNR	7143	2.85E-24	0.223396626	0.928	0.912	9.71E-20
MYO9A	4649	1.02E-107	0.135715935	0.986	0.991	3.47E-103
DDHD1	80821	3.74E-114	0.184549496	0.953	0.972	1.28E-109
DIAPH1	1729	2.30E-186	0.426160771	0.806	0.806	7.86E-182
GNAQ	2776	3.21E-86	0.129220671	0.99	0.992	1.10E-81
ZBTB8OS	339487	7.03E-85	0.223897518	0.927	0.95	2.40E-80
YLPM1	56252	2.65E-108	0.183752879	0.953	0.966	9.04E-104
FBXW4	6468	4.36E-161	0.348710496	0.849	0.854	1.49E-156
UBE2B	7320	2.77E-72	0.198162838	0.942	0.955	9.44E-68
PRKAR1B	5575	8.66E-74	0.176863567	0.956	0.965	2.96E-69
PRKCI	5584	1.87E-162	0.362788172	0.84	0.85	6.38E-158
FRY	10129	4.13E-71	0.122449257	0.992	0.994	1.41E-66
CCNT2	905	2.01E-123	0.234254236	0.918	0.936	6.87E-119
RNF111	54778	8.81E-107	0.233877588	0.918	0.936	3.01E-102
ATP6V1A	523	6.08E-90	0.209860733	0.933	0.948	2.08E-85
FGGY	55277	1.72E-189	0.483088343	0.772	0.738	5.88E-185
UBE3A	7337	6.17E-70	0.143123528	0.977	0.982	2.11E-65
CCSER2	54462	3.67E-90	0.139978008	0.979	0.985	1.25E-85
STRN3	29966	6.43E-88	0.175120194	0.955	0.97	2.19E-83
ZMYND8	23613	4.56E-108	0.147839534	0.973	0.983	1.56E-103
RAB11FIP4	84440	2.12E-95	0.226997424	0.921	0.945	7.23E-91
KIAA0825	285600	3.13E-43	0.125601817	0.988	0.992	1.07E-38
PUM2	23369	5.15E-93	0.186513053	0.947	0.964	1.76E-88
ABR	29	5.99E-77	0.254996276	0.903	0.923	2.04E-72
CPEB2	132864	3.42E-120	0.417144832	0.807	0.823	1.17E-115
AGTPBP1	23287	3.90E-78	0.144238218	0.975	0.983	1.33E-73
FBXL20	84961	2.76E-72	0.154240201	0.968	0.978	9.43E-68
LDAH	60526	3.37E-148	0.348579295	0.846	0.858	1.15E-143
PARG	8505	6.62E-108	0.298228354	0.876	0.89	2.26E-103
FNIP1	96459	1.52E-96	0.194814254	0.941	0.96	5.19E-92
RNPC3	55599	1.12E-28	0.159794414	0.964	0.977	3.83E-24
WAC	51322	5.53E-83	0.18994129	0.944	0.954	1.89E-78
LMTK2	22853	8.32E-121	0.229882011	0.918	0.94	2.84E-116
TRIM2	23321	5.46E-67	0.132568639	0.982	0.985	1.86E-62
FOXJ3	22887	7.18E-101	0.206362062	0.933	0.947	2.45E-96
MT-CO3	4514	6.73E-11	0.117779842	0.992	0.991	2.30E-06
STAG1	10274	8.66E-81	0.220125837	0.924	0.933	2.96E-76
TBC1D22A	25771	1.01E-119	0.256212268	0.901	0.919	3.45E-115
LMBRD1	55788	1.47E-111	0.221207142	0.923	0.94	5.02E-107
TNRC6A	27327	1.53E-97	0.106862909	0.999	0.999	5.23E-93
ZFYVE9	9372	3.89E-94	0.195885311	0.939	0.953	1.33E-89
NCKAP1	10787	1.60E-77	0.150415063	0.969	0.976	5.45E-73
WBP1L	54838	6.26E-228	0.590389974	0.714	0.687	2.14E-223
HELZ	9931	1.08E-95	0.205676266	0.932	0.944	3.70E-91
ZNF518A	9849	2.34E-61	0.183878489	0.946	0.959	7.98E-57
RNF149	284996	2.43E-161	0.338118952	0.85	0.858	8.30E-157
PLXNA2	5362	9.54E-191	0.382778513	0.824	0.805	3.26E-186
ATF2	1386	2.65E-123	0.25201428	0.902	0.918	9.04E-119
MAPT	4137	8.32E-56	0.130828458	0.981	0.986	2.84E-51
ZFP90	146198	7.43E-149	0.371847946	0.83	0.836	2.54E-144
TPD52	7163	7.94E-32	0.151256518	0.967	0.971	2.71E-27
FIGN	55137	5.64E-01	0.237285697	0.911	0.953	1.00E+00
RABEP1	9135	6.33E-89	0.176788313	0.95	0.966	2.16E-84
CCDC7	79741	2.63E-98	0.226006841	0.918	0.931	8.96E-94
PRKAR2B	5577	1.11E-106	0.328364578	0.855	0.868	3.78E-102
ZNF25	219749	4.64E-177	0.371144968	0.83	0.831	1.58E-172
R3HDM2	22864	1.45E-59	0.122310381	0.986	0.99	4.95E-55
ZNF83	55769	2.38E-87	0.292587732	0.876	0.883	8.13E-83
DCX	1641	3.79E-178	0.452503527	0.784	0.756	1.29E-173
ESRRG	2104	1.37E-44	0.190600646	0.94	0.963	4.68E-40
GPATCH2	55105	1.43E-93	0.198123086	0.935	0.956	4.89E-89
TNIK	23043	1.82E-29	0.121933928	0.985	0.991	6.23E-25
XPO4	64328	9.64E-133	0.286171004	0.879	0.899	3.29E-128
FAM171A1	221061	5.41E-78	0.176856811	0.948	0.966	1.85E-73
ASH1L	55870	7.77E-74	0.130303815	0.979	0.986	2.65E-69
MT-ND3	4537	1.90E-14	0.119548416	0.986	0.987	6.47E-10
HERC2	8924	1.91E-87	0.164107439	0.956	0.971	6.51E-83
FAM13C	220965	1.42E-139	0.360869893	0.834	0.852	4.86E-135
ST3GAL3	6487	2.08E-79	0.181695272	0.944	0.965	7.09E-75
NBAS	51594	2.02E-79	0.140761254	0.971	0.979	6.91E-75
SNRPN	6638	6.39E-84	0.102335247	0.997	0.997	2.18E-79
MT-CO1	4512	1.02E-08	0.116658037	0.987	0.988	3.49E-04
KAT6B	23522	1.40E-61	0.194683433	0.935	0.947	4.78E-57
NCOA2	10499	4.41E-77	0.144340819	0.968	0.981	1.51E-72
PRMT9	90826	3.52E-92	0.386807522	0.818	0.835	1.20E-87
ARID4B	51742	6.26E-72	0.132018199	0.976	0.985	2.14E-67
ACVR2A	92	4.05E-186	0.442244004	0.787	0.769	1.38E-181
FXR1	8087	2.13E-95	0.212070864	0.923	0.941	7.27E-91
CCNY	219771	2.24E-84	0.170428086	0.95	0.964	7.63E-80
SND1	27044	4.19E-146	0.287290507	0.876	0.888	1.43E-141
GFOD1	54438	5.09E-125	0.37206657	0.826	0.844	1.74E-120
LUC7L3	51747	5.85E-61	0.132573288	0.975	0.985	2.00E-56
SPECC1L	23384	9.84E-88	0.1896436	0.937	0.952	3.36E-83
ARNT2	9915	3.82E-259	0.620527027	0.695	0.65	1.30E-254
NSMCE2	286053	3.23E-63	0.144014462	0.967	0.977	1.10E-58
ARL6IP1	23204	9.88E-85	0.369510151	0.827	0.816	3.37E-80
ZHX3	23051	2.17E-83	0.201518906	0.929	0.947	7.41E-79
POLR3G	10622	6.55E-258	0.780012291	0.622	0.545	2.24E-253
PRH1	5554	4.55E-64	0.170414355	0.949	0.964	1.55E-59
UBE2R2	54926	2.45E-85	0.215183445	0.92	0.941	8.37E-81
PTPRN2	5799	2.67E-27	0.099727004	0.996	0.996	9.12E-23
ZNF609	23060	1.69E-75	0.186242381	0.938	0.957	5.76E-71
CTNND2	1501	3.02E-77	0.093890425	1	0.999	1.03E-72
LDLRAD4	753	4.01E-45	0.1110546	0.988	0.992	1.37E-40
ECPAS	23392	4.21E-89	0.177855182	0.943	0.961	1.44E-84
ANKRD11	29123	2.80E-79	0.185195975	0.938	0.953	9.55E-75
DENND5B	160518	2.05E-58	0.110131823	0.988	0.992	7.01E-54
URGCP	55665	3.06E-86	0.226752305	0.911	0.931	1.04E-81
TBCA	6902	1.03E-70	0.185528728	0.937	0.947	3.52E-66
ASB18	401036	6.60E-204	1.055239405	0.512	0.405	2.25E-199
SPPL3	121665	3.47E-100	0.227054073	0.909	0.924	1.18E-95
PIK3CB	5291	5.23E-81	0.175571215	0.942	0.956	1.78E-76
PPP2R5E	5529	1.37E-70	0.170580582	0.945	0.961	4.68E-66
PHACTR4	65979	1.38E-97	0.275021494	0.879	0.896	4.70E-93
FBXW11	23291	1.79E-89	0.198116696	0.927	0.947	6.10E-85
VPS53	55275	3.98E-72	0.160824184	0.951	0.967	1.36E-67
ARIH1	25820	7.94E-69	0.134849113	0.968	0.979	2.71E-64
ARHGEF12	23365	4.43E-62	0.11847967	0.979	0.987	1.51E-57
MGA	23269	7.14E-146	0.361900901	0.827	0.833	2.44E-141
CAMSAP2	23271	4.57E-57	0.134143527	0.968	0.976	1.56E-52
HPRT1	3251	7.34E-94	0.243832205	0.897	0.918	2.50E-89
STXBP5L	9515	0.00E+00	0.11174654	0.983	0.914	0.00E+00
CHD2	1106	1.68E-53	0.123288897	0.975	0.984	5.74E-49
ZRANB3	84083	2.04E-88	0.254789823	0.89	0.911	6.97E-84
TRIM36	55521	4.82E-123	0.319117239	0.851	0.803	1.64E-118
USP33	23032	8.63E-67	0.127977083	0.971	0.983	2.95E-62
TRIM44	54765	6.33E-77	0.164008627	0.947	0.966	2.16E-72
MTCH1	23787	1.31E-125	0.371496132	0.82	0.827	4.46E-121
KDM2A	22992	4.14E-77	0.189795067	0.93	0.949	1.41E-72
TTC38	55020	0.00E+00	1.921482092	0.28	0.117	0.00E+00
UPF3A	65110	1.87E-71	0.230566789	0.904	0.927	6.38E-67
MT-CYB	4519	1.82E-11	0.110689381	0.982	0.983	6.21E-07
ZNF706	51123	4.10E-104	0.28189224	0.872	0.893	1.40E-99
SLX4IP	128710	2.15E-142	0.368519094	0.821	0.82	7.33E-138
ASCC3	10973	4.28E-46	0.120401321	0.975	0.984	1.46E-41
GIGYF2	26058	3.56E-70	0.166704128	0.944	0.959	1.22E-65
SLC9A9	285195	2.23E-161	0.527613049	0.735	0.713	7.62E-157
TTC19	54902	3.14E-64	0.16798242	0.943	0.958	1.07E-59
ADNP	23394	3.07E-63	0.185974799	0.931	0.952	1.05E-58
SLC13A3	64849	3.54E-143	0.449982016	0.775	0.769	1.21E-138
SRSF11	9295	5.87E-40	0.115718755	0.977	0.985	2.01E-35
AFF3	3899	5.72E-53	0.096330921	0.99	0.992	1.95E-48
SLC12A2	6558	7.67E-126	0.259340883	0.884	0.914	2.62E-121
BPTF	2186	6.74E-52	0.147805114	0.955	0.969	2.30E-47
TMEM62	80021	1.86E-185	0.464078397	0.767	0.752	6.36E-181
CNTN4	152330	2.70E-26	0.091450629	0.993	0.988	9.21E-22
SLC25A26	115286	1.90E-153	0.363534516	0.822	0.828	6.48E-149
NTRK3	4916	1.66E-49	0.169887021	0.94	0.924	5.65E-45
TNPO3	23534	5.45E-128	0.315046962	0.85	0.874	1.86E-123
COPG2	26958	8.87E-128	0.384502434	0.81	0.808	3.03E-123
SENP6	26054	8.91E-65	0.130284376	0.966	0.978	3.04E-60
ANKRD7	56311	1.43E-74	0.224012258	0.905	0.923	4.88E-70
CEP83	51134	1.81E-147	0.423437864	0.788	0.797	6.16E-143
ARGLU1	55082	2.89E-36	0.184241238	0.93	0.954	9.85E-32
PCNT	5116	9.41E-184	0.539414776	0.727	0.72	3.21E-179
MAPK14	1432	1.86E-104	0.237232754	0.896	0.915	6.36E-100
ADD3	120	1.24E-44	0.122696436	0.97	0.975	4.22E-40
ZNF292	23036	5.80E-49	0.112288015	0.977	0.983	1.98E-44
RSF1	51773	5.63E-55	0.136752092	0.96	0.973	1.92E-50
MTMR2	8898	2.06E-197	0.481195572	0.756	0.75	7.02E-193
PSPC1	55269	1.53E-58	0.115610374	0.974	0.983	5.22E-54
RUFY2	55680	1.73E-85	0.194208825	0.922	0.943	5.89E-81
ASXL1	171023	2.42E-107	0.294473086	0.86	0.874	8.27E-103
PPP6R2	9701	5.25E-48	0.137195994	0.959	0.977	1.79E-43
MAPKBP1	23005	1.04E-118	0.315341201	0.847	0.871	3.56E-114
USP53	54532	1.61E-122	0.388549928	0.805	0.822	5.49E-118
RAB11A	8766	7.06E-53	0.235568068	0.895	0.91	2.41E-48
PLA2G12A	81579	4.80E-178	0.541227683	0.724	0.709	1.64E-173
SENP5	205564	1.12E-97	0.222281362	0.903	0.926	3.82E-93
KIF21A	55605	4.92E-47	0.09212231	0.988	0.991	1.68E-42
PKNOX1	5316	2.44E-152	0.431114124	0.781	0.793	8.31E-148
CCDC144A	9720	7.33E-52	0.218427905	0.905	0.936	2.50E-47
KIF2A	3796	2.29E-98	0.231134613	0.897	0.919	7.83E-94
SMG6	23293	1.25E-99	0.273544799	0.871	0.887	4.26E-95
BRAF	673	6.85E-48	0.107819413	0.977	0.984	2.34E-43
CHCHD3	54927	7.52E-51	0.134463346	0.959	0.972	2.57E-46
DDX5	1655	4.19E-34	0.140283278	0.955	0.976	1.43E-29
SETD5	55209	4.27E-43	0.105862433	0.978	0.986	1.46E-38
UBE3C	9690	1.20E-66	0.152204732	0.947	0.963	4.08E-62
POLA1	5422	4.88E-175	0.490575639	0.749	0.733	1.67E-170
VPS13B	157680	2.84E-37	0.096843248	0.984	0.988	9.71E-33
MAPKAP1	79109	1.15E-89	0.201650228	0.915	0.936	3.94E-85
UBE2K	3093	9.78E-45	0.124782681	0.965	0.976	3.34E-40
PIAS2	9063	5.00E-59	0.142551023	0.953	0.968	1.71E-54
MICU1	10367	3.16E-56	0.100157374	0.981	0.986	1.08E-51
SCN3B	55800	0.00E+00	0.564407114	0.711	0.602	0.00E+00
ANAPC10	10393	3.56E-68	0.181443945	0.927	0.943	1.21E-63
TYW1	55253	5.91E-111	0.307964109	0.849	0.863	2.02E-106
HUWE1	10075	3.30E-79	0.190270977	0.921	0.937	1.13E-74
SEC24B	10427	2.47E-65	0.196524134	0.917	0.936	8.43E-61
ARHGAP35	2909	8.27E-61	0.173060104	0.932	0.95	2.82E-56
TUBA1B	10376	6.03E-37	0.143879544	0.951	0.96	2.06E-32
HK1	3098	3.47E-151	0.361209112	0.818	0.827	1.19E-146
PPP1R12B	4660	6.32E-64	0.119388414	0.967	0.983	2.16E-59
FGFR1	2260	6.65E-103	0.364327028	0.816	0.885	2.27E-98
SLC22A15	55356	2.53E-69	0.197496282	0.916	0.94	8.65E-65
SAMD12	401474	4.56E-20	0.088329309	0.988	0.992	1.56E-15
MRTFA	57591	4.41E-75	0.156513561	0.942	0.963	1.51E-70
GPALPP1	55425	4.47E-135	0.294468912	0.856	0.876	1.53E-130
TTC21B	79809	1.99E-86	0.223733247	0.899	0.922	6.81E-82
MTF2	22823	1.16E-84	0.259424443	0.877	0.896	3.96E-80
MACF1	23499	6.96E-36	0.075491565	0.996	0.996	2.38E-31
ATXN2	6311	5.00E-38	0.103025664	0.977	0.985	1.71E-33
PLPPR4	9890	3.72E-54	0.161715169	0.938	0.954	1.27E-49
VTI1A	143187	2.95E-33	0.097801468	0.98	0.986	1.01E-28
YTHDC2	64848	7.22E-54	0.148608891	0.946	0.96	2.47E-49
RAPGEF6	51735	2.00E-24	0.102001217	0.977	0.985	6.83E-20
PURA	5813	4.03E-51	0.218499792	0.901	0.919	1.38E-46
PIAS1	8554	3.39E-50	0.128414379	0.959	0.97	1.16E-45
RAB2A	5862	1.18E-61	0.149177085	0.945	0.961	4.03E-57
SIN3B	23309	1.20E-213	0.495855425	0.743	0.725	4.08E-209
HSD17B4	3295	1.98E-74	0.185937888	0.921	0.939	6.76E-70
MOSMO	730094	8.54E-42	0.147126566	0.946	0.963	2.91E-37
MKNK1	8569	4.11E-106	0.381347777	0.804	0.83	1.40E-101
BMT2	154743	2.11E-80	0.224748541	0.896	0.923	7.22E-76
FSD1L	83856	1.35E-57	0.16791499	0.932	0.948	4.62E-53
RASA1	5921	2.51E-133	0.150748453	0.943	0.949	8.56E-129
KDM1A	23028	1.20E-170	0.427859078	0.778	0.78	4.11E-166
SOS2	6655	1.11E-45	0.159411523	0.937	0.959	3.77E-41
LUC7L2	51631	1.57E-39	0.09313478	0.981	0.987	5.36E-35
STRBP	55342	1.29E-14	0.082599938	0.988	0.994	4.42E-10
SLC26A8	116369	6.48E-202	0.597764474	0.691	0.629	2.21E-197
RTF1	23168	1.52E-117	0.319314976	0.838	0.865	5.19E-113
KLHL2	11275	5.04E-170	0.435578563	0.773	0.766	1.72E-165
CNOT6L	246175	1.67E-126	0.32772346	0.833	0.847	5.71E-122
THRB	7068	4.66E-11	0.11386155	0.966	0.98	1.59E-06
TMTC3	160418	9.01E-111	0.294662677	0.852	0.872	3.07E-106
MIA2	4253	2.76E-130	0.321991669	0.836	0.853	9.43E-126
RPRD1A	55197	9.04E-61	0.154226376	0.939	0.957	3.09E-56
RAPGEF4	11069	8.49E-23	0.080708175	0.988	0.99	2.90E-18
BTBD10	84280	1.66E-69	0.184943709	0.919	0.939	5.68E-65
TXNRD1	7296	3.82E-164	0.414018013	0.784	0.789	1.30E-159
ZEB1	6935	7.17E-74	0.077365941	0.99	0.993	2.45E-69
MTUS2	23281	7.76E-01	0.072682262	0.993	0.977	1.00E+00
KIAA1549L	25758	1.03E-75	0.091558465	0.98	0.984	3.51E-71
USP15	9958	5.91E-58	0.149472545	0.941	0.959	2.02E-53
KPNA6	23633	4.18E-90	0.247595918	0.879	0.901	1.43E-85
ATXN10	25814	1.68E-64	0.13701393	0.949	0.965	5.72E-60
TATDN3	128387	7.39E-159	0.451672816	0.763	0.756	2.52E-154
SH3BGRL	6451	9.22E-56	0.282267442	0.858	0.888	3.15E-51
DTD1	92675	1.28E-115	0.311117969	0.841	0.855	4.37E-111
RAP1GDS1	5910	1.12E-25	0.078659918	0.988	0.993	3.81E-21
MEGF9	1955	1.41E-111	0.14231586	0.945	0.96	4.81E-107
DISP1	84976	1.11E-190	0.579321807	0.698	0.655	3.79E-186
STXBP1	6812	8.23E-22	0.096681333	0.974	0.982	2.81E-17
IQCB1	9657	1.15E-139	0.350180765	0.817	0.821	3.94E-135
YEATS2	55689	3.70E-61	0.16687337	0.927	0.948	1.26E-56
OXCT1	5019	2.23E-116	0.288483847	0.852	0.879	7.62E-112
PRRC2B	84726	4.78E-76	0.200785234	0.905	0.926	1.63E-71
IQGAP1	8826	4.93E-119	0.323090945	0.831	0.865	1.68E-114
BORCS5	118426	3.22E-107	0.31933901	0.833	0.845	1.10E-102
HECW2	57520	1.10E-19	0.086282826	0.979	0.983	3.74E-15
CSNK1A1	1452	1.40E-43	0.124905657	0.953	0.968	4.79E-39
COP1	64326	1.55E-41	0.100597028	0.969	0.979	5.29E-37
ZNF529	57711	2.30E-127	0.291054006	0.849	0.864	7.85E-123
DMXL2	23312	8.14E-30	0.101558583	0.968	0.977	2.78E-25
RB1CC1	9821	9.81E-62	0.137563601	0.944	0.965	3.35E-57
RUFY3	22902	6.00E-36	0.087820938	0.977	0.985	2.05E-31
CRIM1	51232	2.11E-43	0.532042974	0.718	0.778	7.19E-39
PHLPP2	23035	5.82E-92	0.246484054	0.875	0.9	1.99E-87
ZNF718	255403	3.31E-108	0.298487353	0.844	0.861	1.13E-103
KLHL22	84861	3.93E-120	0.352280244	0.813	0.826	1.34E-115
AGO4	192670	3.43E-68	0.211892865	0.896	0.92	1.17E-63
MIB1	57534	3.96E-74	0.196617581	0.905	0.93	1.35E-69
GPATCH2L	55668	1.79E-74	0.190166076	0.909	0.935	6.10E-70
MDM4	4194	6.75E-64	0.27165156	0.859	0.886	2.30E-59
LMBR1	64327	3.47E-54	0.166403226	0.924	0.945	1.18E-49
C2CD5	9847	3.64E-25	0.078372421	0.982	0.987	1.24E-20
ZNF544	27300	2.68E-87	0.266248493	0.862	0.883	9.14E-83
PROX1	5629	3.45E-60	0.288108781	0.849	0.912	1.18E-55
ZDBF2	57683	2.04E-113	0.303180997	0.84	0.862	6.96E-109
FBXO42	54455	4.16E-73	0.229286424	0.884	0.907	1.42E-68
INO80	54617	8.41E-73	0.214584016	0.893	0.921	2.87E-68
SARAF	51669	1.80E-48	0.179355834	0.915	0.929	6.15E-44
MAP2K5	5607	1.74E-50	0.14812907	0.935	0.953	5.94E-46
CDK14	5218	5.68E-01	0.05839421	0.995	0.995	1.00E+00
COMMD1	150684	1.61E-41	0.144992815	0.937	0.957	5.51E-37
NBEAL1	65065	2.25E-65	0.178760388	0.915	0.937	7.68E-61
FAM13B	51306	1.52E-28	0.107953045	0.961	0.972	5.18E-24
WWOX	51741	8.54E-13	0.070514033	0.986	0.993	2.92E-08
PCLO	27445	2.46E-11	0.051249146	0.999	0.999	8.40E-07
AP2B1	163	5.96E-43	0.131119994	0.945	0.96	2.04E-38
BMPER	168667	2.81E-36	0.788799439	0.599	0.682	9.59E-32
NOVA1	4857	2.86E-12	0.093183632	0.97	0.984	9.77E-08
ETFDH	2110	9.36E-49	0.202774795	0.899	0.924	3.20E-44
LRBA	987	5.87E-32	0.084010918	0.976	0.981	2.00E-27
MAGI3	260425	1.15E-36	0.098797515	0.966	0.982	3.91E-32
MMP16	4325	2.42E-84	0.282419102	0.85	0.862	8.27E-80
CAPN7	23473	3.26E-72	0.209176763	0.894	0.919	1.11E-67
THOC1	9984	5.54E-111	0.314379306	0.831	0.848	1.89E-106
ZFR	51663	1.93E-45	0.131867541	0.943	0.96	6.58E-41
SMC6	79677	5.42E-125	0.302162365	0.838	0.85	1.85E-120
ST7	7982	9.51E-101	0.281617082	0.85	0.871	3.25E-96
UBE2E2	7325	6.78E-29	0.051145556	0.997	0.997	2.31E-24
CDH18	1016	7.72E-05	0.046631192	1	0.999	1.00E+00
DCAF6	55827	6.07E-32	0.096372233	0.966	0.975	2.07E-27
TRAPPC9	83696	1.36E-44	0.161999265	0.923	0.948	4.64E-40
NCOA1	8648	4.21E-11	0.057881174	0.992	0.994	1.44E-06
LRP1B	53353	1.88E-13	0.046235008	1	1	6.41E-09
ASXL2	55252	2.25E-95	0.2620978	0.861	0.884	7.70E-91
CEP350	9857	1.68E-34	0.113836542	0.954	0.97	5.75E-30
THADA	63892	3.78E-67	0.215499672	0.889	0.909	1.29E-62
KIAA0319L	79932	4.37E-50	0.134926435	0.94	0.96	1.49E-45
SMYD2	56950	5.43E-173	0.851365519	0.572	0.511	1.85E-168
LSM14A	26065	2.92E-72	0.227286551	0.881	0.903	9.96E-68
NGLY1	55768	1.35E-50	0.147328366	0.931	0.955	4.61E-46
MTHFD1L	25902	1.17E-47	0.17074046	0.916	0.946	3.98E-43
ATRX	546	2.75E-15	0.073289451	0.98	0.987	9.39E-11
SNX29	92017	7.48E-41	0.165854298	0.919	0.942	2.55E-36
ZC3H14	79882	2.53E-82	0.25622487	0.863	0.881	8.65E-78
BAALC	79870	1.59E-77	0.324508123	0.823	0.787	5.42E-73
CCDC66	285331	1.16E-45	0.188670293	0.904	0.931	3.95E-41
ZDHHC21	340481	9.18E-33	0.103258591	0.959	0.973	3.14E-28
ANK3	288	3.24E-19	0.043706076	0.999	0.999	1.11E-14
TTC27	55622	1.19E-178	0.552403033	0.702	0.685	4.06E-174
USP25	29761	2.43E-57	0.197028093	0.898	0.922	8.28E-53
CACUL1	143384	4.71E-89	0.232804744	0.876	0.899	1.61E-84
RALGPS1	9649	2.22E-28	0.117027932	0.949	0.964	7.59E-24
AUH	549	2.44E-24	0.126118853	0.943	0.96	8.35E-20
CADM2	253559	2.99E-66	0.042511574	0.999	1	1.02E-61
UNC5C	8633	8.76E-04	0.052640667	0.992	0.99	1.00E+00
ABI2	10152	6.07E-19	0.099804768	0.96	0.973	2.07E-14
EIF2AK2	5610	1.50E-118	0.298301743	0.836	0.852	5.13E-114
ATP6V1H	51606	9.68E-47	0.124353132	0.943	0.965	3.31E-42
UBA6	55236	1.17E-58	0.196225353	0.897	0.922	4.00E-54
NIPAL3	57185	6.96E-108	0.334281669	0.815	0.837	2.38E-103
RFLNA	144347	9.18E-105	0.332288693	0.816	0.834	3.13E-100
HIVEP1	3096	2.01E-172	0.355119193	0.803	0.773	6.85E-168
KMT2E	55904	5.16E-23	0.094222456	0.962	0.975	1.76E-18
PDXDC1	23042	8.57E-23	0.193397232	0.898	0.924	2.93E-18
NISCH	11188	7.57E-74	0.260212994	0.857	0.883	2.58E-69
KIDINS220	57498	3.07E-86	0.191147784	0.899	0.916	1.05E-81
ANKRD17	26057	7.43E-16	0.049126764	0.992	0.995	2.54E-11
FEZ2	9637	8.46E-53	0.256401022	0.859	0.89	2.89E-48
SLC4A8	9498	3.33E-29	0.091445546	0.963	0.979	1.14E-24
ZNF33A	7581	1.65E-101	0.311090925	0.827	0.844	5.65E-97
CERS5	91012	7.10E-96	0.262866263	0.855	0.879	2.43E-91
IQSEC1	9922	6.07E-57	0.188729732	0.9	0.925	2.07E-52
UBXN4	23190	4.98E-63	0.155445482	0.921	0.947	1.70E-58
ORC4	5000	2.48E-52	0.185478378	0.902	0.922	8.48E-48
L3MBTL1	26013	5.68E-171	0.476857665	0.737	0.729	1.94E-166
SRPK2	6733	2.18E-17	0.048050501	0.992	0.995	7.43E-13
FAM135A	57579	9.46E-16	0.086313971	0.966	0.976	3.23E-11
CPE	1363	4.35E-03	0.089153221	0.964	0.977	1.00E+00
KATNAL1	84056	1.17E-41	0.157883392	0.919	0.945	4.00E-37
NMD3	51068	5.92E-74	0.275345429	0.847	0.868	2.02E-69
NR2F1	7025	3.55E-37	0.263242705	0.854	0.907	1.21E-32
STXBP4	252983	1.88E-75	0.278365078	0.845	0.862	6.42E-71
PPA2	27068	5.63E-45	0.13843817	0.931	0.955	1.92E-40
PPP1CB	5500	1.77E-93	0.261103112	0.855	0.882	6.04E-89
HOOK1	51361	5.87E-70	0.217872051	0.881	0.914	2.00E-65
RNF13	11342	3.28E-37	0.137864012	0.931	0.953	1.12E-32
REV1	51455	5.26E-60	0.183228624	0.902	0.928	1.80E-55
DST	667	3.40E-26	0.035069397	0.999	0.998	1.16E-21
ARHGEF11	9826	2.89E-17	0.092344983	0.96	0.978	9.86E-13
CPNE4	131034	1.43E-04	0.038993756	0.996	0.997	1.00E+00
RAB28	9364	3.74E-34	0.12357211	0.939	0.957	1.28E-29
TNRC6C	57690	1.75E-20	0.125100091	0.938	0.954	5.98E-16
SPATA5	166378	4.68E-85	0.294598108	0.834	0.853	1.60E-80
DZIP3	9666	2.02E-33	0.118821247	0.942	0.963	6.91E-29
KIF3C	3797	6.58E-61	0.211886347	0.883	0.911	2.25E-56
ELAVL3	1995	6.83E-16	0.089491664	0.961	0.974	2.33E-11
PAFAH1B1	5048	1.79E-15	0.055339041	0.984	0.989	6.10E-11
RBM39	9584	1.33E-34	0.110224903	0.947	0.967	4.53E-30
DICER1	23405	1.07E-42	0.131667372	0.933	0.955	3.66E-38
ZNF451	26036	1.41E-45	0.148774822	0.922	0.944	4.81E-41
ATL1	51062	1.15E-22	0.084425149	0.964	0.975	3.92E-18
SLC38A6	145389	1.97E-56	0.162738777	0.913	0.938	6.72E-52
ANKS3	124401	3.61E-122	0.408363047	0.77	0.778	1.23E-117
WDR37	22884	1.60E-77	0.21207552	0.882	0.908	5.47E-73
ZNF540	163255	1.24E-115	0.387416371	0.781	0.792	4.25E-111
TMEM163	81615	3.59E-04	0.062843064	0.978	0.986	1.00E+00
SMC5	23137	1.87E-75	0.223242441	0.875	0.902	6.40E-71
TMEM130	222865	6.38E-36	0.203495293	0.887	0.917	2.18E-31
EPB41L2	2037	1.72E-110	0.701459515	0.628	0.653	5.86E-106
CC2D1A	54862	1.45E-112	0.403346055	0.772	0.784	4.96E-108
LPIN1	23175	1.81E-58	0.20582418	0.885	0.913	6.17E-54
ATCAY	85300	1.44E-41	0.192697879	0.893	0.913	4.91E-37
SPG7	6687	1.11E-67	0.225332515	0.873	0.905	3.79E-63
CEP290	80184	1.92E-36	0.135410589	0.929	0.953	6.56E-32
SCAF8	22828	1.20E-45	0.152387785	0.918	0.94	4.11E-41
VPS13C	54832	1.11E-15	0.058038432	0.98	0.987	3.78E-11
ALG9	79796	3.97E-143	0.506696949	0.718	0.717	1.35E-138
MON2	23041	2.11E-18	0.068084063	0.973	0.982	7.19E-14
ULK2	9706	8.95E-106	0.271391114	0.845	0.863	3.06E-101
TMOD2	29767	2.03E-20	0.10237189	0.95	0.965	6.92E-16
PPIP5K2	23262	1.76E-40	0.139212133	0.926	0.949	6.00E-36
ARHGAP12	94134	1.00E-58	0.209385863	0.882	0.903	3.42E-54
UIMC1	51720	2.49E-106	0.300525186	0.828	0.847	8.49E-102
SCN2A	6326	7.43E-02	0.036792418	0.994	0.996	1.00E+00
SFPQ	6421	1.27E-44	0.12181258	0.937	0.962	4.34E-40
FARSB	10056	6.50E-78	0.213577255	0.879	0.908	2.22E-73
STX12	23673	7.18E-65	0.208156577	0.882	0.903	2.45E-60
IFT88	8100	1.13E-90	0.28525914	0.836	0.852	3.85E-86
KIF3A	11127	1.02E-13	0.084217653	0.961	0.972	3.47E-09
NECTIN3	25945	2.26E-172	0.566261386	0.688	0.566	7.71E-168
PSME4	23198	9.77E-111	0.206227366	0.883	0.91	3.34E-106
GPBP1	65056	4.16E-41	0.148151101	0.919	0.948	1.42E-36
WDR70	55100	8.46E-17	0.064142035	0.974	0.985	2.89E-12
ATRN	8455	3.17E-35	0.121507777	0.936	0.957	1.08E-30
MLLT10	8028	4.22E-12	0.057834568	0.978	0.987	1.44E-07
FAM228B	375190	1.47E-153	0.464000754	0.738	0.719	5.03E-149
TENT2	167153	2.17E-36	0.137697043	0.925	0.95	7.40E-32
LCOR	84458	3.52E-15	0.088400896	0.957	0.971	1.20E-10
SPTBN4	57731	3.96E-05	0.053004818	0.98	0.985	1.00E+00
GPR85	54329	5.98E-159	0.80216494	0.583	0.545	2.04E-154
RERE	473	3.46E-10	0.048092601	0.983	0.989	1.18E-05
TBL1XR1	79718	9.48E-07	0.046463967	0.984	0.989	3.24E-02
LRRC37B	114659	1.84E-118	0.392240393	0.774	0.783	6.27E-114
CREBRF	153222	3.92E-79	0.312372852	0.818	0.844	1.34E-74
NSD2	7468	2.44E-64	0.218252905	0.873	0.9	8.32E-60
TRAPPC6B	122553	6.46E-104	0.306733579	0.821	0.84	2.20E-99
MRPL3	11222	4.22E-116	0.336896191	0.804	0.829	1.44E-111
YWHAZ	7534	2.74E-04	0.05265504	0.979	0.988	1.00E+00
PDHX	8050	2.37E-44	0.151688622	0.914	0.938	8.08E-40
TRIM33	51592	7.84E-22	0.094398667	0.951	0.968	2.68E-17
GPR179	440435	0.00E+00	3.206266587	0.11	0.022	0.00E+00
MLIP	90523	4.20E-22	0.387668415	0.776	0.815	1.43E-17
RCN2	5955	1.78E-41	0.247333737	0.855	0.883	6.07E-37
DCAF10	79269	5.45E-53	0.173035467	0.9	0.924	1.86E-48
PMS1	5378	2.72E-57	0.171312956	0.901	0.932	9.28E-53
KSR2	283455	3.12E-02	0.090337494	0.953	0.969	1.00E+00
COA1	55744	1.02E-51	0.180809432	0.895	0.915	3.48E-47
USP31	57478	1.57E-99	0.260258947	0.847	0.879	5.37E-95
VPS45	11311	1.37E-59	0.180471183	0.895	0.924	4.68E-55
ZNF438	220929	3.41E-78	0.263389945	0.845	0.864	1.17E-73
MSH3	4437	5.38E-38	0.153272687	0.912	0.937	1.84E-33
RSRC1	51319	4.63E-10	0.069709796	0.966	0.977	1.58E-05
NFAT5	10725	1.52E-14	0.066604513	0.968	0.978	5.19E-10
USP9Y	8287	1.08E-34	0.114983223	0.936	0.899	3.67E-30
SMCHD1	23347	3.87E-37	0.133092526	0.924	0.951	1.32E-32
FUT9	10690	4.52E-16	0.091384217	0.951	0.981	1.54E-11
NAA25	80018	1.10E-66	0.180484944	0.894	0.926	3.75E-62
KIF1A	547	5.56E-17	0.110781212	0.938	0.957	1.90E-12
RIC1	57589	3.16E-47	0.188182779	0.889	0.918	1.08E-42
RAD50	10111	2.59E-89	0.252780347	0.85	0.876	8.84E-85
ZNF37A	7587	2.24E-53	0.186300954	0.89	0.916	7.64E-49
UBR4	23352	4.74E-64	0.192510098	0.886	0.916	1.62E-59
DLGAP1	9229	3.53E-23	0.029419633	0.992	0.998	1.20E-18
KLC1	3831	2.98E-16	0.087028269	0.953	0.968	1.02E-11
KPNA1	3836	1.33E-48	0.15668634	0.908	0.931	4.54E-44
TASP1	55617	6.59E-32	0.119039322	0.932	0.952	2.25E-27
SCARB2	950	7.63E-93	0.265531416	0.842	0.864	2.60E-88
SPAST	6683	1.62E-98	0.270480323	0.839	0.853	5.52E-94
FAAH2	158584	1.02E-103	0.392000559	0.771	0.784	3.49E-99
KPNA3	3839	1.93E-31	0.132272722	0.923	0.947	6.59E-27
OPRK1	4986	1.13E-176	0.715319296	0.616	0.554	3.86E-172
OSBPL9	114883	1.07E-30	0.10229193	0.942	0.964	3.67E-26
CWF19L2	143884	3.53E-122	0.3397743	0.799	0.817	1.21E-117
FARS2	10667	3.58E-14	0.08688796	0.952	0.969	1.22E-09
MCPH1	79648	1.21E-31	0.128340626	0.925	0.952	4.12E-27
PJA2	9867	3.75E-13	0.095907782	0.946	0.959	1.28E-08
AKAP9	10142	1.80E-04	0.031707515	0.989	0.991	1.00E+00
THSD7B	80731	1.37E-200	2.322967385	0.202	0.099	4.69E-196
CD200	4345	3.05E-115	0.357990965	0.788	0.814	1.04E-110
DPH6	89978	6.68E-100	0.4466822	0.741	0.722	2.28E-95
RYBP	23429	1.54E-106	0.323387597	0.807	0.835	5.27E-102
ARHGEF4	50649	8.81E-66	0.19655595	0.881	0.913	3.01E-61
SH3GLB1	51100	3.53E-84	0.261764343	0.842	0.867	1.21E-79
KCNK2	3776	2.80E-75	0.200949726	0.878	0.912	9.55E-71
RANBP9	10048	4.23E-45	0.165125035	0.9	0.928	1.44E-40
ARMC8	25852	1.37E-49	0.161886907	0.902	0.925	4.67E-45
WRN	7486	2.72E-75	0.230043458	0.86	0.895	9.29E-71
PTPN2	5771	2.20E-80	0.254859465	0.845	0.878	7.51E-76
ASPH	444	3.39E-16	0.130558539	0.921	0.943	1.16E-11
MCM9	254394	5.20E-134	0.491658161	0.717	0.697	1.78E-129
TBC1D1	23216	1.28E-151	0.517834493	0.704	0.67	4.38E-147
PUM3	9933	1.18E-26	0.151913815	0.907	0.935	4.02E-22
BIRC6	57448	3.33E-05	0.03420587	0.984	0.99	1.00E+00
FAR1	84188	1.57E-21	0.086170376	0.949	0.969	5.37E-17
UBR2	23304	1.11E-15	0.080046983	0.953	0.97	3.79E-11
STARD13	90627	0.00E+00	1.063318951	0.482	0.226	0
ZC4H2	55906	1.41E-105	0.337603889	0.797	0.808	4.82E-101
PEX3	8504	3.29E-108	0.296468172	0.82	0.835	1.12E-103
EVI5	7813	2.37E-06	0.062115764	0.964	0.979	8.10E-02
OGFRL1	79627	8.81E-30	0.193548324	0.88	0.901	3.01E-25
CRPPA	729920	4.70E-80	0.300566217	0.817	0.837	1.60E-75
IBTK	25998	9.53E-22	0.116677915	0.928	0.949	3.26E-17
TRPM7	54822	1.46E-49	0.169994161	0.894	0.923	5.00E-45
ATP9B	374868	1.49E-28	0.125378269	0.922	0.944	5.09E-24
FYN	2534	2.70E-34	0.12377917	0.923	0.945	9.20E-30
NIPBL	25836	2.86E-18	0.074556616	0.955	0.974	9.75E-14
SEPTIN2	4735	4.43E-30	0.12516371	0.922	0.948	1.51E-25
SRGAP2	23380	1.55E-65	0.212208967	0.868	0.887	5.29E-61
LRRC37A3	374819	1.60E-73	0.33809604	0.795	0.806	5.45E-69
FNBP4	23360	2.08E-28	0.12736043	0.92	0.945	7.11E-24
MT-CO2	4513	9.84E-04	0.015746951	0.994	0.993	1.00E+00
RBM5	10181	7.01E-46	0.14469452	0.909	0.938	2.39E-41
ZNF251	90987	4.33E-99	0.319837146	0.805	0.825	1.48E-94
NTRK2	4915	4.19E-05	0.013991421	0.995	0.997	1.00E+00
DENND6A	201627	2.63E-49	0.174853456	0.89	0.915	8.97E-45
PIBF1	10464	2.42E-22	0.098980628	0.938	0.96	8.25E-18
MTMR9	66036	1.17E-147	0.381751712	0.771	0.765	4.00E-143
CPEB3	22849	2.39E-03	0.025340222	0.987	0.992	1.00E+00
DIS3L2	129563	1.28E-26	0.134346802	0.915	0.936	4.35E-22
PPP3CB	5532	1.44E-12	0.075449797	0.953	0.969	4.90E-08
C11orf58	10944	1.13E-37	0.173779433	0.89	0.921	3.86E-33
SMURF1	57154	2.72E-160	0.503766923	0.708	0.679	9.27E-156
ZSWIM5	57643	2.19E-74	0.167194326	0.894	0.899	7.49E-70
CNOT4	4850	1.05E-43	0.150351783	0.904	0.928	3.57E-39
CNOT2	4848	4.78E-30	0.13443474	0.914	0.94	1.63E-25
PRKAA2	5563	1.55E-61	0.260969098	0.837	0.838	5.28E-57
MFN1	55669	2.61E-33	0.156129049	0.9	0.934	8.90E-29
UBE2D3	7323	7.96E-15	0.05999138	0.962	0.977	2.72E-10
RLF	6018	2.18E-44	0.149591264	0.904	0.932	7.43E-40
NAPB	63908	4.23E-83	0.226574485	0.857	0.878	1.44E-78
STAT5B	6777	6.64E-149	0.491924467	0.713	0.692	2.27E-144
SPAG9	9043	4.74E-08	0.053587002	0.966	0.979	1.62E-03
NF1	4763	2.56E-02	0.019279648	0.989	0.993	1.00E+00
PSIP1	11168	7.60E-51	0.187693906	0.88	0.909	2.59E-46
EP400	57634	7.07E-94	0.242642575	0.847	0.878	2.42E-89
RBM25	58517	1.50E-05	0.070830169	0.954	0.973	5.13E-01
JMJD1C	221037	1.08E-05	0.005521147	0.998	0.999	3.68E-01
ANO10	55129	6.74E-21	0.126864135	0.917	0.937	2.30E-16
NCOR1	9611	4.61E-09	0.06371521	0.958	0.973	1.57E-04
VPS35L	57020	2.02E-54	0.204300513	0.869	0.903	6.88E-50
TOMM20	9804	5.19E-56	0.258406741	0.837	0.856	1.77E-51
BTRC	8945	4.20E-11	0.068005032	0.955	0.971	1.43E-06
RALGAPA2	57186	1.71E-07	0.07536478	0.95	0.968	5.83E-03
MT-ATP6	4508	9.68E-01	0.027453792	0.982	0.986	1.00E+00
EXT2	2132	7.76E-71	0.222054825	0.858	0.885	2.65E-66
BMPR1A	657	2.98E-31	0.133696399	0.912	0.939	1.02E-26
FIP1L1	81608	1.46E-60	0.188246524	0.878	0.899	4.98E-56
SLC9A7	84679	1.10E-88	0.236625941	0.849	0.864	3.75E-84
SLC4A10	57282	2.61E-01	0.017711714	0.988	0.99	1.00E+00
DNM1L	10059	2.14E-12	0.081732291	0.945	0.963	7.30E-08
P4HA1	5033	4.05E-29	0.195710694	0.873	0.91	1.38E-24
PPP4R1	9989	5.07E-111	0.35990828	0.779	0.786	1.73E-106
ZNF280D	54816	5.44E-12	0.083761308	0.943	0.962	1.86E-07
TFDP2	7029	5.09E-09	0.056478236	0.961	0.976	1.74E-04
VPS13A	23230	1.21E-03	0.032571586	0.977	0.987	1.00E+00
KDM5B	10765	1.82E-73	0.271098258	0.828	0.863	6.20E-69
LY6H	4062	0.00E+00	1.09385556	0.468	0.294	0.00E+00
TTC14	151613	3.93E-13	0.067402391	0.953	0.975	1.34E-08
DOCK7	85440	8.13E-17	0.09312444	0.936	0.958	2.77E-12
FAM9B	171483	1.57E-209	3.009219973	0.124	0.043	5.35E-205
SEC62	7095	7.38E-19	0.147709509	0.901	0.93	2.52E-14
UBE2G2	7327	6.32E-58	0.196498221	0.871	0.903	2.16E-53
SLC20A2	6575	2.17E-30	0.126724645	0.914	0.949	7.41E-26
EXOC2	55770	2.16E-40	0.155354776	0.896	0.919	7.36E-36
PNISR	25957	1.87E-01	0.030473238	0.977	0.987	1.00E+00
PATJ	10207	5.64E-08	0.03402276	0.974	0.98	1.93E-03
ILDR2	387597	1.22E-08	0.073039312	0.948	0.894	4.18E-04
ATP10D	57205	1.09E-51	0.330516854	0.793	0.832	3.71E-47
LMO7	4008	4.58E-58	0.231715737	0.849	0.883	1.56E-53
RAPH1	65059	1.08E-62	0.27301196	0.825	0.845	3.69E-58
TBC1D32	221322	7.24E-30	0.129838805	0.911	0.931	2.47E-25
PRRC2C	23215	4.45E-05	0.052551131	0.961	0.979	1.00E+00
HDAC8	55869	2.40E-04	0.043031858	0.967	0.983	1.00E+00
SLC4A7	9497	2.02E-78	0.263393698	0.83	0.876	6.90E-74
FGF13	2258	8.12E-18	0.007391515	0.991	0.996	2.77E-13
PHF20L1	51105	1.44E-28	0.117753909	0.918	0.947	4.93E-24
WDR27	253769	8.91E-68	0.310845056	0.803	0.827	3.04E-63
PISD	23761	3.38E-58	0.261329522	0.831	0.866	1.16E-53
USP22	23326	1.51E-55	0.225247056	0.852	0.883	5.17E-51
TTC17	55761	6.73E-04	0.030607371	0.975	0.985	1.00E+00
MARK3	4140	2.39E-12	0.067985362	0.95	0.968	8.17E-08
LIN52	91750	2.50E-49	0.163675132	0.889	0.923	8.52E-45
UBE4B	10277	3.29E-07	0.065782597	0.951	0.968	1.12E-02
GLDN	342035	2.79E-77	0.348021211	0.782	0.839	9.51E-73
BRD4	23476	1.91E-39	0.17083907	0.884	0.913	6.53E-35
UBN2	254048	7.03E-21	0.105250604	0.925	0.952	2.40E-16
TMEM41B	440026	4.54E-62	0.213406429	0.858	0.888	1.55E-57
SCAI	286205	1.20E-01	0.021067656	0.98	0.979	1.00E+00
GAS7	8522	0.00E+00	0.843590002	0.554	0.399	0.00E+00
GATAD2B	57459	1.96E-18	0.10243952	0.926	0.951	6.69E-14
MACO1	55219	7.04E-59	0.191458605	0.87	0.9	2.40E-54
USP11	8237	1.09E-122	0.438576255	0.733	0.735	3.72E-118
GPR176	11245	8.12E-274	1.07630608	0.471	0.335	2.77E-269
ATP2C1	27032	2.51E-03	0.007268278	0.988	0.994	1.00E+00
PAM	5066	6.93E-01	0.015453294	0.982	0.997	1.00E+00
PIP5K1A	8394	6.27E-64	0.221704967	0.851	0.88	2.14E-59
CYP19A1	1588	0.00E+00	1.532539743	0.343	0.169	0.00E+00
DIP2A	23181	7.48E-96	0.361747728	0.772	0.787	2.55E-91
SRSF4	6429	2.96E-54	0.205845053	0.86	0.89	1.01E-49
TRAK2	66008	5.89E-19	0.102191594	0.924	0.951	2.01E-14
VAPA	9218	3.51E-32	0.151246311	0.893	0.92	1.20E-27
GABRB2	2561	2.52E-01	0.000730032	0.991	0.995	1.00E+00
CBL	867	6.52E-68	0.265171989	0.825	0.868	2.22E-63
PKNOX2	63876	1.55E-214	0.897919912	0.532	0.456	5.29E-210
MROH1	727957	2.09E-22	0.155467021	0.89	0.925	7.15E-18
ZNF131	7690	1.78E-21	0.123281397	0.91	0.937	6.07E-17
BBX	56987	6.40E-73	0.194236225	0.866	0.885	2.18E-68
RABGAP1	23637	5.49E-06	0.040682126	0.963	0.978	1.88E-01
DTNBP1	84062	3.70E-23	0.117590014	0.913	0.931	1.26E-18
SNX14	57231	1.67E-08	0.067178634	0.945	0.967	5.70E-04
VPS50	55610	3.07E-27	0.107309802	0.919	0.946	1.05E-22
TNKS	8658	1.22E-06	0.002799787	0.988	0.994	4.16E-02
ZNF407	55628	1.21E-25	0.121214426	0.91	0.939	4.12E-21
HNRNPC	3183	1.86E-30	0.106839804	0.919	0.948	6.34E-26
ANKRD26	22852	6.97E-09	0.055938031	0.952	0.97	2.38E-04
KANSL1L	151050	7.04E-30	0.136585303	0.9	0.938	2.40E-25
NOL4	8715	3.73E-01	0.034211309	0.966	0.978	1.00E+00
ATP8A2	51761	2.00E-12	-0.013557978	0.998	0.998	6.82E-08
ZC3H12B	340554	6.03E-102	0.423656882	0.737	0.739	2.06E-97
YME1L1	10730	1.70E-44	0.172456423	0.877	0.91	5.82E-40
ATP6V0A1	535	1.21E-02	0.028524806	0.969	0.981	1.00E+00
LARP1	23367	1.15E-03	0.051739566	0.953	0.973	1.00E+00
TRMT11	60487	7.87E-01	0.015232048	0.977	0.986	1.00E+00
ERGIC1	57222	4.14E-41	0.175950599	0.874	0.907	1.41E-36
PRKRIP1	79706	7.47E-28	0.157806102	0.885	0.918	2.55E-23
FOXK2	3607	2.65E-57	0.219246415	0.848	0.888	9.06E-53
LONRF1	91694	7.80E-67	0.248425963	0.831	0.866	2.66E-62
EFCAB6	64800	2.25E-72	0.274672235	0.816	0.839	7.69E-68
ZNF814	730051	2.33E-114	0.390402035	0.753	0.757	7.96E-110
CTTN	2017	1.31E-25	0.136306607	0.898	0.928	4.48E-21
CTIF	9811	1.28E-11	0.064065854	0.944	0.963	4.38E-07
IP6K1	9807	2.42E-67	0.258366348	0.825	0.857	8.27E-63
SNX10	29887	1.33E-13	0.083862911	0.931	0.951	4.54E-09
SRGAP2B	647135	1.57E-120	0.413033918	0.741	0.728	5.36E-116
MBTPS1	8720	6.40E-98	0.289824979	0.807	0.833	2.19E-93
CEP170	9859	5.95E-08	0.064725278	0.943	0.965	2.03E-03
TAF1	6872	5.18E-68	0.24532062	0.832	0.861	1.77E-63
ATP1B1	481	2.60E-01	0.059775423	0.946	0.949	1.00E+00
HMBOX1	79618	2.17E-16	0.102772892	0.918	0.946	7.40E-12
PDXK	8566	1.94E-36	0.159920423	0.882	0.928	6.61E-32
CLVS2	134829	3.08E-11	0.166230318	0.878	0.915	1.05E-06
SRSF10	10772	3.78E-79	0.303089166	0.798	0.818	1.29E-74
EPM2AIP1	9852	8.22E-74	0.290269462	0.805	0.834	2.81E-69
ADAR	103	1.19E-82	0.263630813	0.82	0.844	4.08E-78
ABCC5	10057	3.50E-24	0.106898874	0.914	0.947	1.19E-19
MTERF1	7978	2.08E-29	0.166185907	0.877	0.919	7.11E-25
CCNC	892	5.38E-60	0.241991205	0.832	0.861	1.84E-55
FAM120B	84498	1.07E-14	0.082546891	0.929	0.956	3.67E-10
CWC27	10283	2.31E-31	0.132949717	0.897	0.93	7.90E-27
USP47	55031	7.66E-25	0.079154225	0.931	0.957	2.62E-20
TANC2	26115	4.62E-05	-0.016978086	0.995	0.995	1
MAGED1	9500	2.05E-17	0.094512586	0.921	0.946	6.98E-13
GPI	2821	5.94E-03	0.058817131	0.944	0.969	1.00E+00
TBCK	93627	1.92E-01	0.019478967	0.97	0.983	1.00E+00
TAB2	23118	2.65E-47	0.158017387	0.881	0.909	9.05E-43
ZBTB38	253461	1.93E-16	0.1223296	0.903	0.932	6.59E-12
BICDL1	92558	6.03E-01	0.024781266	0.966	0.98	1.00E+00
N4BP2L1	90634	4.39E-172	0.59838719	0.649	0.606	1.50E-167
MICU3	286097	2.08E-04	0.035070255	0.959	0.975	1.00E+00
SYNJ1	8867	1.42E-16	0.096521786	0.919	0.946	4.85E-12
CDKL2	8999	2.10E-48	0.241494225	0.831	0.861	7.17E-44
GALNT8	26290	1.77E-241	0.718165233	0.597	0.5	6.05E-237
BDP1	55814	2.19E-01	0.043151001	0.953	0.975	1.00E+00
SPATS2	65244	1.39E-37	0.174539374	0.87	0.916	4.74E-33
DYM	54808	7.63E-03	0.022004151	0.967	0.981	1.00E+00
SIPA1L1	26037	6.56E-17	0.104255434	0.913	0.925	2.24E-12
ABCA3	21	1.22E-25	0.168464441	0.873	0.908	4.18E-21
ZMYM2	7750	6.99E-01	0.014089996	0.971	0.982	1.00E+00
G3BP2	9908	2.07E-43	0.16407298	0.875	0.9	7.06E-39
GLRB	2743	3.81E-19	0.080522859	0.927	0.955	1.30E-14
ZNF33B	7582	1.07E-91	0.35386297	0.767	0.773	3.67E-87
TAF1B	9014	3.77E-147	0.479377755	0.703	0.682	1.29E-142
DNAJC1	64215	8.49E-53	0.220624233	0.841	0.87	2.90E-48
RUBCN	9711	7.41E-60	0.24098057	0.829	0.855	2.53E-55
CLINT1	9685	8.20E-88	0.254945837	0.821	0.853	2.80E-83
SPG11	80208	2.60E-39	0.167894343	0.872	0.906	8.88E-35
RBM4	5936	3.29E-84	0.299397175	0.796	0.825	1.12E-79
MAPK8	5599	0.045719493	-0.003599442	0.982	0.989	1
TRAK1	22906	1.63E-35	0.152954255	0.881	0.917	5.57E-31
PGP	283871	5.77E-31	0.216368472	0.843	0.874	1.97E-26
NFX1	4799	4.25E-39	0.16576076	0.873	0.907	1.45E-34
GDAP1	54332	2.11E-06	-0.012834114	0.988	0.992	7.21E-02
XPO7	23039	1.14E-52	0.207288449	0.848	0.882	3.91E-48
CDK8	1024	5.63E-21	0.098901376	0.914	0.943	1.92E-16
APP	351	2.97E-14	-0.025222721	0.996	0.997	1.01E-09
DDAH1	23576	4.30E-01	0.036931776	0.954	0.967	1.00E+00
RAB3GAP2	25782	2.85E-11	0.079764214	0.926	0.952	9.74E-07
KDM4C	23081	7.80E-02	0.027552186	0.96	0.977	1.00E+00
ERI3	79033	1.96E-64	0.204662653	0.849	0.883	6.70E-60
ATG2B	55102	2.66E-39	0.149136309	0.882	0.918	9.08E-35
STK32B	55351	4.12E-177	2.32623439	0.195	0.111	1.41E-172
MLH3	27030	1.26E-86	0.287721169	0.801	0.825	4.29E-82
RAP1A	5906	2.19E-58	0.208865214	0.846	0.872	7.47E-54
TRIP12	9320	1.27E-03	0.030938643	0.957	0.975	1.00E+00
MED23	9439	6.04E-50	0.222042976	0.838	0.872	2.06E-45
RBM33	155435	6.68E-29	0.123842746	0.897	0.93	2.28E-24
ZNF565	147929	8.48E-86	0.374216885	0.754	0.764	2.90E-81
MYO5A	4644	1.51E-03	-0.010265178	0.984	0.992	1.00E+00
DNAJC5	80331	5.66E-43	0.245437688	0.824	0.855	1.93E-38
KAT6A	7994	1.89E-43	0.173372188	0.866	0.895	6.45E-39
TMEM63C	57156	5.09E-63	0.244205885	0.824	0.853	1.74E-58
ACAP2	23527	4.65E-20	0.104075997	0.908	0.937	1.59E-15
DNAJB14	79982	2.29E-09	0.052390503	0.941	0.963	7.82E-05
DCAF5	8816	5.30E-10	0.067463028	0.931	0.959	1.81E-05
FMN2	56776	4.41E-05	-0.024143096	0.992	0.993	1.00E+00
ESF1	51575	7.85E-39	0.207173421	0.845	0.883	2.68E-34
TMEM267	64417	2.21E-115	0.433955265	0.722	0.712	7.56E-111
RPS6KC1	26750	2.20E-02	-0.000371362	0.975	0.987	1.00E+00
CSGALNACT2	55454	7.07E-101	0.340165873	0.77	0.784	2.41E-96
PAPOLA	10914	7.15E-22	0.097331776	0.911	0.942	2.44E-17
XRCC5	7520	1.58E-39	0.157087714	0.874	0.913	5.41E-35
SYNRG	11276	3.58E-45	0.190211443	0.854	0.889	1.22E-40
CRADD	8738	2.52E-40	0.224285272	0.834	0.85	8.61E-36
NRDC	4898	9.02E-05	0.056155185	0.937	0.962	1.00E+00
YWHAG	7532	5.78E-01	0.045391908	0.944	0.963	1.00E+00
RPS6KA3	6197	3.89E-34	0.257343643	0.815	0.866	1.33E-29
HEATR5B	54497	2.72E-27	0.149818343	0.878	0.908	9.28E-23
JAKMIP3	282973	1.78E-117	0.386521055	0.745	0.749	6.06E-113
ETNK1	55500	1.00E-42	0.159424541	0.872	0.903	3.43E-38
RHOBTB1	9886	3.00E-15	0.097712761	0.91	0.941	1.03E-10
KIAA1328	57536	7.72E-32	0.194382246	0.851	0.875	2.64E-27
TRRAP	8295	8.85E-36	0.165818582	0.868	0.901	3.02E-31
MT-ND4	4538	8.32E-01	-0.012321506	0.982	0.983	1.00E+00
BSN	8927	2.39E-32	0.18732721	0.855	0.893	8.17E-28
GPATCH8	23131	1.23E-07	-0.024812192	0.99	0.993	4.20E-03
AEBP2	121536	2.32E-10	-0.026329478	0.991	0.995	7.93E-06
LARP4	113251	1.31E-55	0.196280893	0.849	0.879	4.46E-51
SORBS2	8470	3.34E-09	-0.015180821	0.983	0.988	1.14E-04
KDM5A	5927	1.11E-15	0.092432267	0.912	0.945	3.78E-11
PKN2	5586	0.372579952	0.041061122	0.945	0.968	1
PIR	8544	5.56E-47	0.229967719	0.829	0.869	1.90E-42
AVL9	23080	4.03E-02	0.037944643	0.947	0.967	1.00E+00
ZNF148	7707	2.32E-02	0.002825194	0.97	0.981	1.00E+00
GLS	2744	2.29E-10	-0.028182479	0.991	0.993	7.81E-06
SGCD	6444	2.12E-77	0.339092151	0.768	0.787	7.25E-73
IDI1	3422	1.58E-147	0.462395056	0.705	0.709	5.38E-143
SLMAP	7871	3.14E-09	0.06229265	0.93	0.959	1.07E-04
NSL1	25936	5.90E-83	0.30487755	0.786	0.806	2.02E-78
STMN3	50861	6.45E-26	0.214171446	0.837	0.867	2.20E-21
RIC3	79608	5.91E-22	0.115788191	0.896	0.927	2.02E-17
AACS	65985	2.81E-77	0.317515789	0.779	0.809	9.61E-73
SHLD2	54537	7.32E-67	0.26650729	0.807	0.824	2.50E-62
CRMP1	1400	6.01E-17	0.110263269	0.899	0.93	2.05E-12
TOR1AIP2	163590	1.73E-37	0.182338256	0.855	0.887	5.91E-33
SNX32	254122	3.24E-104	0.406371405	0.732	0.741	1.11E-99
DNAJC10	54431	1.51E-125	0.256643464	0.812	0.812	5.14E-121
USP49	25862	2.55E-89	0.298007118	0.789	0.809	8.72E-85
TMEM168	64418	7.55E-127	0.406109602	0.732	0.741	2.58E-122
SV2B	9899	1.03E-12	0.329214629	0.772	0.891	3.52E-08
FAM168A	23201	1.57E-05	-0.013605543	0.979	0.986	5.35E-01
ARL15	54622	1.40E-32	-0.022937715	0.985	0.992	4.77E-28
MEST	4232	4.12E-164	0.733585859	0.583	0.528	1.41E-159
UHRF2	115426	1.36E-105	0.322737342	0.775	0.784	4.63E-101
OTUD7A	161725	6.16E-07	-0.020542236	0.983	0.989	2.10E-02
VPS41	27072	2.88E-15	0.074523312	0.92	0.946	9.82E-11
MYEF2	50804	1.12E-06	0.065083221	0.926	0.955	3.81E-02
ATG10	83734	8.64E-59	0.263361372	0.807	0.831	2.95E-54
ICE1	23379	2.84E-49	0.166560892	0.863	0.9	9.68E-45
EP300	2033	6.08E-18	0.107417325	0.899	0.932	2.08E-13
ITCH	83737	1.55E-28	0.118230198	0.892	0.929	5.31E-24
FKTN	2218	2.50E-35	0.184391246	0.852	0.881	8.55E-31
TMEM14B	81853	2.47E-01	0.008976448	0.962	0.98	1.00E+00
FBXO17	115290	4.91E-249	0.984981308	0.489	0.366	1.67E-244
GNG4	2786	7.09E-227	1.167050986	0.431	0.311	2.42E-222
MAPK10	5602	5.36E-35	-0.045862256	0.999	0.999	1.83E-30
DENR	8562	5.68E-111	0.373093723	0.747	0.76	1.94E-106
CDK12	51755	3.37E-20	0.123479856	0.888	0.924	1.15E-15
LRCH3	84859	7.13E-29	0.14788537	0.873	0.906	2.43E-24
TRPC4AP	26133	4.15E-30	0.121656324	0.889	0.925	1.42E-25
CERT1	10087	2.68E-08	0.067335795	0.923	0.951	9.14E-04
FBXO33	254170	6.64E-84	0.310087892	0.78	0.804	2.27E-79
PLEKHA5	54477	2.70E-38	-0.045534765	0.998	0.999	9.23E-34
TPST1	8460	8.39E-01	-0.002045234	0.968	0.982	1.00E+00
CDON	50937	8.29E-51	0.25288372	0.811	0.825	2.83E-46
ZNF821	55565	1.26E-74	0.329437591	0.769	0.787	4.31E-70
NOX4	50507	0.00E+00	2.797301875	0.139	0.037	0.00E+00
SEC61A2	55176	1.88E-52	0.21224347	0.834	0.868	6.43E-48
PI4KA	5297	4.74E-04	0.034492706	0.943	0.969	1.00E+00
RAB10	10890	3.79E-16	0.095282742	0.904	0.937	1.29E-11
MBD2	8932	4.18E-75	0.264197135	0.804	0.831	1.43E-70
SREK1	140890	1.31E-16	0.114065985	0.892	0.929	4.49E-12
RAB6A	5870	9.58E-10	-0.012934282	0.974	0.986	3.27E-05
FAM222B	55731	6.37E-01	0.027595497	0.947	0.971	1.00E+00
FRMPD4	9758	5.20E-23	-0.045236222	0.996	0.998	1.78E-18
ZNF334	55713	4.13E-225	0.666769956	0.608	0.528	1.41E-220
GALNT11	63917	1.31E-03	-0.011665422	0.973	0.981	1.00E+00
DAAM1	23002	2.53E-02	0.020654614	0.951	0.971	1.00E+00
REPS1	85021	8.59E-01	0.008309722	0.959	0.97	1.00E+00
PCM1	5108	6.78E-05	-0.01875886	0.977	0.985	1.00E+00
MTOR	2475	1.29E-32	0.143536754	0.873	0.912	4.40E-28
CCNI	10983	6.13E-25	0.150129722	0.869	0.89	2.09E-20
TCF25	22980	7.41E-03	0.048751085	0.932	0.956	1.00E+00
HDAC5	10014	7.34E-75	0.333476989	0.765	0.798	2.51E-70
ZNF568	374900	5.17E-104	0.39313424	0.734	0.738	1.77E-99
HECTD1	25831	3.25E-06	0.079880012	0.912	0.941	1.11E-01
GK5	256356	1.11E-132	0.414699255	0.723	0.728	3.80E-128
STX16	8675	7.85E-43	0.172581651	0.855	0.895	2.68E-38
DSEL	92126	0.00E+00	1.180951232	0.425	0.258	0.00E+00
MTM1	4534	2.70E-94	0.37244204	0.744	0.744	9.21E-90
ZNF638	27332	9.50E-12	-0.029472915	0.983	0.99	3.24E-07
C16orf87	388272	1.15E-111	0.435665136	0.712	0.706	3.93E-107
FOXK1	221937	2.19E-62	0.282476194	0.791	0.827	7.49E-58
CEP57	9702	2.88E-47	0.228731166	0.821	0.853	9.83E-43
PARP8	79668	3.83E-35	-0.014953506	0.972	0.981	1.31E-30
FAM76A	199870	1.53E-84	0.421446845	0.718	0.725	5.21E-80
P2RY14	9934	2.16E-65	0.460032133	0.699	0.686	7.36E-61
CNIH3	149111	9.94E-124	0.441542471	0.708	0.695	3.40E-119
NUP160	23279	3.79E-55	0.292597979	0.785	0.812	1.30E-50
VPS9D1	9605	3.68E-27	0.179037741	0.849	0.889	1.26E-22
SCD5	79966	8.78E-17	0.112365916	0.889	0.934	3.00E-12
NLK	51701	6.82E-14	0.097700316	0.898	0.928	2.33E-09
AGO2	27161	1.84E-70	0.258886381	0.803	0.839	6.29E-66
DDX17	10521	5.46E-03	-0.006282868	0.965	0.984	1.00E+00
CADPS	8618	4.37E-31	-0.056524433	0.999	0.999	1.49E-26
CDC42BPA	8476	1.16E-27	-0.049429744	0.994	0.996	3.94E-23
APBA1	320	4.74E-01	-0.030902733	0.981	0.989	1.00E+00
RBFOX2	23543	9.47E-30	-0.050298069	0.994	0.995	3.23E-25
UBP1	7342	8.96E-45	0.211115796	0.829	0.866	3.06E-40
JARID2	3720	2.82E-04	-0.002235163	0.961	0.98	1.00E+00
ANO5	203859	1.13E-03	0.027823012	0.941	0.969	1.00E+00
FGF14	2259	4.64E-38	-0.059920166	1	0.999	1.59E-33
RNF217	154214	1.54E-44	0.196700192	0.837	0.865	5.25E-40
TTC39B	158219	5.53E-12	0.117671076	0.884	0.926	1.89E-07
KLHDC1	122773	1.39E-105	0.37612837	0.739	0.74	4.73E-101
DCDC2	51473	2.22E-194	1.066107473	0.458	0.356	7.58E-190
GMDS	2762	9.10E-06	-0.012065139	0.967	0.978	3.11E-01
HTT	3064	2.10E-02	0.039416721	0.933	0.958	1.00E+00
ARID1A	8289	2.92E-27	0.148513929	0.865	0.902	9.99E-23
CYLD	1540	1.13E-06	0.057976049	0.921	0.944	3.85E-02
PDE4D	5144	5.98E-66	-0.06107328	1	0.999	2.04E-61
ORC3	23595	5.03E-28	0.144679599	0.867	0.903	1.72E-23
UBXN7	26043	5.85E-109	0.377005797	0.738	0.743	2.00E-104
SLC30A9	10463	6.25E-17	0.100307819	0.894	0.925	2.13E-12
TPPP	11076	5.07E-42	0.251557182	0.805	0.839	1.73E-37
APTX	54840	2.26E-70	0.269580503	0.795	0.823	7.70E-66
ACSL3	2181	3.56E-04	-0.023485478	0.974	0.98	1.00E+00
ANKRD33B	651746	2.33E-45	0.267621368	0.796	0.83	7.94E-41
ZC3H13	23091	7.89E-01	0.041543037	0.931	0.961	1.00E+00
PPP1R12A	4659	3.53E-02	-0.008753871	0.964	0.979	1.00E+00
PPP1R21	129285	4.62E-57	0.22285167	0.821	0.849	1.58E-52
TNK2	10188	3.71E-63	0.292983782	0.782	0.81	1.27E-58
UBXN2A	165324	9.58E-49	0.291064903	0.783	0.814	3.27E-44
JAKMIP2	9832	1.20E-14	-0.036017875	0.982	0.989	4.11E-10
NAP1L4	4676	1.83E-27	0.14189665	0.868	0.903	6.24E-23
CNNM2	54805	6.92E-01	0.01606392	0.947	0.968	1.00E+00
DOC2A	8448	0.00E+00	2.303320611	0.194	0.055	0.00E+00
ZFR2	23217	1.29E-16	0.153320081	0.861	0.903	4.39E-12
IGF1R	3480	3.11E-01	-0.002251724	0.959	0.974	1.00E+00
SQLE	6713	2.20E-155	0.612897785	0.626	0.596	7.51E-151
CFDP1	10428	2.72E-49	0.209292282	0.828	0.856	9.27E-45
ARMH4	145407	6.64E-113	0.402668114	0.724	0.72	2.27E-108
TENT4B	64282	6.98E-61	0.236565239	0.812	0.837	2.38E-56
SELENOF	9403	2.24E-68	0.256097168	0.801	0.826	7.66E-64
GBF1	8729	6.75E-15	0.107054132	0.888	0.923	2.31E-10
EIF2AK4	440275	2.28E-40	0.187153815	0.84	0.873	7.79E-36
SRGAP1	57522	1.93E-17	-0.014561894	0.966	0.98	6.58E-13
MTREX	23517	2.18E-33	0.185310045	0.841	0.877	7.44E-29
ZNF528	84436	3.58E-174	0.590529058	0.635	0.575	1.22E-169
PHF14	9678	1.87E-27	-0.04729012	0.988	0.992	6.38E-23
MAP3K9	4293	1.58E-12	0.116239518	0.882	0.92	5.41E-08
HEATR5A	25938	2.61E-111	0.453626921	0.698	0.687	8.92E-107
YAF2	10138	6.22E-12	0.085140091	0.901	0.928	2.12E-07
FCHO2	115548	3.27E-81	0.266867105	0.794	0.812	1.12E-76
PEA15	8682	9.35E-173	0.646874041	0.61	0.569	3.19E-168
ALMS1	7840	4.39E-17	0.114758678	0.882	0.919	1.50E-12
CRTC3	64784	1.31E-31	0.176584377	0.845	0.876	4.46E-27
FAXC	84553	1.01E-15	0.108195855	0.886	0.918	3.45E-11
SCLT1	132320	3.10E-14	-0.028489242	0.974	0.987	1.06E-09
ARHGAP39	80728	5.39E-140	0.58863435	0.635	0.622	1.84E-135
GTF2I	2969	1.19E-10	-0.028697097	0.974	0.984	4.06E-06
MIER1	57708	1.99E-18	0.128844229	0.873	0.915	6.80E-14
CSTF3	1479	2.07E-20	0.11888745	0.879	0.918	7.06E-16
NME9	347736	3.89E-90	0.402213143	0.722	0.733	1.33E-85
GLG1	2734	3.20E-01	0.00779102	0.949	0.971	1.00E+00
CCDC125	202243	1.68E-85	0.402021074	0.722	0.727	5.74E-81
SMARCAD1	56916	7.19E-18	0.111586599	0.883	0.921	2.45E-13
UQCC1	55245	4.83E-22	0.121195568	0.877	0.91	1.65E-17
AGPS	8540	2.36E-57	0.233744728	0.811	0.842	8.05E-53
ZKSCAN1	7586	1.15E-04	0.07387307	0.906	0.938	1.00E+00
XYLB	9942	1.68E-84	0.385375153	0.73	0.743	5.73E-80
MFSD8	256471	5.49E-138	0.485529735	0.681	0.673	1.87E-133
SRSF12	135295	3.02E-191	0.656248258	0.605	0.543	1.03E-186
PLD3	23646	1.75E-01	0.029156466	0.934	0.962	1.00E+00
RETREG1	54463	7.91E-02	0.030540079	0.933	0.963	1.00E+00
ZNF586	54807	7.37E-64	0.290718	0.779	0.809	2.51E-59
PSMD11	5717	2.02E-51	0.193968499	0.833	0.869	6.90E-47
USP24	23358	7.91E-31	0.11955386	0.877	0.907	2.70E-26
SECISBP2L	9728	2.02E-16	0.090183386	0.895	0.933	6.91E-12
LCLAT1	253558	1.80E-46	0.198788582	0.83	0.865	6.14E-42
CUL2	8453	5.36E-80	0.280720813	0.784	0.805	1.83E-75
RAB7A	7879	2.26E-11	0.071796801	0.906	0.938	7.72E-07
KIF5C	3800	1.49E-19	-0.0401896	0.979	0.99	5.09E-15
CLCN3	1182	4.00E-13	0.032177347	0.931	0.949	1.37E-08
CAPZA1	829	1.62E-21	0.146606344	0.86	0.895	5.52E-17
XRRA1	143570	2.54E-24	0.183796694	0.838	0.875	8.67E-20
EXOC5	10640	3.20E-37	0.16639244	0.848	0.886	1.09E-32
TASOR2	54906	3.33E-01	0.011592913	0.944	0.968	1.00E+00
DENND4C	55667	5.38E-09	0.091677984	0.893	0.927	1.84E-04
SOCS7	30837	1.29E-48	0.233818565	0.809	0.847	4.40E-44
TRPC7	57113	0.00E+00	2.545001037	0.163	0.05	0.00E+00
MAP6	4135	3.04E-05	0.065478236	0.909	0.936	1.00E+00
SUMF1	285362	2.00E-07	-0.00925362	0.957	0.971	6.84E-03
AKAP6	9472	8.89E-56	-0.069891585	0.998	0.998	3.04E-51
PLXNA1	5361	6.13E-156	0.713031943	0.58	0.516	2.09E-151
MAPK6	5597	2.49E-85	0.365349635	0.738	0.747	8.50E-81
FOCAD	54914	1.91E-41	-0.063305016	0.993	0.996	6.52E-37
KANSL3	55683	7.95E-107	0.376339058	0.732	0.746	2.71E-102
RNF165	494470	3.35E-13	0.125201492	0.871	0.892	1.14E-08
KIAA2026	158358	2.21E-14	0.092436119	0.891	0.923	7.55E-10
POLR2J3	548644	8.40E-06	0.071476777	0.904	0.939	2.87E-01
ATR	545	1.90E-02	0.033615295	0.928	0.961	1.00E+00
ZYG11B	79699	7.21E-01	0.047396597	0.919	0.945	1.00E+00
HLTF	6596	9.31E-21	0.11650884	0.876	0.916	3.18E-16
RALGDS	5900	4.14E-59	0.283759141	0.78	0.812	1.41E-54
CSNK1G1	53944	8.66E-47	0.209847711	0.821	0.853	2.96E-42
FAM193A	8603	2.82E-08	0.080312474	0.898	0.937	9.63E-04
KCTD20	222658	1.01E-287	0.862906787	0.522	0.412	3.45E-283
SYT13	57586	9.52E-71	0.32269783	0.759	0.787	3.25E-66
SEPTIN3	55964	4.60E-61	0.274066926	0.785	0.814	1.57E-56
MICU2	221154	2.71E-13	0.079686492	0.898	0.932	9.24E-09
PIGL	9487	2.62E-25	0.155478926	0.852	0.887	8.94E-21
MSH2	4436	2.25E-56	0.231795318	0.808	0.849	7.67E-52
EPHB2	2048	3.34E-300	1.028878906	0.465	0.327	1.14E-295
KCNQ3	3786	2.97E-59	-0.073420063	0.998	0.999	1.01E-54
UVRAG	7405	2.89E-01	0.037716607	0.924	0.952	1.00E+00
CIT	11113	1.06E-55	-0.066195872	0.993	0.993	3.63E-51
ABI1	10006	4.16E-57	0.175011278	0.84	0.876	1.42E-52
FOXO3	2309	1.51E-06	0.086694147	0.893	0.926	5.16E-02
NTNG1	22854	2.14E-131	-0.076661348	1	0.999	7.30E-127
NUP93	9688	9.05E-07	0.084796711	0.894	0.935	3.09E-02
CUTC	51076	8.40E-305	1.015158731	0.469	0.357	2.87E-300
PPIG	9360	5.39E-10	0.079618981	0.897	0.934	1.84E-05
CBX5	23468	4.45E-78	0.34355303	0.747	0.772	1.52E-73
ANKHD1	54882	2.41E-12	0.08416358	0.894	0.932	8.23E-08
CCNH	902	3.53E-11	0.116692839	0.874	0.909	1.20E-06
RHOT1	55288	2.53E-04	0.048964103	0.916	0.949	1.00E+00
FANCC	2176	1.20E-48	0.376220238	0.73	0.754	4.10E-44
LYPLAL1	127018	1.30E-44	0.189261209	0.831	0.861	4.44E-40
THRAP3	9967	1.01E-18	0.119699728	0.872	0.91	3.45E-14
SNX24	28966	1.38E-13	0.112969176	0.876	0.912	4.73E-09
WDR33	55339	4.17E-16	0.1014547	0.883	0.919	1.42E-11
ZNF780B	163131	1.19E-42	0.186996509	0.832	0.871	4.06E-38
PDSS2	57107	1.48E-23	0.161187949	0.847	0.886	5.05E-19
MAP1B	4131	7.84E-36	-0.075667456	0.998	0.999	2.67E-31
HMGN3	9324	2.71E-10	0.138926376	0.86	0.899	9.24E-06
TET2	54790	2.24E-66	0.147251797	0.855	0.878	7.64E-62
DDX6	1656	3.18E-23	0.145563011	0.856	0.893	1.09E-18
TAF1D	79101	3.71E-09	0.100726525	0.883	0.925	1.27E-04
RSBN1L	222194	3.40E-17	0.128660088	0.866	0.902	1.16E-12
RNF34	80196	3.00E-78	0.303592325	0.767	0.797	1.02E-73
MTX2	10651	2.08E-01	0.024004933	0.931	0.958	1.00E+00
BAZ2B	29994	2.90E-02	0.076043627	0.898	0.942	1.00E+00
KCNQ5	56479	0.00E+00	2.118386598	0.218	0.096	0.00E+00
SCYL2	55681	5.65E-24	0.160052486	0.847	0.888	1.93E-19
MKLN1	4289	3.10E-20	-0.054906164	0.983	0.991	1.06E-15
ZNF678	339500	1.66E-216	0.825378297	0.534	0.445	5.68E-212
PTPRS	5802	5.58E-12	-0.038745953	0.972	0.982	1.90E-07
IRAK1BP1	134728	5.62E-20	0.124194634	0.868	0.903	1.92E-15
MAPK9	5601	1.67E-13	0.115792802	0.873	0.908	5.71E-09
MAPK8IP3	23162	1.97E-29	0.129010703	0.865	0.91	6.71E-25
YWHAB	7529	5.27E-01	0.047855283	0.915	0.939	1.00E+00
GLT1D1	144423	6.45E-59	0.315247835	0.76	0.778	2.20E-54
HECTD2	143279	1.92E-70	0.281438613	0.778	0.813	6.56E-66
ZRANB2	9406	6.38E-02	0.008146314	0.94	0.968	1.00E+00
ZNF736	728927	1.11E-65	0.253325305	0.793	0.818	3.81E-61
CFAP70	118491	2.22E-45	0.271085588	0.783	0.817	7.57E-41
HNRNPU	3192	6.81E-01	0.020991306	0.931	0.961	1.00E+00
RDX	5962	1.11E-32	0.152046109	0.85	0.893	3.79E-28
TBC1D15	64786	7.29E-21	0.101819621	0.88	0.921	2.49E-16
TTBK2	146057	4.32E-15	-0.041694188	0.972	0.984	1.47E-10
EYA3	2140	7.76E-01	0.031017393	0.924	0.954	1.00E+00
SPTBN1	6711	2.36E-31	-0.067122566	0.989	0.992	8.05E-27
TCAIM	285343	1.02E-19	0.124468918	0.866	0.901	3.48E-15
VPS54	51542	1.29E-22	0.12927454	0.863	0.897	4.42E-18
TSC1	7248	3.99E-31	0.149170445	0.851	0.892	1.36E-26
GBE1	2632	1.85E-73	0.428872741	0.701	0.701	6.30E-69
RNF115	27246	5.87E-01	0.023815281	0.928	0.957	1.00E+00
DAP3	7818	2.05E-28	0.150355106	0.85	0.892	7.01E-24
CEP164	22897	3.83E-41	0.244825049	0.796	0.828	1.31E-36
UBE2D2	7322	1.75E-04	0.051718621	0.91	0.943	1.00E+00
SGK3	23678	7.54E-23	0.153510216	0.848	0.892	2.57E-18
LRSAM1	90678	1.69E-56	0.290843367	0.771	0.802	5.77E-52
PARN	5073	7.87E-38	0.194773377	0.824	0.851	2.69E-33
SARM1	23098	5.90E-91	0.430016267	0.7	0.705	2.01E-86
ERCC6L2	375748	9.47E-08	0.065758613	0.901	0.938	3.23E-03
CACNA1A	773	5.41E-47	-0.074577556	0.993	0.995	1.85E-42
PPP6R3	55291	3.57E-03	-0.006479212	0.947	0.97	1.00E+00
TMEM170B	100113407	5.10E-89	0.322099473	0.754	0.766	1.74E-84
DSCAM	1826	3.94E-35	-0.080968891	0.997	0.997	1.34E-30
ITPR1	3708	1.87E-04	0.005352563	0.939	0.971	1.00E+00
GFPT1	2673	3.41E-08	0.073957565	0.895	0.93	1.16E-03
N4BP1	9683	3.82E-45	0.210574691	0.814	0.849	1.30E-40
UGGT2	55757	1.57E-16	-0.039417078	0.968	0.982	5.35E-12
PRKG2	5593	6.20E-01	0.021435034	0.928	0.941	1.00E+00
TNKS2	80351	2.96E-16	0.111091502	0.872	0.911	1.01E-11
COPA	1314	9.09E-05	0.065269741	0.9	0.934	1.00E+00
PICALM	8301	5.65E-06	-0.023352434	0.957	0.975	1.93E-01
CLEC19A	728276	0.00E+00	2.9835254	0.119	0.028	0.00E+00
MPZL1	9019	2.82E-30	0.160555184	0.842	0.885	9.62E-26
ATP8B1	5205	1.42E-219	1.035479138	0.459	0.342	4.84E-215
UBL3	5412	8.11E-59	0.189525113	0.825	0.848	2.77E-54
PSMD1	5707	1.81E-02	0.015011788	0.931	0.956	1.00E+00
POLK	51426	4.03E-18	0.109381283	0.872	0.91	1.38E-13
SLC9B2	133308	3.67E-39	0.194502928	0.822	0.861	1.25E-34
MLLT3	4300	3.24E-34	-0.05498208	0.977	0.988	1.11E-29
VCL	7414	2.63E-37	0.188720582	0.825	0.866	8.97E-33
HIBADH	11112	1.98E-35	0.188602473	0.825	0.86	6.76E-31
FLNB	2317	1.99E-40	0.211459115	0.812	0.847	6.78E-36
IQCJ-SCHIP1	29970	8.21E-36	-0.085355012	0.997	0.999	2.80E-31
STAG2	10735	1.36E-64	0.255804942	0.787	0.812	4.64E-60
INPP4B	8821	1.86E-78	-0.079842933	0.993	0.999	6.34E-74
TMEM106B	54664	4.53E-13	0.13375341	0.856	0.898	1.55E-08
TAMM41	132001	1.87E-98	0.39138557	0.716	0.728	6.40E-94
SGCE	8910	5.33E-01	0.039131855	0.914	0.945	1.00E+00
ZNF644	84146	4.27E-02	0.038793946	0.914	0.941	1.00E+00
FBXO22	26263	3.54E-57	0.263811853	0.782	0.805	1.21E-52
SESN1	27244	7.76E-02	0.030911762	0.919	0.951	1.00E+00
LHFPL4	375323	4.09E-27	0.155177614	0.843	0.884	1.40E-22
BCL2L13	23786	6.72E-40	0.187691622	0.824	0.864	2.30E-35
KLHL24	54800	2.91E-01	0.012827431	0.93	0.961	1.00E+00
ACSL4	2182	2.50E-06	0.053616253	0.904	0.942	8.53E-02
VWC2L	402117	2.71E-01	0.083985888	0.885	0.919	1.00E+00
CLNS1A	1207	6.10E-65	0.264240774	0.781	0.809	2.08E-60
ATF6	22926	1.42E-28	0.131933933	0.856	0.893	4.84E-24
ZNF652	22834	7.38E-21	0.118245455	0.864	0.904	2.52E-16
FIG4	9896	2.84E-57	0.22565719	0.802	0.824	9.70E-53
NSF	4905	6.09E-03	0.000977798	0.937	0.964	1.00E+00
UBE2W	55284	3.34E-01	0.019552197	0.925	0.952	1.00E+00
PCNX2	80003	1.18E-39	-0.076250545	0.988	0.994	4.04E-35
RNF175	285533	6.66E-04	0.051649901	0.904	0.94	1.00E+00
DNM2	1785	2.86E-25	0.199386028	0.816	0.864	9.76E-21
UPP2	151531	9.80E-18	0.174295736	0.83	0.861	3.35E-13
UHMK1	127933	5.10E-43	0.241624649	0.792	0.814	1.74E-38
KDM4B	23030	2.73E-14	0.144751863	0.847	0.89	9.31E-10
CASD1	64921	3.59E-21	0.164924946	0.835	0.874	1.23E-16
TM2D3	80213	1.18E-34	0.208536633	0.81	0.836	4.03E-30
USP14	9097	9.23E-01	0.021321594	0.922	0.949	1.00E+00
ZNF248	57209	8.08E-01	0.030736191	0.916	0.948	1.00E+00
BEX3	27018	4.21E-89	0.361536958	0.728	0.749	1.44E-84
ATXN3	4287	4.84E-75	0.301363838	0.759	0.774	1.65E-70
PHF20	51230	4.69E-08	0.089521309	0.879	0.921	1.60E-03
FBXO28	23219	2.16E-50	0.260052159	0.781	0.81	7.36E-46
GRID2	2895	7.85E-79	0.097661185	0.874	0.973	2.68E-74
MAP4K5	11183	7.19E-01	-0.033418741	0.957	0.98	1.00E+00
PANK3	79646	6.20E-19	0.105629733	0.869	0.913	2.12E-14
CSNK1G3	1456	3.44E-09	0.090500804	0.878	0.912	1.18E-04
SLC35F5	80255	1.65E-40	0.181504585	0.824	0.862	5.62E-36
S100PBP	64766	2.64E-36	0.186039985	0.821	0.857	9.03E-32
DTWD1	56986	2.60E-01	0.050003516	0.902	0.932	1.00E+00
CSAD	51380	4.44E-69	0.316059612	0.75	0.789	1.52E-64
TVP23A	780776	4.04E-95	0.366530102	0.724	0.737	1.38E-90
ANKRD18A	253650	4.27E-157	0.497675525	0.661	0.58	1.46E-152
SCFD2	152579	1.99E-05	-0.025615879	0.95	0.974	6.80E-01
QRICH1	54870	2.43E-20	0.174145111	0.827	0.869	8.31E-16
JMY	133746	9.20E-32	0.161958217	0.834	0.874	3.14E-27
PCNP	57092	7.77E-28	0.154854588	0.838	0.878	2.65E-23
EXOC1	55763	0.00563896	0.034190766	0.911	0.948	1
FBXW8	26259	3.27E-98	0.337878179	0.738	0.742	1.12E-93
ZXDC	79364	3.12E-48	0.23412007	0.793	0.831	1.06E-43
TDRD3	81550	4.30E-01	0.02765522	0.915	0.949	1.00E+00
SH3GL2	6456	9.70E-38	-0.067420109	0.977	0.988	3.31E-33
NOL4L	140688	1.31E-111	0.572314237	0.627	0.615	4.47E-107
RAPGEF2	9693	5.73E-21	-0.057310158	0.97	0.983	1.95E-16
CREBBP	1387	2.23E-02	0.053859119	0.898	0.935	1.00E+00
ARHGAP32	9743	9.93E-23	-0.066325216	0.976	0.988	3.39E-18
RICTOR	253260	3.67E-08	-0.032081543	0.953	0.975	1.25E-03
SLC2A9	56606	0.00E+00	1.519682784	0.325	0.175	0.00E+00
TBK1	29110	1.56E-01	0.018483983	0.92	0.957	1.00E+00
PREPL	9581	1.06E-41	-0.063963618	0.974	0.984	3.61E-37
SLC30A6	55676	8.01E-40	0.21621496	0.802	0.841	2.74E-35
KLHL5	51088	9.56E-01	0.04668945	0.902	0.946	1.00E+00
PDLIM1	9124	0.00E+00	2.256184557	0.195	0.051	0.00E+00
CD2AP	23607	1.58E-37	0.195820065	0.813	0.86	5.41E-33
SPATA7	55812	2.12E-08	0.083158517	0.879	0.919	7.24E-04
SENP2	59343	1.22E-20	0.141724744	0.844	0.885	4.15E-16
TCP11L1	55346	8.45E-86	0.342678485	0.734	0.748	2.88E-81
STRADA	92335	2.22E-40	0.195040386	0.813	0.851	7.56E-36
CNTN1	1272	1.41E-37	-0.099720681	0.997	0.998	4.82E-33
SUB1	10923	2.67E-32	0.207078005	0.806	0.848	9.11E-28
DZANK1	55184	2.16E-41	0.228676948	0.794	0.833	7.37E-37
SAXO1	158297	1.06E-161	0.966647571	0.476	0.366	3.61E-157
ANKRD36B	57730	1.03E-04	0.070264353	0.886	0.926	1.00E+00
NHLH2	4808	1.60E-145	0.86974082	0.509	0.438	5.46E-141
ADD2	119	7.28E-06	-0.036733014	0.954	0.971	2.48E-01
ABHD2	11057	5.44E-02	0.053412318	0.896	0.942	1.00E+00
ERO1B	56605	3.11E-67	0.193415972	0.813	0.814	1.06E-62
TIAM2	26230	5.41E-02	0.002345911	0.928	0.962	1.00E+00
GRM7	2917	8.64E-51	-0.097297664	0.994	0.996	2.95E-46
SNX9	51429	1.56E-04	-0.015533762	0.939	0.969	1.00E+00
KRAS	3845	1.50E-47	0.272398232	0.769	0.795	5.13E-43
BEX1	55859	5.83E-62	0.343425423	0.732	0.759	1.99E-57
MCF2L2	23101	3.41E-38	-0.061369857	0.969	0.983	1.16E-33
ODF2L	57489	2.57E-11	-0.033159198	0.95	0.971	8.78E-07
PSMD14	10213	6.61E-23	0.12717605	0.85	0.89	2.26E-18
CFAP61	26074	2.23E-140	0.617672136	0.605	0.561	7.60E-136
GOLGA4	2803	3.85E-25	-0.055942667	0.965	0.982	1.32E-20
NPLOC4	55666	5.22E-26	0.161462544	0.83	0.872	1.78E-21
ASAP1	50807	9.95E-98	-0.098800642	0.994	0.996	3.40E-93
SERP1	27230	2.33E-41	0.226732367	0.793	0.824	7.97E-37
DYNC1I1	1780	2.24E-13	-0.099200184	0.994	0.997	7.65E-09
ATF7IP	55729	7.37E-06	0.095838638	0.868	0.909	2.51E-01
PLPPR5	163404	1.64E-05	0.100716461	0.865	0.91	5.60E-01
ADD1	118	2.39E-01	0.027469992	0.91	0.946	1.00E+00
AMBRA1	55626	3.55E-06	0.076997141	0.879	0.921	1.21E-01
L3MBTL3	84456	2.42E-81	0.566547141	0.626	0.619	8.28E-77
METTL6	131965	4.39E-53	0.27902385	0.764	0.793	1.50E-48
LSAMP	4045	5.82E-01	-0.106472564	0.998	1	1.00E+00
PACRG	135138	2.45E-12	-0.021675019	0.941	0.965	8.37E-08
USP48	84196	1.70E-13	0.0908462	0.87	0.913	5.81E-09
ANKRD27	84079	3.36E-41	0.252081718	0.778	0.822	1.15E-36
FMNL2	114793	1.18E-14	-0.023876952	0.942	0.971	4.03E-10
CLIP1	6249	6.35E-14	-0.03619578	0.95	0.974	2.17E-09
WLS	79971	1.01E-01	0.002242667	0.925	0.97	1.00E+00
RELCH	57614	1.80E-14	-0.049965715	0.959	0.978	6.15E-10
ATAD1	84896	1.09E-06	0.070629398	0.882	0.921	3.72E-02
STIM2	57620	1.33E-18	0.132355532	0.845	0.873	4.55E-14
NPEPPS	9520	5.74E-12	-0.042692546	0.954	0.972	1.96E-07
ANKRD50	57182	3.72E-217	0.780567082	0.539	0.462	1.27E-212
HIVEP2	3097	3.55E-43	-0.077806856	0.977	0.989	1.21E-38
ANXA7	310	2.66E-19	0.123085498	0.85	0.89	9.08E-15
THOC2	57187	2.33E-07	0.077742898	0.877	0.923	7.97E-03
XIAP	331	1.08E-66	0.261631657	0.772	0.808	3.67E-62
GPHN	10243	2.06E-110	-0.108842458	0.998	0.998	7.03E-106
ZNF337	26152	2.36E-82	0.324265118	0.739	0.754	8.06E-78
FBXO16	157574	3.54E-21	0.193693439	0.809	0.849	1.21E-16
AGO1	26523	4.16E-100	0.38992261	0.706	0.715	1.42E-95
CCDC82	79780	9.94E-39	0.165140203	0.825	0.869	3.39E-34
GPR107	57720	2.83E-39	0.200528078	0.805	0.846	9.67E-35
SNX4	8723	6.68E-32	0.159885211	0.828	0.867	2.28E-27
ZFAND4	93550	1.62E-141	0.551873188	0.631	0.59	5.52E-137
CAMK4	814	4.99E-17	-0.045027727	0.954	0.972	1.71E-12
TMTC1	83857	3.69E-46	-0.076528007	0.975	0.992	1.26E-41
PTBP3	9991	2.68E-116	0.456104007	0.674	0.653	9.14E-112
GOLM1	51280	2.72E-51	0.256483192	0.774	0.804	9.29E-47
TRIO	7204	1.95E-75	-0.10602318	0.995	0.996	6.66E-71
ZNF382	84911	3.32E-95	0.350250966	0.725	0.743	1.13E-90
STON2	85439	0.00E+00	2.547959737	0.158	0.057	0.00E+00
PPP4R2	151987	3.82E-29	0.158235398	0.828	0.869	1.30E-24
WDPCP	51057	1.92E-30	-0.067172346	0.968	0.982	6.57E-26
KCMF1	56888	6.83E-20	0.128821728	0.845	0.882	2.33E-15
PCMT1	5110	1.86E-15	0.101357152	0.861	0.9	6.36E-11
HOOK2	29911	1.22E-08	0.126685579	0.846	0.882	4.16E-04
NPRL3	8131	2.94E-43	0.262320827	0.77	0.801	1.00E-38
ARMC9	80210	6.48E-05	0.025293474	0.907	0.94	1.00E+00
CREB1	1385	4.96E-39	0.193768027	0.807	0.839	1.69E-34
PWWP3A	84939	3.85E-03	0.079640263	0.873	0.916	1.00E+00
NUP153	9972	2.32E-24	0.161207684	0.825	0.866	7.91E-20
CAMK2D	817	7.67E-115	-0.112000382	0.997	0.998	2.62E-110
CBLB	868	1.05E-32	0.323659292	0.737	0.768	3.58E-28
LRRC4C	57689	1.11E-05	0.107319217	0.856	0.825	3.80E-01
RIC8B	55188	7.49E-01	0.026995241	0.905	0.942	1.00E+00
CUX1	1523	5.15E-07	-0.001516011	0.923	0.952	1.76E-02
GAPVD1	26130	4.70E-03	0.048876964	0.891	0.933	1.00E+00
C6orf89	221477	7.50E-60	0.27233017	0.763	0.787	2.56E-55
SEC23A	10484	1.96E-16	0.147198065	0.832	0.873	6.69E-12
SLC6A7	6534	1.64E-52	0.266398856	0.766	0.75	5.59E-48
ERP44	23071	1.09E-06	0.06621251	0.88	0.922	3.74E-02
SCFD1	23256	7.44E-04	-0.018214547	0.933	0.963	1.00E+00
SLCO3A1	28232	9.03E-04	0.036906429	0.898	0.936	1.00E+00
TSPAN7	7102	3.16E-42	-0.065511615	0.964	0.976	1.08E-37
RAB18	22931	1.89E-22	0.134607057	0.839	0.88	6.46E-18
JAK1	3716	1.02E-44	-0.075184595	0.97	0.986	3.49E-40
ERO1A	30001	4.63E-51	0.233691396	0.783	0.826	1.58E-46
HYDIN	54768	2.53E-48	0.326893621	0.734	0.768	8.62E-44
SREBF2	6721	6.22E-01	0.005725574	0.917	0.949	1.00E+00
STIM1	6786	9.08E-04	0.081813588	0.869	0.916	1.00E+00
MAPRE3	22924	1.76E-32	0.142620673	0.833	0.872	6.02E-28
CCDC3	83643	6.22E-133	0.443847833	0.676	0.629	2.12E-128
SPON1	10418	9.46E-02	0.432956989	0.681	0.802	1.00E+00
JPH3	57338	8.17E-65	0.303278881	0.745	0.773	2.79E-60
RSRP1	57035	7.50E-04	-0.004281783	0.922	0.956	1.00E+00
RHEB	6009	7.50E-01	0.019322321	0.907	0.94	1.00E+00
CDKL3	51265	2.02E-40	0.242326803	0.777	0.808	6.89E-36
CCDC30	728621	1.06E-02	0.108919455	0.852	0.895	1.00E+00
POM121	9883	1.56E-08	0.097038553	0.859	0.905	5.34E-04
EHMT1	79813	1.21E-09	0.090071811	0.863	0.9	4.13E-05
AGFG1	3267	1.74E-13	-0.041111804	0.945	0.966	5.93E-09
DGKZ	8525	2.69E-23	0.152894951	0.826	0.871	9.17E-19
SACM1L	22908	1.27E-44	0.207827582	0.795	0.838	4.32E-40
SCG2	7857	1.34E-09	0.57806013	0.615	0.599	4.56E-05
TRIQK	286144	3.23E-24	0.200429992	0.799	0.831	1.10E-19
MORF4L1	10933	2.80E-01	0.004721085	0.915	0.942	1.00E+00
ATPSCKMT	134145	2.22E-27	0.189048131	0.805	0.845	7.57E-23
FAN1	22909	9.18E-72	0.333675631	0.728	0.74	3.13E-67
[truncated: 9,165 more rows]
