# Supplementary material for: Disturbances of paraventricular thalamic nucleus neurons in bipolar disorder revealed by single-nucleus analysis
Source: Nat Commun. 2026 Jan 7;17:1338. doi: 10.1038/s41467-025-68094-5 (PMC12873406; doi:10.1038/s41467-025-68094-5)
Supplement: Supplementary file 3 — Supplementary Data 1-31 [file 41467_2025_68094_MOESM3_ESM.zip › SupplementaryData/DataS06.compositional_changes.txt]

#### Compositional changes in BD
Region	Cluster	Major class	Nuclei count	Covariate	c_lower	c_effect	c_upper	c_pH0	c_FDR	c_rhat	c_ess_bulk	c_ess_tail	Fold-change	Proportion_CTRL	Proportion_BD
Medial thalamus	Tha_Astro_1	Astro	35235	Disease_Case	0.04617228	0.3467225	0.64525005	0.05075	0.02475	1.000560894	4056.091788	4004.048114	1.305514158	0.0671	0.0876
Medial thalamus	Tha_Astro_2	Astro	17522	Disease_Case	-0.031209553	0.2754105	0.5845618	0.12675	0.04959375	1.000665185	4030.001027	4030.571204	1.222857143	0.035	0.0428
Medial thalamus	Tha_Astro_3	Astro	10911	Disease_Case	-0.029916655	0.287013	0.61207905	0.1215	0.038571429	1.000323742	3999.193311	3813.682465	1.24137931	0.0232	0.0288
Medial thalamus	Tha_ExN_CALB	Excit	9885	Disease_Case	-0.8649266	-0.516909	-0.1780928	0.00675	0.004875	0.999840061	3822.1629	3425.54943	0.554517134	0.0321	0.0178
Medial thalamus	Tha_ExN_PVALB_1	Excit	33421	Disease_Case	-0.7697657	-0.446201	-0.111438875	0.0225	0.01075	1.000101054	3899.832738	3609.997459	0.590820313	0.1024	0.0605
Medial thalamus	Tha_ExN_PVALB_2	Excit	5959	Disease_Case	-0.874458775	-0.5057225	-0.110079075	0.0225	0.0136875	1.000181098	4021.666933	3809.207789	0.544117647	0.0204	0.0111
Medial thalamus	Tha_InN_1	Inhib	35277	Disease_Case	-0.38846185	-0.1341995	0.113912475	0.39825	0.134653846	0.999959429	4004.857623	3957.937028	0.811764706	0.0935	0.0759
Medial thalamus	Tha_InN_2	Inhib	30137	Disease_Case	-0.4282999	-0.161229	0.11107445	0.324	0.1126875	0.999766252	4039.085905	3810.102203	0.784217016	0.0811	0.0636
Medial thalamus	Tha_Micro_1	Micro	37795	Disease_Case	-0.52724475	-0.202232	0.134129725	0.266	0.093477273	1.000989833	4030.687794	3693.75732	0.747330961	0.1124	0.084
Medial thalamus	Tha_Micro_2	Micro	9360	Disease_Case	-0.572704	-0.2370685	0.09440871	0.20925	0.076225	0.999848604	3729.466648	3777.344906	0.72147651	0.0298	0.0215
Medial thalamus	Tha_Oligo_1	Oligo	49073	Disease_Case	0.24019045	0.528412	0.846070725	0.003	0.003	1.000282183	4126.582424	3778.191796	1.552973978	0.1076	0.1671
Medial thalamus	Tha_Oligo_2	Oligo	34130	Disease_Case	0.053644175	0.3948325	0.7333061	0.043	0.01955	1.000431452	4027.548258	3879.621033	1.357933579	0.0813	0.1104
Medial thalamus	Tha_Oligo_3	Oligo	23451	Disease_Case	-0.051767293	0.2696095	0.590656175	0.15625	0.061444444	0.9998927	3941.487074	3844.423185	1.199356913	0.0622	0.0746
Medial thalamus	Tha_OPC	OPC	64748	Disease_Case	-0.0741418	0.09481205	0.2750229	0.523	0.162392857	0.999861104	3849.761093	3884.896225	1.015131579	0.152	0.1543
Medial thalamus	Tha_Astro_1	Astro	35235	Age	0.088532363	0.2420805	0.394983875	0.03325	0.020333333	1.001104399	3546.208807	3468.796524	.	.	.
Medial thalamus	Tha_Astro_2	Astro	17522	Age	0.047712223	0.2078255	0.359640275	0.0895	0.04125	1.001133708	3985.68744	3977.792506	.	.	.
Medial thalamus	Tha_Astro_3	Astro	10911	Age	0.0688315	0.2258	0.381506325	0.05575	0.0291875	1.000098167	3806.707921	3848.555834	.	.	.
Medial thalamus	Tha_ExN_CALB	Excit	9885	Age	-0.1471544	0.0233673	0.200533425	0.80825	0.334980769	1.000680677	3799.790391	3785.455748	.	.	.
Medial thalamus	Tha_ExN_PVALB_1	Excit	33421	Age	-0.2841627	-0.1080545	0.067024145	0.46	0.195805556	1.000190479	3943.455408	3619.771175	.	.	.
Medial thalamus	Tha_ExN_PVALB_2	Excit	5959	Age	-0.264244675	-0.0745418	0.111473675	0.594	0.267386364	1.000813546	4004.190671	3916.731674	.	.	.
Medial thalamus	Tha_InN_1	Inhib	35277	Age	-0.2506667	-0.114817	0.01799805	0.41325	0.16278125	0.999914338	3610.659175	4001.543936	.	.	.
Medial thalamus	Tha_InN_2	Inhib	30137	Age	-0.281161	-0.142558	-0.004998078	0.2765	0.080458333	1.0002898	3788.746893	3621.551059	.	.	.
Medial thalamus	Tha_Micro_1	Micro	37795	Age	-0.470200825	-0.299962	-0.13197655	0.00875	0.00875	1.000001723	3961.919915	3729.147961	.	.	.
Medial thalamus	Tha_Micro_2	Micro	9360	Age	-0.43692825	-0.2734095	-0.109893425	0.019	0.013875	0.999990271	3974.326707	3559.443123	.	.	.
Medial thalamus	Tha_Oligo_1	Oligo	49073	Age	-0.034648248	0.1168385	0.2706825	0.40625	0.127	1.000161929	4098.714006	4013.953246	.	.	.
Medial thalamus	Tha_Oligo_2	Oligo	34130	Age	-0.092725238	0.07663145	0.2527151	0.60525	0.295541667	1.000028283	3706.081661	3508.712263	.	.	.
Medial thalamus	Tha_Oligo_3	Oligo	23451	Age	-0.078234298	0.082652	0.24108045	0.585	0.234725	0.999889426	3929.039609	4046.687031	.	.	.
Medial thalamus	Tha_OPC	OPC	64748	Age	-0.058831788	0.03551715	0.1247095	0.9205	0.376803571	1.000044009	4023.383464	3921.530486	.	.	.
Medial thalamus	Tha_Astro_1	Astro	35235	Sex_Female	0.1130126	0.408031	0.703719475	0.02125	0.013625	1.000357278	3963.19829	3259.562418	.	.	.
Medial thalamus	Tha_Astro_2	Astro	17522	Sex_Female	0.070185645	0.3828215	0.692304775	0.0385	0.021916667	0.999924307	3909.370084	3728.830598	.	.	.
Medial thalamus	Tha_Astro_3	Astro	10911	Sex_Female	-0.1227867	0.2074335	0.52968815	0.2555	0.104416667	0.999898315	3829.520639	4018.414272	.	.	.
Medial thalamus	Tha_ExN_CALB	Excit	9885	Sex_Female	-0.2282915	0.1297195	0.486417575	0.43375	0.167583333	1.000011722	3856.077534	3248.654201	.	.	.
Medial thalamus	Tha_ExN_PVALB_1	Excit	33421	Sex_Female	-0.2190971	0.129086	0.471847875	0.43625	0.18825	0.999753202	3488.879704	3168.028259	.	.	.
Medial thalamus	Tha_ExN_PVALB_2	Excit	5959	Sex_Female	-0.304818	0.06648625	0.448640975	0.57225	0.215678571	0.999758404	3856.162845	3512.350345	.	.	.
Medial thalamus	Tha_InN_1	Inhib	35277	Sex_Female	-0.080089428	0.171331	0.419305525	0.29425	0.1234	1.000700435	3899.110708	3959.136111	.	.	.
Medial thalamus	Tha_InN_2	Inhib	30137	Sex_Female	-0.1221187	0.155718	0.420706925	0.34325	0.143386364	1.000182423	4044.620872	3888.903621	.	.	.
Medial thalamus	Tha_Micro_1	Micro	37795	Sex_Female	-0.606533775	-0.271773	0.07979448	0.16525	0.06625	1.00006962	4096.929508	4137.296006	.	.	.
Medial thalamus	Tha_Micro_2	Micro	9360	Sex_Female	-0.58352415	-0.231053	0.107021775	0.2205	0.08553125	1.000267588	3844.789041	3340.812226	.	.	.
Medial thalamus	Tha_Oligo_1	Oligo	49073	Sex_Female	-0.709291925	-0.3859975	-0.067033022	0.04	0.0264375	0.999817034	3991.49923	3841.315806	.	.	.
Medial thalamus	Tha_Oligo_2	Oligo	34130	Sex_Female	-0.773831275	-0.4225675	-0.054963575	0.04175	0.0295	1.000020268	3753.469351	3962.421738	.	.	.
Medial thalamus	Tha_Oligo_3	Oligo	23451	Sex_Female	-0.8645012	-0.5318365	-0.189050475	0.006	0.006	0.999753928	3987.371812	3613.787754	.	.	.
Medial thalamus	Tha_OPC	OPC	64748	Sex_Female	0.016692795	0.1926345	0.3720189	0.151	0.04975	0.999983412	4007.610172	3700.473841	.	.	.
Frontal cortex	FrC_Astro	Astro	56522	Disease_Case	0.176041375	0.4116215	0.6476984	0.00475	0.004625	1.001197352	3700.558058	3110.062797	1.360764755	0.1203	0.1637
Frontal cortex	FrC_ExN_L2/3IT_1	Excit	48986	Disease_Case	-0.38144605	-0.1607405	0.068390345	0.302	0.164892857	0.999893737	4172.356349	3473.912941	0.766072812	0.1291	0.0989
Frontal cortex	FrC_ExN_L2/3IT_2	Excit	43571	Disease_Case	-0.25210045	-0.04099035	0.172313475	0.7135	0.383078947	0.999774487	4156.713043	3985.174301	0.864990689	0.1074	0.0929
Frontal cortex	FrC_ExN_L5/6NP	Excit	2464	Disease_Case	-0.47371635	-0.08111245	0.3048286	0.545	0.31355	0.999781785	4010.340241	3529.700487	0.826923077	0.0052	0.0043
Frontal cortex	FrC_ExN_L5IT_1	Excit	23471	Disease_Case	-0.190083275	-0.0178991	0.162737675	0.81575	0.4047125	1.000177833	3843.666779	3717.332372	0.886986301	0.0584	0.0518
Frontal cortex	FrC_ExN_L5IT_2	Excit	20154	Disease_Case	-0.313055575	-0.1092545	0.097710333	0.46875	0.278653846	1.000010116	3927.733295	3921.570551	0.808349146	0.0527	0.0426
Frontal cortex	FrC_ExN_L5IT_3	Excit	5342	Disease_Case	-0.36974265	-0.0795327	0.1942111	0.5585	0.328859375	1.000052682	3956.790172	3348.909258	0.835820896	0.0134	0.0112
Frontal cortex	FrC_ExN_L5IT_4	Excit	5382	Disease_Case	-0.38304535	-0.08672145	0.201317175	0.53575	0.297017857	0.999861847	4121.802856	3584.338274	0.823529412	0.0153	0.0126
Frontal cortex	FrC_ExN_L6CT/b	Excit	6155	Disease_Case	-0.30227795	0.05769	0.3999444	0.5945	0.344485294	1.000414265	3887.867343	3696.967458	0.952380952	0.0147	0.014
Frontal cortex	FrC_ExN_L6IT	Excit	8859	Disease_Case	-0.093576038	0.224031	0.56847345	0.23575	0.11895	1.001024956	4019.473684	3903.171388	1.128712871	0.0202	0.0228
Frontal cortex	FrC_ExN_L6ITCar3	Excit	3267	Disease_Case	-0.731412525	-0.3287025	0.053376525	0.1155	0.041583333	0.999831776	3685.632465	2853.300342	0.653061224	0.0098	0.0064
Frontal cortex	FrC_InN_CGE_LAMP5	Inhib	4902	Disease_Case	-0.41644445	-0.1465695	0.126400225	0.3745	0.21	1.000174927	4064.178278	3956.719298	0.784615385	0.013	0.0102
Frontal cortex	FrC_InN_CGE_NDNF	Inhib	8512	Disease_Case	-0.118679125	0.1242585	0.386093025	0.41925	0.245	1.000452079	3733.538469	3921.21001	1.014778325	0.0203	0.0206
Frontal cortex	FrC_InN_CGE_VIP	Inhib	23208	Disease_Case	-0.2171698	-0.0548246	0.10880155	0.70875	0.364722222	1.000176532	3879.191748	4004.174753	0.849337748	0.0604	0.0513
Frontal cortex	FrC_InN_MGE_LAMP5	Inhib	2011	Disease_Case	-0.46085905	-0.146099	0.170537825	0.38575	0.227575	1.000783518	4051.911267	3071.909354	0.784313725	0.0051	0.004
Frontal cortex	FrC_InN_MGE_PVALB	Inhib	2966	Disease_Case	-0.479753375	-0.195744	0.088570325	0.2575	0.142041667	0.999839365	3979.697554	3962.409292	0.740740741	0.0081	0.006
Frontal cortex	FrC_InN_MGE_SST	Inhib	26766	Disease_Case	-0.139865525	-0.02527515	0.090126368	0.89625	0.428119048	1.000122959	3995.822056	3684.626368	0.87826087	0.069	0.0606
Frontal cortex	FrC_InN_MGE_TAC1	Inhib	15703	Disease_Case	-0.333120675	-0.114031	0.10995445	0.45875	0.2628125	0.999903651	4081.80222	3434.897366	0.803439803	0.0407	0.0327
Frontal cortex	FrC_Micro	Micro	21553	Disease_Case	-0.125021425	0.1493955	0.411673275	0.36125	0.1894375	0.999758843	3871.68583	3360.509578	1.044362292	0.0541	0.0565
Frontal cortex	FrC_Oligo	Oligo	53597	Disease_Case	0.19323785	0.4604045	0.7226732	0.0045	0.0045	1.000406016	3961.290007	4081.724079	1.414273995	0.1219	0.1724
Frontal cortex	FrC_OPC	OPC	25759	Disease_Case	-0.002520132	0.1600425	0.319794475	0.23425	0.08975	0.999964946	4028.110027	4004.048114	1.055555556	0.0612	0.0646
Frontal cortex	FrC_Astro	Astro	56522	Age	-0.113111275	0.006292925	0.126414575	0.94125	0.670511905	1.000223472	3727.169458	3681.125861	.	.	.
Frontal cortex	FrC_ExN_L2/3IT_1	Excit	48986	Age	-0.046103615	0.0734238	0.1926207	0.66375	0.463138889	0.999858964	4048.544991	3478.037817	.	.	.
Frontal cortex	FrC_ExN_L2/3IT_2	Excit	43571	Age	0.004527022	0.1086005	0.2187831	0.43025	0.25725	0.999973415	4124.693623	3522.209175	.	.	.
Frontal cortex	FrC_ExN_L5/6NP	Excit	2464	Age	-0.092166698	0.102647	0.292365775	0.48325	0.31375	1.000332029	4132.55886	3001.430603	.	.	.
Frontal cortex	FrC_ExN_L5IT_1	Excit	23471	Age	-0.041583303	0.05139385	0.14668935	0.84175	0.613632353	1.001921163	3918.642606	3250.260735	.	.	.
Frontal cortex	FrC_ExN_L5IT_2	Excit	20154	Age	-0.044888168	0.0712795	0.1781621	0.7015	0.486975	0.999760189	3925.862283	3624.748574	.	.	.
Frontal cortex	FrC_ExN_L5IT_3	Excit	5342	Age	-0.137377475	0.010030515	0.1593691	0.886	0.628763889	0.999910748	4051.075541	3593.994748	.	.	.
Frontal cortex	FrC_ExN_L5IT_4	Excit	5382	Age	-0.103504275	0.0488757	0.19995575	0.75475	0.528166667	0.999771879	3939.461966	3831.724121	.	.	.
Frontal cortex	FrC_ExN_L6CT/b	Excit	6155	Age	-0.104157725	0.0830326	0.258065275	0.57925	0.409785714	1.001113724	3565.931926	3610.040481	.	.	.
Frontal cortex	FrC_ExN_L6IT	Excit	8859	Age	-0.026863018	0.1356105	0.30238365	0.34025	0.17075	1.001203691	3525.986972	3574.973227	.	.	.
Frontal cortex	FrC_ExN_L6ITCar3	Excit	3267	Age	-0.21130815	-0.01995115	0.170682475	0.8075	0.567285714	1.000065739	4039.586992	3962.46286	.	.	.
Frontal cortex	FrC_InN_CGE_LAMP5	Inhib	4902	Age	-0.14085695	0.003971705	0.151881	0.902	0.643144737	1.000004839	4100.134217	3820.256437	.	.	.
Frontal cortex	FrC_InN_CGE_NDNF	Inhib	8512	Age	-0.114973675	0.0137872	0.1358641	0.91975	0.656975	1.00047722	4007.500041	3678.795913	.	.	.
Frontal cortex	FrC_InN_CGE_VIP	Inhib	23208	Age	-0.141338425	-0.05731165	0.03077664	0.83725	0.599375	1.001136513	3936.308507	3099.255612	.	.	.
Frontal cortex	FrC_InN_MGE_LAMP5	Inhib	2011	Age	-0.18915625	-0.0310109	0.130256175	0.81075	0.583516667	1.000667909	3989.265362	3482.896184	.	.	.
Frontal cortex	FrC_InN_MGE_PVALB	Inhib	2966	Age	-0.205424675	-0.05856065	0.09463379	0.7135	0.507568182	1.00002946	3895.654997	3657.062593	.	.	.
Frontal cortex	FrC_InN_MGE_SST	Inhib	26766	Age	-0.1607775	-0.100298	-0.039970035	0.497	0.3504	1.000327393	4112.155718	3770.151482	.	.	.
Frontal cortex	FrC_InN_MGE_TAC1	Inhib	15703	Age	-0.19653865	-0.07933495	0.035460515	0.636	0.4380625	1.000289557	4156.034209	3479.921827	.	.	.
Frontal cortex	FrC_Micro	Micro	21553	Age	-0.44252225	-0.3133825	-0.1770902	0.00125	0.00125	1.001620557	3385.768142	3597.702665	.	.	.
Frontal cortex	FrC_Oligo	Oligo	53597	Age	-0.088480923	0.04586195	0.172623475	0.7965	0.548807692	1.000565944	3836.954823	3877.615341	.	.	.
Frontal cortex	FrC_OPC	OPC	25759	Age	-0.1801352	-0.09603505	-0.011072578	0.53725	0.381541667	1.000780045	3767.793219	3728.86421	.	.	.
Frontal cortex	FrC_Astro	Astro	56522	Sex_Female	-0.4388412	-0.1908835	0.051862068	0.239	0.07655	1.000282428	3989.194341	3843.218683	.	.	.
Frontal cortex	FrC_ExN_L2/3IT_1	Excit	48986	Sex_Female	-0.19452775	0.03253005	0.2477488	0.74075	0.413573529	1.000058007	3994.561857	3326.458396	.	.	.
Frontal cortex	FrC_ExN_L2/3IT_2	Excit	43571	Sex_Female	-0.13480425	0.0757272	0.280215625	0.59825	0.308770833	0.999985838	4154.094064	3916.803961	.	.	.
Frontal cortex	FrC_ExN_L5/6NP	Excit	2464	Sex_Female	0.248349625	0.6448475	1.04271625	0.00275	0.001875	1.000023396	3631.764014	3243.868219	.	.	.
Frontal cortex	FrC_ExN_L5IT_1	Excit	23471	Sex_Female	-0.123844775	0.05047185	0.2199442	0.725	0.393125	1.000103126	3722.420227	3770.407675	.	.	.
Frontal cortex	FrC_ExN_L5IT_2	Excit	20154	Sex_Female	-0.208622	0.00674556	0.227895225	0.80475	0.48472619	1.000272841	3783.598754	3693.142028	.	.	.
Frontal cortex	FrC_ExN_L5IT_3	Excit	5342	Sex_Female	-0.1344308	0.1452605	0.4347476	0.3745	0.151035714	1.000036383	3975.695936	3895.480636	.	.	.
Frontal cortex	FrC_ExN_L5IT_4	Excit	5382	Sex_Female	-0.48965975	-0.178498	0.10458905	0.3	0.113791667	0.999989711	4070.689484	3133.813305	.	.	.
Frontal cortex	FrC_ExN_L6CT/b	Excit	6155	Sex_Female	-0.241979275	0.1101065	0.455862775	0.47825	0.1919375	1.000331441	3902.844849	3741.794137	.	.	.
Frontal cortex	FrC_ExN_L6IT	Excit	8859	Sex_Female	-0.407579875	-0.06946535	0.260710175	0.571	0.282454545	0.999821989	3960.708262	3603.1123	.	.	.
Frontal cortex	FrC_ExN_L6ITCar3	Excit	3267	Sex_Female	-0.32796885	0.0492172	0.426085175	0.61675	0.352678571	1.00007793	3791.932522	3305.066209	.	.	.
Frontal cortex	FrC_InN_CGE_LAMP5	Inhib	4902	Sex_Female	-0.2205971	0.0552486	0.340294775	0.6275	0.371	0.999752893	4066.33284	3962.46286	.	.	.
Frontal cortex	FrC_InN_CGE_NDNF	Inhib	8512	Sex_Female	-0.26019715	-2.06874E-05	0.251369825	0.77475	0.433638889	1.000057299	4021.723966	3920.128992	.	.	.
Frontal cortex	FrC_InN_CGE_VIP	Inhib	23208	Sex_Female	-0.1990873	-0.0321588	0.127857725	0.7865	0.468725	0.999770508	4232.361343	3865.424338	.	.	.
Frontal cortex	FrC_InN_MGE_LAMP5	Inhib	2011	Sex_Female	-0.041479505	0.275256	0.5877629	0.13375	0.0359375	0.999900096	4047.845184	3840.897614	.	.	.
Frontal cortex	FrC_InN_MGE_PVALB	Inhib	2966	Sex_Female	-0.188257675	0.1036335	0.394080075	0.491	0.225166667	0.999855844	3722.528535	3918.44712	.	.	.
Frontal cortex	FrC_InN_MGE_SST	Inhib	26766	Sex_Female	-0.169823125	-0.0550057	0.059447518	0.7825	0.452	1.001210121	4103.004344	3173.069698	.	.	.
Frontal cortex	FrC_InN_MGE_TAC1	Inhib	15703	Sex_Female	-0.158030925	0.06828755	0.29445465	0.6155	0.332365385	1.001019403	3797.4358	3401.632981	.	.	.
Frontal cortex	FrC_Micro	Micro	21553	Sex_Female	-0.744204575	-0.455915	-0.176330175	0.00625	0.003333333	0.999832414	3895.07219	3765.528308	.	.	.
Frontal cortex	FrC_Oligo	Oligo	53597	Sex_Female	-0.80532755	-0.529521	-0.247535675	0.001	0.001	0.99990059	3656.915322	3384.048858	.	.	.
Frontal cortex	FrC_OPC	OPC	25759	Sex_Female	-0.276307275	-0.0974339	0.074336663	0.5095	0.2536	1.00018867	4311.020961	3872.188522	.	.	.
