# Supplementary material for: Disturbances of paraventricular thalamic nucleus neurons in bipolar disorder revealed by single-nucleus analysis
Source: Nat Commun. 2026 Jan 7;17:1338. doi: 10.1038/s41467-025-68094-5 (PMC12873406; doi:10.1038/s41467-025-68094-5)
Supplement: Supplementary file 3 — Supplementary Data 1-31 [file 41467_2025_68094_MOESM3_ESM.zip › SupplementaryData/DataS07.scCODA.txt]

#### scCODA results for thalamic and cortical clusters, including estimated fold-changes and posterior probabilities for each covariate
Region	Ref cluster	Covariate	Cell Type	Final Parameter	HDI 2.5%	HDI 97.5%	SD	Inclusion probability	log2-fold change
Medial thalamus	Tha_OPC	Disease_Case	Tha_OPC	0	0	0	0	0	0.076261
Medial thalamus	Tha_OPC	Disease_Case	Tha_Oligo_1	0.425333	0.135	0.56	0.175	0.905067	0.689888
Medial thalamus	Tha_OPC	Disease_Case	Tha_Micro_1	-0.305397	-0.518	0	0.139	0.975667	-0.364333
Medial thalamus	Tha_OPC	Disease_Case	Tha_Oligo_2	0.213026	-0.019	0.467	0.119	0.983933	0.383592
Medial thalamus	Tha_OPC	Disease_Case	Tha_InN_1	0	-0.318	-0.001	0.118	0.634133	0.076261
Medial thalamus	Tha_OPC	Disease_Case	Tha_Astro_1	0	-0.03	0.384	0.074	0.174533	0.076261
Medial thalamus	Tha_OPC	Disease_Case	Tha_ExN_PVALB_1	-0.463465	-0.706	-0.156	0.118	1	-0.592377
Medial thalamus	Tha_OPC	Disease_Case	Tha_InN_2	0	-0.532	0.082	0.167	0.4622	0.076261
Medial thalamus	Tha_OPC	Disease_Case	Tha_Oligo_3	0	-0.2	0	0.015	0.017067	0.076261
Medial thalamus	Tha_OPC	Disease_Case	Tha_Astro_2	0	-0.208	0.163	0.038	0.137533	0.076261
Medial thalamus	Tha_OPC	Disease_Case	Tha_Astro_3	0	-0.301	0.118	0.034	0.054067	0.076261
Medial thalamus	Tha_OPC	Disease_Case	Tha_Micro_2	0	-0.333	0.146	0.131	0.593067	0.076261
Medial thalamus	Tha_OPC	Disease_Case	Tha_ExN_CALB	-0.430104	-0.631	-0.035	0.188	0.956733	-0.544248
Medial thalamus	Tha_OPC	Disease_Case	Tha_ExN_PVALB_2	-0.351261	-0.664	0.021	0.177	0.885133	-0.430501
Medial thalamus	Tha_OPC	Sex_Female	Tha_OPC	0	0	0	0	0	0.322802
Medial thalamus	Tha_OPC	Sex_Female	Tha_Oligo_1	-0.566928	-0.779	-0.257	0.124	1	-0.495102
Medial thalamus	Tha_OPC	Sex_Female	Tha_Micro_1	-0.622047	-0.82	-0.214	0.257	0.934	-0.574622
Medial thalamus	Tha_OPC	Sex_Female	Tha_Oligo_2	-0.668868	-0.826	-0.27	0.171	1	-0.64217
Medial thalamus	Tha_OPC	Sex_Female	Tha_InN_1	0	-0.249	0.178	0.021	0.031333	0.322802
Medial thalamus	Tha_OPC	Sex_Female	Tha_Astro_1	0	-0.312	0.073	0.017	0.018067	0.322802
Medial thalamus	Tha_OPC	Sex_Female	Tha_ExN_PVALB_1	0	-0.252	0.24	0.052	0.180933	0.322802
Medial thalamus	Tha_OPC	Sex_Female	Tha_InN_2	0	-0.298	-0.001	0.015	0.016867	0.322802
Medial thalamus	Tha_OPC	Sex_Female	Tha_Oligo_3	-0.683995	-0.937	-0.294	0.164	1	-0.663994
Medial thalamus	Tha_OPC	Sex_Female	Tha_Astro_2	0	-0.007	0.283	0.08	0.594867	0.322802
Medial thalamus	Tha_OPC	Sex_Female	Tha_Astro_3	0	-0.54	0.286	0.116	0.224333	0.322802
Medial thalamus	Tha_OPC	Sex_Female	Tha_Micro_2	-0.194888	-0.876	0.11	0.27	0.909	0.041639
Medial thalamus	Tha_OPC	Sex_Female	Tha_ExN_CALB	0	-0.284	0.166	0.151	0.608667	0.322802
Medial thalamus	Tha_OPC	Sex_Female	Tha_ExN_PVALB_2	0	-0.285	0.06	0.037	0.042933	0.322802
Medial thalamus	Tha_OPC	Age	Tha_OPC	0	0	0	0	0	-0.690483
Medial thalamus	Tha_OPC	Age	Tha_Oligo_1	0	-6.586	0.006	3.213	0.6234	-0.690483
Medial thalamus	Tha_OPC	Age	Tha_Micro_1	0.778733	-0.03	2.034	1.004	1	0.432991
Medial thalamus	Tha_OPC	Age	Tha_Oligo_2	0	-0.005	0	0	0.007067	-0.690483
Medial thalamus	Tha_OPC	Age	Tha_InN_1	1.055776	-0.017	2.593	1.269	0.952667	0.832679
Medial thalamus	Tha_OPC	Age	Tha_Astro_1	0	-0.003	0	0	0.011733	-0.690483
Medial thalamus	Tha_OPC	Age	Tha_ExN_PVALB_1	0	-0.017	0.001	0.003	0.089667	-0.690483
Medial thalamus	Tha_OPC	Age	Tha_InN_2	0.609394	-0.025	1.572	0.774	0.991	0.188686
Medial thalamus	Tha_OPC	Age	Tha_Oligo_3	0	-0.006	0.001	0.001	0.019467	-0.690483
Medial thalamus	Tha_OPC	Age	Tha_Astro_2	0	0	0.017	0.003	0.0984	-0.690483
Medial thalamus	Tha_OPC	Age	Tha_Astro_3	0	-0.002	0	0	0.001333	-0.690483
Medial thalamus	Tha_OPC	Age	Tha_Micro_2	0	-0.007	0.003	0.001	0.018867	-0.690483
Medial thalamus	Tha_OPC	Age	Tha_ExN_CALB	0	0	0.002	0	0.002467	-0.690483
Medial thalamus	Tha_OPC	Age	Tha_ExN_PVALB_2	0	0	0.006	0	0.010733	-0.690483
Medial thalamus	Tha_Oligo_1	Disease_Case	Tha_OPC	0	0.001	0.084	0.01	0.076133	0.146372
Medial thalamus	Tha_Oligo_1	Disease_Case	Tha_Oligo_1	0	0	0	0	0	0.146372
Medial thalamus	Tha_Oligo_1	Disease_Case	Tha_Micro_1	-0.307978	-0.548	-0.03	0.144	1	-0.297947
Medial thalamus	Tha_Oligo_1	Disease_Case	Tha_Oligo_2	0	-0.009	0.263	0.059	0.249467	0.146372
Medial thalamus	Tha_Oligo_1	Disease_Case	Tha_InN_1	-0.136673	-0.461	0.094	0.171	0.995867	-0.050806
Medial thalamus	Tha_Oligo_1	Disease_Case	Tha_Astro_1	0	0	0.385	0.106	0.385467	0.146372
Medial thalamus	Tha_Oligo_1	Disease_Case	Tha_ExN_PVALB_1	-0.493007	-0.782	-0.144	0.17	1	-0.564887
Medial thalamus	Tha_Oligo_1	Disease_Case	Tha_InN_2	0	NaN	NaN	0	0	0.146372
Medial thalamus	Tha_Oligo_1	Disease_Case	Tha_Oligo_3	0	NaN	NaN	0	0	0.146372
Medial thalamus	Tha_Oligo_1	Disease_Case	Tha_Astro_2	0	-0.381	0	0.099	0.328667	0.146372
Medial thalamus	Tha_Oligo_1	Disease_Case	Tha_Astro_3	0	-0.145	0.217	0.037	0.2132	0.146372
Medial thalamus	Tha_Oligo_1	Disease_Case	Tha_Micro_2	0	NaN	NaN	0	0	0.146372
Medial thalamus	Tha_Oligo_1	Disease_Case	Tha_ExN_CALB	-0.409507	-0.66	-0.207	0.149	1	-0.444423
Medial thalamus	Tha_Oligo_1	Disease_Case	Tha_ExN_PVALB_2	-0.249923	-0.672	0.094	0.202	0.996867	-0.214192
Medial thalamus	Tha_Oligo_1	Sex_Female	Tha_OPC	0	-0.065	0	0.017	0.2198	-0.040834
Medial thalamus	Tha_Oligo_1	Sex_Female	Tha_Oligo_1	0	0	0	0	0	-0.040834
Medial thalamus	Tha_Oligo_1	Sex_Female	Tha_Micro_1	-0.100893	-0.337	0.067	0.124	0.970267	-0.186392
Medial thalamus	Tha_Oligo_1	Sex_Female	Tha_Oligo_2	0	NaN	NaN	0	0	-0.040834
Medial thalamus	Tha_Oligo_1	Sex_Female	Tha_InN_1	0	-0.12	0.061	0.025	0.226867	-0.040834
Medial thalamus	Tha_Oligo_1	Sex_Female	Tha_Astro_1	0.257006	0.001	0.465	0.12	0.998267	0.329948
Medial thalamus	Tha_Oligo_1	Sex_Female	Tha_ExN_PVALB_1	0.148903	0	0.282	0.078	0.997533	0.173987
Medial thalamus	Tha_Oligo_1	Sex_Female	Tha_InN_2	0	-0.229	0	0.037	0.164667	-0.040834
Medial thalamus	Tha_Oligo_1	Sex_Female	Tha_Oligo_3	0	0	0.053	0.007	0.052867	-0.040834
Medial thalamus	Tha_Oligo_1	Sex_Female	Tha_Astro_2	0.155175	-0.003	0.302	0.103	0.804533	0.183036
Medial thalamus	Tha_Oligo_1	Sex_Female	Tha_Astro_3	0	0	0.227	0.03	0.050467	-0.040834
Medial thalamus	Tha_Oligo_1	Sex_Female	Tha_Micro_2	-0.140615	-0.461	0.035	0.118	0.988067	-0.243699
Medial thalamus	Tha_Oligo_1	Sex_Female	Tha_ExN_CALB	0	0	0.388	0.138	0.479133	-0.040834
Medial thalamus	Tha_Oligo_1	Sex_Female	Tha_ExN_PVALB_2	0.038786	-0.071	0.183	0.064	0.9548	0.015122
Medial thalamus	Tha_Oligo_1	Age	Tha_OPC	0	-0.002	0	0	0.009	-0.077388
Medial thalamus	Tha_Oligo_1	Age	Tha_Oligo_1	0	0	0	0	0	-0.077388
Medial thalamus	Tha_Oligo_1	Age	Tha_Micro_1	0	NaN	NaN	0	0	-0.077388
Medial thalamus	Tha_Oligo_1	Age	Tha_Oligo_2	0	-0.001	0.005	0.001	0.139333	-0.077388
Medial thalamus	Tha_Oligo_1	Age	Tha_InN_1	0	0	0	0	0	-0.077388
Medial thalamus	Tha_Oligo_1	Age	Tha_Astro_1	0.795236	0.003	6.151	2.052	0.998467	1.069896
Medial thalamus	Tha_Oligo_1	Age	Tha_ExN_PVALB_1	0	-2.299	0	0.767	0.771	-0.077388
Medial thalamus	Tha_Oligo_1	Age	Tha_InN_2	-0.66989	-4.508	0	1.505	0.866067	-1.043834
Medial thalamus	Tha_Oligo_1	Age	Tha_Oligo_3	0	-0.002	6.204	2.072	0.738067	-0.077388
Medial thalamus	Tha_Oligo_1	Age	Tha_Astro_2	0	-3.476	0	1.161	0.144867	-0.077388
Medial thalamus	Tha_Oligo_1	Age	Tha_Astro_3	0.568478	0.003	3.938	1.312	0.903933	0.742752
Medial thalamus	Tha_Oligo_1	Age	Tha_Micro_2	0	NaN	NaN	0	0	-0.077388
Medial thalamus	Tha_Oligo_1	Age	Tha_ExN_CALB	0.658866	0	4.362	1.455	0.853133	0.873155
Medial thalamus	Tha_Oligo_1	Age	Tha_ExN_PVALB_2	0	-0.641	0	0.214	0.612333	-0.077388
Frontal cortex	FrC_OPC	Disease_Case	FrC_Astro	0	0.028	0.234	0.075	0.770333	0.050699
Frontal cortex	FrC_OPC	Disease_Case	FrC_Oligo	0	0	0	0	0	0.050699
Frontal cortex	FrC_OPC	Disease_Case	FrC_ExN_L2/3IT_1	0.262586	-0.402	-0.067	0.083	1	-0.328133
Frontal cortex	FrC_OPC	Disease_Case	FrC_ExN_L2/3IT_2	0	NaN	NaN	0	0	0.050699
Frontal cortex	FrC_OPC	Disease_Case	FrC_InN_MGE_SST	0	-0.209	0.025	0.044	0.148267	0.050699
Frontal cortex	FrC_OPC	Disease_Case	FrC_OPC	0	0	0	0	0	0.050699
Frontal cortex	FrC_OPC	Disease_Case	FrC_ExN_L5IT_1	0	0	0.048	0.001	0.0006	0.050699
Frontal cortex	FrC_OPC	Disease_Case	FrC_InN_CGE_VIP	0.131995	-0.257	-0.021	0.079	0.889667	-0.13973
Frontal cortex	FrC_OPC	Disease_Case	FrC_Micro	-0.128591	0.012	0.352	0.105	0.887533	0.236216
Frontal cortex	FrC_OPC	Disease_Case	FrC_ExN_L5IT_2	0	-0.423	0.105	0.147	0.726133	0.050699
Frontal cortex	FrC_OPC	Disease_Case	FrC_InN_MGE_TAC1	0	-0.196	0.026	0.048	0.2604	0.050699
Frontal cortex	FrC_OPC	Disease_Case	FrC_ExN_L6IT	0.041933	-0.212	0.103	0.076	0.910533	-0.009797
Frontal cortex	FrC_OPC	Disease_Case	FrC_InN_CGE_NDNF	0	0	0	0	0.000533	0.050699
Frontal cortex	FrC_OPC	Disease_Case	FrC_ExN_L6CT/b	0	-0.32	-0.001	0.115	0.658867	0.050699
Frontal cortex	FrC_OPC	Disease_Case	FrC_ExN_L5IT_3	0	0	0.335	0.11	0.7738	0.050699
Frontal cortex	FrC_OPC	Disease_Case	FrC_ExN_L5IT_4	0.17861	-0.355	0.005	0.11	0.996733	-0.206981
Frontal cortex	FrC_OPC	Disease_Case	FrC_InN_CGE_LAMP5	0.199948	-0.504	0.12	0.193	0.997733	-0.237764
Frontal cortex	FrC_OPC	Disease_Case	FrC_ExN_L6ITCar3	0	-0.337	0.083	0.11	0.787933	0.050699
Frontal cortex	FrC_OPC	Disease_Case	FrC_InN_MGE_PVALB	0	-0.57	0.18	0.176	0.333	0.050699
Frontal cortex	FrC_OPC	Disease_Case	FrC_ExN_L5/6NP	0	-0.237	0	0.055	0.143067	0.050699
Frontal cortex	FrC_OPC	Disease_Case	FrC_InN_MGE_LAMP5	0	-0.421	0.039	0.128	0.716	0.050699
Frontal cortex	FrC_OPC	Sex_Female	FrC_Astro	0.267495	-0.39	-0.107	0.083	1	-0.199812
Frontal cortex	FrC_OPC	Sex_Female	FrC_Oligo	0.512817	-0.698	-0.318	0.127	1	-0.553737
Frontal cortex	FrC_OPC	Sex_Female	FrC_ExN_L2/3IT_1	0	-0.051	0.137	0.021	0.0896	0.186102
Frontal cortex	FrC_OPC	Sex_Female	FrC_ExN_L2/3IT_2	0	-0.144	0.204	0.065	0.377933	0.186102
Frontal cortex	FrC_OPC	Sex_Female	FrC_InN_MGE_SST	0.054914	-0.199	0.128	0.078	0.997133	0.106877
Frontal cortex	FrC_OPC	Sex_Female	FrC_OPC	0	0	0	0	0	0.186102
Frontal cortex	FrC_OPC	Sex_Female	FrC_ExN_L5IT_1	0	NaN	NaN	0	0	0.186102
Frontal cortex	FrC_OPC	Sex_Female	FrC_InN_CGE_VIP	0	-0.189	0.059	0.075	0.776667	0.186102
Frontal cortex	FrC_OPC	Sex_Female	FrC_Micro	0.408348	-0.595	-0.266	0.09	1	-0.403019
Frontal cortex	FrC_OPC	Sex_Female	FrC_ExN_L5IT_2	0	-0.002	0.023	0.001	0.022733	0.186102
Frontal cortex	FrC_OPC	Sex_Female	FrC_InN_MGE_TAC1	0	-0.015	0.418	0.115	0.395667	0.186102
Frontal cortex	FrC_OPC	Sex_Female	FrC_ExN_L6IT	0	-0.263	0.166	0.078	0.414267	0.186102
Frontal cortex	FrC_OPC	Sex_Female	FrC_InN_CGE_NDNF	0	-0.056	0.199	0.039	0.160333	0.186102
Frontal cortex	FrC_OPC	Sex_Female	FrC_ExN_L6CT/b	0	-0.157	0.382	0.114	0.586933	0.186102
Frontal cortex	FrC_OPC	Sex_Female	FrC_ExN_L5IT_3	0	-0.068	0.292	0.062	0.276933	0.186102
Frontal cortex	FrC_OPC	Sex_Female	FrC_ExN_L5IT_4	0	-0.415	0.185	0.139	0.6374	0.186102
Frontal cortex	FrC_OPC	Sex_Female	FrC_InN_CGE_LAMP5	0	-0.242	0.165	0.05	0.131333	0.186102
Frontal cortex	FrC_OPC	Sex_Female	FrC_ExN_L6ITCar3	0	-0.402	0.214	0.164	0.8394	0.186102
Frontal cortex	FrC_OPC	Sex_Female	FrC_InN_MGE_PVALB	0	NaN	NaN	0	0	0.186102
Frontal cortex	FrC_OPC	Sex_Female	FrC_ExN_L5/6NP	-0.388984	0.038	1.104	0.308	0.999133	0.747287
Frontal cortex	FrC_OPC	Sex_Female	FrC_InN_MGE_LAMP5	0	-0.348	0.15	0.123	0.545267	0.186102
Frontal cortex	FrC_OPC	Age	FrC_Astro	0	-0.001	0	0	0.004533	-0.003111
Frontal cortex	FrC_OPC	Age	FrC_Oligo	0	0	0.002	0	0.0118	-0.003111
Frontal cortex	FrC_OPC	Age	FrC_ExN_L2/3IT_1	0.008356	0.001	0.014	0.004	0.986067	0.008945
Frontal cortex	FrC_OPC	Age	FrC_ExN_L2/3IT_2	0.011829	0.007	0.017	0.003	1	0.013954
Frontal cortex	FrC_OPC	Age	FrC_InN_MGE_SST	0	-0.007	0	0.001	0.055667	-0.003111
Frontal cortex	FrC_OPC	Age	FrC_OPC	0	0	0	0	0	-0.003111
Frontal cortex	FrC_OPC	Age	FrC_ExN_L5IT_1	0	-0.001	0.011	0.002	0.217667	-0.003111
Frontal cortex	FrC_OPC	Age	FrC_InN_CGE_VIP	0	-0.006	0	0	0.0102	-0.003111
Frontal cortex	FrC_OPC	Age	FrC_Micro	0	0	0.002	0	0.040867	-0.003111
Frontal cortex	FrC_OPC	Age	FrC_ExN_L5IT_2	0.008579	-0.002	0.015	0.005	0.867467	0.009266
Frontal cortex	FrC_OPC	Age	FrC_InN_MGE_TAC1	0	-0.009	0.005	0.004	0.6326	-0.003111
Frontal cortex	FrC_OPC	Age	FrC_ExN_L6IT	0	-0.002	0	0	0.000867	-0.003111
Frontal cortex	FrC_OPC	Age	FrC_InN_CGE_NDNF	0	0	0.004	0.001	0.189333	-0.003111
Frontal cortex	FrC_OPC	Age	FrC_ExN_L6CT/b	0	0	0.006	0	0.012333	-0.003111
Frontal cortex	FrC_OPC	Age	FrC_ExN_L5IT_3	0.007376	-0.002	0.019	0.006	0.8478	0.007531
Frontal cortex	FrC_OPC	Age	FrC_ExN_L5IT_4	0.009247	-0.001	0.018	0.006	0.891733	0.01023
Frontal cortex	FrC_OPC	Age	FrC_InN_CGE_LAMP5	0	0	0.021	0.004	0.1012	-0.003111
Frontal cortex	FrC_OPC	Age	FrC_ExN_L6ITCar3	0	-0.001	0.002	0	0.008267	-0.003111
Frontal cortex	FrC_OPC	Age	FrC_InN_MGE_PVALB	0	-0.009	0.006	0.003	0.601667	-0.003111
Frontal cortex	FrC_OPC	Age	FrC_ExN_L5/6NP	0	NaN	NaN	0	0	-0.003111
Frontal cortex	FrC_OPC	Age	FrC_InN_MGE_LAMP5	0	0	0.001	0	6.7E-05	-0.003111
