# Supplementary material for: Disturbances of paraventricular thalamic nucleus neurons in bipolar disorder revealed by single-nucleus analysis
Source: Nat Commun. 2026 Jan 7;17:1338. doi: 10.1038/s41467-025-68094-5 (PMC12873406; doi:10.1038/s41467-025-68094-5)
Supplement: Supplementary file 3 — Supplementary Data 1-31 [file 41467_2025_68094_MOESM3_ESM.zip › SupplementaryData/DataS09.IHC_GLM.txt]

#### Generalized linear model (GLM) results for immunohistochemistry of thalamic excitatory neurons and oligodendrocytes
Major_class	Combinations	Covariate	Estimate	Std. Error	z.value	p.value	Fold-change	AIC
Excit	Dx+Sex+Age+Batch	Age	0.002523828	0.008270455	0.305161966	0.760242799	1.002527016	723.5733
Excit	Dx+Sex+Age+Batch	BatchB	-1.818596992	0.232739073	-7.813887759	5.54505E-15	0.162253234	723.5733
Excit	Dx+Sex+Age+Batch	DxBD	-0.637435223	0.239626848	-2.660116039	0.007811373	0.528646547	723.5733
Excit	Dx+Sex+Age+Batch	SexFemale	0.003129497	0.247973519	0.012620285	0.989930736	1.003134399	723.5733
Excit	Dx+Sex+Age+pH+Batch	Age	0.011459621	0.008043836	1.424646305	0.154259468	1.011525534	721.9677
Excit	Dx+Sex+Age+pH+Batch	BatchB	-2.132907347	0.24456465	-8.721241387	2.75168E-18	0.118492294	721.9677
Excit	Dx+Sex+Age+pH+Batch	DxBD	-0.630018686	0.229660084	-2.743265936	0.00608314	0.532581849	721.9677
Excit	Dx+Sex+Age+pH+Batch	pH	1.341823469	0.584883933	2.294170508	0.021780707	3.826013767	721.9677
Excit	Dx+Sex+Age+pH+Batch	SexFemale	-0.01999195	0.238429955	-0.083848317	0.933177032	0.980206563	721.9677
Excit	Dx+Sex+Age+PMI+Batch	Age	0.005552901	0.008189045	0.678088889	0.497715335	1.005568347	724.2074
Excit	Dx+Sex+Age+PMI+Batch	BatchB	-1.896646208	0.23859966	-7.949073394	1.87912E-15	0.150071083	724.2074
Excit	Dx+Sex+Age+PMI+Batch	DxBD	-0.669209704	0.241646756	-2.769371766	0.005616451	0.512113139	724.2074
Excit	Dx+Sex+Age+PMI+Batch	PMI	-0.007069596	0.005764214	-1.226463114	0.220024448	0.992955335	724.2074
Excit	Dx+Sex+Age+PMI+Batch	SexFemale	0.034137573	0.246503293	0.13848729	0.889855314	1.034726947	724.2074
Excit	Dx+Sex+Age+PMI+pH+Batch	Age	0.012041467	0.008019455	1.50153177	0.133218076	1.012114257	723.473
Excit	Dx+Sex+Age+PMI+pH+Batch	BatchB	-2.144145726	0.247133302	-8.676069576	4.09682E-18	0.117168088	723.473
Excit	Dx+Sex+Age+PMI+pH+Batch	DxBD	-0.649594059	0.233668358	-2.77998298	0.005436175	0.52225774	723.473
Excit	Dx+Sex+Age+PMI+pH+Batch	pH	1.200566722	0.595274309	2.016829393	0.04371332	3.32199904	723.473
Excit	Dx+Sex+Age+PMI+pH+Batch	PMI	-0.004159702	0.005708096	-0.72873725	0.466162402	0.995848938	723.473
Excit	Dx+Sex+Age+PMI+pH+Batch	SexFemale	0.003432336	0.238917334	0.014366209	0.988537818	1.003438234	723.473
Oligo	Dx+Sex+Age+Batch	Age	-0.001263602	0.002761599	-0.457561698	0.647267366	0.998737196	764.4422
Oligo	Dx+Sex+Age+Batch	BatchB	-0.28999735	0.07771319	-3.731636159	0.00019024	0.74826555	764.4422
Oligo	Dx+Sex+Age+Batch	DxBD	-0.091566194	0.080016378	-1.144343144	0.252481357	0.912500912	764.4422
Oligo	Dx+Sex+Age+Batch	SexFemale	0.048633742	0.082802173	0.587348617	0.556969595	1.04983577	764.4422
Oligo	Dx+Sex+Age+pH+Batch	Age	-0.000504074	0.002755258	-0.182949826	0.854837387	0.999496053	765.0798
Oligo	Dx+Sex+Age+pH+Batch	BatchB	-0.338247604	0.083758906	-4.038347941	5.3829E-05	0.713018719	765.0798
Oligo	Dx+Sex+Age+pH+Batch	DxBD	-0.101577725	0.07867683	-1.291075461	0.196677512	0.903410959	765.0798
Oligo	Dx+Sex+Age+pH+Batch	pH	0.239653417	0.200284407	1.196565527	0.231475944	1.270808633	765.0798
Oligo	Dx+Sex+Age+pH+Batch	SexFemale	0.061908442	0.081678304	0.757954551	0.448478191	1.063864935	765.0798
Oligo	Dx+Sex+Age+PMI+Batch	Age	-0.00070849	0.002698926	-0.262508085	0.792929753	0.999291761	764.2624
Oligo	Dx+Sex+Age+PMI+Batch	BatchB	-0.331756172	0.078633759	-4.219004367	2.45384E-05	0.717662288	764.2624
Oligo	Dx+Sex+Age+PMI+Batch	DxBD	-0.120554045	0.079641783	-1.513703483	0.130101061	0.886429179	764.2624
Oligo	Dx+Sex+Age+PMI+Batch	PMI	-0.002940479	0.001899645	-1.547910078	0.121643948	0.99706384	764.2624
Oligo	Dx+Sex+Age+PMI+Batch	SexFemale	0.061602317	0.081242396	0.758253326	0.448299343	1.063539309	764.2624
Oligo	Dx+Sex+Age+PMI+pH+Batch	Age	-0.000244322	0.002702812	-0.090395533	0.927972906	0.999755708	765.4484
Oligo	Dx+Sex+Age+PMI+pH+Batch	BatchB	-0.362843844	0.083278329	-4.357001975	1.31856E-05	0.695695062	765.4484
Oligo	Dx+Sex+Age+PMI+pH+Batch	DxBD	-0.124552267	0.078764421	-1.581326521	0.113803399	0.882892114	765.4484
Oligo	Dx+Sex+Age+PMI+pH+Batch	pH	0.184230565	0.200584228	0.918469846	0.358372939	1.202292998	765.4484
Oligo	Dx+Sex+Age+PMI+pH+Batch	PMI	-0.002548722	0.001923853	-1.324800333	0.185237384	0.997454524	765.4484
Oligo	Dx+Sex+Age+PMI+pH+Batch	SexFemale	0.070977923	0.080533002	0.881352012	0.378127323	1.073557525	765.4484
