# Supplementary material for: Disturbances of paraventricular thalamic nucleus neurons in bipolar disorder revealed by single-nucleus analysis
Source: Nat Commun. 2026 Jan 7;17:1338. doi: 10.1038/s41467-025-68094-5 (PMC12873406; doi:10.1038/s41467-025-68094-5)
Supplement: Supplementary file 3 — Supplementary Data 1-31 [file 41467_2025_68094_MOESM3_ESM.zip › SupplementaryData/DataS10.DEG.txt]

#### Differentially expressed genes in BD
Region	Cluster	Gene	Entrez ID	Experssion rate	Direction	DEG	Robustness score	log(Fold-change)	raw P value (MAST hurdle model test [two-sided])	Confidence interval (high) of log(Fold-change)	Confidence interval (low) of log(Fold-change)	FDR (ER* > 0.1)	Putative BD risk gene	hdWGCNA Module
Medial thalamus	Tha_Astro_1	TOGARAM2	165186	0.462555823	Down	Possible DEG	0.007936508	-0.53177842	4.89E-05	-0.296307859	-0.767248982	0.29244194	no	Astro-M5
Medial thalamus	Tha_Astro_2	NEK11	79858	0.136466888	Down	Possible DEG	0.006493506	-0.114302461	0.000156634	-0.047313579	-0.181291343	0.120399546	no	Astro-M7
Medial thalamus	Tha_Astro_3	TOGARAM2	165186	0.496940676	Down	Possible DEG	0.261904762	-0.403601409	6.51E-05	-0.230797192	-0.576405625	0.15914844	no	Astro-M5
Medial thalamus	Tha_Astro_3	TMEM108	66000	0.505719606	Down	Possible DEG	0.261904762	-0.276431858	7.43E-05	-0.137050537	-0.415813179	0.15914844	no	Astro-M5
Medial thalamus	Tha_Astro_3	KNDC1	85442	0.49188614	Down	Possible DEG	0.087301587	-0.274164041	0.000187753	-0.157879791	-0.390448292	0.15914844	no	Astro-M5
Medial thalamus	Tha_Astro_3	CCDC88A	55704	0.613727055	Down	Possible DEG	0.071428571	-0.168932081	0.000249648	-0.088387724	-0.249476438	0.15914844	no	Astro-M5
Medial thalamus	Tha_Astro_3	POGZ	23126	0.540835329	Down	Possible DEG	0.043290043	-0.146518074	0.000320717	-0.053293168	-0.239742981	0.15914844	no	Astro-M5
Medial thalamus	Tha_Astro_3	HSDL2	84263	0.314445331	Down	Possible DEG	0.038961039	-0.145974108	0.000404596	-0.055215433	-0.236732783	0.161060182	no	Astro-M5
Medial thalamus	Tha_Astro_3	CEP192	55125	0.288374568	Down	Possible DEG	0.038961039	-0.142584454	0.000340116	-0.063799	-0.221369908	0.15914844	no	Astro-M5
Medial thalamus	Tha_ExIn	CCDC92	80212	0.814663951	Down	Possible DEG	0.057720058	-0.095469913	0.000167374	-0.01819091	-0.172748915	0.066181847	no	.
Medial thalamus	Tha_ExIn	GPATCH8	23131	0.923964698	Down	Possible DEG	0.006493506	-0.098417669	0.000479561	-0.035949383	-0.160885956	0.096650075	no	.
Medial thalamus	Tha_ExIn	SMARCA1	6594	0.572640869	Up	Possible DEG	0.432900433	0.139176876	3.09E-05	0.192504864	0.085848887	0.043325274	no	.
Medial thalamus	Tha_ExIn	PSAP	5660	0.427019688	Up	Possible DEG	0.287878788	0.15155286	0.00029489	0.362705345	-0.059599625	0.07777369	no	.
Medial thalamus	Tha_ExIn	DDB1	1642	0.450101833	Up	Possible DEG	0.25974026	0.119632144	6.23E-05	0.175277153	0.063987136	0.043325274	no	.
Medial thalamus	Tha_ExIn	HSPA9	3313	0.452477936	Up	Possible DEG	0.173160173	0.114062377	0.000163582	0.185838942	0.042285811	0.066181847	no	.
Medial thalamus	Tha_ExIn	KIF1A	547	0.749151392	Up	Possible DEG	0.164502165	0.125466049	0.000282179	0.180868696	0.070063402	0.07777369	no	.
Medial thalamus	Tha_ExIn	BEX2	84707	0.393075356	Up	Possible DEG	0.135642136	0.130719913	0.000333785	0.206767038	0.054672787	0.081350409	no	.
Medial thalamus	Tha_ExIn	SEZ6L2	26470	0.561778683	Up	Possible DEG	0.115440115	0.105803652	0.000198796	0.223629279	-0.012021975	0.066181847	no	.
Medial thalamus	Tha_ExIn	CDC42BPB	9578	0.678886626	Up	Possible DEG	0.115440115	0.105836144	0.000205055	0.161370572	0.050301715	0.066181847	no	.
Medial thalamus	Tha_ExIn	NDUFB8	4714	0.440936864	Up	Possible DEG	0.082251082	0.105300836	0.000296846	0.16993503	0.040666642	0.07777369	no	.
Medial thalamus	Tha_ExIn	UCHL1	7345	0.661575017	Up	Probable DEG	0.634920635	0.215841301	0.000198309	0.309836391	0.12184621	0.066181847	no	.
Medial thalamus	Tha_ExIn	TUBB3	10381	0.389680923	Up	Probable DEG	0.519480519	0.140348924	6.99E-05	0.238252831	0.042445018	0.043325274	no	.
Medial thalamus	Tha_ExN_CALB	KCND2	3751	0.990660025	Down	Possible DEG	0.468253968	-0.218436143	0.016231884	-0.022448465	-0.414423822	0.079265699	no	Excit-M4
Medial thalamus	Tha_ExN_CALB	SLC8A3	6547	0.983499377	Down	Possible DEG	0.454545455	-0.139523404	0.000167807	-0.060646031	-0.218400777	0.007549327	no	Excit-M21
Medial thalamus	Tha_ExN_CALB	ATXN1	6310	0.995952677	Down	Possible DEG	0.454545455	-0.138760897	0.000102503	-0.074387284	-0.20313451	0.005976028	no	Excit-M4
Medial thalamus	Tha_ExN_CALB	CTNND2	1501	0.998443337	Down	Possible DEG	0.454545455	-0.135831973	0.000338899	-0.071575431	-0.200088514	0.010878092	no	Not Assigned
Medial thalamus	Tha_ExN_CALB	RORA	6095	0.998443337	Down	Possible DEG	0.424242424	-0.156873949	0.009838231	0.000839924	-0.314587822	0.061065434	no	Excit-M4
Medial thalamus	Tha_ExN_CALB	DMD	1756	0.993150685	Down	Possible DEG	0.363636364	-0.164138279	0.013027132	-0.010181635	-0.318094924	0.070550256	no	Excit-M21
Medial thalamus	Tha_ExN_CALB	ANKS1A	23294	0.963574097	Down	Possible DEG	0.272727273	-0.118291145	0.000795306	-0.053441446	-0.183140844	0.016748448	no	Excit-M4
Medial thalamus	Tha_ExN_CALB	NAV2	89797	0.992839352	Down	Possible DEG	0.272727273	-0.117207117	0.000545164	-0.034451639	-0.199962594	0.013542596	no	Excit-M4
Medial thalamus	Tha_ExN_CALB	PLEKHG1	57480	0.921855542	Down	Possible DEG	0.272727273	-0.1170231	0.003213332	-0.037177655	-0.196868546	0.034167264	no	Excit-M4
Medial thalamus	Tha_ExN_CALB	ZBTB7C	201501	0.624844334	Down	Possible DEG	0.242424242	-0.128288953	0.011216879	-0.039705056	-0.21687285	0.066062901	no	Excit-M4
Medial thalamus	Tha_ExN_CALB	ENOX1	55068	0.992216687	Down	Possible DEG	0.181818182	-0.147407659	0.018785991	-0.024677122	-0.270138195	0.084873875	no	Excit-M4
Medial thalamus	Tha_ExN_CALB	DLGAP4	22839	0.985678705	Down	Possible DEG	0.181818182	-0.112581213	0.002318438	-0.032054023	-0.193108404	0.029041842	no	Excit-M4
Medial thalamus	Tha_ExN_CALB	DGKI	9162	0.991905355	Down	Possible DEG	0.181818182	-0.111223974	0.005571109	0.005146129	-0.227594077	0.045214881	no	Excit-M4
Medial thalamus	Tha_ExN_CALB	TMEM163	81615	0.982876712	Down	Possible DEG	0.181818182	-0.108247337	0.004804685	-0.038624076	-0.177870597	0.042135945	no	Excit-M4
Medial thalamus	Tha_ExN_CALB	RNF220	55182	0.98879203	Down	Possible DEG	0.166666667	-0.194134612	0.024789996	-0.052323604	-0.33594562	0.098268256	no	Excit-M4
Medial thalamus	Tha_ExN_CALB	SYT9	143425	0.96513076	Down	Possible DEG	0.16017316	-0.120604692	0.012760171	-0.044071893	-0.197137491	0.069919099	no	Excit-M4
Medial thalamus	Tha_ExN_CALB	SAMD5	389432	0.961706102	Down	Possible DEG	0.151515152	-0.139172754	0.017300755	-0.022774933	-0.255570575	0.08145683	no	Excit-M4
Medial thalamus	Tha_ExN_CALB	GRIN2A	2903	0.943026152	Down	Possible DEG	0.151515152	-0.135142022	0.018367939	-0.039112942	-0.231171102	0.083967694	no	Not Assigned
Medial thalamus	Tha_ExN_CALB	INPP4B	8821	0.993462017	Down	Possible DEG	0.136363636	-0.169296247	0.022749998	-0.021104932	-0.317487562	0.093951654	no	Excit-M4
Medial thalamus	Tha_ExN_CALB	PHACTR2	9749	0.971980075	Down	Possible DEG	0.121212121	-0.127196768	0.018415086	-0.009585942	-0.244807595	0.084037215	no	Excit-M4
Medial thalamus	Tha_ExN_CALB	KCNB2	9312	0.989103362	Down	Possible DEG	0.106060606	-0.15122534	0.023920794	-0.01421357	-0.288237111	0.096478993	no	Excit-M19
Medial thalamus	Tha_ExN_CALB	TOX	9760	0.978206725	Down	Possible DEG	0.090909091	-0.122145759	0.017182446	-0.033573636	-0.210717882	0.081335466	no	Excit-M21
Medial thalamus	Tha_ExN_CALB	RIMS1	22999	0.99750934	Down	Possible DEG	0.090909091	-0.119363993	0.017406756	-0.037908836	-0.20081915	0.081702859	no	Excit-M21
Medial thalamus	Tha_ExN_CALB	TRPS1	7227	0.980697385	Down	Possible DEG	0.090909091	-0.118134591	0.01803205	-0.011273889	-0.224995293	0.083152638	no	Excit-M17
Medial thalamus	Tha_ExN_CALB	AKAP13	11214	0.964196762	Down	Possible DEG	0.090909091	-0.11486061	0.018944472	-0.032968573	-0.196752647	0.085194862	no	Excit-M18
Medial thalamus	Tha_ExN_CALB	PRKCH	5583	0.857721046	Down	Possible DEG	0.090909091	-0.111775446	0.014708183	-0.011516717	-0.212034175	0.076153333	no	Excit-M4
Medial thalamus	Tha_ExN_CALB	RHOBTB1	9886	0.938978829	Down	Possible DEG	0.090909091	-0.104015256	0.003286084	-0.021668337	-0.186362174	0.034576499	no	Excit-M4
Medial thalamus	Tha_ExN_CALB	RSU1	6251	0.945828144	Down	Possible DEG	0.090909091	-0.103950723	0.000108041	-0.048261853	-0.159639592	0.006130105	no	Excit-M4
Medial thalamus	Tha_ExN_CALB	EFNA5	1946	0.9626401	Down	Possible DEG	0.090909091	-0.103853343	0.002383537	0.015854008	-0.223560694	0.029381527	no	Excit-M18
Medial thalamus	Tha_ExN_CALB	CYP27C1	339761	0.839663761	Down	Possible DEG	0.090909091	-0.102998655	0.000142534	-0.04505659	-0.160940719	0.006845927	no	Excit-M4
Medial thalamus	Tha_ExN_CALB	NR3C1	2908	0.966064757	Down	Possible DEG	0.090909091	-0.099157323	0.00400272	-0.027166387	-0.171148259	0.038533344	no	Excit-M4
Medial thalamus	Tha_ExN_CALB	CELF2	10659	0.996886675	Down	Possible DEG	0.090909091	-0.096153283	0.005234618	-0.031824141	-0.160482425	0.044014698	no	Excit-M4
Medial thalamus	Tha_ExN_CALB	KALRN	8997	0.994707347	Down	Possible DEG	0.090909091	-0.095597025	0.000471376	-0.023612499	-0.16758155	0.012644166	no	Excit-M4
Medial thalamus	Tha_ExN_CALB	GRM5	2915	0.99750934	Down	Possible DEG	0.077922078	-0.144683871	0.025288316	-0.04190693	-0.247460812	0.099356696	no	Excit-M4
Medial thalamus	Tha_ExN_CALB	NRXN1	9378	0.999688667	Down	Possible DEG	0.060606061	-0.12779337	0.023397249	-0.023991464	-0.231595276	0.095349632	no	Excit-M17
Medial thalamus	Tha_ExN_CALB	QDPR	5860	0.544520548	Down	Possible DEG	0.060606061	-0.107868086	0.017491064	-0.039616768	-0.176119403	0.081914092	no	Not Assigned
Medial thalamus	Tha_ExN_CALB	CADPS	8618	0.997820672	Down	Possible DEG	0.045454545	-0.114217259	0.023396691	-0.034485766	-0.193948751	0.095349632	no	Not Assigned
Medial thalamus	Tha_ExN_CALB	POU2F1	5451	0.98505604	Down	Possible DEG	0.045454545	-0.100276144	0.015186264	-0.034029588	-0.1665227	0.077037068	no	Excit-M21
Medial thalamus	Tha_ExN_CALB	ARHGAP18	93663	0.866749689	Down	Possible DEG	0.03030303	-0.107154868	0.021579126	-0.02438441	-0.189925325	0.091623337	no	Not Assigned
Medial thalamus	Tha_ExN_CALB	SASH1	23328	0.96139477	Down	Possible DEG	0.015151515	-0.101555005	0.022007909	0.002070242	-0.205180251	0.092505807	no	Excit-M4
Medial thalamus	Tha_ExN_CALB	SEZ6L	23544	0.99377335	Down	Possible DEG	0.015151515	-0.097528252	0.024536984	0.009911936	-0.20496844	0.097783532	no	Not Assigned
Medial thalamus	Tha_ExN_CALB	TMEM108	66000	0.979452055	Down	Possible DEG	0.001443001	-0.109233449	0.025805722	-0.000905389	-0.217561508	0.100642315	no	Excit-M4
Medial thalamus	Tha_ExN_CALB	PJA2	9867	0.947696139	Up	Possible DEG	0.454545455	0.13174312	0.006334554	0.209800449	0.053685791	0.048908747	no	Excit-M9
Medial thalamus	Tha_ExN_CALB	TCAF1	9747	0.889476961	Up	Possible DEG	0.454545455	0.132022326	0.000536075	0.193134446	0.070910206	0.013434211	no	Not Assigned
Medial thalamus	Tha_ExN_CALB	KLC1	3831	0.961083437	Up	Possible DEG	0.454545455	0.132256551	0.000392348	0.191578649	0.072934453	0.01152536	no	Excit-M15
Medial thalamus	Tha_ExN_CALB	BEX2	84707	0.668430884	Up	Possible DEG	0.454545455	0.132613914	4.61E-07	0.175500481	0.089727347	0.000433048	no	Excit-M11
Medial thalamus	Tha_ExN_CALB	PRKAR1A	5573	0.845890411	Up	Possible DEG	0.454545455	0.134305115	0.000847225	0.201076445	0.067533786	0.017174194	no	Excit-M11
Medial thalamus	Tha_ExN_CALB	CRIM1	51232	0.749377335	Up	Possible DEG	0.454545455	0.135331483	0.000995011	0.202070074	0.068592892	0.018427869	no	Not Assigned
Medial thalamus	Tha_ExN_CALB	KIDINS220	57498	0.923412204	Up	Possible DEG	0.454545455	0.135772437	0.001043445	0.214152492	0.057392382	0.019011182	no	Excit-M19
Medial thalamus	Tha_ExN_CALB	OLFM1	10439	0.776463263	Up	Possible DEG	0.454545455	0.13597522	3.38E-05	0.189225523	0.082724918	0.003147718	yes	Excit-M4
Medial thalamus	Tha_ExN_CALB	ZNF483	158399	0.968555417	Up	Possible DEG	0.454545455	0.136508777	0.004708206	0.22252976	0.050487794	0.041582103	no	Excit-M1
Medial thalamus	Tha_ExN_CALB	NDRG4	65009	0.959838107	Up	Possible DEG	0.454545455	0.136936888	0.000775376	0.207347462	0.066526315	0.016647197	no	Excit-M4
Medial thalamus	Tha_ExN_CALB	SEC62	7095	0.866438356	Up	Possible DEG	0.454545455	0.13829589	0.000331365	0.207994129	0.06859765	0.01078966	no	Excit-M11
Medial thalamus	Tha_ExN_CALB	MORF4L1	10933	0.901930262	Up	Possible DEG	0.454545455	0.138774809	0.000953507	0.212261517	0.065288102	0.018081498	no	Excit-M11
Medial thalamus	Tha_ExN_CALB	DYNC1H1	1778	0.959526775	Up	Possible DEG	0.454545455	0.139292631	0.001288371	0.211620648	0.066964614	0.021460954	no	Not Assigned
Medial thalamus	Tha_ExN_CALB	UQCRB	7381	0.267745953	Up	Possible DEG	0.367965368	0.139089029	0.000285346	0.342096993	-0.063918935	0.009941011	no	Excit-M13
Medial thalamus	Tha_ExN_CALB	SPOCK2	9806	0.896637609	Up	Possible DEG	0.363636364	0.122281936	0.004725495	0.192012846	0.052551026	0.041658675	no	Excit-M11
Medial thalamus	Tha_ExN_CALB	DNAJA1	3301	0.390722291	Up	Possible DEG	0.363636364	0.12316094	6.11E-06	0.188410656	0.057911224	0.001230002	no	Excit-M11
Medial thalamus	Tha_ExN_CALB	TIAM1	7074	0.805417186	Up	Possible DEG	0.363636364	0.123338381	0.00159873	0.186685556	0.059991205	0.02388064	no	Not Assigned
Medial thalamus	Tha_ExN_CALB	SULT4A1	25830	0.824408468	Up	Possible DEG	0.363636364	0.12544766	2.82E-05	0.175358918	0.075536401	0.002924599	no	Excit-M11
Medial thalamus	Tha_ExN_CALB	EID1	23741	0.691780822	Up	Possible DEG	0.363636364	0.125532619	7.26E-05	0.183687057	0.067378182	0.004910544	no	Excit-M11
Medial thalamus	Tha_ExN_CALB	MDH1	4190	0.737235367	Up	Possible DEG	0.363636364	0.127557566	7.97E-08	0.168432894	0.086682238	0.000386076	no	Not Assigned
Medial thalamus	Tha_ExN_CALB	TAGLN3	29114	0.752179328	Up	Possible DEG	0.363636364	0.129170898	6.63E-05	0.183225051	0.075116746	0.004676905	no	Excit-M11
Medial thalamus	Tha_ExN_CALB	REEP5	7905	0.872976339	Up	Possible DEG	0.363636364	0.129611328	0.003874169	0.207050717	0.052171939	0.037852006	no	Excit-M11
Medial thalamus	Tha_ExN_CALB	BEX4	56271	0.76369863	Up	Possible DEG	0.363636364	0.129742268	0.000433093	0.192414569	0.067069967	0.012175204	no	Excit-M11
Medial thalamus	Tha_ExN_CALB	FXYD6	53826	0.896014944	Up	Possible DEG	0.303030303	0.122708799	0.007633924	0.20722946	0.038188139	0.053521442	no	Not Assigned
Medial thalamus	Tha_ExN_CALB	ATP6V1B2	526	0.860523039	Up	Possible DEG	0.303030303	0.127288376	0.008822326	0.204293958	0.050282793	0.057640203	no	Excit-M11
Medial thalamus	Tha_ExN_CALB	NSG2	51617	0.877334994	Up	Possible DEG	0.303030303	0.129357984	0.007517755	0.206398647	0.05231732	0.052992927	no	Not Assigned
Medial thalamus	Tha_ExN_CALB	ACTG1	71	0.553237858	Up	Possible DEG	0.287878788	0.156317602	0.016336353	0.347515702	-0.034880498	0.079455725	no	Excit-M11
Medial thalamus	Tha_ExN_CALB	ARHGAP5	394	0.95890411	Up	Possible DEG	0.272727273	0.113723871	0.001822094	0.174733991	0.052713751	0.025444951	no	Excit-M4
Medial thalamus	Tha_ExN_CALB	KIF1A	547	0.95267746	Up	Possible DEG	0.272727273	0.115329391	0.003012534	0.177515646	0.053143135	0.033254981	no	Not Assigned
Medial thalamus	Tha_ExN_CALB	MTCH1	23787	0.790473225	Up	Possible DEG	0.272727273	0.1157951	0.001305584	0.175806425	0.055783776	0.021590318	no	Excit-M11
Medial thalamus	Tha_ExN_CALB	CCK	885	0.565379826	Up	Possible DEG	0.272727273	0.116742267	0.000437919	0.170757372	0.062727163	0.012175204	no	Not Assigned
Medial thalamus	Tha_ExN_CALB	ATP1A1	476	0.769613948	Up	Possible DEG	0.272727273	0.11726006	0.001639043	0.178363429	0.056156691	0.024260812	no	Not Assigned
Medial thalamus	Tha_ExN_CALB	GPX4	2879	0.51618929	Up	Possible DEG	0.272727273	0.117595904	0.002340305	0.225840909	0.009350898	0.029131442	no	Excit-M11
Medial thalamus	Tha_ExN_CALB	SYP	6855	0.901618929	Up	Possible DEG	0.272727273	0.11830274	0.002770105	0.184840415	0.051765065	0.031889037	no	Excit-M2
Medial thalamus	Tha_ExN_CALB	PSIP1	11168	0.909713574	Up	Possible DEG	0.272727273	0.118316304	6.76E-05	0.17095249	0.065680117	0.004739741	no	Excit-M7
Medial thalamus	Tha_ExN_CALB	RB1CC1	9821	0.961706102	Up	Possible DEG	0.272727273	0.118839204	0.003140668	0.182978204	0.054700203	0.033856997	no	Excit-M1
Medial thalamus	Tha_ExN_CALB	NSF	4905	0.937110834	Up	Possible DEG	0.272727273	0.118977425	0.005975995	0.193129614	0.044825236	0.047030096	no	Excit-M9
Medial thalamus	Tha_ExN_CALB	SERINC3	10955	0.77241594	Up	Possible DEG	0.272727273	0.121318444	0.000976919	0.180671805	0.061965083	0.01823361	no	Excit-M11
Medial thalamus	Tha_ExN_CALB	STMN1	3925	0.818804483	Up	Possible DEG	0.272727273	0.121612487	0.005008162	0.194967214	0.04825776	0.042866241	no	Not Assigned
Medial thalamus	Tha_ExN_CALB	EPB41L1	2036	0.859589041	Up	Possible DEG	0.264069264	0.1138665	0.006598634	0.183148641	0.044584359	0.049662158	no	Excit-M14
Medial thalamus	Tha_ExN_CALB	CREG2	200407	0.724159402	Up	Possible DEG	0.264069264	0.114705571	0.006598145	0.184682393	0.044728749	0.049662158	no	Not Assigned
Medial thalamus	Tha_ExN_CALB	SLC17A6	57084	0.957036115	Up	Possible DEG	0.242424242	0.158804897	0.01772029	0.266532599	0.051077195	0.082413413	no	Excit-M4
Medial thalamus	Tha_ExN_CALB	ATP6V0E2	155066	0.636052304	Up	Possible DEG	0.227272727	0.116037029	0.007786004	0.186661823	0.045412234	0.053968975	no	Excit-M11
Medial thalamus	Tha_ExN_CALB	SPOCK3	50859	0.840286426	Up	Possible DEG	0.227272727	0.139365137	0.015095752	0.240793084	0.03793719	0.076823226	no	Not Assigned
Medial thalamus	Tha_ExN_CALB	GCC2	9648	0.923412204	Up	Possible DEG	0.181818182	0.10484208	2.53E-05	0.145665734	0.064018426	0.002728378	no	Excit-M9
Medial thalamus	Tha_ExN_CALB	HACD3	51495	0.921855542	Up	Possible DEG	0.181818182	0.105541857	0.000844306	0.15632728	0.054756433	0.017167056	no	Excit-M9
Medial thalamus	Tha_ExN_CALB	SLC12A5	57468	0.750933998	Up	Possible DEG	0.181818182	0.106334213	0.000738417	0.159645014	0.053023412	0.016164626	no	Not Assigned
Medial thalamus	Tha_ExN_CALB	MEF2C	4208	0.826276463	Up	Possible DEG	0.181818182	0.106389282	0.000605132	0.16705988	0.045718684	0.014542516	no	Not Assigned
Medial thalamus	Tha_ExN_CALB	BTBD8	284697	0.897571606	Up	Possible DEG	0.181818182	0.106879747	0.002406158	0.164395234	0.04936426	0.029501254	no	Not Assigned
Medial thalamus	Tha_ExN_CALB	SKP1	6500	0.785491905	Up	Possible DEG	0.181818182	0.107345094	5.59E-05	0.150385577	0.064304611	0.004123061	no	Excit-M11
Medial thalamus	Tha_ExN_CALB	USP22	23326	0.909713574	Up	Possible DEG	0.181818182	0.108249641	0.003063864	0.167062495	0.049436787	0.033359547	no	Excit-M9
Medial thalamus	Tha_ExN_CALB	STXBP1	6812	0.98132005	Up	Possible DEG	0.181818182	0.108891426	0.00274119	0.166672007	0.051110846	0.031768329	no	Not Assigned
Medial thalamus	Tha_ExN_CALB	NUCKS1	64710	0.939290162	Up	Possible DEG	0.181818182	0.108910976	0.000785146	0.190580813	0.027241139	0.016676322	no	Excit-M9
Medial thalamus	Tha_ExN_CALB	TSPYL1	7259	0.788916563	Up	Possible DEG	0.181818182	0.10934491	0.003878945	0.171129722	0.047560098	0.037852006	no	Excit-M9
Medial thalamus	Tha_ExN_CALB	TSPAN7	7102	0.960772105	Up	Possible DEG	0.181818182	0.110599706	0.001355448	0.182488405	0.038711006	0.022053229	no	Excit-M6
Medial thalamus	Tha_ExN_CALB	PTPRT	11122	0.383250311	Up	Possible DEG	0.181818182	0.1109361	0.00469372	0.181060092	0.040812107	0.041577631	no	Not Assigned
Medial thalamus	Tha_ExN_CALB	IDI1	3422	0.698318804	Up	Possible DEG	0.181818182	0.111245562	6.48E-07	0.148467656	0.074023467	0.000433048	no	Not Assigned
Medial thalamus	Tha_ExN_CALB	KIF3A	11127	0.954545455	Up	Possible DEG	0.181818182	0.111681819	0.000863628	0.165778986	0.057584651	0.017283354	no	Not Assigned
Medial thalamus	Tha_ExN_CALB	FAM153A	285596	0.545143213	Up	Possible DEG	0.181818182	0.11332208	6.17E-06	0.159688705	0.066955454	0.001230002	no	Not Assigned
Medial thalamus	Tha_ExN_CALB	NDFIP1	80762	0.968555417	Up	Possible DEG	0.181818182	0.121129687	0.010583617	0.195910807	0.046348567	0.06392124	no	Not Assigned
Medial thalamus	Tha_ExN_CALB	PCDH7	5099	0.674968867	Up	Possible DEG	0.166666667	0.196428168	0.023742112	0.330760842	0.062095494	0.096035791	no	Excit-M19
Medial thalamus	Tha_ExN_CALB	GUCY1B1	2983	0.816002491	Up	Possible DEG	0.151515152	0.104365972	0.008311206	0.168703469	0.040028475	0.055931771	no	Excit-M9
Medial thalamus	Tha_ExN_CALB	SELENOW	6415	0.688978829	Up	Possible DEG	0.151515152	0.112598787	0.007272085	0.183485787	0.041711787	0.052223743	no	Excit-M11
Medial thalamus	Tha_ExN_CALB	ENO2	2026	0.795143213	Up	Possible DEG	0.15007215	0.105657601	0.009386793	0.170046233	0.041268968	0.059418293	no	Excit-M11
Medial thalamus	Tha_ExN_CALB	INPP5F	22876	0.950498132	Up	Possible DEG	0.136363636	0.122025822	0.015454488	0.203162218	0.040889426	0.077899619	no	Excit-M9
Medial thalamus	Tha_ExN_CALB	PGRMC1	10857	0.757783313	Up	Possible DEG	0.121212121	0.128939294	0.018259885	0.220381658	0.03749693	0.083831139	no	Excit-M9
Medial thalamus	Tha_ExN_CALB	HSPD1	3329	0.646948941	Up	Possible DEG	0.090909091	0.095538415	3.10E-07	0.128434206	0.062642623	0.000386076	no	Not Assigned
Medial thalamus	Tha_ExN_CALB	OCIAD1	54940	0.909402242	Up	Possible DEG	0.090909091	0.095767602	0.000143451	0.146261825	0.045273379	0.006845927	no	Not Assigned
Medial thalamus	Tha_ExN_CALB	NEMF	9147	0.923723537	Up	Possible DEG	0.090909091	0.096498646	0.000216326	0.145516286	0.047481006	0.008583187	no	Not Assigned
Medial thalamus	Tha_ExN_CALB	CADM3	57863	0.806662516	Up	Possible DEG	0.090909091	0.096843385	0.004626964	0.151035667	0.042651104	0.041306496	no	Excit-M9
Medial thalamus	Tha_ExN_CALB	TSPYL2	64061	0.676836862	Up	Possible DEG	0.090909091	0.097656199	7.58E-07	0.137988592	0.057323806	0.000433048	no	Not Assigned
Medial thalamus	Tha_ExN_CALB	USP11	8237	0.706724782	Up	Possible DEG	0.090909091	0.097789779	2.97E-05	0.200039314	-0.004459756	0.003005671	no	Excit-M9
Medial thalamus	Tha_ExN_CALB	RPL15	6138	0.430572852	Up	Possible DEG	0.090909091	0.097855464	0.000755209	0.180808802	0.014902127	0.016354382	no	Excit-M11
Medial thalamus	Tha_ExN_CALB	UQCRH	7388	0.756849315	Up	Possible DEG	0.090909091	0.098216302	0.00153342	0.148682044	0.047750561	0.023267391	no	Excit-M11
Medial thalamus	Tha_ExN_CALB	SCN2B	6327	0.616438356	Up	Possible DEG	0.090909091	0.098687909	0.000965039	0.147494051	0.049881766	0.018197198	no	Excit-M11
Medial thalamus	Tha_ExN_CALB	SYNGR3	9143	0.649128269	Up	Possible DEG	0.090909091	0.098900571	0.000110726	0.149135143	0.048666	0.006130105	no	Excit-M11
Medial thalamus	Tha_ExN_CALB	NAP1L5	266812	0.645080946	Up	Possible DEG	0.090909091	0.099253099	0.000668806	0.146655617	0.05185058	0.015329185	no	Excit-M9
Medial thalamus	Tha_ExN_CALB	DYNLL1	8655	0.686176837	Up	Possible DEG	0.090909091	0.101272917	0.000101335	0.148535884	0.05400995	0.005938218	no	Excit-M11
Medial thalamus	Tha_ExN_CALB	ATP6V1G1	9550	0.694894147	Up	Possible DEG	0.090909091	0.101522575	0.00030321	0.146705964	0.056339186	0.010160658	no	Excit-M11
Medial thalamus	Tha_ExN_CALB	HSPA4L	22824	0.908468244	Up	Possible DEG	0.090909091	0.102367339	0.004950158	0.160498474	0.044236203	0.042626568	no	Not Assigned
Medial thalamus	Tha_ExN_CALB	HPCAL4	51440	0.488480697	Up	Possible DEG	0.090909091	0.102505487	0.003339414	0.163163267	0.041847706	0.034821313	no	Excit-M9
Medial thalamus	Tha_ExN_CALB	INA	9118	0.778953923	Up	Possible DEG	0.090909091	0.102582767	0.003151637	0.158318862	0.046846673	0.033905092	no	Not Assigned
Medial thalamus	Tha_ExN_CALB	ARF1	375	0.76743462	Up	Possible DEG	0.090909091	0.102652426	0.002049023	0.156348759	0.048956092	0.027093913	no	Excit-M9
Medial thalamus	Tha_ExN_CALB	CALB1	793	0.726027397	Up	Possible DEG	0.090909091	0.102918893	0.002196772	0.161441231	0.044396554	0.028047504	no	Excit-M21
Medial thalamus	Tha_ExN_CALB	HMGCR	3156	0.819115816	Up	Possible DEG	0.090909091	0.103083125	0.001712662	0.156551862	0.049614389	0.024741572	no	Not Assigned
Medial thalamus	Tha_ExN_CALB	TMEM59L	25789	0.72384807	Up	Possible DEG	0.090909091	0.103231053	8.42E-05	0.145593183	0.060868923	0.005349017	no	Excit-M2
Medial thalamus	Tha_ExN_CALB	G3BP2	9908	0.892901619	Up	Possible DEG	0.090909091	0.103405046	0.000704247	0.152891287	0.053918806	0.015810277	no	Excit-M9
Medial thalamus	Tha_ExN_CALB	VDAC1	7416	0.620485679	Up	Possible DEG	0.090909091	0.103527044	2.30E-07	0.138098938	0.068955151	0.000386076	no	Excit-M11
Medial thalamus	Tha_ExN_CALB	FKBP8	23770	0.668742217	Up	Possible DEG	0.090909091	0.103739395	0.000101056	0.152400123	0.055078666	0.005938218	no	Excit-M15
Medial thalamus	Tha_ExN_CALB	C8orf34	116328	0.458281445	Up	Possible DEG	0.090909091	0.1064036	0.014075071	0.181120383	0.031686817	0.073999874	no	Excit-M14
Medial thalamus	Tha_ExN_CALB	EML6	400954	0.911581569	Up	Possible DEG	0.090909091	0.113902528	0.017294826	0.194684921	0.033120135	0.08145683	no	Excit-M14
Medial thalamus	Tha_ExN_CALB	PGM2L1	283209	0.859589041	Up	Possible DEG	0.090909091	0.120585093	0.019550973	0.209678055	0.031492131	0.086643356	no	Excit-M19
Medial thalamus	Tha_ExN_CALB	CAMK2B	816	0.98132005	Up	Possible DEG	0.085137085	0.104905971	0.016280449	0.173602366	0.036209576	0.07936719	no	Excit-M4
Medial thalamus	Tha_ExN_CALB	RAB11A	8766	0.869863014	Up	Possible DEG	0.076479076	0.106899644	0.016536661	0.18463053	0.029168758	0.079583557	no	Excit-M6
Medial thalamus	Tha_ExN_CALB	NGRN	51335	0.733188045	Up	Possible DEG	0.075757576	0.09679131	0.00837877	0.15491138	0.03867124	0.056147033	no	Excit-M11
Medial thalamus	Tha_ExN_CALB	EIF4G2	1982	0.79483188	Up	Possible DEG	0.075757576	0.098976958	0.008322832	0.163082141	0.034871775	0.055944118	no	Excit-M11
Medial thalamus	Tha_ExN_CALB	ATP1A3	478	0.730697385	Up	Possible DEG	0.075036075	0.095954407	0.009348735	0.329621336	-0.137712523	0.059418293	no	Excit-M15
Medial thalamus	Tha_ExN_CALB	NCDN	23154	0.73132005	Up	Possible DEG	0.075036075	0.103794704	0.00939081	0.167397271	0.040192137	0.059418293	no	Excit-M2
Medial thalamus	Tha_ExN_CALB	TMEM41B	440026	0.892590286	Up	Possible DEG	0.060606061	0.098331153	0.011233347	0.159401842	0.037260464	0.066062901	no	Not Assigned
Medial thalamus	Tha_ExN_CALB	SCN3B	55800	0.749688667	Up	Possible DEG	0.060606061	0.10042796	0.011882451	0.177068766	0.023787154	0.067754871	no	Excit-M19
Medial thalamus	Tha_ExN_CALB	PCDH10	57575	0.79234122	Up	Possible DEG	0.060606061	0.103588828	0.01113599	0.169530497	0.037647159	0.065864884	no	Not Assigned
Medial thalamus	Tha_ExN_CALB	GRIN1	2902	0.955479452	Up	Possible DEG	0.060606061	0.106699592	0.018311665	0.178279283	0.035119901	0.083967654	no	Excit-M10
Medial thalamus	Tha_ExN_CALB	PDE1A	5136	0.444894147	Up	Possible DEG	0.045454545	0.099073175	0.014351743	0.227045548	-0.028899197	0.074888145	no	Excit-M14
Medial thalamus	Tha_ExN_CALB	PURA	5813	0.918430884	Up	Possible DEG	0.045454545	0.101402288	0.013146886	0.17457199	0.028232585	0.070828217	no	Excit-M9
Medial thalamus	Tha_ExN_CALB	ACSL3	2181	0.963574097	Up	Possible DEG	0.045454545	0.115339429	0.021975315	0.196284985	0.034393874	0.092425761	no	Excit-M4
Medial thalamus	Tha_ExN_CALB	SYT11	23208	0.910336239	Up	Possible DEG	0.045454545	0.119521725	0.021260144	0.209603492	0.029439957	0.091112543	no	Excit-M11
Medial thalamus	Tha_ExN_CALB	DNM1	1759	0.966998755	Up	Possible DEG	0.043290043	0.101612423	0.016117734	0.167098098	0.036126749	0.079065599	no	Not Assigned
Medial thalamus	Tha_ExN_CALB	SAMD4A	23034	0.24003736	Up	Possible DEG	0.032467532	0.103816338	0.015321559	0.193736591	0.013896085	0.07743452	no	Excit-M14
Medial thalamus	Tha_ExN_CALB	PLD3	23646	0.949875467	Up	Possible DEG	0.03030303	0.101983881	0.018431492	0.177107754	0.026860008	0.084078508	no	Excit-M10
Medial thalamus	Tha_ExN_CALB	TIMP2	7077	0.849937733	Up	Possible DEG	0.03030303	0.102403512	0.01948624	0.172681864	0.032125159	0.086643356	no	Not Assigned
Medial thalamus	Tha_ExN_CALB	GABRG2	2566	0.931818182	Up	Possible DEG	0.03030303	0.10693289	0.024257031	0.185806946	0.028058834	0.097257926	no	Not Assigned
Medial thalamus	Tha_ExN_CALB	HCN1	348980	0.752801993	Up	Possible DEG	0.03030303	0.108846341	0.024081539	0.195799824	0.021892858	0.096723989	no	Excit-M19
Medial thalamus	Tha_ExN_CALB	DKK3	27122	0.934931507	Up	Possible DEG	0.03030303	0.109413796	0.021907393	0.197225644	0.021601948	0.092374825	no	Not Assigned
Medial thalamus	Tha_ExN_CALB	NUDT3	11165	0.855230386	Up	Possible DEG	0.015151515	0.10209673	0.022171313	0.173566169	0.030627291	0.092819849	no	Excit-M9
Medial thalamus	Tha_ExN_CALB	AUTS2	26053	0.996575342	Down	Probable DEG	0.545454545	-0.141690747	0.000919796	-0.070229431	-0.213152062	0.017938196	no	Excit-M4
Medial thalamus	Tha_ExN_CALB	CACNA1C	775	0.99750934	Down	Probable DEG	0.757575758	-0.179309525	0.007093342	-0.071398961	-0.287220089	0.051466753	yes	Excit-M4
Medial thalamus	Tha_ExN_CALB	CNTN4	152330	0.995952677	Down	Probable DEG	0.636363636	-0.154394747	0.001417136	-0.069029565	-0.239759929	0.022509805	no	Excit-M4
Medial thalamus	Tha_ExN_CALB	CNTN5	53942	0.975404732	Down	Probable DEG	0.545454545	-0.143188008	0.00204814	0.117466937	-0.403842953	0.027093913	no	Excit-M4
Medial thalamus	Tha_ExN_CALB	CNTNAP4	85445	0.977272727	Down	Probable DEG	0.606060606	-0.164699188	0.008142582	-0.045373951	-0.284024424	0.055305317	no	Excit-M1
Medial thalamus	Tha_ExN_CALB	CTNNA2	1496	0.99875467	Down	Probable DEG	0.545454545	-0.142773436	0.001471568	-0.03994149	-0.245605381	0.022969959	no	Not Assigned
Medial thalamus	Tha_ExN_CALB	CUX2	23316	0.963262765	Down	Probable DEG	0.727272727	-0.157601947	3.74E-06	-0.04783948	-0.267364414	0.001041994	no	Excit-M4
Medial thalamus	Tha_ExN_CALB	FSHR	2492	0.516500623	Down	Probable DEG	1	-0.217628639	0.003339823	-0.090452797	-0.344804481	0.034821313	no	Not Assigned
Medial thalamus	Tha_ExN_CALB	GLDN	342035	0.896637609	Down	Probable DEG	0.636363636	-0.149806464	0.00020265	-0.073107301	-0.226505627	0.008230013	no	Excit-M21
Medial thalamus	Tha_ExN_CALB	KCNC2	3747	0.993462017	Down	Probable DEG	0.666666667	-0.202616847	0.011869102	-0.063890365	-0.34134333	0.067713557	no	Excit-M4
Medial thalamus	Tha_ExN_CALB	KCNQ3	3786	0.997820672	Down	Probable DEG	1	-0.222748451	0.004020411	-0.095787705	-0.349709198	0.038548805	no	Excit-M4
Medial thalamus	Tha_ExN_CALB	LRRC7	57554	0.998443337	Down	Probable DEG	0.976190476	-0.232567638	0.006524754	-0.05849431	-0.406640965	0.049544677	no	Excit-M4
Medial thalamus	Tha_ExN_CALB	PDE10A	10846	0.989414695	Down	Probable DEG	1	-0.185883792	0.004238726	-0.021930147	-0.349837437	0.039507274	no	Excit-M4
Medial thalamus	Tha_ExN_CALB	PDE4D	5144	0.999377335	Down	Probable DEG	0.727272727	-0.158302562	0.005627065	-0.050795976	-0.265809148	0.045506348	no	Excit-M4
Medial thalamus	Tha_ExN_CALB	PITPNC1	26207	0.979763387	Down	Probable DEG	0.636363636	-0.153243165	0.005485576	-0.03268862	-0.273797709	0.044934538	no	Excit-M4
Medial thalamus	Tha_ExN_CALB	PTPRJ	5795	0.982876712	Down	Probable DEG	0.727272727	-0.158980257	0.00083386	-0.066133851	-0.251826662	0.017148811	no	Excit-M4
Medial thalamus	Tha_ExN_CALB	RASAL2	9462	0.995952677	Down	Probable DEG	1	-0.195411751	0.001896118	-0.068592632	-0.32223087	0.025975298	no	Excit-M4
Medial thalamus	Tha_ExN_CALB	ROBO1	6091	0.998132005	Down	Probable DEG	1	-0.196405866	0.004732035	-0.02293759	-0.369874141	0.041658675	no	Excit-M4
Medial thalamus	Tha_ExN_CALB	ROBO2	6092	0.989103362	Down	Probable DEG	0.525252525	-0.152857069	0.009274856	0.146296881	-0.45201102	0.059198872	no	Excit-M1
Medial thalamus	Tha_ExN_CALB	SHISA9	729993	0.992839352	Down	Probable DEG	0.727272727	-0.159886378	0.002793167	-0.039788936	-0.279983819	0.031959045	yes	Excit-M4
Medial thalamus	Tha_ExN_CALB	XKR4	114786	0.994084682	Down	Probable DEG	1	-0.187548981	0.003546299	-0.083926475	-0.291171486	0.035957017	no	Excit-M4
Medial thalamus	Tha_ExN_CALB	ZNF385D	79750	0.769302615	Down	Probable DEG	1	-0.270317245	0.003599253	-0.090292048	-0.450342442	0.036322914	no	Excit-M4
Medial thalamus	Tha_ExN_CALB	FAIM2	23017	0.820361146	Up	Probable DEG	1	0.189046749	0.002232322	0.310474784	0.067618715	0.028374572	no	Excit-M9
Medial thalamus	Tha_ExN_CALB	RTN4	57142	0.978206725	Up	Probable DEG	1	0.197761458	0.001849472	0.299893164	0.095629751	0.025621914	no	Excit-M9
Medial thalamus	Tha_ExN_CALB	PSAP	5660	0.746575342	Up	Probable DEG	1	0.200941839	0.000290339	0.314973835	0.086909842	0.009999373	no	Excit-M11
Medial thalamus	Tha_ExN_CALB	BEX1	55859	0.697384807	Up	Probable DEG	1	0.201619356	1.51E-06	0.27612454	0.127114171	0.000595296	no	Excit-M11
Medial thalamus	Tha_ExN_CALB	PEBP1	5037	0.806973848	Up	Probable DEG	1	0.201989755	0.002522286	0.318713705	0.085265804	0.030211914	no	Excit-M11
Medial thalamus	Tha_ExN_CALB	DDX24	57062	0.896637609	Up	Probable DEG	1	0.206157756	0.000241845	0.308109936	0.104205577	0.00906086	no	Not Assigned
Medial thalamus	Tha_ExN_CALB	CALM1	801	0.974782067	Up	Probable DEG	1	0.214836561	0.004161148	0.408849327	0.020823795	0.039109168	no	Excit-M11
Medial thalamus	Tha_ExN_CALB	PEG3	5178	0.978206725	Up	Probable DEG	1	0.215430162	0.004527512	0.339348597	0.091511727	0.040833365	no	Excit-M9
Medial thalamus	Tha_ExN_CALB	SV2A	9900	0.818181818	Up	Probable DEG	1	0.233176241	1.01E-05	0.33600585	0.130346632	0.001632465	no	Excit-M9
Medial thalamus	Tha_ExN_CALB	NEFL	4747	0.358655044	Up	Probable DEG	1	0.25764508	0.000103036	1.125585623	-0.610295464	0.005976639	no	Excit-M11
Medial thalamus	Tha_ExN_CALB	TUBA1B	10376	0.929327522	Up	Probable DEG	1	0.273648944	0.00539726	0.440762533	0.106535356	0.044458273	no	Excit-M15
Medial thalamus	Tha_ExN_CALB	GRID2	2895	0.839663761	Up	Probable DEG	1	0.307474447	0.000111062	0.45830668	0.156642214	0.006130105	no	Not Assigned
Medial thalamus	Tha_ExN_CALB	ATP1B1	481	0.865815691	Up	Probable DEG	1	0.455170787	6.53E-05	0.761961429	0.148380146	0.004637729	no	Not Assigned
Medial thalamus	Tha_ExN_CALB	CALM3	808	0.888854296	Up	Probable DEG	0.968253968	0.1956242	0.006576453	0.331032092	0.060216308	0.049662158	no	Excit-M11
Medial thalamus	Tha_ExN_CALB	UCHL1	7345	0.937733499	Up	Probable DEG	0.909090909	0.176901405	0.00248584	0.28123673	0.07256608	0.029976568	no	Excit-M2
Medial thalamus	Tha_ExN_CALB	THY1	7070	0.716064757	Up	Probable DEG	0.909090909	0.181395323	0.001783118	0.376267452	-0.013476805	0.025131469	no	Excit-M11
Medial thalamus	Tha_ExN_CALB	YWHAB	7529	0.913760897	Up	Probable DEG	0.833333333	0.200372351	0.007683899	0.32605934	0.074685362	0.053669876	no	Excit-M11
Medial thalamus	Tha_ExN_CALB	SERINC1	57515	0.716064757	Up	Probable DEG	0.818181818	0.167708071	0.002053324	0.644633014	-0.309216872	0.027093913	no	Excit-M9
Medial thalamus	Tha_ExN_CALB	CAMK2N1	55450	0.902864259	Up	Probable DEG	0.818181818	0.170717549	0.003460992	0.287578794	0.053856303	0.035406224	no	Not Assigned
Medial thalamus	Tha_ExN_CALB	PNMA2	10687	0.878580324	Up	Probable DEG	0.818181818	0.171476849	0.000113631	0.2569088	0.086044898	0.006206723	no	Excit-M9
Medial thalamus	Tha_ExN_CALB	CPE	1363	0.946762142	Up	Probable DEG	0.818181818	0.173438035	0.000382601	0.254446256	0.092429814	0.011385365	no	Not Assigned
Medial thalamus	Tha_ExN_CALB	SYT4	6860	0.789227895	Up	Probable DEG	0.727272727	0.159815945	4.72E-05	0.22338341	0.09624848	0.003717741	no	Excit-M11
Medial thalamus	Tha_ExN_CALB	SEZ6L2	26470	0.780510585	Up	Probable DEG	0.727272727	0.16195224	0.000175147	0.236765256	0.087139224	0.007653293	no	Excit-M15
Medial thalamus	Tha_ExN_CALB	PKM	5315	0.836550436	Up	Probable DEG	0.727272727	0.162593192	0.000192083	0.234582305	0.09060408	0.007952661	no	Excit-M15
Medial thalamus	Tha_ExN_CALB	TUBB3	10381	0.805105853	Up	Probable DEG	0.727272727	0.163614287	0.004524222	0.255190485	0.07203809	0.040833365	no	Excit-M11
Medial thalamus	Tha_ExN_CALB	NDST3	9348	0.678704857	Up	Probable DEG	0.727272727	0.164022391	0.002456109	0.251031091	0.077013692	0.029825671	no	Excit-M1
Medial thalamus	Tha_ExN_CALB	MAP1B	4131	0.997198007	Up	Probable DEG	0.666666667	0.206749135	0.012006059	0.363753028	0.049745241	0.068009084	no	Excit-M4
Medial thalamus	Tha_ExN_CALB	SNCG	6623	0.576899128	Up	Probable DEG	0.636363636	0.148641027	1.06E-05	0.27258522	0.024696833	0.001664715	no	Excit-M15
Medial thalamus	Tha_ExN_CALB	TOMM20	9804	0.845267746	Up	Probable DEG	0.636363636	0.148697094	0.005073515	0.234758216	0.062635972	0.043200492	no	Excit-M11
Medial thalamus	Tha_ExN_CALB	CALB2	794	0.552926526	Up	Probable DEG	0.636363636	0.151439951	0.002317712	0.350269846	-0.047389944	0.029041842	no	Not Assigned
Medial thalamus	Tha_ExN_CALB	YWHAH	7533	0.815379826	Up	Probable DEG	0.636363636	0.152894124	4.13E-05	0.216278474	0.089509775	0.003372571	no	Excit-M4
Medial thalamus	Tha_ExN_CALB	PREPL	9581	0.96762142	Up	Probable DEG	0.636363636	0.153564654	0.002595002	0.239093161	0.068036147	0.030638249	no	Excit-M9
Medial thalamus	Tha_ExN_CALB	MAP1A	4130	0.795454545	Up	Probable DEG	0.636363636	0.154883584	2.79E-05	0.226770794	0.082996373	0.002924599	no	Not Assigned
Medial thalamus	Tha_ExN_CALB	CCDC85B	11007	0.354296389	Up	Probable DEG	0.636363636	0.155530798	0.000438231	0.233966624	0.077094972	0.012175204	no	Excit-M11
Medial thalamus	Tha_ExN_CALB	GRIA3	2892	0.733499377	Up	Probable DEG	0.636363636	0.15562463	0.00136675	0.236521408	0.074727852	0.022152979	no	Not Assigned
Medial thalamus	Tha_ExN_CALB	SARAF	51669	0.869551681	Up	Probable DEG	0.636363636	0.156148407	0.000182906	0.232430578	0.079866236	0.007820781	no	Excit-M11
Medial thalamus	Tha_ExN_CALB	PRNP	5621	0.926525529	Up	Probable DEG	0.606060606	0.177927422	0.012022674	0.288500774	0.06735407	0.068009804	no	Excit-M11
Medial thalamus	Tha_ExN_CALB	EIF4A2	1974	0.801058531	Up	Probable DEG	0.545454545	0.140072362	0.003710912	0.222467319	0.057677406	0.036992881	no	Excit-M11
Medial thalamus	Tha_ExN_CALB	TERF2IP	54386	0.868617684	Up	Probable DEG	0.545454545	0.141742583	3.31E-05	0.198074373	0.085410792	0.003147718	no	Not Assigned
Medial thalamus	Tha_ExN_CALB	OAZ1	4946	0.694894147	Up	Probable DEG	0.545454545	0.141951119	2.21E-05	0.2006144	0.083287839	0.002499348	no	Excit-M11
Medial thalamus	Tha_ExN_CALB	HMGCS1	3157	0.844333748	Up	Probable DEG	0.545454545	0.14212687	2.47E-05	0.203745321	0.080508419	0.002690115	no	Not Assigned
Medial thalamus	Tha_ExN_CALB	CANX	821	0.839352428	Up	Probable DEG	0.545454545	0.144132562	0.003251686	0.223709722	0.064555403	0.034404644	no	Excit-M9
Medial thalamus	Tha_ExN_CALB	BEX3	27018	0.689912827	Up	Probable DEG	0.545454545	0.147976689	3.02E-05	0.217750391	0.078202987	0.003005671	no	Excit-M11
Medial thalamus	Tha_ExN_PVALB_1	SHISA9	729993	0.999397331	Down	Possible DEG	0.126984127	-0.18891583	0.016788866	-0.063680966	-0.314150695	0.08878038	yes	Excit-M4
Medial thalamus	Tha_ExN_PVALB_1	SLC8A3	6547	0.984330607	Down	Possible DEG	0.454545455	-0.138952043	0.002421601	-0.04942739	-0.228476695	0.032849672	no	Excit-M21
Medial thalamus	Tha_ExN_PVALB_1	TENM4	26011	0.999052949	Down	Possible DEG	0.382395382	-0.175669971	0.011070918	-0.064225528	-0.287114413	0.072169812	no	Excit-M4
Medial thalamus	Tha_ExN_PVALB_1	KCNC2	3747	0.998880758	Down	Possible DEG	0.339105339	-0.174068215	0.011999304	-0.03733112	-0.31080531	0.074782879	no	Excit-M4
Medial thalamus	Tha_ExN_PVALB_1	PAK5	57144	0.989668532	Down	Possible DEG	0.282828283	-0.159763454	0.011965994	-0.054003777	-0.265523131	0.074647215	no	Excit-M4
Medial thalamus	Tha_ExN_PVALB_1	KCNK13	56659	0.918123117	Down	Possible DEG	0.251082251	-0.123774446	0.007050627	-0.024509235	-0.223039657	0.057306038	no	Excit-M4
Medial thalamus	Tha_ExN_PVALB_1	TAFA4	151647	0.987085665	Down	Possible DEG	0.227994228	-0.124146122	0.007671893	-0.020302511	-0.227989734	0.059608256	no	Excit-M4
Medial thalamus	Tha_ExN_PVALB_1	SYT9	143425	0.982350409	Down	Possible DEG	0.181818182	-0.112779787	6.61E-05	-0.049649586	-0.175909987	0.005063843	no	Excit-M4
Medial thalamus	Tha_ExN_PVALB_1	PTPN4	5775	0.99922514	Down	Possible DEG	0.181818182	-0.112303144	0.001084097	0.006962059	-0.231568347	0.021422424	no	Excit-M4
Medial thalamus	Tha_ExN_PVALB_1	CAMK1D	57118	0.988463194	Down	Possible DEG	0.18037518	-0.104794383	0.003409367	-0.018581635	-0.19100713	0.039193139	no	Excit-M4
Medial thalamus	Tha_ExN_PVALB_1	HS3ST5	222537	0.99242359	Down	Possible DEG	0.167388167	-0.1241797	0.010157384	-0.012601635	-0.235757766	0.069176005	no	Excit-M4
Medial thalamus	Tha_ExN_PVALB_1	GALNT14	79623	0.991476539	Down	Possible DEG	0.145021645	-0.118077437	0.00924371	-0.040722751	-0.195432123	0.06612633	no	Excit-M4
Medial thalamus	Tha_ExN_PVALB_1	ATXN1	6310	0.997331037	Down	Possible DEG	0.125541126	-0.115025386	0.010215272	-0.029051039	-0.200999733	0.069317079	no	Excit-M4
Medial thalamus	Tha_ExN_PVALB_1	GSN	2934	0.230908308	Down	Possible DEG	0.11976912	-0.11327538	0.004065683	-0.012828131	-0.213722629	0.042741409	no	Not Assigned
Medial thalamus	Tha_ExN_PVALB_1	ZDHHC14	79683	0.991304348	Down	Possible DEG	0.115440115	-0.131950769	0.014087126	-0.03863253	-0.225269007	0.081507328	no	Excit-M4
Medial thalamus	Tha_ExN_PVALB_1	FGF13	2258	0.997847611	Down	Possible DEG	0.106060606	-0.115919352	0.011932208	-0.034321586	-0.197517118	0.074585911	no	Excit-M4
Medial thalamus	Tha_ExN_PVALB_1	SLC44A5	204962	0.997417133	Down	Possible DEG	0.090909091	-0.101452386	0.001065412	-0.023392283	-0.179512489	0.021404606	no	Excit-M4
Medial thalamus	Tha_ExN_PVALB_1	WLS	79971	0.974429617	Down	Possible DEG	0.090909091	-0.097328048	0.003130766	-0.020059435	-0.17459666	0.037488663	no	Excit-M4
Medial thalamus	Tha_ExN_PVALB_1	PRKG2	5593	0.974601808	Down	Possible DEG	0.090909091	-0.09593596	0.000808598	-0.038805057	-0.153066863	0.01802926	no	Excit-M4
Medial thalamus	Tha_ExN_PVALB_1	KCNN3	3782	0.958588033	Down	Possible DEG	0.068542569	-0.103879509	0.006042708	-0.009343798	-0.19841522	0.052682456	no	Excit-M4
Medial thalamus	Tha_ExN_PVALB_1	CCDC85A	114800	0.990012914	Down	Possible DEG	0.054834055	-0.098712718	0.008113048	-0.016817235	-0.1806082	0.061434338	no	Excit-M4
Medial thalamus	Tha_ExN_PVALB_1	TANC1	85461	0.990012914	Down	Possible DEG	0.049062049	-0.107183136	0.013586551	-0.018755892	-0.19561038	0.080393424	no	Excit-M4
Medial thalamus	Tha_ExN_PVALB_1	KIAA0319	9856	0.994662075	Down	Possible DEG	0.036075036	-0.181702492	0.019223192	-0.059341678	-0.304063307	0.09554936	no	Excit-M4
Medial thalamus	Tha_ExN_PVALB_1	KCNH5	27133	0.995178648	Down	Possible DEG	0.027417027	-0.112666049	0.016382371	-0.024521689	-0.200810409	0.087787487	no	Excit-M4
Medial thalamus	Tha_ExN_PVALB_1	KCND3	3752	0.990615583	Down	Possible DEG	0.017316017	-0.106600254	0.017580814	-0.01633744	-0.196863068	0.090809061	no	Excit-M4
Medial thalamus	Tha_ExN_PVALB_1	PRKCH	5583	0.987257856	Down	Possible DEG	0.01010101	-0.09898127	0.0170326	-0.014321325	-0.183641216	0.089419227	no	Excit-M4
Medial thalamus	Tha_ExN_PVALB_1	THSD4	79875	0.995609126	Down	Possible DEG	0.008658009	-0.108451367	0.019030893	0.015598727	-0.232501461	0.095064617	no	Excit-M4
Medial thalamus	Tha_ExN_PVALB_1	MAP1B	4131	0.999311235	Up	Possible DEG	0.474025974	0.169065939	0.008462636	0.294504642	0.043627236	0.063133068	no	Excit-M4
Medial thalamus	Tha_ExN_PVALB_1	BEX1	55859	0.708394318	Up	Possible DEG	0.454545455	0.135058246	1.91E-06	0.18252466	0.087591832	0.00085044	no	Excit-M11
Medial thalamus	Tha_ExN_PVALB_1	MAP1A	4130	0.891950065	Up	Possible DEG	0.44011544	0.138361486	0.003810428	0.219193971	0.057529001	0.040912887	no	Not Assigned
Medial thalamus	Tha_ExN_PVALB_1	RYR2	6262	0.623934567	Up	Possible DEG	0.388888889	0.197491159	0.011887327	0.333161881	0.061820436	0.074544801	no	Not Assigned
Medial thalamus	Tha_ExN_PVALB_1	ZNF483	158399	0.936978046	Up	Possible DEG	0.363636364	0.122811126	0.001730012	0.198688933	0.046933319	0.028044018	no	Excit-M1
Medial thalamus	Tha_ExN_PVALB_1	SARAF	51669	0.899956952	Up	Possible DEG	0.363636364	0.126585736	0.000670125	0.186822066	0.066349406	0.016244802	no	Excit-M11
Medial thalamus	Tha_ExN_PVALB_1	SPOCK3	50859	0.674817047	Up	Possible DEG	0.318181818	0.149797867	0.009848829	0.259351673	0.040244061	0.068093703	no	Not Assigned
Medial thalamus	Tha_ExN_PVALB_1	THY1	7070	0.821437796	Up	Possible DEG	0.306637807	0.132015225	0.007334682	0.244618977	0.019411473	0.058391492	no	Excit-M11
Medial thalamus	Tha_ExN_PVALB_1	RPL15	6138	0.481446406	Up	Possible DEG	0.272727273	0.114184573	0.00062618	0.193258221	0.035110925	0.015760414	no	Excit-M11
Medial thalamus	Tha_ExN_PVALB_1	PKM	5315	0.919070168	Up	Possible DEG	0.272727273	0.116572359	0.000905546	0.185704873	0.047439844	0.019555513	no	Excit-M15
Medial thalamus	Tha_ExN_PVALB_1	DNAJA1	3301	0.505553164	Up	Possible DEG	0.272727273	0.116621481	6.21E-06	0.170037482	0.06320548	0.001479575	no	Excit-M11
Medial thalamus	Tha_ExN_PVALB_1	YWHAB	7529	0.936461472	Up	Possible DEG	0.229437229	0.145855726	0.010924941	0.249698046	0.042013406	0.071717645	no	Excit-M11
Medial thalamus	Tha_ExN_PVALB_1	PSAP	5660	0.83047783	Up	Possible DEG	0.187590188	0.137633336	0.011403588	0.2252159	0.050050773	0.072926571	no	Excit-M11
Medial thalamus	Tha_ExN_PVALB_1	BEX2	84707	0.715195867	Up	Possible DEG	0.181818182	0.104483943	7.70E-08	0.136548727	0.072419159	0.000223964	no	Excit-M11
Medial thalamus	Tha_ExN_PVALB_1	SEC62	7095	0.908824796	Up	Possible DEG	0.181818182	0.106242076	0.001624647	0.1618891	0.050595051	0.027090632	no	Excit-M11
Medial thalamus	Tha_ExN_PVALB_1	KLC1	3831	0.96582006	Up	Possible DEG	0.181818182	0.107621462	0.001820275	0.164566723	0.050676201	0.028707569	no	Excit-M15
Medial thalamus	Tha_ExN_PVALB_1	ATP6V0E2	155066	0.731123547	Up	Possible DEG	0.181818182	0.10837626	0.002653264	0.165893749	0.05085877	0.034123034	no	Excit-M11
Medial thalamus	Tha_ExN_PVALB_1	PRKAR1A	5573	0.903917348	Up	Possible DEG	0.181818182	0.108603672	0.003248103	0.176346954	0.04086039	0.038221262	no	Excit-M11
Medial thalamus	Tha_ExN_PVALB_1	MDH1	4190	0.895652174	Up	Possible DEG	0.181818182	0.111118839	0.000496554	0.16840413	0.053833548	0.01399368	no	Not Assigned
Medial thalamus	Tha_ExN_PVALB_1	PPP2R1A	5518	0.814205768	Up	Possible DEG	0.18037518	0.109568363	0.003409108	0.16921327	0.049923455	0.039193139	no	Excit-M15
Medial thalamus	Tha_ExN_PVALB_1	DYNC1H1	1778	0.973482566	Up	Possible DEG	0.162337662	0.113734838	0.008176052	0.187584588	0.039885088	0.061672757	no	Not Assigned
Medial thalamus	Tha_ExN_PVALB_1	PEBP1	5037	0.908566509	Up	Possible DEG	0.156565657	0.150634631	0.014337628	0.273540903	0.027728359	0.082245267	no	Excit-M11
Medial thalamus	Tha_ExN_PVALB_1	UCHL1	7345	0.961515282	Up	Possible DEG	0.132034632	0.120853262	0.009978933	0.207196452	0.034510072	0.06849241	no	Excit-M2
Medial thalamus	Tha_ExN_PVALB_1	TERF2IP	54386	0.928282393	Up	Possible DEG	0.122655123	0.106508537	0.007179108	0.172577642	0.040439432	0.057862708	no	Not Assigned
Medial thalamus	Tha_ExN_PVALB_1	ENO2	2026	0.899268188	Up	Possible DEG	0.10966811	0.10720739	0.00812564	0.176431878	0.037982902	0.061451803	no	Excit-M11
Medial thalamus	Tha_ExN_PVALB_1	IDI1	3422	0.674730951	Up	Possible DEG	0.090909091	0.095428451	1.08E-09	0.120435374	0.070421528	1.26E-05	no	Not Assigned
Medial thalamus	Tha_ExN_PVALB_1	HMGCS1	3157	0.836074042	Up	Possible DEG	0.090909091	0.096301477	2.79E-05	0.135726514	0.05687644	0.003282971	no	Not Assigned
Medial thalamus	Tha_ExN_PVALB_1	SULT4A1	25830	0.85708136	Up	Possible DEG	0.090909091	0.097760917	0.000972333	0.145067571	0.050454262	0.020390969	no	Excit-M11
Medial thalamus	Tha_ExN_PVALB_1	FAM153A	285596	0.51183814	Up	Possible DEG	0.090909091	0.098273615	1.62E-05	0.141314189	0.055233041	0.002421856	no	Not Assigned
Medial thalamus	Tha_ExN_PVALB_1	BEX4	56271	0.780025829	Up	Possible DEG	0.090909091	0.100818172	0.000202447	0.145350817	0.056285527	0.00883309	no	Excit-M11
Medial thalamus	Tha_ExN_PVALB_1	BEX3	27018	0.684545846	Up	Possible DEG	0.090909091	0.101141221	4.22E-06	0.137549984	0.064732458	0.001260723	no	Excit-M11
Medial thalamus	Tha_ExN_PVALB_1	EEF1A2	1917	0.614119673	Up	Possible DEG	0.090909091	0.101858131	0.000230962	0.208604391	-0.004888129	0.009432148	no	Excit-M15
Medial thalamus	Tha_ExN_PVALB_1	MOAP1	64112	0.441411967	Up	Possible DEG	0.090909091	0.102230804	1.86E-06	0.180510921	0.023950687	0.00085044	no	Excit-M11
Medial thalamus	Tha_ExN_PVALB_1	SYP	6855	0.940077486	Up	Possible DEG	0.090909091	0.103796797	0.000398271	0.163057099	0.044536494	0.012394336	no	Excit-M2
Medial thalamus	Tha_ExN_PVALB_1	TSPYL1	7259	0.785191563	Up	Possible DEG	0.082251082	0.098878048	0.004426174	0.154468484	0.043287613	0.044525707	no	Excit-M9
Medial thalamus	Tha_ExN_PVALB_1	SYT4	6860	0.876883341	Up	Possible DEG	0.075036075	0.108248493	0.01127471	0.179404742	0.037092243	0.072515972	no	Excit-M11
Medial thalamus	Tha_ExN_PVALB_1	EIF4A2	1974	0.86078347	Up	Possible DEG	0.057720058	0.109140057	0.012944761	0.179388013	0.038892101	0.078104756	no	Excit-M11
Medial thalamus	Tha_ExN_PVALB_1	RTN4	57142	0.982953078	Up	Possible DEG	0.045454545	0.120909758	0.016186209	0.206698103	0.035121413	0.087137508	no	Excit-M9
Medial thalamus	Tha_ExN_PVALB_1	CRH	1392	0.678433061	Up	Possible DEG	0.041847042	0.100748681	0.01019192	0.162530148	0.038967214	0.069317079	no	Excit-M4
Medial thalamus	Tha_ExN_PVALB_1	NTRK3	4916	0.96039604	Up	Possible DEG	0.03968254	0.099985016	0.010663916	0.193246043	0.006723988	0.070672262	no	Not Assigned
Medial thalamus	Tha_ExN_PVALB_1	PNMA2	10687	0.880499354	Up	Possible DEG	0.038961039	0.102745285	0.010768992	0.166452004	0.039038566	0.07105459	no	Excit-M9
Medial thalamus	Tha_ExN_PVALB_1	TOMM20	9804	0.864313388	Up	Possible DEG	0.02958153	0.096321564	0.01283218	0.157673261	0.034969866	0.077836971	no	Excit-M11
Medial thalamus	Tha_ExN_PVALB_1	SELENOW	6415	0.806198881	Up	Possible DEG	0.017316017	0.10424177	0.015701009	0.173909514	0.034574027	0.0855944	no	Excit-M11
Medial thalamus	Tha_ExN_PVALB_1	PTPRJ	5795	0.997244942	Down	Probable DEG	1	-0.243654019	2.36E-06	-0.117322658	-0.36998538	0.000915964	no	Excit-M4
Medial thalamus	Tha_ExN_PVALB_1	BCL2	596	0.95962118	Down	Probable DEG	0.636363636	-0.153995063	0.00098081	-0.046945664	-0.261044463	0.020494888	no	Excit-M4
Medial thalamus	Tha_ExN_PVALB_1	DDX24	57062	0.932759363	Up	Probable DEG	1	0.188467399	0.001141249	0.290657691	0.086277108	0.022004114	no	Not Assigned
Medial thalamus	Tha_ExN_PVALB_1	FAIM2	23017	0.864055101	Up	Probable DEG	1	0.196736587	0.003111988	0.335369675	0.058103499	0.037456498	no	Excit-M9
Medial thalamus	Tha_ExN_PVALB_1	NEFL	4747	0.513301765	Up	Probable DEG	1	0.256353909	6.40E-05	1.240888643	-0.728180825	0.005034667	no	Excit-M11
Medial thalamus	Tha_ExN_PVALB_1	SERINC1	57515	0.739388721	Up	Probable DEG	1	0.282357462	0.002683945	0.868369928	-0.303655004	0.034327946	no	Excit-M9
Medial thalamus	Tha_ExN_PVALB_1	DAB1	1600	0.912957383	Up	Probable DEG	1	0.289710183	0.000560015	0.477147335	0.102273031	0.01498395	no	Excit-M19
Medial thalamus	Tha_ExN_PVALB_1	ATP1B1	481	0.897890659	Up	Probable DEG	1	0.333587135	0.001946798	0.592239776	0.074934494	0.029580649	no	Not Assigned
Medial thalamus	Tha_ExN_PVALB_1	SV2A	9900	0.862247094	Up	Probable DEG	0.909090909	0.174332403	0.000130379	0.255830316	0.092834491	0.007310652	no	Excit-M9
Medial thalamus	Tha_ExN_PVALB_1	SNCG	6623	0.690142058	Up	Probable DEG	0.909090909	0.17776917	0.000187218	0.269835054	0.085703287	0.008578865	no	Excit-M15
Medial thalamus	Tha_ExN_PVALB_1	TUBB3	10381	0.89048644	Up	Probable DEG	0.818181818	0.167327722	0.001311459	0.256139558	0.078515885	0.024075825	no	Excit-M11
Medial thalamus	Tha_ExN_PVALB_1	SEZ6L2	26470	0.849074473	Up	Probable DEG	0.818181818	0.168201834	0.001617323	0.273876343	0.062527326	0.027090632	no	Excit-M15
Medial thalamus	Tha_ExN_PVALB_1	NEFM	4741	0.530520878	Up	Probable DEG	0.818181818	0.173505676	0.00016458	0.953208346	-0.606196993	0.008014863	no	Not Assigned
Medial thalamus	Tha_ExN_PVALB_1	CCDC85B	11007	0.533448127	Up	Probable DEG	0.727272727	0.158258976	0.000201726	0.232949676	0.083568277	0.00883309	no	Excit-M11
Medial thalamus	Tha_ExN_PVALB_1	CARTPT	9607	0.512957383	Up	Probable DEG	0.69047619	0.183525105	0.006926473	0.292114606	0.074935603	0.056953303	no	Excit-M4
Medial thalamus	Tha_ExN_PVALB_1	KCNQ3	3786	0.999741713	Up	Probable DEG	0.595238095	0.315139119	0.008232308	6.469647118	-5.83936888	0.061816666	no	Excit-M4
Medial thalamus	Tha_ExN_PVALB_1	TUBA1B	10376	0.942746449	Up	Probable DEG	0.579365079	0.216623599	0.008540604	0.357405429	0.075841768	0.063355061	no	Excit-M15
Medial thalamus	Tha_ExN_PVALB_1	CARMIL1	55604	0.787516143	Up	Probable DEG	0.545454545	0.147449745	0.002160682	0.228046941	0.066852549	0.030965978	no	Excit-M19
Medial thalamus	Tha_ExN_PVALB_2	SGK1	6446	0.907684631	Down	Possible DEG	0.272727273	-0.1205965	5.33E-05	-0.040655644	-0.200537355	0.015355505	no	Excit-M4
Medial thalamus	Tha_ExN_PVALB_2	LAMB1	3912	0.823353293	Down	Possible DEG	0.151515152	-0.104854096	0.001261457	-0.005582891	-0.204125301	0.052083767	no	Excit-M4
Medial thalamus	Tha_ExN_PVALB_2	ENO2	2026	0.842315369	Up	Possible DEG	0.454545455	0.153904239	0.001788253	0.233071287	0.07473719	0.058853976	no	Excit-M11
Medial thalamus	Tha_ExN_PVALB_2	NSG2	51617	0.813373253	Up	Possible DEG	0.444444444	0.194676242	0.003601202	0.393663877	-0.004311393	0.074264035	no	Not Assigned
Medial thalamus	Tha_ExN_PVALB_2	TUBB3	10381	0.779441118	Up	Possible DEG	0.428571429	0.186641984	0.003836385	0.29518321	0.078100757	0.075066919	no	Excit-M11
Medial thalamus	Tha_ExN_PVALB_2	TSPYL2	64061	0.756487026	Up	Possible DEG	0.363636364	0.130055628	0.00023044	0.189759947	0.07035131	0.027568177	no	Not Assigned
Medial thalamus	Tha_ExN_PVALB_2	HSPA9	3313	0.755988024	Up	Possible DEG	0.363636364	0.130624448	4.38E-06	0.17732504	0.083923856	0.0047731	no	Excit-M2
Medial thalamus	Tha_ExN_PVALB_2	SEZ6L2	26470	0.762974052	Up	Possible DEG	0.323232323	0.163454072	0.003624739	0.263394758	0.063513386	0.074264035	no	Excit-M15
Medial thalamus	Tha_ExN_PVALB_2	PKM	5315	0.862774451	Up	Possible DEG	0.277056277	0.165183542	0.004230873	0.26310072	0.067266364	0.077557132	no	Excit-M15
Medial thalamus	Tha_ExN_PVALB_2	MDH1	4190	0.678143713	Up	Possible DEG	0.272727273	0.119439788	0.000571228	0.180362848	0.058516728	0.037762989	no	Not Assigned
Medial thalamus	Tha_ExN_PVALB_2	SNCG	6623	0.635728543	Up	Possible DEG	0.242424242	0.128140488	0.002114152	0.262597161	-0.006316185	0.061750332	no	Excit-M15
Medial thalamus	Tha_ExN_PVALB_2	TMEM59L	25789	0.70259481	Up	Possible DEG	0.227272727	0.121574811	0.00126503	0.197588879	0.045560744	0.052083767	no	Excit-M2
Medial thalamus	Tha_ExN_PVALB_2	HACD3	51495	0.916167665	Up	Possible DEG	0.181818182	0.106824451	0.000428806	0.160554757	0.053094145	0.032719261	no	Excit-M9
Medial thalamus	Tha_ExN_PVALB_2	VDAC1	7416	0.651696607	Up	Possible DEG	0.181818182	0.107181067	0.000194005	0.158811296	0.055550838	0.025686685	no	Excit-M11
Medial thalamus	Tha_ExN_PVALB_2	RAC1	5879	0.804391218	Up	Possible DEG	0.181818182	0.112027784	0.000397779	0.168690236	0.055365331	0.032719261	no	Excit-M11
Medial thalamus	Tha_ExN_PVALB_2	BEX2	84707	0.625748503	Up	Possible DEG	0.181818182	0.116596961	0.001989707	0.17734932	0.055844601	0.060880834	no	Excit-M11
Medial thalamus	Tha_ExN_PVALB_2	HINT1	3094	0.602295409	Up	Possible DEG	0.164502165	0.107303836	0.000979396	0.165215648	0.049392024	0.048007085	no	Excit-M11
Medial thalamus	Tha_ExN_PVALB_2	PTPRN	5798	0.764471058	Up	Possible DEG	0.151515152	0.104622103	0.00115565	0.1575652	0.051679007	0.050595915	no	Not Assigned
Medial thalamus	Tha_ExN_PVALB_2	PSAP	5660	0.77245509	Up	Possible DEG	0.150793651	0.195320348	0.005988737	0.3676305	0.023010197	0.090567027	no	Excit-M11
Medial thalamus	Tha_ExN_PVALB_2	KIF1A	547	0.94510978	Up	Possible DEG	0.121212121	0.110244555	0.002157142	0.176792606	0.043696504	0.061811254	no	Not Assigned
Medial thalamus	Tha_ExN_PVALB_2	ATP1B1	481	0.871756487	Up	Possible DEG	0.111111111	0.344270448	0.006617666	0.625436242	0.063104655	0.094194582	no	Not Assigned
Medial thalamus	Tha_ExN_PVALB_2	RB1CC1	9821	0.96756487	Up	Possible DEG	0.103896104	0.115258366	0.004243923	0.177702937	0.052813795	0.077557132	no	Excit-M1
Medial thalamus	Tha_ExN_PVALB_2	NPDC1	56654	0.743512974	Up	Possible DEG	0.090909091	0.096007998	0.000539481	0.139610033	0.052405964	0.037211255	no	Excit-M2
Medial thalamus	Tha_ExN_PVALB_2	GUK1	2987	0.53992016	Up	Possible DEG	0.090909091	0.096769777	0.000674594	0.144904891	0.048634664	0.0420035	no	Excit-M11
Medial thalamus	Tha_ExN_PVALB_2	PCMT1	5110	0.881736527	Up	Possible DEG	0.090909091	0.098695644	1.30E-06	0.133861038	0.06353025	0.003040698	no	Not Assigned
Medial thalamus	Tha_ExN_PVALB_2	SLC2A3	6515	0.588323353	Up	Possible DEG	0.090909091	0.101140105	1.62E-06	0.136804602	0.065475607	0.003040698	no	Excit-M11
Medial thalamus	Tha_ExN_PVALB_2	DCTN1	1639	0.669660679	Up	Possible DEG	0.090909091	0.102258784	0.000271725	0.149421666	0.055095901	0.028484143	no	Excit-M11
Medial thalamus	Tha_ExN_PVALB_2	SARAF	51669	0.873253493	Up	Possible DEG	0.085858586	0.149976049	0.006413172	0.270734822	0.029217276	0.092922428	no	Excit-M11
Medial thalamus	Tha_ExN_PVALB_2	GPX4	2879	0.621756487	Up	Possible DEG	0.077922078	0.110042693	0.003875115	0.195749959	0.024335426	0.075066919	no	Excit-M11
Medial thalamus	Tha_ExN_PVALB_2	TCEAL2	140597	0.515968064	Up	Possible DEG	0.076479076	0.1075876	0.003996181	0.188111652	0.027063548	0.076024212	no	Not Assigned
Medial thalamus	Tha_ExN_PVALB_2	GHITM	27069	0.647704591	Up	Possible DEG	0.075757576	0.095392379	0.001160931	0.148895543	0.041889215	0.050595915	no	Excit-M11
Medial thalamus	Tha_ExN_PVALB_2	SYNGR3	9143	0.660179641	Up	Possible DEG	0.075757576	0.097321629	0.001110571	0.1630403	0.031602958	0.050040033	no	Excit-M11
Medial thalamus	Tha_ExN_PVALB_2	PRKAR1A	5573	0.816367265	Up	Possible DEG	0.073593074	0.102612769	0.001489001	0.168862481	0.036363056	0.056394522	no	Excit-M11
Medial thalamus	Tha_ExN_PVALB_2	RPL5	6125	0.584331337	Up	Possible DEG	0.047619048	0.105673438	0.005346759	0.17455784	0.036789037	0.084950783	no	Excit-M13
Medial thalamus	Tha_ExN_PVALB_2	USP11	8237	0.73502994	Up	Possible DEG	0.038961039	0.115754084	0.006236199	0.186978221	0.044529947	0.09209586	no	Excit-M9
Medial thalamus	Tha_ExN_PVALB_2	SULT4A1	25830	0.822355289	Up	Possible DEG	0.03030303	0.113923389	0.006665743	0.181351591	0.046495187	0.094443651	no	Excit-M11
Medial thalamus	Tha_ExN_PVALB_2	ATP6AP2	10159	0.636726547	Up	Possible DEG	0.012987013	0.098755381	0.006210755	0.161453027	0.036057736	0.091955902	no	Excit-M11
Medial thalamus	Tha_ExN_PVALB_2	NEFL	4747	0.381237525	Up	Probable DEG	1	0.244048937	0.00014837	0.545897186	-0.057799313	0.022787668	no	Excit-M11
Medial thalamus	Tha_ExN_PVALB_2	NEFH	4744	0.575848303	Up	Probable DEG	0.547619048	0.194333762	0.002794858	0.440643066	-0.051975542	0.068207562	no	Not Assigned
Medial thalamus	Tha_ExN_PVALB_2	MOAP1	64112	0.480538922	Up	Probable DEG	0.545454545	0.145883514	0.000388895	0.218471474	0.073295554	0.032515966	no	Excit-M11
Medial thalamus	Tha_InN_1	GREM2	64388	0.966292135	Down	Possible DEG	0.303030303	-0.123043106	0.000184058	-0.055000504	-0.191085707	0.056432263	no	Not Assigned
Medial thalamus	Tha_InN_1	SPRED2	200734	0.860914928	Down	Possible DEG	0.272727273	-0.143316095	0.000359189	-0.072380145	-0.214252046	0.07708911	no	Inhib-M10
Medial thalamus	Tha_InN_1	IGF1	3479	0.928651685	Down	Possible DEG	0.272727273	-0.11720751	1.11E-05	-0.062345496	-0.172069524	0.013278768	no	Not Assigned
Medial thalamus	Tha_InN_1	GRM7	2917	0.988603531	Down	Possible DEG	0.181818182	-0.120557356	0.000256713	-0.044052524	-0.197062188	0.06559028	no	Not Assigned
Medial thalamus	Tha_InN_1	LSS	4047	0.681701445	Up	Possible DEG	0.272727273	0.114360559	3.24E-05	0.159328981	0.069392138	0.026375924	no	Not Assigned
Medial thalamus	Tha_InN_1	SUMF1	285362	0.88258427	Up	Possible DEG	0.181818182	0.11111261	2.08E-08	0.145698179	0.07652704	0.000222797	no	Not Assigned
Medial thalamus	Tha_InN_1	GDI1	2664	0.658426966	Up	Possible DEG	0.028860029	0.099004759	0.000477108	0.15726986	0.040739658	0.080726097	no	Inhib-M6
Medial thalamus	Tha_InN_2	SUMF1	285362	0.894250513	Up	Possible DEG	0.03968254	0.101173823	4.83E-05	0.144259634	0.058088013	0.086537739	no	Not Assigned
Medial thalamus	Tha_Micro_1	PBRM1	55193	0.564401206	Down	Possible DEG	0.090909091	-0.098908756	3.93E-05	-0.057458498	-0.140359014	0.029071197	yes	Micro-M7
Medial thalamus	Tha_Micro_1	MTHFD1L	25902	0.765894766	Down	Possible DEG	0.480519481	-0.166562692	0.00110831	-0.080511421	-0.252613963	0.083964304	no	Micro-M8
Medial thalamus	Tha_Micro_1	ITGAX	3687	0.635311044	Down	Possible DEG	0.46031746	-0.19541362	0.001882715	-0.0875257	-0.303301539	0.090170925	no	Not Assigned
Medial thalamus	Tha_Micro_1	NCOA2	10499	0.672924089	Down	Possible DEG	0.429292929	-0.133920204	0.000380767	-0.061296472	-0.206543936	0.06098228	no	Micro-M11
Medial thalamus	Tha_Micro_1	PRKCB	5579	0.517333516	Down	Possible DEG	0.412698413	-0.203441547	0.002234418	-0.091561559	-0.315321534	0.094096317	no	Micro-M11
Medial thalamus	Tha_Micro_1	TRIO	7204	0.833584544	Down	Possible DEG	0.363636364	-0.130851074	1.89E-05	-0.079287279	-0.182414869	0.029071197	no	Micro-M11
Medial thalamus	Tha_Micro_1	LRCH1	23143	0.767813099	Down	Possible DEG	0.363636364	-0.130164007	2.01E-05	-0.079539128	-0.180788886	0.029071197	no	Micro-M11
Medial thalamus	Tha_Micro_1	JAZF1	221895	0.818237873	Down	Possible DEG	0.357142857	-0.333244567	0.002599103	-0.148011349	-0.518477785	0.096337563	no	Micro-M8
Medial thalamus	Tha_Micro_1	DENND4A	10260	0.66333242	Down	Possible DEG	0.346320346	-0.127009995	0.00022291	-0.070562436	-0.183457554	0.06098228	no	Micro-M7
Medial thalamus	Tha_Micro_1	TTC17	55761	0.663949027	Down	Possible DEG	0.346320346	-0.126008525	0.000280976	-0.067812809	-0.184204242	0.06098228	no	Micro-M7
Medial thalamus	Tha_Micro_1	INPP5D	3635	0.95005481	Down	Possible DEG	0.340548341	-0.129527955	0.000486633	-0.062871414	-0.196184496	0.0633621	no	Micro-M11
Medial thalamus	Tha_Micro_1	RNF130	55819	0.765826254	Down	Possible DEG	0.316017316	-0.144659332	0.001481889	-0.057817276	-0.231501388	0.08683464	no	Not Assigned
Medial thalamus	Tha_Micro_1	HPS3	84343	0.42402028	Down	Possible DEG	0.316017316	-0.141623127	0.001418468	-0.04648294	-0.236763314	0.086782926	no	Micro-M11
Medial thalamus	Tha_Micro_1	TRAF3IP3	80342	0.349616333	Down	Possible DEG	0.301587302	-0.199789355	0.002924604	-0.065932604	-0.333646107	0.099457676	no	Micro-M11
Medial thalamus	Tha_Micro_1	KCNQ1	3784	0.522951494	Down	Possible DEG	0.3001443	-0.161907713	0.002390395	-0.058609737	-0.265205688	0.094096317	no	Micro-M11
Medial thalamus	Tha_Micro_1	JMJD1C	221037	0.890106879	Down	Possible DEG	0.272727273	-0.114356415	2.69E-05	-0.069889183	-0.158823647	0.029071197	no	Micro-M7
Medial thalamus	Tha_Micro_1	MYOF	26509	0.515072623	Down	Possible DEG	0.266955267	-0.138142002	0.001232876	-0.063002435	-0.213281569	0.083964304	no	Micro-M11
Medial thalamus	Tha_Micro_1	ZNF609	23060	0.754932858	Down	Possible DEG	0.266955267	-0.131538155	0.001205916	-0.063045039	-0.200031271	0.083964304	no	Micro-M11
Medial thalamus	Tha_Micro_1	LRRC8C	84230	0.600027405	Down	Possible DEG	0.186147186	-0.118277062	0.000881253	-0.048613047	-0.187941078	0.077155203	no	Micro-M11
Medial thalamus	Tha_Micro_1	WDR70	55100	0.662715813	Down	Possible DEG	0.184704185	-0.128262672	0.001799692	-0.050683099	-0.205842245	0.089596435	no	Micro-M8
Medial thalamus	Tha_Micro_1	MACF1	23499	0.813990134	Down	Possible DEG	0.17027417	-0.107319114	0.000453478	-0.058415074	-0.156223155	0.0633621	no	Not Assigned
Medial thalamus	Tha_Micro_1	ARHGAP12	94134	0.736640175	Down	Possible DEG	0.16017316	-0.118567511	0.001349175	-0.055248813	-0.181886208	0.084902794	no	Micro-M11
Medial thalamus	Tha_Micro_1	CHD9	80205	0.887571938	Down	Possible DEG	0.131313131	-0.110669704	0.000724328	-0.056891361	-0.164448048	0.075063981	no	Micro-M11
Medial thalamus	Tha_Micro_1	DAAM1	23002	0.335023294	Down	Possible DEG	0.112554113	-0.114027823	0.002331136	-0.034310863	-0.193744782	0.094096317	no	Micro-M11
Medial thalamus	Tha_Micro_1	CTTNBP2NL	55917	0.584064127	Down	Possible DEG	0.10966811	-0.129388133	0.002927714	-0.04331661	-0.215459657	0.099457676	no	Not Assigned
Medial thalamus	Tha_Micro_1	TBC1D22A	25771	0.913058372	Down	Possible DEG	0.090909091	-0.116736365	0.00271264	-0.044542138	-0.188930592	0.098503719	no	Micro-M11
Medial thalamus	Tha_Micro_1	BTBD7	55727	0.499040833	Down	Possible DEG	0.090909091	-0.103103635	8.13E-05	-0.04369252	-0.162514751	0.032716766	no	Micro-M11
Medial thalamus	Tha_Micro_1	TBC1D12	23232	0.621540148	Down	Possible DEG	0.086580087	-0.139145201	0.003629517	-0.054379245	-0.223911157	0.103543188	no	Micro-M11
Medial thalamus	Tha_Micro_1	SAMHD1	25939	0.521855303	Down	Possible DEG	0.069264069	-0.124812294	0.003554905	-0.046563621	-0.203060966	0.103543188	no	Micro-M7
Medial thalamus	Tha_Micro_1	ZFHX3	463	0.932036174	Down	Possible DEG	0.069264069	-0.122961301	0.00354272	-0.040559971	-0.20536263	0.103543188	no	Micro-M11
Medial thalamus	Tha_Micro_1	JAK2	3717	0.662099205	Down	Possible DEG	0.051948052	-0.098508984	0.001618822	-0.038429764	-0.158588205	0.08683464	no	Not Assigned
Medial thalamus	Tha_Micro_1	ZMYND8	23613	0.464921896	Down	Possible DEG	0.043290043	-0.120633435	0.003799064	-0.033615127	-0.207651744	0.107175824	no	Micro-M11
Medial thalamus	Tha_Micro_1	OSBPL6	114880	0.423951768	Down	Possible DEG	0.037518038	-0.103157309	0.002247149	-0.024427143	-0.181887476	0.094096317	no	Micro-M11
Medial thalamus	Tha_Micro_1	RGS12	6002	0.485201425	Down	Possible DEG	0.034632035	-0.100964236	0.002517661	-0.019612622	-0.182315851	0.096049986	no	Micro-M8
Medial thalamus	Tha_Micro_1	SMG1	23049	0.53603727	Down	Possible DEG	0.017316017	-0.099202941	0.003539135	-0.043595484	-0.154810399	0.103543188	no	Micro-M7
Medial thalamus	Tha_Micro_1	USP6NL	9712	0.710948205	Down	Possible DEG	0.011544012	-0.161132723	0.005506048	-0.067276239	-0.254989208	0.123170545	no	Micro-M2
Medial thalamus	Tha_Micro_1	SPECC1	92521	0.710194574	Down	Possible DEG	0.01010101	-0.152958271	0.005463177	-0.06101511	-0.244901433	0.122752258	no	Micro-M11
Medial thalamus	Tha_Micro_1	CCDC88A	55704	0.676623733	Down	Possible DEG	0.007215007	-0.132578136	0.005102473	-0.047451467	-0.217704804	0.120697936	no	Micro-M7
Medial thalamus	Tha_Micro_1	ARHGAP21	57584	0.770827624	Down	Possible DEG	0.007215007	-0.131245129	0.005580737	-0.053556651	-0.208933607	0.123751009	no	Micro-M11
Medial thalamus	Tha_Micro_1	CYSLTR1	10800	0.216292135	Down	Possible DEG	0.006493506	-0.101940948	0.003616524	-0.016135786	-0.18774611	0.103543188	no	Not Assigned
Medial thalamus	Tha_Micro_1	PKN2	5586	0.792819951	Down	Possible DEG	0.005772006	-0.109191953	0.004594487	-0.046425034	-0.171958871	0.114366679	no	Micro-M11
Medial thalamus	Tha_Micro_1	AKAP10	11216	0.500959167	Down	Possible DEG	0.005772006	-0.105200316	0.004478627	-0.042433489	-0.167967142	0.114366679	no	Micro-M11
Medial thalamus	Tha_Micro_1	KRCC1	51315	0.349479309	Down	Possible DEG	0.004329004	-0.121232172	0.005451543	-0.028215749	-0.214248594	0.122752258	no	Micro-M11
Medial thalamus	Tha_Micro_1	SYT17	51760	0.411345574	Down	Possible DEG	0.002886003	-0.111216402	0.005180404	-0.013440604	-0.2089922	0.120697936	no	Micro-M11
Medial thalamus	Tha_Micro_1	ATRX	546	0.712044396	Down	Possible DEG	0.002886003	-0.107542149	0.005744524	-0.043522852	-0.171561445	0.125147345	no	Micro-M7
Medial thalamus	Tha_Micro_1	SUMF1	285362	0.559057276	Up	Possible DEG	0.266955267	0.131112898	0.001306258	0.201008956	0.06121684	0.083964304	no	Not Assigned
Medial thalamus	Tha_Micro_1	PROCR	10544	0.129419019	Up	Possible DEG	0.01010101	0.098182942	0.000353223	0.140511167	0.055854717	0.06098228	no	Not Assigned
Medial thalamus	Tha_Micro_1	SYNDIG1	79953	0.929432721	Down	Probable DEG	1	-0.356372034	5.26E-05	-0.125336636	-0.587407432	0.030925225	no	Micro-M11
Medial thalamus	Tha_Micro_1	CYFIP1	23191	0.946629213	Down	Probable DEG	1	-0.231847311	2.98E-05	-0.107478667	-0.356215955	0.029071197	no	Micro-M11
Medial thalamus	Tha_Micro_1	TIAM1	7074	0.730063031	Down	Probable DEG	0.952380952	-0.248214278	0.000237775	-0.132855158	-0.363573397	0.06098228	no	Micro-M11
Medial thalamus	Tha_Micro_1	OXR1	55074	0.808920252	Down	Probable DEG	0.896825397	-0.218683272	0.000555937	-0.111238261	-0.326128284	0.067215473	no	Not Assigned
Medial thalamus	Tha_Micro_1	FAM135A	57579	0.607837764	Down	Probable DEG	0.865800866	-0.175385563	0.000335363	-0.081929802	-0.268841325	0.06098228	no	Micro-M8
Medial thalamus	Tha_Micro_1	PADI2	11240	0.425733078	Down	Probable DEG	0.62049062	-0.178604521	0.000860817	-0.06632237	-0.290886672	0.077155203	no	Micro-M6
Medial thalamus	Tha_Micro_1	GCNT2	2651	0.492326665	Down	Probable DEG	0.62049062	-0.174043594	0.000902271	-0.062537337	-0.285549852	0.077656456	no	Micro-M11
Medial thalamus	Tha_Micro_1	ABR	29	0.951013976	Down	Probable DEG	0.587301587	-0.196006408	0.001148781	-0.079081934	-0.312930882	0.083964304	no	Micro-M11
Medial thalamus	Tha_Micro_1	DIP2B	57609	0.884420389	Down	Probable DEG	0.545454545	-0.141685797	5.48E-05	-0.084247532	-0.199124062	0.030925225	no	Micro-M11
Medial thalamus	Tha_Micro_1	FAM149A	25854	0.702110167	Down	Probable DEG	0.526695527	-0.17668157	0.001450496	-0.071306993	-0.282056147	0.08683464	no	Micro-M8
Medial thalamus	Tha_Micro_2	SYNDIG1	79953	0.768004555	Down	Possible DEG	0.119047619	-0.47357943	0.000692298	-0.218003944	-0.729154915	0.13039897	no	Micro-M11
Medial thalamus	Tha_Micro_2	RTN4	57142	0.352120695	Down	Possible DEG	0.119047619	-0.245346957	0.000470324	-0.11619489	-0.374499023	0.13039897	no	Not Assigned
Medial thalamus	Tha_Micro_2	HP1BP3	50809	0.286934244	Down	Possible DEG	0.063492063	-0.261232289	0.000897841	-0.092975161	-0.429489416	0.13039897	no	Micro-M11
Medial thalamus	Tha_Micro_2	TFCP2	7024	0.198690578	Down	Possible DEG	0.007936508	-0.187534689	0.000627885	-0.068268075	-0.306801302	0.13039897	no	Not Assigned
Medial thalamus	Tha_Micro_2	SLCO2B1	11309	0.499573015	Up	Possible DEG	0.119047619	0.225499562	0.000254176	0.342380461	0.108618663	0.13039897	no	Micro-M6
Medial thalamus	Tha_Micro_2	PIK3R1	5295	0.265869627	Up	Possible DEG	0.055555556	0.185452434	0.000545784	0.279664751	0.091240118	0.13039897	no	Micro-M6
Medial thalamus	Tha_Oligo_1	MOBP	4336	0.849148289	Down	Possible DEG	0.111111111	-0.270158892	4.14E-05	-0.149032685	-0.391285098	0.121672612	no	Oligo-M10
Medial thalamus	Tha_Oligo_1	SYNDIG1	79953	0.584290062	Down	Possible DEG	0.087301587	-0.18419324	0.000334619	-0.093379534	-0.275006945	0.129987217	no	Oligo-M10
Medial thalamus	Tha_Oligo_1	KIDINS220	57498	0.66422812	Down	Possible DEG	0.056277056	-0.141521461	9.19E-05	-0.082314343	-0.200728579	0.121672612	no	Oligo-M10
Medial thalamus	Tha_Oligo_1	WDFY2	115825	0.645111337	Down	Possible DEG	0.043290043	-0.146005052	0.000553549	-0.070155988	-0.221854115	0.134662921	no	Oligo-M6
Medial thalamus	Tha_Oligo_1	ATP10B	23120	0.7018209	Down	Possible DEG	0.036075036	-0.134516572	0.000615801	-0.069990827	-0.199042318	0.134662921	no	Oligo-M10
Medial thalamus	Tha_Oligo_1	ATL1	51062	0.456453249	Down	Possible DEG	0.028860029	-0.123552332	0.000519327	-0.052137412	-0.194967251	0.134662921	no	Not Assigned
Medial thalamus	Tha_Oligo_1	SSH2	85464	0.83302184	Down	Possible DEG	0.025974026	-0.12071335	0.000209177	-0.065981257	-0.175445444	0.121672612	no	Oligo-M6
Medial thalamus	Tha_Oligo_1	TRAPPC12	51112	0.344849682	Down	Possible DEG	0.025974026	-0.118294504	0.000151055	-0.062408719	-0.174180288	0.121672612	no	Oligo-M6
Medial thalamus	Tha_Oligo_1	RNF130	55819	0.82613339	Down	Possible DEG	0.015873016	-0.107913743	0.000326757	-0.059911904	-0.155915581	0.129987217	no	Not Assigned
Medial thalamus	Tha_Oligo_1	GAREM1	64762	0.550595397	Down	Possible DEG	0.014430014	-0.11102886	0.000632398	-0.052480152	-0.169577568	0.134662921	no	Oligo-M4
Medial thalamus	Tha_Oligo_1	TRA2A	29896	0.663106744	Down	Possible DEG	0.012987013	-0.143381993	0.000836288	-0.072615378	-0.214148609	0.153156039	no	Oligo-M6
Medial thalamus	Tha_Oligo_1	PRTFDC1	56952	0.399797084	Down	Possible DEG	0.007936508	-0.096544368	0.000391601	-0.045609421	-0.147479315	0.129987217	no	Not Assigned
Medial thalamus	Tha_Oligo_1	MEGF10	84466	0.771132589	Down	Possible DEG	0.007215007	-0.09907764	0.000709953	-0.04975423	-0.148401049	0.134662921	no	Not Assigned
Medial thalamus	Tha_Oligo_1	CYP2J2	1573	0.247557003	Down	Possible DEG	0.001443001	-0.096570343	0.000695654	-0.038281362	-0.154859325	0.134662921	no	Oligo-M10
Medial thalamus	Tha_Oligo_2	CORO2B	10391	0.748941086	Down	Possible DEG	0.454545455	-0.14684802	0.000247383	-0.071723128	-0.221972913	0.071450739	no	Oligo-M4
Medial thalamus	Tha_Oligo_2	TTC14	151613	0.531382364	Down	Possible DEG	0.454545455	-0.139519704	6.42E-05	-0.077870334	-0.201169074	0.046877141	no	Oligo-M2
Medial thalamus	Tha_Oligo_2	KIF21A	55605	0.620947247	Down	Possible DEG	0.454545455	-0.139293786	1.55E-05	-0.082370541	-0.19621703	0.030198083	no	Oligo-M4
Medial thalamus	Tha_Oligo_2	ANKH	56172	0.791220639	Down	Possible DEG	0.277777778	-0.133098752	0.000433921	-0.066949829	-0.199247675	0.090079251	no	Oligo-M10
Medial thalamus	Tha_Oligo_2	WASF1	8936	0.417404698	Down	Possible DEG	0.272727273	-0.119739189	1.52E-06	-0.067954584	-0.171523794	0.010078021	no	Oligo-M4
Medial thalamus	Tha_Oligo_2	FAM120B	84498	0.641509434	Down	Possible DEG	0.272727273	-0.117574592	1.82E-05	-0.072131916	-0.163017268	0.030198083	no	Oligo-M2
Medial thalamus	Tha_Oligo_2	RTN1	6252	0.662379669	Down	Possible DEG	0.271284271	-0.126919046	0.000317382	-0.066874797	-0.186963295	0.081091078	no	Oligo-M10
Medial thalamus	Tha_Oligo_2	DMXL1	1657	0.737851367	Down	Possible DEG	0.251082251	-0.118744084	0.000139726	-0.06589634	-0.171591828	0.06187995	no	Oligo-M4
Medial thalamus	Tha_Oligo_2	GTDC1	79712	0.755564112	Down	Possible DEG	0.246753247	-0.143500738	0.000707852	-0.073505241	-0.213496235	0.105238837	no	Not Assigned
Medial thalamus	Tha_Oligo_2	TRA2A	29896	0.789295341	Down	Possible DEG	0.238095238	-0.140196216	0.000746322	-0.071972511	-0.20841992	0.107022401	no	Oligo-M6
Medial thalamus	Tha_Oligo_2	KIDINS220	57498	0.825644975	Down	Possible DEG	0.229437229	-0.142586636	0.000820739	-0.066317822	-0.218855451	0.107022401	no	Oligo-M10
Medial thalamus	Tha_Oligo_2	RNF130	55819	0.919984598	Down	Possible DEG	0.18037518	-0.112142313	0.000102965	-0.063843214	-0.160441412	0.049960702	no	Not Assigned
Medial thalamus	Tha_Oligo_2	PRR5L	79899	0.858606084	Down	Possible DEG	0.125541126	-0.145877039	0.001050574	-0.051360818	-0.240393259	0.126926847	no	Oligo-M10
Medial thalamus	Tha_Oligo_2	ZNF462	58499	0.639276088	Down	Possible DEG	0.122655123	-0.105075158	0.000388195	-0.053177973	-0.156972342	0.087831638	no	Oligo-M4
Medial thalamus	Tha_Oligo_2	MAGI1	9223	0.888717751	Down	Possible DEG	0.090909091	-0.100804657	7.48E-05	-0.056517961	-0.145091353	0.046877141	no	Oligo-M4
Medial thalamus	Tha_Oligo_2	LDAH	60526	0.266076242	Down	Possible DEG	0.086580087	-0.115695067	0.000623237	-0.044673153	-0.186716981	0.105238837	no	Oligo-M4
Medial thalamus	Tha_Oligo_2	ZNF518A	9849	0.630573739	Down	Possible DEG	0.084415584	-0.118547869	0.000932153	-0.053623393	-0.183472345	0.116835744	no	Oligo-M4
Medial thalamus	Tha_Oligo_2	TDRD3	81550	0.566037736	Down	Possible DEG	0.082251082	-0.108270072	0.000693812	-0.055346123	-0.161194022	0.105238837	no	Oligo-M4
Medial thalamus	Tha_Oligo_2	FAM124A	220108	0.83658067	Down	Possible DEG	0.082251082	-0.105220732	0.000712893	-0.048412378	-0.162029085	0.105238837	no	Oligo-M4
Medial thalamus	Tha_Oligo_2	CNKSR3	154043	0.586676935	Down	Possible DEG	0.076479076	-0.106010896	0.000821638	-0.045732268	-0.166289523	0.107022401	no	Not Assigned
Medial thalamus	Tha_Oligo_2	PHACTR4	65979	0.650288795	Down	Possible DEG	0.054112554	-0.116487639	0.001241067	-0.057755808	-0.175219469	0.128108481	no	Oligo-M6
Medial thalamus	Tha_Oligo_2	ZDHHC14	79683	0.809087409	Down	Possible DEG	0.051948052	-0.171075361	0.002754133	-0.070294603	-0.271856119	0.153745404	no	Oligo-M4
Medial thalamus	Tha_Oligo_2	BTBD8	284697	0.513361571	Down	Possible DEG	0.04978355	-0.11536159	0.001586129	-0.040600432	-0.190122749	0.13280444	no	Oligo-M6
Medial thalamus	Tha_Oligo_2	RNF220	55182	0.998998845	Down	Possible DEG	0.04040404	-0.125309268	0.002474664	-0.058848975	-0.191769561	0.144885799	no	Oligo-M10
Medial thalamus	Tha_Oligo_2	SLC13A3	64849	0.70535233	Down	Possible DEG	0.04040404	-0.123155351	0.002338936	-0.048521305	-0.197789398	0.144885799	no	Oligo-M4
Medial thalamus	Tha_Oligo_2	UGT8	7368	0.932383519	Down	Possible DEG	0.04040404	-0.122494413	0.002411252	-0.045218223	-0.199770603	0.144885799	no	Oligo-M10
Medial thalamus	Tha_Oligo_2	MOB3B	79817	0.871698113	Down	Possible DEG	0.033189033	-0.112341835	0.001783031	-0.051877753	-0.172805917	0.13280444	no	Oligo-M4
Medial thalamus	Tha_Oligo_2	TANC1	85461	0.760107817	Down	Possible DEG	0.033189033	-0.111455992	0.001696802	-0.050935915	-0.171976069	0.13280444	no	Oligo-M4
Medial thalamus	Tha_Oligo_2	GDAP1	54332	0.60238737	Down	Possible DEG	0.033189033	-0.108931888	0.001792684	-0.042809332	-0.175054444	0.13280444	no	Not Assigned
Medial thalamus	Tha_Oligo_2	MYO5A	4644	0.860146323	Down	Possible DEG	0.033189033	-0.106168987	0.0014352	-0.050166219	-0.162171756	0.130603192	no	Not Assigned
Medial thalamus	Tha_Oligo_2	RETREG1	54463	0.770504428	Down	Possible DEG	0.02020202	-0.111144101	0.002394129	-0.051666585	-0.170621617	0.144885799	no	Oligo-M6
Medial thalamus	Tha_Oligo_2	ANXA4	307	0.528994994	Down	Possible DEG	0.02020202	-0.108365367	0.002134982	-0.047545421	-0.169185313	0.141826865	no	Not Assigned
Medial thalamus	Tha_Oligo_2	BTBD9	114781	0.659068156	Down	Possible DEG	0.016594517	-0.097120177	0.001755247	-0.047234607	-0.147005747	0.13280444	no	Oligo-M4
Medial thalamus	Tha_Oligo_2	FAR1	84188	0.812552946	Down	Possible DEG	0.011544012	-0.122625769	0.003130581	-0.042396406	-0.202855132	0.163687354	no	Oligo-M4
Medial thalamus	Tha_Oligo_2	PRRG1	5638	0.6735464	Down	Possible DEG	0.01010101	-0.100299721	0.002519571	-0.046583842	-0.1540156	0.144885799	no	Not Assigned
Medial thalamus	Tha_Oligo_2	PREX2	80243	0.805852907	Down	Possible DEG	0.01010101	-0.099241243	0.00232732	-0.04504229	-0.153440195	0.144885799	no	Oligo-M4
Medial thalamus	Tha_Oligo_2	MYO1E	4643	0.877705044	Down	Possible DEG	0.01010101	-0.095728265	0.002292148	-0.035166869	-0.15628966	0.144885799	no	Oligo-M4
Medial thalamus	Tha_Oligo_2	PTPRE	5791	0.531459376	Down	Possible DEG	0.008658009	-0.125800829	0.003301461	-0.055660044	-0.195941615	0.167930117	no	Oligo-M4
Medial thalamus	Tha_Oligo_2	ATP8A1	10396	0.978590682	Down	Possible DEG	0.007215007	-0.105354165	0.002972344	-0.032688892	-0.178019438	0.157962234	no	Oligo-M4
Medial thalamus	Tha_Oligo_2	GPRC5B	51704	0.804466692	Up	Possible DEG	0.406926407	0.143766126	0.000292923	0.216839107	0.070693145	0.081056574	no	Oligo-M9
Medial thalamus	Tha_Oligo_2	AMER2	219287	0.728070851	Up	Possible DEG	0.396825397	0.182188645	0.00077294	0.283694236	0.080683054	0.107022401	no	Oligo-M3
Medial thalamus	Tha_Oligo_2	QDPR	5860	0.876780901	Up	Possible DEG	0.37012987	0.168370877	0.000691569	0.261159243	0.075582511	0.105238837	no	Oligo-M9
Medial thalamus	Tha_Oligo_2	LAMP2	3920	0.832268002	Up	Possible DEG	0.246753247	0.143435055	0.000696861	0.217920434	0.068949677	0.105238837	no	Oligo-M3
Medial thalamus	Tha_Oligo_2	PTMA	5757	0.792298806	Up	Possible DEG	0.198412698	0.213961092	0.001157033	0.33649838	0.091423805	0.128108481	no	Oligo-M3
Medial thalamus	Tha_Oligo_2	SUMF1	285362	0.663303812	Up	Possible DEG	0.164502165	0.123476539	0.000647961	0.19005513	0.056897948	0.105238837	no	Not Assigned
Medial thalamus	Tha_Oligo_2	OLIG1	116448	0.426338082	Up	Possible DEG	0.132756133	0.160095064	0.001530147	0.238829229	0.081360899	0.131761396	no	Oligo-M3
Medial thalamus	Tha_Oligo_2	WWOX	51741	0.923604159	Up	Possible DEG	0.123376623	0.117779402	0.000549787	0.177218946	0.058339859	0.101451064	no	Oligo-M7
Medial thalamus	Tha_Oligo_2	RHOU	58480	0.648825568	Up	Possible DEG	0.101010101	0.179451817	0.002404987	0.276695192	0.082208442	0.144885799	no	Oligo-M5
Medial thalamus	Tha_Oligo_2	CBR1	873	0.356796303	Up	Possible DEG	0.083694084	0.108029048	0.000512639	0.158052814	0.058005282	0.100160637	no	Oligo-M3
Medial thalamus	Tha_Oligo_2	KIAA0930	23313	0.433885252	Up	Possible DEG	0.064935065	0.141296503	0.00210243	0.213506055	0.069086951	0.14127771	no	Oligo-M9
Medial thalamus	Tha_Oligo_2	SUN2	25777	0.571043512	Up	Possible DEG	0.060606061	0.144595787	0.002329339	0.223967581	0.065223992	0.144885799	no	Oligo-M3
Medial thalamus	Tha_Oligo_2	CD9	928	0.342472083	Up	Possible DEG	0.034632035	0.11159845	0.001316318	0.163853028	0.059343871	0.128108481	no	Oligo-M3
Medial thalamus	Tha_Oligo_2	GLUL	2752	0.676549865	Up	Possible DEG	0.031746032	0.265511321	0.003153994	0.41190829	0.119114353	0.163687354	no	Oligo-M5
Medial thalamus	Tha_Oligo_2	CNP	1267	0.798382749	Up	Possible DEG	0.007936508	0.236407612	0.003474587	0.375689372	0.097125851	0.170975437	no	Oligo-M3
Medial thalamus	Tha_Oligo_2	MOBP	4336	0.969888333	Down	Probable DEG	1	-0.300296942	1.61E-05	-0.126447348	-0.474146536	0.030198083	no	Oligo-M10
Medial thalamus	Tha_Oligo_2	ARHGAP22	58504	0.756334232	Down	Probable DEG	0.920634921	-0.198374377	0.00015444	-0.106397495	-0.290351259	0.064121759	no	Oligo-M4
Medial thalamus	Tha_Oligo_2	NKAIN2	154215	0.990219484	Down	Probable DEG	0.909090909	-0.182228903	3.63E-05	-0.077775901	-0.286681904	0.045767705	no	Oligo-M4
Medial thalamus	Tha_Oligo_2	TTLL11	158135	0.780978052	Down	Probable DEG	0.901875902	-0.179346563	8.82E-05	-0.103709253	-0.254983873	0.048802632	no	Oligo-M4
Medial thalamus	Tha_Oligo_2	SYNDIG1	79953	0.739391606	Down	Probable DEG	0.873015873	-0.18623891	0.000194778	-0.099792336	-0.272685484	0.067747228	no	Oligo-M10
Medial thalamus	Tha_Oligo_2	RASGRP3	25780	0.700962649	Down	Probable DEG	0.727272727	-0.162884703	7.13E-05	-0.092871067	-0.232898339	0.046877141	no	Oligo-M10
Medial thalamus	Tha_Oligo_2	ATP10B	23120	0.885945322	Down	Probable DEG	0.545454545	-0.143389968	7.76E-05	-0.067083319	-0.219696618	0.046877141	no	Oligo-M10
Medial thalamus	Tha_Oligo_2	MYRF	745	0.791220639	Up	Probable DEG	0.901875902	0.17887426	0.000105291	0.264795792	0.092952728	0.049960702	yes	Oligo-M3
Medial thalamus	Tha_Oligo_3	ZMYND8	23613	0.261621988	Down	Possible DEG	0.441558442	-0.143014054	1.31E-05	-0.066174443	-0.219853665	0.0160228	no	Not Assigned
Medial thalamus	Tha_Oligo_3	NDE1	54820	0.260604004	Down	Possible DEG	0.367965368	-0.136595898	7.92E-05	-0.035394505	-0.237797291	0.034139158	no	Oligo-M4
Medial thalamus	Tha_Oligo_3	TTC3	7267	0.370546318	Down	Possible DEG	0.365079365	-0.189623726	0.001382233	-0.0661371	-0.313110352	0.107244275	no	Not Assigned
Medial thalamus	Tha_Oligo_3	DAPK2	23604	0.247483316	Down	Possible DEG	0.277777778	-0.186880922	0.001135669	-0.074632161	-0.299129683	0.106578201	no	Not Assigned
Medial thalamus	Tha_Oligo_3	CNKSR3	154043	0.2195453	Down	Possible DEG	0.236652237	-0.16133874	0.000791899	-0.071820893	-0.250856586	0.090164601	no	Not Assigned
Medial thalamus	Tha_Oligo_3	NBEA	26960	0.236624816	Down	Possible DEG	0.184704185	-0.130582936	0.000548671	-0.022540919	-0.238624952	0.089250545	no	Not Assigned
Medial thalamus	Tha_Oligo_3	HIP1	3092	0.665196245	Down	Possible DEG	0.174603175	-0.199957499	0.001824233	-0.084588588	-0.31532641	0.122230704	no	Oligo-M6
Medial thalamus	Tha_Oligo_3	MBD5	55777	0.408890397	Down	Possible DEG	0.079365079	-0.135566378	0.001800288	-0.038352979	-0.232779777	0.122230704	no	Oligo-M10
Medial thalamus	Tha_Oligo_3	PRKRIP1	79706	0.159258002	Down	Possible DEG	0.051948052	-0.109519164	1.14E-05	-0.054560252	-0.164478076	0.0160228	no	Oligo-M2
Medial thalamus	Tha_Oligo_3	TTC14	151613	0.18142744	Down	Possible DEG	0.046176046	-0.123193533	0.00099027	-0.022679639	-0.223707427	0.100517647	no	Oligo-M2
Medial thalamus	Tha_Oligo_3	MPHOSPH8	54737	0.300079177	Down	Possible DEG	0.035353535	-0.15000983	0.002426691	-0.045018452	-0.255001208	0.128720139	no	Oligo-M2
Medial thalamus	Tha_Oligo_3	INSR	3643	0.391019115	Down	Possible DEG	0.031746032	-0.188414725	0.002727555	-0.055306403	-0.321523048	0.133104677	no	Not Assigned
Medial thalamus	Tha_Oligo_3	BPTF	2186	0.614070806	Down	Possible DEG	0.015873016	-0.232806512	0.003003356	-0.085263555	-0.38034947	0.139376058	no	Oligo-M2
Medial thalamus	Tha_Oligo_3	ATP8A1	10396	0.612713494	Down	Possible DEG	0.015873016	-0.189512343	0.003084552	-0.070915365	-0.308109321	0.139376058	no	Oligo-M4
Medial thalamus	Tha_Oligo_3	ATP10B	23120	0.429363194	Down	Possible DEG	0.007936508	-0.201220541	0.00374053	-0.080835967	-0.321605116	0.154322109	no	Oligo-M10
Medial thalamus	Tha_Oligo_3	RTN4	57142	0.741431965	Down	Possible DEG	0.005772006	-0.16497277	0.004076601	-0.069398321	-0.260547219	0.155420404	no	Oligo-M4
Medial thalamus	Tha_Oligo_3	PCGF5	84333	0.294536817	Up	Possible DEG	0.251082251	0.116219159	0.000301897	0.169036329	0.063401988	0.061385783	no	Not Assigned
Medial thalamus	Tha_Oligo_3	PLP1	5354	0.779097387	Up	Possible DEG	0.087301587	0.392521455	0.002206326	0.637229769	0.147813141	0.127791203	no	Oligo-M3
Medial thalamus	Tha_Oligo_3	AMER2	219287	0.311163895	Up	Possible DEG	0.063492063	0.159435598	0.002252058	0.240469355	0.07840184	0.127791203	no	Oligo-M3
Medial thalamus	Tha_Oligo_3	PPM1B	5495	0.346454021	Up	Possible DEG	0.005050505	0.155498369	0.003984546	0.244169727	0.066827011	0.154322109	no	Oligo-M5
Medial thalamus	Tha_Oligo_3	DPYSL2	1808	0.498020586	Up	Possible DEG	0.004329004	0.141546805	0.003952454	0.233133068	0.049960542	0.154322109	no	Oligo-M3
Medial thalamus	Tha_Oligo_3	MOBP	4336	0.61701165	Down	Probable DEG	1	-0.405276527	8.39E-05	-0.2210411	-0.589511955	0.034139158	no	Oligo-M10
Medial thalamus	Tha_Oligo_3	ANKH	56172	0.33039249	Down	Probable DEG	1	-0.251753468	0.000116	-0.12762799	-0.375878946	0.035379863	no	Oligo-M10
Medial thalamus	Tha_Oligo_3	CHD7	55636	0.463522226	Down	Probable DEG	1	-0.241302237	0.000111319	-0.115830336	-0.366774138	0.035379863	no	Oligo-M2
Medial thalamus	Tha_Oligo_3	STK39	27347	0.370885646	Down	Probable DEG	0.909090909	-0.1812103	0.0001719	-0.079873191	-0.282547408	0.046604011	no	Oligo-M10
Medial thalamus	Tha_Oligo_3	SON	6651	0.378124647	Down	Probable DEG	0.865079365	-0.193595854	0.000486651	-0.060825949	-0.32636576	0.084816273	no	Oligo-M2
Medial thalamus	Tha_Oligo_3	GLDN	342035	0.495758398	Down	Probable DEG	0.746031746	-0.22761465	0.000679453	-0.114038646	-0.341190654	0.090164601	no	Oligo-M10
Medial thalamus	Tha_Oligo_3	MYO5A	4644	0.446668929	Down	Probable DEG	0.746031746	-0.192217598	0.000723569	-0.077641881	-0.306793316	0.090164601	no	Not Assigned
Medial thalamus	Tha_Oligo_3	RTN1	6252	0.246012894	Down	Probable DEG	0.634920635	-0.198184475	0.000395146	-0.071432329	-0.324936621	0.074165923	no	Oligo-M10
Medial thalamus	Tha_Oligo_3	CTTNBP2	83992	0.450514648	Down	Probable DEG	0.523809524	-0.208759711	0.001029894	-0.099473838	-0.318045585	0.100517647	no	Not Assigned
Medial thalamus	Tha_Oligo_3	EDIL3	10085	0.784187309	Up	Probable DEG	1	0.202270213	4.77E-05	0.306156752	0.098383674	0.034139158	no	Oligo-M3
Medial thalamus	Tha_Oligo_3	PTMA	5757	0.395882819	Up	Probable DEG	0.992063492	0.269772316	0.00024414	0.386896591	0.152648041	0.054154594	no	Oligo-M3
Medial thalamus	Tha_OPC	IGSF21	84966	0.810733961	Down	Possible DEG	0.434343434	-0.151195322	0.000188414	-0.076345091	-0.226045553	0.080441317	no	OPC-M5
Medial thalamus	Tha_OPC	SOGA1	140710	0.583614715	Down	Possible DEG	0.402597403	-0.14415416	0.000102735	-0.080336863	-0.207971456	0.080441317	no	OPC-M5
Medial thalamus	Tha_OPC	ILDR2	387597	0.612271192	Down	Possible DEG	0.372294372	-0.140150662	0.000170698	-0.076536852	-0.203764471	0.080441317	no	OPC-M7
Medial thalamus	Tha_OPC	HIP1	3092	0.915674427	Down	Possible DEG	0.292207792	-0.16558119	0.000575416	-0.061412365	-0.269750014	0.096845157	no	OPC-M5
Medial thalamus	Tha_OPC	WFDC1	58189	0.341434157	Down	Possible DEG	0.281385281	-0.141809601	0.000405233	-0.053552242	-0.230066959	0.08739694	no	Not Assigned
Medial thalamus	Tha_OPC	AK5	26289	0.373245068	Down	Possible DEG	0.277056277	-0.163173702	0.000505439	-0.060220102	-0.266127303	0.096839374	no	OPC-M5
Medial thalamus	Tha_OPC	NRXN2	9379	0.594899591	Down	Possible DEG	0.265512266	-0.12622883	0.000117154	-0.069706471	-0.182751189	0.080441317	no	OPC-M5
Medial thalamus	Tha_OPC	BMPR2	659	0.730495824	Down	Possible DEG	0.261904762	-0.120971443	4.48E-05	-0.067544673	-0.174398213	0.052955742	no	Not Assigned
Medial thalamus	Tha_OPC	SIPA1L3	23094	0.643326817	Down	Possible DEG	0.234487734	-0.132149423	0.000337048	-0.065635829	-0.198663016	0.085333367	no	OPC-M5
Medial thalamus	Tha_OPC	FRMD4A	55691	0.918873289	Down	Possible DEG	0.227272727	-0.15588865	0.000595079	-0.067457279	-0.244320021	0.096845157	no	OPC-M7
Medial thalamus	Tha_OPC	SPTBN1	6711	0.726497245	Down	Possible DEG	0.202020202	-0.124030008	0.000280802	-0.064048678	-0.184011338	0.085333367	no	Not Assigned
Medial thalamus	Tha_OPC	FARS2	10667	0.665763284	Down	Possible DEG	0.194805195	-0.132735299	0.000470777	-0.056739267	-0.208731331	0.092703775	no	OPC-M7
Medial thalamus	Tha_OPC	SLC24A3	57419	0.847387596	Down	Possible DEG	0.191919192	-0.150477469	0.000887114	-0.075669021	-0.225285917	0.105227973	no	OPC-M7
Medial thalamus	Tha_OPC	RNF130	55819	0.78185534	Down	Possible DEG	0.181818182	-0.113665106	0.000207248	-0.062604547	-0.164725665	0.080706605	no	OPC-M5
Medial thalamus	Tha_OPC	CLIP2	7461	0.630264795	Down	Possible DEG	0.142857143	-0.169014994	0.001261066	-0.077351046	-0.260678942	0.107586476	no	OPC-M5
Medial thalamus	Tha_OPC	ADAMTS17	170691	0.902790119	Down	Possible DEG	0.10966811	-0.157996804	0.001407515	-0.070968873	-0.245024735	0.107586476	no	OPC-M5
Medial thalamus	Tha_OPC	CHD9	80205	0.897192109	Down	Possible DEG	0.10966811	-0.123839144	0.000776719	-0.061326135	-0.186352153	0.105227973	no	OPC-M5
Medial thalamus	Tha_OPC	KLF12	11278	0.844721877	Down	Possible DEG	0.10966811	-0.12313435	0.000653059	-0.063460965	-0.182807736	0.100642012	no	OPC-M9
Medial thalamus	Tha_OPC	XYLT1	64131	0.963612938	Down	Possible DEG	0.101010101	-0.180920287	0.002192074	-0.068485025	-0.293355548	0.110946606	no	OPC-M5
Medial thalamus	Tha_OPC	ZNF318	24149	0.370668207	Down	Possible DEG	0.101010101	-0.109014577	0.000285656	-0.050125659	-0.167903496	0.085333367	no	Not Assigned
Medial thalamus	Tha_OPC	LAMA4	3910	0.62222321	Down	Possible DEG	0.095959596	-0.153157637	0.001464122	-0.070858731	-0.235456544	0.107586476	no	OPC-M5
Medial thalamus	Tha_OPC	CREB5	9586	0.747822996	Down	Possible DEG	0.095959596	-0.152943325	0.001504381	-0.072482635	-0.233404015	0.107586476	no	OPC-M7
Medial thalamus	Tha_OPC	DCLK2	166614	0.695308335	Down	Possible DEG	0.082251082	-0.121125829	0.000781532	-0.058925178	-0.18332648	0.105227973	no	Not Assigned
Medial thalamus	Tha_OPC	NCOR2	9612	0.769015461	Down	Possible DEG	0.080808081	-0.161617868	0.002234445	-0.072073713	-0.251162022	0.110946606	no	OPC-M5
Medial thalamus	Tha_OPC	CRTAC1	55118	0.388128665	Down	Possible DEG	0.079365079	-0.139607273	0.001256181	-0.056103982	-0.223110564	0.107586476	no	OPC-M5
Medial thalamus	Tha_OPC	LRRC8D	55144	0.650568687	Down	Possible DEG	0.054834055	-0.113129517	0.000850986	-0.043250647	-0.183008388	0.105227973	no	OPC-M9
Medial thalamus	Tha_OPC	MAP3K5	4217	0.7752799	Down	Possible DEG	0.054834055	-0.112390075	0.000759998	-0.056579823	-0.168200327	0.105227973	no	Not Assigned
Medial thalamus	Tha_OPC	DISC1	27185	0.877732362	Down	Possible DEG	0.04978355	-0.119419182	0.001097187	-0.059908672	-0.178929693	0.107586476	no	OPC-M7
Medial thalamus	Tha_OPC	ADK	132	0.629864937	Down	Possible DEG	0.046897547	-0.099963906	0.000395728	-0.048119453	-0.151808359	0.08739694	no	OPC-M9
Medial thalamus	Tha_OPC	ZNF704	619279	0.847343167	Down	Possible DEG	0.041125541	-0.121901629	0.001669522	-0.058453202	-0.185350056	0.107586476	no	OPC-M7
Medial thalamus	Tha_OPC	PHACTR1	221692	0.659498845	Down	Possible DEG	0.041125541	-0.117754454	0.001822683	-0.048733715	-0.186775193	0.108748753	no	OPC-M5
Medial thalamus	Tha_OPC	CACNG4	27092	0.799004798	Down	Possible DEG	0.035353535	-0.154153785	0.00263001	-0.06852147	-0.239786101	0.114381226	no	OPC-M5
Medial thalamus	Tha_OPC	TRAPPC12	51112	0.50097743	Down	Possible DEG	0.033189033	-0.105802686	0.001138376	-0.049651972	-0.161953401	0.107586476	no	Not Assigned
Medial thalamus	Tha_OPC	MCF2L2	23101	0.71516794	Down	Possible DEG	0.032467532	-0.115257267	0.002076113	-0.053206674	-0.177307861	0.110946606	no	OPC-M5
Medial thalamus	Tha_OPC	WWP2	11060	0.643104674	Down	Possible DEG	0.03030303	-0.118616583	0.002138008	-0.05051826	-0.186714907	0.110946606	no	OPC-M5
Medial thalamus	Tha_OPC	JAKMIP3	282973	0.405366981	Down	Possible DEG	0.027417027	-0.110902213	0.001871511	-0.046317343	-0.175487082	0.108748753	no	OPC-M5
Medial thalamus	Tha_OPC	EVL	51466	0.596143593	Down	Possible DEG	0.027417027	-0.110391668	0.001724883	-0.044669462	-0.176113874	0.107586476	no	OPC-M5
Medial thalamus	Tha_OPC	LIMCH1	22998	0.389328239	Down	Possible DEG	0.027417027	-0.104381104	0.001549827	-0.025646981	-0.183115227	0.107586476	no	OPC-M7
Medial thalamus	Tha_OPC	SPTBN4	57731	0.422694153	Down	Possible DEG	0.027417027	-0.099099963	0.000805652	-0.045684318	-0.152515607	0.105227973	no	OPC-M5
Medial thalamus	Tha_OPC	CHKA	1119	0.636040519	Down	Possible DEG	0.024531025	-0.11258802	0.002005563	-0.050541575	-0.174634466	0.110946606	no	Not Assigned
Medial thalamus	Tha_OPC	ARHGEF4	50649	0.726808246	Down	Possible DEG	0.023809524	-0.113717578	0.002295767	-0.05161504	-0.175820115	0.111470492	no	OPC-M5
Medial thalamus	Tha_OPC	SCN1A	6323	0.924915586	Down	Possible DEG	0.023088023	-0.126393551	0.002469811	-0.055400574	-0.197386529	0.113854447	no	OPC-M7
Medial thalamus	Tha_OPC	DOCK10	55619	0.91327528	Down	Possible DEG	0.021645022	-0.121496455	0.002352667	-0.054348089	-0.188644821	0.111522447	no	OPC-M5
Medial thalamus	Tha_OPC	TJP1	7082	0.8416563	Down	Possible DEG	0.016594517	-0.100476929	0.00113455	-0.04972381	-0.151230048	0.107586476	no	OPC-M7
Medial thalamus	Tha_OPC	MAP4	4134	0.537497779	Down	Possible DEG	0.013708514	-0.102987848	0.001932902	-0.045782771	-0.160192925	0.108748753	no	OPC-M2
Medial thalamus	Tha_OPC	CHST15	51363	0.32983828	Down	Possible DEG	0.013708514	-0.100031559	0.001331409	-0.035349738	-0.164713381	0.107586476	no	Not Assigned
Medial thalamus	Tha_OPC	TSPOAP1	9256	0.278212191	Down	Possible DEG	0.012987013	-0.111283127	0.002115414	-0.039988652	-0.182577601	0.110946606	no	Not Assigned
Medial thalamus	Tha_OPC	TNS2	23371	0.27003732	Down	Possible DEG	0.012987013	-0.105403722	0.00220317	-0.022466174	-0.188341271	0.110946606	no	Not Assigned
Medial thalamus	Tha_OPC	AFAP1L2	84632	0.673360583	Down	Possible DEG	0.006493506	-0.121583835	0.002906837	-0.05381352	-0.189354151	0.119113125	no	OPC-M5
Medial thalamus	Tha_OPC	DPF3	8110	0.573707126	Down	Possible DEG	0.004329004	-0.105112087	0.002904179	-0.045823346	-0.164400827	0.119113125	no	OPC-M7
Medial thalamus	Tha_OPC	SUMF1	285362	0.646303537	Up	Possible DEG	0.150793651	0.207770245	0.00140499	0.325518432	0.090022059	0.107586476	no	OPC-M4
Medial thalamus	Tha_OPC	ATP2C2	9914	0.601963746	Down	Probable DEG	0.976190476	-0.246987015	1.40E-05	-0.147151991	-0.346822039	0.049626227	no	OPC-M5
Medial thalamus	Tha_OPC	SEZ6L	23544	0.900257686	Down	Probable DEG	0.968253968	-0.209250576	2.22E-05	-0.114592157	-0.303908995	0.052445622	no	OPC-M5
Medial thalamus	Tha_OPC	MMD2	221938	0.672427581	Down	Probable DEG	0.96031746	-0.209319243	4.04E-05	-0.121379545	-0.297258942	0.052955742	no	OPC-M5
Medial thalamus	Tha_OPC	ATP10B	23120	0.420783721	Down	Probable DEG	0.952380952	-0.187511833	5.54E-05	-0.051560499	-0.323463167	0.056091555	no	OPC-M7
Medial thalamus	Tha_OPC	GRIA3	2892	0.860805047	Down	Probable DEG	0.785714286	-0.16778711	3.50E-05	-0.091694771	-0.243879448	0.052955742	no	Not Assigned
Medial thalamus	Tha_OPC	ACAP3	116983	0.561666963	Down	Probable DEG	0.515873016	-0.18831055	0.000413149	-0.085074556	-0.291546543	0.08739694	no	OPC-M1
Frontal cortex	FrC_ExN_L2/3IT_1	ST6GAL2	84620	0.894652674	Down	Possible DEG	0.363636	-0.124329322	5.99E-05	-0.062918883	-0.185739761	0.02968953	no	Excit_SL_M12
Frontal cortex	FrC_ExN_L2/3IT_1	BMPER	168667	0.966416792	Down	Possible DEG	0.0887446	-0.099959756	0.000216998	-0.049241776	-0.150677736	0.05008084	no	Excit_SL_M1
Frontal cortex	FrC_ExN_L2/3IT_1	PSMA7	5688	0.271364318	Up	Possible DEG	0.30303	0.123028035	0.000233054	0.219062132	0.026993938	0.05008084	no	Excit_SL_M5
Frontal cortex	FrC_ExN_L2/3IT_1	TENM3	55714	0.918690655	Up	Possible DEG	0.272727	0.114886444	8.63E-06	0.164215246	0.065557642	0.013708107	no	Not Assigned
Frontal cortex	FrC_ExN_L2/3IT_1	APLP2	334	0.824587706	Up	Possible DEG	0.0909091	0.096775509	1.39E-05	0.134573541	0.058977477	0.015429001	no	Excit_SL_M5
Frontal cortex	FrC_ExN_L2/3IT_1	MAP1A	4130	0.531184408	Up	Possible DEG	0.0887446	0.118289782	0.000896785	0.339867874	-0.10328831	0.086660639	no	Not Assigned
Frontal cortex	FrC_ExN_L2/3IT_1	ANKRD12	23253	0.969815092	Up	Possible DEG	0.0627706	0.114361722	0.001048015	0.181803333	0.046920111	0.092433232	no	Not Assigned
Frontal cortex	FrC_ExN_L2/3IT_1	RB1CC1	9821	0.955822089	Up	Possible DEG	0.0209235	0.097244985	0.0010472	0.158130879	0.036359091	0.092433232	no	Excit_SL_M6
Frontal cortex	FrC_ExN_L2/3IT_1	ATP1B1	481	0.865467266	Up	Probable DEG	1	0.197419067	0.000190921	0.307373592	0.087464543	0.048892294	no	Excit_SL_M5
Frontal cortex	FrC_ExN_L2/3IT_1	GRID2	2895	0.948975512	Up	Probable DEG	1	0.208788025	4.96E-06	0.299841456	0.117734595	0.012661397	no	Not Assigned
Frontal cortex	FrC_ExN_L2/3IT_2	SMAD3	4088	0.894672177	Down	Possible DEG	0.244589	-0.115706557	0.000836204	-0.050753965	-0.18065915	0.054632589	no	Excit_SL_M9
Frontal cortex	FrC_ExN_L2/3IT_2	ST6GAL2	84620	0.590695856	Down	Possible DEG	0.454545	-0.133561429	2.23E-06	-0.086059977	-0.181062881	0.005382526	no	Excit_SL_M12
Frontal cortex	FrC_ExN_L2/3IT_2	NRXN3	9369	0.998883056	Down	Possible DEG	0.407648	-0.131787163	0.000847551	-0.069060931	-0.194513395	0.054632589	no	Excit_SL_M12
Frontal cortex	FrC_ExN_L2/3IT_2	SETBP1	26040	0.966044901	Down	Possible DEG	0.305916	-0.129387896	0.001031552	-0.047694181	-0.211081611	0.05795283	no	Not Assigned
Frontal cortex	FrC_ExN_L2/3IT_2	IQSEC3	440073	0.683011281	Down	Possible DEG	0.272727	-0.118917197	1.06E-05	-0.073541798	-0.164292596	0.010201934	no	Excit_SL_M17
Frontal cortex	FrC_ExN_L2/3IT_2	BMPER	168667	0.881101307	Down	Possible DEG	0.272727	-0.117853962	1.78E-05	-0.056924351	-0.178783574	0.012297181	no	Excit_SL_M1
Frontal cortex	FrC_ExN_L2/3IT_2	RFTN1	23180	0.91796046	Down	Possible DEG	0.272727	-0.117620184	0.000431491	-0.051509494	-0.183730874	0.046853552	no	Excit_SL_M8
Frontal cortex	FrC_ExN_L2/3IT_2	ELMO1	9844	0.917737071	Down	Possible DEG	0.244589	-0.113463809	0.000825699	-0.052100041	-0.174827577	0.054632589	no	Excit_SL_M17
Frontal cortex	FrC_ExN_L2/3IT_2	ATXN1	6310	0.969898358	Down	Possible DEG	0.181818	-0.113232901	0.000415538	-0.027202886	-0.199262915	0.046853552	no	Excit_SL_M12
Frontal cortex	FrC_ExN_L2/3IT_2	PTCHD4	442213	0.440634424	Down	Possible DEG	0.181818	-0.111344012	0.000197912	-0.05283207	-0.169855953	0.039364272	no	Not Assigned
Frontal cortex	FrC_ExN_L2/3IT_2	SV2B	9899	0.972076399	Down	Possible DEG	0.181818	-0.11128078	0.000131875	-0.044759147	-0.177802414	0.036408818	no	Excit_SL_M17
Frontal cortex	FrC_ExN_L2/3IT_2	TMEM178B	100507421	0.99341003	Down	Possible DEG	0.181818	-0.11015321	0.000106753	-0.04254576	-0.177760659	0.031259362	no	Excit_SL_M17
Frontal cortex	FrC_ExN_L2/3IT_2	SORBS1	10580	0.991511225	Down	Possible DEG	0.132756	-0.105387341	0.001294827	-0.031288624	-0.179486058	0.062559558	no	Excit_SL_M9
Frontal cortex	FrC_ExN_L2/3IT_2	MLIP	90523	0.974031051	Down	Possible DEG	0.11039	-0.1138623	0.002221105	-0.017474913	-0.210249686	0.081986039	no	Excit_SL_M9
Frontal cortex	FrC_ExN_L2/3IT_2	SLIT2	9353	0.91796046	Up	Possible DEG	0.454545	0.14761824	0.001137288	0.239252641	0.055983838	0.058767999	no	Excit_SL_M20
Frontal cortex	FrC_ExN_L2/3IT_2	ANKRD12	23253	0.881492237	Up	Possible DEG	0.363636	0.126955374	0.000303697	0.191031725	0.062879023	0.043156206	no	Not Assigned
Frontal cortex	FrC_ExN_L2/3IT_2	CCDC85B	11007	0.165084329	Up	Possible DEG	0.333333	0.320481718	0.000253286	0.346773334	0.294190102	0.042892328	no	Excit_SL_M1
Frontal cortex	FrC_ExN_L2/3IT_2	TIAM1	7074	0.741204066	Up	Possible DEG	0.272727	0.115428948	0.000178327	0.167464662	0.063393234	0.039162932	no	Not Assigned
Frontal cortex	FrC_ExN_L2/3IT_2	MIA3	375056	0.656037083	Up	Possible DEG	0.272727	0.117665688	3.14E-06	0.162777633	0.072553744	0.006067005	no	Excit_SL_M10
Frontal cortex	FrC_ExN_L2/3IT_2	AKAP9	10142	0.905283145	Up	Possible DEG	0.272727	0.121170182	0.00028908	0.181669134	0.06067123	0.042892328	no	Excit_SL_M10
Frontal cortex	FrC_ExN_L2/3IT_2	PTMS	5763	0.267675639	Up	Possible DEG	0.220779	0.11866132	0.000203686	0.193370017	0.043952623	0.039364272	no	Excit_SL_M1
Frontal cortex	FrC_ExN_L2/3IT_2	PRRC2C	23215	0.886853569	Up	Possible DEG	0.204906	0.12612898	0.001719699	0.198340372	0.053917589	0.072162919	no	Excit_SL_M10
Frontal cortex	FrC_ExN_L2/3IT_2	NEMF	9147	0.811403999	Up	Possible DEG	0.181818	0.10626975	5.82E-06	0.147974566	0.064564934	0.007033462	no	Excit_SL_M10
Frontal cortex	FrC_ExN_L2/3IT_2	RB1CC1	9821	0.842064113	Up	Possible DEG	0.174603	0.106388845	0.00072031	0.160323693	0.052453998	0.051942936	no	Excit_SL_M6
Frontal cortex	FrC_ExN_L2/3IT_2	MAGI3	260425	0.838824975	Up	Possible DEG	0.174603	0.108953202	0.000677305	0.165013603	0.052892801	0.051789406	no	Excit_SL_M12
Frontal cortex	FrC_ExN_L2/3IT_2	PEBP1	5037	0.49162292	Up	Possible DEG	0.135642	0.12542525	0.002502833	0.293879977	-0.043029477	0.084562503	no	Excit_SL_M21
Frontal cortex	FrC_ExN_L2/3IT_2	RTN3	10313	0.957444432	Up	Possible DEG	0.108225	0.118286431	0.002388486	0.195872304	0.040700558	0.083259466	no	Excit_SL_M12
Frontal cortex	FrC_ExN_L2/3IT_2	APLP2	334	0.56226963	Up	Possible DEG	0.0909091	0.101132354	3.95E-06	0.143439154	0.058825555	0.006361932	no	Excit_SL_M5
Frontal cortex	FrC_ExN_L2/3IT_2	TFDP2	7029	0.901876466	Up	Possible DEG	0.0800866	0.101961506	0.000921334	0.16139446	0.042528553	0.055960643	no	Excit_SL_M18
Frontal cortex	FrC_ExN_L2/3IT_2	TENM3	55714	0.834859824	Up	Possible DEG	0.0735931	0.10645339	0.002243348	0.16514685	0.047759931	0.081986039	no	Not Assigned
Frontal cortex	FrC_ExN_L2/3IT_2	TERF2IP	54386	0.720149671	Up	Possible DEG	0.0634921	0.104629857	0.002598396	0.160985369	0.048274345	0.085693855	no	Excit_SL_M19
Frontal cortex	FrC_ExN_L2/3IT_2	MAP1A	4130	0.305819278	Up	Possible DEG	0.0367965	0.098652913	0.002245694	0.269488438	-0.072182613	0.081986039	no	Not Assigned
Frontal cortex	FrC_ExN_L2/3IT_2	ATP1B1	481	0.730816486	Up	Probable DEG	1	0.276111223	0.000280509	0.444679516	0.10754293	0.042892328	no	Excit_SL_M5
Frontal cortex	FrC_ExN_L2/3IT_2	ANKRD30BL	554226	0.896570982	Up	Probable DEG	0.880231	0.174283402	0.00064947	0.273429329	0.075137476	0.051741181	no	Not Assigned
Frontal cortex	FrC_ExN_L2/3IT_2	GRID2	2895	0.94052273	Up	Probable DEG	0.849206	0.191444513	0.00100869	0.299035109	0.083853916	0.057492806	no	Not Assigned
Frontal cortex	FrC_ExN_L2/3IT_2	THY1	7070	0.536579917	Up	Probable DEG	0.636364	0.15283947	0.000235271	0.282496084	0.023182855	0.042100438	no	Excit_SL_M21
Frontal cortex	FrC_ExN_L5/6NP	PRICKLE1	144165	0.948293692	Down	Possible DEG	0.444444	-0.156276715	1.35E-05	-0.099818831	-0.2127346	0.077758725	no	Not Assigned
Frontal cortex	FrC_ExN_L5/6NP	WNT5B	81029	0.37745605	Up	Possible DEG	0.378788	0.152479495	2.48E-05	0.262299347	0.042659644	0.08515852	no	ExcitDL-M2
Frontal cortex	FrC_ExN_L5/6NP	FHIT	2272	0.925542916	Up	Probable DEG	0.698413	0.214492203	1.51E-05	0.343678425	0.085305981	0.077758725	no	Not Assigned
Frontal cortex	FrC_ExN_L5IT_1	ST6GAL2	84620	0.90314025	Down	Possible DEG	0.363636	-0.128615056	0.00017191	-0.05553033	-0.201699783	0.034545243	no	Not Assigned
Frontal cortex	FrC_ExN_L5IT_1	BCL2	596	0.878209209	Down	Possible DEG	0.0974026	-0.11897712	0.001306709	-0.04551217	-0.19244207	0.086116261	no	ExcitDL-M13
Frontal cortex	FrC_ExN_L5IT_1	WSB1	26118	0.926904307	Down	Possible DEG	0.0909091	-0.101021309	4.04E-06	-0.060790194	-0.141252424	0.007105132	no	Not Assigned
Frontal cortex	FrC_ExN_L5IT_1	RHOBTB1	9886	0.786441757	Down	Possible DEG	0.0909091	-0.096395781	6.04E-06	-0.061066188	-0.131725375	0.007105132	no	ExcitDL-M7
Frontal cortex	FrC_ExN_L5IT_1	RCSD1	92241	0.547952472	Down	Possible DEG	0.0757576	-0.096777065	0.000454237	-0.043178587	-0.150375544	0.05561102	no	ExcitDL-M9
Frontal cortex	FrC_ExN_L5IT_1	BRINP1	1620	0.97697857	Down	Possible DEG	0.0707071	-0.097512399	0.000601275	-0.040057217	-0.154967582	0.061121659	no	ExcitDL-M1
Frontal cortex	FrC_ExN_L5IT_1	PDE1C	5137	0.989921494	Down	Possible DEG	0.049062	-0.103211475	0.000885419	-0.047825153	-0.158597797	0.074831707	no	ExcitDL-M9
Frontal cortex	FrC_ExN_L5IT_1	GALR1	2587	0.275938892	Down	Possible DEG	0.047619	-0.109285327	0.001403858	-0.015589381	-0.202981272	0.087281233	no	#N/A
Frontal cortex	FrC_ExN_L5IT_1	ANKRD30BL	554226	0.875981328	Up	Possible DEG	0.47619	0.181574819	0.000939933	0.27344796	0.089701678	0.075091171	no	ExcitDL-M23
Frontal cortex	FrC_ExN_L5IT_1	ATP1A3	478	0.534054742	Up	Possible DEG	0.428571	0.169077503	0.001040173	0.397396773	-0.059241766	0.075091171	no	ExcitDL-M14
Frontal cortex	FrC_ExN_L5IT_1	FCHSD2	9873	0.882664969	Up	Possible DEG	0.0909091	0.09760501	7.52E-05	0.141971684	0.053238337	0.023719527	no	ExcitDL-M15
Frontal cortex	FrC_ExN_L5IT_1	PRRC2C	23215	0.925100785	Up	Possible DEG	0.047619	0.09544262	0.000984227	0.144893113	0.045992128	0.075091171	no	ExcitDL-M3
Frontal cortex	FrC_ExN_L5IT_1	SLC1A2	6506	0.921918099	Down	Probable DEG	0.909091	-0.180711166	0.000182019	-0.083094035	-0.278328298	0.034545243	no	ExcitDL-M17
Frontal cortex	FrC_ExN_L5IT_2	DPF3	8110	0.737094395	Down	Possible DEG	0.363636	-0.126108242	0.001699197	-0.05917486	-0.193041625	0.039576377	no	ExcitDL-M1
Frontal cortex	FrC_ExN_L5IT_2	TENM2	57451	0.997910521	Down	Possible DEG	0.272727	-0.118823143	0.002756536	-0.055961821	-0.181684466	0.048248822	no	ExcitDL-M1
Frontal cortex	FrC_ExN_L5IT_2	FRMD6	122786	0.583824975	Down	Possible DEG	0.178932	-0.111266327	0.002962202	-0.0478347	-0.174697954	0.050214968	no	ExcitDL-M11
Frontal cortex	FrC_ExN_L5IT_2	KIAA1217	56243	0.689528024	Down	Possible DEG	0.151515	-0.112497526	0.003657306	-0.041710949	-0.183284103	0.054432262	no	ExcitDL-M23
Frontal cortex	FrC_ExN_L5IT_2	RHOBTB1	9886	0.631882989	Down	Possible DEG	0.0909091	-0.099841614	4.78E-06	-0.063799033	-0.135884195	0.005296255	no	ExcitDL-M7
Frontal cortex	FrC_ExN_L5IT_2	FMNL2	114793	0.98574238	Down	Possible DEG	0.0909091	-0.098573865	0.000476067	-0.044800682	-0.152347047	0.024210718	no	ExcitDL-M18
Frontal cortex	FrC_ExN_L5IT_2	BRINP1	1620	0.979351032	Down	Possible DEG	0.0606061	-0.100181389	0.005093738	-0.02043069	-0.179932088	0.065577071	no	ExcitDL-M1
Frontal cortex	FrC_ExN_L5IT_2	LDB2	9079	0.996927237	Down	Possible DEG	0.030303	-0.109084721	0.011145764	-0.024115227	-0.194054215	0.095902357	no	Not Assigned
Frontal cortex	FrC_ExN_L5IT_2	LY86	9450	0.261553589	Down	Possible DEG	0.024531	-0.108716197	0.01075576	-0.040495057	-0.176937338	0.094147288	no	ExcitDL-M2
Frontal cortex	FrC_ExN_L5IT_2	ASPH	444	0.939896755	Up	Possible DEG	0.454545	0.135474245	0.000702038	0.211274441	0.059674048	0.028142087	no	ExcitDL-M1
Frontal cortex	FrC_ExN_L5IT_2	ANKRD12	23253	0.917772861	Up	Possible DEG	0.363636	0.124114953	0.000667878	0.188867	0.059362907	0.027538487	no	ExcitDL-M16
Frontal cortex	FrC_ExN_L5IT_2	ATRX	546	0.972468043	Up	Possible DEG	0.363636	0.125620899	0.00019173	0.18364585	0.067595947	0.017289686	no	ExcitDL-M19
Frontal cortex	FrC_ExN_L5IT_2	KCNT2	343450	0.218043265	Up	Possible DEG	0.34632	0.159022731	0.004264497	0.329590586	-0.011545125	0.05953287	no	ExcitDL-M17
Frontal cortex	FrC_ExN_L5IT_2	PKM	5315	0.498033432	Up	Possible DEG	0.30303	0.122930565	0.003495557	0.362024886	-0.116163756	0.053826147	no	ExcitDL-M14
Frontal cortex	FrC_ExN_L5IT_2	EEF1A2	1917	0.237831858	Up	Possible DEG	0.30303	0.134842027	7.84E-05	0.385092473	-0.115408418	0.01379673	no	ExcitDL-M14
Frontal cortex	FrC_ExN_L5IT_2	SERINC1	57515	0.678466077	Up	Possible DEG	0.30303	0.137503749	0.00483896	0.283315989	-0.008308491	0.06407235	no	ExcitDL-M22
Frontal cortex	FrC_ExN_L5IT_2	EIF1	10209	0.684980334	Up	Possible DEG	0.272727	0.119675626	0.002296588	0.191498574	0.047852679	0.044545962	no	ExcitDL-M22
Frontal cortex	FrC_ExN_L5IT_2	PRRC2C	23215	0.900196657	Up	Possible DEG	0.272727	0.119934892	0.000100643	0.176454315	0.063415469	0.014822178	no	ExcitDL-M3
Frontal cortex	FrC_ExN_L5IT_2	AKAP9	10142	0.955383481	Up	Possible DEG	0.272727	0.121394798	0.000501786	0.18477388	0.058015715	0.024674684	no	ExcitDL-M3
Frontal cortex	FrC_ExN_L5IT_2	DDX24	57062	0.838618486	Up	Possible DEG	0.242424	0.127150737	0.005226364	0.201482822	0.052818651	0.066779865	no	ExcitDL-M14
Frontal cortex	FrC_ExN_L5IT_2	CTXN1	404217	0.15339233	Up	Possible DEG	0.233766	0.173255697	0.000161487	0.277606838	0.068904556	0.016789327	no	Not Assigned
Frontal cortex	FrC_ExN_L5IT_2	CHD5	26038	0.956858407	Up	Possible DEG	0.181818	0.105141903	0.001053147	0.189386471	0.020897335	0.032723439	no	ExcitDL-M3
Frontal cortex	FrC_ExN_L5IT_2	TLE4	7091	0.778638151	Up	Possible DEG	0.181818	0.105229543	8.88E-05	0.152004892	0.058454195	0.014176287	no	ExcitDL-M23
Frontal cortex	FrC_ExN_L5IT_2	GOLGB1	2804	0.88446411	Up	Possible DEG	0.181818	0.107186608	0.002489812	0.165902312	0.048470904	0.046024201	no	ExcitDL-M19
Frontal cortex	FrC_ExN_L5IT_2	SCAPER	49855	0.938053097	Up	Possible DEG	0.181818	0.107942713	0.000178722	0.154968779	0.060916647	0.017073805	no	ExcitDL-M25
Frontal cortex	FrC_ExN_L5IT_2	HINT1	3094	0.413102262	Up	Possible DEG	0.181818	0.108396778	0.000296624	0.178668591	0.038124965	0.020900243	no	ExcitDL-M4
Frontal cortex	FrC_ExN_L5IT_2	MAP1A	4130	0.490781711	Up	Possible DEG	0.181818	0.112357947	5.96E-07	0.205417984	0.01929791	0.005296255	no	ExcitDL-M14
Frontal cortex	FrC_ExN_L5IT_2	SLC22A17	51310	0.370698132	Up	Possible DEG	0.181818	0.112467631	0.000176951	0.381836165	-0.156900904	0.017064129	no	ExcitDL-M14
Frontal cortex	FrC_ExN_L5IT_2	CCDC85B	11007	0.264749263	Up	Possible DEG	0.12987	0.105122462	0.003159176	0.19765398	0.012590943	0.050905526	no	ExcitDL-M2
Frontal cortex	FrC_ExN_L5IT_2	CCDC88A	55704	0.971484759	Up	Possible DEG	0.121212	0.105432593	0.005369309	0.175371398	0.035493789	0.067418671	no	ExcitDL-M17
Frontal cortex	FrC_ExN_L5IT_2	FAIM2	23017	0.815757129	Up	Possible DEG	0.121212	0.111130944	0.005378135	0.178755572	0.043506316	0.067418671	no	ExcitDL-M22
Frontal cortex	FrC_ExN_L5IT_2	EPHA5	2044	0.905973451	Up	Possible DEG	0.121212	0.113019635	0.005455091	0.195782279	0.030256991	0.067820318	no	Not Assigned
Frontal cortex	FrC_ExN_L5IT_2	ELAVL3	1995	0.926499508	Up	Possible DEG	0.0909091	0.096518693	0.001406405	0.145289022	0.047748363	0.036725025	no	ExcitDL-M3
Frontal cortex	FrC_ExN_L5IT_2	YWHAH	7533	0.728982301	Up	Possible DEG	0.0909091	0.097170226	0.002543339	0.152267135	0.042073318	0.046562676	no	ExcitDL-M28
Frontal cortex	FrC_ExN_L5IT_2	USP11	8237	0.65794002	Up	Possible DEG	0.0909091	0.097401145	0.00012966	0.144731428	0.050070862	0.015411459	no	ExcitDL-M14
Frontal cortex	FrC_ExN_L5IT_2	PSIP1	11168	0.866150442	Up	Possible DEG	0.0909091	0.098092171	1.72E-06	0.133055362	0.06312898	0.005296255	no	ExcitDL-M22
Frontal cortex	FrC_ExN_L5IT_2	CEP290	80184	0.869469027	Up	Possible DEG	0.0909091	0.099638423	0.000990351	0.151224243	0.048052604	0.032137674	no	ExcitDL-M3
Frontal cortex	FrC_ExN_L5IT_2	APLP2	334	0.692846608	Up	Possible DEG	0.0909091	0.100615424	0.000121052	0.146513213	0.054717635	0.015328549	no	ExcitDL-M14
Frontal cortex	FrC_ExN_L5IT_2	SV2A	9900	0.743731563	Up	Possible DEG	0.0909091	0.101681104	0.000156152	0.147219637	0.056142572	0.01657265	no	ExcitDL-M22
Frontal cortex	FrC_ExN_L5IT_2	ENO2	2026	0.707227139	Up	Possible DEG	0.0909091	0.101886856	0.001552331	0.158056373	0.045717339	0.038387891	no	Not Assigned
Frontal cortex	FrC_ExN_L5IT_2	MDH1	4190	0.686578171	Up	Possible DEG	0.0909091	0.102330841	0.001260185	0.156436361	0.048225322	0.035292088	no	ExcitDL-M14
Frontal cortex	FrC_ExN_L5IT_2	SLC17A7	57030	0.83259587	Up	Possible DEG	0.0909091	0.102471271	0.000583634	0.153297182	0.05164536	0.026786786	no	ExcitDL-M14
Frontal cortex	FrC_ExN_L5IT_2	RTN3	10313	0.982055064	Up	Possible DEG	0.0909091	0.111348175	0.006420061	0.182586304	0.040110047	0.073736921	no	ExcitDL-M28
Frontal cortex	FrC_ExN_L5IT_2	TSPYL1	7259	0.792035398	Up	Possible DEG	0.0757576	0.132844458	0.011620274	0.221138497	0.044550419	0.097731075	no	ExcitDL-M22
Frontal cortex	FrC_ExN_L5IT_2	ZFYVE28	57732	0.939650934	Up	Possible DEG	0.0606061	0.100180303	0.005458512	0.169081807	0.031278799	0.067820318	no	ExcitDL-M21
Frontal cortex	FrC_ExN_L5IT_2	GUK1	2987	0.213249754	Up	Possible DEG	0.025974	0.097566951	0.006509723	0.181346019	0.013787883	0.074343123	no	Not Assigned
Frontal cortex	FrC_ExN_L5IT_2	TPT1	7178	0.249385447	Up	Possible DEG	0.021645	0.10210258	0.008187881	0.234516735	-0.030311576	0.082901969	no	ExcitDL-M10
Frontal cortex	FrC_ExN_L5IT_2	PRXL2A	84293	0.219518191	Up	Possible DEG	0.00865801	0.10076905	0.010766091	0.181370659	0.020167441	0.094147288	no	ExcitDL-M29
Frontal cortex	FrC_ExN_L5IT_2	JUND	3727	0.706858407	Up	Possible DEG	0.001443	0.109436691	0.012470099	0.183950945	0.034922436	0.100874063	no	ExcitDL-M22
Frontal cortex	FrC_ExN_L5IT_2	COL5A2	1290	0.488077679	Down	Probable DEG	1	-0.330081207	0.002479715	-0.112679512	-0.547482903	0.046024201	no	ExcitDL-M1
Frontal cortex	FrC_ExN_L5IT_2	ZNF804B	219578	0.769296952	Down	Probable DEG	1	-0.223871982	0.000570425	-0.109851962	-0.337892003	0.026504028	no	ExcitDL-M11
Frontal cortex	FrC_ExN_L5IT_2	ST6GAL2	84620	0.911873156	Down	Probable DEG	0.545455	-0.147803427	1.26E-05	-0.07831128	-0.217295574	0.007601635	no	Not Assigned
Frontal cortex	FrC_ExN_L5IT_2	SV2B	9899	0.985496559	Down	Probable DEG	0.545455	-0.147754161	0.001422024	-0.057685178	-0.237823143	0.03679981	no	Not Assigned
Frontal cortex	FrC_ExN_L5IT_2	TRPM3	80036	0.736602753	Down	Probable DEG	0.545455	-0.145858664	0.001788642	-0.060384143	-0.231333185	0.040450221	no	ExcitDL-M23
Frontal cortex	FrC_ExN_L5IT_2	ABCA4	24	0.290560472	Down	Probable DEG	0.519481	-0.141286625	8.85E-05	-0.066188969	-0.216384281	0.014176287	no	#N/A
Frontal cortex	FrC_ExN_L5IT_2	THY1	7070	0.607177974	Up	Probable DEG	1	0.197587328	6.37E-06	0.2859658	0.109208855	0.005544356	no	Not Assigned
Frontal cortex	FrC_ExN_L5IT_2	TUBA1B	10376	0.816494592	Up	Probable DEG	1	0.199246674	0.001879861	0.303403164	0.095090183	0.041592944	no	ExcitDL-M22
Frontal cortex	FrC_ExN_L5IT_2	ATP1B1	481	0.809611603	Up	Probable DEG	1	0.202594142	4.19E-05	0.287890702	0.117297581	0.010451827	no	ExcitDL-M14
Frontal cortex	FrC_ExN_L5IT_2	ANKRD30BL	554226	0.616519174	Up	Probable DEG	1	0.236570316	5.53E-05	0.34288786	0.130252772	0.011767662	no	ExcitDL-M23
Frontal cortex	FrC_ExN_L5IT_2	ITM2B	9445	0.699729597	Up	Probable DEG	0.727273	0.160771592	0.001164365	0.251978198	0.069564985	0.033882118	no	ExcitDL-M22
Frontal cortex	FrC_ExN_L5IT_2	MAP1B	4131	0.977876106	Up	Probable DEG	0.727273	0.161373682	0.000125717	0.241172249	0.081575115	0.015328549	no	ExcitDL-M17
Frontal cortex	FrC_ExN_L5IT_2	PEBP1	5037	0.76880531	Up	Probable DEG	0.727273	0.164551348	0.001772702	0.259299148	0.069803548	0.040267904	no	ExcitDL-M22
Frontal cortex	FrC_ExN_L5IT_2	AP2M1	1173	0.239060964	Up	Probable DEG	0.547619	0.209293774	0.00437246	0.414311993	0.004275555	0.060146727	no	ExcitDL-M14
Frontal cortex	FrC_ExN_L5IT_2	RPS8	6202	0.338126844	Up	Probable DEG	0.545455	0.140020429	0.000868637	0.225220413	0.054820445	0.030236066	no	ExcitDL-M10
Frontal cortex	FrC_ExN_L5IT_2	SFMBT2	57713	0.690757129	Up	Probable DEG	0.545455	0.141462008	0.002248493	0.223179736	0.05974428	0.044030834	no	ExcitDL-M11
Frontal cortex	FrC_ExN_L5IT_3	FMNL2	114793	0.993987049	Down	Possible DEG	0.363636	-0.128108294	0.000452178	-0.070891616	-0.185324971	0.023341451	no	ExcitDL-M18
Frontal cortex	FrC_ExN_L5IT_3	BRINP1	1620	0.963459759	Down	Possible DEG	0.285714	-0.125796938	0.003813263	-0.055520098	-0.196073777	0.060380567	no	ExcitDL-M1
Frontal cortex	FrC_ExN_L5IT_3	NDST3	9348	0.809898242	Down	Possible DEG	0.233766	-0.127359627	0.005300846	-0.048184784	-0.206534471	0.06967879	no	ExcitDL-M9
Frontal cortex	FrC_ExN_L5IT_3	CNKSR3	154043	0.413968548	Down	Possible DEG	0.181818	-0.108052664	0.00057309	-0.049274644	-0.166830684	0.025277968	no	Not Assigned
Frontal cortex	FrC_ExN_L5IT_3	PTPRR	5801	0.934782609	Down	Possible DEG	0.181818	-0.107726116	0.000155032	-0.031945247	-0.183506985	0.01535292	no	ExcitDL-M17
Frontal cortex	FrC_ExN_L5IT_3	SPRED2	200734	0.866327475	Down	Possible DEG	0.136364	-0.115799676	0.007022711	-0.031793322	-0.199806029	0.079780966	no	ExcitDL-M2
Frontal cortex	FrC_ExN_L5IT_3	CCDC85A	114800	0.985661425	Down	Possible DEG	0.121212	-0.161449178	0.010284613	-0.061258529	-0.261639827	0.094398532	no	ExcitDL-M9
Frontal cortex	FrC_ExN_L5IT_3	ATXN1	6310	0.991211841	Down	Possible DEG	0.121212	-0.124881933	0.007575601	-0.047470119	-0.202293747	0.083356435	no	ExcitDL-M13
Frontal cortex	FrC_ExN_L5IT_3	SLC8A3	6547	0.909343201	Down	Possible DEG	0.0909091	-0.099097334	0.000949335	-0.022661253	-0.175533416	0.031514255	no	ExcitDL-M13
Frontal cortex	FrC_ExN_L5IT_3	COL5A2	1290	0.189639223	Down	Possible DEG	0.0714286	-0.252638483	0.009954485	-0.036152629	-0.469124338	0.093088858	no	ExcitDL-M1
Frontal cortex	FrC_ExN_L5IT_3	NPAS2	4862	0.948658649	Down	Possible DEG	0.0519481	-0.100816067	0.005565421	-0.028809087	-0.172823047	0.070986356	no	Not Assigned
Frontal cortex	FrC_ExN_L5IT_3	FRMD6	122786	0.720166512	Down	Possible DEG	0.030303	-0.102791937	0.009186851	-0.038460012	-0.167123862	0.089866234	no	ExcitDL-M11
Frontal cortex	FrC_ExN_L5IT_3	HOMER1	9456	0.942645698	Down	Possible DEG	0.030303	-0.098377351	0.00816101	-0.011142837	-0.185611865	0.085327272	no	Not Assigned
Frontal cortex	FrC_ExN_L5IT_3	GAP43	2596	0.949121184	Down	Possible DEG	0.0151515	-0.098929022	0.011458001	-0.022815252	-0.175042791	0.09940538	no	Not Assigned
Frontal cortex	FrC_ExN_L5IT_3	ADAMTS19	171019	0.882978723	Up	Possible DEG	0.454545	0.138950072	0.00011043	0.196508401	0.081391742	0.013697458	no	ExcitDL-M11
Frontal cortex	FrC_ExN_L5IT_3	PNISR	25957	0.989824237	Up	Possible DEG	0.454545	0.136780173	0.000822929	0.206987561	0.066572784	0.029810226	no	ExcitDL-M19
Frontal cortex	FrC_ExN_L5IT_3	ATP1A1	476	0.667900093	Up	Possible DEG	0.454545	0.137112929	0.000569091	0.250807765	0.023418092	0.025277968	no	ExcitDL-M14
Frontal cortex	FrC_ExN_L5IT_3	SLIT2	9353	0.810823312	Up	Possible DEG	0.409091	0.171550052	0.006765924	0.27506321	0.068036894	0.077526528	no	Not Assigned
Frontal cortex	FrC_ExN_L5IT_3	GOLGB1	2804	0.919056429	Up	Possible DEG	0.378788	0.13269383	0.003306352	0.21033839	0.05504927	0.056328019	no	ExcitDL-M19
Frontal cortex	FrC_ExN_L5IT_3	TSPYL1	7259	0.817298797	Up	Possible DEG	0.378788	0.133851274	0.003153879	0.211929201	0.055773347	0.055094164	no	ExcitDL-M22
Frontal cortex	FrC_ExN_L5IT_3	MAP1A	4130	0.404255319	Up	Possible DEG	0.363636	0.122985529	1.46E-07	0.250367702	-0.004396644	0.000845191	no	ExcitDL-M14
Frontal cortex	FrC_ExN_L5IT_3	TSPYL2	64061	0.591581869	Up	Possible DEG	0.363636	0.123831462	1.78E-05	0.1765385	0.071124424	0.006754604	no	ExcitDL-M14
Frontal cortex	FrC_ExN_L5IT_3	NIM1K	167359	0.781221092	Up	Possible DEG	0.363636	0.125742538	0.000288396	0.186945645	0.064539431	0.019292924	no	ExcitDL-M1
Frontal cortex	FrC_ExN_L5IT_3	CEP290	80184	0.902867715	Up	Possible DEG	0.363636	0.128810189	5.39E-05	0.181395279	0.0762251	0.011128922	no	ExcitDL-M3
Frontal cortex	FrC_ExN_L5IT_3	AKAP9	10142	0.971785384	Up	Possible DEG	0.363636	0.128970102	0.001427731	0.210882689	0.047057515	0.037632578	no	ExcitDL-M3
Frontal cortex	FrC_ExN_L5IT_3	SLC17A7	57030	0.855226642	Up	Possible DEG	0.363636	0.129192742	0.00062484	0.190229418	0.068156065	0.026043511	no	ExcitDL-M14
Frontal cortex	FrC_ExN_L5IT_3	RPS6KA5	9252	0.919056429	Up	Possible DEG	0.363636	0.145638108	0.004134892	0.235307001	0.055969214	0.063336235	no	ExcitDL-M11
Frontal cortex	FrC_ExN_L5IT_3	ITM2B	9445	0.681313599	Up	Possible DEG	0.30303	0.124699605	0.002897692	0.224682916	0.024716295	0.05213083	no	ExcitDL-M22
Frontal cortex	FrC_ExN_L5IT_3	SACS	26278	0.869102683	Up	Possible DEG	0.272727	0.113565929	6.21E-05	0.161368409	0.065763449	0.011391393	no	Not Assigned
Frontal cortex	FrC_ExN_L5IT_3	DYNC1H1	1778	0.921369103	Up	Possible DEG	0.272727	0.11580312	0.000218998	0.182876388	0.048729853	0.016897017	no	ExcitDL-M12
Frontal cortex	FrC_ExN_L5IT_3	GOLGA4	2803	0.958834413	Up	Possible DEG	0.272727	0.116479451	0.000585383	0.188051857	0.044907044	0.025499982	no	ExcitDL-M3
Frontal cortex	FrC_ExN_L5IT_3	GDI1	2664	0.316373728	Up	Possible DEG	0.272727	0.120975559	0.000631905	0.306168151	-0.064217033	0.026043511	no	ExcitDL-M14
Frontal cortex	FrC_ExN_L5IT_3	BOD1L1	259282	0.85013876	Up	Possible DEG	0.272727	0.121832347	9.64E-05	0.172106372	0.071558323	0.012798895	no	ExcitDL-M3
Frontal cortex	FrC_ExN_L5IT_3	EIF1	10209	0.65679926	Up	Possible DEG	0.272727	0.121905024	0.000161834	0.180906157	0.062903891	0.01535292	no	ExcitDL-M22
Frontal cortex	FrC_ExN_L5IT_3	ASPH	444	0.95559667	Up	Possible DEG	0.227273	0.131335376	0.005805754	0.207961466	0.054709287	0.072648087	no	ExcitDL-M1
Frontal cortex	FrC_ExN_L5IT_3	CENPC	1060	0.884366327	Up	Possible DEG	0.181818	0.10678215	0.001250703	0.162269894	0.051294406	0.035456762	no	ExcitDL-M1
Frontal cortex	FrC_ExN_L5IT_3	RIF1	55183	0.799722479	Up	Possible DEG	0.181818	0.108483305	3.01E-06	0.146916914	0.070049696	0.004460304	no	Not Assigned
Frontal cortex	FrC_ExN_L5IT_3	ZNF780B	163131	0.789084181	Up	Possible DEG	0.181818	0.108823874	1.47E-05	0.153521517	0.064126231	0.006754604	no	ExcitDL-M3
Frontal cortex	FrC_ExN_L5IT_3	SEZ6L2	26470	0.528214616	Up	Possible DEG	0.181818	0.109236688	0.001990428	0.213003539	0.005469838	0.043628836	no	ExcitDL-M14
Frontal cortex	FrC_ExN_L5IT_3	FTL	2512	0.180388529	Up	Possible DEG	0.155844	0.129751101	0.002601666	0.327871023	-0.068368821	0.048483025	no	ExcitDL-M4
Frontal cortex	FrC_ExN_L5IT_3	FRMD5	84978	0.876040703	Up	Possible DEG	0.151515	0.14551162	0.009339005	0.235867144	0.055156096	0.090519762	no	ExcitDL-M1
Frontal cortex	FrC_ExN_L5IT_3	RB1CC1	9821	0.897779833	Up	Possible DEG	0.121212	0.108165651	0.004311245	0.168426834	0.047904468	0.064420133	no	ExcitDL-M14
Frontal cortex	FrC_ExN_L5IT_3	DYNC2H1	79659	0.919981499	Up	Possible DEG	0.0909091	0.09537056	0.000529476	0.141365648	0.049375472	0.025201956	no	ExcitDL-M16
Frontal cortex	FrC_ExN_L5IT_3	USP11	8237	0.626734505	Up	Possible DEG	0.0909091	0.095676086	0.000298726	0.153074913	0.03827726	0.019769555	no	ExcitDL-M14
Frontal cortex	FrC_ExN_L5IT_3	HSPA4	3308	0.557816836	Up	Possible DEG	0.0909091	0.09601346	2.28E-05	0.137351849	0.054675071	0.007174025	no	ExcitDL-M14
Frontal cortex	FrC_ExN_L5IT_3	PHF3	23469	0.882516189	Up	Possible DEG	0.0909091	0.096038389	0.000638932	0.146913117	0.04516366	0.026043511	no	Not Assigned
Frontal cortex	FrC_ExN_L5IT_3	TCEAL2	140597	0.43293247	Up	Possible DEG	0.0909091	0.096313308	2.08E-05	0.14069993	0.051926687	0.007159595	no	ExcitDL-M8
Frontal cortex	FrC_ExN_L5IT_3	STMN4	81551	0.5	Up	Possible DEG	0.0909091	0.096991531	2.92E-06	0.142896677	0.051086384	0.004460304	no	Not Assigned
Frontal cortex	FrC_ExN_L5IT_3	ENO2	2026	0.700277521	Up	Possible DEG	0.0909091	0.09913976	0.00269954	0.15947865	0.038800871	0.049799768	no	Not Assigned
Frontal cortex	FrC_ExN_L5IT_3	PPP1CB	5500	0.777520814	Up	Possible DEG	0.0909091	0.09925942	0.002173489	0.151618716	0.046900125	0.045264921	no	ExcitDL-M22
Frontal cortex	FrC_ExN_L5IT_3	RAC1	5879	0.652173913	Up	Possible DEG	0.0909091	0.100332274	0.000274156	0.151748601	0.048915948	0.01925433	no	ExcitDL-M22
Frontal cortex	FrC_ExN_L5IT_3	KIF1A	547	0.85106383	Up	Possible DEG	0.0909091	0.100981014	0.001066662	0.151615351	0.050346676	0.032359995	no	ExcitDL-M12
Frontal cortex	FrC_ExN_L5IT_3	NEMF	9147	0.862164662	Up	Possible DEG	0.0909091	0.10117077	0.000412548	0.147641453	0.054700087	0.022416572	no	ExcitDL-M19
Frontal cortex	FrC_ExN_L5IT_3	RNF11	26994	0.709528215	Up	Possible DEG	0.0909091	0.10297489	8.58E-05	0.148840197	0.057109583	0.01241207	no	ExcitDL-M22
Frontal cortex	FrC_ExN_L5IT_3	FAM117B	150864	0.775208141	Up	Possible DEG	0.0909091	0.103906526	0.000566058	0.154831995	0.052981056	0.025277968	no	Not Assigned
Frontal cortex	FrC_ExN_L5IT_3	FAIM2	23017	0.808973173	Up	Possible DEG	0.0909091	0.103956479	0.000644643	0.167307782	0.040605175	0.026043511	no	ExcitDL-M22
Frontal cortex	FrC_ExN_L5IT_3	TSHZ3	57616	0.806197965	Up	Possible DEG	0.0909091	0.104202271	0.002250495	0.162068347	0.046336196	0.045622537	no	ExcitDL-M1
Frontal cortex	FrC_ExN_L5IT_3	PNMA2	10687	0.74560592	Up	Possible DEG	0.0757576	0.097436221	0.002990287	0.151931782	0.042940659	0.053224815	no	ExcitDL-M22
Frontal cortex	FrC_ExN_L5IT_3	ELAVL3	1995	0.943108233	Up	Possible DEG	0.0606061	0.095364748	0.004307402	0.15534621	0.035383287	0.064420133	no	ExcitDL-M3
Frontal cortex	FrC_ExN_L5IT_3	CCDC85B	11007	0.258094357	Up	Possible DEG	0.023088	0.097498473	0.00814943	0.163548661	0.031448285	0.085327272	no	ExcitDL-M2
Frontal cortex	FrC_ExN_L5IT_3	P2RY6	5031	0.214153562	Up	Possible DEG	0.017316	0.101734863	0.00771045	0.16470333	0.038766395	0.083709412	no	#N/A
Frontal cortex	FrC_ExN_L5IT_3	SPAG16	79582	0.932007401	Up	Possible DEG	0.0151515	0.099533858	0.011119806	0.162813816	0.0362539	0.097952966	no	ExcitDL-M1
Frontal cortex	FrC_ExN_L5IT_3	DST	667	0.996299722	Up	Possible DEG	0.00865801	0.106448356	0.01214368	0.174850933	0.038045779	0.101845129	no	ExcitDL-M3
Frontal cortex	FrC_ExN_L5IT_3	ST6GAL2	84620	0.920906568	Down	Probable DEG	1	-0.19935584	1.81E-05	-0.11258074	-0.28613094	0.006754604	no	Not Assigned
Frontal cortex	FrC_ExN_L5IT_3	PRKD1	5587	0.870952821	Down	Probable DEG	0.909091	-0.177673238	6.74E-05	-0.097658274	-0.257688202	0.011391393	no	ExcitDL-M18
Frontal cortex	FrC_ExN_L5IT_3	SV2B	9899	0.987511563	Down	Probable DEG	0.735931	-0.177882397	0.00379434	-0.078716977	-0.277047817	0.060290825	no	Not Assigned
Frontal cortex	FrC_ExN_L5IT_3	ATP1B1	481	0.771970398	Up	Probable DEG	1	0.204552205	0.001333742	0.337088208	0.072016203	0.036524016	no	ExcitDL-M14
Frontal cortex	FrC_ExN_L5IT_3	ANKRD30BL	554226	0.801110083	Up	Probable DEG	1	0.237632292	0.000123273	0.347147518	0.128117066	0.014359846	no	ExcitDL-M23
Frontal cortex	FrC_ExN_L5IT_3	DDX24	57062	0.780758557	Up	Probable DEG	0.909091	0.176402399	0.00116961	0.282722532	0.070082267	0.03430412	no	ExcitDL-M14
Frontal cortex	FrC_ExN_L5IT_3	ATRX	546	0.978723404	Up	Probable DEG	0.818182	0.169305056	0.000172007	0.245242917	0.093367196	0.015441782	no	ExcitDL-M19
Frontal cortex	FrC_ExN_L5IT_3	SERINC1	57515	0.675763182	Up	Probable DEG	0.727273	0.15794332	0.00226025	0.286929953	0.028956687	0.045622537	no	ExcitDL-M22
Frontal cortex	FrC_ExN_L5IT_3	THY1	7070	0.673913043	Up	Probable DEG	0.727273	0.161728109	3.00E-05	0.232066859	0.091389359	0.008613362	no	Not Assigned
Frontal cortex	FrC_ExN_L5IT_3	ANKRD12	23253	0.944495837	Up	Probable DEG	0.636364	0.152712699	0.000767721	0.227668666	0.077756732	0.02861356	no	ExcitDL-M16
Frontal cortex	FrC_ExN_L5IT_3	PRRC2C	23215	0.907955597	Up	Probable DEG	0.636364	0.153551747	2.36E-05	0.215480862	0.091622631	0.007174025	no	ExcitDL-M3
Frontal cortex	FrC_ExN_L5IT_3	RTN3	10313	0.990286772	Up	Probable DEG	0.636364	0.154344028	5.02E-05	0.256324267	0.052363788	0.011128922	no	ExcitDL-M28
Frontal cortex	FrC_ExN_L5IT_3	TUBA1B	10376	0.877890842	Up	Probable DEG	0.579365	0.183297868	0.005487068	0.291515449	0.075080288	0.070722208	no	ExcitDL-M22
Frontal cortex	FrC_ExN_L5IT_3	SPARCL1	8404	0.810823312	Up	Probable DEG	0.579365	0.768608215	0.0055191	1.170865667	0.366350762	0.070746549	no	ExcitDL-M19
Frontal cortex	FrC_ExN_L5IT_3	ALCAM	214	0.615171138	Up	Probable DEG	0.5	0.239114908	0.006896264	0.468409604	0.009820212	0.078670751	no	ExcitDL-M1
Frontal cortex	FrC_ExN_L5IT_4	PIK3R1	5295	0.938842204	Down	Possible DEG	0.454545	-0.139544261	0.000673205	-0.056361983	-0.222726538	0.031498787	no	ExcitDL-M2
Frontal cortex	FrC_ExN_L5IT_4	DGKI	9162	0.979925303	Down	Possible DEG	0.454545	-0.139421282	0.000131314	-0.063494395	-0.21534817	0.014883267	no	ExcitDL-M11
Frontal cortex	FrC_ExN_L5IT_4	DCLK1	9201	0.994397759	Down	Possible DEG	0.454545	-0.138436043	0.000317159	-0.063904537	-0.212967549	0.024012632	no	Not Assigned
Frontal cortex	FrC_ExN_L5IT_4	CDH2	1000	0.932773109	Down	Possible DEG	0.454545	-0.136116584	2.38E-07	-0.087043161	-0.185190008	0.000556255	no	Not Assigned
Frontal cortex	FrC_ExN_L5IT_4	EXT1	2131	0.929505135	Down	Possible DEG	0.454545	-0.134028505	0.00075903	-0.040076004	-0.227981005	0.03354343	no	ExcitDL-M13
Frontal cortex	FrC_ExN_L5IT_4	STRADB	55437	0.512138189	Down	Possible DEG	0.363636	-0.127363508	0.000220351	-0.064759059	-0.189967958	0.019839869	no	ExcitDL-M2
Frontal cortex	FrC_ExN_L5IT_4	BRINP1	1620	0.942110177	Down	Possible DEG	0.363636	-0.127174566	6.99E-06	-0.064063032	-0.190286099	0.00320529	no	ExcitDL-M1
Frontal cortex	FrC_ExN_L5IT_4	ADGRL2	23266	0.984593838	Down	Possible DEG	0.363636	-0.122667255	0.000121289	-0.03379598	-0.211538529	0.014883267	no	ExcitDL-M11
Frontal cortex	FrC_ExN_L5IT_4	TRPM3	80036	0.928571429	Down	Possible DEG	0.363636	-0.122221648	0.000176546	-0.049178226	-0.19526507	0.016839997	no	ExcitDL-M23
Frontal cortex	FrC_ExN_L5IT_4	BMPER	168667	0.712885154	Down	Possible DEG	0.337662	-0.144931471	0.00416818	-0.060306549	-0.229556392	0.073278373	no	Not Assigned
Frontal cortex	FrC_ExN_L5IT_4	RAPGEF5	9771	0.977124183	Down	Possible DEG	0.333333	-0.154556791	0.005074664	-0.044999692	-0.264113889	0.078819394	no	Not Assigned
Frontal cortex	FrC_ExN_L5IT_4	IGSF10	285313	0.205882353	Down	Possible DEG	0.333333	-0.152166829	0.001613416	-0.056689543	-0.247644115	0.046959666	no	ExcitDL-M2
Frontal cortex	FrC_ExN_L5IT_4	STAG3	10734	0.342203548	Down	Possible DEG	0.294372	-0.130378181	0.002625621	-0.060736373	-0.20001999	0.061396193	no	ExcitDL-M2
Frontal cortex	FrC_ExN_L5IT_4	SLC5A4	6527	0.283846872	Down	Possible DEG	0.285714	-0.16942627	0.006382842	-0.072729257	-0.266123283	0.086728734	no	ExcitDL-M2
Frontal cortex	FrC_ExN_L5IT_4	RHOBTB1	9886	0.865079365	Down	Possible DEG	0.272727	-0.115873146	0.000115108	-0.062168136	-0.169578156	0.014883267	no	ExcitDL-M7
Frontal cortex	FrC_ExN_L5IT_4	CCNY	219771	0.942577031	Down	Possible DEG	0.272727	-0.114128628	0.000121027	-0.056207297	-0.172049958	0.014883267	no	ExcitDL-M2
Frontal cortex	FrC_ExN_L5IT_4	ST6GAL2	84620	0.940709617	Down	Possible DEG	0.227273	-0.115482676	0.002393686	-0.043035999	-0.187929353	0.058125641	no	Not Assigned
Frontal cortex	FrC_ExN_L5IT_4	CEACAM1	634	0.154995331	Down	Possible DEG	0.207792	-0.157831789	1.57E-07	-0.086172287	-0.229491292	0.000504342	no	ExcitDL-M2
Frontal cortex	FrC_ExN_L5IT_4	IFIT3	3437	0.283846872	Down	Possible DEG	0.205628	-0.119980501	0.002396468	-0.053713008	-0.186247995	0.058125641	no	ExcitDL-M2
Frontal cortex	FrC_ExN_L5IT_4	SV2B	9899	0.968253968	Down	Possible DEG	0.204906	-0.125705532	0.00458587	-0.028506514	-0.22290455	0.075832889	no	Not Assigned
Frontal cortex	FrC_ExN_L5IT_4	NOVA1	4857	0.973856209	Down	Possible DEG	0.181818	-0.110191895	0.000812286	-0.033657918	-0.186725873	0.034322627	no	ExcitDL-M1
Frontal cortex	FrC_ExN_L5IT_4	REEP3	221035	0.56022409	Down	Possible DEG	0.181818	-0.104762542	7.48E-05	-0.049288659	-0.160236426	0.012215001	no	Not Assigned
Frontal cortex	FrC_ExN_L5IT_4	PAK5	57144	0.928104575	Down	Possible DEG	0.155844	-0.105960117	0.002360068	-0.032400687	-0.179519547	0.057707854	no	ExcitDL-M17
Frontal cortex	FrC_ExN_L5IT_4	PSD3	23362	0.942577031	Down	Possible DEG	0.137085	-0.134621851	0.007373403	-0.041542183	-0.227701519	0.092373689	no	Not Assigned
Frontal cortex	FrC_ExN_L5IT_4	ROBO2	6092	0.708683473	Down	Possible DEG	0.134921	-0.33855372	0.009012896	-0.098772235	-0.578335205	0.102757682	no	ExcitDL-M17
Frontal cortex	FrC_ExN_L5IT_4	RPP38	10557	0.375816993	Down	Possible DEG	0.131313	-0.112528234	0.00325177	-0.048178236	-0.176878232	0.065838604	no	ExcitDL-M2
Frontal cortex	FrC_ExN_L5IT_4	SCIMP	388325	0.199813259	Down	Possible DEG	0.12987	-0.120273089	0.000861018	-0.049623734	-0.190922443	0.035021333	no	ExcitDL-M2
Frontal cortex	FrC_ExN_L5IT_4	RORA	6095	0.965452848	Down	Possible DEG	0.123377	-0.116864343	0.00588257	-0.015959941	-0.217768746	0.083277074	no	ExcitDL-M13
Frontal cortex	FrC_ExN_L5IT_4	GLCE	26035	0.529411765	Down	Possible DEG	0.121212	-0.11015905	0.003664774	-0.042524564	-0.177793535	0.069089278	no	ExcitDL-M29
Frontal cortex	FrC_ExN_L5IT_4	SETBP1	26040	0.945845005	Down	Possible DEG	0.10101	-0.106788163	0.004747157	-0.028776633	-0.184799694	0.076783433	no	Not Assigned
Frontal cortex	FrC_ExN_L5IT_4	SPDYE5	442590	0.165266106	Down	Possible DEG	0.0909091	-0.119857085	0.001422844	-0.043832965	-0.195881205	0.044322511	no	ExcitDL-M2
Frontal cortex	FrC_ExN_L5IT_4	TRIO	7204	0.98085901	Down	Possible DEG	0.0909091	-0.101574949	0.000675304	-0.034715209	-0.16843469	0.031498787	no	Not Assigned
Frontal cortex	FrC_ExN_L5IT_4	MGST1	4257	0.387955182	Down	Possible DEG	0.0865801	-0.179386012	0.009559441	-0.059202789	-0.299569234	0.106223367	no	ExcitDL-M2
Frontal cortex	FrC_ExN_L5IT_4	CAV3	859	0.193744164	Down	Possible DEG	0.0865801	-0.130116082	0.004925256	-0.0349821	-0.225250065	0.078042628	no	ExcitDL-M2
Frontal cortex	FrC_ExN_L5IT_4	MTCP1	4515	0.226890756	Down	Possible DEG	0.0844156	-0.119647526	0.004759813	-0.031004591	-0.208290462	0.076783433	no	ExcitDL-M2
Frontal cortex	FrC_ExN_L5IT_4	GAP43	2596	0.892156863	Down	Possible DEG	0.0663781	-0.095459038	0.003051396	-0.030266746	-0.160651329	0.065326997	no	Not Assigned
Frontal cortex	FrC_ExN_L5IT_4	GPM6B	2824	0.918300654	Down	Possible DEG	0.0656566	-0.100436293	0.003169663	-0.039976068	-0.160896519	0.065838604	no	Not Assigned
Frontal cortex	FrC_ExN_L5IT_4	SPDYE3	441272	0.267973856	Down	Possible DEG	0.0634921	-0.123661326	0.007931018	-0.04711327	-0.200209382	0.097086943	no	ExcitDL-M2
Frontal cortex	FrC_ExN_L5IT_4	HS6ST2	90161	0.134920635	Down	Possible DEG	0.0577201	-0.125700113	0.002071389	-0.028269572	-0.223130654	0.053994421	no	Not Assigned
Frontal cortex	FrC_ExN_L5IT_4	UNC5D	137970	0.989729225	Down	Possible DEG	0.04329	-0.108375162	0.00780591	-0.041291436	-0.175458888	0.096785245	no	ExcitDL-M1
Frontal cortex	FrC_ExN_L5IT_4	TSBP1	10665	0.253501401	Down	Possible DEG	0.036075	-0.134309537	0.009122603	-0.012440322	-0.256178751	0.103640517	no	ExcitDL-M2
Frontal cortex	FrC_ExN_L5IT_4	ABCB1	5243	0.291316527	Down	Possible DEG	0.034632	-0.144578797	0.009915092	-0.045836163	-0.24332143	0.108213705	no	ExcitDL-M2
Frontal cortex	FrC_ExN_L5IT_4	NEDD9	4739	0.439309057	Down	Possible DEG	0.024531	-0.109403101	0.009009683	-0.03572543	-0.183080773	0.102757682	no	ExcitDL-M2
Frontal cortex	FrC_ExN_L5IT_4	ESRRG	2104	0.616246499	Down	Possible DEG	0.012987	-0.111426253	0.010052754	-0.03888669	-0.183965817	0.10869611	no	ExcitDL-M18
Frontal cortex	FrC_ExN_L5IT_4	CFTR	1080	0.113912232	Down	Possible DEG	0.00865801	-0.096690471	0.000516606	-0.024941496	-0.168439446	0.029662915	no	ExcitDL-M2
Frontal cortex	FrC_ExN_L5IT_4	CREG2	200407	0.823996265	Down	Possible DEG	0.00721501	-0.096629239	0.009724389	0.006904708	-0.200163185	0.106946073	no	ExcitDL-M11
Frontal cortex	FrC_ExN_L5IT_4	GOLGA4	2803	0.871148459	Up	Possible DEG	0.454545	0.131851344	0.001021155	0.198117823	0.065584864	0.038080901	no	ExcitDL-M3
Frontal cortex	FrC_ExN_L5IT_4	CLIP1	6249	0.869281046	Up	Possible DEG	0.454545	0.132298246	5.94E-05	0.188550477	0.076046015	0.011066436	no	ExcitDL-M3
Frontal cortex	FrC_ExN_L5IT_4	INSR	3643	0.712885154	Up	Possible DEG	0.454545	0.133625387	1.62E-05	0.189299038	0.077951736	0.005049774	no	ExcitDL-M3
Frontal cortex	FrC_ExN_L5IT_4	CENPC	1060	0.838935574	Up	Possible DEG	0.454545	0.133709628	0.000100421	0.197839105	0.069580151	0.014315998	no	ExcitDL-M1
Frontal cortex	FrC_ExN_L5IT_4	BOD1L1	259282	0.786647993	Up	Possible DEG	0.454545	0.135284026	0.000137933	0.19829106	0.072276992	0.015274098	no	ExcitDL-M3
Frontal cortex	FrC_ExN_L5IT_4	PHF3	23469	0.788048553	Up	Possible DEG	0.454545	0.137187702	2.79E-06	0.187863618	0.086511786	0.001917108	no	Not Assigned
Frontal cortex	FrC_ExN_L5IT_4	ANKRD36C	400986	0.955182073	Up	Possible DEG	0.454545	0.139457616	0.000905173	0.229221268	0.049693964	0.036184386	no	ExcitDL-M3
Frontal cortex	FrC_ExN_L5IT_4	ADCY9	115	0.800186741	Up	Possible DEG	0.363636	0.122441082	0.000363055	0.18189094	0.062991223	0.02475356	no	Not Assigned
Frontal cortex	FrC_ExN_L5IT_4	RIF1	55183	0.717086835	Up	Possible DEG	0.363636	0.123828649	6.84E-06	0.184462063	0.063195234	0.00320529	no	Not Assigned
Frontal cortex	FrC_ExN_L5IT_4	GCC2	9648	0.831932773	Up	Possible DEG	0.363636	0.124105824	0.00064172	0.184477477	0.06373417	0.031498787	no	Not Assigned
Frontal cortex	FrC_ExN_L5IT_4	ZC3H13	23091	0.778711485	Up	Possible DEG	0.363636	0.125317324	0.000233268	0.200193874	0.050440773	0.020617442	no	ExcitDL-M3
Frontal cortex	FrC_ExN_L5IT_4	DNAH14	127602	0.768907563	Up	Possible DEG	0.363636	0.127380723	0.00010324	0.186869203	0.067892242	0.014315998	no	Not Assigned
Frontal cortex	FrC_ExN_L5IT_4	NEMF	9147	0.784313725	Up	Possible DEG	0.363636	0.128995365	5.76E-06	0.178079182	0.079911548	0.0031368	no	ExcitDL-M19
Frontal cortex	FrC_ExN_L5IT_4	RBBP6	5930	0.697012138	Up	Possible DEG	0.363636	0.129042557	5.21E-05	0.189925477	0.068159638	0.010238801	no	ExcitDL-M19
Frontal cortex	FrC_ExN_L5IT_4	MIA3	375056	0.549019608	Up	Possible DEG	0.363636	0.129338808	1.59E-08	0.175658766	0.08301885	7.64E-05	no	Not Assigned
Frontal cortex	FrC_ExN_L5IT_4	ASPH	444	0.844537815	Up	Possible DEG	0.329004	0.164470687	0.005843056	0.273295379	0.055645995	0.08318713	no	ExcitDL-M1
Frontal cortex	FrC_ExN_L5IT_4	ELAVL3	1995	0.907563025	Up	Possible DEG	0.30303	0.123382771	0.002410061	0.189263363	0.057502179	0.05819179	no	ExcitDL-M3
Frontal cortex	FrC_ExN_L5IT_4	SFMBT2	57713	0.699346405	Up	Possible DEG	0.2886	0.136168403	0.003951939	0.231683071	0.040653734	0.071565751	no	ExcitDL-M11
Frontal cortex	FrC_ExN_L5IT_4	GPRASP1	9737	0.571428571	Up	Possible DEG	0.272727	0.113713727	7.45E-06	0.160154859	0.067272594	0.003260296	no	ExcitDL-M19
Frontal cortex	FrC_ExN_L5IT_4	DNM3	26052	0.909430439	Up	Possible DEG	0.272727	0.113933945	0.000506555	0.165652221	0.062215668	0.029398509	no	Not Assigned
Frontal cortex	FrC_ExN_L5IT_4	PFKP	5214	0.649859944	Up	Possible DEG	0.272727	0.114666975	0.000748977	0.174790028	0.054543923	0.033541415	no	ExcitDL-M9
Frontal cortex	FrC_ExN_L5IT_4	WDR19	57728	0.697478992	Up	Possible DEG	0.272727	0.114699026	9.21E-05	0.165033727	0.064364326	0.013652108	no	Not Assigned
Frontal cortex	FrC_ExN_L5IT_4	SCLT1	132320	0.838935574	Up	Possible DEG	0.272727	0.115924291	0.001409004	0.172599457	0.059249125	0.044290947	no	Not Assigned
Frontal cortex	FrC_ExN_L5IT_4	SLC8A2	6543	0.736694678	Up	Possible DEG	0.272727	0.116132501	0.000574909	0.17155982	0.060705182	0.030819117	no	Not Assigned
Frontal cortex	FrC_ExN_L5IT_4	SRRM1	10250	0.654528478	Up	Possible DEG	0.272727	0.116353506	4.94E-05	0.171004072	0.06170294	0.010125394	no	ExcitDL-M19
Frontal cortex	FrC_ExN_L5IT_4	ZFC3H1	196441	0.760037348	Up	Possible DEG	0.272727	0.116798216	1.94E-05	0.164407711	0.069188722	0.005649101	no	ExcitDL-M19
Frontal cortex	FrC_ExN_L5IT_4	ANKHD1	54882	0.816059757	Up	Possible DEG	0.272727	0.117353598	0.000575819	0.17666928	0.058037915	0.030819117	no	ExcitDL-M21
Frontal cortex	FrC_ExN_L5IT_4	ARHGAP21	57584	0.979925303	Up	Possible DEG	0.272727	0.118114977	0.000588283	0.183425812	0.052804142	0.030970056	no	Not Assigned
Frontal cortex	FrC_ExN_L5IT_4	CEP290	80184	0.838001867	Up	Possible DEG	0.272727	0.121212414	0.001565094	0.184137167	0.05828766	0.046537395	no	ExcitDL-M3
Frontal cortex	FrC_ExN_L5IT_4	ANKRD12	23253	0.885620915	Up	Possible DEG	0.270563	0.134437196	0.004342817	0.210340963	0.058533428	0.074313858	no	ExcitDL-M16
Frontal cortex	FrC_ExN_L5IT_4	PEG3	5178	0.694677871	Up	Possible DEG	0.252525	0.136767537	0.004724914	0.222360618	0.051174456	0.076783433	no	ExcitDL-M22
Frontal cortex	FrC_ExN_L5IT_4	SPTAN1	6709	0.89869281	Up	Possible DEG	0.181818	0.104567538	0.000624294	0.153717364	0.055417712	0.031498787	no	Not Assigned
Frontal cortex	FrC_ExN_L5IT_4	NFIC	4782	0.699346405	Up	Possible DEG	0.181818	0.105044992	4.85E-05	0.151833386	0.058256598	0.010125394	no	ExcitDL-M19
Frontal cortex	FrC_ExN_L5IT_4	ADGRL1	22859	0.815592904	Up	Possible DEG	0.181818	0.105434708	6.38E-06	0.151594906	0.059274509	0.00320529	no	ExcitDL-M3
Frontal cortex	FrC_ExN_L5IT_4	CHIC1	53344	0.751633987	Up	Possible DEG	0.181818	0.105595293	0.000308462	0.154818183	0.056372404	0.023585091	no	Not Assigned
Frontal cortex	FrC_ExN_L5IT_4	ALMS1	7840	0.753501401	Up	Possible DEG	0.181818	0.105615177	0.001727993	0.168176078	0.043054277	0.048819604	no	ExcitDL-M3
Frontal cortex	FrC_ExN_L5IT_4	KNDC1	85442	0.74929972	Up	Possible DEG	0.181818	0.106118533	0.001782232	0.162401663	0.049835402	0.049768176	no	Not Assigned
Frontal cortex	FrC_ExN_L5IT_4	FNIP1	96459	0.85620915	Up	Possible DEG	0.181818	0.106207948	0.000150049	0.15289203	0.059523865	0.01571273	no	Not Assigned
Frontal cortex	FrC_ExN_L5IT_4	TRIM37	4591	0.741830065	Up	Possible DEG	0.181818	0.106299074	0.000136145	0.160590373	0.052007776	0.015251389	no	ExcitDL-M22
Frontal cortex	FrC_ExN_L5IT_4	RANBP2	5903	0.719421102	Up	Possible DEG	0.181818	0.106463858	0.000544228	0.160733965	0.052193751	0.029960509	no	Not Assigned
Frontal cortex	FrC_ExN_L5IT_4	MACF1	23499	0.985994398	Up	Possible DEG	0.181818	0.107072554	4.33E-05	0.167295128	0.04684998	0.009478204	no	ExcitDL-M3
Frontal cortex	FrC_ExN_L5IT_4	TUT4	23318	0.866013072	Up	Possible DEG	0.181818	0.107608636	0.000674288	0.162253881	0.052963392	0.031498787	no	ExcitDL-M21
Frontal cortex	FrC_ExN_L5IT_4	RUNDC3B	154661	0.889355742	Up	Possible DEG	0.181818	0.108812672	0.000124396	0.155423166	0.062202178	0.014883267	no	ExcitDL-M26
Frontal cortex	FrC_ExN_L5IT_4	CCAR1	55749	0.737628385	Up	Possible DEG	0.181818	0.112378105	0.000393721	0.165517738	0.059238471	0.025119943	no	ExcitDL-M19
Frontal cortex	FrC_ExN_L5IT_4	KANTR	102723508	0.763305322	Up	Possible DEG	0.181818	0.112397265	0.000145793	0.161394038	0.063400493	0.01571273	no	Not Assigned
Frontal cortex	FrC_ExN_L5IT_4	CPLANE1	65250	0.914098973	Up	Possible DEG	0.181818	0.113183787	0.000896107	0.181199408	0.045168166	0.035971241	no	ExcitDL-M3
Frontal cortex	FrC_ExN_L5IT_4	RTN3	10313	0.953314659	Up	Possible DEG	0.177489	0.147458389	0.007052233	0.236738145	0.058178633	0.090588282	no	ExcitDL-M28
Frontal cortex	FrC_ExN_L5IT_4	CCDC88A	55704	0.967787115	Up	Possible DEG	0.17316	0.144882126	0.007152187	0.244588029	0.045176224	0.091136554	no	ExcitDL-M17
Frontal cortex	FrC_ExN_L5IT_4	PCBP3	54039	0.852941176	Up	Possible DEG	0.165945	0.131084444	0.006835798	0.21546421	0.046704677	0.089326225	no	ExcitDL-M7
Frontal cortex	FrC_ExN_L5IT_4	ASH1L	55870	0.954248366	Up	Possible DEG	0.15873	0.110240256	0.002289978	0.169162253	0.051318259	0.05656832	no	ExcitDL-M19
Frontal cortex	FrC_ExN_L5IT_4	RBM25	58517	0.905228758	Up	Possible DEG	0.145022	0.118702323	0.00495451	0.188438207	0.048966439	0.078248763	no	ExcitDL-M3
Frontal cortex	FrC_ExN_L5IT_4	PDE4A	5141	0.762838469	Up	Possible DEG	0.108225	0.109860401	0.004341599	0.170773531	0.04894727	0.074313858	no	Not Assigned
Frontal cortex	FrC_ExN_L5IT_4	ANKRD26	22852	0.931372549	Up	Possible DEG	0.0995671	0.116063857	0.006785103	0.185243645	0.046884069	0.089298585	no	ExcitDL-M1
Frontal cortex	FrC_ExN_L5IT_4	JUND	3727	0.642857143	Up	Possible DEG	0.0937951	0.10762011	0.005179451	0.187216976	0.028023245	0.079078973	no	ExcitDL-M22
Frontal cortex	FrC_ExN_L5IT_4	PNPLA7	375775	0.686741363	Up	Possible DEG	0.0937951	0.108555168	0.00517375	0.17931989	0.037790446	0.079078973	no	Not Assigned
Frontal cortex	FrC_ExN_L5IT_4	MEIS3	56917	0.704948646	Up	Possible DEG	0.0909091	0.095993636	0.00016074	0.14103434	0.050952932	0.016300727	no	Not Assigned
Frontal cortex	FrC_ExN_L5IT_4	VPS13C	54832	0.901960784	Up	Possible DEG	0.0909091	0.096336178	0.000299159	0.144632118	0.048040237	0.023431685	no	Not Assigned
Frontal cortex	FrC_ExN_L5IT_4	FBXO21	23014	0.640522876	Up	Possible DEG	0.0909091	0.096449404	9.14E-05	0.138589304	0.054309504	0.013652108	no	Not Assigned
Frontal cortex	FrC_ExN_L5IT_4	ZNF91	7644	0.887021475	Up	Possible DEG	0.0909091	0.096863451	1.69E-05	0.132221313	0.06150559	0.00507931	no	ExcitDL-M3
Frontal cortex	FrC_ExN_L5IT_4	CACNG7	59284	0.481792717	Up	Possible DEG	0.0909091	0.097111242	0.000482867	0.142872296	0.051350188	0.028365467	no	ExcitDL-M13
Frontal cortex	FrC_ExN_L5IT_4	KIAA1958	158405	0.527544351	Up	Possible DEG	0.0909091	0.098073885	0.000953768	0.146788721	0.049359048	0.037306667	no	Not Assigned
Frontal cortex	FrC_ExN_L5IT_4	KDM2A	22992	0.849206349	Up	Possible DEG	0.0909091	0.102349828	3.25E-05	0.145718402	0.058981254	0.007281874	no	ExcitDL-M19
Frontal cortex	FrC_ExN_L5IT_4	TTC14	151613	0.786647993	Up	Possible DEG	0.0909091	0.103086745	0.000762509	0.1567345	0.049438991	0.03354343	no	Not Assigned
Frontal cortex	FrC_ExN_L5IT_4	SPEN	23013	0.66573296	Up	Possible DEG	0.0844156	0.100603725	0.002062524	0.158584826	0.042622623	0.053994421	no	Not Assigned
Frontal cortex	FrC_ExN_L5IT_4	FAM117B	150864	0.653594771	Up	Possible DEG	0.0815296	0.098224444	0.002154144	0.154012107	0.042436781	0.054902187	no	Not Assigned
Frontal cortex	FrC_ExN_L5IT_4	HP1BP3	50809	0.811858077	Up	Possible DEG	0.0757576	0.102203586	0.002398602	0.158459876	0.045947297	0.058125641	no	Not Assigned
Frontal cortex	FrC_ExN_L5IT_4	TPST1	8460	0.838468721	Up	Possible DEG	0.0699856	0.096888124	0.002880256	0.150942282	0.042833966	0.063864963	no	Not Assigned
Frontal cortex	FrC_ExN_L5IT_4	MGA	23269	0.770774977	Up	Possible DEG	0.0562771	0.096025892	0.004199933	0.149626124	0.04242566	0.073301013	no	Not Assigned
Frontal cortex	FrC_ExN_L5IT_4	ZDBF2	57683	0.733893557	Up	Possible DEG	0.0505051	0.096922125	0.004766099	0.154787607	0.039056643	0.076783433	no	ExcitDL-M1
Frontal cortex	FrC_ExN_L5IT_4	SYNE1	23345	0.996265173	Up	Possible DEG	0.0411255	0.113754658	0.008676815	0.192244397	0.035264919	0.101199059	no	Not Assigned
Frontal cortex	FrC_ExN_L5IT_4	CKB	1152	0.125116713	Up	Possible DEG	0.0324675	0.133329225	0.00457437	0.555576473	-0.288918022	0.075832889	no	ExcitDL-M14
Frontal cortex	FrC_ExN_L5IT_4	HS3ST2	9956	0.373015873	Up	Possible DEG	0.025974	0.112448565	0.00879431	0.217729168	0.007167962	0.101775509	no	ExcitDL-M13
Frontal cortex	FrC_ExN_L5IT_4	RUFY2	55680	0.859477124	Up	Possible DEG	0.0209235	0.096579066	0.008176682	0.154410676	0.038747455	0.098467691	no	Not Assigned
Frontal cortex	FrC_ExN_L5IT_4	PPP1CB	5500	0.723155929	Up	Possible DEG	0.0209235	0.100781894	0.008160213	0.166111186	0.035452602	0.098392351	no	ExcitDL-M22
Frontal cortex	FrC_ExN_L5IT_4	JAM3	83700	0.79178338	Up	Possible DEG	0.0137085	0.102465392	0.008718624	0.167903791	0.037026994	0.101199059	no	Not Assigned
Frontal cortex	FrC_ExN_L5IT_4	SYT16	83851	0.955648926	Down	Probable DEG	0.636364	-0.154589474	1.03E-05	-0.083941454	-0.225237495	0.004144762	yes	ExcitDL-M1
Frontal cortex	FrC_ExN_L5IT_4	COL5A2	1290	0.579831933	Down	Probable DEG	1	-0.248023187	2.77E-06	-0.148729528	-0.347316846	0.001917108	no	ExcitDL-M1
Frontal cortex	FrC_ExN_L5IT_4	P2RY14	9934	0.425770308	Down	Probable DEG	1	-0.232283475	0.0015703	-0.106571091	-0.35799586	0.046548536	no	ExcitDL-M2
Frontal cortex	FrC_ExN_L5IT_4	PDE5A	8654	0.535947712	Down	Probable DEG	1	-0.218760035	0.001705649	-0.084218091	-0.353301978	0.048608072	no	ExcitDL-M2
Frontal cortex	FrC_ExN_L5IT_4	TTC6	319089	0.490196078	Down	Probable DEG	1	-0.210972595	0.000291607	-0.091722823	-0.330222367	0.023431685	no	ExcitDL-M7
Frontal cortex	FrC_ExN_L5IT_4	PLCB1	23236	0.978524743	Down	Probable DEG	1	-0.197871979	0.000650687	-0.079740774	-0.316003183	0.031498787	no	Not Assigned
Frontal cortex	FrC_ExN_L5IT_4	CCDC168	643677	0.435107376	Down	Probable DEG	0.785714	-0.229229392	0.002806901	-0.100978197	-0.357480587	0.063090879	no	#N/A
Frontal cortex	FrC_ExN_L5IT_4	ATXN1	6310	0.98085901	Down	Probable DEG	0.727273	-0.165227723	0.000713475	-0.073974539	-0.256480906	0.032731503	no	ExcitDL-M13
Frontal cortex	FrC_ExN_L5IT_4	ANKUB1	389161	0.52334267	Down	Probable DEG	0.727273	-0.159724498	0.001346301	-0.063667533	-0.255781463	0.043156141	no	ExcitDL-M2
Frontal cortex	FrC_ExN_L5IT_4	OPRM1	4988	0.547152194	Down	Probable DEG	0.727273	-0.157520688	0.00030651	-0.08079374	-0.234247636	0.023585091	no	ExcitDL-M2
Frontal cortex	FrC_ExN_L5IT_4	PDE7B	27115	0.843137255	Down	Probable DEG	0.727273	-0.157101464	0.001426197	-0.050432114	-0.263770815	0.044322511	no	ExcitDL-M1
Frontal cortex	FrC_ExN_L5IT_4	TENM2	57451	0.998132586	Down	Probable DEG	0.722222	-0.185603186	0.003213509	-0.082480998	-0.288725374	0.065838604	no	ExcitDL-M1
Frontal cortex	FrC_ExN_L5IT_4	LRTM1	57408	0.242763772	Down	Probable DEG	0.714286	-0.184905086	0.000540799	-0.092216586	-0.277593586	0.029942834	no	ExcitDL-M2
Frontal cortex	FrC_ExN_L5IT_4	MAK	4117	0.471521942	Down	Probable DEG	0.701299	-0.165767835	0.002325588	-0.07246945	-0.259066221	0.057154876	no	ExcitDL-M2
Frontal cortex	FrC_ExN_L5IT_4	DCDC1	341019	0.487861811	Down	Probable DEG	0.636364	-0.15308106	0.000582769	-0.076586793	-0.229575328	0.030848355	no	ExcitDL-M1
Frontal cortex	FrC_ExN_L5IT_4	SLC8A3	6547	0.886554622	Down	Probable DEG	0.636364	-0.151568007	0.000681151	-0.052576739	-0.250559275	0.031549068	no	ExcitDL-M13
Frontal cortex	FrC_ExN_L5IT_4	ARHGAP10	79658	0.313258637	Down	Probable DEG	0.634921	-0.219331414	0.003973808	-0.089001138	-0.349661691	0.071826769	no	Not Assigned
Frontal cortex	FrC_ExN_L5IT_4	RAB11A	8766	0.713352007	Down	Probable DEG	0.545455	-0.146196791	0.000364854	-0.040366745	-0.252026837	0.02475356	no	ExcitDL-M2
Frontal cortex	FrC_ExN_L5IT_4	FILIP1L	11259	0.672268908	Down	Probable DEG	0.545455	-0.144301264	0.000329008	-0.025201486	-0.263401043	0.024012632	no	ExcitDL-M2
Frontal cortex	FrC_ExN_L5IT_4	KCNMB2	10242	0.62605042	Down	Probable DEG	0.539683	-0.315152535	0.004839143	-0.094606187	-0.535698884	0.077313928	no	ExcitDL-M24
Frontal cortex	FrC_ExN_L5IT_4	ATP1B1	481	0.644724556	Up	Probable DEG	1	0.190545653	0.001582179	0.303876375	0.077214931	0.046652833	no	ExcitDL-M14
Frontal cortex	FrC_ExN_L5IT_4	PRRC2C	23215	0.87394958	Up	Probable DEG	1	0.194014748	2.89E-07	0.258463969	0.129565528	0.000556255	no	ExcitDL-M3
Frontal cortex	FrC_ExN_L5IT_4	DST	667	0.991129785	Up	Probable DEG	1	0.195361748	6.56E-05	0.274409207	0.11631429	0.011482414	no	ExcitDL-M3
Frontal cortex	FrC_ExN_L5IT_4	GOLGB1	2804	0.809056956	Up	Probable DEG	1	0.197613522	2.29E-05	0.281121711	0.114105332	0.006119802	no	ExcitDL-M19
Frontal cortex	FrC_ExN_L5IT_4	AKAP9	10142	0.903828198	Up	Probable DEG	1	0.197765278	3.20E-06	0.277350933	0.118179623	0.002029331	no	ExcitDL-M3
Frontal cortex	FrC_ExN_L5IT_4	TTN	7273	0.889355742	Up	Probable DEG	1	0.241146685	0.000638804	0.369525964	0.112767406	0.031498787	no	ExcitDL-M7
Frontal cortex	FrC_ExN_L5IT_4	ANKRD30BL	554226	0.697012138	Up	Probable DEG	1	0.258676817	0.000129717	0.369029659	0.148323975	0.014883267	no	ExcitDL-M23
Frontal cortex	FrC_ExN_L5IT_4	CCDC144A	9720	0.93557423	Up	Probable DEG	1	0.265143097	0.000613274	0.405197688	0.125088507	0.031438962	no	ExcitDL-M3
Frontal cortex	FrC_ExN_L5IT_4	GPR137C	283554	0.621848739	Up	Probable DEG	0.909091	0.177542729	6.20E-05	0.255914008	0.099171451	0.011066436	no	ExcitDL-M21
Frontal cortex	FrC_ExN_L5IT_4	ATRX	546	0.951447246	Up	Probable DEG	0.909091	0.181119102	1.21E-05	0.26687851	0.095359693	0.004390516	no	ExcitDL-M19
Frontal cortex	FrC_ExN_L5IT_4	BDP1	55814	0.931839402	Up	Probable DEG	0.818182	0.167460241	9.68E-05	0.243169328	0.091751155	0.014124702	no	ExcitDL-M3
Frontal cortex	FrC_ExN_L5IT_4	SLC17A7	57030	0.751633987	Up	Probable DEG	0.818182	0.170239206	0.000344923	0.250287912	0.0901905	0.02465212	no	ExcitDL-M14
Frontal cortex	FrC_ExN_L5IT_4	PNISR	25957	0.97805789	Up	Probable DEG	0.818182	0.170997143	0.000555718	0.248677944	0.093316342	0.030419225	no	ExcitDL-M19
Frontal cortex	FrC_ExN_L5IT_4	FCHSD2	9873	0.725490196	Up	Probable DEG	0.727273	0.159035202	2.62E-06	0.214379399	0.103691005	0.001917108	no	ExcitDL-M15
Frontal cortex	FrC_ExN_L5IT_4	PPIG	9360	0.785714286	Up	Probable DEG	0.727273	0.162994291	5.79E-07	0.218864783	0.107123799	0.000929219	no	ExcitDL-M19
Frontal cortex	FrC_ExN_L5IT_4	PCLO	27445	0.99719888	Up	Probable DEG	0.636364	0.149794084	0.000676796	0.281754262	0.017833906	0.031498787	no	ExcitDL-M13
Frontal cortex	FrC_ExN_L5IT_4	DDX24	57062	0.741363212	Up	Probable DEG	0.636364	0.150132901	0.001348349	0.248109822	0.052155979	0.043156141	no	ExcitDL-M14
Frontal cortex	FrC_ExN_L5IT_4	BPTF	2186	0.918767507	Up	Probable DEG	0.636364	0.150292121	2.04E-05	0.207745946	0.092838296	0.005769351	no	ExcitDL-M3
Frontal cortex	FrC_ExN_L5IT_4	ZNF780B	163131	0.713352007	Up	Probable DEG	0.636364	0.154029869	1.57E-06	0.20821916	0.099840579	0.001684554	no	ExcitDL-M3
Frontal cortex	FrC_ExN_L5IT_4	DYNC1H1	1778	0.83286648	Up	Probable DEG	0.545455	0.146951068	0.000169014	0.212439758	0.081462378	0.01668503	no	ExcitDL-M12
Frontal cortex	FrC_ExN_L5IT_4	BAZ1B	9031	0.609243697	Up	Probable DEG	0.545455	0.147538856	4.71E-09	0.199175401	0.095902311	4.54E-05	no	ExcitDL-M19
Frontal cortex	FrC_ExN_L5IT_4	CHD5	26038	0.95611578	Up	Probable DEG	0.510101	0.152813943	0.002706978	0.243996521	0.061631365	0.061798634	no	ExcitDL-M3
Frontal cortex	FrC_ExN_L6CT/b	RPS27	6232	0.37454982	Down	Possible DEG	0.454545	-0.137664498	0.000122877	0.012829331	-0.288158327	0.039689294	no	ExcitDL-M10
Frontal cortex	FrC_ExN_L6CT/b	SEMA5A	9037	0.616246499	Down	Possible DEG	0.436508	-0.216774685	0.000915111	-0.1006823	-0.332867071	0.088638827	no	ExcitDL-M23
Frontal cortex	FrC_ExN_L6CT/b	PCDH17	27253	0.845938375	Down	Possible DEG	0.363636	-0.124663239	2.07E-05	-0.075527609	-0.173798869	0.01877907	no	ExcitDL-M23
Frontal cortex	FrC_ExN_L6CT/b	SLC8A3	6547	0.853941577	Down	Possible DEG	0.363636	-0.122765007	5.12E-05	-0.064027381	-0.181502633	0.031037397	no	ExcitDL-M13
Frontal cortex	FrC_ExN_L6CT/b	NRP1	8829	0.833533413	Down	Possible DEG	0.357143	-0.170429727	0.0008545	-0.084881623	-0.25597783	0.088321163	no	ExcitDL-M17
Frontal cortex	FrC_ExN_L6CT/b	PAK5	57144	0.968787515	Down	Possible DEG	0.272727	-0.115726664	8.44E-05	-0.053239658	-0.17821367	0.034710412	no	ExcitDL-M17
Frontal cortex	FrC_ExN_L6CT/b	BMPER	168667	0.961184474	Down	Possible DEG	0.257576	-0.116574329	0.000210926	-0.06650092	-0.166647739	0.055900901	no	Not Assigned
Frontal cortex	FrC_ExN_L6CT/b	TEAD1	7003	0.887955182	Down	Possible DEG	0.255411	-0.145004569	0.000668428	-0.060792887	-0.229216251	0.084084284	no	ExcitDL-M17
Frontal cortex	FrC_ExN_L6CT/b	KCNN2	3781	0.841136455	Down	Possible DEG	0.23088	-0.131854515	0.000579977	-0.056443372	-0.207265658	0.080873403	no	Not Assigned
Frontal cortex	FrC_ExN_L6CT/b	RAPGEF4	11069	0.987995198	Down	Possible DEG	0.207792	-0.115949446	0.000366229	-0.061787539	-0.170111353	0.068824334	no	ExcitDL-M9
Frontal cortex	FrC_ExN_L6CT/b	CHSY3	337876	0.980392157	Down	Possible DEG	0.181818	-0.107331689	6.54E-05	-0.032403618	-0.18225976	0.032455132	no	Not Assigned
Frontal cortex	FrC_ExN_L6CT/b	RPL37	6167	0.731092437	Down	Possible DEG	0.176046	-0.129712221	0.000612892	-0.060031235	-0.199393208	0.08227082	no	ExcitDL-M10
Frontal cortex	FrC_ExN_L6CT/b	CPNE8	144402	0.893157263	Down	Possible DEG	0.147908	-0.132389242	0.001134514	-0.064951101	-0.199827383	0.093960838	no	Not Assigned
Frontal cortex	FrC_ExN_L6CT/b	HIVEP1	3096	0.923169268	Down	Possible DEG	0.138528	-0.114519092	0.000584181	-0.057644663	-0.171393521	0.080873403	no	ExcitDL-M17
Frontal cortex	FrC_ExN_L6CT/b	GNG7	2788	0.831132453	Down	Possible DEG	0.106782	-0.112523078	0.000523519	-0.052458044	-0.172588112	0.0791174	no	ExcitDL-M24
Frontal cortex	FrC_ExN_L6CT/b	NCK2	8440	0.804721889	Down	Possible DEG	0.0909091	-0.103330918	7.97E-06	-0.063749799	-0.142912036	0.012207719	no	ExcitDL-M21
Frontal cortex	FrC_ExN_L6CT/b	ETV1	2115	0.592236895	Down	Possible DEG	0.0649351	-0.143619156	0.001715673	-0.067001449	-0.220236862	0.107829107	no	ExcitDL-M17
Frontal cortex	FrC_ExN_L6CT/b	PRICKLE1	144165	0.941176471	Down	Possible DEG	0.0634921	-0.12887997	0.001592066	-0.063111143	-0.194648797	0.105080453	no	Not Assigned
Frontal cortex	FrC_ExN_L6CT/b	SPRED2	200734	0.795918367	Down	Possible DEG	0.0425685	-0.100653045	0.000698508	-0.028989983	-0.172316106	0.084084284	no	ExcitDL-M2
Frontal cortex	FrC_ExN_L6CT/b	NETO1	81832	0.954381753	Down	Possible DEG	0.041847	-0.098886325	0.000811448	-0.053471228	-0.144301422	0.085582959	no	ExcitDL-M18
Frontal cortex	FrC_ExN_L6CT/b	SYNPO2	171024	0.959583834	Down	Possible DEG	0.0324675	-0.114900088	0.001789682	-0.03365137	-0.196148805	0.107829107	no	Not Assigned
Frontal cortex	FrC_ExN_L6CT/b	MCC	4163	0.860344138	Down	Possible DEG	0.025974	-0.103595449	0.001271852	-0.045869852	-0.161321046	0.096148805	no	ExcitDL-M23
Frontal cortex	FrC_ExN_L6CT/b	ZDHHC23	254887	0.454181673	Down	Possible DEG	0.00505051	-0.096724405	0.001951914	-0.046230661	-0.147218148	0.113607253	no	ExcitDL-M2
Frontal cortex	FrC_ExN_L6CT/b	WIPF3	644150	0.506602641	Up	Possible DEG	0.0396825	0.095451038	0.000890472	0.15141569	0.039486386	0.088638827	yes	ExcitDL-M23
Frontal cortex	FrC_ExN_L6CT/b	MAGI3	260425	0.883553421	Up	Possible DEG	0.454545	0.131767701	9.26E-06	0.182216601	0.081318801	0.012207719	no	Not Assigned
Frontal cortex	FrC_ExN_L6CT/b	CACNA1B	774	0.995998399	Up	Possible DEG	0.454545	0.13743845	7.35E-05	0.191379788	0.083497112	0.03352083	yes	ExcitDL-M11
Frontal cortex	FrC_ExN_L6CT/b	AKAP9	10142	0.972789116	Up	Possible DEG	0.363636	0.12849601	5.40E-05	0.183310621	0.073681398	0.031037397	no	ExcitDL-M3
Frontal cortex	FrC_ExN_L6CT/b	GOLGB1	2804	0.883953581	Up	Possible DEG	0.340548	0.129800494	0.000238116	0.192365913	0.067235075	0.056782396	no	ExcitDL-M19
Frontal cortex	FrC_ExN_L6CT/b	NR3C2	4306	0.81472589	Up	Possible DEG	0.266234	0.117175387	0.000193319	0.1685524	0.065798375	0.052582642	no	Not Assigned
Frontal cortex	FrC_ExN_L6CT/b	ANKRD12	23253	0.948379352	Up	Possible DEG	0.212843	0.132348689	0.000750836	0.208431988	0.056265391	0.08528172	no	ExcitDL-M16
Frontal cortex	FrC_ExN_L6CT/b	SH3BGRL	6451	0.723489396	Up	Possible DEG	0.181818	0.106145677	2.83E-05	0.146972419	0.065318935	0.020916857	no	Not Assigned
Frontal cortex	FrC_ExN_L6CT/b	MYO9A	4649	0.959583834	Up	Possible DEG	0.181818	0.107353486	8.73E-05	0.14988763	0.064819341	0.034710412	no	Not Assigned
Frontal cortex	FrC_ExN_L6CT/b	CEP126	57562	0.867146859	Up	Possible DEG	0.0952381	0.142324046	0.001596133	0.215455335	0.069192756	0.105080453	no	ExcitDL-M16
Frontal cortex	FrC_ExN_L6CT/b	SEZ6L2	26470	0.707883153	Up	Possible DEG	0.0909091	0.09886828	1.76E-07	0.135989699	0.061746861	0.000606144	no	ExcitDL-M14
Frontal cortex	FrC_ExN_L6CT/b	NSF	4905	0.792717087	Up	Possible DEG	0.0851371	0.097013236	0.000259935	0.142009226	0.052017247	0.057321902	no	ExcitDL-M22
Frontal cortex	FrC_ExN_L6CT/b	DYNC2H1	79659	0.917567027	Up	Possible DEG	0.0663781	0.110226395	0.001000329	0.166712325	0.053740465	0.092106613	no	ExcitDL-M16
Frontal cortex	FrC_ExN_L6CT/b	SPTAN1	6709	0.949179672	Up	Possible DEG	0.0519481	0.1104457	0.001274418	0.168223358	0.052668041	0.096148805	no	Not Assigned
Frontal cortex	FrC_ExN_L6CT/b	DOCK3	1795	0.99719888	Up	Possible DEG	0.0353535	0.09861955	0.00096918	0.146140696	0.051098404	0.091067675	no	Not Assigned
Frontal cortex	FrC_ExN_L6CT/b	TMEM41B	440026	0.68467387	Up	Possible DEG	0.033189	0.102434158	0.000990103	0.155155109	0.049713206	0.092106613	no	ExcitDL-M14
Frontal cortex	FrC_ExN_L6CT/b	MDN1	23195	0.901560624	Up	Possible DEG	0.030303	0.098298639	0.001102551	0.150776941	0.045820337	0.093960838	no	ExcitDL-M19
Frontal cortex	FrC_ExN_L6CT/b	ELAVL3	1995	0.943177271	Up	Possible DEG	0.0252525	0.098521293	0.001327092	0.150870026	0.04617256	0.098070093	no	ExcitDL-M3
Frontal cortex	FrC_ExN_L6CT/b	CLIP1	6249	0.953981593	Up	Possible DEG	0.015873	0.101731617	0.001548497	0.159127915	0.044335319	0.105080453	no	ExcitDL-M3
Frontal cortex	FrC_ExN_L6CT/b	ATP1A3	478	0.655062025	Up	Possible DEG	0.010101	0.11206577	0.001993639	0.183993592	0.040137949	0.114068563	no	ExcitDL-M14
Frontal cortex	FrC_ExN_L6CT/b	ST6GAL2	84620	0.824329732	Down	Probable DEG	1	-0.238043112	9.04E-08	-0.154777746	-0.321308478	0.000467232	no	Not Assigned
Frontal cortex	FrC_ExN_L6CT/b	SLC1A2	6506	0.908363345	Down	Probable DEG	0.818182	-0.172044404	0.000118366	-0.084742868	-0.259345939	0.039465529	no	ExcitDL-M17
Frontal cortex	FrC_ExN_L6CT/b	ELMO1	9844	0.930372149	Down	Probable DEG	0.636364	-0.154661506	2.31E-05	-0.091910997	-0.217412015	0.01877907	no	Not Assigned
Frontal cortex	FrC_ExN_L6CT/b	TRIM9	114088	0.988395358	Down	Probable DEG	0.545455	-0.143988784	0.000112578	-0.085506002	-0.202471566	0.038786759	no	Not Assigned
Frontal cortex	FrC_ExN_L6IT	ST6GAL2	84620	0.89937818	Down	Possible DEG	0.0021645	-0.120187974	9.44E-05	-0.056702956	-0.183672993	0.127501634	no	Not Assigned
Frontal cortex	FrC_ExN_L6IT	WSB1	26118	0.930186546	Down	Possible DEG	0.000721501	-0.100172569	0.000101729	-0.056377201	-0.143967936	0.127501634	no	Not Assigned
Frontal cortex	FrC_ExN_L6ITCar3	SYT16	83851	0.977020015	Down	Possible DEG	0.272727	-0.114681971	0.001245262	-0.041588299	-0.187775644	0.04393808	yes	ExcitDL-M1
Frontal cortex	FrC_ExN_L6ITCar3	RHOBTB1	9886	0.802816901	Down	Possible DEG	0.454545	-0.137454427	3.61E-05	-0.076705709	-0.198203145	0.013336363	no	ExcitDL-M7
Frontal cortex	FrC_ExN_L6ITCar3	MAML3	55534	0.85693106	Down	Possible DEG	0.454545	-0.13197175	0.000529343	-0.046669359	-0.217274142	0.032077591	no	ExcitDL-M11
Frontal cortex	FrC_ExN_L6ITCar3	ETV5	2119	0.531504818	Down	Possible DEG	0.429293	-0.155886991	0.003310307	-0.06280764	-0.248966342	0.069329124	no	Not Assigned
Frontal cortex	FrC_ExN_L6ITCar3	ATXN1	6310	0.980726464	Down	Possible DEG	0.428571	-0.198445239	0.005543858	-0.083395537	-0.31349494	0.086155936	no	ExcitDL-M13
Frontal cortex	FrC_ExN_L6ITCar3	GAP43	2596	0.947368421	Down	Possible DEG	0.419913	-0.140919277	0.002790126	-0.047800599	-0.234037956	0.065058454	no	Not Assigned
Frontal cortex	FrC_ExN_L6ITCar3	VWC2	375567	0.853224611	Down	Possible DEG	0.409091	-0.170814294	0.004792988	-0.067229012	-0.274399576	0.079952705	no	Not Assigned
Frontal cortex	FrC_ExN_L6ITCar3	NPAS2	4862	0.947368421	Down	Possible DEG	0.407648	-0.133889256	0.001992721	-0.064185378	-0.203593134	0.055952677	no	Not Assigned
Frontal cortex	FrC_ExN_L6ITCar3	OSBPL3	26031	0.936249073	Down	Possible DEG	0.400433	-0.132309776	0.0020496	-0.062995964	-0.201623588	0.056659816	no	ExcitDL-M11
Frontal cortex	FrC_ExN_L6ITCar3	BACH2	60468	0.908821349	Down	Possible DEG	0.396825	-0.182567405	0.005960095	-0.051812507	-0.313322303	0.088601757	no	Not Assigned
Frontal cortex	FrC_ExN_L6ITCar3	ARPP21	10777	0.99851742	Down	Possible DEG	0.363636	-0.127950658	0.000189426	-0.062256744	-0.193644572	0.021524015	no	ExcitDL-M17
Frontal cortex	FrC_ExN_L6ITCar3	DCLK1	9201	0.99925871	Down	Possible DEG	0.363636	-0.125795444	0.000856717	-0.06720929	-0.184381598	0.038934296	no	Not Assigned
Frontal cortex	FrC_ExN_L6ITCar3	OLFML2B	25903	0.863602669	Down	Possible DEG	0.363636	-0.122711344	0.000157094	-0.063259119	-0.182163569	0.021524015	no	#N/A
Frontal cortex	FrC_ExN_L6ITCar3	ARHGAP10	79658	0.349888807	Down	Possible DEG	0.272727	-0.119974817	0.000229004	-0.055950372	-0.183999261	0.023582621	no	Not Assigned
Frontal cortex	FrC_ExN_L6ITCar3	FMNL2	114793	0.99851742	Down	Possible DEG	0.272727	-0.11992936	0.001153616	-0.061458898	-0.178399822	0.04344186	no	ExcitDL-M18
Frontal cortex	FrC_ExN_L6ITCar3	SRRM4	84530	0.959229059	Down	Possible DEG	0.261905	-0.195563678	0.007255569	-0.060870298	-0.330257058	0.096592372	no	ExcitDL-M9
Frontal cortex	FrC_ExN_L6ITCar3	PLCB1	23236	0.99777613	Down	Possible DEG	0.181818	-0.111872997	0.000806514	-0.043610487	-0.180135507	0.038380288	no	Not Assigned
Frontal cortex	FrC_ExN_L6ITCar3	ZDHHC23	254887	0.656782802	Down	Possible DEG	0.181818	-0.111709216	0.000655108	-0.057261766	-0.166156667	0.035097915	no	ExcitDL-M2
Frontal cortex	FrC_ExN_L6ITCar3	ZEB2	9839	0.983691623	Down	Possible DEG	0.164502	-0.141523602	0.006590259	-0.054157343	-0.228889861	0.093377962	no	ExcitDL-M11
Frontal cortex	FrC_ExN_L6ITCar3	BMPER	168667	0.977020015	Down	Possible DEG	0.151515	-0.181294995	0.00814699	-0.066841185	-0.295748804	0.102084831	no	Not Assigned
Frontal cortex	FrC_ExN_L6ITCar3	MGST1	4257	0.584136397	Down	Possible DEG	0.137085	-0.137738332	0.006510887	-0.02235697	-0.253119694	0.092743389	no	ExcitDL-M2
Frontal cortex	FrC_ExN_L6ITCar3	SLC8A1	6546	0.99851742	Down	Possible DEG	0.131313	-0.11255199	0.003110724	-0.040185564	-0.184918417	0.067134055	no	ExcitDL-M21
Frontal cortex	FrC_ExN_L6ITCar3	CCNI	10983	0.896219422	Down	Possible DEG	0.125541	-0.145478295	0.007712541	-0.010313677	-0.280642913	0.099909076	no	ExcitDL-M8
Frontal cortex	FrC_ExN_L6ITCar3	LAMA4	3910	0.803558191	Down	Possible DEG	0.119048	-0.133203778	0.007419177	-0.031691047	-0.23471651	0.097259231	no	Not Assigned
Frontal cortex	FrC_ExN_L6ITCar3	SLC8A3	6547	0.802816901	Down	Possible DEG	0.108225	-0.111280957	0.004022179	-0.032585186	-0.189976727	0.075291261	no	ExcitDL-M13
Frontal cortex	FrC_ExN_L6ITCar3	UNC5D	137970	0.994810971	Down	Possible DEG	0.0952381	-0.123071577	0.007207104	-0.03399673	-0.212146424	0.096423524	no	ExcitDL-M1
Frontal cortex	FrC_ExN_L6ITCar3	NUAK1	9891	0.935507784	Down	Possible DEG	0.0937951	-0.112437432	0.004626061	-0.039927707	-0.184947158	0.079137372	no	ExcitDL-M1
Frontal cortex	FrC_ExN_L6ITCar3	CCNY	219771	0.982209044	Down	Possible DEG	0.0909091	-0.099129578	0.000353879	-0.057233674	-0.141025482	0.027589795	no	ExcitDL-M2
Frontal cortex	FrC_ExN_L6ITCar3	CLMP	79827	0.289844329	Down	Possible DEG	0.0865801	-0.161833091	0.00837548	-0.044669382	-0.2789968	0.103496999	no	ExcitDL-M1
Frontal cortex	FrC_ExN_L6ITCar3	SAMD4A	23034	0.812453669	Down	Possible DEG	0.0721501	-0.104864522	0.005988546	-0.040736857	-0.168992186	0.088601757	no	Not Assigned
Frontal cortex	FrC_ExN_L6ITCar3	GNB4	59345	0.90437361	Down	Possible DEG	0.0707071	-0.109081836	0.006068876	-0.036798131	-0.181365541	0.08917091	no	ExcitDL-M24
Frontal cortex	FrC_ExN_L6ITCar3	PRMT8	56341	0.909562639	Down	Possible DEG	0.0656566	-0.102373185	0.003100765	-0.005911666	-0.198834704	0.067054052	no	ExcitDL-M7
Frontal cortex	FrC_ExN_L6ITCar3	FBXW8	26259	0.881393625	Down	Possible DEG	0.0606061	-0.120643692	0.007844712	-0.023496663	-0.217790721	0.1001695	no	ExcitDL-M24
Frontal cortex	FrC_ExN_L6ITCar3	SLC35F1	222553	0.967383247	Down	Possible DEG	0.0519481	-0.110473638	0.006735609	-0.034535809	-0.186411467	0.094005413	no	ExcitDL-M23
Frontal cortex	FrC_ExN_L6ITCar3	VWC2L	402117	0.440326168	Down	Possible DEG	0.0519481	-0.099842444	0.00418925	-0.034451584	-0.165233303	0.076548373	no	ExcitDL-M1
Frontal cortex	FrC_ExN_L6ITCar3	ENC1	8507	0.927353595	Down	Possible DEG	0.0505051	-0.109213761	0.007049014	0.019868952	-0.238296474	0.095398124	no	ExcitDL-M18
Frontal cortex	FrC_ExN_L6ITCar3	ATP2B2	491	0.99777613	Down	Possible DEG	0.0310245	-0.099995618	0.006279325	-0.014008692	-0.185982544	0.091016275	no	Not Assigned
Frontal cortex	FrC_ExN_L6ITCar3	PRLR	5618	0.62120089	Down	Possible DEG	0.02886	-0.132889143	0.009843847	-0.049683073	-0.216095214	0.11113626	no	Not Assigned
Frontal cortex	FrC_ExN_L6ITCar3	GLCE	26035	0.876204596	Down	Possible DEG	0.0281385	-0.097877826	0.006437705	-0.036257319	-0.159498333	0.092561429	no	ExcitDL-M29
Frontal cortex	FrC_ExN_L6ITCar3	JAK1	3716	0.925871016	Down	Possible DEG	0.027417	-0.103771908	0.006551476	-0.039607993	-0.167935824	0.093197794	no	Not Assigned
Frontal cortex	FrC_ExN_L6ITCar3	PRRC2C	23215	0.95255745	Up	Possible DEG	0.473304	0.158089716	0.003480191	0.248626562	0.06755287	0.070896365	no	ExcitDL-M3
Frontal cortex	FrC_ExN_L6ITCar3	PRNP	5621	0.790214974	Up	Possible DEG	0.454545	0.131313425	9.53E-05	0.195121451	0.067505399	0.02104148	no	ExcitDL-M22
Frontal cortex	FrC_ExN_L6ITCar3	HSPA9	3313	0.641215715	Up	Possible DEG	0.454545	0.131680653	2.75E-07	0.179685015	0.08367629	0.000862394	no	ExcitDL-M14
Frontal cortex	FrC_ExN_L6ITCar3	IRAK1BP1	134728	0.928094885	Up	Possible DEG	0.454545	0.13259526	0.001532324	0.200455289	0.06473523	0.049173537	no	ExcitDL-M16
Frontal cortex	FrC_ExN_L6ITCar3	TMTC1	83857	0.639733136	Up	Possible DEG	0.454545	0.135754529	0.000424795	0.199029807	0.072479251	0.029614947	no	Not Assigned
Frontal cortex	FrC_ExN_L6ITCar3	DTNB	1838	0.913269088	Up	Possible DEG	0.454545	0.138492246	0.00063139	0.214719807	0.062264685	0.035033651	no	Not Assigned
Frontal cortex	FrC_ExN_L6ITCar3	DGKG	1608	0.679762787	Up	Possible DEG	0.400433	0.136399596	0.002055204	0.21070605	0.062093142	0.056668672	no	ExcitDL-M23
Frontal cortex	FrC_ExN_L6ITCar3	DST	667	0.99851742	Up	Possible DEG	0.393218	0.132156768	0.002187162	0.219525683	0.044787854	0.057777917	no	ExcitDL-M3
Frontal cortex	FrC_ExN_L6ITCar3	ZFYVE28	57732	0.949592291	Up	Possible DEG	0.37518	0.136190726	0.002454635	0.214668403	0.057713049	0.060560874	no	ExcitDL-M21
Frontal cortex	FrC_ExN_L6ITCar3	TSPYL2	64061	0.494440326	Up	Possible DEG	0.363636	0.122948868	0.000139426	0.183865861	0.062031874	0.021524015	no	ExcitDL-M14
Frontal cortex	FrC_ExN_L6ITCar3	USP47	55031	0.896960712	Up	Possible DEG	0.363636	0.125885008	0.000146536	0.182129788	0.069640227	0.021524015	no	Not Assigned
Frontal cortex	FrC_ExN_L6ITCar3	SLC38A1	81539	0.854707191	Up	Possible DEG	0.363636	0.128015843	0.001445459	0.193730521	0.062301166	0.04770458	no	ExcitDL-M22
Frontal cortex	FrC_ExN_L6ITCar3	MAP1A	4130	0.448480356	Up	Possible DEG	0.363636	0.129586749	1.11E-05	0.251891528	0.007281971	0.006998332	no	ExcitDL-M14
Frontal cortex	FrC_ExN_L6ITCar3	TSPYL1	7259	0.823573017	Up	Possible DEG	0.324675	0.135008367	0.003170305	0.211096182	0.058920553	0.067469621	no	ExcitDL-M22
Frontal cortex	FrC_ExN_L6ITCar3	PTGER3	5733	0.555967383	Up	Possible DEG	0.299423	0.138231212	0.003411025	0.233772284	0.04269014	0.07061759	no	#N/A
Frontal cortex	FrC_ExN_L6ITCar3	WWOX	51741	0.917716827	Up	Possible DEG	0.294372	0.14447281	0.004426471	0.226122773	0.062822846	0.077961127	no	Not Assigned
Frontal cortex	FrC_ExN_L6ITCar3	FHIT	2272	0.924388436	Up	Possible DEG	0.277778	0.139555314	0.003853098	0.228777627	0.050333001	0.074065108	no	Not Assigned
Frontal cortex	FrC_ExN_L6ITCar3	CLTC	1213	0.850259451	Up	Possible DEG	0.272727	0.11378865	0.001142282	0.181304392	0.046272908	0.04344186	no	ExcitDL-M14
Frontal cortex	FrC_ExN_L6ITCar3	SLC41A2	84102	0.90659748	Up	Possible DEG	0.272727	0.114819851	8.16E-06	0.157719681	0.07192002	0.006998332	no	ExcitDL-M11
Frontal cortex	FrC_ExN_L6ITCar3	ERCC5	2073	0.723498888	Up	Possible DEG	0.272727	0.115553949	2.42E-07	0.155180499	0.075927399	0.000862394	no	ExcitDL-M3
Frontal cortex	FrC_ExN_L6ITCar3	SEZ6L2	26470	0.654558933	Up	Possible DEG	0.272727	0.116274944	0.000440963	0.175433705	0.057116184	0.029614947	no	ExcitDL-M14
Frontal cortex	FrC_ExN_L6ITCar3	INPP5A	3632	0.844329133	Up	Possible DEG	0.272727	0.116426741	0.000688448	0.177781549	0.055071933	0.035837833	no	Not Assigned
Frontal cortex	FrC_ExN_L6ITCar3	MON2	23041	0.981467754	Up	Possible DEG	0.272727	0.118136641	0.000939526	0.169685376	0.066587906	0.039972506	no	ExcitDL-M19
Frontal cortex	FrC_ExN_L6ITCar3	MIA3	375056	0.729429207	Up	Possible DEG	0.272727	0.120036232	5.04E-05	0.168472407	0.071600056	0.016892075	no	Not Assigned
Frontal cortex	FrC_ExN_L6ITCar3	FBXL5	26234	0.834692365	Up	Possible DEG	0.272727	0.120091724	5.57E-06	0.16744105	0.072742398	0.005972303	no	Not Assigned
Frontal cortex	FrC_ExN_L6ITCar3	CEP350	9857	0.911786509	Up	Possible DEG	0.272727	0.12081277	0.000355628	0.188309359	0.053316181	0.027589795	no	ExcitDL-M19
Frontal cortex	FrC_ExN_L6ITCar3	ANKRD24	170961	0.770941438	Up	Possible DEG	0.272727	0.12187507	0.000304054	0.179672772	0.064077368	0.026731871	no	Not Assigned
Frontal cortex	FrC_ExN_L6ITCar3	BOD1L1	259282	0.842846553	Up	Possible DEG	0.199134	0.122408569	0.004355043	0.195387103	0.049430036	0.077807869	no	ExcitDL-M3
Frontal cortex	FrC_ExN_L6ITCar3	MDH1	4190	0.559673832	Up	Possible DEG	0.18759	0.127155188	0.004657857	0.239464844	0.014845532	0.079176183	no	ExcitDL-M14
Frontal cortex	FrC_ExN_L6ITCar3	PCMT1	5110	0.838398814	Up	Possible DEG	0.181818	0.104405248	7.26E-05	0.145349353	0.063461143	0.019964634	no	Not Assigned
Frontal cortex	FrC_ExN_L6ITCar3	TBC1D32	221322	0.946627131	Up	Possible DEG	0.181818	0.104581627	0.00082462	0.156683809	0.052479445	0.038537734	no	Not Assigned
Frontal cortex	FrC_ExN_L6ITCar3	KIAA1328	57536	0.885841364	Up	Possible DEG	0.181818	0.104782051	0.000658105	0.157992725	0.051571377	0.035097915	no	ExcitDL-M25
Frontal cortex	FrC_ExN_L6ITCar3	CUL1	8454	0.842846553	Up	Possible DEG	0.181818	0.105999414	0.000550674	0.164942812	0.047056017	0.032517923	no	ExcitDL-M1
Frontal cortex	FrC_ExN_L6ITCar3	CKAP5	9793	0.813194959	Up	Possible DEG	0.181818	0.106376119	1.83E-05	0.155227963	0.057524274	0.008514407	no	ExcitDL-M14
Frontal cortex	FrC_ExN_L6ITCar3	ZNF780B	163131	0.794662713	Up	Possible DEG	0.181818	0.106962088	0.000389298	0.157544042	0.056380134	0.028982005	no	ExcitDL-M3
Frontal cortex	FrC_ExN_L6ITCar3	NOP56	10528	0.340993328	Up	Possible DEG	0.181818	0.107153822	0.000942853	0.176965187	0.037342458	0.039972506	no	ExcitDL-M3
Frontal cortex	FrC_ExN_L6ITCar3	LMO7	4008	0.898443291	Up	Possible DEG	0.181818	0.107243511	0.000186107	0.16763668	0.046850341	0.021524015	no	ExcitDL-M23
Frontal cortex	FrC_ExN_L6ITCar3	PRRT2	112476	0.717568569	Up	Possible DEG	0.181818	0.107299452	0.000690027	0.157963809	0.056635094	0.035837833	no	Not Assigned
Frontal cortex	FrC_ExN_L6ITCar3	CYP51A1	1595	0.544106746	Up	Possible DEG	0.181818	0.107318123	0.000377071	0.162404442	0.052231803	0.02848216	no	ExcitDL-M4
Frontal cortex	FrC_ExN_L6ITCar3	YAF2	10138	0.865085248	Up	Possible DEG	0.181818	0.107984946	5.79E-05	0.158995718	0.056974174	0.017517718	no	Not Assigned
Frontal cortex	FrC_ExN_L6ITCar3	DYNC1H1	1778	0.967383247	Up	Possible DEG	0.181818	0.111624747	0.001263322	0.172356185	0.050893309	0.04393808	no	ExcitDL-M12
Frontal cortex	FrC_ExN_L6ITCar3	DENND4A	10260	0.954781319	Up	Possible DEG	0.181818	0.112464545	0.000886737	0.188971442	0.035957647	0.038980073	no	ExcitDL-M1
Frontal cortex	FrC_ExN_L6ITCar3	YWHAH	7533	0.85544848	Up	Possible DEG	0.177489	0.121998216	0.003444718	0.188856603	0.055139829	0.070834893	no	ExcitDL-M28
Frontal cortex	FrC_ExN_L6ITCar3	ITM2B	9445	0.61823573	Up	Possible DEG	0.176768	0.135772944	0.006083864	0.300250538	-0.02870465	0.089268841	no	ExcitDL-M22
Frontal cortex	FrC_ExN_L6ITCar3	PAN3	255967	0.926612305	Up	Possible DEG	0.17316	0.106848104	0.001827538	0.169238749	0.04445746	0.053122418	no	Not Assigned
Frontal cortex	FrC_ExN_L6ITCar3	PDE3B	5140	0.771682728	Up	Possible DEG	0.17316	0.12066557	0.003636454	0.187169352	0.054161789	0.072097234	no	ExcitDL-M9
Frontal cortex	FrC_ExN_L6ITCar3	KNDC1	85442	0.753891772	Up	Possible DEG	0.164502	0.105380942	0.001968547	0.161979107	0.048782777	0.055667414	no	Not Assigned
Frontal cortex	FrC_ExN_L6ITCar3	FAIM2	23017	0.588584136	Up	Possible DEG	0.147186	0.120231347	0.004381499	0.216214183	0.024248511	0.077807869	no	ExcitDL-M22
Frontal cortex	FrC_ExN_L6ITCar3	AKAP12	9590	0.818383988	Up	Possible DEG	0.142857	0.11150758	0.00266528	0.17125289	0.051762269	0.063435332	no	Not Assigned
Frontal cortex	FrC_ExN_L6ITCar3	PHF14	9678	0.963676798	Up	Possible DEG	0.142857	0.113274055	0.002655672	0.179049612	0.047498498	0.063435332	no	Not Assigned
Frontal cortex	FrC_ExN_L6ITCar3	PREPL	9581	0.939214233	Up	Possible DEG	0.138528	0.122107665	0.00473137	0.195368531	0.048846799	0.079543373	no	ExcitDL-M22
Frontal cortex	FrC_ExN_L6ITCar3	FNIP1	96459	0.959970348	Up	Possible DEG	0.131313	0.111992946	0.003093488	0.171922804	0.052063088	0.067054052	no	Not Assigned
Frontal cortex	FrC_ExN_L6ITCar3	HSPH1	10808	0.879911045	Up	Possible DEG	0.119048	0.134628867	0.007354785	0.216107726	0.053150008	0.097063538	no	ExcitDL-M28
Frontal cortex	FrC_ExN_L6ITCar3	ANKRD11	29123	0.983691623	Up	Possible DEG	0.10101	0.12850252	0.00695873	0.215039456	0.041965584	0.095344619	no	ExcitDL-M3
Frontal cortex	FrC_ExN_L6ITCar3	LRRTM4	80059	0.913269088	Up	Possible DEG	0.0952381	0.245149716	0.009072544	0.388736885	0.101562546	0.108154636	no	Not Assigned
Frontal cortex	FrC_ExN_L6ITCar3	SPAG9	9043	0.910303929	Up	Possible DEG	0.0909091	0.095344011	0.000185327	0.140818612	0.04986941	0.021524015	no	ExcitDL-M22
Frontal cortex	FrC_ExN_L6ITCar3	TUT4	23318	0.911786509	Up	Possible DEG	0.0909091	0.096356073	0.000137607	0.139372361	0.053339784	0.021524015	no	ExcitDL-M21
Frontal cortex	FrC_ExN_L6ITCar3	WRN	7486	0.8102298	Up	Possible DEG	0.0909091	0.096444299	0.001014921	0.155967666	0.036920932	0.041391783	no	ExcitDL-M28
Frontal cortex	FrC_ExN_L6ITCar3	WDR33	55339	0.842846553	Up	Possible DEG	0.0909091	0.097300812	0.000527948	0.148965022	0.045636601	0.032077591	no	ExcitDL-M22
Frontal cortex	FrC_ExN_L6ITCar3	PDE4DIP	9659	0.924388436	Up	Possible DEG	0.0909091	0.098174393	0.000958452	0.147770792	0.048577993	0.04031514	no	ExcitDL-M25
Frontal cortex	FrC_ExN_L6ITCar3	PARP8	79668	0.613046701	Up	Possible DEG	0.0909091	0.098213863	0.000371318	0.147528624	0.048899101	0.028246484	no	Not Assigned
Frontal cortex	FrC_ExN_L6ITCar3	RGS7BP	401190	0.85544848	Up	Possible DEG	0.0909091	0.098768713	0.00077374	0.157990065	0.039547362	0.038069425	no	ExcitDL-M17
Frontal cortex	FrC_ExN_L6ITCar3	PNISR	25957	0.993328391	Up	Possible DEG	0.0909091	0.098883524	0.000804337	0.171586187	0.026180861	0.038380288	no	ExcitDL-M19
Frontal cortex	FrC_ExN_L6ITCar3	NCOR1	9611	0.948851001	Up	Possible DEG	0.0909091	0.098984908	0.000572804	0.15703492	0.040934896	0.033031685	no	Not Assigned
Frontal cortex	FrC_ExN_L6ITCar3	HLCS	3141	0.805782061	Up	Possible DEG	0.0909091	0.099287016	0.000314882	0.147594096	0.050979937	0.027237327	no	ExcitDL-M23
Frontal cortex	FrC_ExN_L6ITCar3	SLAIN1	122060	0.85841364	Up	Possible DEG	0.0909091	0.099815515	0.001402469	0.15198552	0.04764551	0.047009004	no	Not Assigned
Frontal cortex	FrC_ExN_L6ITCar3	ROCK1	6093	0.869532987	Up	Possible DEG	0.0909091	0.10017477	0.000626043	0.153646908	0.046702632	0.03497362	no	Not Assigned
Frontal cortex	FrC_ExN_L6ITCar3	DZIP1	22873	0.881393625	Up	Possible DEG	0.0909091	0.100721663	8.21E-05	0.140123726	0.061319601	0.020240252	no	ExcitDL-M19
Frontal cortex	FrC_ExN_L6ITCar3	SKP1	6500	0.771682728	Up	Possible DEG	0.0909091	0.101195587	0.000407828	0.148165145	0.054226028	0.029162408	no	ExcitDL-M22
Frontal cortex	FrC_ExN_L6ITCar3	TYRO3	7301	0.719792439	Up	Possible DEG	0.0909091	0.101358789	1.22E-06	0.147067815	0.055649763	0.002142517	no	ExcitDL-M11
Frontal cortex	FrC_ExN_L6ITCar3	ARHGAP32	9743	0.994810971	Up	Possible DEG	0.0909091	0.101424973	0.000298121	0.23426817	-0.031418224	0.026647083	no	ExcitDL-M7
Frontal cortex	FrC_ExN_L6ITCar3	TMEM41B	440026	0.755374351	Up	Possible DEG	0.0909091	0.101665065	0.001120606	0.153912057	0.049418072	0.043166706	no	ExcitDL-M14
Frontal cortex	FrC_ExN_L6ITCar3	PHF3	23469	0.885841364	Up	Possible DEG	0.0909091	0.102109717	0.000903296	0.153218606	0.051000827	0.039322215	no	Not Assigned
Frontal cortex	FrC_ExN_L6ITCar3	SV2A	9900	0.645663454	Up	Possible DEG	0.0909091	0.103116796	0.000110653	0.148210834	0.058022757	0.021138269	no	ExcitDL-M22
Frontal cortex	FrC_ExN_L6ITCar3	TXNDC16	57544	0.8102298	Up	Possible DEG	0.0909091	0.103511854	0.0003271	0.154475439	0.05254827	0.027589795	no	Not Assigned
Frontal cortex	FrC_ExN_L6ITCar3	SERINC1	57515	0.66864344	Up	Possible DEG	0.0909091	0.103802678	0.000656203	0.235831194	-0.028225838	0.035097915	no	ExcitDL-M22
Frontal cortex	FrC_ExN_L6ITCar3	SETD2	29072	0.955522609	Up	Possible DEG	0.0909091	0.113316303	0.004765449	0.177304218	0.049328387	0.079811785	no	ExcitDL-M3
Frontal cortex	FrC_ExN_L6ITCar3	IQSEC2	23096	0.860637509	Up	Possible DEG	0.0901876	0.096655445	0.001596659	0.152135281	0.04117561	0.050143969	no	Not Assigned
Frontal cortex	FrC_ExN_L6ITCar3	HOOK3	84376	0.933283914	Up	Possible DEG	0.0901876	0.100153864	0.001620425	0.163305677	0.037002051	0.050143969	no	ExcitDL-M25
Frontal cortex	FrC_ExN_L6ITCar3	PSAP	5660	0.566345441	Up	Possible DEG	0.0887446	0.09966685	0.001763676	0.285084581	-0.085750881	0.05160486	no	ExcitDL-M14
Frontal cortex	FrC_ExN_L6ITCar3	CKB	1152	0.42624166	Up	Possible DEG	0.0873016	0.376629392	0.009142882	0.762769522	-0.009510738	0.108469959	no	ExcitDL-M14
Frontal cortex	FrC_ExN_L6ITCar3	TSGA10	80705	0.76204596	Up	Possible DEG	0.0851371	0.105577535	0.005092312	0.16696683	0.04418824	0.082618705	no	ExcitDL-M16
Frontal cortex	FrC_ExN_L6ITCar3	MCPH1	79648	0.901408451	Up	Possible DEG	0.0779221	0.104615042	0.005550415	0.166671781	0.042558303	0.086155936	no	ExcitDL-M28
Frontal cortex	FrC_ExN_L6ITCar3	STXBP1	6812	0.987398073	Up	Possible DEG	0.0757576	0.104066242	0.002401376	0.155074276	0.053058207	0.059900379	no	ExcitDL-M1
Frontal cortex	FrC_ExN_L6ITCar3	PER3	8863	0.782802076	Up	Possible DEG	0.0735931	0.106823024	0.00571434	0.204680088	0.00896596	0.087391087	no	Not Assigned
Frontal cortex	FrC_ExN_L6ITCar3	SMAP1	60682	0.947368421	Up	Possible DEG	0.0735931	0.108987829	0.00570466	0.168558041	0.049417618	0.087391087	no	Not Assigned
Frontal cortex	FrC_ExN_L6ITCar3	NEMF	9147	0.889547813	Up	Possible DEG	0.0707071	0.096586025	0.002711321	0.149274567	0.043897483	0.064197864	no	ExcitDL-M19
Frontal cortex	FrC_ExN_L6ITCar3	TBC1D19	55296	0.871015567	Up	Possible DEG	0.0699856	0.100530696	0.002775227	0.162461854	0.038599538	0.06493846	no	Not Assigned
Frontal cortex	FrC_ExN_L6ITCar3	SLC22A17	51310	0.408450704	Up	Possible DEG	0.0606061	0.154074436	0.008976245	0.335918468	-0.027769596	0.107521175	no	ExcitDL-M14
Frontal cortex	FrC_ExN_L6ITCar3	PPIA	5478	0.530022239	Up	Possible DEG	0.0541126	0.09609348	0.003996246	0.163325599	0.028861362	0.074968288	no	ExcitDL-M14
Frontal cortex	FrC_ExN_L6ITCar3	XPO1	7514	0.929577465	Up	Possible DEG	0.047619	0.104559837	0.007392127	0.17615542	0.032964254	0.097166616	no	Not Assigned
Frontal cortex	FrC_ExN_L6ITCar3	PPM1E	22843	0.968865827	Up	Possible DEG	0.0454545	0.114477803	0.008038462	0.185286152	0.043669453	0.101791294	no	ExcitDL-M23
Frontal cortex	FrC_ExN_L6ITCar3	SEC63	11231	0.80726464	Up	Possible DEG	0.0425685	0.102784604	0.005106862	0.164911556	0.040657652	0.082618705	no	ExcitDL-M19
Frontal cortex	FrC_ExN_L6ITCar3	RIF1	55183	0.854707191	Up	Possible DEG	0.041847	0.103852908	0.005143552	0.160853893	0.046851924	0.083086951	no	Not Assigned
Frontal cortex	FrC_ExN_L6ITCar3	THY1	7070	0.868050408	Up	Possible DEG	0.038961	0.100957149	0.005489341	0.161111558	0.040802739	0.08595427	no	Not Assigned
Frontal cortex	FrC_ExN_L6ITCar3	HSP90B1	7184	0.324684952	Up	Possible DEG	0.036075	0.103053277	0.005897832	0.279598689	-0.073492134	0.088599643	no	ExcitDL-M14
Frontal cortex	FrC_ExN_L6ITCar3	GUCY1A2	2977	0.947368421	Up	Possible DEG	0.030303	0.143485458	0.010014665	0.274767291	0.012203625	0.111573697	no	ExcitDL-M11
Frontal cortex	FrC_ExN_L6ITCar3	FRMPD4	9758	0.987398073	Up	Possible DEG	0.025974	0.123330775	0.0095924	0.223321076	0.023340475	0.109688789	no	ExcitDL-M9
Frontal cortex	FrC_ExN_L6ITCar3	CDH18	1016	0.874722016	Up	Possible DEG	0.023088	0.159327394	0.010211713	0.292602299	0.026052489	0.112570228	no	Not Assigned
Frontal cortex	FrC_ExN_L6ITCar3	MED13	9969	0.914010378	Up	Possible DEG	0.021645	0.099342082	0.007621036	0.165307158	0.033377005	0.098918942	no	ExcitDL-M14
Frontal cortex	FrC_ExN_L6ITCar3	APLP2	334	0.815418829	Up	Possible DEG	0.020202	0.112402378	0.00860877	0.181273191	0.043531564	0.105357534	no	ExcitDL-M14
Frontal cortex	FrC_ExN_L6ITCar3	ATP5F1A	498	0.486286138	Up	Possible DEG	0.011544	0.108370126	0.009770693	0.207337145	0.009403107	0.110694581	no	ExcitDL-M14
Frontal cortex	FrC_ExN_L6ITCar3	LRBA	987	0.962935508	Up	Possible DEG	0.00505051	0.098737605	0.009966098	0.160855741	0.03661947	0.111573697	no	Not Assigned
Frontal cortex	FrC_ExN_L6ITCar3	SRRM2	23524	0.913269088	Up	Possible DEG	0.002886	0.099407461	0.010288111	0.165735227	0.033079694	0.113063814	no	Not Assigned
Frontal cortex	FrC_ExN_L6ITCar3	PLD5	200150	0.852483321	Down	Probable DEG	1	-0.3745797	1.52E-06	-0.235103381	-0.51405602	0.002142517	no	ExcitDL-M24
Frontal cortex	FrC_ExN_L6ITCar3	TNR	7143	0.965900667	Down	Probable DEG	1	-0.268353957	0.000387244	-0.104383196	-0.432324717	0.028982005	no	Not Assigned
Frontal cortex	FrC_ExN_L6ITCar3	MYO10	4651	0.799110452	Down	Probable DEG	1	-0.267763124	4.33E-06	-0.1534982	-0.382028048	0.005165425	no	ExcitDL-M24
Frontal cortex	FrC_ExN_L6ITCar3	ELMO1	9844	0.90585619	Down	Probable DEG	1	-0.239794208	1.60E-06	-0.151180835	-0.328407582	0.002142517	no	Not Assigned
Frontal cortex	FrC_ExN_L6ITCar3	KCNN2	3781	0.851000741	Down	Probable DEG	1	-0.208624684	0.000122277	-0.106927536	-0.310321831	0.021524015	no	Not Assigned
Frontal cortex	FrC_ExN_L6ITCar3	GFRA1	2674	0.796886583	Down	Probable DEG	1	-0.20014574	0.000109605	-0.114431203	-0.285860276	0.021138269	no	ExcitDL-M24
Frontal cortex	FrC_ExN_L6ITCar3	DCHS2	54798	0.793180133	Down	Probable DEG	1	-0.19315953	2.00E-05	-0.107852063	-0.278466996	0.008955293	no	ExcitDL-M29
Frontal cortex	FrC_ExN_L6ITCar3	SNTB1	6641	0.722016308	Down	Probable DEG	1	-0.183024985	0.001380344	-0.074749981	-0.29129999	0.046620463	no	#N/A
Frontal cortex	FrC_ExN_L6ITCar3	WSB1	26118	0.967383247	Down	Probable DEG	0.909091	-0.180874199	0.000168671	-0.097111042	-0.264637355	0.021524015	no	Not Assigned
Frontal cortex	FrC_ExN_L6ITCar3	FAP	2191	0.738324685	Down	Probable DEG	0.909091	-0.17964511	0.000175936	-0.099154757	-0.260135462	0.021524015	no	ExcitDL-M11
Frontal cortex	FrC_ExN_L6ITCar3	RIMS1	22999	0.996293551	Down	Probable DEG	0.904762	-0.203936042	0.001972181	-0.099841602	-0.308030482	0.055667414	no	Not Assigned
Frontal cortex	FrC_ExN_L6ITCar3	RXFP1	59350	0.963676798	Down	Probable DEG	0.818182	-0.172248025	0.001171998	-0.076324978	-0.268171073	0.043616	no	Not Assigned
Frontal cortex	FrC_ExN_L6ITCar3	SH3RF3	344558	0.958487769	Down	Probable DEG	0.818182	-0.171635156	1.62E-05	-0.111526039	-0.231744272	0.00832774	no	ExcitDL-M23
Frontal cortex	FrC_ExN_L6ITCar3	SYT10	341359	0.62120089	Down	Probable DEG	0.818182	-0.170835258	5.39E-05	-0.094835262	-0.246835254	0.016996589	no	ExcitDL-M24
Frontal cortex	FrC_ExN_L6ITCar3	ST6GAL2	84620	0.704225352	Down	Probable DEG	0.727273	-0.157911781	0.000353901	-0.062397362	-0.2534262	0.027589795	no	Not Assigned
Frontal cortex	FrC_ExN_L6ITCar3	SV2B	9899	0.982950334	Down	Probable DEG	0.707792	-0.167713211	0.00213208	-0.083552711	-0.251873711	0.057315004	no	Not Assigned
Frontal cortex	FrC_ExN_L6ITCar3	KCNQ3	3786	0.99777613	Down	Probable DEG	0.545455	-0.146427575	0.00017137	-0.070902555	-0.221952595	0.021524015	no	Not Assigned
Frontal cortex	FrC_ExN_L6ITCar3	HIVEP2	3097	0.985174203	Down	Probable DEG	0.545455	-0.142752582	0.001261754	-0.070944599	-0.214560565	0.04393808	no	ExcitDL-M21
Frontal cortex	FrC_ExN_L6ITCar3	SOBP	55084	0.989621942	Down	Probable DEG	0.545455	-0.141025049	0.00149874	-0.069363568	-0.212686531	0.048708472	no	ExcitDL-M29
Frontal cortex	FrC_ExN_L6ITCar3	ITGA11	22801	0.685693106	Down	Probable DEG	0.525974	-0.170282027	0.00351287	-0.068783793	-0.271780261	0.071226934	no	Not Assigned
Frontal cortex	FrC_ExN_L6ITCar3	MACROD2	140733	0.987398073	Up	Probable DEG	0.865079	0.187839133	0.002121723	0.308694543	0.066983724	0.057315004	yes	ExcitDL-M21
Frontal cortex	FrC_ExN_L6ITCar3	CCDC88A	55704	0.981467754	Up	Probable DEG	1	0.184959792	0.001023401	0.293213723	0.07670586	0.041579542	no	ExcitDL-M17
Frontal cortex	FrC_ExN_L6ITCar3	ATP1A3	478	0.492216457	Up	Probable DEG	1	0.188738642	0.000500813	0.334835492	0.042641791	0.031598379	no	ExcitDL-M14
Frontal cortex	FrC_ExN_L6ITCar3	ANKRD12	23253	0.983691623	Up	Probable DEG	1	0.189209364	0.00082748	0.277370059	0.10104867	0.038537734	no	ExcitDL-M16
Frontal cortex	FrC_ExN_L6ITCar3	ROBO1	6091	0.897702001	Up	Probable DEG	1	0.245191683	0.000326379	0.383330805	0.10705256	0.027589795	no	ExcitDL-M29
Frontal cortex	FrC_ExN_L6ITCar3	CCDC144A	9720	0.919940697	Up	Probable DEG	1	0.324372326	0.000289343	0.441228066	0.207516587	0.026540148	no	ExcitDL-M3
Frontal cortex	FrC_ExN_L6ITCar3	ATP1B1	481	0.702742772	Up	Probable DEG	1	0.404340531	0.000431305	0.61161485	0.197066212	0.029614947	no	ExcitDL-M14
Frontal cortex	FrC_ExN_L6ITCar3	GRM1	2911	0.910303929	Up	Probable DEG	0.909091	0.17706101	1.81E-05	0.310384709	0.043737311	0.008514407	no	ExcitDL-M11
Frontal cortex	FrC_ExN_L6ITCar3	NFIA	4774	0.637509266	Up	Probable DEG	0.909091	0.179749956	0.000168969	0.266984262	0.09251565	0.021524015	no	ExcitDL-M29
Frontal cortex	FrC_ExN_L6ITCar3	CLIP1	6249	0.95181616	Up	Probable DEG	0.818182	0.166117058	0.000601149	0.240878907	0.091355209	0.034297496	no	ExcitDL-M3
Frontal cortex	FrC_ExN_L6ITCar3	RTN3	10313	0.985915493	Up	Probable DEG	0.818182	0.171163142	0.000142537	0.257921681	0.084404604	0.021524015	no	ExcitDL-M28
Frontal cortex	FrC_ExN_L6ITCar3	CLSTN1	22883	0.957746479	Up	Probable DEG	0.818182	0.172001693	6.42E-07	0.226352647	0.117650739	0.00137799	no	Not Assigned
Frontal cortex	FrC_ExN_L6ITCar3	MAPK14	1432	0.922164566	Up	Probable DEG	0.727273	0.158787672	3.42E-05	0.233030916	0.084544428	0.013336363	no	Not Assigned
Frontal cortex	FrC_ExN_L6ITCar3	TENM2	57451	0.955522609	Up	Probable DEG	0.727273	0.161421836	0.000391795	0.323618662	-0.000774991	0.028982005	no	ExcitDL-M1
Frontal cortex	FrC_ExN_L6ITCar3	AKAP9	10142	0.962935508	Up	Probable DEG	0.727273	0.162059832	0.00108124	0.242220963	0.081898701	0.042953271	no	ExcitDL-M3
Frontal cortex	FrC_ExN_L6ITCar3	GNAS	2778	0.732394366	Up	Probable DEG	0.722222	0.355656876	0.003147055	0.906286836	-0.194973084	0.067241662	no	ExcitDL-M14
Frontal cortex	FrC_ExN_L6ITCar3	KDM5A	5927	0.896219422	Up	Probable DEG	0.636364	0.150829108	3.52E-05	0.218423609	0.083234606	0.013336363	no	ExcitDL-M19
Frontal cortex	FrC_ExN_L6ITCar3	TFDP2	7029	0.912527798	Up	Probable DEG	0.636364	0.152310969	0.001106118	0.232734978	0.071886959	0.04314262	no	ExcitDL-M16
Frontal cortex	FrC_ExN_L6ITCar3	DDX24	57062	0.788732394	Up	Probable DEG	0.636364	0.152400486	0.000655845	0.234747893	0.070053079	0.035097915	no	ExcitDL-M14
Frontal cortex	FrC_ExN_L6ITCar3	ELAVL3	1995	0.957746479	Up	Probable DEG	0.545455	0.145782579	0.000783793	0.221812159	0.069752999	0.038213485	no	ExcitDL-M3
Frontal cortex	FrC_InN_CGE_LAMP5	CDH13	1012	0.875063743	Down	Possible DEG	0.0555556	-0.372652985	0.000210407	-0.206114906	-0.539191064	0.132425312	no	Not Assigned
Frontal cortex	FrC_InN_CGE_LAMP5	NYAP2	57624	0.959204488	Down	Possible DEG	0.0505051	-0.151750982	6.64E-05	-0.057434591	-0.246067374	0.132425312	no	Inhib_CGE_M6
Frontal cortex	FrC_InN_CGE_LAMP5	SAMD4A	23034	0.789393167	Down	Possible DEG	0.020202	-0.127028905	0.000215462	-0.068835458	-0.185222352	0.132425312	no	Not Assigned
Frontal cortex	FrC_InN_CGE_LAMP5	CIRBP	1153	0.804691484	Down	Possible DEG	0.0151515	-0.118325228	9.19E-05	-0.058554226	-0.178096231	0.132425312	no	Not Assigned
Frontal cortex	FrC_InN_CGE_LAMP5	ZNF451	26036	0.800101989	Up	Possible DEG	0.162338	0.134486604	3.08E-05	0.193577742	0.075395466	0.104209949	no	Inhib_CGE_M4
Frontal cortex	FrC_InN_CGE_LAMP5	CDK17	5128	0.754207037	Up	Possible DEG	0.0649351	0.111945009	3.01E-05	0.160650706	0.063239313	0.104209949	no	Inhib_CGE_M6
Frontal cortex	FrC_InN_CGE_LAMP5	KHDRBS2	202559	0.653748088	Up	Possible DEG	0.0555556	0.21621086	0.000160631	0.458572129	-0.026150409	0.132425312	no	Inhib_CGE_M18
Frontal cortex	FrC_InN_CGE_LAMP5	GRID2	2895	0.768485467	Up	Possible DEG	0.0555556	0.241509629	0.000219292	0.349236364	0.133782893	0.132425312	no	Inhib_CGE_M18
Frontal cortex	FrC_InN_CGE_LAMP5	MAP1B	4131	0.640489546	Up	Possible DEG	0.0555556	0.375990498	0.000125024	0.559335628	0.192645368	0.132425312	no	Inhib_CGE_M12
Frontal cortex	FrC_InN_CGE_LAMP5	PHF3	23469	0.820499745	Up	Possible DEG	0.0252525	0.134813795	0.000110042	0.201701781	0.067925809	0.132425312	no	Inhib_CGE_M4
Frontal cortex	FrC_InN_CGE_LAMP5	XRN1	54464	0.856705762	Up	Possible DEG	0.0151515	0.120917425	0.0002216	0.183634078	0.058200772	0.132425312	no	Inhib_CGE_M13
Frontal cortex	FrC_InN_CGE_LAMP5	KCNT2	343450	0.831718511	Up	Probable DEG	1	0.267362406	2.43E-07	0.367151959	0.167572853	0.002471688	no	Inhib_CGE_M12
Frontal cortex	FrC_InN_CGE_NDNF	SUMF1	285362	0.761626206	Up	Possible DEG	0.281385	0.145243385	3.92E-05	0.207042996	0.083443774	0.096118946	no	Not Assigned
Frontal cortex	FrC_InN_CGE_VIP	RUNDC3B	154661	0.849837486	Up	Possible DEG	0.0909091	0.100977918	3.92E-06	0.142201869	0.059753966	0.038637245	no	Inhib_CGE_M18
Frontal cortex	FrC_InN_MGE_LAMP5	KCNT2	343450	0.748129676	Up	Possible DEG	0.47619	0.233091149	9.11E-06	0.326095392	0.140086907	0.093179845	no	Inhib_MGE_M7
Frontal cortex	FrC_InN_MGE_SST	ZNF385D	79750	0.913291605	Down	Possible DEG	0.437229	-0.148216275	0.000184293	-0.080831948	-0.215600602	0.069273986	no	Inhib_MGE_M3
Frontal cortex	FrC_InN_MGE_SST	COL25A1	84570	0.800994109	Down	Possible DEG	0.437229	-0.142839414	7.59E-05	-0.077856533	-0.207822295	0.069273986	no	Inhib_MGE_M10
Frontal cortex	FrC_InN_MGE_SST	RCAN1	1827	0.466310751	Down	Possible DEG	0.181818	-0.111821871	7.45E-06	-0.060901687	-0.162742054	0.020845513	no	Inhib_MGE_M8
Frontal cortex	FrC_InN_MGE_SST	PIP5K1B	8395	0.866531664	Down	Possible DEG	0.181818	-0.104722382	9.45E-06	-0.047091812	-0.162352952	0.020845513	no	Inhib_MGE_M6
Frontal cortex	FrC_InN_MGE_SST	SOX5	6660	0.763346834	Down	Possible DEG	0.165945	-0.174299723	0.000377979	-0.092200015	-0.256399432	0.109125877	no	Inhib_MGE_M3
Frontal cortex	FrC_InN_MGE_SST	ELAVL2	1993	0.91890648	Down	Possible DEG	0.145743	-0.110851514	0.000137355	-0.058995928	-0.1627071	0.069273986	no	Not Assigned
Frontal cortex	FrC_InN_MGE_SST	TOX3	27324	0.661910898	Down	Possible DEG	0.145743	-0.105678704	0.000174203	-0.058401834	-0.152955573	0.069273986	no	Not Assigned
Frontal cortex	FrC_InN_MGE_SST	GPR137C	283554	0.789304124	Up	Possible DEG	0.291486	0.127896025	8.51E-05	0.184211112	0.071580937	0.069273986	no	Not Assigned
Frontal cortex	FrC_InN_MGE_SST	TBC1D32	221322	0.765095729	Up	Possible DEG	0.272727	0.113790764	4.14E-06	0.157248252	0.070333277	0.020845513	no	Inhib_MGE_M10
Frontal cortex	FrC_InN_MGE_SST	SLC39A10	57181	0.471005155	Up	Possible DEG	0.145743	0.107118524	8.04E-05	0.153654704	0.060582344	0.069273986	no	Not Assigned
Frontal cortex	FrC_InN_MGE_SST	PDZRN4	29951	0.463549337	Down	Probable DEG	0.728716	-0.177513953	0.000106017	-0.09514961	-0.259878296	0.069273986	no	Inhib_MGE_M6
Frontal cortex	FrC_InN_MGE_SST	CHN1	1123	0.601435935	Up	Probable DEG	1	0.184479311	7.54E-06	0.257526891	0.111431732	0.020845513	no	Not Assigned
Frontal cortex	FrC_InN_MGE_TAC1	CHN1	1123	0.727986187	Up	Possible DEG	0.454545	0.131909381	3.21E-07	0.174954592	0.088864169	0.003313211	no	Not Assigned
Frontal cortex	FrC_InN_MGE_TAC1	VPS13A	23230	0.87505886	Up	Possible DEG	0.0909091	0.097505622	1.64E-06	0.133728294	0.061282949	0.005657898	no	Not Assigned
Frontal cortex	FrC_InN_MGE_TAC1	SYN3	8224	0.847119761	Up	Possible DEG	0.0865801	0.157885279	0.000550508	0.241212758	0.074557799	0.113768059	no	Inhib_MGE_M8
Frontal cortex	FrC_Micro	SYNDIG1	79953	0.840962441	Down	Possible DEG	0.150794	-0.43869379	5.49E-05	-0.210612999	-0.666774581	0.230332475	no	Micro_M12
Frontal cortex	FrC_Oligo	MOBP	4336	0.836605159	Down	Possible DEG	0.238095	-0.23486114	8.43E-05	-0.110608291	-0.359113989	0.134395197	no	Oligo_M6
Frontal cortex	FrC_Oligo	UGT8	7368	0.758670717	Down	Possible DEG	0.151515	-0.150405468	4.32E-05	-0.089179796	-0.21163114	0.103365622	no	Oligo_M12
Frontal cortex	FrC_Oligo	STK39	27347	0.608015596	Down	Possible DEG	0.0649351	-0.117097026	0.000114967	-0.068043807	-0.166150246	0.137414873	no	Oligo_M7
Frontal cortex	FrC_OPC	PLLP	51090	0.578071464	Down	Possible DEG	0.437229	-0.142119199	1.21E-05	-0.087566497	-0.196671901	0.084101724	no	OPC_M11
* CI: confidence interval, ER: expression rate wihtin a cell cluster.
