# Supplementary material for: Disturbances of paraventricular thalamic nucleus neurons in bipolar disorder revealed by single-nucleus analysis
Source: Nat Commun. 2026 Jan 7;17:1338. doi: 10.1038/s41467-025-68094-5 (PMC12873406; doi:10.1038/s41467-025-68094-5)
Supplement: Supplementary file 3 — Supplementary Data 1-31 [file 41467_2025_68094_MOESM3_ESM.zip › SupplementaryData/DataS11.DEGGO.txt]

#### Robust DEG-GOs in BD (FDR < 0.05)
Region	Cluster	Direction	Ontology	GO ID	Description	GSEA.overlap (enrichmentScore)	Robustness	Fold-change	GeneRatio	BgRatio	raw P value (one-sided permutation test)	adjusted P value (FDR)	Storey q-values	Count	Gene
Medial thalamus	Tha_ExN_CALB	Down	CC	GO:1990351	transporter complex	0.708501553	0.839105339	5.904394299	8/64	421/19886	5.92E-05	0.000549033	0.00039083	8	KCNQ3/CACNA1C/SHISA9/PDE4D/KCNC2/KCND2/GRIN2A/KCNB2
Medial thalamus	Tha_ExN_CALB	Down	CC	GO:0034702	monoatomic ion channel complex	0.70682224	0.777777778	8.285833333	8/64	300/19886	5.20E-06	0.000103215	7.35E-05	8	KCNQ3/CACNA1C/SHISA9/PDE4D/KCNC2/KCND2/GRIN2A/KCNB2
Medial thalamus	Tha_ExN_CALB	Down	CC	GO:0044304	main axon	0.791081515	0.767676768	18.55037313	4/64	67/19886	6.42E-05	0.000557915	0.000397153	4	KCNQ3/LRRC7/KCNC2/ROBO2
Medial thalamus	Tha_ExN_CALB	Down	BP	GO:0050804	modulation of chemical synaptic transmission	.	0.727272727	8.091232931	13/62	489/18870	5.29E-09	3.19E-06	2.56E-06	13	KCNQ3/SHISA9/CUX2/CNTN4/CNTNAP4/SLC8A3/DLGAP4/DGKI/GRIN2A/RIMS1/GRM5/NRXN1/TMEM108
Medial thalamus	Tha_ExN_CALB	Down	BP	GO:0099177	regulation of trans-synaptic signaling	.	0.727272727	8.074720211	13/62	490/18870	5.42E-09	3.19E-06	2.56E-06	13	KCNQ3/SHISA9/CUX2/CNTN4/CNTNAP4/SLC8A3/DLGAP4/DGKI/GRIN2A/RIMS1/GRM5/NRXN1/TMEM108
Medial thalamus	Tha_ExN_CALB	Down	BP	GO:0034765	regulation of monoatomic ion transmembrane transport	0.702095932	0.721500722	6.033465966	9/62	454/18870	1.63E-05	0.001203189	0.000963325	9	KCNQ3/CACNA1C/PDE4D/KCNC2/KCND2/DMD/GRIN2A/KCNB2/GRM5
Medial thalamus	Tha_ExN_CALB	Down	BP	GO:0031346	positive regulation of cell projection organization	.	0.716450216	6.001363017	7/62	355/18870	0.000158962	0.006457146	0.005169871	7	ROBO1/LRRC7/CUX2/AUTS2/ROBO2/TOX/EFNA5
Medial thalamus	Tha_ExN_CALB	Down	CC	GO:0097060	synaptic membrane	0.723487465	0.670995671	10.27822837	13/64	393/19886	3.04E-10	4.22E-08	3.01E-08	13	LRRC7/CACNA1C/SHISA9/KCNC2/CNTNAP4/CNTN5/KCND2/DMD/DGKI/GRIN2A/RIMS1/GRM5/NRXN1
Medial thalamus	Tha_ExN_CALB	Down	BP	GO:0010975	regulation of neuron projection development	.	0.655122655	4.703054903	7/62	453/18870	0.000690592	0.015349391	0.012289388	7	ROBO1/LRRC7/CUX2/CTNNA2/ROBO2/TOX/EFNA5
Medial thalamus	Tha_ExN_CALB	Down	CC	GO:0099572	postsynaptic specialization	0.704427824	0.647186147	10.77637283	12/64	346/19886	9.29E-10	6.45E-08	4.59E-08	12	LRRC7/CACNA1C/SHISA9/KCND2/SLC8A3/CTNND2/DLGAP4/DGKI/GRIN2A/KALRN/GRM5/TMEM108
Medial thalamus	Tha_ExN_CALB	Down	BP	GO:0019932	second-messenger-mediated signaling	0.739723111	0.636363636	7.854318418	8/62	310/18870	7.59E-06	0.000744625	0.000596179	8	PDE10A/CACNA1C/PTPRJ/PDE4D/KCNC2/DMD/GRIN2A/GRM5
Medial thalamus	Tha_ExN_CALB	Down	BP	GO:0034329	cell junction assembly	.	0.604617605	5.459279618	8/62	446/18870	0.000101088	0.005412804	0.004333726	8	PTPRJ/CUX2/CNTN5/ROBO2/CTNND2/PRKCH/EFNA5/NRXN1
Medial thalamus	Tha_ExN_CALB	Down	CC	GO:0043204	perikaryon	0.720988025	0.591630592	12.51216443	6/64	149/19886	8.38E-06	0.000145659	0.000103688	6	CACNA1C/KCNC2/KCND2/SLC8A3/CTNND2/KCNB2
Medial thalamus	Tha_ExN_CALB	Down	CC	GO:0031256	leading edge membrane	.	0.585858586	6.943435754	4/64	179/19886	0.0026487	0.0136359	0.009706737	4	SHISA9/PTPRJ/KCNC2/ROBO2
Medial thalamus	Tha_ExN_CALB	Down	CC	GO:0031252	cell leading edge	.	0.556277056	3.672798463	5/64	423/19886	0.011610564	0.040346711	0.02872087	5	SHISA9/PTPRJ/KCNC2/ROBO2/ARHGAP18
Medial thalamus	Tha_ExN_CALB	Down	MF	GO:0098632	cell-cell adhesion mediator activity	.	0.545454545	17.78461538	3/60	52/18496	0.000640536	0.011968061	0.009913148	3	GLDN/CNTN4/CNTN5
Medial thalamus	Tha_ExN_CALB	Down	MF	GO:0008013	beta-catenin binding	0.734692675	0.53030303	18.13333333	5/60	85/18496	8.15E-06	0.001491242	0.001235196	5	PTPRJ/CTNNA2/CTNND2/RORA/RNF220
Medial thalamus	Tha_ExN_CALB	Down	BP	GO:0007409	axonogenesis	.	0.53030303	na	na	na	na	na	na	na	AUTS2/CNTN4/CNTN5/CTNNA2/EFNA5/KALRN/NRXN1/ROBO1/ROBO2
Medial thalamus	Tha_ExN_CALB	Down	BP	GO:0050808	synapse organization	.	0.52958153	6.931476658	11/62	483/18870	4.32E-07	7.26E-05	5.81E-05	11	CUX2/CTNNA2/CNTN5/ROBO2/SLC8A3/CTNND2/EFNA5/GRM5/NRXN1/SEZ6L/TMEM108
Medial thalamus	Tha_ExN_CALB	Down	BP	GO:1901888	regulation of cell junction assembly	.	0.525252525	8.573375738	6/62	213/18870	7.00E-05	0.003925877	0.003143228	6	PTPRJ/CUX2/ROBO2/PRKCH/EFNA5/NRXN1
Medial thalamus	Tha_ExN_CALB	Down	BP	GO:0008038	neuron recognition	.	0.525252525	20.29032258	3/62	45/18870	0.00043439	0.011900265	0.009527868	3	ROBO1/CNTN4/ROBO2
Medial thalamus	Tha_ExN_CALB	Down	BP	GO:0050769	positive regulation of neurogenesis	.	0.523088023	7.545987737	6/62	242/18870	0.000141039	0.006068487	0.004858694	6	ROBO1/CUX2/ROBO2/PRKCH/EFNA5/GRM5
Medial thalamus	Tha_ExN_CALB	Down	CC	GO:0032279	asymmetric synapse	.	0.519480519	na	na	na	na	na	na	na	CACNA1C/CTNND2/DGKI/GRIN2A/GRM5/KALRN/LRRC7/SHISA9/SLC8A3
Medial thalamus	Tha_ExN_CALB	Down	BP	GO:0051962	positive regulation of nervous system development	.	0.502164502	7.346496107	7/62	290/18870	4.50E-05	0.002787428	0.002231736	7	ROBO1/CUX2/ROBO2/PRKCH/EFNA5/GRM5/NRXN1
Medial thalamus	Tha_Micro_1	Down	CC	GO:0043197	dendritic spine	.	0.952380952	11.20464278	5/51	174/19886	8.21E-05	0.006717227	0.005565376	5	SYNDIG1/CYFIP1/TIAM1/ABR/ZMYND8
Medial thalamus	Tha_Micro_1	Down	CC	GO:0044309	neuron spine	.	0.952380952	11.07731729	5/51	176/19886	8.67E-05	0.006717227	0.005565376	5	SYNDIG1/CYFIP1/TIAM1/ABR/ZMYND8
Medial thalamus	Tha_Micro_1	Down	BP	GO:0050807	regulation of synapse organization	.	0.766233766	na	na	na	na	na	na	na	SYNDIG1/CYFIP1/TIAM1/ZMYND8
Medial thalamus	Tha_Micro_1	Down	BP	GO:0050803	regulation of synapse structure or activity	.	0.766233766	na	na	na	na	na	na	na	SYNDIG1/CYFIP1/TIAM1/ZMYND8
Medial thalamus	Tha_Micro_1	Down	BP	GO:0051960	regulation of nervous system development	.	0.702741703	5.451056454	7/52	466/18870	0.000274097	0.046988007	0.043443298	7	SYNDIG1/CYFIP1/TIAM1/DIP2B/ITGAX/MACF1/CYSLTR1
Medial thalamus	Tha_ExN_CALB	Up	BP	GO:0050804	modulation of chemical synaptic transmission	.	1	6.388900175	25/151	489/18870	1.36E-13	1.46E-10	1.23E-10	25	RTN4/NEFL/GRID2/SYT4/MAP1B/YWHAH/SNCG/PREPL/MAP1A/GRIA3/CALB2/PRNP/SYP/STXBP1/MEF2C/GUCY1B1/INA/HMGCR/CALB1/ARF1/CAMK2B/NCDN/GRIN1/SYT11/DNM1
Medial thalamus	Tha_ExN_CALB	Up	BP	GO:0099177	regulation of trans-synaptic signaling	.	1	6.375861603	25/151	490/18870	1.42E-13	1.46E-10	1.23E-10	25	RTN4/NEFL/GRID2/SYT4/MAP1B/YWHAH/SNCG/PREPL/MAP1A/GRIA3/CALB2/PRNP/SYP/STXBP1/MEF2C/GUCY1B1/INA/HMGCR/CALB1/ARF1/CAMK2B/NCDN/GRIN1/SYT11/DNM1
Medial thalamus	Tha_ExN_CALB	Up	CC	GO:0098978	glutamatergic synapse	.	1	5.076358531	16/154	407/19886	1.15E-07	4.91E-06	3.25E-06	16	SV2A/RTN4/GRID2/SYT4/YWHAH/PRKAR1A/TIAM1/FXYD6/STXBP1/PTPRT/GUCY1B1/CALB1/RAB11A/PURA/DNM1/HCN1
Medial thalamus	Tha_ExN_CALB	Up	BP	GO:0086064	cell communication by electrical coupling involved in cardiac conduction	.	0.976911977	24.99337748	5/151	25/18870	1.43E-06	0.000268469	0.000225394	5	CALM1/ATP1B1/CALM3/ATP1A1/ATP1A3
Medial thalamus	Tha_ExN_CALB	Up	BP	GO:0010644	cell communication by electrical coupling	.	0.976911977	19.52607616	5/151	32/18870	5.19E-06	0.000486326	0.000408296	5	CALM1/ATP1B1/CALM3/ATP1A1/ATP1A3
Medial thalamus	Tha_ExN_CALB	Up	CC	GO:1990351	transporter complex	.	0.976911977	4.907548508	16/154	421/19886	1.82E-07	5.44E-06	3.60E-06	16	GRID2/CALM1/ATP1B1/CALM3/GRIA3/UQCRB/ATP1A1/SLC17A6/UQCRH/SCN2B/ATP6V1G1/ATP1A3/SCN3B/GRIN1/HCN1/GABRG2
Medial thalamus	Tha_ExN_CALB	Up	BP	GO:0032411	positive regulation of transporter activity	.	0.974025974	6.647174863	5/151	94/18870	0.000951165	0.021068822	0.017688337	5	CALM1/ATP1B1/CALM3/TCAF1/SYNGR3
Medial thalamus	Tha_ExN_CALB	Up	CC	GO:1902495	transmembrane transporter complex	.	0.971139971	5.243852594	16/154	394/19886	7.38E-08	3.68E-06	2.43E-06	16	GRID2/CALM1/ATP1B1/CALM3/GRIA3/UQCRB/ATP1A1/SLC17A6/UQCRH/SCN2B/ATP6V1G1/ATP1A3/SCN3B/GRIN1/HCN1/GABRG2
Medial thalamus	Tha_ExN_CALB	Up	BP	GO:0010882	regulation of cardiac muscle contraction by calcium ion signaling	.	0.968253968	14.41925624	3/151	26/18870	0.001140966	0.023503891	0.019732699	3	CALM1/ATP1B1/CALM3
Medial thalamus	Tha_ExN_CALB	Up	BP	GO:0140115	export across plasma membrane	0.732799232	0.968253968	7.61993216	5/151	82/18870	0.000510481	0.014021216	0.011771517	5	CALM1/ATP1B1/CALM3/ATP1A1/ATP1A3
Medial thalamus	Tha_ExN_CALB	Up	BP	GO:0032409	regulation of transporter activity	.	0.958874459	5.533589111	12/151	271/18870	1.93E-06	0.000271237	0.000227717	12	CALM1/ATP1B1/CALM3/YWHAH/PRNP/TCAF1/FXYD6/NDFIP1/MEF2C/SYNGR3/SCN2B/SCN3B
Medial thalamus	Tha_ExN_CALB	Up	CC	GO:0014069	postsynaptic density	.	0.939393939	5.739105339	14/154	315/19886	1.69E-07	5.44E-06	3.60E-06	14	RTN4/GRID2/CAMK2N1/MAP1B/GRIA3/PRNP/PJA2/TIAM1/NSF/ATP1A1/PTPRT/ARF1/GRIN1/SYT11
Medial thalamus	Tha_ExN_CALB	Up	BP	GO:0031400	negative regulation of protein modification process	.	0.909090909	4.861412096	17/151	437/18870	8.24E-08	2.83E-05	2.38E-05	17	CALM1/BEX1/CALM3/UCHL1/THY1/YWHAB/CAMK2N1/PRNP/TERF2IP/BEX3/PRKAR1A/BEX2/DNAJA1/BEX4/PTPRT/INPP5F/FKBP8
Medial thalamus	Tha_ExN_CALB	Up	CC	GO:0043025	neuronal cell body	.	0.906204906	5.545454545	21/154	489/19886	2.08E-10	6.21E-08	4.11E-08	21	SV2A/UCHL1/THY1/TUBB3/SYT4/SEZ6L2/MAP1B/SNCG/MAP1A/OLFM1/TIAM1/SLC12A5/ENO2/INPP5F/PGRMC1/CALB1/NCDN/ATP1A3/SYT11/PURA/PDE1A
Medial thalamus	Tha_ExN_CALB	Up	CC	GO:0005874	microtubule	.	0.906204906	4.700659084	17/154	467/19886	1.36E-07	5.07E-06	3.36E-06	17	TUBA1B/CALM1/CALM3/TUBB3/MAP1B/MAP1A/KLC1/DYNC1H1/TIAM1/BEX4/STMN1/KIF1A/KIF3A/EML6/DYNLL1/RAB11A/DNM1
Medial thalamus	Tha_ExN_CALB	Up	BP	GO:0051281	positive regulation of release of sequestered calcium ion into cytosol	.	0.88023088	9.143918592	3/151	41/18870	0.004285827	0.058255679	0.048908575	3	CALM1/CALM3/THY1
Medial thalamus	Tha_ExN_CALB	Up	BP	GO:0006942	regulation of striated muscle contraction	0.735403337	0.865079365	na	na	na	na	na	na	na	ATP1A1/ATP1B1/CALM1/CALM3
Medial thalamus	Tha_ExN_CALB	Up	CC	GO:0030427	site of polarized growth	.	0.848484848	5.22490804	7/154	173/19886	0.000405783	0.003913846	0.0025904	7	NEFL/THY1/TUBB3/MAP1B/OLFM1/KLC1/TIAM1
Medial thalamus	Tha_ExN_CALB	Up	BP	GO:0051960	regulation of nervous system development	.	0.848484848	2.681692863	10/151	466/18870	0.0043485	0.058548431	0.049154354	10	RTN4/NEFL/GRID2/THY1/SYT4/MAP1B/YWHAH/TIAM1/CAMK2B/EIF4G2
Medial thalamus	Tha_ExN_CALB	Up	CC	GO:0032279	asymmetric synapse	.	0.848484848	na	na	na	na	na	na	na	ATP1A1/CAMK2N1/GRIA3/GRID2/GRIN1/MAP1B/NSF/PJA2/PRNP/PTPRT/RTN4/SYT11/TIAM1/YWHAH
Medial thalamus	Tha_ExN_CALB	Up	BP	GO:0006874	intracellular calcium ion homeostasis	.	0.836940837	na	na	na	na	na	na	na	ATP1B1/CALB1/CALB2/CALM1/CALM3/SV2A/THY1
Medial thalamus	Tha_ExN_CALB	Up	BP	GO:0055074	calcium ion homeostasis	.	0.83044733	na	na	na	na	na	na	na	ATP1B1/CALB1/CALB2/CALM1/CALM3/GRIN1/SV2A/THY1
Medial thalamus	Tha_ExN_CALB	Up	CC	GO:0150034	distal axon	.	0.818181818	6.550065876	14/154	276/19886	3.29E-08	2.46E-06	1.63E-06	14	NEFL/THY1/TUBB3/MAP1B/SNCG/CALB2/PRNP/OLFM1/KLC1/TIAM1/ACTG1/SYP/CALB1/GRIN1
Medial thalamus	Tha_ExN_CALB	Up	BP	GO:0051348	negative regulation of transferase activity	.	0.818181818	3.88785872	7/151	225/18870	0.002259031	0.036815304	0.030908301	7	UCHL1/THY1/CAMK2N1/EIF4A2/PRKAR1A/DNAJA1/PTPRT
Medial thalamus	Tha_ExN_CALB	Up	BP	GO:1902074	response to salt	.	0.813131313	na	na	na	na	na	na	na	CALM1/CALM3/MEF2C/NEFL/SYT11/SYT4/TIAM1/TOMM20
Medial thalamus	Tha_ExN_CALB	Up	CC	GO:0036126	sperm flagellum	.	0.812409812	5.511640798	7/154	164/19886	0.00029376	0.003193328	0.002113521	7	CALM1/ATP1B1/CALM3/TOMM20/PRKAR1A/ATP1A1/HSPD1
Medial thalamus	Tha_ExN_CALB	Up	BP	GO:0045936	negative regulation of phosphate metabolic process	.	0.757575758	4.653022404	14/151	376/18870	2.04E-06	0.000271237	0.000227717	14	CALM1/CALM3/UCHL1/THY1/YWHAB/CAMK2N1/PRNP/TERF2IP/PRKAR1A/DNAJA1/PTPRT/INPP5F/FKBP8/DYNLL1
Medial thalamus	Tha_ExN_CALB	Up	BP	GO:0010563	negative regulation of phosphorus metabolic process	.	0.757575758	4.640680169	14/151	377/18870	2.11E-06	0.000271237	0.000227717	14	CALM1/CALM3/UCHL1/THY1/YWHAB/CAMK2N1/PRNP/TERF2IP/PRKAR1A/DNAJA1/PTPRT/INPP5F/FKBP8/DYNLL1
Medial thalamus	Tha_ExN_CALB	Up	MF	GO:0019887	protein kinase regulator activity	.	0.746031746	na	na	na	na	na	na	na	CALM1/CALM3/CAMK2N1/KIDINS220/PRKAR1A/YWHAB
Medial thalamus	Tha_ExN_CALB	Up	BP	GO:0060048	cardiac muscle contraction	0.702918963	0.726551227	5.394254133	6/151	139/18870	0.000891031	0.020122167	0.016893572	6	CALM1/ATP1B1/CALM3/ATP1A1/SCN2B/SCN3B
Medial thalamus	Tha_ExN_CALB	Up	BP	GO:0010975	regulation of neuron projection development	.	0.696969697	na	na	na	na	na	na	na	GRID2/INPP5F/KIDINS220/KIF1A/MAP1B/NDRG4/NEFL/RTN4/THY1/TIAM1/YWHAH
Medial thalamus	Tha_ExN_CALB	Up	MF	GO:0044325	transmembrane transporter binding	.	0.673160173	6.404432133	7/152	133/18496	0.000115506	0.012314834	0.009666681	7	CALM1/CALM3/YWHAH/PRNP/TCAF1/VDAC1/SCN3B
Medial thalamus	Tha_ExN_CALB	Up	BP	GO:0099504	synaptic vesicle cycle	.	0.666666667	8.204896649	13/151	198/18870	7.11E-09	3.66E-06	3.07E-06	13	SV2A/SYT4/SNCG/PREPL/CANX/ATP6V1B2/ACTG1/SYP/SLC17A6/STXBP1/ATP6V1G1/SYT11/DNM1
Medial thalamus	Tha_ExN_CALB	Up	BP	GO:0050808	synapse organization	.	0.658008658	4.139689852	16/151	483/18870	1.70E-06	0.000269738	0.000226459	16	NEFL/GRID2/SEZ6L2/MAP1B/SNCG/PRNP/TIAM1/SPOCK2/ACTG1/KIF1A/PTPRT/MEF2C/INA/ARF1/CAMK2B/GABRG2
Medial thalamus	Tha_ExN_CALB	Up	BP	GO:0050905	neuromuscular process	.	0.639249639	na	na	na	na	na	na	na	GRID2/MAP1A/NEFL/UCHL1
Medial thalamus	Tha_ExN_CALB	Up	CC	GO:0060076	excitatory synapse	0.736388083	0.636363636	18.4471243	9/154	63/19886	1.31E-09	1.96E-07	1.30E-07	9	GRID2/YWHAH/GRIA3/CALB2/SYP/SLC17A6/STXBP1/GRIN1/SYT11
Medial thalamus	Tha_ExN_CALB	Up	CC	GO:0044306	neuron projection terminus	.	0.636363636	9.009060707	9/154	129/19886	7.36E-07	1.83E-05	1.21E-05	9	UCHL1/SNCG/CALB2/PRNP/ACTG1/SYP/BTBD8/CALB1/GRIN1
Medial thalamus	Tha_ExN_CALB	Up	BP	GO:0006836	neurotransmitter transport	.	0.636363636	6.037047701	10/151	207/18870	6.64E-06	0.00056247	0.000472222	10	SV2A/SYT4/SNCG/PREPL/SYP/SLC17A6/STXBP1/MEF2C/SYNGR3/SYT11
Medial thalamus	Tha_ExN_CALB	Up	BP	GO:0043523	regulation of neuron apoptotic process	.	0.636363636	na	na	na	na	na	na	na	FAIM2/GRID2/MEF2C/NEFL/PRNP/STXBP1
Medial thalamus	Tha_ExN_CALB	Up	BP	GO:0050767	regulation of neurogenesis	.	0.633477633	2.883851248	9/151	390/18870	0.004222973	0.058255679	0.048908575	9	RTN4/NEFL/THY1/SYT4/MAP1B/YWHAH/TIAM1/CAMK2B/EIF4G2
Medial thalamus	Tha_ExN_CALB	Up	BP	GO:0007409	axonogenesis	.	0.622655123	na	na	na	na	na	na	na	ACTG1/CCK/MAP1A/MAP1B/NEFL/OLFM1/RTN4/STMN1/STXBP1/THY1/TIAM1/TUBB3/UCHL1
Medial thalamus	Tha_ExN_CALB	Up	BP	GO:0001505	regulation of neurotransmitter levels	.	0.621212121	5.982457376	9/151	188/18870	2.09E-05	0.001167461	0.000980142	9	SV2A/SYT4/SNCG/PREPL/SYP/STXBP1/MEF2C/SYNGR3/SYT11
Medial thalamus	Tha_ExN_CALB	Up	BP	GO:0021762	substantia nigra development	0.712299075	0.619047619	17.04093919	6/151	44/18870	1.31E-06	0.000268469	0.000225394	6	CALM1/CALM3/YWHAH/SYNGR3/INA/DYNLL1
Medial thalamus	Tha_ExN_CALB	Up	BP	GO:0051588	regulation of neurotransmitter transport	.	0.606060606	10.09833434	8/151	99/18870	1.29E-06	0.000268469	0.000225394	8	SYT4/SNCG/PREPL/SYP/STXBP1/MEF2C/SYNGR3/SYT11
Medial thalamus	Tha_ExN_CALB	Up	BP	GO:0099643	signal release from synapse	.	0.606060606	6.942604857	8/151	144/18870	2.10E-05	0.001167461	0.000980142	8	SV2A/SYT4/SNCG/PREPL/SYP/STXBP1/MEF2C/SYT11
Medial thalamus	Tha_ExN_CALB	Up	BP	GO:0007018	microtubule-based movement	.	0.603174603	3.272942289	11/151	420/18870	0.0005763	0.015027578	0.012616408	11	NEFL/UCHL1/MAP1B/MAP1A/KLC1/DYNC1H1/DNAJA1/KIF1A/KIF3A/DYNLL1/PURA
Medial thalamus	Tha_ExN_CALB	Up	BP	GO:0090150	establishment of protein localization to membrane	.	0.6002886	4.463103122	10/151	280/18870	8.79E-05	0.00323355	0.002714728	10	ATP1B1/TOMM20/PREPL/PRNP/TCAF1/SEC62/NSF/MTCH1/RAB11A/ACSL3
Medial thalamus	Tha_ExN_CALB	Up	BP	GO:0070588	calcium ion transmembrane transport	.	0.594516595	na	na	na	na	na	na	na	ATP1B1/CALM1/CALM3/PRNP/THY1
Medial thalamus	Tha_ExN_CALB	Up	CC	GO:1904115	axon cytoplasm	.	0.590909091	na	na	na	na	na	na	na	DYNC1H1/KIF1A/KIF3A/MAP1A/NEFL/UCHL1
Medial thalamus	Tha_ExN_CALB	Up	BP	GO:0006941	striated muscle contraction	.	0.588744589	4.031189917	6/151	186/18870	0.003875868	0.054523852	0.045775518	6	CALM1/ATP1B1/CALM3/ATP1A1/SCN2B/SCN3B
Medial thalamus	Tha_ExN_CALB	Up	BP	GO:0086001	cardiac muscle cell action potential	0.786260663	0.585858586	na	na	na	na	na	na	na	ATP1A1/ATP1B1/CALM1/CALM3/SCN2B/SCN3B
Medial thalamus	Tha_ExN_CALB	Up	BP	GO:0051402	neuron apoptotic process	.	0.551226551	na	na	na	na	na	na	na	FAIM2/GRID2/MEF2C/NEFL/PRNP/STXBP1
Medial thalamus	Tha_ExN_CALB	Up	BP	GO:0035304	regulation of protein dephosphorylation	.	0.548340548	na	na	na	na	na	na	na	CALM1/CALM3/YWHAB
Medial thalamus	Tha_ExN_CALB	Up	BP	GO:0048857	neural nucleus development	.	0.531024531	11.19106454	6/151	67/18870	1.59E-05	0.000990262	0.000831375	6	CALM1/CALM3/YWHAH/SYNGR3/INA/DYNLL1
Medial thalamus	Tha_ExN_CALB	Up	BP	GO:0031345	negative regulation of cell projection organization	.	0.518037518	na	na	na	na	na	na	na	INPP5F/PRNP/RTN4/THY1/YWHAH
Medial thalamus	Tha_ExN_CALB	Up	CC	GO:0044232	organelle membrane contact site	.	0.515151515	na	na	na	na	na	na	na	CANX/SARAF/TMEM41B/TOMM20
Medial thalamus	Tha_ExN_CALB	Up	BP	GO:0007613	memory	.	0.515151515	na	na	na	na	na	na	na	CAMK2N1/MAP1A/PJA2/PRNP/SYT11/SYT4
Medial thalamus	Tha_ExN_CALB	Up	BP	GO:0050803	regulation of synapse structure or activity	.	0.505772006	4.498807947	9/151	250/18870	0.000187654	0.005947194	0.004992969	9	NEFL/GRID2/PRNP/TIAM1/KIF1A/SLC17A6/PTPRT/MEF2C/CAMK2B
Medial thalamus	Tha_ExN_PVALB_1	Up	CC	GO:0043025	neuronal cell body	.	0.817460317	8.413793103	12/58	489/19886	1.37E-08	2.42E-06	2.08E-06	12	SV2A/SNCG/TUBB3/SEZ6L2/MAP1B/MAP1A/THY1/PPP2R1A/UCHL1/ENO2/SYT4/CRH
Medial thalamus	Tha_ExN_PVALB_1	Up	MF	GO:0005200	structural constituent of cytoskeleton	.	0.795093795	11.38916256	4/58	112/18496	0.000420197	0.031597056	0.028290165	4	NEFL/TUBB3/NEFM/TUBA1B
Medial thalamus	Tha_ExN_PVALB_1	Up	MF	GO:0030674	protein-macromolecule adaptor activity	.	0.619047619	na	na	na	na	na	na	na	ATP1B1/MAP1A/NEFL/SERINC1
Medial thalamus	Tha_ExN_PVALB_1	Up	BP	GO:0051952	regulation of amine transport	.	0.617604618	16.77035194	5/58	97/18870	1.19E-05	0.002343607	0.001953443	5	SV2A/SNCG/CARTPT/SYT4/CRH
Medial thalamus	Tha_ExN_PVALB_1	Up	CC	GO:0150034	distal axon	.	0.611832612	8.695777111	7/58	276/19886	1.51E-05	0.001336346	0.001152365	7	NEFL/SNCG/TUBB3/MAP1B/THY1/KLC1/SYP
Medial thalamus	Tha_ExN_PVALB_1	Up	BP	GO:0030534	adult behavior	.	0.594516595	8.975029727	4/58	145/18870	0.0010285	0.031039603	0.025872119	4	DAB1/SNCG/CARTPT/UCHL1
Medial thalamus	Tha_ExN_PVALB_1	Up	CC	GO:0030427	site of polarized growth	.	0.576479076	9.909308352	5/58	173/19886	0.000148421	0.003283804	0.002831707	5	NEFL/TUBB3/MAP1B/THY1/KLC1
Medial thalamus	Tha_ExN_PVALB_1	Up	BP	GO:0050804	modulation of chemical synaptic transmission	.	0.512987013	5.322614766	8/58	489/18870	0.000117995	0.00589005	0.004909472	8	NEFL/SNCG/KCNQ3/MAP1B/MAP1A/SYP/SYT4/RTN4
Medial thalamus	Tha_ExN_PVALB_1	Up	BP	GO:0099177	regulation of trans-synaptic signaling	.	0.512987013	5.311752287	8/58	490/18870	0.000119669	0.00589005	0.004909472	8	NEFL/SNCG/KCNQ3/MAP1B/MAP1A/SYP/SYT4/RTN4
Frontal cortex	FrC_ExN_L5IT_4	Down	MF	GO:0008081	phosphoric_diester_hydrolase_activity	.	0.65368	na	na	na	na	na	na	na	PDE5A/PDE7B/PLCB1
Frontal cortex	FrC_ExN_L5IT_4	Down	BP	GO:0007613	memory	.	0.585859	13.2253995	5/58	123/18870	3.77E-05	0.029932486	0.026974223	5	PLCB1/ATXN1/SLC8A3/BRINP1/PAK5
Frontal cortex	FrC_ExN_L6ITCar3	Down	MF	GO:0005516	calmodulin binding	.	0.989177	15.63218391	10/58	204/18496	7.03E-10	1.15E-07	1.07E-07	10	SNTB1/MYO10/KCNN2/KCNQ3/GAP43/ARPP21/PLCB1/SLC8A1/SLC8A3/ATP2B2
Frontal cortex	FrC_ExN_L5IT_4	Up	BP	GO:0060048	cardiac_muscle_contraction	.	0.585859	na	na	na	na	na	na	na	AKAP9/ATP1B1/TTN
Frontal cortex	FrC_ExN_L6ITCar3	Up	CC	GO:0014069	postsynaptic density	.	0.818182	4.695631641	9/121	315/19886	0.000133974	0.006671919	0.005894869	9	GRM1/RTN3/CLSTN1/AKAP9/PRNP/DTNB/PRRT2/RGS7BP/ARHGAP32
Frontal cortex	FrC_ExN_L6ITCar3	Up	CC	GO:0098984	neuron to neuron synapse	.	0.818182	4.993972878	11/121	362/19886	1.34E-05	0.00166461	0.001470739	11	ATP1A3/GRM1/RTN3/CLSTN1/AKAP9/PRNP/DTNB/PRRT2/YWHAH/RGS7BP/ARHGAP32
Frontal cortex	FrC_ExN_L6ITCar3	Up	CC	GO:0045211	postsynaptic membrane	0.703728097	0.694805	4.781006762	8/121	275/19886	0.000282402	0.010045428	0.008875479	8	GRM1/CLSTN1/TENM2/AKAP9/PRRT2/FAIM2/LRRTM4/RGS7BP
Frontal cortex	FrC_ExN_L6ITCar3	Up	BP	GO:0098739	import_across_plasma_membrane	.	0.616883	na	na	na	na	na	na	na	ATP1A3/ATP1B1/GRM1/PRNP/SLC38A1
Frontal cortex	FrC_ExN_L6ITCar3	Up	CC	GO:0099572	postsynaptic_specialization	.	0.585137	na	na	na	na	na	na	na	AKAP9/CLSTN1/DTNB/GRM1/PRNP/PRRT2/RTN3
Frontal cortex	FrC_ExN_L6ITCar3	Up	CC	GO:0098978	glutamatergic synapse	.	0.519481	3.634211221	9/121	407/19886	0.000866855	0.01962244	0.017337096	9	GRM1/CLSTN1/MAPK14/AKAP9/PRRT2/YWHAH/SV2A/RGS7BP/STXBP1
Frontal cortex	FrC_ExN_L6ITCar3	Up	BP	GO:0042391	regulation_of_membrane_potential	.	0.501443	na	na	na	na	na	na	na	AKAP9/ATP1A3/ATP1B1/GRM1
