# Supplementary material for: Disturbances of paraventricular thalamic nucleus neurons in bipolar disorder revealed by single-nucleus analysis
Source: Nat Commun. 2026 Jan 7;17:1338. doi: 10.1038/s41467-025-68094-5 (PMC12873406; doi:10.1038/s41467-025-68094-5)
Supplement: Supplementary file 3 — Supplementary Data 1-31 [file 41467_2025_68094_MOESM3_ESM.zip › SupplementaryData/DataS12.DEG_GSEA.txt]

#### Gene set enrichment analysis (GSEA) results for thalamic and cortical differentially expressed genes (DEGs)
#### enrichmentScore > 0.7
Region	Cluster	Direction	ONTOLOGY	ID	Description	setSize	enrichmentScore	NES	pvalue	p.adjust	qvalue	rank	leading_edge	core_enrichment_gene
Medial thalamus	Tha_Astro_1	Down	BP	GO:0050805	negative regulation of synaptic transmission	20	0.746242279	1.622335603	0.001043196	0.023127878	0.020057868	582	tags=65%, list=18%, signal=54%	GRIK2/GRID2/CD38/SHANK2/GRIK3/ADORA1/MAPT/ADCY8/TNR/PCDH17/IQSEC2/SLC6A1/GABBR1
Medial thalamus	Tha_Astro_1	Down	BP	GO:1903034	regulation of response to wounding	21	0.728287341	1.588253693	0.000529282	0.014513466	0.012586938	284	tags=38%, list=9%, signal=35%	KIAA0319/FAP/CLASP2/CASK/CD109/RGMA/PRKG1/TNR
Medial thalamus	Tha_Astro_1	Down	MF	GO:1990782	protein tyrosine kinase binding	21	0.721183301	1.572761158	0.00074099	0.01838361	0.015943357	76	tags=14%, list=2%, signal=14%	DSCAM/GRM5/PITPNM2
Medial thalamus	Tha_Astro_1	Down	BP	GO:2001257	regulation of cation channel activity	21	0.717189796	1.564052095	0.000897471	0.020781429	0.018022888	345	tags=33%, list=11%, signal=30%	PDE4D/CACNB4/CALM1/AHNAK/DMD/AKAP6/NIPSNAP2
Medial thalamus	Tha_Astro_1	Down	BP	GO:0007156	homophilic cell adhesion via plasma membrane adhesion molecules	23	0.714212691	1.568836282	0.001801996	0.032858387	0.028496742	350	tags=39%, list=11%, signal=35%	DSCAM/CADM2/CDH20/PTPRT/CDH10/CDH6/PCDH7/ROBO2/PCDH17
Medial thalamus	Tha_Astro_1	Up	BP	GO:0045765	regulation of angiogenesis	46	0.705670645	1.704208849	0.000223326	0.016708059	0.014766476	332	tags=43%, list=12%, signal=39%	GLUL/F3/STAT3/SPRED1/AKT3/FGF2/COL4A2/ANGPTL4/HIF1A/VEGFA/SMAD1/PRKCA/SEMA3E/ADAM12/NFE2L2/AGO2/GAB1/ADAMTS9/WNK1/STAT1
Medial thalamus	Tha_Astro_3	Down	BP	GO:0038127	ERBB signaling pathway	20	0.720022021	1.652530106	0.00085316	0.019724247	0.017394628	300	tags=35%, list=10%, signal=32%	EFEMP1/CCDC88A/EGFR/BCAR3/ERBB4/HIP1R/HIP1
Medial thalamus	Tha_Astro_3	Down	BP	GO:0003407	neural retina development	20	0.709475683	1.628325094	0.001418145	0.027540367	0.024287591	178	tags=35%, list=6%, signal=33%	DSCAM/ATP2B2/FAT3/NTRK2/SMARCD3/ZHX2/THRB
Medial thalamus	Tha_Astro_3	Up	BP	GO:0007266	Rho protein signal transduction	20	0.72822441	1.70917337	0.000425769	0.01368333	0.010810356	250	tags=45%, list=11%, signal=40%	BCL6/APOE/ABCA1/AKAP13/BCR/ARHGEF3/ROCK1/ADGRG1/RHOU
Medial thalamus	Tha_Astro_3	Up	BP	GO:0061614	miRNA transcription	21	0.714700489	1.682731608	0.000328777	0.011814555	0.009333952	426	tags=67%, list=19%, signal=55%	BMPR1A/FGF2/HIF1A/FOS/JUN/SMAD1/STAT3/DDX5/TGFB2/MRTFA/FOXO3/MRTFB/SMAD3/NFATC3
Medial thalamus	Tha_Astro_3	Up	BP	GO:1902893	regulation of miRNA transcription	20	0.707884485	1.661434708	0.001050565	0.025431852	0.02009214	426	tags=65%, list=19%, signal=53%	BMPR1A/FGF2/HIF1A/FOS/JUN/SMAD1/STAT3/TGFB2/MRTFA/FOXO3/MRTFB/SMAD3/NFATC3
Medial thalamus	Tha_ExN_CALB	Down	MF	GO:0005267	potassium channel activity	24	0.818231298	1.648286123	1.86E-05	0.000413433	0.000323256	285	tags=46%, list=7%, signal=43%	KCNIP4/KCNQ3/KCND2/KCNC2/KCNB2/KCNH5/KCNH7/KCNK2/KCNMA1/KCNN3/KCNK13
Medial thalamus	Tha_ExN_CALB	Down	MF	GO:0005249	voltage-gated potassium channel activity	23	0.799688675	1.605219328	0.000128358	0.001967226	0.001538142	285	tags=43%, list=7%, signal=40%	KCNQ3/KCND2/KCNC2/KCNB2/KCNH5/KCNH7/KCNK2/KCNMA1/KCNN3/KCNK13
Medial thalamus	Tha_ExN_CALB	Down	BP	GO:0006937	regulation of muscle contraction	24	0.79930784	1.61016576	7.28E-05	0.001241034	0.000970344	275	tags=46%, list=7%, signal=43%	CACNA1C/DMD/PDE4D/CHRM3/KCNB2/SLC8A3/SLC8A1/CASQ2/FGF13/DOCK5/CAMK2D
Medial thalamus	Tha_ExN_CALB	Down	BP	GO:0098815	modulation of excitatory postsynaptic potential	22	0.798390255	1.597196095	0.000123814	0.001925497	0.001505515	335	tags=59%, list=9%, signal=54%	CUX2/SLC8A3/GRIN2A/NRXN1/RIMS1/TMEM108/PTK2B/SYNE1/CHRNA7/GRIN2D/NLGN4X/APP/GRIN2B
Medial thalamus	Tha_ExN_CALB	Down	MF	GO:0098631	cell adhesion mediator activity	20	0.79498419	1.573351596	0.000350004	0.004432686	0.003465845	384	tags=45%, list=10%, signal=41%	NTNG1/CNTN4/GLDN/CNTN5/STXBP6/NRCAM/TMOD3/NFASC/PDLIM5
Medial thalamus	Tha_ExN_CALB	Down	BP	GO:1901379	regulation of potassium ion transmembrane transport	20	0.794413244	1.572221638	0.00036373	0.004551999	0.003559135	201	tags=30%, list=5%, signal=29%	KCNIP4/KCNC2/DPP6/CASQ2/RGS7/NOS1AP
Medial thalamus	Tha_ExN_CALB	Down	CC	GO:0044304	main axon	22	0.791081515	1.582574811	0.000194239	0.002738776	0.002141405	469	tags=55%, list=12%, signal=48%	LRRC7/KCNQ3/KCNC2/ROBO2/NRCAM/SPOCK1/CHRNA7/NFASC/SLC1A2/PARD3/NAV1/MYO1D
Medial thalamus	Tha_ExN_CALB	Down	BP	GO:0060078	regulation of postsynaptic membrane potential	31	0.785697971	1.605871486	2.03E-05	0.000446485	0.000349099	335	tags=52%, list=9%, signal=47%	KCND2/CUX2/GRM5/SLC8A3/GRIN2A/NRXN1/RIMS1/TMEM108/GABRB1/PTK2B/SYNE1/CHRNA7/GRIN2D/NLGN4X/APP/GRIN2B
Medial thalamus	Tha_ExN_CALB	Down	MF	GO:0015079	potassium ion transmembrane transporter activity	31	0.784243562	1.60289885	2.22E-05	0.000465356	0.000363854	317	tags=39%, list=8%, signal=36%	KCNIP4/KCNQ3/KCND2/KCNC2/KCNB2/KCNH5/KCNH7/KCNK2/KCNMA1/KCNN3/KCNK13/SLC24A2
Medial thalamus	Tha_ExN_CALB	Down	BP	GO:0043266	regulation of potassium ion transport	25	0.768811578	1.548296803	0.000458428	0.005637071	0.004407534	201	tags=28%, list=5%, signal=27%	KCNIP4/KCNC2/DPP6/CASQ2/RGS7/PTK2B/NOS1AP
Medial thalamus	Tha_ExN_CALB	Down	BP	GO:0060079	excitatory postsynaptic potential	26	0.766359148	1.548178037	0.000266849	0.003572055	0.002792932	335	tags=50%, list=9%, signal=46%	CUX2/SLC8A3/GRIN2A/NRXN1/RIMS1/TMEM108/PTK2B/SYNE1/CHRNA7/GRIN2D/NLGN4X/APP/GRIN2B
Medial thalamus	Tha_ExN_CALB	Down	CC	GO:0044306	neuron projection terminus	21	0.764576199	1.524845081	0.001281933	0.013290631	0.010391729	579	tags=57%, list=15%, signal=49%	KCNC2/DMD/SLC8A3/SLC8A1/TANC1/KCNK2/CDH8/VTI1A/PTPN9/SLC1A2/AAK1/CDHR3
Medial thalamus	Tha_ExN_CALB	Down	BP	GO:0099565	chemical synaptic transmission, postsynaptic	27	0.756226143	1.534238108	0.000275971	0.00367094	0.002870248	335	tags=48%, list=9%, signal=44%	CUX2/SLC8A3/GRIN2A/NRXN1/RIMS1/TMEM108/PTK2B/SYNE1/CHRNA7/GRIN2D/NLGN4X/APP/GRIN2B
Medial thalamus	Tha_ExN_CALB	Down	BP	GO:0071805	potassium ion transmembrane transport	47	0.754235816	1.571176345	2.08E-06	5.72E-05	4.47E-05	317	tags=34%, list=8%, signal=32%	KCNIP4/KCNQ3/KCND2/KCNC2/KCNB2/DPP6/KCNH5/CASQ2/RGS7/KCNH7/KCNK2/NOS1AP/KCNMA1/KCNN3/KCNK13/SLC24A2
Medial thalamus	Tha_ExN_CALB	Down	MF	GO:0005244	voltage-gated monoatomic ion channel activity	48	0.747658432	1.559510716	3.08E-06	8.14E-05	6.36E-05	517	tags=48%, list=14%, signal=42%	KCNIP4/KCNQ3/KCND2/KCNC2/CACNA1C/KCNB2/GRIN2A/CACNA2D3/KCNH5/PTK2B/KCNH7/CACNA1B/KCNK2/GRIN2D/KCNMA1/KCNN3/KCNK13/GRIN2B/CACNG4/KCND3/SCN9A/CACNA1A/CACNG5
Medial thalamus	Tha_ExN_CALB	Down	MF	GO:0022832	voltage-gated channel activity	48	0.747658432	1.559510716	3.08E-06	8.14E-05	6.36E-05	517	tags=48%, list=14%, signal=42%	KCNIP4/KCNQ3/KCND2/KCNC2/CACNA1C/KCNB2/GRIN2A/CACNA2D3/KCNH5/PTK2B/KCNH7/CACNA1B/KCNK2/GRIN2D/KCNMA1/KCNN3/KCNK13/GRIN2B/CACNG4/KCND3/SCN9A/CACNA1A/CACNG5
Medial thalamus	Tha_ExN_CALB	Down	BP	GO:0006813	potassium ion transport	51	0.745592064	1.559236206	1.36E-06	4.11E-05	3.21E-05	317	tags=33%, list=8%, signal=31%	KCNIP4/KCNQ3/KCND2/KCNC2/KCNB2/DPP6/KCNH5/CASQ2/RGS7/PTK2B/KCNH7/KCNK2/NOS1AP/KCNMA1/KCNN3/KCNK13/SLC24A2
Medial thalamus	Tha_ExN_CALB	Down	CC	GO:0030665	clathrin-coated vesicle membrane	24	0.743123856	1.49698593	0.001665939	0.016404578	0.012826473	508	tags=38%, list=13%, signal=33%	NCALD/KIAA0319/SYT9/LRP2/SH3GL2/ADCY8/CLTCL1/MYO6/DENND1A
Medial thalamus	Tha_ExN_CALB	Down	MF	GO:0005546	phosphatidylinositol-4,5-bisphosphate binding	21	0.740052864	1.475936567	0.003540394	0.029249736	0.022869894	439	tags=52%, list=12%, signal=47%	PLCB1/SYT9/FRMPD4/SESTD1/RPH3A/GSN/ASAP1/SH3PXD2A/MYO1B/PARD3/MAPKAP1
Medial thalamus	Tha_ExN_CALB	Down	BP	GO:0031644	regulation of nervous system process	39	0.739953453	1.531775943	7.84E-05	0.001305648	0.001020865	377	tags=46%, list=10%, signal=42%	CUX2/SLC8A3/GRIN2A/NRXN1/RIMS1/DLGAP4/TMEM108/TENM4/PTK2B/SYNE1/MGLL/CHRNA7/GRIN2D/NLGN4X/FGF12/APP/GRIN2B/PARD3
Medial thalamus	Tha_ExN_CALB	Down	BP	GO:0019932	second-messenger-mediated signaling	60	0.739723111	1.559203668	2.52E-07	8.89E-06	6.95E-06	421	tags=38%, list=11%, signal=35%	KCNC2/PDE10A/CACNA1C/DMD/PTPRJ/PDE4D/CHRM3/GRM5/NCALD/GRIN2A/RCAN2/SLC8A1/CASQ2/ADGRG6/NOS1AP/PEX5L/GRIN2D/LPAR1/CAMK2D/GRIN2B/PLCG2/MCU/GUCY1A2
Medial thalamus	Tha_ExN_CALB	Down	BP	GO:0003231	cardiac ventricle development	21	0.735572347	1.467000773	0.00413537	0.032757706	0.025612719	484	tags=43%, list=13%, signal=38%	ROBO1/ROBO2/SLIT3/LRP2/KCNK2/ACVR1/BMPR2/PROX1/PTK7
Medial thalamus	Tha_ExN_CALB	Down	MF	GO:0008013	beta-catenin binding	32	0.734692675	1.503287205	0.000317024	0.004063672	0.003177319	177	tags=25%, list=5%, signal=24%	RNF220/PTPRJ/RORA/GRIP1/CTNNA2/CTNND2/TCF7L2/MED12L
Medial thalamus	Tha_ExN_CALB	Down	BP	GO:0051963	regulation of synapse assembly	32	0.726834697	1.487208648	0.00046299	0.005660252	0.004425659	578	tags=56%, list=15%, signal=48%	CUX2/ROBO2/NRXN1/EPHA7/EFNA5/IL1RAPL1/LINGO2/FARP1/PTK2B/APP/LRRTM3/LRRN1/PDLIM5/NEGR1/IL1RAP/VSTM5/STAU2/PTPRS
Medial thalamus	Tha_ExN_CALB	Down	MF	GO:0022843	voltage-gated monoatomic cation channel activity	41	0.726513501	1.505946837	8.97E-05	0.001436936	0.001123517	517	tags=46%, list=14%, signal=40%	KCNQ3/KCND2/KCNC2/CACNA1C/KCNB2/CACNA2D3/KCNH5/KCNH7/CACNA1B/KCNK2/GRIN2D/KCNMA1/KCNN3/KCNK13/CACNG4/KCND3/SCN9A/CACNA1A/CACNG5
Medial thalamus	Tha_ExN_CALB	Down	BP	GO:0007612	learning	44	0.726147776	1.509802982	7.84E-05	0.001305648	0.001020865	619	tags=48%, list=16%, signal=40%	PLCB1/GRM5/SLC8A3/ATXN1/GRIN2A/NRXN1/TANC1/FGF13/SORCS3/CHRNA7/SLC7A11/INSR/NLGN4X/PAK5/APP/SLC24A2/NRXN3/ABL1/SHANK2/SHANK1/NF1
Medial thalamus	Tha_ExN_CALB	Down	CC	GO:0097060	synaptic membrane	114	0.723487465	1.56238333	1.00E-10	2.12E-08	1.65E-08	633	tags=50%, list=17%, signal=43%	LRRC7/KCND2/NTNG1/KCNC2/CACNA1C/CNTNAP4/DMD/SHISA9/CHRM3/GRIP1/GRM5/CNTN5/GRIN2A/GRM7/NRXN1/RIMS1/SHISA6/DGKI/IL1RAPL1/NRCAM/FARP1/GABRB1/RPH3A/SYNE1/SORCS3/CHRNA7/GRID2IP/ITSN2/GRIN2D/CDH8/KCNMA1/NLGN4X/NRP1/LPAR1/LRRTM3/ADCY8/GRIN2B/CACNG4/DNM2/SLC1A2/ERC2/GABBR2/IGSF9B/KCND3/NRXN3/SORCS2/STX2/DENND1A/CACNG5/SHANK2/SHANK1/DTNBP1/PTPRS/SLC16A7/APBA1/GABRB3/RIMS2
Medial thalamus	Tha_ExN_CALB	Down	BP	GO:0019722	calcium-mediated signaling	42	0.722666298	1.499083568	7.73E-05	0.001305648	0.001020865	388	tags=36%, list=10%, signal=32%	CACNA1C/DMD/PTPRJ/CHRM3/GRM5/NCALD/GRIN2A/RCAN2/SLC8A1/CASQ2/GRIN2D/CAMK2D/GRIN2B/PLCG2/MCU
Medial thalamus	Tha_ExN_CALB	Down	CC	GO:0030136	clathrin-coated vesicle	37	0.722320266	1.491801756	0.000490003	0.005922041	0.004630347	508	tags=38%, list=13%, signal=33%	NCALD/KIAA0319/SYT9/ASTN2/LRP2/SH3GL2/VTI1A/ADCY8/CLVS1/NUMB/CLTCL1/AAK1/MYO6/DENND1A
Medial thalamus	Tha_ExN_CALB	Down	BP	GO:0007605	sensory perception of sound	33	0.721042348	1.47916339	0.001224148	0.012754057	0.00997219	214	tags=24%, list=6%, signal=23%	KCNQ3/CNTN5/GRM7/NAV2/LRP2/THRB/LHFPL3/COL4A3
Medial thalamus	Tha_ExN_CALB	Down	CC	GO:0043204	perikaryon	35	0.720988025	1.485737518	0.000508321	0.006039878	0.004722483	474	tags=40%, list=12%, signal=35%	KCND2/KCNC2/CACNA1C/KCNB2/GRIP1/SLC8A3/CTNND2/ASTN2/TTLL7/APP/SHTN1/SORCS2/MYO1D/RTN4RL1
Medial thalamus	Tha_ExN_CALB	Down	BP	GO:1903522	regulation of blood circulation	50	0.720941189	1.505567884	4.91E-05	0.000887762	0.000694127	689	tags=52%, list=18%, signal=43%	KCND2/CACNA1C/DMD/PDE4D/CHRM3/SLC8A3/SLC8A1/CASQ2/CELF2/THRB/FGF13/MEF2A/DOCK5/NOS1AP/CHRNA7/CAMK2D/CYP2J2/BMPR2/KCND3/RNLS/TNNI3K/ABL1/PDE4B/SREBF1/CACNA2D1/CACNB2
Medial thalamus	Tha_ExN_CALB	Down	BP	GO:0002027	regulation of heart rate	27	0.719797149	1.460330651	0.001667605	0.016404578	0.012826473	741	tags=56%, list=19%, signal=45%	CACNA1C/DMD/PDE4D/SLC8A1/CASQ2/NOS1AP/CHRNA7/CAMK2D/KCND3/RNLS/TNNI3K/SREBF1/CACNA2D1/CACNB2/DRD2
Medial thalamus	Tha_ExN_CALB	Down	CC	GO:0045211	postsynaptic membrane	80	0.719633399	1.536300843	6.76E-08	2.75E-06	2.15E-06	595	tags=50%, list=16%, signal=43%	LRRC7/KCND2/KCNC2/CACNA1C/DMD/SHISA9/CHRM3/GRIP1/GRM5/GRIN2A/GRM7/SHISA6/IL1RAPL1/NRCAM/FARP1/GABRB1/RPH3A/SYNE1/SORCS3/CHRNA7/GRID2IP/GRIN2D/KCNMA1/NLGN4X/NRP1/LPAR1/LRRTM3/GRIN2B/CACNG4/DNM2/GABBR2/IGSF9B/KCND3/SORCS2/CACNG5/SHANK2/SHANK1/DTNBP1/PTPRS/SLC16A7
Medial thalamus	Tha_ExN_CALB	Down	BP	GO:0001508	action potential	40	0.719456751	1.490132441	0.000284809	0.003764824	0.002943655	275	tags=32%, list=7%, signal=30%	KCNQ3/KCND2/KCNC2/CACNA1C/DMD/SLC8A1/NRCAM/KCNH7/FGF13/NOS1AP/PTPN3/FGF12/CAMK2D
Medial thalamus	Tha_ExN_CALB	Down	CC	GO:0099634	postsynaptic specialization membrane	37	0.717485852	1.481817284	0.000645701	0.007302986	0.005710086	595	tags=54%, list=16%, signal=46%	KCND2/CACNA1C/SHISA9/GRM5/GRIN2A/SHISA6/NRCAM/GABRB1/SORCS3/CHRNA7/GRIN2D/NLGN4X/LRRTM3/GRIN2B/CACNG4/KCND3/SORCS2/CACNG5/PTPRS/SLC16A7
Medial thalamus	Tha_ExN_CALB	Down	BP	GO:0008016	regulation of heart contraction	44	0.717074975	1.490938858	0.00013717	0.002043067	0.001597441	779	tags=55%, list=20%, signal=44%	KCND2/CACNA1C/DMD/PDE4D/SLC8A3/SLC8A1/CASQ2/CELF2/THRB/FGF13/MEF2A/NOS1AP/CHRNA7/CAMK2D/CYP2J2/KCND3/RNLS/TNNI3K/PDE4B/SREBF1/CACNA2D1/CACNB2/DRD2/TRPC1
Medial thalamus	Tha_ExN_CALB	Down	BP	GO:0003015	heart process	55	0.716838164	1.505832863	9.93E-06	0.000244312	0.000191023	779	tags=55%, list=20%, signal=44%	KCND2/CACNA1C/DMD/PDE4D/SLC8A3/AKAP13/SLC8A1/CASQ2/CELF2/THRB/GSN/FGF13/MEF2A/NOS1AP/CHRNA7/FGF12/CAMK2D/CYP2J2/KCND3/RNLS/TNNI3K/ATG5/PDE4B/SREBF1/CACNA2D1/CACNB2/EXT1/RAP1GDS1/DRD2/TRPC1
Medial thalamus	Tha_ExN_CALB	Down	CC	GO:0048786	presynaptic active zone	30	0.715947211	1.462202953	0.001464915	0.014753784	0.011535744	633	tags=53%, list=17%, signal=45%	NTNG1/GRM7/RIMS1/PPFIBP1/GABRB1/GRIN2D/APP/ADCY8/ERC2/PCLO/STX2/CTNND1/SHANK2/EGFLAM/APBA1/RIMS2
Medial thalamus	Tha_ExN_CALB	Down	MF	GO:0005548	phospholipid transporter activity	23	0.715403102	1.436032449	0.006221636	0.043862532	0.034295403	451	tags=26%, list=12%, signal=23%	PITPNC1/ATP10A/ATP11C/PITPNM2/ATP8A2/ATP11A
Medial thalamus	Tha_ExN_CALB	Down	CC	GO:0034703	cation channel complex	49	0.714720156	1.490780442	7.28E-05	0.001241034	0.000970344	689	tags=51%, list=18%, signal=42%	KCNIP4/KCNQ3/KCND2/KCNC2/CACNA1C/PDE4D/KCNB2/CACNA2D3/DPP6/CASQ2/CACNA1B/KCNK2/KCNMA1/MICU1/CACNG4/MCU/KCND3/SCN9A/CACNA1A/CATSPERE/PDE4B/PKD2/AKAP6/CACNA2D1/CACNB2
Medial thalamus	Tha_ExN_CALB	Down	MF	GO:0044325	transmembrane transporter binding	28	0.71404052	1.450965017	0.002351743	0.021815512	0.017057195	658	tags=54%, list=17%, signal=45%	KCNC2/PDE4D/RIMS1/KCNH5/SLC8A1/ITPR2/FGF13/FGF12/CAMK2D/PACS1/KCND3/PDE4B/PKD2/RIMS2/AKAP6
Medial thalamus	Tha_ExN_CALB	Down	BP	GO:0001764	neuron migration	51	0.713223273	1.491544245	2.58E-05	0.000515396	0.000402979	408	tags=37%, list=11%, signal=34%	NTNG1/KIRREL3/CTNNA2/AUTS2/KIAA0319/UNC5C/ASTN2/NRCAM/ADGRL3/SPOCK1/FGF13/FAT3/CDKL5/NRP1/NEO1/DNAAF4/SHTN1/ZNF609/NAV1
Medial thalamus	Tha_ExN_CALB	Down	BP	GO:0060047	heart contraction	51	0.712841383	1.490745607	2.69E-05	0.000532658	0.000416476	779	tags=55%, list=20%, signal=44%	KCND2/CACNA1C/DMD/PDE4D/SLC8A3/SLC8A1/CASQ2/CELF2/THRB/GSN/FGF13/MEF2A/NOS1AP/CHRNA7/FGF12/CAMK2D/CYP2J2/KCND3/RNLS/TNNI3K/ATG5/PDE4B/SREBF1/CACNA2D1/CACNB2/EXT1/DRD2/TRPC1
Medial thalamus	Tha_ExN_CALB	Down	CC	GO:0098839	postsynaptic density membrane	30	0.712359624	1.454875905	0.001722884	0.016715136	0.013069294	721	tags=60%, list=19%, signal=49%	CACNA1C/SHISA9/GRM5/GRIN2A/SHISA6/NRCAM/SORCS3/GRIN2D/NLGN4X/LRRTM3/GRIN2B/CACNG4/SORCS2/CACNG5/PTPRS/SLC16A7/NECTIN3/NETO2
Medial thalamus	Tha_ExN_CALB	Down	BP	GO:0008306	associative learning	23	0.71150205	1.428201846	0.007041243	0.047731505	0.03732049	822	tags=52%, list=22%, signal=41%	GRIN2A/TANC1/CHRNA7/SLC7A11/APP/ABL1/SHANK2/SHANK1/NF1/DRD2/BRAF/CLSTN2
Medial thalamus	Tha_ExN_CALB	Down	CC	GO:1990351	transporter complex	88	0.708501553	1.519886912	1.51E-07	5.59E-06	4.37E-06	689	tags=47%, list=18%, signal=39%	KCNIP4/KCNQ3/KCND2/KCNC2/CACNA1C/SHISA9/PDE4D/KCNB2/GRIN2A/CACNA2D3/SHISA6/DPP6/CASQ2/GABRB1/PTK2B/CACNA1B/KCNK2/CHRNA7/ATP10A/ATP11C/GRIN2D/KCNMA1/MICU1/OLFM3/ATP8A2/GRIN2B/CACNG4/MCU/ATP10D/KCND3/ATP11A/SCN9A/CACNA1A/CACNG5/CATSPERE/PDE4B/PKD2/GABRB3/AKAP6/CACNA2D1/CACNB2
Medial thalamus	Tha_ExN_CALB	Down	BP	GO:0099072	regulation of postsynaptic membrane neurotransmitter receptor levels	29	0.708361136	1.443349256	0.003388714	0.028554304	0.022326147	538	tags=38%, list=14%, signal=33%	LRRC7/GRIP1/SHISA6/SYNE1/GRID2IP/ERBIN/LPAR1/CACNG4/NUMB/CACNG5/CTNND1
Medial thalamus	Tha_ExN_CALB	Down	BP	GO:0050905	neuromuscular process	33	0.708332607	1.453090327	0.002423389	0.022092532	0.017273793	328	tags=30%, list=9%, signal=28%	DMD/CTNNA2/SLC8A3/GRIN2A/NRXN1/GRIN2D/FGF12/APP/VTI1A/ATP8A2
Medial thalamus	Tha_ExN_CALB	Down	CC	GO:0034702	monoatomic ion channel complex	75	0.70682224	1.50389066	1.00E-06	3.16E-05	2.47E-05	689	tags=48%, list=18%, signal=40%	KCNIP4/KCNQ3/KCND2/KCNC2/CACNA1C/SHISA9/PDE4D/KCNB2/GRIN2A/CACNA2D3/SHISA6/DPP6/CASQ2/GABRB1/PTK2B/CACNA1B/KCNK2/CHRNA7/GRIN2D/KCNMA1/MICU1/OLFM3/GRIN2B/CACNG4/MCU/KCND3/SCN9A/CACNA1A/CACNG5/CATSPERE/PDE4B/PKD2/GABRB3/AKAP6/CACNA2D1/CACNB2
Medial thalamus	Tha_ExN_CALB	Down	MF	GO:0004620	phospholipase activity	24	0.706371548	1.422950239	0.00576304	0.041039831	0.032088378	643	tags=42%, list=17%, signal=35%	CHRM3/PLCB1/PLA2G4C/MGLL/PNPLA7/PLCG2/ABHD3/PLCL2/ENPP2/PLCB4
Medial thalamus	Tha_ExN_CALB	Down	BP	GO:0015914	phospholipid transport	30	0.704784845	1.439405679	0.002388778	0.022062292	0.017250148	451	tags=30%, list=12%, signal=27%	XKR4/PITPNC1/XKR6/ATP10A/ATP11C/PITPNM2/ATP8A2/ATP10D/ATP11A
Medial thalamus	Tha_ExN_CALB	Down	CC	GO:0099572	postsynaptic specialization	106	0.704427824	1.518722645	3.16E-08	1.55E-06	1.21E-06	595	tags=49%, list=16%, signal=43%	LRRC7/KCND2/CACNA1C/SHISA9/GRIP1/GRM5/SLC8A3/CTNND2/GRIN2A/ANKS1B/SHISA6/DLGAP4/DGKI/TMEM108/SLC8A1/KALRN/PLEKHA5/NRCAM/GABRB1/PTK2B/SPOCK1/TANC1/SORCS3/CHRNA7/GRID2IP/ERBIN/GRIN2D/CDKL5/NLGN4X/LRRTM3/BMPR2/ADCY8/GRIN2B/CACNG4/DAPK1/DNM2/PDLIM5/IGSF9B/KCND3/SORCS2/PKP4/PCLO/CPEB1/CACNG5/CTNND1/PPP1R9A/SHANK2/SHANK1/DTNBP1/PDE4B/PTPRS/SLC16A7
Medial thalamus	Tha_ExN_CALB	Down	CC	GO:1902495	transmembrane transporter complex	79	0.703276066	1.499627183	1.39E-06	4.15E-05	3.25E-05	689	tags=46%, list=18%, signal=38%	KCNIP4/KCNQ3/KCND2/KCNC2/CACNA1C/SHISA9/PDE4D/KCNB2/GRIN2A/CACNA2D3/SHISA6/DPP6/CASQ2/GABRB1/PTK2B/CACNA1B/KCNK2/CHRNA7/GRIN2D/KCNMA1/MICU1/OLFM3/GRIN2B/CACNG4/MCU/KCND3/SCN9A/CACNA1A/CACNG5/CATSPERE/PDE4B/PKD2/GABRB3/AKAP6/CACNA2D1/CACNB2
Medial thalamus	Tha_ExN_CALB	Down	MF	GO:0016298	lipase activity	27	0.702442139	1.425120657	0.003759062	0.030578523	0.023908851	683	tags=44%, list=18%, signal=37%	CHRM3/PLCB1/PLA2G4C/MGLL/PNPLA7/PLCG2/ABHD3/PLCL2/LIPA/ENPP2/PLCB4/LDAH
Medial thalamus	Tha_ExN_CALB	Down	MF	GO:0099106	ion channel regulator activity	24	0.702331054	1.414810864	0.006432288	0.044750948	0.034990041	346	tags=38%, list=9%, signal=34%	KCNIP4/NRXN1/DPP6/FGF13/CHRNA7/PTPN3/FGF12/CAMK2D/CACNG4
Medial thalamus	Tha_ExN_CALB	Down	BP	GO:0034765	regulation of monoatomic ion transmembrane transport	96	0.702095932	1.511630219	4.67E-08	2.02E-06	1.58E-06	689	tags=48%, list=18%, signal=40%	KCNIP4/KCNQ3/KCND2/KCNC2/CACNA1C/DMD/PDE4D/KCNB2/GRM5/GRIN2A/CACNA2D3/DPP6/KCNH5/SLC8A1/CASQ2/RGS7/SESTD1/PTK2B/KCNH7/CACNA1B/FGF13/NOS1AP/BCL2/GRIN2D/HECW1/KCNMA1/PTPN3/FGF12/CAMK2D/KCNK13/GRIN2B/CACNG4/CRHR1/WNK2/KCND3/SCN9A/CACNA1A/ABL1/HECW2/ATG5/PDE4B/PKD2/AKAP6/COMMD1/CACNA2D1/CACNB2
Medial thalamus	Tha_ExN_CALB	Down	MF	GO:1902936	phosphatidylinositol bisphosphate binding	29	0.701221734	1.428802085	0.004726713	0.035703563	0.027916037	439	tags=45%, list=12%, signal=40%	PLCB1/SYT9/PLEKHA5/FRMPD4/SESTD1/RPH3A/GSN/ASAP1/SH3PXD2A/MYO1B/PARD3/CLVS1/MAPKAP1
Medial thalamus	Tha_ExN_CALB	Up	BP	GO:0086065	cell communication involved in cardiac conduction	22	0.819959251	1.773270491	4.95E-06	0.00014107	0.000112257	700	tags=55%, list=9%, signal=50%	ATP1B1/CALM1/CALM3/ATP1A1/CALM2/SCN3B/ATP1A3/RYR2/CTNNA3/CACNA1D/SCN1B/PRKACA
Medial thalamus	Tha_ExN_CALB	Up	CC	GO:0016471	vacuolar proton-transporting V-type ATPase complex	20	0.809607938	1.739280672	4.26E-06	0.000126789	0.000100893	901	tags=60%, list=12%, signal=53%	ATP6V1B2/ATP6V0E2/ATP6V1G1/ATP6AP2/ATP6V1D/ATP6V1E1/ATP6V1A/ATP6V1F/ATP6V0D1/ATP6V1C1/ATP6V1G2/ATP6V0A1
Medial thalamus	Tha_ExN_CALB	Up	CC	GO:0033176	proton-transporting V-type ATPase complex	20	0.809607938	1.739280672	4.26E-06	0.000126789	0.000100893	901	tags=60%, list=12%, signal=53%	ATP6V1B2/ATP6V0E2/ATP6V1G1/ATP6AP2/ATP6V1D/ATP6V1E1/ATP6V1A/ATP6V1F/ATP6V0D1/ATP6V1C1/ATP6V1G2/ATP6V0A1
Medial thalamus	Tha_ExN_CALB	Up	BP	GO:0016188	synaptic vesicle maturation	22	0.795706292	1.720820255	2.39E-05	0.000463384	0.00036874	901	tags=64%, list=12%, signal=56%	ATP6V1B2/SYP/STXBP1/ATP6V1G1/ATP6AP2/ATP6V1D/ATP6V1E1/ATP6V1A/ATP6V1F/UNC13C/ATP6V0D1/ATP6V1C1/ATP6V1G2/ATP6V0A1
Medial thalamus	Tha_ExN_CALB	Up	BP	GO:0002027	regulation of heart rate	32	0.789267607	1.764427418	3.62E-07	1.64E-05	1.30E-05	735	tags=47%, list=10%, signal=43%	CALM1/CALM3/CALM2/SCN3B/SCN2B/AKAP9/RYR2/CTNNA3/YWHAE/CACNA1D/ATP2A2/SCN1B/SHOX2/PRKACA/TPM1
Medial thalamus	Tha_ExN_CALB	Up	BP	GO:0086001	cardiac muscle cell action potential	31	0.786260663	1.754130904	1.31E-06	4.99E-05	3.97E-05	630	tags=45%, list=8%, signal=42%	ATP1B1/CALM1/CALM3/ATP1A1/SCN3B/SCN2B/AKAP9/RYR2/CTNNA3/YWHAE/CACNA1D/ATP2A2/SCN1A/SCN1B
Medial thalamus	Tha_ExN_CALB	Up	MF	GO:0022824	transmitter-gated monoatomic ion channel activity	29	0.779097245	1.72975363	5.98E-06	0.000161022	0.000128134	913	tags=55%, list=12%, signal=49%	GRID2/GRIK1/GRIA3/GABRG3/GABRA1/GABRG2/GRIN1/GRIA2/GRIA1/GRIN3A/GABRA3/GRIK4/GRID1/GABRA4/GLRB/GABRG1
Medial thalamus	Tha_ExN_CALB	Up	MF	GO:0022835	transmitter-gated channel activity	29	0.779097245	1.72975363	5.98E-06	0.000161022	0.000128134	913	tags=55%, list=12%, signal=49%	GRID2/GRIK1/GRIA3/GABRG3/GABRA1/GABRG2/GRIN1/GRIA2/GRIA1/GRIN3A/GABRA3/GRIK4/GRID1/GABRA4/GLRB/GABRG1
Medial thalamus	Tha_ExN_CALB	Up	MF	GO:0099529	neurotransmitter receptor activity involved in regulation of postsynaptic membrane potential	26	0.777443912	1.707695412	1.06E-05	0.000242039	0.000192604	892	tags=54%, list=12%, signal=48%	GRID2/GRIK1/GRIA3/GABRG3/GABRA1/GABRG2/GRIA2/GABBR1/GRIA1/GRIN3A/GRIK4/GRID1/GABRA4/GLRB
Medial thalamus	Tha_ExN_CALB	Up	MF	GO:1904315	transmitter-gated monoatomic ion channel activity involved in regulation of postsynaptic membrane potential	25	0.772391944	1.688512007	3.12E-05	0.00057499	0.000457552	892	tags=52%, list=12%, signal=46%	GRID2/GRIK1/GRIA3/GABRG3/GABRA1/GABRG2/GRIA2/GRIA1/GRIN3A/GRIK4/GRID1/GABRA4/GLRB
Medial thalamus	Tha_ExN_CALB	Up	BP	GO:0070050	neuron cellular homeostasis	32	0.771538	1.724792439	1.81E-06	6.45E-05	5.13E-05	902	tags=59%, list=12%, signal=53%	MAP1A/CALB2/ATP6V1B2/CALB1/ATP6V1G1/DCTN1/ATP6AP2/ATP6V1D/ATP6V1E1/ATP6V1A/ATP6V1F/ATP2A2/ATP6V0D1/TMEM106B/ATP6V1C1/ATP6V1G2/ATP2B3/ATP6V0A1/CX3CL1
Medial thalamus	Tha_ExN_CALB	Up	BP	GO:0007215	glutamate receptor signaling pathway	24	0.770276467	1.679866676	4.02E-05	0.000713602	0.000567853	902	tags=54%, list=12%, signal=48%	GRID2/GRIK1/PRNP/GRIA3/GRIN1/GRIA2/GRM3/GRIA1/GRIN3A/CDK5R1/GRIK4/GRID1/CX3CL1
Medial thalamus	Tha_ExN_CALB	Up	MF	GO:0019829	ATPase-coupled monoatomic cation transmembrane transporter activity	34	0.766848291	1.723443268	1.38E-06	5.19E-05	4.13E-05	901	tags=50%, list=12%, signal=44%	ATP6V1B2/ATP1A1/ATP6V0E2/ATP6V1G1/ATP1A3/ATP6V1D/ATP6V1E1/ATP6V1A/ATP2B4/ATP13A2/ATP6V1F/ATP2A2/ATP6V0D1/ATP6V1C1/ATP6V1G2/ATP2B3/ATP6V0A1
Medial thalamus	Tha_ExN_CALB	Up	MF	GO:0005230	extracellular ligand-gated monoatomic ion channel activity	34	0.764152032	1.717383595	1.94E-06	6.80E-05	5.41E-05	913	tags=47%, list=12%, signal=42%	GRID2/GRIK1/GRIA3/GABRG3/GABRA1/GABRG2/GRIN1/GRIA2/GRIA1/GRIN3A/GABRA3/GRIK4/GRID1/GABRA4/GLRB/GABRG1
Medial thalamus	Tha_ExN_CALB	Up	CC	GO:0008328	ionotropic glutamate receptor complex	21	0.762427723	1.642143549	0.000234919	0.003007847	0.002393512	431	tags=38%, list=6%, signal=36%	GRID2/GRIK1/GRIA3/CACNG8/GRIN1/GRIA2/GRIA1/GRIN3A
Medial thalamus	Tha_ExN_CALB	Up	CC	GO:0098878	neurotransmitter receptor complex	21	0.762427723	1.642143549	0.000234919	0.003007847	0.002393512	431	tags=38%, list=6%, signal=36%	GRID2/GRIK1/GRIA3/CACNG8/GRIN1/GRIA2/GRIA1/GRIN3A
Medial thalamus	Tha_ExN_CALB	Up	BP	GO:0055117	regulation of cardiac muscle contraction	31	0.75978737	1.695069547	1.24E-05	0.000273975	0.000218017	700	tags=32%, list=9%, signal=29%	ATP1B1/CALM1/CALM3/CALM2/AKAP9/RYR2/CTNNA3/ATP2A2/SUMO1/PRKACA
Medial thalamus	Tha_ExN_CALB	Up	BP	GO:0061337	cardiac conduction	39	0.756939118	1.716973215	9.84E-07	3.97E-05	3.16E-05	761	tags=46%, list=10%, signal=42%	ATP1B1/CALM1/CALM3/ATP1A1/CALM2/SCN3B/SCN2B/ATP1A3/AKAP9/RYR2/ATP2B4/CTNNA3/YWHAE/CACNA1D/ATP2A2/SCN1B/PRKACA/ATP2B3
Medial thalamus	Tha_ExN_CALB	Up	MF	GO:0098960	postsynaptic neurotransmitter receptor activity	30	0.756868424	1.685698929	9.38E-06	0.000219456	0.000174633	892	tags=50%, list=12%, signal=44%	GRID2/GRIK1/GRIA3/GABRG3/GABRA1/GABRG2/GRIA2/GABBR1/GRIA1/GRIN3A/GRIK4/HRH3/GRID1/GABRA4/GLRB
Medial thalamus	Tha_ExN_CALB	Up	BP	GO:0021575	hindbrain morphogenesis	20	0.748777562	1.60859878	0.000182881	0.002462356	0.001959435	1017	tags=40%, list=13%, signal=35%	GRID2/FAIM2/CEND1/MTPN/TTC21B/MAP2K1/PTPN11/DAB1
Medial thalamus	Tha_ExN_CALB	Up	BP	GO:0021587	cerebellum morphogenesis	20	0.748777562	1.60859878	0.000182881	0.002462356	0.001959435	1017	tags=40%, list=13%, signal=35%	GRID2/FAIM2/CEND1/MTPN/TTC21B/MAP2K1/PTPN11/DAB1
Medial thalamus	Tha_ExN_CALB	Up	MF	GO:0030594	neurotransmitter receptor activity	38	0.747668805	1.69136423	1.26E-06	4.85E-05	3.86E-05	913	tags=47%, list=12%, signal=42%	GRID2/GRIK1/GRIA3/GABRG3/GABRA1/GABRG2/GRIN1/GRIA2/GABBR1/GRIA1/GRIN3A/GABRA3/GRIK4/HRH3/GRID1/GABRA4/GLRB/GABRG1
Medial thalamus	Tha_ExN_CALB	Up	BP	GO:0086009	membrane repolarization	21	0.74751065	1.610014632	0.000481326	0.005536059	0.004405352	630	tags=33%, list=8%, signal=31%	ATP1B1/ATP1A1/SCN2B/AKAP9/YWHAE/CACNA1D/SCN1B
Medial thalamus	Tha_ExN_CALB	Up	BP	GO:0035249	synaptic transmission, glutamatergic	45	0.746550174	1.706508836	2.99E-07	1.39E-05	1.10E-05	1343	tags=62%, list=18%, signal=52%	GRID2/GRIK1/SLC17A6/GRIA3/CACNG8/STXBP1/GRIN1/MEF2C/GRIA2/GRM3/NAPB/CLSTN3/GRIA1/GRIN3A/MAPK8IP2/RAB3GAP1/PLPPR4/UNC13C/NAPA/GRIK4/SLC38A2/GRID1/TPRG1L/NLGN1/CACNG3/CLCN3/NLGN2/GRM1
Medial thalamus	Tha_ExN_CALB	Up	BP	GO:0032890	regulation of organic acid transport	29	0.745112748	1.654301164	8.29E-05	0.001314594	0.001046096	842	tags=45%, list=11%, signal=40%	SV2A/SYT4/STXBP1/ABAT/ARL6IP5/PRKG1/GABBR1/SLC38A1/RAB3GAP1/SLC6A1/SNCA/SLC38A2/HRH3
Medial thalamus	Tha_ExN_CALB	Up	BP	GO:0017158	regulation of calcium ion-dependent exocytosis	20	0.742068488	1.594185677	0.00026255	0.003263118	0.002596645	1076	tags=55%, list=14%, signal=47%	SYT4/SYT11/STXBP1/SCAMP5/RAB3GAP1/ATP2A2/BAIAP3/SYT13/SYT5/CDK5R2/SYT17
Medial thalamus	Tha_ExN_CALB	Up	BP	GO:0015800	acidic amino acid transport	26	0.74184347	1.629497217	8.97E-05	0.001402249	0.001115848	842	tags=54%, list=11%, signal=48%	SYT4/SLC17A6/STXBP1/ABAT/ARL6IP5/PRKG1/GABBR1/RAB3GAP1/SLC7A14/SLC3A1/SLC6A1/SNCA/SLC38A2/HRH3
Medial thalamus	Tha_ExN_CALB	Up	CC	GO:0060076	excitatory synapse	34	0.736388083	1.654985866	1.47E-05	0.000307063	0.000244347	761	tags=50%, list=10%, signal=45%	GRID2/SLC17A6/GRIA3/YWHAH/CALB2/SYT11/SYP/STXBP1/GRIN1/GRIA2/ADGRB3/GRIA1/PLXNC1/NLGN4Y/UNC13C/CHD4/ATP2B3
Medial thalamus	Tha_ExN_CALB	Up	BP	GO:0006942	regulation of striated muscle contraction	36	0.735403337	1.661150509	1.94E-05	0.000385096	0.000306442	700	tags=31%, list=9%, signal=28%	ATP1B1/CALM1/CALM3/ATP1A1/CALM2/AKAP9/RYR2/CTNNA3/ATP2A2/SUMO1/PRKACA
Medial thalamus	Tha_ExN_CALB	Up	BP	GO:0140115	export across plasma membrane	30	0.732799232	1.632091976	3.73E-05	0.000684541	0.000544728	761	tags=33%, list=10%, signal=30%	ATP1B1/CALM1/CALM3/ATP1A1/CALM2/ATP1A3/YWHAE/ABCB1/KCNA2/ATP2B3
Medial thalamus	Tha_ExN_CALB	Up	CC	GO:0044304	main axon	30	0.73165656	1.629547015	4.07E-05	0.000719094	0.000572223	849	tags=47%, list=11%, signal=42%	MAP1B/THY1/MAP1A/TIAM1/KCNC1/GABBR1/SCN2A/DLG2/SCN1A/KCNA2/SCN1B/KCNA4/CNTNAP1/KCNAB2
Medial thalamus	Tha_ExN_CALB	Up	BP	GO:1902305	regulation of sodium ion transmembrane transport	21	0.728753411	1.569614634	0.001280651	0.0119375	0.009499337	630	tags=33%, list=8%, signal=31%	ATP1B1/YWHAH/FXYD6/SCN3B/SCN2B/ATP2B4/SCN1B
Medial thalamus	Tha_ExN_CALB	Up	BP	GO:0015837	amine transport	40	0.728137489	1.653827638	4.60E-06	0.000134464	0.000107	1188	tags=57%, list=16%, signal=49%	SV2A/SYT4/SNCG/SYT11/STXBP1/ABAT/ARL6IP5/PRKG1/GABBR1/SLC38A1/RAB3GAP1/SYT13/KCNA2/PRKCB/SLC6A1/SNCA/SYT5/SLC38A2/HRH3/RAB3B/GRK2/SYT17/CHRNA4
Medial thalamus	Tha_ExN_CALB	Up	BP	GO:0051952	regulation of amine transport	40	0.728137489	1.653827638	4.60E-06	0.000134464	0.000107	1188	tags=57%, list=16%, signal=49%	SV2A/SYT4/SNCG/SYT11/STXBP1/ABAT/ARL6IP5/PRKG1/GABBR1/SLC38A1/RAB3GAP1/SYT13/KCNA2/PRKCB/SLC6A1/SNCA/SYT5/SLC38A2/HRH3/RAB3B/GRK2/SYT17/CHRNA4
Medial thalamus	Tha_ExN_CALB	Up	BP	GO:0014059	regulation of dopamine secretion	20	0.727425006	1.562727086	0.000546046	0.006196441	0.004930855	1188	tags=60%, list=16%, signal=51%	SYT4/SNCG/SYT11/ABAT/GABBR1/SYT13/KCNA2/PRKCB/SNCA/SYT5/SYT17/CHRNA4
Medial thalamus	Tha_ExN_CALB	Up	BP	GO:0017156	calcium-ion regulated exocytosis	31	0.720388041	1.607170478	0.000143972	0.002026961	0.001612966	1076	tags=55%, list=14%, signal=47%	SYT4/VAMP2/SNAP25/SYT11/STXBP1/STX1B/SCAMP5/RAB3GAP1/ATP2A2/UNC13C/BAIAP3/SYT13/PPP3CB/SYT5/CDK5R2/ARL8B/SYT17
Medial thalamus	Tha_ExN_CALB	Up	BP	GO:1904427	positive regulation of calcium ion transmembrane transport	33	0.718185605	1.609921698	0.00010773	0.001603191	0.001275749	998	tags=36%, list=13%, signal=32%	ATP1B1/CALM1/CALM3/THY1/GRIN1/CALM2/RYR2/ADCYAP1R1/PPP3CB/SNCA/CX3CL1/HTT
Medial thalamus	Tha_ExN_CALB	Up	BP	GO:0050433	regulation of catecholamine secretion	25	0.71783146	1.569238324	0.000618843	0.006687056	0.005321265	1188	tags=56%, list=16%, signal=47%	SYT4/SNCG/SYT11/ABAT/GABBR1/SYT13/KCNA2/PRKCB/SNCA/SYT5/HRH3/GRK2/SYT17/CHRNA4
Medial thalamus	Tha_ExN_CALB	Up	BP	GO:0021762	substantia nigra development	31	0.712299075	1.589124165	0.000230127	0.002980236	0.002371541	881	tags=39%, list=12%, signal=34%	CALM1/CALM3/YWHAH/INA/DYNLL1/CALM2/SYNGR3/SUDS3/BASP1/YWHAE/ACTB/ATP5PF
Medial thalamus	Tha_ExN_CALB	Up	MF	GO:0140662	ATP-dependent protein folding chaperone	20	0.712005332	1.529601002	0.001245044	0.011637558	0.009260656	337	tags=30%, list=4%, signal=29%	HSPH1/HSPA4L/HSPD1/HSPA9/HSPA4/HSPA13
Medial thalamus	Tha_ExN_CALB	Up	CC	GO:0048786	presynaptic active zone	33	0.710333018	1.592318935	0.000175713	0.002384783	0.001897705	873	tags=42%, list=11%, signal=38%	SV2A/SNAP25/SYT11/SYP/STXBP1/HCN1/GUCY1B1/SYN1/ATP2B4/GRIA1/FLOT1/UNC13C/CNTNAP1/TPRG1L
Medial thalamus	Tha_ExN_CALB	Up	BP	GO:0021695	cerebellar cortex development	22	0.709653682	1.534720086	0.001409636	0.012788486	0.010176514	941	tags=32%, list=12%, signal=28%	GRID2/FAIM2/CEND1/MTPN/TTC21B/MAP2K1/PTPN11
Medial thalamus	Tha_ExN_CALB	Up	BP	GO:0007019	microtubule depolymerization	21	0.709515803	1.52818	0.002907263	0.023264958	0.018513229	1848	tags=71%, list=24%, signal=54%	MAP1B/MAP1A/STMN2/STMN1/STMN3/CCSAP/WDR47/CKAP5/APC2/BMERB1/CAMSAP2/APC/CKAP2/HDGFL3/KIF2A
Medial thalamus	Tha_ExN_CALB	Up	CC	GO:0016469	proton-transporting two-sector ATPase complex	33	0.708776511	1.58882979	0.000191584	0.002549196	0.002028538	901	tags=42%, list=12%, signal=38%	ATP6V1B2/ATP6V0E2/ATP6V1G1/ATP6AP2/ATP6V1D/ATP6V1E1/ATP6V1A/ATP6V1F/ATP6V0D1/ATP6V1C1/ATP6V1G2/ATP5MC3/ATP5PF/ATP6V0A1
Medial thalamus	Tha_ExN_CALB	Up	CC	GO:0014704	intercalated disc	21	0.708684131	1.526388717	0.003129471	0.024636415	0.019604574	630	tags=29%, list=8%, signal=26%	ATP1B1/YWHAH/CTNNA3/SCN2A/SCN1A/SCN1B
Medial thalamus	Tha_ExN_CALB	Up	BP	GO:1901379	regulation of potassium ion transmembrane transport	29	0.708095506	1.572115391	0.000517479	0.00591181	0.004704358	849	tags=38%, list=11%, signal=34%	ATP1B1/PRNP/VAMP2/KCNC1/AKAP9/KCNIP1/YWHAE/CACNA1D/SUMO1/CAB39/KCNAB2
Medial thalamus	Tha_ExN_CALB	Up	BP	GO:0014046	dopamine secretion	21	0.708027812	1.524975113	0.003166506	0.024870263	0.01979066	1188	tags=57%, list=16%, signal=48%	SYT4/SNCG/SYT11/ABAT/GABBR1/SYT13/KCNA2/PRKCB/SNCA/SYT5/SYT17/CHRNA4
Medial thalamus	Tha_ExN_CALB	Up	CC	GO:0001917	photoreceptor inner segment	28	0.706115253	1.562367764	0.000243798	0.003075115	0.002447041	439	tags=32%, list=6%, signal=30%	SNAP25/ATP1A1/ENO2/DNM1/ATP1A3/KIFAP3/GUK1/BSG/RDH11
Medial thalamus	Tha_ExN_CALB	Up	BP	GO:0060048	cardiac muscle contraction	54	0.702918963	1.624350371	1.81E-06	6.45E-05	5.13E-05	735	tags=31%, list=10%, signal=29%	ATP1B1/CALM1/CALM3/ATP1A1/CALM2/SCN3B/SCN2B/AKAP9/RYR2/CTNNA3/CACNA1D/ATP2A2/SUMO1/SCN1A/SCN1B/PRKACA/TPM1
Medial thalamus	Tha_ExN_CALB	Up	MF	GO:0030170	pyridoxal phosphate binding	24	0.700914216	1.528597179	0.001870295	0.01618855	0.012882135	860	tags=33%, list=11%, signal=30%	ABAT/GOT1/PDXK/PDXDC1/GOT2/CISD1/OAT/PYGL
Medial thalamus	Tha_ExN_CALB	Up	MF	GO:0070279	vitamin B6 binding	24	0.700914216	1.528597179	0.001870295	0.01618855	0.012882135	860	tags=33%, list=11%, signal=30%	ABAT/GOT1/PDXK/PDXDC1/GOT2/CISD1/OAT/PYGL
Medial thalamus	Tha_ExN_PVALB_1	Down	MF	GO:0015079	potassium ion transmembrane transporter activity	27	0.848372053	1.590944042	8.96E-06	0.000284291	0.000229592	256	tags=52%, list=7%, signal=49%	SLC24A3/KCNC2/KCNIP4/KCND2/KCNK13/KCNH5/KCND3/KCNN3/KCNB2/SLC24A2/KCNJ3/KCNMA1/GRIK3/KCNK2
Medial thalamus	Tha_ExN_PVALB_1	Down	CC	GO:0098839	postsynaptic density membrane	36	0.813050463	1.535715233	7.85E-06	0.000252922	0.000204258	396	tags=56%, list=11%, signal=50%	SHISA9/SHISA6/GRM5/CACNA1C/NRCAM/GRIN2B/GRIN2A/GRM1/CACNG5/GRIK3/SLC16A7/EPHA4/PTPRS/LIN7A/CACNG2/NLGN4X/CACNG4/GRIN2D/GRID1/GSG1L
Medial thalamus	Tha_ExN_PVALB_1	Down	CC	GO:0099634	postsynaptic specialization membrane	44	0.803546828	1.539503556	1.63E-06	6.36E-05	5.13E-05	396	tags=55%, list=11%, signal=49%	SHISA9/SHISA6/KCND2/GRM5/CACNA1C/KCND3/NRCAM/GRIN2B/GRIN2A/GRM1/CACNG5/GRIK3/SLC16A7/EPHA4/PTPRS/LIN7A/CACNG2/NLGN4X/CACNG4/GRIN2D/GABRB2/CDH10/GRID1/GSG1L
Medial thalamus	Tha_ExN_PVALB_1	Down	BP	GO:0006942	regulation of striated muscle contraction	20	0.79193988	1.460948603	0.002610985	0.027609496	0.022297321	181	tags=35%, list=5%, signal=33%	CASQ2/SLC8A3/CACNA1C/PDE4D/FGF13/DMD/SLC8A1
Medial thalamus	Tha_ExN_PVALB_1	Down	MF	GO:0005244	voltage-gated monoatomic ion channel activity	41	0.787312405	1.498097736	2.16E-05	0.000572125	0.000462046	411	tags=54%, list=11%, signal=48%	KCNC2/KCNIP4/KCND2/KCNK13/CACNA1C/KCNH5/KCND3/KCNN3/PTK2B/CACNB4/KCNB2/GRIN2B/CACHD1/KCNJ3/KCNMA1/GRIN2A/CACNG5/KCNK2/CACNG2/CACNG4/GRIN2D/OPRM1
Medial thalamus	Tha_ExN_PVALB_1	Down	MF	GO:0022832	voltage-gated channel activity	41	0.787312405	1.498097736	2.16E-05	0.000572125	0.000462046	411	tags=54%, list=11%, signal=48%	KCNC2/KCNIP4/KCND2/KCNK13/CACNA1C/KCNH5/KCND3/KCNN3/PTK2B/CACNB4/KCNB2/GRIN2B/CACHD1/KCNJ3/KCNMA1/GRIN2A/CACNG5/KCNK2/CACNG2/CACNG4/GRIN2D/OPRM1
Medial thalamus	Tha_ExN_PVALB_1	Down	MF	GO:0098631	cell adhesion mediator activity	20	0.786124121	1.450219854	0.003240575	0.031971607	0.025820145	198	tags=40%, list=6%, signal=38%	NTNG1/STXBP6/CNTN5/NRCAM/GLDN/NFASC/CNTN4/CNTN6
Medial thalamus	Tha_ExN_PVALB_1	Down	CC	GO:0043679	axon terminus	21	0.785602728	1.453652124	0.002203605	0.024169327	0.019519055	267	tags=38%, list=7%, signal=35%	KCNC2/SLC8A3/TANC1/SLC8A1/GRIK3/AAK1/KCNK2/EPHA4
Medial thalamus	Tha_ExN_PVALB_1	Down	BP	GO:0010469	regulation of signaling receptor activity	30	0.783802566	1.470076325	0.000218791	0.0040281	0.003253077	411	tags=50%, list=11%, signal=45%	SHISA9/SHISA6/TAFA4/DLGAP4/PDE4D/NRP1/PTK2B/DLGAP3/CACNG5/BICD1/CACNG2/DAPK1/CACNG4/GSG1L/OPRM1
Medial thalamus	Tha_ExN_PVALB_1	Down	BP	GO:0071805	potassium ion transmembrane transport	43	0.778662488	1.487463233	9.52E-06	0.000297346	0.000240135	256	tags=37%, list=7%, signal=35%	SLC24A3/KCNC2/CASQ2/KCNIP4/KCND2/DPP6/KCNK13/KCNH5/KCND3/KCNN3/KCNB2/SLC24A2/KCNJ3/KCNMA1/DPP10/KCNK2
Medial thalamus	Tha_ExN_PVALB_1	Down	BP	GO:0006813	potassium ion transport	46	0.777581645	1.491719679	1.63E-05	0.000461444	0.000372661	256	tags=37%, list=7%, signal=35%	SLC24A3/KCNC2/CASQ2/KCNIP4/KCND2/DPP6/KCNK13/KCNH5/KCND3/KCNN3/PTK2B/KCNB2/SLC24A2/KCNJ3/KCNMA1/DPP10/KCNK2
Medial thalamus	Tha_ExN_PVALB_1	Down	BP	GO:0006937	regulation of muscle contraction	28	0.776923797	1.457385657	0.00087467	0.011202297	0.009046931	298	tags=36%, list=8%, signal=33%	CASQ2/SLC8A3/CACNA1C/PDE4D/FGF13/ATP2B1/KCNB2/DMD/SLC8A1/CHRM3
Medial thalamus	Tha_ExN_PVALB_1	Down	MF	GO:0022843	voltage-gated monoatomic cation channel activity	33	0.776204938	1.461852521	0.000239241	0.004216366	0.003405121	411	tags=55%, list=11%, signal=49%	KCNC2/KCND2/KCNK13/CACNA1C/KCNH5/KCND3/KCNN3/CACNB4/KCNB2/CACHD1/KCNJ3/KCNMA1/CACNG5/KCNK2/CACNG2/CACNG4/GRIN2D/OPRM1
Medial thalamus	Tha_ExN_PVALB_1	Down	MF	GO:0030594	neurotransmitter receptor activity	21	0.775413482	1.434798297	0.002870228	0.029011814	0.023429828	378	tags=57%, list=11%, signal=51%	GRM5/PTK2B/GRIN2B/HTR7/GRIN2A/GRM1/GRIK3/CHRM3/GPR158/GRIN2D/GABRB2/GRID1
Medial thalamus	Tha_ExN_PVALB_1	Down	BP	GO:0051966	regulation of synaptic transmission, glutamatergic	24	0.774876713	1.444722865	0.002127409	0.023458377	0.018944894	372	tags=58%, list=10%, signal=53%	GRM5/PTK2B/GRIN2B/GRIN2A/DGKI/GRM1/CACNG5/GRIK3/GRM4/CACNG2/CACNG4/GRM7/GRIN2D/TSHZ3
Medial thalamus	Tha_ExN_PVALB_1	Down	CC	GO:0044304	main axon	20	0.774582075	1.428927409	0.005768803	0.049980134	0.040363762	189	tags=30%, list=5%, signal=29%	LRRC7/KCNC2/SPOCK1/NRCAM/NFASC/NAV1
Medial thalamus	Tha_ExN_PVALB_1	Down	BP	GO:0031644	regulation of nervous system process	32	0.773123383	1.453114266	0.000196119	0.00371006	0.00299623	616	tags=62%, list=17%, signal=52%	TENM4/SLC8A3/TMEM108/TAFA4/DLGAP4/CUX2/PTK2B/GRIN2B/DLGAP3/GRIN2A/GRM1/RIMS1/MGLL/CTSC/NLGN4X/GRIN2D/FGF12/SHANK1/IGSF11/CHRNA2
Medial thalamus	Tha_ExN_PVALB_1	Down	BP	GO:0048640	negative regulation of developmental growth	23	0.77139148	1.434227779	0.00264802	0.027716839	0.022384011	373	tags=39%, list=10%, signal=35%	FSTL4/KIAA0319/FGF13/NRP1/WWC1/SEMA3E/KCNK2/PTPRS/FOXP1
Medial thalamus	Tha_ExN_PVALB_1	Down	MF	GO:0005546	phosphatidylinositol-4,5-bisphosphate binding	24	0.766723225	1.429521053	0.003237338	0.031971607	0.025820145	337	tags=42%, list=9%, signal=38%	GSN/SYT9/SESTD1/FRMPD4/RPH3A/ASAP1/SH3PXD2A/AVIL/MYO1B/SYT7
Medial thalamus	Tha_ExN_PVALB_1	Down	CC	GO:0098982	GABA-ergic synapse	21	0.764926285	1.415393149	0.004428973	0.041323725	0.033372879	503	tags=57%, list=14%, signal=49%	KCNC2/KCND2/CNTN5/KCND3/PCLO/GAP43/NLGN4X/GABRB2/CDH10/GRID1/SEPTIN11/ATP2B2
Medial thalamus	Tha_ExN_PVALB_1	Down	BP	GO:0030308	negative regulation of cell growth	35	0.764719399	1.442047874	0.000223326	0.00403945	0.003262244	373	tags=29%, list=10%, signal=26%	PTPRJ/FSTL4/KIAA0319/BCL2/FGF13/NRP1/SLIT3/SEMA3E/PTPRS/FOXP1
Medial thalamus	Tha_ExN_PVALB_1	Down	BP	GO:0099175	regulation of postsynapse organization	28	0.764102728	1.433335368	0.001868427	0.021285613	0.017190178	578	tags=64%, list=16%, signal=54%	CUX2/SHANK2/TANC1/NRCAM/PTK2B/GRIN2B/LRFN2/TANC2/ASAP1/CDKL5/EPHA4/PTPRS/LRP8/GRID1/PPFIA2/NF1/CDH2/DTNBP1
Medial thalamus	Tha_ExN_PVALB_1	Down	BP	GO:0099173	postsynapse organization	52	0.760197744	1.462255221	1.49E-05	0.000440092	0.000355416	663	tags=62%, list=19%, signal=51%	SHISA6/TMEM108/CUX2/SHANK2/NRP1/TANC1/NRCAM/PTK2B/GRIN2B/CTNND2/LRFN2/TANC2/GAP43/ASAP1/CDKL5/EPHA4/PTPRS/FARP1/LRP8/NLGN4X/GRID1/PPFIA2/LAMA5/NF1/NOS1AP/SHANK1/CDH2/DTNBP1/IGF1R/COLQ/IL1RAP/GDNF
Medial thalamus	Tha_ExN_PVALB_1	Down	BP	GO:0050768	negative regulation of neurogenesis	30	0.760079108	1.425581326	0.000755606	0.010052001	0.008117957	421	tags=33%, list=12%, signal=30%	FSTL4/KIAA0319/BRINP1/FGF13/NRP1/SEMA3E/DAAM2/PTPRS/DPYSL5/NF1
Medial thalamus	Tha_ExN_PVALB_1	Down	BP	GO:0051961	negative regulation of nervous system development	30	0.760079108	1.425581326	0.000755606	0.010052001	0.008117957	421	tags=33%, list=12%, signal=30%	FSTL4/KIAA0319/BRINP1/FGF13/NRP1/SEMA3E/DAAM2/PTPRS/DPYSL5/NF1
Medial thalamus	Tha_ExN_PVALB_1	Down	BP	GO:0030510	regulation of BMP signaling pathway	21	0.760045588	1.406362077	0.005396628	0.047754496	0.038566345	467	tags=43%, list=13%, signal=37%	FSTL4/VWC2L/ZNF423/HIPK2/FSTL5/SULF1/NOTCH2/PCSK6/ARK2C
Medial thalamus	Tha_ExN_PVALB_1	Down	CC	GO:0034703	cation channel complex	45	0.756814536	1.450675041	5.25E-05	0.001229649	0.00099306	340	tags=44%, list=10%, signal=41%	KCNC2/CASQ2/KCNIP4/KCND2/DPP6/CACNA1C/PDE4D/KCND3/CACNB4/KCNB2/CACHD1/KCNJ3/KCNMA1/RYR3/GRIK3/DPP10/KCNK2/CACNG2/UNC80/CACNG4
Medial thalamus	Tha_ExN_PVALB_1	Down	BP	GO:0001508	action potential	32	0.756326869	1.421544591	0.000572432	0.008140372	0.006574133	489	tags=47%, list=14%, signal=41%	KCNC2/KCND2/CACNA1C/FGF13/KCND3/NRCAM/CACNB4/DMD/PTPN3/KCNJ3/SLC8A1/AKAP6/FGF12/NOS1AP/CACNA1G
Medial thalamus	Tha_ExN_PVALB_1	Down	CC	GO:0098802	plasma membrane signaling receptor complex	38	0.753932413	1.429566329	0.000321264	0.005175366	0.004179605	359	tags=39%, list=10%, signal=36%	SHISA9/SHISA6/VWC2L/OLFM3/PTK2B/GRIN2B/GABBR2/GRIN2A/GRM1/CACNG5/GRIK3/TGFBR1/CACNG2/CACNG4/GRIN2D
Medial thalamus	Tha_ExN_PVALB_1	Down	CC	GO:0034702	monoatomic ion channel complex	74	0.75335071	1.464005384	4.56E-07	2.83E-05	2.29E-05	364	tags=42%, list=10%, signal=38%	SHISA9/SHISA6/KCNC2/CASQ2/KCNIP4/KCND2/DPP6/CACNA1C/PDE4D/VWC2L/OLFM3/KCND3/PTK2B/CACNB4/KCNB2/GRIN2B/CACHD1/KCNJ3/KCNMA1/GRIN2A/CACNG5/RYR3/GRIK3/DPP10/KCNK2/CACNG2/TTYH1/UNC80/CACNG4/GRIN2D/GABRB2
Medial thalamus	Tha_ExN_PVALB_1	Down	BP	GO:0035249	synaptic transmission, glutamatergic	33	0.750310971	1.413085553	0.001408227	0.016981082	0.013713855	628	tags=64%, list=18%, signal=53%	GRM5/PTK2B/CACNB4/NR3C1/GRIN2B/GRIN2A/DGKI/GRM1/CACNG5/GRIK3/GRM4/CACNG2/CACNG4/GRM7/GRIN2D/TSHZ3/GRID1/NF1/CDH2/DTNBP1/ALS2
Medial thalamus	Tha_ExN_PVALB_1	Down	BP	GO:0060078	regulation of postsynaptic membrane potential	32	0.749804768	1.409286058	0.000838035	0.010800177	0.008722181	640	tags=59%, list=18%, signal=49%	KCND2/SLC8A3/GRM5/TMEM108/CUX2/PTK2B/GRIN2B/GRIN2A/GRM1/GRIK3/RIMS1/NLGN4X/GRIN2D/GABRB2/GRID1/SHANK1/IGSF11/CHRNA2/PPP3CA
Medial thalamus	Tha_ExN_PVALB_1	Down	CC	GO:0098984	neuron to neuron synapse	111	0.749538086	1.47441378	4.31E-10	1.27E-07	1.03E-07	637	tags=52%, list=18%, signal=44%	LRRC7/SHISA9/SHISA6/SPOCK1/ADCY8/SLC8A3/GRM5/TMEM108/CACNA1C/KALRN/SYT9/SHANK2/TANC1/NRCAM/PTK2B/PLEKHA5/GRIN2B/DLGAP3/PCLO/GRIN2A/CTNND2/DGKI/SLC8A1/CAMK2A/GRM1/CACNG5/GAP43/PLXNA4/GRIK3/CTNND1/SLC16A7/CDKL5/EPHA4/PTPRS/LIN7A/CACNG2/DAPK1/IGSF9B/NLGN4X/SYT7/CACNG4/GRM7/GRIN2D/GRID1/HOMER2/GSG1L/SEPTIN11/VTI1A/CPEB1/ATP2B2/ADD3/RAPGEF4/SHANK1/CDH2/DTNBP1/IGSF11/ALS2/ADD2
Medial thalamus	Tha_ExN_PVALB_1	Down	CC	GO:0097060	synaptic membrane	122	0.748949233	1.475940238	1.00E-10	5.16E-08	4.16E-08	414	tags=44%, list=12%, signal=41%	LRRC7/NTNG1/SHISA9/SHISA6/KCNC2/KCND2/ADCY8/GRM5/ADAM23/CNTN5/CACNA1C/SHANK2/TENM2/NRP1/KCND3/ATP2B1/NRCAM/DMD/GRIN2B/NRXN3/GABBR2/RPH3A/KCNJ3/KCNMA1/GRIN2A/DGKI/GRM1/CNTN6/LRFN2/CACNG5/CNTNAP4/GRIK3/SLC16A7/RIMS1/EPHA4/PTPRS/FARP1/LIN7A/CHRM3/CACNG2/SNCAIP/GPR158/IGSF9B/NLGN4X/SYT7/CACNG4/GRM7/GRIN2D/GABRB2/CDH10/GRID1/GSG1L/ITSN2/PPFIA2
Medial thalamus	Tha_ExN_PVALB_1	Down	CC	GO:0099572	postsynaptic specialization	111	0.74859343	1.472555553	5.18E-10	1.34E-07	1.08E-07	595	tags=51%, list=17%, signal=44%	LRRC7/SHISA9/SHISA6/SPOCK1/KCND2/ADCY8/SLC8A3/GRM5/TMEM108/CACNA1C/DLGAP4/KALRN/SHANK2/TANC1/KCND3/NRCAM/PTK2B/PLEKHA5/GRIN2B/DLGAP3/PCLO/GRIN2A/CTNND2/DGKI/SLC8A1/CAMK2A/GRM1/CACNG5/GAP43/GRIK3/CTNND1/SLC16A7/CDKL5/EPHA4/PTPRS/LIN7A/CACNG2/DAPK1/IGSF9B/NLGN4X/CACNG4/GRIN2D/GABRB2/CDH10/GRID1/HOMER2/GSG1L/PPFIA2/SEPTIN11/ERBIN/CPEB1/ATP2B2/ADD3/SHANK1/CDH2/DTNBP1/IGSF11
Medial thalamus	Tha_ExN_PVALB_1	Down	MF	GO:0016247	channel regulator activity	25	0.747707402	1.39929115	0.005168154	0.046133049	0.03725687	466	tags=40%, list=13%, signal=35%	KCNIP4/BCL2/DPP6/FGF13/PTPN3/CACNG5/DPP10/CACNG2/CACNG4/FGF12
Medial thalamus	Tha_ExN_PVALB_1	Down	CC	GO:0032279	asymmetric synapse	105	0.746915779	1.465339323	6.01E-09	8.85E-07	7.15E-07	396	tags=42%, list=11%, signal=38%	LRRC7/SHISA9/SHISA6/SPOCK1/ADCY8/SLC8A3/GRM5/TMEM108/CACNA1C/KALRN/SHANK2/TANC1/NRCAM/PTK2B/PLEKHA5/GRIN2B/DLGAP3/PCLO/GRIN2A/CTNND2/DGKI/SLC8A1/CAMK2A/GRM1/CACNG5/GAP43/PLXNA4/GRIK3/CTNND1/SLC16A7/CDKL5/EPHA4/PTPRS/LIN7A/CACNG2/DAPK1/IGSF9B/NLGN4X/CACNG4/GRM7/GRIN2D/GRID1/HOMER2/GSG1L
Medial thalamus	Tha_ExN_PVALB_1	Down	CC	GO:0014069	postsynaptic density	99	0.746903069	1.461903585	1.57E-08	1.70E-06	1.38E-06	396	tags=42%, list=11%, signal=39%	LRRC7/SHISA9/SHISA6/SPOCK1/ADCY8/SLC8A3/GRM5/TMEM108/CACNA1C/KALRN/SHANK2/TANC1/NRCAM/PTK2B/PLEKHA5/GRIN2B/DLGAP3/PCLO/GRIN2A/CTNND2/DGKI/SLC8A1/CAMK2A/GRM1/CACNG5/GAP43/GRIK3/CTNND1/SLC16A7/CDKL5/EPHA4/PTPRS/LIN7A/CACNG2/DAPK1/IGSF9B/NLGN4X/CACNG4/GRIN2D/GRID1/HOMER2/GSG1L
Medial thalamus	Tha_ExN_PVALB_1	Down	CC	GO:1902495	transmembrane transporter complex	78	0.746213908	1.449380152	2.44E-07	1.62E-05	1.31E-05	364	tags=40%, list=10%, signal=36%	SHISA9/SHISA6/KCNC2/CASQ2/KCNIP4/KCND2/DPP6/CACNA1C/PDE4D/VWC2L/OLFM3/KCND3/PTK2B/CACNB4/KCNB2/GRIN2B/CACHD1/KCNJ3/KCNMA1/GRIN2A/CACNG5/RYR3/GRIK3/DPP10/KCNK2/CACNG2/TTYH1/UNC80/CACNG4/GRIN2D/GABRB2
Medial thalamus	Tha_ExN_PVALB_1	Down	CC	GO:0042734	presynaptic membrane	52	0.745949818	1.434849058	6.49E-05	0.001453802	0.001174084	530	tags=48%, list=15%, signal=42%	NTNG1/KCNC2/ADCY8/ADAM23/CNTN5/ATP2B1/NRXN3/KCNJ3/GRIN2A/CNTN6/CNTNAP4/GRIK3/RIMS1/EPHA4/PTPRS/SNCAIP/GPR158/SYT7/GRIN2D/CDH10/ITSN2/PPFIA2/APBA1/ATP2B2/KCTD16
Medial thalamus	Tha_ExN_PVALB_1	Down	BP	GO:0045926	negative regulation of growth	42	0.74436856	1.419234683	0.000207455	0.003853801	0.003112314	269	tags=26%, list=8%, signal=25%	PTPRJ/FSTL4/KIAA0319/BCL2/FGF13/NRP1/SLIT3/WWC1/SEMA3E/KCNK2/PTPRS
Medial thalamus	Tha_ExN_PVALB_1	Down	CC	GO:0045211	postsynaptic membrane	88	0.743462592	1.450853991	1.25E-07	9.24E-06	7.46E-06	396	tags=44%, list=11%, signal=40%	LRRC7/SHISA9/SHISA6/KCNC2/KCND2/GRM5/CACNA1C/SHANK2/TENM2/NRP1/KCND3/NRCAM/DMD/GRIN2B/GABBR2/RPH3A/KCNMA1/GRIN2A/GRM1/LRFN2/CACNG5/GRIK3/SLC16A7/EPHA4/PTPRS/FARP1/LIN7A/CHRM3/CACNG2/GPR158/IGSF9B/NLGN4X/CACNG4/GRM7/GRIN2D/GABRB2/CDH10/GRID1/GSG1L
Medial thalamus	Tha_ExN_PVALB_1	Down	CC	GO:0098978	glutamatergic synapse	109	0.741829662	1.457183451	5.17E-09	8.21E-07	6.63E-07	503	tags=48%, list=14%, signal=42%	NTNG1/SHISA9/SHISA6/KCND2/ADCY8/GRM5/ADAM23/DLGAP4/SHANK2/NRP1/TANC1/ATP2B1/NRCAM/PTK2B/PLEKHA5/CACNB4/NRG3/CDH6/DLGAP3/PCLO/GRIN2A/GRM1/CACNG5/PLXNA4/GRIK3/CTNND1/ASAP1/SLC16A7/CDKL5/EPHA4/PTPRS/FARP1/PPM1H/CACNG2/DAPK1/NLGN4X/CACNG4/TRIO/GRIN2D/CDH10/GRID1/HOMER2/GSG1L/CDH11/PPFIA2/LAMA5/SEPTIN11/NF1/ERBIN/NOS1AP/APBA1/ATP2B2
Medial thalamus	Tha_ExN_PVALB_1	Down	CC	GO:0044306	neuron projection terminus	26	0.741436382	1.388836231	0.005465597	0.047754496	0.038566345	493	tags=42%, list=14%, signal=37%	KCNC2/SLC8A3/TANC1/DMD/SLC8A1/GRIK3/AAK1/KCNK2/EPHA4/VTI1A/PTPN9
Medial thalamus	Tha_ExN_PVALB_1	Down	MF	GO:0005261	monoatomic cation channel activity	57	0.739032599	1.425958551	2.61E-05	0.000681503	0.000550379	673	tags=60%, list=19%, signal=49%	SLC24A3/KCNC2/KCNIP4/KCND2/KCNK13/CACNA1C/KCNH5/KCND3/KCNN3/CACNB4/KCNB2/GRIN2B/CACHD1/SLC24A2/KCNJ3/KCNMA1/GRIN2A/CACNG5/RYR3/GRIK3/KCNK2/CACNG2/UNC80/CACNG4/GRIN2D/OPRM1/CACNA1G/TRPM2/CACNA1A/TRPC3/CHRNA2/MCU/TMEM63A/PKD2
Medial thalamus	Tha_ExN_PVALB_1	Down	BP	GO:0001952	regulation of cell-matrix adhesion	30	0.738728133	1.385536086	0.002645375	0.027716839	0.022384011	421	tags=37%, list=12%, signal=33%	PTPRJ/BCL2/NRP1/CDK6/PTK2B/SEMA3E/MACF1/DLC1/PTK2/PHLDB2/NF1
Medial thalamus	Tha_ExN_PVALB_1	Down	CC	GO:0043204	perikaryon	37	0.738375385	1.397779514	0.001610715	0.018978824	0.015327224	551	tags=46%, list=15%, signal=39%	KCNC2/KCND2/SLC8A3/CACNA1C/ASTN2/KCNB2/CTNND2/GAP43/GRIK3/EPHA4/PTPRS/LYPD6/SHTN1/OPRM1/RTN4RL1/TRPM2/TTLL7
Medial thalamus	Tha_ExN_PVALB_1	Down	BP	GO:0050806	positive regulation of synaptic transmission	35	0.737475363	1.390673207	0.001150517	0.014037665	0.011336764	595	tags=57%, list=17%, signal=48%	ADCY8/SLC8A3/SHANK2/PTK2B/GRIN2B/SLC24A2/GRIN2A/CACNG5/RIMS1/EPHA4/CACNG2/GPR158/CACNG4/GRIN2D/TSHZ3/PRKCE/NF1/CA2/DTNBP1/IGSF11
Medial thalamus	Tha_ExN_PVALB_1	Down	BP	GO:0048167	regulation of synaptic plasticity	44	0.73710145	1.412201833	0.000462527	0.006861377	0.005541221	421	tags=41%, list=12%, signal=37%	SHISA9/SHISA6/ADCY8/SLC8A3/GRM5/SHANK2/PTK2B/GRIN2B/SLC24A2/GRIN2A/CNTN4/CAMK2A/RIMS1/EPHA4/SYT7/GRIN2D/TSHZ3/NF1
Medial thalamus	Tha_ExN_PVALB_1	Down	BP	GO:0061387	regulation of extent of cell growth	31	0.735754932	1.379905829	0.003570318	0.034563357	0.027913232	315	tags=35%, list=9%, signal=33%	FSTL4/KIAA0319/FGF13/NRP1/NRCAM/SEMA3E/MACF1/PLXNA4/CDKL5/PTPRS/SHTN1
Medial thalamus	Tha_ExN_PVALB_1	Down	MF	GO:0022836	gated channel activity	58	0.731854567	1.413604732	7.50E-05	0.001611292	0.001301273	673	tags=57%, list=19%, signal=47%	KCNC2/KCNIP4/KCND2/KCNK13/CACNA1C/KCNH5/KCND3/KCNN3/PTK2B/CACNB4/KCNB2/GRIN2B/CACHD1/KCNJ3/KCNMA1/GRIN2A/CACNG5/RYR3/GRIK3/KCNK2/CACNG2/CACNG4/GRIN2D/GABRB2/GRID1/OPRM1/CACNA1G/TRPM2/CACNA1A/TRPC3/CHRNA2/TMEM63A/PKD2
Medial thalamus	Tha_ExN_PVALB_1	Down	MF	GO:0022839	monoatomic ion gated channel activity	58	0.731854567	1.413604732	7.50E-05	0.001611292	0.001301273	673	tags=57%, list=19%, signal=47%	KCNC2/KCNIP4/KCND2/KCNK13/CACNA1C/KCNH5/KCND3/KCNN3/PTK2B/CACNB4/KCNB2/GRIN2B/CACHD1/KCNJ3/KCNMA1/GRIN2A/CACNG5/RYR3/GRIK3/KCNK2/CACNG2/CACNG4/GRIN2D/GABRB2/GRID1/OPRM1/CACNA1G/TRPM2/CACNA1A/TRPC3/CHRNA2/TMEM63A/PKD2
Medial thalamus	Tha_ExN_PVALB_1	Down	BP	GO:0006941	striated muscle contraction	34	0.731833748	1.379286212	0.002090411	0.023174343	0.018715509	489	tags=44%, list=14%, signal=38%	CASQ2/SLC8A3/CACNA1C/PDE4D/FGF13/GSN/KCND3/DMD/KCNJ3/SLC8A1/RYR3/DTNA/FGF12/NOS1AP/CACNA1G
Medial thalamus	Tha_ExN_PVALB_1	Down	CC	GO:1990351	transporter complex	86	0.730501124	1.426668754	7.45E-07	3.78E-05	3.05E-05	364	tags=37%, list=10%, signal=34%	SHISA9/SHISA6/KCNC2/CASQ2/KCNIP4/KCND2/DPP6/CACNA1C/PDE4D/VWC2L/OLFM3/KCND3/PTK2B/CACNB4/KCNB2/GRIN2B/CACHD1/KCNJ3/KCNMA1/GRIN2A/CACNG5/RYR3/ATP10A/GRIK3/DPP10/KCNK2/CACNG2/TTYH1/UNC80/CACNG4/GRIN2D/GABRB2
Medial thalamus	Tha_ExN_PVALB_1	Down	BP	GO:0007613	memory	30	0.730471229	1.370049687	0.004052747	0.038158743	0.030816852	712	tags=57%, list=20%, signal=46%	PAK5/ADCY8/SLC8A3/BRINP1/CUX2/FGF13/ATXN1/SLC24A2/GRIN2A/KCNK2/TAFA2/RCAN1/LRRC66/SHANK1/CRTC1/SPG11/KAT2B
Medial thalamus	Tha_ExN_PVALB_1	Down	BP	GO:0032412	regulation of monoatomic ion transmembrane transporter activity	49	0.729815216	1.401647134	0.000248355	0.004339891	0.003504879	673	tags=57%, list=19%, signal=47%	SHISA9/SHISA6/CASQ2/GRM5/PDE4D/FGF13/PTK2B/CACNB4/DMD/WNK2/PTPN3/CACNG5/CHRM3/CACNG2/DAPK1/HECW2/CACNG4/PRKCE/GSG1L/OPRM1/AKAP6/FGF12/NOS1AP/SHANK1/CNIH3/CRHR1/HECW1/PKD2
Medial thalamus	Tha_ExN_PVALB_1	Down	BP	GO:0050804	modulation of chemical synaptic transmission	108	0.728096634	1.429315964	2.48E-08	2.13E-06	1.72E-06	595	tags=54%, list=17%, signal=46%	NTNG1/SHISA9/SHISA6/ADCY8/SLC8A3/GRM5/TMEM108/DLGAP4/CUX2/SHANK2/PTK2B/CACNB4/GRIN2B/NRG3/SLC24A2/DLGAP3/GRIN2A/DGKI/CNTN4/CAMK2A/GRM1/LRFN2/CACNG5/CNTNAP4/GRIK3/CDKL5/RIMS1/EPHA4/PTPRS/GRM4/LRP8/DYSF/CACNG2/SNCAIP/GPR158/NLGN4X/SYT7/CACNG4/TRIO/GRM7/GRIN2D/TSHZ3/GRID1/PRKCE/CDH11/PPFIA2/NF1/BCHE/PLCL2/CA2/APBA1/SV2B/SHANK1/CACNA1A/MYOF/CDH2/DTNBP1/IGSF11
Medial thalamus	Tha_ExN_PVALB_1	Down	BP	GO:0099177	regulation of trans-synaptic signaling	108	0.728096634	1.429315964	2.48E-08	2.13E-06	1.72E-06	595	tags=54%, list=17%, signal=46%	NTNG1/SHISA9/SHISA6/ADCY8/SLC8A3/GRM5/TMEM108/DLGAP4/CUX2/SHANK2/PTK2B/CACNB4/GRIN2B/NRG3/SLC24A2/DLGAP3/GRIN2A/DGKI/CNTN4/CAMK2A/GRM1/LRFN2/CACNG5/CNTNAP4/GRIK3/CDKL5/RIMS1/EPHA4/PTPRS/GRM4/LRP8/DYSF/CACNG2/SNCAIP/GPR158/NLGN4X/SYT7/CACNG4/TRIO/GRM7/GRIN2D/TSHZ3/GRID1/PRKCE/CDH11/PPFIA2/NF1/BCHE/PLCL2/CA2/APBA1/SV2B/SHANK1/CACNA1A/MYOF/CDH2/DTNBP1/IGSF11
Medial thalamus	Tha_ExN_PVALB_1	Down	BP	GO:0035725	sodium ion transmembrane transport	32	0.727700417	1.367740107	0.002497384	0.026681896	0.021548195	526	tags=47%, list=15%, signal=40%	SLC24A3/SLC8A3/FGF13/SLC4A4/DMD/WNK2/SLC24A2/PTPN3/SLC8A1/HECW2/PRKCE/SLC20A2/SLC8B1/FGF12/TRPM2
Medial thalamus	Tha_ExN_PVALB_1	Down	BP	GO:0150115	cell-substrate junction organization	30	0.726562201	1.362718032	0.004721991	0.043082943	0.034793616	413	tags=40%, list=12%, signal=36%	PTPRJ/BCL2/NRP1/PTK2B/PRICKLE1/CORO2B/MACF1/DLC1/PTK2/SORBS1/PHLDB2/CDH11
Medial thalamus	Tha_ExN_PVALB_1	Down	BP	GO:0022898	regulation of transmembrane transporter activity	52	0.726046878	1.396565364	0.000303037	0.005039209	0.004069645	673	tags=56%, list=19%, signal=46%	SHISA9/SHISA6/CASQ2/BCL2/GRM5/PDE4D/FGF13/PTK2B/CACNB4/DMD/WNK2/PTPN3/CACNG5/CHRM3/CACNG2/DAPK1/HECW2/CACNG4/PRKCE/GSG1L/OPRM1/AKAP6/FGF12/NOS1AP/SHANK1/CNIH3/CRHR1/HECW1/PKD2
Medial thalamus	Tha_ExN_PVALB_1	Down	BP	GO:0010977	negative regulation of neuron projection development	36	0.725486486	1.370321645	0.00271937	0.028319903	0.022871043	269	tags=31%, list=8%, signal=29%	FSTL4/KIAA0319/SPOCK1/FGF13/NRP1/RIT2/SEMA3E/PTPRG/FAT3/EPHA4/PTPRS
Medial thalamus	Tha_ExN_PVALB_1	Down	BP	GO:0008016	regulation of heart contraction	44	0.724959147	1.388938572	0.000948031	0.011992877	0.009685401	503	tags=41%, list=14%, signal=36%	CASQ2/KCND2/SLC8A3/CACNA1C/PDE4D/FGF13/THRB/KCND3/ATP2B1/DMD/KCNJ3/SLC8A1/CYP2J2/CELF2/SREBF1/NOS1AP/CACNA1G/ATP2B2
Medial thalamus	Tha_ExN_PVALB_1	Down	BP	GO:0034765	regulation of monoatomic ion transmembrane transport	81	0.722371158	1.405765351	3.77E-06	0.000131672	0.000106338	489	tags=43%, list=14%, signal=38%	KCNC2/CASQ2/KCNIP4/BCL2/KCND2/DPP6/GRM5/KCNK13/CACNA1C/PDE4D/FGF13/KCNH5/SESTD1/KCND3/PTK2B/CACNB4/KCNB2/DMD/GRIN2B/WNK2/PTPN3/KCNJ3/KCNMA1/GRIN2A/SLC8A1/DPP10/CACNG2/HECW2/CACNG4/GRIN2D/PRKCE/AKAP6/FGF12/NOS1AP/CACNA1G
Medial thalamus	Tha_ExN_PVALB_1	Down	BP	GO:0060047	heart contraction	48	0.721388417	1.384270613	0.000462527	0.006861377	0.005541221	503	tags=42%, list=14%, signal=36%	CASQ2/KCND2/SLC8A3/CACNA1C/PDE4D/FGF13/GSN/THRB/KCND3/ATP2B1/DMD/KCNJ3/SLC8A1/CYP2J2/CELF2/SREBF1/FGF12/NOS1AP/CACNA1G/ATP2B2
Medial thalamus	Tha_ExN_PVALB_1	Down	BP	GO:0043269	regulation of monoatomic ion transport	98	0.720968698	1.410936586	7.28E-07	3.78E-05	3.05E-05	492	tags=45%, list=14%, signal=40%	KCNC2/CASQ2/KCNIP4/BCL2/KCND2/DPP6/GRM5/KCNK13/CACNA1C/PDE4D/FGF13/KCNH5/SESTD1/KCND3/ATP2B1/PTK2B/CACNB4/KCNB2/DMD/PRKG2/GRIN2B/WNK2/PTPN3/KCNJ3/KCNMA1/GRIN2A/SLC8A1/CAMK2A/MAOB/CNKSR3/DPP10/CACNG2/HECW2/CACNG4/GRIN2D/HOMER2/PRKCE/AKAP6/SLC8B1/LGALS3/FGF12/NOS1AP/CACNA1G/CA2
Medial thalamus	Tha_ExN_PVALB_1	Down	BP	GO:0032409	regulation of transporter activity	54	0.720383681	1.388495329	0.000225593	0.004044977	0.003266707	673	tags=54%, list=19%, signal=44%	SHISA9/SHISA6/CASQ2/BCL2/GRM5/PDE4D/FGF13/PTK2B/CACNB4/DMD/WNK2/PTPN3/CACNG5/CHRM3/CACNG2/DAPK1/HECW2/CACNG4/PRKCE/GSG1L/OPRM1/AKAP6/FGF12/NOS1AP/SHANK1/CNIH3/CRHR1/HECW1/PKD2
Medial thalamus	Tha_ExN_PVALB_1	Down	BP	GO:0007612	learning	38	0.720277664	1.365751995	0.002830363	0.02889212	0.023333164	447	tags=39%, list=13%, signal=35%	PAK5/SLC8A3/GRM5/FGF13/ATXN1/SHANK2/TANC1/NRXN3/SLC24A2/GRIN2A/NLGN4X/TAFA2/NF1/PDE8B/BCHE
Medial thalamus	Tha_ExN_PVALB_1	Down	BP	GO:0010810	regulation of cell-substrate adhesion	49	0.71978003	1.382374049	0.000471686	0.006947261	0.005610581	453	tags=33%, list=13%, signal=29%	PTPRJ/BCL2/SPOCK1/NRP1/CDK6/PTK2B/RSU1/SEMA3E/CORO2B/MACF1/DLC1/PTK2/PHLDB2/PRKCE/NF1/ST6GAL1
Medial thalamus	Tha_ExN_PVALB_1	Down	MF	GO:0015085	calcium ion transmembrane transporter activity	40	0.718134622	1.364781743	0.001537083	0.018320609	0.014795652	753	tags=65%, list=21%, signal=52%	SLC24A3/SLC8A3/CACNA1C/ATP2B1/CACNB4/GRIN2B/CACHD1/SLC24A2/GRIN2A/SLC8A1/CACNG5/RYR3/CACNG2/CACNG4/GRIN2D/OPRM1/SLC8B1/CACNA1G/ATP2B2/TRPM2/CACNA1A/TRPC3/MCU/PKD2/ANXA2/ATP2C1
Medial thalamus	Tha_ExN_PVALB_1	Down	BP	GO:0007188	adenylate cyclase-modulating G protein-coupled receptor signaling pathway	40	0.717599376	1.363764534	0.001610715	0.018978824	0.015327224	622	tags=48%, list=17%, signal=40%	ADCY8/GRM5/PDE4D/GABBR2/RIT2/GRM1/GRIK3/GRM4/CHRM3/MRAP2/GRM7/OPRM1/ADGRG6/RAPGEF4/GNG2/GPR161/GNAI3/CRHR1/ADRA1B
Medial thalamus	Tha_ExN_PVALB_1	Down	BP	GO:0034762	regulation of transmembrane transport	111	0.717158092	1.410719206	9.39E-08	7.44E-06	6.01E-06	492	tags=42%, list=14%, signal=38%	SHISA9/SHISA6/KCNC2/CASQ2/KCNIP4/BCL2/KCND2/DPP6/GRM5/KCNK13/CACNA1C/PDE4D/FGF13/KCNH5/SESTD1/KCND3/PTK2B/CACNB4/KCNB2/DMD/GRIN2B/WNK2/PTPN3/KCNJ3/KCNMA1/GRIN2A/SLC8A1/CACNG5/DPP10/PID1/PRKAG2/CHRM3/CACNG2/CLTCL1/DAPK1/HECW2/CACNG4/GRIN2D/SORBS1/PRKCE/GSG1L/OPRM1/AKAP6/FGF12/NOS1AP/CACNA1G/CA2
Medial thalamus	Tha_ExN_PVALB_1	Down	BP	GO:0019722	calcium-mediated signaling	40	0.716905672	1.362446181	0.001647531	0.019193269	0.01550041	640	tags=50%, list=18%, signal=42%	PTPRJ/CASQ2/GRM5/CACNA1C/DMD/GRIN2B/NCALD/RIT2/GRIN2A/SLC8A1/RCAN2/CHRM3/GRIN2D/HOMER2/AKAP6/RCAN1/TRPM2/PLCG2/MCU/PPP3CA
Medial thalamus	Tha_ExN_PVALB_1	Down	BP	GO:0042391	regulation of membrane potential	98	0.716253337	1.401708618	1.50E-06	5.94E-05	4.80E-05	489	tags=41%, list=14%, signal=36%	KCNC2/CASQ2/BCL2/KCND2/SLC8A3/GRM5/TMEM108/TAFA4/KCNK13/CACNA1C/CUX2/FGF13/SLC4A4/KCNH5/KCND3/NRCAM/PTK2B/CACNB4/DMD/GRIN2B/PTPN3/KCNJ3/KCNMA1/GRIN2A/SLC8A1/GRM1/GRIK3/PID1/KCNK2/RIMS1/CACNG2/NLGN4X/GRIN2D/GABRB2/GRID1/AKAP6/SLC8B1/FGF12/NOS1AP/CACNA1G
Medial thalamus	Tha_ExN_PVALB_1	Down	CC	GO:0043197	dendritic spine	59	0.715434598	1.382698771	0.000171179	0.003298795	0.002664094	640	tags=47%, list=18%, signal=40%	SHISA9/SHISA6/KCND2/SLC8A3/GRM5/SHANK2/TENM2/KCND3/PTK2B/FRMPD4/RPH3A/GRIN2A/DGKI/CAMK2A/TANC2/CTNND1/ASAP1/EPHA4/FARP1/PTK2/PPFIA2/SEPTIN11/APBA1/ATP2B2/SHANK1/DTNBP1/ALS2/PPP3CA
Medial thalamus	Tha_ExN_PVALB_1	Down	CC	GO:0098794	postsynapse	175	0.715052756	1.419307025	1.52E-10	6.26E-08	5.06E-08	640	tags=47%, list=18%, signal=41%	LRRC7/SHISA9/SHISA6/KCNC2/SPOCK1/KCND2/ADCY8/SLC8A3/GRM5/TMEM108/CACNA1C/DLGAP4/KALRN/SHANK2/TENM2/NRP1/TANC1/KCND3/NRCAM/PTK2B/PLEKHA5/DMD/GRIN2B/FRMPD4/GABBR2/RPH3A/KCNMA1/DLGAP3/PCLO/GRIN2A/CTNND2/DGKI/SLC8A1/CAMK2A/GRM1/LRFN2/CACNG5/TANC2/GAP43/GRIK3/CTNND1/ASAP1/SLC16A7/CDKL5/EPHA4/PTPRS/FARP1/LIN7A/CHRM3/CACNG2/MKLN1/GPR158/DAPK1/IGSF9B/NLGN4X/CACNG4/PTK2/TRIO/GRM7/GRIN2D/GABRB2/CDH10/GRID1…
Medial thalamus	Tha_ExN_PVALB_1	Down	CC	GO:0098797	plasma membrane protein complex	109	0.714066921	1.402648822	4.81E-07	2.83E-05	2.29E-05	588	tags=41%, list=16%, signal=36%	SHISA9/SHISA6/KCNC2/KCNIP4/KCND2/DPP6/CACNA1C/PDE4D/VWC2L/OLFM3/KCND3/PTK2B/CACNB4/KCNB2/DMD/GRIN2B/CACHD1/GABBR2/CDH6/KCNJ3/KCNMA1/GRIN2A/GRM1/CACNG5/GRIK3/DPP10/CTNND1/CDH18/KCNK2/CRB1/TGFBR1/LIN7A/CACNG2/CACNG4/GRIN2D/CDH10/SORBS1/CDH11/CACNA1G/CACNA1A/CDH2/GNG2/IGF1R/CNIH3/GNAI3
Medial thalamus	Tha_ExN_PVALB_1	Down	MF	GO:0015267	channel activity	80	0.714025461	1.387943811	1.58E-05	0.000451859	0.000364919	411	tags=40%, list=11%, signal=36%	SLC24A3/KCNC2/KCNIP4/BCL2/KCND2/KCNK13/CACNA1C/KCNH5/KCND3/KCNN3/PTK2B/CACNB4/KCNB2/GRIN2B/CACHD1/SLC24A2/KCNJ3/KCNMA1/GRIN2A/CACNG5/RYR3/GRIK3/KCNK2/CACNG2/TTYH1/UNC80/CACNG4/GRIN2D/GABRB2/GRID1/ANO4/OPRM1
Medial thalamus	Tha_ExN_PVALB_1	Down	MF	GO:0022803	passive transmembrane transporter activity	80	0.714025461	1.387943811	1.58E-05	0.000451859	0.000364919	411	tags=40%, list=11%, signal=36%	SLC24A3/KCNC2/KCNIP4/BCL2/KCND2/KCNK13/CACNA1C/KCNH5/KCND3/KCNN3/PTK2B/CACNB4/KCNB2/GRIN2B/CACHD1/SLC24A2/KCNJ3/KCNMA1/GRIN2A/CACNG5/RYR3/GRIK3/KCNK2/CACNG2/TTYH1/UNC80/CACNG4/GRIN2D/GABRB2/GRID1/ANO4/OPRM1
Medial thalamus	Tha_ExN_PVALB_1	Down	BP	GO:0003015	heart process	51	0.712768706	1.370463193	0.000828876	0.010749327	0.008681115	503	tags=39%, list=14%, signal=34%	CASQ2/KCND2/SLC8A3/CACNA1C/PDE4D/FGF13/GSN/THRB/KCND3/ATP2B1/DMD/KCNJ3/SLC8A1/CYP2J2/CELF2/SREBF1/FGF12/NOS1AP/CACNA1G/ATP2B2
Medial thalamus	Tha_ExN_PVALB_1	Down	CC	GO:0098858	actin-based cell projection	48	0.711951595	1.366162316	0.0008014	0.010525394	0.008500267	700	tags=42%, list=20%, signal=34%	UNC5C/FGF13/TENM2/DMD/FMN2/GAP43/EPHA4/FARP1/CRB1/MYO1B/SHTN1/TTYH1/HOMER2/NOS1AP/ENAH/EXOC4/KITLG/MYO6/VEZT/CYFIP1
Medial thalamus	Tha_ExN_PVALB_1	Down	CC	GO:0044309	neuron spine	60	0.711572911	1.375957327	0.000234684	0.004171712	0.003369059	640	tags=47%, list=18%, signal=39%	SHISA9/SHISA6/KCND2/SLC8A3/GRM5/SHANK2/TENM2/KCND3/PTK2B/FRMPD4/RPH3A/GRIN2A/DGKI/CAMK2A/TANC2/CTNND1/ASAP1/EPHA4/FARP1/PTK2/PPFIA2/SEPTIN11/APBA1/ATP2B2/SHANK1/DTNBP1/ALS2/PPP3CA
Medial thalamus	Tha_ExN_PVALB_1	Down	BP	GO:0001764	neuron migration	53	0.711555235	1.369953194	0.000398731	0.006135697	0.004955165	363	tags=32%, list=10%, signal=29%	NTNG1/KIAA0319/UNC5C/SPOCK1/FGF13/NRP1/AUTS2/ASTN2/NRCAM/NRG3/SEMA3E/CAMK2A/NAV1/CDKL5/FAT3/SHTN1/DNER
Medial thalamus	Tha_ExN_PVALB_1	Down	MF	GO:0005216	monoatomic ion channel activity	77	0.708878267	1.377474936	2.72E-05	0.000693111	0.000559753	642	tags=49%, list=18%, signal=41%	SLC24A3/KCNC2/KCNIP4/KCND2/KCNK13/CACNA1C/KCNH5/KCND3/KCNN3/PTK2B/CACNB4/KCNB2/GRIN2B/CACHD1/SLC24A2/KCNJ3/KCNMA1/GRIN2A/CACNG5/RYR3/GRIK3/KCNK2/CACNG2/TTYH1/UNC80/CACNG4/GRIN2D/GABRB2/GRID1/ANO4/OPRM1/CACNA1G/TRPM2/CACNA1A/TRPC3/CHRNA2/MCU/TMEM63A
Medial thalamus	Tha_ExN_PVALB_1	Down	BP	GO:0019932	second-messenger-mediated signaling	60	0.708124106	1.369288427	0.000344049	0.005374456	0.004340389	672	tags=48%, list=19%, signal=40%	PTPRJ/KCNC2/CASQ2/PDE10A/GRM5/PEX5L/CACNA1C/PDE4D/PDE3A/DMD/GRIN2B/NCALD/RIT2/GRIN2A/SLC8A1/RCAN2/CHRM3/GRIN2D/HOMER2/AKAP6/ADGRG6/NOS1AP/RCAN1/TRPM2/KSR1/PLCG2/MCU/PPP3CA/GUCY1A2
Medial thalamus	Tha_ExN_PVALB_1	Down	CC	GO:0097447	dendritic tree	162	0.705861042	1.399701765	2.61E-09	4.88E-07	3.94E-07	586	tags=43%, list=16%, signal=38%	SHISA9/SHISA6/KCNC2/KCNIP4/UNC5C/KCND2/ADCY8/SLC8A3/GRM5/TMEM108/BRINP1/CACNA1C/FGF13/SHANK2/TENM2/TANC1/KCND3/PTK2B/KCNB2/FRMPD4/RPH3A/RIT2/NIN/SORBS2/HTR7/GRIN2A/COBL/CTNND2/DGKI/SLC8A1/CAMK2A/GRM1/INPP5A/TANC2/GAP43/PAK1/GRIK3/CTNND1/ASAP1/CDKL5/FAT3/EPHA4/FARP1/TRIM9/LYPD6/LRP8/CHRM3/NLGN4X/PTK2/GRM7/DNER/HOMER2/DPYSL5/OPRM1/PPFIA2/SEPTIN11/NF1/BRINP2/IFT57/MAP6/DSCAM/APBA1/MARK3/CPEB1/ATP2B2…
Medial thalamus	Tha_ExN_PVALB_1	Down	MF	GO:0046873	metal ion transmembrane transporter activity	83	0.705299595	1.374839008	2.81E-05	0.000704159	0.000568676	683	tags=49%, list=19%, signal=41%	SLC24A3/KCNC2/KCNIP4/KCND2/SLC8A3/KCNK13/CACNA1C/SLC4A4/KCNH5/KCND3/KCNN3/ATP2B1/CACNB4/KCNB2/GRIN2B/CACHD1/SLC24A2/KCNJ3/KCNMA1/GRIN2A/SLC8A1/CACNG5/RYR3/GRIK3/KCNK2/CACNG2/TTYH1/CACNG4/GRIN2D/SLC20A2/OPRM1/SLC8B1/CACNA1G/ATP2B2/TRPM2/CACNA1A/TRPC3/MCU/ATP7B/PKD2/SLC41A2
Medial thalamus	Tha_ExN_PVALB_1	Down	BP	GO:0007411	axon guidance	57	0.704055758	1.358470965	0.000312151	0.005108368	0.004125498	490	tags=42%, list=14%, signal=37%	UNC5C/PTPRM/CNTN5/KALRN/NRP1/NRCAM/NRXN3/SLIT3/NFASC/SEMA3E/CNTN4/CNTN6/GAP43/PLXNA4/EPHA4/UNC5B/NOTCH2/PTK2/TRIO/DPYSL5/ETV1/ARK2C/DSCAM/ENAH
Medial thalamus	Tha_ExN_PVALB_1	Down	BP	GO:0097485	neuron projection guidance	57	0.704055758	1.358470965	0.000312151	0.005108368	0.004125498	490	tags=42%, list=14%, signal=37%	UNC5C/PTPRM/CNTN5/KALRN/NRP1/NRCAM/NRXN3/SLIT3/NFASC/SEMA3E/CNTN4/CNTN6/GAP43/PLXNA4/EPHA4/UNC5B/NOTCH2/PTK2/TRIO/DPYSL5/ETV1/ARK2C/DSCAM/ENAH
Medial thalamus	Tha_ExN_PVALB_1	Down	CC	GO:0030425	dendrite	161	0.703611359	1.394795899	7.43E-09	9.57E-07	7.73E-07	586	tags=43%, list=16%, signal=38%	SHISA9/SHISA6/KCNC2/KCNIP4/UNC5C/KCND2/ADCY8/SLC8A3/GRM5/TMEM108/BRINP1/CACNA1C/FGF13/SHANK2/TENM2/TANC1/KCND3/PTK2B/KCNB2/FRMPD4/RPH3A/NIN/SORBS2/HTR7/GRIN2A/COBL/CTNND2/DGKI/SLC8A1/CAMK2A/GRM1/INPP5A/TANC2/GAP43/PAK1/GRIK3/CTNND1/ASAP1/CDKL5/FAT3/EPHA4/FARP1/TRIM9/LYPD6/LRP8/CHRM3/NLGN4X/PTK2/GRM7/DNER/HOMER2/DPYSL5/OPRM1/PPFIA2/SEPTIN11/NF1/BRINP2/IFT57/MAP6/DSCAM/APBA1/MARK3/CPEB1/ATP2B2/SHAN…
Medial thalamus	Tha_ExN_PVALB_1	Down	BP	GO:1904062	regulation of monoatomic cation transmembrane transport	60	0.702860089	1.35910948	0.000490003	0.007065643	0.005706186	478	tags=40%, list=13%, signal=35%	KCNC2/CASQ2/KCNIP4/BCL2/DPP6/CACNA1C/PDE4D/FGF13/SESTD1/PTK2B/CACNB4/DMD/GRIN2B/WNK2/PTPN3/GRIN2A/SLC8A1/DPP10/HECW2/GRIN2D/PRKCE/AKAP6/FGF12/NOS1AP
Medial thalamus	Tha_ExN_PVALB_1	Down	BP	GO:0006936	muscle contraction	60	0.702854999	1.359099639	0.000490003	0.007065643	0.005706186	489	tags=38%, list=14%, signal=34%	CASQ2/KCND2/SLC8A3/CACNA1C/PDE4D/FGF13/GSN/KCND3/ATP2B1/APBB2/KCNB2/DMD/KCNJ3/KCNMA1/HTR7/SLC8A1/RYR3/SULF1/CHRM3/DTNA/FGF12/NOS1AP/CACNA1G
Medial thalamus	Tha_ExN_PVALB_1	Down	CC	GO:0045202	synapse	357	0.702852865	1.407305085	1.00E-10	5.16E-08	4.16E-08	641	tags=43%, list=18%, signal=39%	QKI/LRRC7/NTNG1/SHISA9/SHISA6/KCNC2/PAK5/UNC5C/SPOCK1/KCND2/ADCY8/SLC8A3/GRM5/ADAM23/TMEM108/CNTN5/CACNA1C/DLGAP4/VWC2L/KALRN/OLFM3/SYT9/MYRIP/SHANK2/TENM2/NRP1/TANC1/KCND3/ATP2B1/APBB2/NRCAM/PTK2B/PLEKHA5/CACNB4/NR3C1/DMD/GRIN2B/NRG3/FRMPD4/NRXN3/PPFIBP1/GABBR2/RPH3A/RIT2/CDH6/TMEM163/KCNJ3/KCNMA1/DLGAP3/SORBS2/SH3KBP1/HTR7/PCLO/GRIN2A/CTNND2/DGKI/SLC8A1/CAMK2A/GRM1/CNTN6/LRFN2/CACNG5/TANC2/GAP4…
Medial thalamus	Tha_ExN_PVALB_1	Up	BP	GO:0031103	axon regeneration	20	0.776170427	1.681940794	0.000640381	0.008375321	0.006624719	502	tags=40%, list=6%, signal=38%	NEFL/MAP1B/INPP5F/CTNNA1/PTN/MTR/MAP2K2/MAPK8IP3
Medial thalamus	Tha_ExN_PVALB_1	Up	BP	GO:0086065	cell communication involved in cardiac conduction	25	0.768218541	1.689301608	0.000155931	0.002836003	0.002243224	322	tags=36%, list=4%, signal=35%	ATP1B1/RYR2/CALM1/CALM3/ATP1A3/ATP1A1/CTNNA3/SCN3B/SCN1B
Medial thalamus	Tha_ExN_PVALB_1	Up	BP	GO:0140115	export across plasma membrane	26	0.764603711	1.687782024	8.19E-05	0.001663745	0.001315991	952	tags=50%, list=12%, signal=44%	ATP1B1/CALM1/CALM3/ATP1A3/ATP1A1/ABCA1/ATP1B3/ABCC4/ABCB1/KCNA2/YWHAE/CALM2/DLG1
Medial thalamus	Tha_ExN_PVALB_1	Up	CC	GO:0048786	presynaptic active zone	36	0.76226694	1.712011224	4.32E-06	0.00016924	0.000133866	805	tags=44%, list=10%, signal=40%	RIMS2/SV2A/SYP/SNAP25/GUCY1B1/GRIA1/SYT11/ATP2B4/UNC13C/GPM6A/SYN1/FLOT1/STXBP1/TPRG1L/RIMS3/CNTNAP1
Medial thalamus	Tha_ExN_PVALB_1	Up	BP	GO:1902305	regulation of sodium ion transmembrane transport	23	0.762191044	1.672110173	0.000258242	0.004155677	0.003287061	377	tags=39%, list=5%, signal=37%	ATP1B1/NETO1/YWHAH/FXYD6/SCN3B/ATP2B4/SCN1B/SCN2B/ATP1B3
Medial thalamus	Tha_ExN_PVALB_1	Up	CC	GO:0060076	excitatory synapse	32	0.761271383	1.694799082	2.81E-05	0.000742438	0.000587255	704	tags=50%, list=9%, signal=46%	GRID2/NETO1/SYP/YWHAH/GRIA2/GRIA1/SYT11/SLC17A6/UNC13C/LRRTM2/GPM6A/PLXNC1/NLGN4Y/STXBP1/NLGN1/GRIA3
Medial thalamus	Tha_ExN_PVALB_1	Up	BP	GO:0021575	hindbrain morphogenesis	21	0.756886478	1.647537002	0.000621953	0.0081957	0.006482642	765	tags=29%, list=9%, signal=26%	DAB1/FAIM2/GRID2/CEND1/MTPN/PTPN11
Medial thalamus	Tha_ExN_PVALB_1	Up	BP	GO:0021587	cerebellum morphogenesis	21	0.756886478	1.647537002	0.000621953	0.0081957	0.006482642	765	tags=29%, list=9%, signal=26%	DAB1/FAIM2/GRID2/CEND1/MTPN/PTPN11
Medial thalamus	Tha_ExN_PVALB_1	Up	BP	GO:0016188	synaptic vesicle maturation	22	0.754485504	1.651632093	0.000951834	0.011461395	0.009065744	1528	tags=73%, list=19%, signal=59%	SYP/ATP6V1G1/ATP6V1B2/ATP6V1F/UNC13C/ATP6AP2/ATP6V1D/ATP6V1E1/ATP6V1A/STXBP1/ATP6V0A1/ATP6V1C1/ATP6V0D1/ATP6V1G2/CLCN3/ATP6V1H
Medial thalamus	Tha_ExN_PVALB_1	Up	CC	GO:0022625	cytosolic large ribosomal subunit	33	0.754205097	1.68241127	2.75E-05	0.000738859	0.000584423	1038	tags=45%, list=13%, signal=40%	RPL15/RPLP2/RPL6/RPL34/RPL7A/RPL17/RPL4/RPL14/RPL37A/ZCCHC17/RPL32/RPL5/RPL7L1/SNU13/RPL10A
Medial thalamus	Tha_ExN_PVALB_1	Up	BP	GO:0031102	neuron projection regeneration	24	0.752513621	1.651747474	0.000290236	0.004524573	0.003578851	889	tags=46%, list=11%, signal=41%	NEFL/MAP1B/THY1/INPP5F/CTNNA1/PTN/MTR/MAP2K2/MAPK8IP3/OMG/ULK1
Medial thalamus	Tha_ExN_PVALB_1	Up	BP	GO:0017156	calcium-ion regulated exocytosis	27	0.750579732	1.660247473	0.000103321	0.002015624	0.00159432	1006	tags=52%, list=12%, signal=46%	RIMS2/SYT4/VAMP2/SNAP25/SYT11/UNC13C/SCAMP5/PPP3CB/STXBP1/STX1B/SYN2/RIMS3/CDK5R2/ARL8B
Medial thalamus	Tha_ExN_PVALB_1	Up	MF	GO:0019829	ATPase-coupled monoatomic cation transmembrane transporter activity	30	0.750038276	1.66401997	6.04E-05	0.001333854	0.001055053	1228	tags=53%, list=15%, signal=45%	ATP1A3/ATP6V0E2/ATP1A1/ATP6V1G1/ATP6V1B2/ATP2B4/ATP6V1F/ATP6V1D/ATP6V1E1/ATP13A2/ATP6V1A/ATP6V0A1/ATP6V1C1/ATP6V0D1/ATP6V1G2/ATP13A4
Medial thalamus	Tha_ExN_PVALB_1	Up	BP	GO:0055117	regulation of cardiac muscle contraction	31	0.745146608	1.657100977	5.92E-05	0.00131726	0.001041927	1250	tags=42%, list=16%, signal=36%	ATP1B1/RYR2/CALM1/CALM3/CTNNA3/CALM2/PDE5A/AKAP9/PRKACA/DLG1/SRI/EHD3/SUMO1
Medial thalamus	Tha_ExN_PVALB_1	Up	CC	GO:0097225	sperm midpiece	20	0.739516543	1.602512796	0.002735768	0.02675995	0.021166609	1111	tags=45%, list=14%, signal=39%	CALM1/CALM3/TOMM20/HSPD1/GABARAP/PACRG/CALM2/VPS13A/FSIP2
Medial thalamus	Tha_ExN_PVALB_1	Up	BP	GO:0051926	negative regulation of calcium ion transport	23	0.739001929	1.621237423	0.000812995	0.010103131	0.007991383	1134	tags=48%, list=14%, signal=41%	CALM1/CALM3/VDAC1/GNB5/TMBIM6/PPP3CB/YWHAE/CALM2/SRI/UBR3/UBQLN1
Medial thalamus	Tha_ExN_PVALB_1	Up	BP	GO:1901016	regulation of potassium ion transmembrane transporter activity	20	0.733702814	1.589914599	0.003777952	0.033827198	0.026756667	1537	tags=55%, list=19%, signal=45%	ATP1B1/NETO1/VAMP2/ATP1B3/YWHAE/AKAP9/DLG1/CAB39/SUMO1/NEDD4L/FHL1
Medial thalamus	Tha_ExN_PVALB_1	Up	BP	GO:0006942	regulation of striated muscle contraction	36	0.733277975	1.646903543	3.62E-05	0.00092274	0.00072987	1384	tags=42%, list=17%, signal=35%	ATP1B1/RYR2/CALM1/CALM3/ATP1A1/CTNNA3/CALM2/PDE5A/AKAP9/PRKACA/DLG1/SRI/EHD3/SUMO1/GRK2
Medial thalamus	Tha_ExN_PVALB_1	Up	BP	GO:0002028	regulation of sodium ion transport	34	0.732105771	1.636934141	7.05E-05	0.001501226	0.001187441	952	tags=44%, list=12%, signal=39%	ATP1B1/NETO1/YWHAH/ATP1A1/FXYD6/SCN3B/ATP2B4/CNTN1/SCN1B/SCN2B/ATP1B3/NKAIN1/PER1/FXYD7/DLG1
Medial thalamus	Tha_ExN_PVALB_1	Up	BP	GO:1990573	potassium ion import across plasma membrane	20	0.732035876	1.586302388	0.004226803	0.036534646	0.028898207	952	tags=35%, list=12%, signal=31%	ATP1B1/ATP1A3/ATP1A1/SLC12A5/ATP1B3/KCNJ6/DLG1
Medial thalamus	Tha_ExN_PVALB_1	Up	BP	GO:0098900	regulation of action potential	23	0.731075804	1.603848929	0.001190902	0.01350204	0.010679856	142	tags=22%, list=2%, signal=21%	KCNQ3/RYR2/CALM1/CALM3/CTNNA3
Medial thalamus	Tha_ExN_PVALB_1	Up	MF	GO:0017022	myosin binding	28	0.726353198	1.611846877	0.000294217	0.004546043	0.003595833	1395	tags=54%, list=17%, signal=44%	STXBP5L/STXBP5/SNAP25/GRIA1/RAB3B/RAB6B/RAB14/CALD1/RAB11A/SPATA6L/MYL12B/SPATA6/RAB11B/RAB39B/LMTK2
Medial thalamus	Tha_ExN_PVALB_1	Up	BP	GO:0021762	substantia nigra development	26	0.725910001	1.602369742	0.000546046	0.007333824	0.005800915	1485	tags=65%, list=18%, signal=54%	CALM1/CALM3/INA/YWHAH/SYNGR3/BASP1/DYNLL1/SUDS3/ATP5PF/YWHAE/CALM2/CCDC14/ACTB/ZNF148/CDC42/ATP5PB/GNB4
Medial thalamus	Tha_ExN_PVALB_1	Up	CC	GO:0099738	cell cortex region	22	0.723698534	1.584236831	0.002953157	0.028330834	0.022409148	1001	tags=50%, list=12%, signal=44%	RIMS2/GUCY1B1/DCTN1/UNC13C/CLTB/GPSM2/STXBP1/CLTA/RIMS3/TCHP/PRKCZ
Medial thalamus	Tha_ExN_PVALB_1	Up	CC	GO:0016469	proton-transporting two-sector ATPase complex	33	0.722891665	1.61256015	0.000225593	0.003733507	0.002953133	1528	tags=55%, list=19%, signal=44%	ATP6V0E2/ATP6V1G1/ATP6V1B2/ATP6V1F/ATP6AP2/ATP6V1D/ATP6V1E1/ATP5PF/ATP6V1A/ATP5MC3/ATP6V0A1/ATP6V1C1/ATP5ME/ATP6V0D1/ATP6V1G2/ATP5F1C/ATP5PB/ATP6V1H
Medial thalamus	Tha_ExN_PVALB_1	Up	CC	GO:0031594	neuromuscular junction	36	0.719779222	1.616586058	9.08E-05	0.001822446	0.00144152	952	tags=42%, list=12%, signal=37%	NEFL/SV2A/PRKAR1A/SYP/SYNGR3/GRIA1/FCHSD2/LAMA2/UNC13C/LARGE1/STX1B/NLGN1/CDK5R1/PRKACA/DLG1
Medial thalamus	Tha_ExN_PVALB_1	Up	BP	GO:0008652	amino acid biosynthetic process	33	0.717081717	1.599599852	0.000321264	0.004856514	0.00384141	723	tags=33%, list=9%, signal=30%	PLOD2/SERINC3/ATP2B4/SLC38A1/OAT/AASDHPPT/MTR/GOT1/GOT2/DPYD/ABAT
Medial thalamus	Tha_ExN_PVALB_1	Up	BP	GO:0009593	detection of chemical stimulus	24	0.716959431	1.573706968	0.001393997	0.0155522	0.012301493	789	tags=21%, list=10%, signal=19%	RYR2/CALM1/CALM3/SOD2/CALM2
Medial thalamus	Tha_ExN_PVALB_1	Up	BP	GO:0051588	regulation of neurotransmitter transport	51	0.716947549	1.650287805	4.46E-06	0.00016924	0.000133866	1055	tags=43%, list=13%, signal=38%	RIMS2/SNCG/SYT4/SYP/STXBP5/SYNGR3/PREPL/SYT11/RAB3B/SLC4A8/PRKN/MEF2C/SYN1/FLOT1/STXBP1/STX1B/NLGN1/RIMS3/CPLX1/SLC38A2/KMO/PFN2
Medial thalamus	Tha_ExN_PVALB_1	Up	BP	GO:0032781	positive regulation of ATP-dependent activity	24	0.716733248	1.573210502	0.001412461	0.015658134	0.012385285	1581	tags=50%, list=20%, signal=40%	ATP1B1/RYR2/GABARAPL2/ATP1B3/TPM1/MSH2/PFN2/HNRNPU/DHX9/AHSA1/SSBP1/DNAJB1
Medial thalamus	Tha_ExN_PVALB_1	Up	CC	GO:0043195	terminal bouton	23	0.716579603	1.572046869	0.002430674	0.024460843	0.019348059	1299	tags=57%, list=16%, signal=48%	PRNP/SYP/NMU/UNC13C/CALB1/SLC4A8/GRIK2/SYNJ1/CPLX1/GRIN1/SLC18A2/MICAL1/AP3D1
Medial thalamus	Tha_ExN_PVALB_1	Up	BP	GO:0048857	neural nucleus development	36	0.71535689	1.606653733	0.000130369	0.002474173	0.001957023	1485	tags=61%, list=18%, signal=50%	CALM1/CALM3/INA/YWHAH/SYNGR3/FOXP2/BASP1/DYNLL1/SUDS3/LARGE1/KCNC1/ATP5PF/YWHAE/CALM2/CDK5R2/CDK5R1/CCDC14/ACTB/ZNF148/CDC42/ATP5PB/GNB4
Medial thalamus	Tha_ExN_PVALB_1	Up	CC	GO:0001917	photoreceptor inner segment	27	0.714598124	1.580657828	0.000738026	0.009303924	0.007359226	628	tags=33%, list=8%, signal=31%	ATP1A3/ENO2/ATP1A1/SNAP25/BSG/KIFAP3/RDH11/GUK1/DNM1
Medial thalamus	Tha_ExN_PVALB_1	Up	CC	GO:0030672	synaptic vesicle membrane	64	0.711707327	1.652640233	2.35E-07	1.32E-05	1.05E-05	1638	tags=62%, list=20%, signal=50%	SV2A/ATP6V0E2/SYT4/SYP/VAMP2/SYNGR3/GRIA1/ATP6V1B2/SLC17A6/RAB3B/ATP6V1F/UNC13C/SCAMP1/ATP6AP2/ATP6V1D/SLC4A8/ATP6V1E1/MAL2/SCAMP5/SYN1/CLTB/ATP6V1A/CLTA/TPRG1L/SYN2/ATP6V0A1/ATP6V1C1/PRRT1/ATP6V0D1/SYNGR1/ATP6V1G2/SLC18A2/DNAJC5/RAB11B/ATP6V1H/GABRA2/DNM1L/STX16/SLC35F1/SLC6A17
Medial thalamus	Tha_ExN_PVALB_1	Up	CC	GO:0099501	exocytic vesicle membrane	64	0.711707327	1.652640233	2.35E-07	1.32E-05	1.05E-05	1638	tags=62%, list=20%, signal=50%	SV2A/ATP6V0E2/SYT4/SYP/VAMP2/SYNGR3/GRIA1/ATP6V1B2/SLC17A6/RAB3B/ATP6V1F/UNC13C/SCAMP1/ATP6AP2/ATP6V1D/SLC4A8/ATP6V1E1/MAL2/SCAMP5/SYN1/CLTB/ATP6V1A/CLTA/TPRG1L/SYN2/ATP6V0A1/ATP6V1C1/PRRT1/ATP6V0D1/SYNGR1/ATP6V1G2/SLC18A2/DNAJC5/RAB11B/ATP6V1H/GABRA2/DNM1L/STX16/SLC35F1/SLC6A17
Medial thalamus	Tha_ExN_PVALB_1	Up	BP	GO:1903539	protein localization to postsynaptic membrane	24	0.707675295	1.553328535	0.001985369	0.020819545	0.016467862	1261	tags=50%, list=16%, signal=42%	NETO1/SNAP25/RAB11A/VPS35/NSG1/GPC6/CLSTN1/STX1B/CPLX1/DLG1/PRKCZ/OGT
Medial thalamus	Tha_ExN_PVALB_1	Up	BP	GO:2000300	regulation of synaptic vesicle exocytosis	28	0.706101569	1.566906585	0.000838873	0.010314595	0.008158647	703	tags=32%, list=9%, signal=29%	RIMS2/SYT4/SYP/STXBP5/PREPL/SLC4A8/SYN1/NLGN1/RIMS3
Medial thalamus	Tha_ExN_PVALB_1	Up	CC	GO:0098685	Schaffer collateral - CA1 synapse	44	0.704464931	1.607515615	5.64E-05	0.001270785	0.001005167	1290	tags=45%, list=16%, signal=38%	LRRC4C/NEFL/NETO1/ACTG1/SYP/INA/LRRTM2/PTN/SYN1/MAPK9/SYN2/CPLX1/PRKAR1B/PRKCZ/PFN2/ACTB/PRKCI/RAP2A/CAPZB/FYN
Medial thalamus	Tha_ExN_PVALB_1	Up	BP	GO:0062237	protein localization to postsynapse	25	0.704205147	1.548537067	0.003696081	0.033551251	0.026538399	1261	tags=48%, list=16%, signal=41%	NETO1/SNAP25/RAB11A/VPS35/NSG1/GPC6/CLSTN1/STX1B/CPLX1/DLG1/PRKCZ/OGT
Medial thalamus	Tha_ExN_PVALB_1	Up	BP	GO:0046928	regulation of neurotransmitter secretion	45	0.703685445	1.6055401	7.39E-05	0.001554328	0.001229444	1055	tags=42%, list=13%, signal=37%	RIMS2/SNCG/SYT4/SYP/STXBP5/PREPL/SYT11/SLC4A8/PRKN/MEF2C/SYN1/STXBP1/STX1B/NLGN1/RIMS3/CPLX1/SLC38A2/KMO/PFN2
Medial thalamus	Tha_ExN_PVALB_1	Up	BP	GO:0048167	regulation of synaptic plasticity	112	0.70166576	1.668977628	1.00E-10	2.49E-08	1.97E-08	1130	tags=44%, list=14%, signal=38%	KCNQ3/RIMS2/GRID2/MAP1B/NETO1/MAP1A/NCDN/SYT4/PRNP/SYP/VAMP2/YWHAH/YWHAG/VGF/SNAP25/GRIA1/UNC13C/UBE3A/CALB1/LRRTM2/NSG1/LRRTM1/HMGCR/SLC38A1/MEF2C/LARGE1/GRIK2/PTN/PPP3CB/SORCS3/SLC4A10/ARF1/STXBP1/CYP46A1/NEURL1/FXR1/RIMS3/PRKAR1B/CAMK2B/KRAS/PRRT1/PAIP2/MAPK1/PRKCZ/EPHB2/SORCS2/GRIN1/SYNGR1/JPH4
Medial thalamus	Tha_ExN_PVALB_1	Up	MF	GO:0042626	ATPase-coupled transmembrane transporter activity	47	0.700286844	1.604197924	4.18E-05	0.001021079	0.000807654	674	tags=38%, list=8%, signal=35%	ATP1A3/ATP6V0E2/TOMM20/ATP1A1/ATP6V1G1/ATP6V1B2/ATP2B4/ATP6V1F/ATP6V1D/ABCA1/ATP6V1E1/ATP13A2/ABCC4/ATP6V1A/ABCA5/ABCB1/ATP6V0A1/ATP6V1C1
Medial thalamus	Tha_ExN_PVALB_2	Down	BP	GO:0006937	regulation of muscle contraction	27	0.813961188	1.674362819	6.48E-06	0.000137021	0.000110547	153	tags=41%, list=4%, signal=39%	KCNB2/CHRM3/PDE4B/FGF13/DMD/PDE4D/SLC8A1/CACNA1C/SLC8A3/CAMK2D/PDE5A
Medial thalamus	Tha_ExN_PVALB_2	Down	BP	GO:0098742	cell-cell adhesion via plasma-membrane adhesion molecules	55	0.789403566	1.691546447	2.38E-09	2.57E-07	2.07E-07	381	tags=44%, list=10%, signal=40%	CNTN4/ROBO2/PCDH9/NTNG1/ADGRL3/FAT3/KIRREL3/DAB1/CDH12/PTPRD/TENM4/PTPRT/CNTN6/LRFN5/PCDH17/CLSTN2/PTK7/CDH2/CDH11/CDH9/CDH6/CDHR3/ROBO1/CDH18
Medial thalamus	Tha_ExN_PVALB_2	Down	MF	GO:0008081	phosphoric diester hydrolase activity	25	0.783447588	1.605304807	0.000201055	0.002763543	0.002229599	395	tags=48%, list=10%, signal=43%	PDE10A/CHRM3/PDE4B/ENPP2/PLCB1/PDE4D/PDE5A/PLCB4/PDE8B/GPLD1/CHRM5/NAPEPLD
Medial thalamus	Tha_ExN_PVALB_2	Down	CC	GO:0098982	GABA-ergic synapse	20	0.77976923	1.580765858	0.000675878	0.008103031	0.006537444	800	tags=90%, list=21%, signal=72%	KCND2/CNTN5/ERBB4/KCNC2/PLCB1/GABRB1/GAP43/LRFN5/NLGN4X/GABRB2/PCDH17/IQSEC3/DRD2/NLGN4Y/CDH13/KCND3/DAG1/GRID1
Medial thalamus	Tha_ExN_PVALB_2	Down	BP	GO:0051963	regulation of synapse assembly	27	0.778395639	1.601202533	7.18E-05	0.001138912	0.000918863	532	tags=56%, list=14%, signal=48%	ROBO2/LRRN1/PTPRD/LRRTM3/NEGR1/NRXN1/CUX2/LRFN5/CLSTN2/LINGO2/DLG5/PTK2B/AGRN/EPHA7/EPHB1
Medial thalamus	Tha_ExN_PVALB_2	Down	CC	GO:0034704	calcium channel complex	24	0.775955295	1.58507337	0.00026255	0.003519144	0.00283921	642	tags=67%, list=17%, signal=56%	CACNB2/PDE4B/PDE4D/CACNA1C/CACNA1B/CACHD1/MICU1/SCN9A/CACNA1G/MCU/CACNG2/CACNA2D1/CACNG4/AKAP6/CATSPERE/CACNA2D3
Medial thalamus	Tha_ExN_PVALB_2	Down	BP	GO:0086001	cardiac muscle cell action potential	21	0.770736111	1.566206533	0.001043196	0.011536334	0.009307398	497	tags=57%, list=13%, signal=50%	CACNB2/KCNN2/FGF13/DMD/SLC8A1/CACNA1C/CAMK2D/FGF12/KCNJ3/CACNA1G/CACNA2D1/ANK2
Medial thalamus	Tha_ExN_PVALB_2	Down	BP	GO:0007156	homophilic cell adhesion via plasma membrane adhesion molecules	44	0.770045102	1.628679186	3.39E-06	8.40E-05	6.78E-05	381	tags=41%, list=10%, signal=37%	CNTN4/ROBO2/PCDH9/FAT3/KIRREL3/CDH12/PTPRT/CNTN6/PCDH17/CLSTN2/PTK7/CDH2/CDH11/CDH9/CDH6/CDHR3/ROBO1/CDH18
Medial thalamus	Tha_ExN_PVALB_2	Down	BP	GO:0051966	regulation of synaptic transmission, glutamatergic	23	0.768120774	1.565321559	0.000519035	0.006474436	0.00522351	595	tags=70%, list=15%, signal=59%	GRM8/GRM5/GRIK2/NRXN1/CACNG5/GRM3/CDH2/GRIN2D/PTK2B/CACNG2/SERPINE2/DTNBP1/CACNG4/DGKI/GRIN2B/DRD2
Medial thalamus	Tha_ExN_PVALB_2	Down	CC	GO:0048786	presynaptic active zone	22	0.765585004	1.560421586	0.000694269	0.008277532	0.006678229	426	tags=45%, list=11%, signal=41%	NTNG1/PPFIBP1/SHANK2/PPFIA2/GABRB1/APBA1/RIMS1/GPM6A/GRIN2D/PPFIBP2
Medial thalamus	Tha_ExN_PVALB_2	Down	BP	GO:0061337	cardiac conduction	22	0.763885651	1.556957951	0.000731051	0.008527615	0.006879994	497	tags=55%, list=13%, signal=48%	CACNB2/KCNN2/PDE4D/SLC8A1/CACNA1C/SLC8A3/CAMK2D/KCNJ3/TRPC1/CACNA1G/CACNA2D1/ANK2
Medial thalamus	Tha_ExN_PVALB_2	Down	CC	GO:0042383	sarcolemma	32	0.759918091	1.587459286	0.000225593	0.003081198	0.002485879	767	tags=72%, list=20%, signal=58%	CACNB2/FGF13/DMD/SLC8A1/CACNA1C/PPP3CA/SLC8A3/CAMK2D/CDH2/KCNJ3/UTRN/SLC27A6/CACNA2D1/ANK2/DTNBP1/CACNG4/DYSF/AKAP6/SLC9A1/DTNA/KCNB1/KCND3/DAG1
Medial thalamus	Tha_ExN_PVALB_2	Down	BP	GO:0060048	cardiac muscle contraction	30	0.757644666	1.577812879	0.000153041	0.002231504	0.001800355	497	tags=50%, list=13%, signal=44%	CACNB2/PDE4B/KCNN2/FGF13/DMD/PDE4D/SLC8A1/CACNA1C/CAMK2D/PDE5A/FGF12/KCNJ3/CACNA1G/CACNA2D1/ANK2
Medial thalamus	Tha_ExN_PVALB_2	Down	MF	GO:0015085	calcium ion transmembrane transporter activity	40	0.75747027	1.594673116	1.35E-05	0.000263365	0.00021248	664	tags=60%, list=17%, signal=50%	ITPR2/CACNB2/SLC24A3/TRPM3/TMC1/SLC8A1/CACNA1C/CACNG5/SLC8A3/ITPR1/CACNA1B/TRPC1/CACHD1/SCN9A/CACNA1G/GPM6A/GRIN2D/MCU/CACNG2/CACNA2D1/CACNG4/GRIN2B/CACNA2D3/OPRM1
Medial thalamus	Tha_ExN_PVALB_2	Down	CC	GO:0042734	presynaptic membrane	48	0.755031888	1.60716518	1.58E-06	4.49E-05	3.63E-05	408	tags=44%, list=11%, signal=40%	NTNG1/CNTN5/ERBB4/GRIK2/PTPRD/CNTNAP4/NRXN1/KCNC2/CNTN6/PPFIA2/GABRB1/APBA1/GRM3/PCDH17/ITSN2/KCNJ3/CDH9/RIMS1/SYT7/GPM6A/GRIN2D
Medial thalamus	Tha_ExN_PVALB_2	Down	MF	GO:0008013	beta-catenin binding	28	0.754986676	1.56207125	0.000700654	0.008307752	0.006702611	533	tags=46%, list=14%, signal=40%	RNF220/MED12L/PTPRT/CTNNA2/TCF7L2/GRIP1/CDH2/PTPRJ/CTNND2/DLG5/SUFU/AXIN1/TBL1XR1
Medial thalamus	Tha_ExN_PVALB_2	Down	MF	GO:0005262	calcium channel activity	35	0.754884409	1.585065218	4.41E-05	0.000760634	0.000613672	664	tags=63%, list=17%, signal=52%	ITPR2/CACNB2/SLC24A3/TRPM3/TMC1/CACNA1C/CACNG5/ITPR1/CACNA1B/TRPC1/CACHD1/SCN9A/CACNA1G/GPM6A/GRIN2D/MCU/CACNG2/CACNA2D1/CACNG4/GRIN2B/CACNA2D3/OPRM1
Medial thalamus	Tha_ExN_PVALB_2	Down	BP	GO:0007416	synapse assembly	55	0.752627538	1.612742192	3.66E-07	1.34E-05	1.08E-05	645	tags=58%, list=17%, signal=49%	ROBO2/ADGRL3/CNTN5/KIRREL3/ERBB4/LRRN1/PTPRD/LRRTM3/NEGR1/FGF13/NRXN1/SHANK2/CUX2/GAP43/LRFN5/NLGN4X/GABRB2/PCDH17/CLSTN2/LINGO2/CDH2/CDH9/DLG5/GABRB3/GPM6A/PTK2B/AGRN/EPHA7/EPHB1/DRD2/NLGN4Y/FLRT2
Medial thalamus	Tha_ExN_PVALB_2	Down	BP	GO:0086003	cardiac muscle cell contraction	22	0.752166468	1.533071818	0.001302987	0.013851454	0.011175213	497	tags=55%, list=13%, signal=48%	CACNB2/PDE4B/KCNN2/FGF13/PDE4D/CACNA1C/CAMK2D/FGF12/KCNJ3/CACNA1G/CACNA2D1/ANK2
Medial thalamus	Tha_ExN_PVALB_2	Down	CC	GO:0098839	postsynaptic density membrane	33	0.747537608	1.562698615	0.000196119	0.002730477	0.002202922	618	tags=61%, list=16%, signal=51%	GRM5/ERBB4/GRIK2/LRRTM3/PTPRT/SORCS2/CACNA1C/CACNG5/GRIA4/LRFN5/NLGN4X/GSG1L/CLSTN2/LIN7A/GRIN2D/CACNG2/SLC16A7/CACNG4/GRIN2B/NLGN4Y
Medial thalamus	Tha_ExN_PVALB_2	Down	CC	GO:0098685	Schaffer collateral - CA1 synapse	25	0.743887627	1.524245401	0.001724609	0.017876161	0.014422306	696	tags=68%, list=18%, signal=56%	NTNG1/GRM5/PTPRD/PPP3CA/GABRB1/APBA1/ITPR1/GSG1L/LRFN2/CDH11/RALA/PTK2B/CACNG2/SLC16A7/DTNBP1/GIPC1/ADCY8
Medial thalamus	Tha_ExN_PVALB_2	Down	BP	GO:0035249	synaptic transmission, glutamatergic	33	0.743081515	1.553383326	0.000262025	0.003519144	0.00283921	595	tags=64%, list=15%, signal=54%	GRM8/GRM5/GRIK2/NRXN1/CACNG5/GRIA4/EXT1/GRM3/CDH2/NF1/CDHR3/GRIN2D/NR3C1/PTK2B/CACNG2/SERPINE2/DTNBP1/CACNG4/DGKI/GRIN2B/DRD2
Medial thalamus	Tha_ExN_PVALB_2	Down	CC	GO:0034705	potassium channel complex	25	0.741142375	1.518620307	0.002094596	0.020639902	0.016652065	269	tags=32%, list=7%, signal=30%	KCNB2/KCNIP4/KCND2/GRIK2/KCNC2/KCNQ3/KCNMA1/KCNJ3
Medial thalamus	Tha_ExN_PVALB_2	Down	BP	GO:0007612	learning	33	0.740104137	1.54715923	0.000334935	0.004407252	0.003555727	618	tags=55%, list=16%, signal=46%	GRM5/FGF13/NRXN1/PLCB1/SHANK2/ATXN1/SLC8A3/ATP8A1/NLGN4X/CLSTN2/NF1/PDE8B/CSMD1/BRAF/TANC1/ABL1/DRD2/NLGN4Y
Medial thalamus	Tha_ExN_PVALB_2	Down	BP	GO:1903522	regulation of blood circulation	53	0.739230258	1.58211258	4.32E-06	0.000100776	8.13E-05	506	tags=47%, list=13%, signal=42%	KCND2/CACNB2/CHRM3/PDE4B/KCNN2/FGF13/DMD/PDE4D/SLC8A1/CACNA1C/SLC8A3/CAMK2D/PDE5A/THRB/KCNJ3/TRPC1/SREBF1/CACNA1G/BMPR2/ADD3/ABL1/CACNA2D1/ANK2/RNLS/DOCK5
Medial thalamus	Tha_ExN_PVALB_2	Down	BP	GO:0006493	protein O-linked glycosylation	28	0.738093088	1.527118331	0.001979419	0.019684728	0.01588144	491	tags=39%, list=13%, signal=35%	GALNTL6/GALNT18/B3GLCT/GALNT7/GALNT17/FUT9/TMTC1/GALNT10/CRPPA/MGAT5B/TET2
Medial thalamus	Tha_ExN_PVALB_2	Down	BP	GO:0001508	action potential	38	0.737789894	1.551056593	0.000200653	0.002763543	0.002229599	738	tags=58%, list=19%, signal=47%	KCND2/CACNB2/GRIK2/KCNN2/FGF13/KCNC2/DMD/KCNQ3/SLC8A1/CACNA1C/CAMK2D/FGF12/KCNJ3/CACNA1G/CACNA2D1/ANK2/GNAQ/AKAP6/SLC9A1/NRCAM/KCNB1/KCND3
Medial thalamus	Tha_ExN_PVALB_2	Down	CC	GO:0008076	voltage-gated potassium channel complex	23	0.737303917	1.502521161	0.002356456	0.022803732	0.018397821	269	tags=30%, list=7%, signal=28%	KCNB2/KCNIP4/KCND2/KCNC2/KCNQ3/KCNMA1/KCNJ3
Medial thalamus	Tha_ExN_PVALB_2	Down	BP	GO:0050806	positive regulation of synaptic transmission	33	0.737085602	1.540849099	0.000416959	0.005261968	0.004245303	595	tags=55%, list=15%, signal=46%	GRIK2/NRXN1/SHANK2/CACNG5/SLC8A3/CLSTN2/NF1/RIMS1/BRAF/GRIN2D/PTK2B/CACNG2/ABL1/SERPINE2/DTNBP1/CACNG4/GRIN2B/DRD2
Medial thalamus	Tha_ExN_PVALB_2	Down	BP	GO:0051279	regulation of release of sequestered calcium ion into cytosol	20	0.737015549	1.494094627	0.003994348	0.034205571	0.02759671	591	tags=50%, list=15%, signal=43%	DMD/PDE4D/SLC8A1/CACNA1C/CAMK2D/TRPC1/PTK2B/ABL1/ANK2/AKAP6
Medial thalamus	Tha_ExN_PVALB_2	Down	BP	GO:0010595	positive regulation of endothelial cell migration	21	0.736304995	1.496239345	0.004363265	0.036495839	0.029444474	536	tags=48%, list=14%, signal=41%	FOXP1/SASH1/BCAS3/VEGFC/SEMA5A/GPLD1/AKT3/PTK2B/ABL1/PDGFB
Medial thalamus	Tha_ExN_PVALB_2	Down	BP	GO:1901019	regulation of calcium ion transmembrane transporter activity	20	0.735729194	1.491486898	0.004143666	0.035204844	0.028402913	632	tags=55%, list=16%, signal=46%	CACNB2/PDE4B/DMD/PDE4D/CAMK2D/CACNA2D1/ANK2/AKAP6/DRD2/CRHR1/SLC9A1
Medial thalamus	Tha_ExN_PVALB_2	Down	BP	GO:0046434	organophosphate catabolic process	29	0.735295149	1.527568254	0.001739571	0.017876161	0.014422306	432	tags=38%, list=11%, signal=34%	PDE10A/PDE4B/ENPP2/PLCB1/PDE4D/PDE5A/DPYD/PDE8B/PLA2G4C/NAPEPLD/NUDT5
Medial thalamus	Tha_ExN_PVALB_2	Down	BP	GO:0070252	actin-mediated cell contraction	25	0.735095652	1.506230412	0.002539456	0.024126246	0.019464812	497	tags=48%, list=13%, signal=42%	CACNB2/PDE4B/KCNN2/FGF13/PDE4D/CACNA1C/CAMK2D/FGF12/KCNJ3/CACNA1G/CACNA2D1/ANK2
Medial thalamus	Tha_ExN_PVALB_2	Down	MF	GO:0005261	monoatomic cation channel activity	75	0.733855306	1.596685905	9.49E-08	3.86E-06	3.12E-06	494	tags=45%, list=13%, signal=40%	KCNB2/ITPR2/KCNIP4/KCND2/CACNB2/SLC24A3/KCNH5/TRPM3/TMC1/GRIK2/KCNN2/KCNC2/KCNQ3/CACNA1C/KCNMA1/CACNG5/ITPR1/CACNA1B/NOX5/KCNH8/KCNJ3/ANO6/TRPC1/CACHD1/SCN9A/CACNA1G/GPM6A/GRIN2D/MCU/KCNK13/KCNN3/CACNG2/CACNA2D1/KCNK2
Medial thalamus	Tha_ExN_PVALB_2	Down	BP	GO:1903169	regulation of calcium ion transmembrane transport	40	0.733681841	1.544592248	8.07E-05	0.001270491	0.001025019	632	tags=50%, list=16%, signal=42%	CACNB2/SESTD1/TMC1/PDE4B/DMD/PDE4D/SLC8A1/CACNA1C/PPP3CA/CAMK2D/TRPC1/BCL2/PTK2B/ABL1/CACNA2D1/ANK2/AKAP6/DRD2/CRHR1/SLC9A1
Medial thalamus	Tha_ExN_PVALB_2	Down	BP	GO:0090257	regulation of muscle system process	41	0.732682632	1.543387326	0.000114498	0.001715883	0.001384357	632	tags=49%, list=16%, signal=41%	KCNB2/FOXP1/CHRM3/PDE4B/FGF13/DMD/PDE4D/SLC8A1/CACNA1C/PPP3CA/SLC8A3/CAMK2D/PDE5A/HDAC4/GTF2IRD1/ANK2/DOCK5/AKAP6/JARID2/SLC9A1
Medial thalamus	Tha_ExN_PVALB_2	Down	MF	GO:0005267	potassium channel activity	36	0.732628299	1.540196239	0.000284809	0.003770666	0.003042136	494	tags=39%, list=13%, signal=34%	KCNB2/KCNIP4/KCND2/KCNH5/GRIK2/KCNN2/KCNC2/KCNQ3/KCNMA1/KCNH8/KCNJ3/KCNK13/KCNN3/KCNK2
Medial thalamus	Tha_ExN_PVALB_2	Down	BP	GO:0008016	regulation of heart contraction	45	0.732510998	1.552022018	2.28E-05	0.000412722	0.00033298	500	tags=44%, list=13%, signal=39%	KCND2/CACNB2/PDE4B/KCNN2/FGF13/DMD/PDE4D/SLC8A1/CACNA1C/SLC8A3/CAMK2D/PDE5A/THRB/KCNJ3/TRPC1/SREBF1/CACNA1G/CACNA2D1/ANK2/RNLS
Medial thalamus	Tha_ExN_PVALB_2	Down	BP	GO:0051899	membrane depolarization	23	0.731159862	1.490000444	0.002913089	0.026637482	0.021490852	497	tags=48%, list=13%, signal=42%	CACNB2/KCNQ3/SLC8A1/CACNA1C/CAMK2D/BCL2/CACNA1G/CACNG2/ABL1/CACNA2D1/ANK2
Medial thalamus	Tha_ExN_PVALB_2	Down	BP	GO:0060079	excitatory postsynaptic potential	25	0.730633094	1.497086512	0.003095532	0.027833989	0.022456182	595	tags=48%, list=15%, signal=41%	GRIK2/NRXN1/TMEM108/PPP3CA/SLC8A3/CUX2/NLGN4X/RIMS1/GRIN2D/PTK2B/GRIN2B/DRD2
Medial thalamus	Tha_ExN_PVALB_2	Down	CC	GO:0034703	cation channel complex	51	0.728442198	1.555345242	1.33E-05	0.000260308	0.000210014	738	tags=57%, list=19%, signal=47%	KCNB2/KCNIP4/KCND2/CACNB2/PDE4B/GRIK2/KCNC2/KCNQ3/PDE4D/CACNA1C/KCNMA1/CACNA1B/KCNJ3/TRPC1/CACHD1/MICU1/SCN9A/CACNA1G/MCU/CACNG2/CACNA2D1/KCNK2/CACNG4/AKAP6/CATSPERE/CACNA2D3/KCNB1/DPP10/KCND3
Medial thalamus	Tha_ExN_PVALB_2	Down	CC	GO:0099634	postsynaptic specialization membrane	42	0.728416736	1.537503282	0.000180248	0.002593167	0.002092141	738	tags=62%, list=19%, signal=51%	KCND2/GRM5/ERBB4/GRIK2/LRRTM3/PTPRT/SORCS2/CACNA1C/CACNG5/GRIA4/GABRB1/LRFN5/NLGN4X/GSG1L/GABRB2/CLSTN2/LIN7A/GRIN2D/CACNG2/SLC16A7/CACNG4/GRIN2B/NLGN4Y/NRCAM/KCNB1/KCND3
Medial thalamus	Tha_ExN_PVALB_2	Down	MF	GO:0016247	channel regulator activity	33	0.726714295	1.519168281	0.000764765	0.008872919	0.007158581	465	tags=45%, list=12%, signal=40%	KCNIP4/SGK1/FGF13/FGF14/NRXN1/CACNG5/CAMK2D/ITPR1/FGF12/GRM3/COMMD1/BCL2/GPLD1/STX8/CACNG2
Medial thalamus	Tha_ExN_PVALB_2	Down	BP	GO:0099565	chemical synaptic transmission, postsynaptic	26	0.726623291	1.490718655	0.003692377	0.03252306	0.026239277	595	tags=46%, list=15%, signal=39%	GRIK2/NRXN1/TMEM108/PPP3CA/SLC8A3/CUX2/NLGN4X/RIMS1/GRIN2D/PTK2B/GRIN2B/DRD2
Medial thalamus	Tha_ExN_PVALB_2	Down	BP	GO:0050796	regulation of insulin secretion	29	0.726591374	1.509486249	0.002830363	0.026102236	0.021059021	719	tags=52%, list=19%, signal=42%	CHRM3/PLCB1/PPP3CA/ITPR1/TCF7L2/PDE8B/GPLD1/SREBF1/SYT7/MCU/KLF7/DRD2/ADCY8/SYBU/KCNB1
Medial thalamus	Tha_ExN_PVALB_2	Down	MF	GO:0005244	voltage-gated monoatomic ion channel activity	59	0.724163592	1.557325496	1.01E-05	0.000201276	0.000162387	738	tags=54%, list=19%, signal=45%	KCNB2/KCNIP4/KCND2/CACNB2/KCNH5/TMC1/KCNN2/KCNC2/KCNQ3/CACNA1C/KCNMA1/CACNG5/CACNA1B/KCNH8/KCNJ3/ANO6/CACHD1/SCN9A/CACNA1G/GRIN2D/KCNK13/KCNN3/PTK2B/CACNG2/CACNA2D1/KCNK2/CACNG4/GRIN2B/CACNA2D3/OPRM1/KCNB1/KCND3
Medial thalamus	Tha_ExN_PVALB_2	Down	MF	GO:0022832	voltage-gated channel activity	59	0.724163592	1.557325496	1.01E-05	0.000201276	0.000162387	738	tags=54%, list=19%, signal=45%	KCNB2/KCNIP4/KCND2/CACNB2/KCNH5/TMC1/KCNN2/KCNC2/KCNQ3/CACNA1C/KCNMA1/CACNG5/CACNA1B/KCNH8/KCNJ3/ANO6/CACHD1/SCN9A/CACNA1G/GRIN2D/KCNK13/KCNN3/PTK2B/CACNG2/CACNA2D1/KCNK2/CACNG4/GRIN2B/CACNA2D3/OPRM1/KCNB1/KCND3
Medial thalamus	Tha_ExN_PVALB_2	Down	BP	GO:0002028	regulation of sodium ion transport	26	0.723941341	1.485216446	0.004587017	0.037781614	0.030481825	632	tags=50%, list=16%, signal=42%	NKAIN2/FGF13/FGF14/CNKSR3/DMD/CAMK2D/FGF12/UTRN/COMMD1/WNK2/SERPINE2/DRD2/SLC9A1
Medial thalamus	Tha_ExN_PVALB_2	Down	CC	GO:0098984	neuron to neuron synapse	102	0.723371178	1.583886665	5.62E-09	4.67E-07	3.77E-07	588	tags=51%, list=15%, signal=44%	GRM5/ERBB4/PDE4B/GRIK2/PTPRD/LRRTM3/MAGI2/PTPRT/PLXNA4/LRRC7/TMEM108/SHANK2/SLC8A1/SORCS2/CACNA1C/SYT9/CACNG5/SLC8A3/GRIA4/KALRN/GAP43/ITPR1/LRFN5/PLEKHA5/NLGN4X/GSG1L/GRM3/GRIP1/CLSTN2/CDH2/LIN7A/PPP1R9A/EPS8/CTNND2/PKP4/DLG5/IQSEC3/SYT7/GRIN2D/IGSF9B/TANC1/BMPR2/ADD3/PTK2B/CACNG2/SLC16A7/VTI1A/DTNBP1/CACNG4/DGKI/ANKS1B/GRIN2B
Medial thalamus	Tha_ExN_PVALB_2	Down	BP	GO:0006941	striated muscle contraction	39	0.719899406	1.514890237	0.000380504	0.004887658	0.003943314	738	tags=51%, list=19%, signal=42%	CACNB2/PDE4B/KCNN2/FGF13/DMD/PDE4D/SLC8A1/CACNA1C/SLC8A3/CAMK2D/PDE5A/FGF12/KCNJ3/CACNA1G/CACNA2D1/ANK2/SLC9A1/DTNA/ATP8A2/KCND3
Medial thalamus	Tha_ExN_PVALB_2	Down	CC	GO:0014069	postsynaptic density	91	0.719492677	1.570296119	5.30E-08	2.54E-06	2.05E-06	646	tags=54%, list=17%, signal=46%	GRM5/ERBB4/PDE4B/GRIK2/LRRTM3/MAGI2/PTPRT/LRRC7/TMEM108/SHANK2/SLC8A1/SORCS2/CACNA1C/CACNG5/SLC8A3/GRIA4/KALRN/GAP43/ITPR1/LRFN5/PLEKHA5/NLGN4X/GSG1L/GRM3/GRIP1/CLSTN2/CDH2/LIN7A/PPP1R9A/EPS8/CTNND2/PKP4/DLG5/IQSEC3/GRIN2D/IGSF9B/TANC1/BMPR2/ADD3/PTK2B/CACNG2/SLC16A7/DTNBP1/CACNG4/DGKI/ANKS1B/GRIN2B/NLGN4Y/CPEB3
Medial thalamus	Tha_ExN_PVALB_2	Down	BP	GO:0007266	Rho protein signal transduction	30	0.719095242	1.497532795	0.001187332	0.012747579	0.010284618	668	tags=47%, list=17%, signal=39%	AKAP13/ARHGAP6/DLC1/EPS8/ROBO1/ARHGEF12/SCAI/ABL1/GNA12/RHOBTB1/ARHGEF28/ABL2/CCDC125/CDH13
Medial thalamus	Tha_ExN_PVALB_2	Down	BP	GO:2001257	regulation of cation channel activity	28	0.718942121	1.487494883	0.004721991	0.038165004	0.03079114	628	tags=46%, list=16%, signal=39%	CACNB2/PDE4B/FGF13/FGF14/DMD/PDE4D/CAMK2D/FGF12/CACNA2D1/ANK2/AKAP6/DRD2/CRHR1
Medial thalamus	Tha_ExN_PVALB_2	Down	BP	GO:2000027	regulation of animal organ morphogenesis	29	0.717741203	1.491100109	0.004052747	0.034568492	0.027889511	477	tags=31%, list=12%, signal=27%	ROBO2/PRICKLE2/MAGI2/PTK7/SULF1/SMURF1/ROBO1/PRICKLE1/ABL1
Medial thalamus	Tha_ExN_PVALB_2	Down	MF	GO:0022843	voltage-gated monoatomic cation channel activity	51	0.717709025	1.532428132	3.96E-05	0.000688627	0.000555577	738	tags=55%, list=19%, signal=45%	KCNB2/KCND2/CACNB2/KCNH5/TMC1/KCNN2/KCNC2/KCNQ3/CACNA1C/KCNMA1/CACNG5/CACNA1B/KCNH8/KCNJ3/CACHD1/SCN9A/CACNA1G/GRIN2D/KCNK13/KCNN3/CACNG2/CACNA2D1/KCNK2/CACNG4/CACNA2D3/OPRM1/KCNB1/KCND3
Medial thalamus	Tha_ExN_PVALB_2	Down	BP	GO:0050807	regulation of synapse organization	61	0.716889561	1.543024354	6.26E-06	0.00013367	0.000107844	595	tags=51%, list=15%, signal=44%	ROBO2/LRRN1/PTPRD/LRRTM3/NEGR1/FRMPD4/NRXN1/PTPRT/SHANK2/PPFIA2/CUX2/TANC2/LRFN5/CTNNA2/ZNF804A/LRFN2/CLSTN2/LINGO2/CDH2/NF1/DLG5/GPM6A/TANC1/PTK2B/ABL1/AGRN/EPHA7/EPHB1/DTNBP1/GRIN2B/DRD2
Medial thalamus	Tha_ExN_PVALB_2	Down	CC	GO:0032279	asymmetric synapse	95	0.716533271	1.564584614	1.80E-08	1.11E-06	8.97E-07	646	tags=53%, list=17%, signal=45%	GRM5/ERBB4/PDE4B/GRIK2/LRRTM3/MAGI2/PTPRT/PLXNA4/LRRC7/TMEM108/SHANK2/SLC8A1/SORCS2/CACNA1C/CACNG5/SLC8A3/GRIA4/KALRN/GAP43/ITPR1/LRFN5/PLEKHA5/NLGN4X/GSG1L/GRM3/GRIP1/CLSTN2/CDH2/LIN7A/PPP1R9A/EPS8/CTNND2/PKP4/DLG5/IQSEC3/GRIN2D/IGSF9B/TANC1/BMPR2/ADD3/PTK2B/CACNG2/SLC16A7/DTNBP1/CACNG4/DGKI/ANKS1B/GRIN2B/NLGN4Y/CPEB3
Medial thalamus	Tha_ExN_PVALB_2	Down	BP	GO:0050803	regulation of synapse structure or activity	62	0.716286323	1.542323367	9.66E-06	0.000196588	0.000158605	800	tags=60%, list=21%, signal=48%	ROBO2/LRRN1/PTPRD/LRRTM3/NEGR1/FRMPD4/NRXN1/PTPRT/SHANK2/PPFIA2/CUX2/TANC2/LRFN5/CTNNA2/ZNF804A/LRFN2/CLSTN2/LINGO2/CDH2/NF1/DLG5/GPM6A/TANC1/PTK2B/ABL1/AGRN/EPHA7/EPHB1/DTNBP1/GRIN2B/DRD2/FLRT2/SYBU/NRCAM/CTTNBP2/DAG1/GRID1
Medial thalamus	Tha_ExN_PVALB_2	Down	BP	GO:0010594	regulation of endothelial cell migration	31	0.714183894	1.487898408	0.001813203	0.018457035	0.01489095	596	tags=45%, list=16%, signal=38%	FOXP1/SASH1/BCAS3/BMPER/VEGFC/NF1/SEMA5A/GPLD1/AKT3/MAP2K5/PTK2B/ABL1/PDGFB/SPRED1
Medial thalamus	Tha_ExN_PVALB_2	Down	MF	GO:0005249	voltage-gated potassium channel activity	32	0.713226121	1.48992035	0.003607315	0.031904044	0.025739861	494	tags=38%, list=13%, signal=33%	KCNB2/KCND2/KCNH5/KCNN2/KCNC2/KCNQ3/KCNMA1/KCNH8/KCNJ3/KCNK13/KCNN3/KCNK2
Medial thalamus	Tha_ExN_PVALB_2	Down	CC	GO:0030018	Z disc	28	0.713130207	1.475470004	0.005316876	0.04097792	0.033060573	280	tags=29%, list=7%, signal=27%	PDE4B/KCNN2/DMD/SYNPO2/SLC8A1/CACNA1C/PPP3CA/FHOD3
Medial thalamus	Tha_ExN_PVALB_2	Down	BP	GO:0051961	negative regulation of nervous system development	29	0.712990516	1.481230604	0.004721991	0.038165004	0.03079114	520	tags=34%, list=14%, signal=30%	ROBO2/DAB1/FGF13/PPP3CA/KIAA0319/NF1/SEMA5A/DPYSL5/SEMA3D/EPHA7
Medial thalamus	Tha_ExN_PVALB_2	Down	BP	GO:0008037	cell recognition	30	0.712391558	1.483572215	0.001684347	0.017559519	0.014166843	869	tags=60%, list=23%, signal=47%	CNTN4/ROBO2/MEGF10/CNTN6/CNTNAP3/GAP43/EXT1/NCAM2/SEMA5A/CD226/ROBO1/EPHB1/ROBO3/COLEC11/NRCAM/DSCAM/B4GALT1/SPESP1
Medial thalamus	Tha_ExN_PVALB_2	Down	BP	GO:0060047	heart contraction	53	0.712309746	1.524496866	5.14E-05	0.000859106	0.000693118	500	tags=42%, list=13%, signal=37%	KCND2/CACNB2/PDE4B/KCNN2/FGF13/DMD/PDE4D/SLC8A1/CACNA1C/SLC8A3/CAMK2D/PDE5A/FGF12/THRB/EXT1/KCNJ3/TRPC1/SREBF1/CACNA1G/CACNA2D1/ANK2/RNLS
Medial thalamus	Tha_ExN_PVALB_2	Down	BP	GO:0097553	calcium ion transmembrane import into cytosol	51	0.712094004	1.520439129	5.58E-05	0.000919955	0.000742211	595	tags=47%, list=15%, signal=40%	ITPR2/DMD/PLCB1/PDE4D/SLC8A1/CACNA1C/PPP3CA/SLC8A3/CAMK2D/ITPR1/CACNA1B/PLCB4/TRPC1/BCL2/SCN9A/CACNA1G/GRIN2D/PTK2B/ABL1/CACNA2D1/ANK2/GRIN2B/AKAP6/DRD2
Medial thalamus	Tha_ExN_PVALB_2	Down	MF	GO:0005216	monoatomic ion channel activity	94	0.711193485	1.553331365	1.19E-07	4.67E-06	3.77E-06	494	tags=41%, list=13%, signal=37%	KCNB2/ITPR2/KCNIP4/KCND2/CACNB2/SLC24A3/KCNH5/TRPM3/TMC1/GRIK2/KCNN2/KCNC2/KCNQ3/CACNA1C/KCNMA1/CACNG5/GRIA4/GABRB1/ITPR1/CACNA1B/GABRB2/NOX5/KCNH8/KCNJ3/ANO6/TRPC1/CACHD1/SCN9A/CACNA1G/GABRB3/GPM6A/GRIN2D/MCU/KCNK13/KCNN3/PTK2B/CACNG2/CACNA2D1/KCNK2
Medial thalamus	Tha_ExN_PVALB_2	Down	CC	GO:0099572	postsynaptic specialization	103	0.71026156	1.555961228	1.60E-08	1.08E-06	8.69E-07	738	tags=56%, list=19%, signal=47%	KCND2/GRM5/ERBB4/PDE4B/GRIK2/LRRTM3/MAGI2/PTPRT/LRRC7/TMEM108/SHANK2/SLC8A1/SORCS2/CACNA1C/PPFIA2/CACNG5/SLC8A3/GRIA4/GABRB1/KALRN/GAP43/ITPR1/LRFN5/PLEKHA5/NLGN4X/GSG1L/GRM3/GABRB2/GRIP1/CLSTN2/CDH2/LIN7A/PPP1R9A/EPS8/DLGAP4/CTNND2/PKP4/DLG5/IQSEC3/GRIN2D/IGSF9B/TANC1/BMPR2/ADD3/PTK2B/CACNG2/SLC16A7/DTNBP1/CACNG4/DGKI/ANKS1B/GRIN2B/NLGN4Y/CPEB3/ADCY8/NRCAM/KCNB1/KCND3
Medial thalamus	Tha_ExN_PVALB_2	Down	MF	GO:0015079	potassium ion transmembrane transporter activity	42	0.710212037	1.499077773	0.000590749	0.007202465	0.005810876	494	tags=36%, list=13%, signal=31%	KCNB2/KCNIP4/KCND2/SLC24A3/KCNH5/GRIK2/KCNN2/KCNC2/KCNQ3/KCNMA1/KCNH8/KCNJ3/KCNK13/KCNN3/KCNK2
Medial thalamus	Tha_ExN_PVALB_2	Down	BP	GO:0048167	regulation of synaptic plasticity	37	0.709846293	1.493609897	0.0008014	0.009199049	0.0074217	767	tags=59%, list=20%, signal=48%	CNTN4/GRM5/GRIK2/KCNQ3/SHANK2/SORCS2/SLC8A3/NF1/RIMS1/BRAF/SYT7/GRIN2D/PTK2B/ABL1/SERPINE2/GRIN2B/DRD2/GIPC1/CPEB3/ADCY8/KCNB1/DAG1
Medial thalamus	Tha_ExN_PVALB_2	Down	BP	GO:0060078	regulation of postsynaptic membrane potential	37	0.709779482	1.493469317	0.0008014	0.009199049	0.0074217	595	tags=46%, list=15%, signal=39%	KCND2/GRM5/GRIK2/NRXN1/TMEM108/PPP3CA/SLC8A3/CUX2/GRIA4/GABRB1/NLGN4X/GABRB2/RIMS1/GRIN2D/PTK2B/GRIN2B/DRD2
Medial thalamus	Tha_ExN_PVALB_2	Down	BP	GO:0070588	calcium ion transmembrane transport	84	0.709631615	1.548130301	3.20E-07	1.21E-05	9.77E-06	664	tags=50%, list=17%, signal=42%	ITPR2/CACNB2/SESTD1/SLC24A3/TRPM3/TMC1/PDE4B/DMD/PLCB1/PDE4D/SLC8A1/CACNA1C/PPP3CA/CACNG5/SLC8A3/CAMK2D/ITPR1/CACNA1B/PLCB4/ANO6/TRPC1/CACHD1/BCL2/MICU1/SCN9A/CACNA1G/GPM6A/GRIN2D/MCU/PTK2B/CACNG2/ABL1/CACNA2D1/ANK2/CACNG4/GRIN2B/AKAP6/DRD2/CRHR1/SLC9A1/CACNA2D3/OPRM1
Medial thalamus	Tha_ExN_PVALB_2	Down	MF	GO:0022836	gated channel activity	80	0.709464586	1.545613534	6.51E-07	2.23E-05	1.80E-05	494	tags=41%, list=13%, signal=37%	KCNB2/ITPR2/KCNIP4/KCND2/CACNB2/KCNH5/TMC1/GRIK2/KCNN2/KCNC2/KCNQ3/CACNA1C/KCNMA1/CACNG5/GRIA4/GABRB1/ITPR1/CACNA1B/GABRB2/KCNH8/KCNJ3/ANO6/CACHD1/SCN9A/CACNA1G/GABRB3/GRIN2D/KCNK13/KCNN3/PTK2B/CACNG2/CACNA2D1/KCNK2
Medial thalamus	Tha_ExN_PVALB_2	Down	MF	GO:0022839	monoatomic ion gated channel activity	80	0.709464586	1.545613534	6.51E-07	2.23E-05	1.80E-05	494	tags=41%, list=13%, signal=37%	KCNB2/ITPR2/KCNIP4/KCND2/CACNB2/KCNH5/TMC1/GRIK2/KCNN2/KCNC2/KCNQ3/CACNA1C/KCNMA1/CACNG5/GRIA4/GABRB1/ITPR1/CACNA1B/GABRB2/KCNH8/KCNJ3/ANO6/CACHD1/SCN9A/CACNA1G/GABRB3/GRIN2D/KCNK13/KCNN3/PTK2B/CACNG2/CACNA2D1/KCNK2
Medial thalamus	Tha_ExN_PVALB_2	Down	BP	GO:0002027	regulation of heart rate	23	0.708717159	1.444265388	0.006302454	0.047554882	0.038366799	784	tags=65%, list=20%, signal=52%	CACNB2/DMD/PDE4D/SLC8A1/CACNA1C/CAMK2D/KCNJ3/SREBF1/CACNA1G/CACNA2D1/ANK2/RNLS/DRD2/KCND3/EDNRB
Medial thalamus	Tha_ExN_PVALB_2	Down	BP	GO:0030048	actin filament-based movement	37	0.70822651	1.490201661	0.00087467	0.009934411	0.008014983	508	tags=41%, list=13%, signal=36%	CACNB2/PDE4B/KCNN2/FGF13/PDE4D/CACNA1C/CAMK2D/MYO1D/FGF12/KCNJ3/CACNA1G/FNBP1L/CACNA2D1/ANK2/MYO1B
Medial thalamus	Tha_ExN_PVALB_2	Down	MF	GO:0099106	ion channel regulator activity	30	0.707322417	1.47301561	0.002127409	0.020867945	0.016836047	560	tags=43%, list=15%, signal=37%	KCNIP4/SGK1/FGF13/FGF14/NRXN1/CAMK2D/ITPR1/FGF12/GRM3/COMMD1/GPLD1/STX8/CACNG4
Medial thalamus	Tha_ExN_PVALB_2	Down	BP	GO:0050714	positive regulation of protein secretion	27	0.706769163	1.453862942	0.004582425	0.037781614	0.030481825	703	tags=41%, list=18%, signal=34%	CHRM3/PLCB1/FRMD4A/ITPR1/TCF7L2/VEGFC/GPLD1/MCU/ADAM9/ADCY8/SYBU
Medial thalamus	Tha_ExN_PVALB_2	Down	BP	GO:0050808	synapse organization	134	0.706538415	1.555842461	1.00E-10	3.60E-08	2.90E-08	618	tags=44%, list=16%, signal=38%	ROBO2/NTNG1/ADGRL3/CACNB2/GRM5/CNTN5/PPFIBP1/KIRREL3/ERBB4/LRRN1/PTPRD/LRRTM3/NEGR1/FRMPD4/FGF13/NRXN1/PTPRT/PLXNA4/TMEM108/SHANK2/PPFIA2/SLC8A3/CUX2/TANC2/GAP43/LRFN5/CTNNA2/NLGN4X/PDZRN3/GABRB2/PCDH17/ZNF804A/LRFN2/CLSTN2/PTK7/LINGO2/CDH2/NF1/SEZ6L/CDH9/CDH6/CTNND2/DLG5/GABRB3/GPM6A/PPFIBP2/TANC1/PTK2B/CACNG2/ABL1/APBB2/AGRN/EPHA7/EPHB1/DTNBP1/GRIN2B/DRD2/LAMA5/NLGN4Y
Medial thalamus	Tha_ExN_PVALB_2	Down	MF	GO:0015267	channel activity	98	0.706397075	1.544391656	4.72E-08	2.37E-06	1.91E-06	494	tags=41%, list=13%, signal=36%	KCNB2/ITPR2/KCNIP4/KCND2/CACNB2/SLC24A3/KCNH5/TRPM3/TMC1/GRIK2/KCNN2/KCNC2/KCNQ3/CACNA1C/KCNMA1/CACNG5/GRIA4/GABRB1/ITPR1/CACNA1B/GABRB2/NOX5/KCNH8/KCNJ3/ANO6/TRPC1/CACHD1/BCL2/SCN9A/CACNA1G/GABRB3/GPM6A/GRIN2D/MCU/KCNK13/KCNN3/PTK2B/CACNG2/CACNA2D1/KCNK2
Medial thalamus	Tha_ExN_PVALB_2	Down	BP	GO:0034765	regulation of monoatomic ion transmembrane transport	113	0.706382599	1.551623049	4.79E-09	4.36E-07	3.52E-07	642	tags=42%, list=17%, signal=36%	KCNB2/KCNIP4/KCND2/CACNB2/GRM5/SESTD1/KCNH5/TMC1/PDE4B/KCNN2/FGF13/FGF14/KCNC2/DMD/KCNQ3/PDE4D/RGS7/SLC8A1/CACNA1C/PPP3CA/KCNMA1/CAMK2D/FGF12/CACNA1B/KCNH8/KCNJ3/ANO6/UTRN/TRPC1/COMMD1/BCL2/SCN9A/CACNA1G/GRIN2D/KCNK13/PTK2B/CACNG2/ABL1/CACNA2D1/ANK2/WNK2/CACNG4/GRIN2B/AKAP6/DRD2/CRHR1/SLC9A1/CACNA2D3
Medial thalamus	Tha_ExN_PVALB_2	Down	BP	GO:0002791	regulation of peptide secretion	32	0.705749365	1.474301501	0.004945072	0.038946958	0.031422013	719	tags=47%, list=19%, signal=38%	CHRM3/PLCB1/PPP3CA/ITPR1/TCF7L2/PDE8B/GPLD1/SREBF1/SYT7/MCU/KLF7/DRD2/ADCY8/SYBU/KCNB1
Medial thalamus	Tha_ExN_PVALB_2	Down	BP	GO:0090087	regulation of peptide transport	32	0.705749365	1.474301501	0.004945072	0.038946958	0.031422013	719	tags=47%, list=19%, signal=38%	CHRM3/PLCB1/PPP3CA/ITPR1/TCF7L2/PDE8B/GPLD1/SREBF1/SYT7/MCU/KLF7/DRD2/ADCY8/SYBU/KCNB1
Medial thalamus	Tha_ExN_PVALB_2	Down	BP	GO:0090276	regulation of peptide hormone secretion	32	0.705749365	1.474301501	0.004945072	0.038946958	0.031422013	719	tags=47%, list=19%, signal=38%	CHRM3/PLCB1/PPP3CA/ITPR1/TCF7L2/PDE8B/GPLD1/SREBF1/SYT7/MCU/KLF7/DRD2/ADCY8/SYBU/KCNB1
Medial thalamus	Tha_ExN_PVALB_2	Down	CC	GO:0045211	postsynaptic membrane	91	0.705034587	1.538741271	3.49E-07	1.30E-05	1.05E-05	618	tags=48%, list=16%, signal=42%	KCND2/GRM5/ERBB4/CHRM3/GRIK2/LRRTM3/LRRTM4/KCNC2/DMD/PTPRT/LRRC7/SHANK2/SORCS2/CACNA1C/KCNMA1/CACNG5/GRIA4/GABRB1/LRFN5/NLGN4X/GSG1L/GRM3/GABRB2/PCDH17/GRIP1/LRFN2/CLSTN2/LIN7A/UTRN/CDH9/CHRM5/IQSEC3/GABRB3/GRIN2D/IGSF9B/CACNG2/SLC16A7/ANK2/DGKB/DTNBP1/CACNG4/GRIN2B/DRD2/NLGN4Y
Medial thalamus	Tha_ExN_PVALB_2	Down	CC	GO:0034702	monoatomic ion channel complex	75	0.703792983	1.531277798	2.56E-06	6.74E-05	5.44E-05	738	tags=53%, list=19%, signal=44%	KCNB2/KCNIP4/KCND2/CACNB2/PDE4B/GRIK2/KCNC2/KCNQ3/PDE4D/CACNA1C/KCNMA1/CACNG5/GRIA4/GABRB1/CACNA1B/GABRB2/EPS8/KCNJ3/ANO6/TRPC1/CACHD1/MICU1/SCN9A/CACNA1G/GABRB3/GRIN2D/MCU/PTK2B/CACNG2/CACNA2D1/KCNK2/CACNG4/GRIN2B/AKAP6/CATSPERE/LRRC8C/CACNA2D3/KCNB1/DPP10/KCND3
Medial thalamus	Tha_ExN_PVALB_2	Down	CC	GO:1902495	transmembrane transporter complex	79	0.702808493	1.530631295	4.46E-06	0.000101285	8.17E-05	738	tags=53%, list=19%, signal=44%	KCNB2/KCNIP4/KCND2/CACNB2/PDE4B/GRIK2/KCNC2/KCNQ3/PDE4D/CACNA1C/KCNMA1/CACNG5/GRIA4/GABRB1/CACNA1B/GABRB2/EPS8/KCNJ3/ANO6/TRPC1/CACHD1/MICU1/SCN9A/CACNA1G/GABRB3/GRIN2D/MCU/PTK2B/CACNG2/CACNA2D1/KCNK2/CACNG4/NDUFS4/GRIN2B/AKAP6/CATSPERE/SLC9A1/LRRC8C/CACNA2D3/KCNB1/DPP10/KCND3
Medial thalamus	Tha_ExN_PVALB_2	Down	CC	GO:0097060	synaptic membrane	123	0.702764858	1.546327243	9.94E-10	1.45E-07	1.17E-07	618	tags=48%, list=16%, signal=42%	NTNG1/KCND2/GRM5/CNTN5/ERBB4/CHRM3/GRIK2/PTPRD/CNTNAP4/LRRTM3/NRXN1/LRRTM4/KCNC2/DMD/PTPRT/LRRC7/SHANK2/SORCS2/CACNA1C/CNTN6/PPFIA2/KCNMA1/CACNG5/GRIA4/GABRB1/APBA1/LRFN5/NLGN4X/GSG1L/GRM3/GABRB2/PCDH17/GRIP1/LRFN2/ITSN2/CLSTN2/LIN7A/KCNJ3/UTRN/CDH9/CHRM5/RIMS1/IQSEC3/GABRB3/SYT7/GPM6A/GRIN2D/IGSF9B/RALA/CACNG2/SLC16A7/ANK2/DGKB/DTNBP1/CACNG4/DGKI/GRIN2B/DRD2/NLGN4Y
Medial thalamus	Tha_ExN_PVALB_2	Down	MF	GO:0022803	passive transmembrane transporter activity	99	0.702286654	1.536487363	7.39E-08	3.26E-06	2.63E-06	739	tags=49%, list=19%, signal=41%	KCNB2/ITPR2/KCNIP4/KCND2/CACNB2/SLC24A3/KCNH5/TRPM3/TMC1/GRIK2/KCNN2/KCNC2/KCNQ3/CACNA1C/KCNMA1/CACNG5/GRIA4/GABRB1/ITPR1/CACNA1B/GABRB2/NOX5/KCNH8/KCNJ3/ANO6/TRPC1/CACHD1/BCL2/SCN9A/CACNA1G/GABRB3/GPM6A/GRIN2D/MCU/KCNK13/KCNN3/PTK2B/CACNG2/CACNA2D1/KCNK2/CACNG4/GRIN2B/LRRC8C/CACNA2D3/OPRM1/SLC5A8/KCNB1/KCND3/SLC12A2
Medial thalamus	Tha_ExN_PVALB_2	Down	CC	GO:0031674	I band	30	0.702248228	1.462448492	0.002682372	0.025058698	0.020217105	280	tags=27%, list=7%, signal=25%	PDE4B/KCNN2/DMD/SYNPO2/SLC8A1/CACNA1C/PPP3CA/FHOD3
Medial thalamus	Tha_ExN_PVALB_2	Down	BP	GO:1904062	regulation of monoatomic cation transmembrane transport	77	0.701161879	1.526020456	4.25E-06	0.000100776	8.13E-05	632	tags=43%, list=16%, signal=37%	KCNIP4/CACNB2/SESTD1/TMC1/PDE4B/KCNN2/FGF13/FGF14/KCNC2/DMD/PDE4D/RGS7/SLC8A1/CACNA1C/PPP3CA/CAMK2D/FGF12/ANO6/UTRN/TRPC1/COMMD1/BCL2/GRIN2D/PTK2B/ABL1/CACNA2D1/ANK2/WNK2/GRIN2B/AKAP6/DRD2/CRHR1/SLC9A1
Medial thalamus	Tha_ExN_PVALB_2	Down	BP	GO:0007411	axon guidance	59	0.701134946	1.50780202	7.05E-05	0.001127024	0.000909272	844	tags=51%, list=22%, signal=40%	CNTN4/ROBO2/CNTN5/UNC5C/NRXN1/PLXNA4/CNTN6/KALRN/GAP43/EXT1/PTK7/ETV1/SEMA5A/CRPPA/ROBO1/DPYSL5/BMPR2/SEMA3D/EPHA7/NCAM1/EPHB1/ROBO3/KLF7/TRIO/FLRT2/NRCAM/DAG1/DSCAM/NEO1/PLEKHG4B
Medial thalamus	Tha_ExN_PVALB_2	Down	BP	GO:0097485	neuron projection guidance	59	0.701134946	1.50780202	7.05E-05	0.001127024	0.000909272	844	tags=51%, list=22%, signal=40%	CNTN4/ROBO2/CNTN5/UNC5C/NRXN1/PLXNA4/CNTN6/KALRN/GAP43/EXT1/PTK7/ETV1/SEMA5A/CRPPA/ROBO1/DPYSL5/BMPR2/SEMA3D/EPHA7/NCAM1/EPHB1/ROBO3/KLF7/TRIO/FLRT2/NRCAM/DAG1/DSCAM/NEO1/PLEKHG4B
Medial thalamus	Tha_ExN_PVALB_2	Down	BP	GO:0050770	regulation of axonogenesis	38	0.700855757	1.473409913	0.001463451	0.015481019	0.01248993	678	tags=45%, list=18%, signal=37%	ROBO2/DAB1/FGF13/PLXNA4/KIAA0319/CDH2/SEMA5A/SMURF1/ROBO1/BRAF/BMPR2/MACF1/NIN/SEMA3D/EPHA7/MAP3K13/RUFY3
Medial thalamus	Tha_ExN_PVALB_2	Down	BP	GO:0032409	regulation of transporter activity	59	0.700824575	1.507134562	7.05E-05	0.001127024	0.000909272	664	tags=44%, list=17%, signal=37%	CACNB2/GRM5/CHRM3/PDE4B/SGK1/FGF13/FGF14/DMD/PDE4D/CACNG5/CAMK2D/FGF12/GSG1L/UTRN/BCL2/PTK2B/CACNG2/CACNA2D1/ANK2/WNK2/CACNG4/AKAP6/DRD2/CRHR1/SLC9A1/OPRM1
Medial thalamus	Tha_ExN_PVALB_2	Up	BP	GO:0007212	dopamine receptor signaling pathway	20	0.802270969	1.825635878	1.39E-05	0.0004169	0.000312089	627	tags=35%, list=8%, signal=32%	GNAS/NSG2/RGS4/NSG1/VPS35/GNB1/GNB5
Medial thalamus	Tha_ExN_PVALB_2	Up	BP	GO:0051955	regulation of amino acid transport	23	0.801614652	1.847553475	3.05E-06	0.000130806	9.79E-05	866	tags=57%, list=11%, signal=50%	ARL6IP1/SV2A/RGS4/GABBR1/SLC6A1/SYT4/ARL6IP5/SLC38A1/STXBP1/PRKG1/HRH3/SLC38A2/ABAT
Medial thalamus	Tha_ExN_PVALB_2	Up	BP	GO:0086065	cell communication involved in cardiac conduction	24	0.782081217	1.808017355	1.44E-05	0.000422581	0.000316341	957	tags=50%, list=12%, signal=44%	ATP1B1/RYR2/ATP1A3/CALM3/CTNNA3/CALM1/ATP1A1/SCN3B/PRKACA/CACNA1D/CALM2/SRI
Medial thalamus	Tha_ExN_PVALB_2	Up	BP	GO:0009593	detection of chemical stimulus	20	0.765143616	1.741149426	0.000139717	0.002271889	0.001700719	1172	tags=45%, list=15%, signal=38%	RYR2/CALM3/CALM1/KCNMB2/SLC24A4/KCNIP2/CALM2/CYB5R4/SOD2
Medial thalamus	Tha_ExN_PVALB_2	Up	BP	GO:0070527	platelet aggregation	28	0.764684792	1.791294911	3.63E-06	0.000144791	0.00010839	422	tags=36%, list=6%, signal=34%	GNAS/ACTG1/SLC7A11/IL6ST/ACTB/PPIA/PDIA3/STXBP1/PRKG1/ADAMTS18
Medial thalamus	Tha_ExN_PVALB_2	Up	BP	GO:0032890	regulation of organic acid transport	30	0.763443961	1.799463834	1.41E-06	7.69E-05	5.76E-05	866	tags=50%, list=11%, signal=45%	ARL6IP1/SV2A/RGS4/GABBR1/SLC6A1/SYT4/ARL6IP5/SLC38A1/STXBP1/PRKG1/IRS2/HRH3/MAP2K6/SLC38A2/ABAT
Medial thalamus	Tha_ExN_PVALB_2	Up	BP	GO:0086002	cardiac muscle cell action potential involved in contraction	20	0.761364368	1.732549425	0.000162435	0.002568263	0.001922582	689	tags=35%, list=9%, signal=32%	RYR2/CTNNA3/SCN2B/ATP1A1/SCN3B/NOS1AP/CACNA1D
Medial thalamus	Tha_ExN_PVALB_2	Up	CC	GO:0033176	proton-transporting V-type ATPase complex	20	0.756020731	1.720389526	0.000212414	0.002926873	0.002191036	597	tags=50%, list=8%, signal=46%	ATP6V0E2/ATP6AP2/ATP6V1G1/ATP6V1B2/ATP6V1F/ATP6V1E1/ATP6V1D/ATP6V0D1/ATP6V1A/ATP6V1C1
Medial thalamus	Tha_ExN_PVALB_2	Up	BP	GO:0007157	heterophilic cell-cell adhesion via plasma membrane cell adhesion molecules	22	0.750853214	1.719283569	7.53E-05	0.001451765	0.001086781	928	tags=55%, list=12%, signal=48%	CBLN1/ALCAM/TENM1/TENM2/HMCN1/CADM3/TENM3/GRID2/CRB1/ADGRL1/NLGN1/CADM1
Medial thalamus	Tha_ExN_PVALB_2	Up	BP	GO:0086009	membrane repolarization	21	0.74908653	1.709578705	0.000171866	0.002597671	0.001944597	742	tags=38%, list=10%, signal=35%	ATP1B1/SCN2B/ATP1A1/NOS1AP/AKAP9/SLC24A4/CACNA1D/KCNIP2
Medial thalamus	Tha_ExN_PVALB_2	Up	BP	GO:0086001	cardiac muscle cell action potential	34	0.744359056	1.769956462	2.36E-06	0.000109236	8.18E-05	742	tags=38%, list=10%, signal=35%	ATP1B1/RYR2/CALM3/CTNNA3/CALM1/SCN2B/ATP2A2/ATP1A1/SCN3B/NOS1AP/AKAP9/CACNA1D/KCNIP2
Medial thalamus	Tha_ExN_PVALB_2	Up	BP	GO:0071868	cellular response to monoamine stimulus	35	0.743357289	1.769618134	1.41E-06	7.69E-05	5.76E-05	627	tags=29%, list=8%, signal=26%	GNAS/RYR2/NSG2/RGS4/NSG1/VPS35/GNB1/HRH3/PRKACA/GNB5
Medial thalamus	Tha_ExN_PVALB_2	Up	BP	GO:0071870	cellular response to catecholamine stimulus	35	0.743357289	1.769618134	1.41E-06	7.69E-05	5.76E-05	627	tags=29%, list=8%, signal=26%	GNAS/RYR2/NSG2/RGS4/NSG1/VPS35/GNB1/HRH3/PRKACA/GNB5
Medial thalamus	Tha_ExN_PVALB_2	Up	BP	GO:0034109	homotypic cell-cell adhesion	35	0.743080858	1.768960068	1.41E-06	7.69E-05	5.76E-05	422	tags=31%, list=6%, signal=30%	GNAS/CTNNA3/ACTG1/SLC7A11/IL6ST/ACTB/PPIA/PDIA3/STXBP1/PRKG1/ADAMTS18
Medial thalamus	Tha_ExN_PVALB_2	Up	BP	GO:0071867	response to monoamine	36	0.740249434	1.766196688	2.84E-06	0.000123235	9.23E-05	627	tags=28%, list=8%, signal=26%	GNAS/RYR2/NSG2/RGS4/NSG1/VPS35/GNB1/HRH3/PRKACA/GNB5
Medial thalamus	Tha_ExN_PVALB_2	Up	BP	GO:0071869	response to catecholamine	36	0.740249434	1.766196688	2.84E-06	0.000123235	9.23E-05	627	tags=28%, list=8%, signal=26%	GNAS/RYR2/NSG2/RGS4/NSG1/VPS35/GNB1/HRH3/PRKACA/GNB5
Medial thalamus	Tha_ExN_PVALB_2	Up	BP	GO:0034643	establishment of mitochondrion localization, microtubule-mediated	21	0.737916806	1.684086961	0.000276802	0.003570327	0.00267272	970	tags=38%, list=13%, signal=33%	NEFL/MAP1B/UCHL1/LRPPRC/ACTR10/OPA1/ARMCX3/HSBP1
Medial thalamus	Tha_ExN_PVALB_2	Up	BP	GO:0047497	mitochondrion transport along microtubule	21	0.737916806	1.684086961	0.000276802	0.003570327	0.00267272	970	tags=38%, list=13%, signal=33%	NEFL/MAP1B/UCHL1/LRPPRC/ACTR10/OPA1/ARMCX3/HSBP1
Medial thalamus	Tha_ExN_PVALB_2	Up	CC	GO:0101003	ficolin-1-rich granule membrane	22	0.736936174	1.687416704	0.000174142	0.002620533	0.001961711	1668	tags=68%, list=22%, signal=54%	RAC1/SLC2A3/ATP6AP2/DYNC1LI1/ARL8A/DYNLL1/UBR4/AP2A2/CD55/SIRPA/LAMP1/LAMTOR1/RHOA/COPB1/ATP6V0A1
Medial thalamus	Tha_ExN_PVALB_2	Up	BP	GO:0055008	cardiac muscle tissue morphogenesis	22	0.733352303	1.679210453	0.000208287	0.002913184	0.002180788	1142	tags=41%, list=15%, signal=35%	ZFPM2/RYR2/NRG1/COL11A1/CHD7/TPM1/TTN/WNT5A/FKBP1A
Medial thalamus	Tha_ExN_PVALB_2	Up	BP	GO:1903351	cellular response to dopamine	27	0.732125017	1.709169496	9.64E-05	0.001750888	0.001310702	627	tags=30%, list=8%, signal=27%	GNAS/NSG2/RGS4/NSG1/VPS35/GNB1/HRH3/GNB5
Medial thalamus	Tha_ExN_PVALB_2	Up	BP	GO:1903350	response to dopamine	28	0.728508281	1.706550449	4.80E-05	0.0010487	0.000785049	627	tags=29%, list=8%, signal=26%	GNAS/NSG2/RGS4/NSG1/VPS35/GNB1/HRH3/GNB5
Medial thalamus	Tha_ExN_PVALB_2	Up	BP	GO:0051952	regulation of amine transport	42	0.727623689	1.756138568	2.39E-06	0.000109353	8.19E-05	866	tags=48%, list=11%, signal=42%	ARL6IP1/SV2A/RGS4/GABBR1/SNCG/PINK1/SLC6A1/RAB3B/SYT11/SYT4/ARL6IP5/SLC38A1/STXBP1/PRKG1/PRKCB/SYT2/HRH3/KCNA2/SLC38A2/ABAT
Medial thalamus	Tha_ExN_PVALB_2	Up	BP	GO:0015837	amine transport	43	0.727190299	1.756209556	1.04E-06	6.83E-05	5.11E-05	866	tags=47%, list=11%, signal=41%	ARL6IP1/SV2A/RGS4/GABBR1/SNCG/PINK1/SLC6A1/RAB3B/SYT11/SYT4/ARL6IP5/SLC38A1/STXBP1/PRKG1/PRKCB/SYT2/HRH3/KCNA2/SLC38A2/ABAT
Medial thalamus	Tha_ExN_PVALB_2	Up	BP	GO:0032411	positive regulation of transporter activity	39	0.717602347	1.722843913	3.63E-06	0.000144791	0.00010839	811	tags=38%, list=11%, signal=35%	ATP1B1/RYR2/CALM3/TMSB4X/CALM1/ABCB1/SYNGR3/TCAF1/GAL/NOS1AP/AKAP9/VMP1/KCNIP2/NDUFA4/CALM2
Medial thalamus	Tha_ExN_PVALB_2	Up	BP	GO:0021762	substantia nigra development	28	0.713034907	1.67030365	9.42E-05	0.001728221	0.001293733	1677	tags=61%, list=22%, signal=48%	CALM3/CALM1/SYNGR3/ACTB/SUDS3/INA/BASP1/YWHAH/ATP5PB/CALM2/DYNLL1/CDC42/GLUD1/ATP5PF/FGF9/RHOA/SEC16A
Medial thalamus	Tha_ExN_PVALB_2	Up	CC	GO:0030315	T-tubule	22	0.712167182	1.630701331	0.000464383	0.005346638	0.004002454	957	tags=41%, list=12%, signal=36%	ATP1B1/SCN2B/ATP1A1/CACNG8/NOS1AP/CACNA1D/SCN2A/PPP3CB/SRI
Medial thalamus	Tha_ExN_PVALB_2	Up	BP	GO:0032414	positive regulation of ion transmembrane transporter activity	37	0.711836242	1.703884487	6.88E-06	0.00022912	0.000171517	811	tags=38%, list=11%, signal=34%	ATP1B1/RYR2/CALM3/TMSB4X/CALM1/ABCB1/TCAF1/GAL/NOS1AP/AKAP9/VMP1/KCNIP2/NDUFA4/CALM2
Medial thalamus	Tha_ExN_PVALB_2	Up	MF	GO:0019829	ATPase-coupled monoatomic cation transmembrane transporter activity	29	0.710665277	1.668220511	0.0001213	0.002040098	0.001527202	597	tags=41%, list=8%, signal=38%	ATP1A3/ATP6V0E2/ATP2A2/ATP1A1/ATP6V1G1/ATP6V1B2/ATP6V1F/ATP6V1E1/ATP6V1D/ATP6V0D1/ATP6V1A/ATP6V1C1
Medial thalamus	Tha_ExN_PVALB_2	Up	BP	GO:0003208	cardiac ventricle morphogenesis	28	0.710228578	1.663729749	0.000108858	0.00190557	0.001426495	1142	tags=39%, list=15%, signal=34%	ZFPM2/RYR2/NRG1/TGFBR2/COL11A1/MEF2C/CPE/CHD7/TPM1/SMARCD3/FKBP1A
Medial thalamus	Tha_ExN_PVALB_2	Up	BP	GO:0048644	muscle organ morphogenesis	25	0.709009074	1.644149518	0.000294512	0.003742478	0.002801591	1178	tags=40%, list=15%, signal=34%	ZFPM2/RYR2/NRG1/COL11A1/CHD7/TPM1/TTN/WNT5A/FKBP1A/SERP1
Medial thalamus	Tha_ExN_PVALB_2	Up	BP	GO:0055117	regulation of cardiac muscle contraction	30	0.708470891	1.669890404	7.28E-05	0.001418414	0.001061814	987	tags=40%, list=13%, signal=35%	ATP1B1/RYR2/CALM3/CTNNA3/CALM1/ATP2A2/AKAP9/PRKACA/EHD3/CALM2/SRI/SUMO1
Medial thalamus	Tha_ExN_PVALB_2	Up	BP	GO:0060415	muscle tissue morphogenesis	24	0.708461161	1.637822322	0.000656171	0.007035385	0.005266637	1142	tags=38%, list=15%, signal=32%	ZFPM2/RYR2/NRG1/COL11A1/CHD7/TPM1/TTN/WNT5A/FKBP1A
Medial thalamus	Tha_ExN_PVALB_2	Up	BP	GO:0030168	platelet activation	45	0.708314286	1.71590377	1.60E-06	8.19E-05	6.13E-05	422	tags=24%, list=6%, signal=23%	GNAS/ACTG1/SLC7A11/IL6ST/ACTB/PPIA/PDIA3/VAV3/STXBP1/PRKG1/ADAMTS18
Medial thalamus	Tha_ExN_PVALB_2	Up	BP	GO:0051654	establishment of mitochondrion localization	24	0.706692363	1.633733209	0.000702056	0.007366226	0.005514302	970	tags=38%, list=13%, signal=33%	NEFL/MAP1B/UCHL1/LRPPRC/ACTR10/DNM1L/OPA1/ARMCX3/HSBP1
Medial thalamus	Tha_ExN_PVALB_2	Up	CC	GO:0001750	photoreceptor outer segment	21	0.70547679	1.610051776	0.000988797	0.009610662	0.00719447	668	tags=33%, list=9%, signal=31%	MAP1B/EYS/OCRL/KIFAP3/GNB1/CRB1/SLC24A4
Medial thalamus	Tha_ExN_PVALB_2	Up	BP	GO:0061337	cardiac conduction	42	0.704808339	1.701073131	1.61E-05	0.000462956	0.000346565	957	tags=38%, list=12%, signal=34%	ATP1B1/RYR2/ATP1A3/CALM3/CTNNA3/CALM1/SCN2B/ATP2A2/ATP1A1/SCN3B/AKAP9/PRKACA/EHD3/CACNA1D/CALM2/SRI
Medial thalamus	Tha_ExN_PVALB_2	Up	CC	GO:0005871	kinesin complex	24	0.703564235	1.626501596	0.000766296	0.007943087	0.005946136	1481	tags=54%, list=19%, signal=44%	KLC1/KIF1A/KIF21A/KIF3A/KIFAP3/KIF5A/KIF3C/KIF5C/KIF3B/KIF2A/KLC2/PAFAH1B1/KIF5B
Medial thalamus	Tha_InN_1	Down	BP	GO:0022412	cellular process involved in reproduction in multicellular organism	99	0.825203238	1.878335738	0.000316707	0.022504321	0.017116486	89	tags=8%, list=2%, signal=8%	ROBO2/IGF1/BCL2/BMPR1B/ETV6/ETV5/PACRG/PDE3A
Medial thalamus	Tha_InN_1	Down	MF	GO:0004888	transmembrane signaling receptor activity	126	0.791266656	1.814160962	0.000572432	0.036503522	0.027764091	347	tags=25%, list=7%, signal=24%	ROBO2/GRM7/DNER/PTPRK/HRH1/ERBB4/GPR158/CHRM2/GRM3/PTPRO/BMPR1B/UNC5C/PTPRZ1/ADGRL2/HTR1E/NRP2/ALK/HTR7/GRIN3A/GRIN2B/PLXNA4/GRIA3/GRM5/GPR63/RORB/EPHA3/UNC5D/IGF1R/ADGRL3/INTS6/GPRC5B/FGFR2
Medial thalamus	Tha_InN_1	Down	MF	GO:0038023	signaling receptor activity	164	0.754750186	1.743197507	0.000123567	0.012804642	0.009739039	498	tags=28%, list=10%, signal=26%	ROBO2/GRM7/DNER/PTPRK/HRH1/ERBB4/GPR158/CHRM2/GRM3/PTPRO/BMPR1B/UNC5C/PTPRZ1/PDE3A/ADGRL2/HTR1E/NRP2/NLGN1/ALK/HTR7/GRIN3A/GRIN2B/PLXNA4/GRIA3/GRM5/EXTL3/GPR63/RORB/EPHA3/UNC5D/IGF1R/SREBF1/ADGRL3/RTN4RL1/INTS6/GPRC5B/FGFR2/CASR/ABHD2/PTPRG/PTPRN2/SLC20A2/ANTXR1/PTPRR/RORA/PLXNC1
Medial thalamus	Tha_InN_1	Down	MF	GO:0060089	molecular transducer activity	164	0.754750186	1.743197507	0.000123567	0.012804642	0.009739039	498	tags=28%, list=10%, signal=26%	ROBO2/GRM7/DNER/PTPRK/HRH1/ERBB4/GPR158/CHRM2/GRM3/PTPRO/BMPR1B/UNC5C/PTPRZ1/PDE3A/ADGRL2/HTR1E/NRP2/NLGN1/ALK/HTR7/GRIN3A/GRIN2B/PLXNA4/GRIA3/GRM5/EXTL3/GPR63/RORB/EPHA3/UNC5D/IGF1R/SREBF1/ADGRL3/RTN4RL1/INTS6/GPRC5B/FGFR2/CASR/ABHD2/PTPRG/PTPRN2/SLC20A2/ANTXR1/PTPRR/RORA/PLXNC1
Medial thalamus	Tha_InN_1	Down	BP	GO:0048812	neuron projection morphogenesis	193	0.729246801	1.685714979	0.000207455	0.017007014	0.012935307	638	tags=32%, list=13%, signal=29%	ROBO2/SEMA3C/PDLIM5/APLP1/RELN/EPB41L3/BCL2/DSCAML1/PTPRO/BMPR1B/UNC5C/PTPRZ1/FYN/NRP2/NLGN1/AUTS2/CUX2/DSCAM/PPP3CA/PRICKLE1/SH3GL2/PPFIA2/CHL1/BCL11A/PLXNA4/EXT1/CTNND2/NCAM1/TMEM108/MAPT/EPHA3/UNC5D/IGF1R/RIMS2/SEMA3E/NYAP2/TRIO/MAP3K13/RUFY3/TNIK/GRIP1/FGFR2/FSTL4/CUX1/GPM6A/ABL1/BRAF/UNC13A/LRRC4C/PHACTR1/MYO16/EFNA5/PLXNC1/SHANK1/ATP8A2/TBCE/ADARB1/SPART/B4GALT6/CDH2/DIP2B/EPHA4
Medial thalamus	Tha_InN_1	Down	BP	GO:0120039	plasma membrane bounded cell projection morphogenesis	197	0.726064365	1.678290906	0.000104346	0.011795814	0.008971739	638	tags=31%, list=13%, signal=29%	ROBO2/SEMA3C/PDLIM5/APLP1/RELN/EPB41L3/BCL2/DSCAML1/PTPRO/BMPR1B/UNC5C/PTPRZ1/FYN/NRP2/NLGN1/AUTS2/CUX2/DSCAM/PPP3CA/PRICKLE1/SH3GL2/PPFIA2/CHL1/BCL11A/PLXNA4/EXT1/CTNND2/NCAM1/TMEM108/MAPT/EPHA3/UNC5D/IGF1R/RIMS2/SEMA3E/NYAP2/TRIO/MAP3K13/RUFY3/TNIK/GRIP1/FGFR2/FSTL4/CUX1/GPM6A/ABL1/BRAF/UNC13A/LRRC4C/PHACTR1/MYO16/EFNA5/PLXNC1/SHANK1/ATP8A2/TBCE/ADARB1/SPART/B4GALT6/CDH2/DIP2B/EPHA4
Medial thalamus	Tha_InN_1	Down	BP	GO:0048858	cell projection morphogenesis	198	0.725582887	1.675976946	0.000189317	0.017007014	0.012935307	638	tags=31%, list=13%, signal=28%	ROBO2/SEMA3C/PDLIM5/APLP1/RELN/EPB41L3/BCL2/DSCAML1/PTPRO/BMPR1B/UNC5C/PTPRZ1/FYN/NRP2/NLGN1/AUTS2/CUX2/DSCAM/PPP3CA/PRICKLE1/SH3GL2/PPFIA2/CHL1/BCL11A/PLXNA4/EXT1/CTNND2/NCAM1/TMEM108/MAPT/EPHA3/UNC5D/IGF1R/RIMS2/SEMA3E/NYAP2/TRIO/MAP3K13/RUFY3/TNIK/GRIP1/FGFR2/FSTL4/CUX1/GPM6A/ABL1/BRAF/UNC13A/LRRC4C/PHACTR1/MYO16/EFNA5/PLXNC1/SHANK1/ATP8A2/TBCE/ADARB1/SPART/B4GALT6/CDH2/DIP2B/EPHA4
Medial thalamus	Tha_InN_1	Down	BP	GO:0032990	cell part morphogenesis	208	0.720569506	1.664376446	5.92E-05	0.008182766	0.006223702	638	tags=30%, list=13%, signal=28%	ROBO2/SEMA3C/PDLIM5/APLP1/RELN/EPB41L3/BCL2/DSCAML1/PTPRO/BMPR1B/UNC5C/PTPRZ1/PID1/FYN/NRP2/NLGN1/AUTS2/CUX2/DSCAM/PPP3CA/PRICKLE1/SH3GL2/PPFIA2/CHL1/BCL11A/PLXNA4/EXT1/CTNND2/NCAM1/TMEM108/MAPT/EPHA3/UNC5D/IGF1R/RIMS2/SEMA3E/NYAP2/TRIO/MAP3K13/RUFY3/TNIK/GRIP1/FGFR2/FSTL4/CUX1/GPM6A/ABL1/BRAF/UNC13A/LRRC4C/PHACTR1/MYO16/EFNA5/PLXNC1/SHANK1/ATP8A2/TBCE/ADARB1/SPART/B4GALT6/CDH2/DIP2B/EPHA4
Medial thalamus	Tha_InN_1	Down	BP	GO:0007420	brain development	202	0.717344152	1.657452257	0.000266582	0.020090587	0.015280632	495	tags=21%, list=10%, signal=19%	ROBO2/APLP1/RELN/SLC1A2/ERBB4/GPR158/LAMB1/BCL2/DSCAML1/UNC5C/ATXN1/PBX3/BMERB1/MBP/TOX/FYN/NRP2/ALK/DLC1/ZEB1/AFF2/EML1/GRIN2B/PLXNA4/EXT1/TMEM108/CHD7/CDK6/LEF1/IGF1R/SEMA3E/RTN4RL1/ZSWIM6/FGFR2/TRAPPC9/ABL1/NF1/PHACTR1/MYO16/RORA/CCDC134/PBX1
Medial thalamus	Tha_InN_1	Down	BP	GO:0009887	animal organ morphogenesis	232	0.713307001	1.649315238	1.37E-05	0.002618144	0.001991325	665	tags=29%, list=14%, signal=26%	ROBO2/SEMA3C/GREM2/APLP1/ERBB4/ABLIM1/LAMB1/BCL2/DSCAML1/BMPR1B/FAT3/PBX3/MYO3B/NRP2/DLC1/ZEB1/OLFM3/RBM20/DSCAM/PPP3CA/PRICKLE1/EVL/EXT1/SMPD3/SDK1/SOBP/RORB/ANKRD6/CHD7/LEF1/MTHFD1L/BMP6/HIPK2/FGFR2/CHSY1/MAGI2/DNAAF1/ARID5B/ABL1/BRAF/PRICKLE2/RFLNA/DAAM1/SMAD3/NF1/ZNRF3/COL11A1/CYP7B1/PBX1/HHIP/ANKH/SRSF6/PKD2/NFKB1/ZHX2/MICAL2/ATP8A2/HS2ST1/SOX5/ADARB1/KIF26B/LARGE1/CDH2/MLLT3/IFT172/ASXL2/ZF…
Medial thalamus	Tha_InN_1	Down	BP	GO:0051241	negative regulation of multicellular organismal process	215	0.710967773	1.642362364	0.000200653	0.017007014	0.012935307	716	tags=27%, list=15%, signal=25%	ROBO2/SEMA3C/PDE4B/SPRED2/IGF1/PAG1/BCL2/SPRED1/PTPRO/UBASH3B/SLC12A2/DOCK4/PPP3CA/COL4A2/PRICKLE1/EVL/BCL11A/EXTL3/SPRED3/CDK6/LEF1/PDE4D/SEMA3E/KLHL22/RUFY3/TIA1/CHSY1/FSTL4/PLCL1/PTPRG/RFLNA/SMAD3/NF1/MINAR1/TRIB2/TOB2/PTPRR/HDAC9/RAI1/ATG5/BRINP1/SRSF6/NFKB1/HOMER2/BCL6/PIBF1/RB1/SPART/FOXO1/DIP2B/EPHA4/ZFPM2/FXN/SDHAF2/ANGPT1/TLE3/TRAF3IP1/TSC22D1/GUCY1A1
Medial thalamus	Tha_InN_1	Down	BP	GO:0060322	head development	217	0.710374657	1.64214123	0.000164377	0.015723317	0.011958945	495	tags=21%, list=10%, signal=20%	ROBO2/APLP1/RELN/SLC1A2/ERBB4/GPR158/LAMB1/BCL2/DSCAML1/UNC5C/ATXN1/PBX3/BMERB1/MBP/TOX/FYN/NRP2/ALK/DLC1/ZEB1/AFF2/PRICKLE1/EML1/GRIN2B/PLXNA4/EXT1/TMEM108/CHD7/CDK6/LEF1/IGF1R/SEMA3E/RTN4RL1/ZSWIM6/FGFR2/TRAPPC9/ARID5B/ABL1/BRAF/NF1/PHACTR1/MYO16/RORA/CCDC134/PBX1
Medial thalamus	Tha_InN_1	Down	BP	GO:0032989	cellular component morphogenesis	222	0.709598066	1.641618945	0.000143972	0.01432235	0.010893388	638	tags=29%, list=13%, signal=27%	ROBO2/SEMA3C/PDLIM5/APLP1/RELN/EPB41L3/BCL2/DSCAML1/PTPRO/BMPR1B/UNC5C/PTPRZ1/PID1/FYN/NRP2/NLGN1/AUTS2/CUX2/AKAP13/DSCAM/PPP3CA/PRICKLE1/SH3GL2/PPFIA2/CHL1/BCL11A/PLXNA4/EXT1/CTNND2/NCAM1/TMEM108/MAPT/EPHA3/UNC5D/IGF1R/RIMS2/SEMA3E/NYAP2/TRIO/MAP3K13/RUFY3/TNIK/GRIP1/FGFR2/FSTL4/CUX1/GPM6A/ABL1/BRAF/UNC13A/LRRC4C/PHACTR1/MYO16/EFNA5/PLXNC1/SHANK1/ATP8A2/TBCE/FHOD3/ADARB1/SPART/B4GALT6/CDH2/DIP2B…
Medial thalamus	Tha_InN_1	Down	BP	GO:0120035	regulation of plasma membrane bounded cell projection organization	206	0.7092133	1.639027035	0.000691495	0.042993704	0.032700437	516	tags=23%, list=11%, signal=21%	ROBO2/SEMA3C/PDLIM5/RELN/PTPRO/FAT3/MYO3B/TOX/FYN/NLGN1/ALK/AUTS2/CUX2/PPP1R16B/DSCAM/PPP3CA/PPFIA2/EVL/GRIN2B/NEGR1/BCL11A/PLXNA4/ZNF804A/MAPT/EPHA3/IGF1R/SEMA3E/MAP3K13/RUFY3/RTN4RL1/TNIK/MAGI2/FSTL4/HOMER1/AVIL/CUX1/GPM6A/ABL1/BRAF/PTPRG/TRIM67/MINAR1/LRRC4C/PTPN9/EFNA5/PLXNC1/ATG5
Medial thalamus	Tha_InN_1	Down	BP	GO:0022603	regulation of anatomical structure morphogenesis	227	0.707094103	1.635373269	6.60E-05	0.008486665	0.006454844	459	tags=22%, list=9%, signal=21%	ROBO2/SEMA3C/PDLIM5/RELN/FMNL2/EPB41L3/SPRED1/PRKCA/SLC12A2/PID1/FYN/NLGN1/DLC1/CUX2/PPP1R16B/DSCAM/PPP3CA/COL4A2/PRICKLE1/PPFIA2/BCL11A/PLXNA4/DDAH1/MAPT/AGO2/ANKRD6/RIMS2/VASH2/DNMBP/SEMA3E/HIPK2/MAP3K13/RUFY3/JAK1/TNIK/GRIP1/FGFR2/MAGI2/FSTL4/CUX1/ABL1/BRAF/PRICKLE2/UNC13A/DAAM1/NF1/MINAR1/ZNRF3/SHROOM3/LRRC4C
Medial thalamus	Tha_InN_2	Down	MF	GO:0008081	phosphoric diester hydrolase activity	28	0.767595446	1.69421971	1.41E-05	0.000523813	0.000389337	561	tags=43%, list=11%, signal=38%	PDE4B/PLCH1/PLCG2/PLCL1/PDE8A/PDE3A/PDE10A/SMPD3/PLCB1/PLCXD3/SMPD4/NAPEPLD
Medial thalamus	Tha_InN_2	Down	BP	GO:0097529	myeloid leukocyte migration	26	0.767282001	1.687366225	6.94E-05	0.001678378	0.001247494	540	tags=35%, list=11%, signal=31%	PDE4B/PTPRO/KIT/NF1/MTUS1/CD81/PLCB1/VAV3/SLIT2
Medial thalamus	Tha_InN_2	Down	BP	GO:0015837	amine transport	23	0.762155758	1.659535867	0.000289946	0.004932889	0.003666486	599	tags=48%, list=12%, signal=42%	GRM7/SLC44A1/SYT9/SLC12A2/PRKG1/HTR2A/ARL6IP1/SYT1/SYT13/KCNB1/PER2
Medial thalamus	Tha_InN_2	Down	BP	GO:0099565	chemical synaptic transmission, postsynaptic	28	0.756951824	1.670727342	4.52E-05	0.001181375	0.000878085	439	tags=46%, list=9%, signal=43%	RELN/UNC13B/NLGN1/TMEM108/INSYN2B/GRIN2B/PPP3CA/NETO1/CUX2/SHANK1/NRXN1/CELF4/SLC8A3
Medial thalamus	Tha_InN_2	Down	MF	GO:0016298	lipase activity	23	0.750730527	1.634658301	0.000536869	0.007268819	0.00540272	561	tags=43%, list=11%, signal=39%	PLCH1/PLCG2/PLCL1/PLA2G4C/SMPD3/ABHD2/LDAH/PLCB1/SMPD4/NAPEPLD
Medial thalamus	Tha_InN_2	Down	CC	GO:0098982	GABA-ergic synapse	29	0.749609986	1.662293282	3.68E-05	0.00103542	0.0007696	596	tags=52%, list=12%, signal=46%	PTPRO/ERBB4/NLGN1/CDH10/IQSEC3/EFNA5/GUCY1A1/ATP2B2/PLCB1/KCND2/GAD1/PCDH17/ERC2/SLC6A11/GRID1
Medial thalamus	Tha_InN_2	Down	BP	GO:0002088	lens development in camera-type eye	20	0.744981149	1.599937506	0.001879694	0.018274014	0.01358259	393	tags=30%, list=8%, signal=28%	SPRED2/SPRED1/NHS/HIPK2/SMAD3/SPRED3
Medial thalamus	Tha_InN_2	Down	MF	GO:0030594	neurotransmitter receptor activity	27	0.73922424	1.628823631	0.000294512	0.004977822	0.003699883	725	tags=48%, list=14%, signal=41%	HRH1/CHRM2/GPR158/GRIK1/GRIN3A/GRIA3/HTR2A/GRIN2B/HTR7/HTR1E/GRID1/GABRB3/GRIK5
Medial thalamus	Tha_InN_2	Down	BP	GO:0051952	regulation of amine transport	22	0.737929635	1.604139665	0.001466381	0.015734695	0.011695182	599	tags=45%, list=12%, signal=40%	GRM7/SYT9/SLC12A2/PRKG1/HTR2A/ARL6IP1/SYT1/SYT13/KCNB1/PER2
Medial thalamus	Tha_InN_2	Down	BP	GO:0006939	smooth muscle contraction	22	0.737812411	1.603884838	0.001466381	0.015734695	0.011695182	473	tags=41%, list=9%, signal=37%	CHRM2/PRKG1/DOCK4/KIT/HTR2A/SLC8A1/GUCY1A1/HTR7/GRIP2
Medial thalamus	Tha_InN_2	Down	BP	GO:0007215	glutamate receptor signaling pathway	26	0.735655737	1.617815409	0.000490493	0.006969318	0.005180109	846	tags=62%, list=17%, signal=52%	GRM7/GRM3/GRIK1/GRIN3A/FYN/GRIA3/GRIN2B/PLCB1/GNAQ/KCNB1/HOMER2/FRRS1L/GRID1/CDK5R1/GRIK5/HOMER1
Medial thalamus	Tha_InN_2	Down	BP	GO:0051966	regulation of synaptic transmission, glutamatergic	25	0.733683855	1.607088606	0.000285094	0.004915024	0.003653207	990	tags=64%, list=19%, signal=52%	GRM7/RELN/GRM3/GRIK1/NLGN1/HTR2A/GRIN2B/SYT1/UNC13A/NRXN1/FRRS1L/CACNG8/CDH2/HOMER1/GRM5/CACNG3
Medial thalamus	Tha_InN_2	Down	BP	GO:0060079	excitatory postsynaptic potential	25	0.728887567	1.596582636	0.0003672	0.005755021	0.004277555	439	tags=44%, list=9%, signal=40%	RELN/NLGN1/TMEM108/GRIN2B/PPP3CA/NETO1/CUX2/SHANK1/NRXN1/CELF4/SLC8A3
Medial thalamus	Tha_InN_2	Down	BP	GO:0035249	synaptic transmission, glutamatergic	40	0.720704084	1.627429223	1.22E-05	0.000476817	0.000354406	990	tags=62%, list=19%, signal=51%	GRM7/RELN/UNC13B/GRM3/GRIK1/GRIN3A/NLGN1/GRIA3/HTR2A/EXT1/GRIN2B/NF1/SYT1/UNC13A/NRXN1/CACNB4/CDH8/FRRS1L/GRID1/GRIK5/CACNG8/CDH2/HOMER1/GRM5/CACNG3
Medial thalamus	Tha_InN_2	Down	CC	GO:0008328	ionotropic glutamate receptor complex	20	0.718746736	1.543595918	0.00512451	0.037647679	0.027982522	806	tags=60%, list=16%, signal=51%	OLFM3/GRIK1/GRIN3A/GRIA3/GRIN2B/CNIH3/SHISA7/OLFM2/GRIK5/CACNG8/SHISA9/CPT1C
Medial thalamus	Tha_InN_2	Down	CC	GO:0098878	neurotransmitter receptor complex	20	0.718746736	1.543595918	0.00512451	0.037647679	0.027982522	806	tags=60%, list=16%, signal=51%	OLFM3/GRIK1/GRIN3A/GRIA3/GRIN2B/CNIH3/SHISA7/OLFM2/GRIK5/CACNG8/SHISA9/CPT1C
Medial thalamus	Tha_InN_2	Down	BP	GO:0003300	cardiac muscle hypertrophy	23	0.718471219	1.564416126	0.002131668	0.020045428	0.014899235	279	tags=39%, list=5%, signal=37%	PDLIM5/IGF1/AKAP6/PRKG1/PRKCA/FOXO1/HDAC4/PPP3CA/SMAD3
Medial thalamus	Tha_InN_2	Down	BP	GO:0014896	muscle hypertrophy	23	0.718471219	1.564416126	0.002131668	0.020045428	0.014899235	279	tags=39%, list=5%, signal=37%	PDLIM5/IGF1/AKAP6/PRKG1/PRKCA/FOXO1/HDAC4/PPP3CA/SMAD3
Medial thalamus	Tha_InN_2	Down	BP	GO:0014897	striated muscle hypertrophy	23	0.718471219	1.564416126	0.002131668	0.020045428	0.014899235	279	tags=39%, list=5%, signal=37%	PDLIM5/IGF1/AKAP6/PRKG1/PRKCA/FOXO1/HDAC4/PPP3CA/SMAD3
Medial thalamus	Tha_InN_2	Down	BP	GO:0055017	cardiac muscle tissue growth	22	0.715718316	1.55585585	0.003688681	0.029809153	0.022156353	113	tags=27%, list=2%, signal=27%	PDLIM5/IGF1/ERBB4/AKAP6/PRKG1/FGFR2
Medial thalamus	Tha_InN_2	Down	BP	GO:0060419	heart growth	23	0.713186362	1.552908753	0.002576527	0.023215677	0.017255598	113	tags=26%, list=2%, signal=26%	PDLIM5/IGF1/ERBB4/AKAP6/PRKG1/FGFR2
Medial thalamus	Tha_InN_2	Down	BP	GO:0051588	regulation of neurotransmitter transport	21	0.711614765	1.539345789	0.003398911	0.028630565	0.02128034	724	tags=52%, list=14%, signal=45%	GPR158/NLGN1/PPFIA2/NF1/GPM6B/SYT1/CPLX1/CACNB4/PER2/SV2C/FBXO45
Medial thalamus	Tha_InN_2	Down	BP	GO:0097120	receptor localization to synapse	28	0.71107689	1.569473202	0.000508829	0.007036534	0.005230069	759	tags=50%, list=15%, signal=43%	RELN/GPC6/GRIP1/ERBB4/STX3/NLGN1/NETO1/CPLX1/DLG2/NPTN/GRIP2/GPHN/CEP112/CACNG8
Medial thalamus	Tha_InN_2	Down	BP	GO:0060078	regulation of postsynaptic membrane potential	40	0.710883804	1.605253947	2.64E-05	0.000833057	0.000619189	970	tags=55%, list=19%, signal=45%	RELN/UNC13B/GRIK1/GRIN3A/NLGN1/GRIA3/TMEM108/INSYN2B/GRIN2B/PPP3CA/NETO1/CUX2/SHANK1/NRXN1/CELF4/KCND2/SLC8A3/GRID1/GRIK5/RGS7BP/BAIAP2/GRM5
Medial thalamus	Tha_InN_2	Down	CC	GO:0034705	potassium channel complex	23	0.70982206	1.545583243	0.002836029	0.024610644	0.018292439	725	tags=52%, list=14%, signal=45%	GRIK1/DPP10/KCNJ6/KCNMB2/CNTNAP2/KCNJ3/KCND2/KCNB1/KCNAB2/ABCB8/KCNIP4/GRIK5
Medial thalamus	Tha_InN_2	Down	BP	GO:0071867	response to monoamine	32	0.706816376	1.580508858	0.000348954	0.005502409	0.004089795	672	tags=44%, list=13%, signal=38%	PDE4B/APLP1/HRH1/CHRM2/GNG2/ALK/HTR2A/RNLS/HTR7/HTR1E/GNAQ/ADCY6/PRKD1/ABL1
Medial thalamus	Tha_InN_2	Down	BP	GO:0071869	response to catecholamine	32	0.706816376	1.580508858	0.000348954	0.005502409	0.004089795	672	tags=44%, list=13%, signal=38%	PDE4B/APLP1/HRH1/CHRM2/GNG2/ALK/HTR2A/RNLS/HTR7/HTR1E/GNAQ/ADCY6/PRKD1/ABL1
Medial thalamus	Tha_InN_2	Down	BP	GO:0070374	positive regulation of ERK1 and ERK2 cascade	33	0.700313002	1.565901484	0.000458428	0.006735772	0.005006521	303	tags=33%, list=6%, signal=32%	IGF1/ERBB4/PRKCA/MFAP3/FGFR2/PDE8A/ANGPT1/HTR2A/MFHAS1/BMPER/GAREM1
Medial thalamus	Tha_InN_2	Up	BP	GO:1903351	cellular response to dopamine	20	0.753080201	1.617550422	0.000432791	0.012751959	0.010273269	289	tags=10%, list=5%, signal=10%	GNAS/VPS35
Medial thalamus	Tha_InN_2	Up	BP	GO:0034109	homotypic cell-cell adhesion	20	0.748180811	1.607026959	0.000538487	0.014039812	0.011310793	705	tags=40%, list=12%, signal=35%	GNAS/PPIA/CTNNA3/ACTB/MEGF11/ACTG1/STXBP1/IL6ST
Medial thalamus	Tha_InN_2	Up	BP	GO:1903350	response to dopamine	21	0.747385858	1.613895731	0.001267294	0.022125952	0.017825172	289	tags=10%, list=5%, signal=9%	GNAS/VPS35
Medial thalamus	Tha_InN_2	Up	MF	GO:0019829	ATPase-coupled monoatomic cation transmembrane transporter activity	25	0.740621676	1.613441055	0.000345083	0.010875796	0.008761789	1028	tags=60%, list=18%, signal=49%	ATP1A3/ATP2A2/ATP6V0C/ATP6V1D/ATP6V1H/ATP6V1B2/ATP6V1A/ATP2C1/ATP2B1/ATP8A1/ATP6V0A1/ATP1A1/ATP6V1E1/ATP6V0E2/ATP6V1C1
Medial thalamus	Tha_InN_2	Up	BP	GO:0097120	receptor localization to synapse	21	0.737500695	1.592549832	0.001785304	0.0269487	0.021710488	549	tags=33%, list=10%, signal=30%	SHISA6/CLSTN1/RAB11A/ADAM10/VPS35/KIF5A/OGT
Medial thalamus	Tha_InN_2	Up	BP	GO:0002028	regulation of sodium ion transport	25	0.730112032	1.590545841	0.000693574	0.015787058	0.012718415	710	tags=36%, list=13%, signal=32%	FXYD6/DMD/NKAIN3/FGF12/P2RX7/YWHAH/ATP1A1/GLRX/PER1
Medial thalamus	Tha_InN_2	Up	BP	GO:0030168	platelet activation	25	0.728088204	1.586136941	0.000748691	0.016686507	0.013443031	975	tags=40%, list=17%, signal=33%	GNAS/PPIA/ACTB/MAPK14/ACTG1/STXBP1/IL6ST/FZD6/DGKI/PDIA3
Medial thalamus	Tha_InN_2	Up	BP	GO:0006110	regulation of glycolytic process	20	0.710299481	1.525661176	0.002324005	0.032199252	0.025940453	549	tags=40%, list=10%, signal=36%	ZBTB20/APP/PGAM1/P2RX7/INSR/NCOR1/PRKAG2/OGT
Medial thalamus	Tha_InN_2	Up	BP	GO:0008585	female gonad development	30	0.703673357	1.553743273	0.000756362	0.016686507	0.013443031	720	tags=33%, list=13%, signal=29%	CTNNA1/UBE3A/SOD1/SCAPER/CSMD1/INSR/PTPRN/NPPC/ATM/IDH1
Medial thalamus	Tha_InN_2	Up	BP	GO:0046545	development of primary female sexual characteristics	31	0.703147101	1.555065926	0.000440183	0.012751959	0.010273269	720	tags=32%, list=13%, signal=28%	CTNNA1/UBE3A/SOD1/SCAPER/CSMD1/INSR/PTPRN/NPPC/ATM/IDH1
Medial thalamus	Tha_InN_2	Up	BP	GO:0046660	female sex differentiation	31	0.703147101	1.555065926	0.000440183	0.012751959	0.010273269	720	tags=32%, list=13%, signal=28%	CTNNA1/UBE3A/SOD1/SCAPER/CSMD1/INSR/PTPRN/NPPC/ATM/IDH1
Medial thalamus	Tha_Micro_1	Down	CC	GO:0034703	cation channel complex	21	0.752206402	1.626606009	0.000430629	0.011139633	0.009262949	409	tags=43%, list=14%, signal=37%	CACNA1D/KCNQ3/KCNIP1/KCNQ1/AKAP9/CACNB4/CALM2/CACNA1A/RYR1
Medial thalamus	Tha_Micro_1	Down	BP	GO:0090630	activation of GTPase activity	26	0.752113408	1.659228931	7.05E-05	0.003970399	0.00330151	243	tags=50%, list=9%, signal=46%	TIAM1/ABR/USP6NL/ARHGAP22/ARHGAP24/TBC1D4/TBC1D12/TBC1D22A/TBC1D9/TBC1D5/TBCK/AGAP1/TBC1D1
Medial thalamus	Tha_Micro_1	Down	MF	GO:0005319	lipid transporter activity	21	0.74466512	1.610298391	0.000599908	0.014076407	0.011704967	285	tags=38%, list=10%, signal=35%	OSBPL1A/OSBPL6/ATP10D/ATP8B4/ABCC4/PITPNC1/GRAMD1B/OSBPL11
Medial thalamus	Tha_Micro_1	Down	MF	GO:0005244	voltage-gated monoatomic ion channel activity	23	0.739839849	1.616112663	0.000435186	0.011139633	0.009262949	409	tags=48%, list=14%, signal=41%	CACNA1D/KCNQ3/KCNIP1/KCNQ1/KCNK13/CYBB/CACNB4/CLCN3/CACNA1A/TPCN1/RYR1
Medial thalamus	Tha_Micro_1	Down	MF	GO:0022832	voltage-gated channel activity	23	0.739839849	1.616112663	0.000435186	0.011139633	0.009262949	409	tags=48%, list=14%, signal=41%	CACNA1D/KCNQ3/KCNIP1/KCNQ1/KCNK13/CYBB/CACNB4/CLCN3/CACNA1A/TPCN1/RYR1
Medial thalamus	Tha_Micro_1	Down	BP	GO:0099175	regulation of postsynapse organization	23	0.719784066	1.572302635	0.001224148	0.021542823	0.017913523	193	tags=30%, list=7%, signal=29%	TIAM1/TANC1/GRID2/ARHGAP22/ZMYND8/ADAM10/RPS6KA5
Medial thalamus	Tha_Micro_1	Down	BP	GO:0050921	positive regulation of chemotaxis	24	0.717293951	1.573581951	0.000572432	0.013929169	0.011582534	161	tags=38%, list=6%, signal=36%	TIAM1/DSCAM/SMAD3/P2RY12/CAMK1D/IL6R/CMKLR1/LPAR1/ADAM10
Medial thalamus	Tha_Micro_1	Down	CC	GO:0034702	monoatomic ion channel complex	31	0.71088068	1.582621703	0.000106602	0.005252807	0.004367871	409	tags=39%, list=14%, signal=34%	VWC2/CACNA1D/GRID2/KCNQ3/KCNIP1/KCNQ1/LRRC8C/AKAP9/CACNB4/CALM2/CACNA1A/RYR1
Medial thalamus	Tha_Micro_1	Down	BP	GO:0050920	regulation of chemotaxis	31	0.708436274	1.577179762	0.000119033	0.005456125	0.004536937	406	tags=48%, list=14%, signal=42%	TIAM1/DSCAM/PADI2/SMAD3/P2RY12/CAMK1D/IL6R/ST6GAL1/CMKLR1/LPAR1/ADAM10/MYCBP2/SEMA4D/LGALS9/CX3CR1
Medial thalamus	Tha_Micro_1	Down	MF	GO:0022836	gated channel activity	31	0.705999878	1.571755655	0.00013717	0.005496634	0.004570621	409	tags=45%, list=14%, signal=39%	CACNA1D/GRID2/KCNQ3/KCNIP1/KCNQ1/KCNK13/ITPR1/CYBB/CACNB4/ITPR2/CLCN3/CACNA1A/TPCN1/RYR1
Medial thalamus	Tha_Micro_1	Down	MF	GO:0022839	monoatomic ion gated channel activity	31	0.705999878	1.571755655	0.00013717	0.005496634	0.004570621	409	tags=45%, list=14%, signal=39%	CACNA1D/GRID2/KCNQ3/KCNIP1/KCNQ1/KCNK13/ITPR1/CYBB/CACNB4/ITPR2/CLCN3/CACNA1A/TPCN1/RYR1
Medial thalamus	Tha_Micro_1	Down	CC	GO:0045211	postsynaptic membrane	27	0.703578461	1.553827993	0.000746448	0.016347201	0.013593202	408	tags=37%, list=14%, signal=32%	SYNDIG1/TIAM1/GRID2/LPAR1/AKAP9/NLGN4Y/PICALM/SYNE1/IGSF21/UTRN
Medial thalamus	Tha_Micro_1	Down	BP	GO:0002687	positive regulation of leukocyte migration	25	0.702660412	1.547097764	0.001132109	0.020285332	0.01686788	406	tags=44%, list=14%, signal=38%	DOCK8/P2RY12/CAMK1D/IL6R/ABL1/CMKLR1/ADAM10/JAM2/PTAFR/LGALS9/CX3CR1
Medial thalamus	Tha_Micro_1	Down	BP	GO:0030516	regulation of axon extension	20	0.701056433	1.511588567	0.003499818	0.044504142	0.037006569	341	tags=45%, list=12%, signal=40%	CYFIP1/DSCAM/DIP2B/ABL1/MACF1/SHTN1/RTN4/RUFY3/SEMA4D
Medial thalamus	Tha_Micro_1	Up	BP	GO:0002687	positive regulation of leukocyte migration	24	0.757332157	1.688188969	0.000106708	0.002605705	0.001830589	309	tags=46%, list=14%, signal=40%	PIK3R1/PTK2/CD74/APP/ABL2/CD99/LGMN/RAC1/JAM3/GAS6/SWAP70
Medial thalamus	Tha_Micro_1	Up	BP	GO:1903038	negative regulation of leukocyte cell-cell adhesion	21	0.740676202	1.629560982	0.000695665	0.008778251	0.006166994	293	tags=48%, list=13%, signal=42%	PELI1/LAPTM5/PAG1/CD74/CEBPB/VSIR/RUNX1/PTPN2/LILRB4/IL4R
Medial thalamus	Tha_Micro_1	Up	BP	GO:0001890	placenta development	22	0.731212496	1.622137429	0.000986818	0.011121962	0.007813524	99	tags=32%, list=4%, signal=31%	SPP1/HIF1A/PPARD/CTSB/PTK2/RBPJ/CEBPB
Medial thalamus	Tha_Micro_1	Up	BP	GO:0150115	cell-substrate junction organization	20	0.725764435	1.588987289	0.002887553	0.022621446	0.015892269	379	tags=45%, list=17%, signal=38%	PIK3R1/PTK2/FMN1/ARHGAP6/RAC1/ARHGEF7/PTEN/RCC2/NRP1
Medial thalamus	Tha_Micro_1	Up	BP	GO:0051494	negative regulation of cytoskeleton organization	22	0.716867649	1.590314516	0.001724609	0.015899835	0.011170129	339	tags=45%, list=15%, signal=39%	PIK3R1/TMSB4X/CARMIL1/HDGFL3/PRKN/ARHGAP6/RDX/SWAP70/ARHGEF7/SNCA
Medial thalamus	Tha_Micro_1	Up	BP	GO:0070665	positive regulation of leukocyte proliferation	22	0.71636268	1.58919428	0.001743053	0.015988312	0.011232287	345	tags=45%, list=15%, signal=39%	NCK2/PELI1/PTK2/CD74/CD81/IRS2/FCGR3A/PTPRC/RASAL3/HLA-E
Medial thalamus	Tha_Micro_1	Up	BP	GO:0045621	positive regulation of lymphocyte differentiation	22	0.714224936	1.584451864	0.001909239	0.017249972	0.012118642	361	tags=50%, list=16%, signal=42%	CD74/VSIR/RUNX1/ZMIZ1/ZBTB16/LILRB4/RHOH/PTPRC/GAS6/IL4R/PRKDC
Medial thalamus	Tha_Micro_1	Up	BP	GO:0002685	regulation of leukocyte migration	31	0.712809277	1.628147114	0.00020292	0.004214679	0.002960943	360	tags=45%, list=16%, signal=38%	RIN3/PIK3R1/PTK2/CD74/APP/ABL2/CD99/LGMN/CD81/RAC1/JAM3/GAS6/SWAP70/RABGEF1
Medial thalamus	Tha_Micro_1	Up	BP	GO:0050671	positive regulation of lymphocyte proliferation	20	0.707511592	1.549024547	0.005878509	0.036459226	0.02561374	345	tags=45%, list=15%, signal=38%	NCK2/PELI1/CD74/CD81/IRS2/FCGR3A/PTPRC/RASAL3/HLA-E
Medial thalamus	Tha_Micro_1	Up	BP	GO:0043112	receptor metabolic process	21	0.70505458	1.551189888	0.003927569	0.027192018	0.019103238	546	tags=71%, list=24%, signal=54%	LAPTM5/EPS15/PTPN1/LGMN/PTPN2/SNCA/USP9X/PSEN1/MTMR2/SH3GLB1/APOE/TBC1D16/CTSD/ITCH/PEX1
Medial thalamus	Tha_Micro_1	Up	BP	GO:0032760	positive regulation of tumor necrosis factor production	23	0.704722414	1.565987224	0.002838871	0.022499298	0.015806456	413	tags=61%, list=19%, signal=50%	PIK3R1/CLEC7A/STAT3/TLR2/APP/TYROBP/DHX9/FCGR3A/PTPRC/ARID5A/TLR1/HLA-E/CD14/PSEN1
Medial thalamus	Tha_Micro_1	Up	BP	GO:1903557	positive regulation of tumor necrosis factor superfamily cytokine production	23	0.704722414	1.565987224	0.002838871	0.022499298	0.015806456	413	tags=61%, list=19%, signal=50%	PIK3R1/CLEC7A/STAT3/TLR2/APP/TYROBP/DHX9/FCGR3A/PTPRC/ARID5A/TLR1/HLA-E/CD14/PSEN1
Medial thalamus	Tha_Micro_2	Down	CC	GO:0014069	postsynaptic density	22	0.743982468	1.804436564	3.64E-05	0.013393348	0.012737379	209	tags=64%, list=20%, signal=52%	SYNDIG1/RTN4/TANC1/TIAM1/AKAP9/SLC8A1/BMPR2/CAPZB/ADAM10/INPP4A/CPEB3/GRID2/ITPR1/NCK2
Medial thalamus	Tha_Micro_2	Down	CC	GO:0032279	asymmetric synapse	22	0.743982468	1.804436564	3.64E-05	0.013393348	0.012737379	209	tags=64%, list=20%, signal=52%	SYNDIG1/RTN4/TANC1/TIAM1/AKAP9/SLC8A1/BMPR2/CAPZB/ADAM10/INPP4A/CPEB3/GRID2/ITPR1/NCK2
Medial thalamus	Tha_Micro_2	Down	CC	GO:0098984	neuron to neuron synapse	24	0.735628934	1.808246064	1.89E-05	0.013393348	0.012737379	209	tags=58%, list=20%, signal=48%	SYNDIG1/RTN4/TANC1/TIAM1/AKAP9/SLC8A1/BMPR2/CAPZB/ADAM10/INPP4A/CPEB3/GRID2/ITPR1/NCK2
Medial thalamus	Tha_Micro_2	Down	CC	GO:0099572	postsynaptic specialization	23	0.727480464	1.776642552	4.54E-05	0.013393348	0.012737379	209	tags=61%, list=20%, signal=50%	SYNDIG1/RTN4/TANC1/TIAM1/AKAP9/SLC8A1/BMPR2/CAPZB/ADAM10/INPP4A/CPEB3/GRID2/ITPR1/NCK2
Medial thalamus	Tha_Oligo_1	Down	CC	GO:0062023	collagen-containing extracellular matrix	22	0.72813571	1.647442379	0.000412814	0.013547807	0.011969633	461	tags=64%, list=17%, signal=53%	CDH13/LAMA2/ANXA4/HSP90AA1/DST/GREM1/DLG1/TIMP2/NCAM1/PCSK6/COL4A5/MATN2/HSP90B1/ADAM19
Medial thalamus	Tha_Oligo_1	Down	BP	GO:0038127	ERBB signaling pathway	26	0.70046493	1.61073781	0.000253164	0.009853237	0.00870544	254	tags=38%, list=9%, signal=35%	MVB12B/CDH13/HIP1/GAREM1/GAB1/SH3TC2/REPS2/CADM1/RTN4/CCDC88A
Medial thalamus	Tha_Oligo_1	Up	BP	GO:0007272	ensheathment of neurons	35	0.733607725	1.769551915	3.84E-06	0.001094098	0.000991995	348	tags=49%, list=14%, signal=43%	NKX6-2/MYRF/PMP22/NDRG1/CLDN11/CNTN2/PLP1/MAG/CD9/ABCA2/OLIG2/MAL/TPPP/NTRK2/SIRT2/JAM3/LARGE1
Medial thalamus	Tha_Oligo_1	Up	BP	GO:0008366	axon ensheathment	35	0.733607725	1.769551915	3.84E-06	0.001094098	0.000991995	348	tags=49%, list=14%, signal=43%	NKX6-2/MYRF/PMP22/NDRG1/CLDN11/CNTN2/PLP1/MAG/CD9/ABCA2/OLIG2/MAL/TPPP/NTRK2/SIRT2/JAM3/LARGE1
Medial thalamus	Tha_Oligo_1	Up	BP	GO:0021782	glial cell development	30	0.730973398	1.741124199	1.55E-05	0.002827664	0.002563782	154	tags=37%, list=6%, signal=35%	ROR1/OLIG1/NKX6-2/MYRF/NDRG1/CNTN2/PLP1/MAG/ABCA2/MAL/TPPP
Medial thalamus	Tha_Oligo_1	Up	BP	GO:0048709	oligodendrocyte differentiation	28	0.730072961	1.725984403	0.000112242	0.00781511	0.007085792	154	tags=39%, list=6%, signal=37%	CNP/OLIG1/NKX6-2/MYRF/CNTN2/PLP1/MAG/ABCA2/OLIG2/MAL/TPPP
Medial thalamus	Tha_Oligo_1	Up	BP	GO:0042552	myelination	33	0.728382227	1.7473704	1.58E-05	0.002827664	0.002563782	348	tags=48%, list=14%, signal=42%	NKX6-2/MYRF/PMP22/NDRG1/CNTN2/PLP1/MAG/CD9/ABCA2/OLIG2/MAL/TPPP/NTRK2/SIRT2/JAM3/LARGE1
Medial thalamus	Tha_Oligo_2	Down	CC	GO:0099634	postsynaptic specialization membrane	21	0.780535653	1.749917868	3.74E-05	0.002637311	0.002379334	364	tags=52%, list=11%, signal=47%	ACTN2/SYNDIG1/SORCS2/GRIA4/NLGN4Y/KCNH1/DLG2/NLGN4X/GPHN/AKAP9/DLG1
Medial thalamus	Tha_Oligo_2	Down	CC	GO:0098839	postsynaptic density membrane	20	0.773159039	1.725038607	9.33E-05	0.004540568	0.004096419	364	tags=50%, list=11%, signal=45%	ACTN2/SYNDIG1/SORCS2/GRIA4/NLGN4Y/KCNH1/DLG2/NLGN4X/AKAP9/DLG1
Medial thalamus	Tha_Oligo_2	Down	BP	GO:0043271	negative regulation of monoatomic ion transport	21	0.722397819	1.619576052	0.00095088	0.02856836	0.025773861	542	tags=48%, list=16%, signal=40%	ACTN2/EPHB2/NEDD4L/SESTD1/STK39/PTK2B/KEL/PPP3R1/COMMD1/PKD2
Medial thalamus	Tha_Oligo_2	Up	BP	GO:0014003	oligodendrocyte development	21	0.840522213	1.879261781	4.20E-07	3.66E-05	2.86E-05	79	tags=43%, list=2%, signal=42%	PLP1/MYRF/OLIG1/NKX6-2/MAL/TPPP/MAG/ABCA2/CNTN2
Medial thalamus	Tha_Oligo_2	Up	CC	GO:0031594	neuromuscular junction	26	0.781441336	1.780957605	9.14E-06	0.000419628	0.000327638	143	tags=42%, list=4%, signal=41%	FCHSD2/NLGN1/ERBB4/TUBA1A/SPOCK1/ERBIN/SLC8A3/ANK3/LRP4/LAMA2/P2RX7
Medial thalamus	Tha_Oligo_2	Up	CC	GO:0043209	myelin sheath	21	0.771200657	1.724270814	7.67E-05	0.002170962	0.001695048	470	tags=67%, list=15%, signal=57%	CNP/PLP1/PMP22/MAL/MAG/CNTN2/CALM2/PLLP/ERMN/CALM1/BCL2/SIRT2/TUBB4A/JAM3
Medial thalamus	Tha_Oligo_2	Up	BP	GO:0048857	neural nucleus development	24	0.758323729	1.716507342	0.000126213	0.003162568	0.002469277	375	tags=54%, list=12%, signal=48%	CNP/PLP1/NFIB/ACTB/CALM2/CALM1/NDRG2/KIRREL3/YWHAQ/RHOA/BCL2/SIRT2/LARGE1
Medial thalamus	Tha_Oligo_2	Up	BP	GO:0021762	substantia nigra development	20	0.725469969	1.619475784	0.002328681	0.028047093	0.021898672	368	tags=45%, list=11%, signal=40%	CNP/PLP1/ACTB/CALM2/CALM1/NDRG2/YWHAQ/RHOA/SIRT2
Medial thalamus	Tha_Oligo_2	Up	BP	GO:1904064	positive regulation of cation transmembrane transport	21	0.723129556	1.616792174	0.000926946	0.014749946	0.011516495	395	tags=48%, list=12%, signal=42%	PLP1/ANK3/CALM2/RGS7/CALM1/P2RX7/DMD/TMSB4X/SNCA/PPP3CA
Medial thalamus	Tha_Oligo_2	Up	BP	GO:0048709	oligodendrocyte differentiation	40	0.722008252	1.682468965	1.34E-05	0.000573111	0.000447475	479	tags=48%, list=15%, signal=41%	CNP/PLP1/MYRF/OLIG1/OPALIN/NKX6-2/MAL/TPPP/MAG/SLC8A3/ABCA2/CNTN2/DUSP10/BOK/OLIG2/NTRK2/SOX8/SOX10/PTN
Medial thalamus	Tha_Oligo_2	Up	BP	GO:0007272	ensheathment of neurons	48	0.717041978	1.692116612	2.63E-06	0.000173817	0.000135713	479	tags=46%, list=15%, signal=40%	PLP1/MYRF/NDRG1/NKX6-2/PMP22/MAL/TPPP/MAG/CD9/SLC8A3/ABCA2/CNTN2/PLLP/CLDN11/NFASC/OLIG2/NTRK2/SIRT2/LARGE1/JAM3/SOX10/PTN
Medial thalamus	Tha_Oligo_2	Up	BP	GO:0008366	axon ensheathment	48	0.717041978	1.692116612	2.63E-06	0.000173817	0.000135713	479	tags=46%, list=15%, signal=40%	PLP1/MYRF/NDRG1/NKX6-2/PMP22/MAL/TPPP/MAG/CD9/SLC8A3/ABCA2/CNTN2/PLLP/CLDN11/NFASC/OLIG2/NTRK2/SIRT2/LARGE1/JAM3/SOX10/PTN
Medial thalamus	Tha_Oligo_2	Up	BP	GO:0098742	cell-cell adhesion via plasma-membrane adhesion molecules	32	0.713966649	1.646333295	0.000164542	0.003941767	0.003077661	408	tags=47%, list=13%, signal=41%	NLGN1/CDH19/DAB1/MAG/CNTN2/CLDN11/ADGRL3/CADM4/KIRREL3/PCDH17/CDH1/CDH13/FAT4/ROBO1/PCDH10
Medial thalamus	Tha_Oligo_2	Up	BP	GO:0042552	myelination	47	0.712056251	1.675089665	2.98E-06	0.000190757	0.00014894	479	tags=45%, list=15%, signal=39%	PLP1/MYRF/NDRG1/NKX6-2/PMP22/MAL/TPPP/MAG/CD9/SLC8A3/ABCA2/CNTN2/PLLP/NFASC/OLIG2/NTRK2/SIRT2/LARGE1/JAM3/SOX10/PTN
Medial thalamus	Tha_Oligo_2	Up	BP	GO:0042982	amyloid precursor protein metabolic process	20	0.71183687	1.589042446	0.003781752	0.038524393	0.030079162	599	tags=50%, list=19%, signal=41%	LRRTM3/ABCA2/PRNP/ABCG1/NTRK2/TMED10/BIN1/PICALM/EFNA1/ITM2B
Medial thalamus	Tha_Oligo_2	Up	BP	GO:0021782	glial cell development	40	0.708333488	1.650603171	3.79E-05	0.001251359	0.000977039	79	tags=28%, list=2%, signal=27%	PLP1/MYRF/NDRG1/OLIG1/NKX6-2/MAL/TPPP/MAG/ROR1/ABCA2/CNTN2
Medial thalamus	Tha_Oligo_2	Up	BP	GO:0045685	regulation of glial cell differentiation	22	0.707569958	1.591427372	0.001450841	0.020405375	0.015932154	547	tags=55%, list=17%, signal=46%	MYRF/OPALIN/NKX6-2/DAB1/MAG/CNTN2/DUSP10/IL6ST/OLIG2/BIN1/PTN/LDLR
Medial thalamus	Tha_Oligo_2	Up	BP	GO:0034767	positive regulation of monoatomic ion transmembrane transport	23	0.706794361	1.595551458	0.001706164	0.022618193	0.017659883	395	tags=43%, list=12%, signal=38%	PLP1/ANK3/CALM2/RGS7/CALM1/P2RX7/DMD/TMSB4X/SNCA/PPP3CA
Medial thalamus	Tha_Oligo_2	Up	BP	GO:0050731	positive regulation of peptidyl-tyrosine phosphorylation	21	0.703657952	1.573257048	0.002105132	0.025927619	0.020243824	638	tags=52%, list=20%, signal=42%	ERBB4/GPRC5B/PTPRJ/LRP4/PTPN11/PRNP/IL6ST/YES1/PLPP3/EFNA1/HDAC2
Medial thalamus	Tha_Oligo_2	Up	BP	GO:0051592	response to calcium ion	27	0.700149253	1.602113952	0.001136651	0.017449992	0.013624644	461	tags=48%, list=14%, signal=42%	NLGN1/TUBA1A/JUND/SYT11/ADD1/CALM2/KCNMB4/CALM1/P2RX7/CLIC4/IQGAP1/PPP3CA/RASAL1
Medial thalamus	Tha_Oligo_3	Up	BP	GO:0048709	oligodendrocyte differentiation	23	0.742092678	1.69670399	9.98E-05	0.008961982	0.008673798	133	tags=52%, list=12%, signal=47%	PLP1/CNP/MYRF/GPM6B/ABCA2/CNTN2/TPPP/MAL/NTRK2/OLIG1/NKX6-2/OPALIN
Medial thalamus	Tha_Oligo_3	Up	BP	GO:0021782	glial cell development	24	0.724827487	1.663048929	0.00020292	0.011840402	0.011459659	128	tags=50%, list=12%, signal=45%	PLP1/MYRF/ROR1/GPM6B/ABCA2/CNTN2/NDRG1/TPPP/MAL/NTRK2/OLIG1/NKX6-2
Medial thalamus	Tha_OPC	Down	BP	GO:0008037	cell recognition	25	0.723069193	1.62109707	0.000221058	0.005509615	0.004534188	946	tags=56%, list=20%, signal=45%	CRTAC1/ADGRB1/CNTN6/DSCAML1/PALLD/SEMA5A/ARHGAP35/DSCAM/APP/NTM/EXT1/VCAN/SCARB1/MYO18A
Medial thalamus	Tha_OPC	Down	BP	GO:0060395	SMAD protein signal transduction	21	0.715417869	1.575133096	0.00100829	0.016491849	0.013572119	295	tags=38%, list=6%, signal=36%	TF/LDLRAD4/SPTBN1/BMPR2/BMP7/SMAD3/HIPK2/LRP1
Medial thalamus	Tha_OPC	Down	BP	GO:1902305	regulation of sodium ion transmembrane transport	21	0.71263409	1.56900406	0.001193293	0.018588379	0.015297477	1125	tags=76%, list=24%, signal=58%	ATP1A2/UTRN/NOS1/PRKCE/FXYD6/ATP2B4/WNK2/DMD/ANK3/FGF12/HECW2/HECW1/COMMD1/SLMAP/WNK1/STK39
Medial thalamus	Tha_OPC	Down	BP	GO:0048706	embryonic skeletal system development	23	0.710259072	1.582140115	0.001042152	0.016731971	0.013769729	925	tags=57%, list=20%, signal=46%	XYLT1/SULF2/DSCAML1/BMP7/SMAD3/CHST11/NIPBL/ZEB1/EXT1/KIAA1217/COL11A1/PBX1/SETD2
Medial thalamus	Tha_OPC	Down	BP	GO:0042471	ear morphogenesis	20	0.709025748	1.552215422	0.001230294	0.01905135	0.015678484	994	tags=55%, list=21%, signal=44%	NTN1/CHD7/ATP8A2/RPL38/SOBP/NIPBL/ZEB1/MAPK1/COL11A1/CEP290/MYO6
Medial thalamus	Tha_OPC	Down	BP	GO:0061337	cardiac conduction	23	0.704731414	1.569826962	0.001429491	0.020783218	0.01710374	373	tags=43%, list=8%, signal=40%	ATP1A2/KCND3/SLC8A3/ATP2B2/SPTBN4/BIN1/AKAP9/CACNB2/PDE4D/ATP2B4
Frontal cortex	FrC_Astro	Down	MF	GO:0001540	amyloid-beta binding	21	0.704389303	1.575859346	0.002210236	0.044985775	0.039044291	533	tags=48%, list=11%, signal=42%	CACNA1A/GRIA3/LDLRAD3/CLSTN2/APBA2/SORL1/GRIA4/GSAP/APBB2/APBA1
Frontal cortex	FrC_Astro	Down	BP	GO:0030516	regulation of axon extension	37	0.702087219	1.655770302	4.47E-05	0.003181782	0.002761549	743	tags=51%, list=16%, signal=44%	SHTN1/VEGFA/NTN1/BMPR2/MAPT/RTN4/TNR/MACF1/SEMA5A/MAP2/RUFY3/DIP2B/PAFAH1B1/PTPRS/DSCAM/MAP3K13/DISC1/GOLGA4/NRCAM
Frontal cortex	FrC_Astro	Up	MF	GO:0005516	calmodulin binding	21	0.776931988	1.66745988	0.000240442	0.031793823	0.027334452	179	tags=29%, list=7%, signal=27%	TTN/UNC13C/CACNA1C/KCNQ3/RIT2/DDX5
Frontal cortex	FrC_ExN_L2/3IT_1	Down	MF	GO:0005178	integrin binding	22	0.740593796	1.678149552	9.37E-05	0.004230326	0.00313537	278	tags=45%, list=10%, signal=41%	PRKCA/ITGB5/LCP1/SYK/TLN2/LYN/CXADR/UTRN/ADAM17/ADAM10
Frontal cortex	FrC_ExN_L2/3IT_1	Down	MF	GO:0022836	gated channel activity	25	0.700586336	1.608015097	0.000517997	0.011958827	0.008863465	607	tags=60%, list=21%, signal=48%	KCNIP1/CACNA1D/CACNA1A/CYBB/ITPR2/PTK2B/ITPR1/CACNB4/KCNQ3/GRID2/KCNQ1/RYR1/CLCN5/KCNK13/TRPM2
Frontal cortex	FrC_ExN_L2/3IT_1	Down	MF	GO:0022839	monoatomic ion gated channel activity	25	0.700586336	1.608015097	0.000517997	0.011958827	0.008863465	607	tags=60%, list=21%, signal=48%	KCNIP1/CACNA1D/CACNA1A/CYBB/ITPR2/PTK2B/ITPR1/CACNB4/KCNQ3/GRID2/KCNQ1/RYR1/CLCN5/KCNK13/TRPM2
Frontal cortex	FrC_ExN_L2/3IT_1	Up	BP	GO:1902075	cellular response to salt	23	0.70769929	1.639884047	0.001395395	0.042240277	0.03584959	250	tags=35%, list=10%, signal=31%	SLC1A3/B2M/OPRM1/DLG2/GNAQ/LGMN/ATP2B4/ROCK2
Frontal cortex	FrC_ExN_L2/3IT_1	Up	BP	GO:0032409	regulation of transporter activity	36	0.706997671	1.682027137	0.000175889	0.015706902	0.013330547	351	tags=44%, list=15%, signal=38%	PDE4B/OPRM1/APP/TMSB4X/NOS1AP/PDE4D/KCTD7/YWHAH/P2RY6/NEDD4L/SGK1/EPHB2/CACNB2/ADRB2/PPARG/NDFIP1
Frontal cortex	FrC_ExN_L2/3IT_1	Up	BP	GO:0032412	regulation of monoatomic ion transmembrane transporter activity	30	0.702558827	1.652576523	0.000385445	0.023738124	0.020146696	323	tags=40%, list=14%, signal=35%	PDE4B/OPRM1/APP/TMSB4X/NOS1AP/PDE4D/YWHAH/P2RY6/NEDD4L/EPHB2/CACNB2/ADRB2
Frontal cortex	FrC_ExN_L2/3IT_1	Up	BP	GO:0022898	regulation of transmembrane transporter activity	31	0.701323327	1.655830214	0.000527165	0.02814509	0.023886915	323	tags=39%, list=14%, signal=34%	PDE4B/OPRM1/APP/TMSB4X/NOS1AP/PDE4D/YWHAH/P2RY6/NEDD4L/EPHB2/CACNB2/ADRB2
Frontal cortex	FrC_ExN_L2/3IT_2	Down	CC	GO:0043204	perikaryon	24	0.704467919	1.554977693	0.001831611	0.037225792	0.032454857	741	tags=62%, list=20%, signal=50%	GRIP1/MAP1B/CNTNAP2/SERPINI1/MYO1D/AZIN2/TOP1/DLG2/KCNK1/DHX36/KCNH1/WDFY3/PTPRS/APP/FYN
Frontal cortex	FrC_ExN_L2/3IT_2	Down	BP	GO:0097061	dendritic spine organization	23	0.701446565	1.542111105	0.002275399	0.042688035	0.037217047	441	tags=48%, list=12%, signal=42%	EPHB2/TANC2/TANC1/INSR/SRCIN1/SHANK3/DOCK10/DNM3/DHX36/DIP2A/ZMYND8
Frontal cortex	FrC_ExN_L2/3IT_2	Up	CC	GO:0043209	myelin sheath	20	0.842929936	1.776449051	1.08E-05	0.000330896	0.000265816	200	tags=60%, list=7%, signal=56%	CNP/PLP1/ERMN/PMP22/CA2/MAL/PLLP/TUBB4A/CALM1/MAG/CALM2/GPM6B
Frontal cortex	FrC_ExN_L2/3IT_2	Up	CC	GO:0031594	neuromuscular junction	23	0.838278261	1.781739976	1.50E-06	6.17E-05	4.96E-05	121	tags=39%, list=4%, signal=38%	FCHSD2/LAMA2/ERBB4/TUBA1A/NLGN1/ANK3/ERBIN/LRP4/SLC8A3
Frontal cortex	FrC_ExN_L2/3IT_2	Up	BP	GO:0014003	oligodendrocyte development	20	0.790370131	1.66568087	0.000341882	0.00614778	0.00493866	200	tags=45%, list=7%, signal=42%	PLP1/NKX6-2/OLIG1/TPPP/MYRF/MAL/ABCA2/MAG/GPM6B
Frontal cortex	FrC_ExN_L2/3IT_2	Up	BP	GO:0050806	positive regulation of synaptic transmission	26	0.781229701	1.67425406	5.82E-05	0.001464025	0.001176087	413	tags=42%, list=14%, signal=37%	LAMA2/NLGN1/SLC4A8/CA2/SLC8A3/PRNP/PTN/NTRK2/SQSTM1/PRKCE/VAMP2
Frontal cortex	FrC_ExN_L2/3IT_2	Up	BP	GO:0043113	receptor clustering	20	0.759358877	1.6003256	0.001343994	0.018928702	0.015205883	203	tags=25%, list=7%, signal=23%	LRRC7/NLGN1/LRP4/CD81/PTN
Frontal cortex	FrC_ExN_L2/3IT_2	Up	BP	GO:0010977	negative regulation of neuron projection development	27	0.754969475	1.62159222	0.000262025	0.00493195	0.003961954	564	tags=59%, list=19%, signal=48%	NLGN1/SPP1/KANK1/PMP22/LRP4/SEMA6D/MAG/CDH1/SLIT2/B2M/EFNA1/HDAC2/MYLIP/SEMA4C/CERS2/DCC
Frontal cortex	FrC_ExN_L2/3IT_2	Up	CC	GO:0022625	cytosolic large ribosomal subunit	47	0.750764776	1.660021009	2.25E-06	8.73E-05	7.01E-05	625	tags=85%, list=21%, signal=68%	RPL13/RPL3/RPL41/RPL13A/RPLP1/RPL11/RPL30/RPL28/RPL10/RPL23A/RPL18/RPL18A/RPL19/RPL7A/RPLP2/RPL21/RPL8/RPL15/RPL22/RPL26/RPL32/RPL7/RPL36/RPL38/RPL34/RPL23/RPL29/RPL37A/RPL35/RPL17/RPL9/RPL12/RPL10A/RPLP0/RPL35A/UBA52/RPL36A/RPL5/RPL14/RPL24
Frontal cortex	FrC_ExN_L2/3IT_2	Up	BP	GO:0021782	glial cell development	32	0.745402531	1.620138879	0.000230127	0.00441406	0.003545921	334	tags=44%, list=11%, signal=39%	PLP1/NKX6-2/OLIG1/TPPP/ROR1/MYRF/MAL/ABCA2/MAG/GPM6B/NDRG1/NTRK2/LDLR/CNTN2
Frontal cortex	FrC_ExN_L2/3IT_2	Up	CC	GO:0022626	cytosolic ribosome	91	0.740511896	1.672765001	1.00E-10	1.34E-08	1.08E-08	663	tags=77%, list=22%, signal=62%	EEF1A1/RPL13/RPL3/RPS27/RPL41/RPL13A/RPLP1/RPS27A/RPL11/FAU/RPL30/RPL28/RPS15/RPS28/RPL10/RPSA/RPS23/RPS8/RPS2/RPS18/RPS25/RPL23A/RPL18/RPS19/RPL18A/RPS11/RPL19/RPL7A/RPS9/RPS21/RPLP2/APOD/RPL21/RPL8/RPS12/RPL15/RPL22/RPS14/RPL26/RPL32/RPS5/RPL7/RPS16/RPL36/RPL38/RPL34/RPL23/RPL29/RPS6/RPL37A/RACK1/RPL35/RPL17/RPL9/RPS15A/RPS7/RPL12/RPL10A/RPLP0/RPL35A/UBA52/RPS4X/RPL36A/RPL5/RPL14/RPS3A/RPS20/RP…
Frontal cortex	FrC_ExN_L2/3IT_2	Up	BP	GO:0048709	oligodendrocyte differentiation	39	0.740079096	1.623581994	8.07E-05	0.001888868	0.001517373	354	tags=44%, list=12%, signal=39%	CNP/PLP1/OPALIN/NKX6-2/OLIG1/TPPP/MYRF/MAL/SLC8A3/ABCA2/MAG/GPM6B/PTN/BOK/NTRK2/CNTN2/OLIG2
Frontal cortex	FrC_ExN_L2/3IT_2	Up	BP	GO:0007272	ensheathment of neurons	43	0.737519035	1.625002188	6.88E-06	0.000219886	0.00017664	354	tags=42%, list=12%, signal=37%	PLP1/NKX6-2/TPPP/PMP22/MYRF/CD9/MAL/SLC8A3/PLLP/ABCA2/MAG/GPM6B/PTN/NDRG1/CLDN11/NTRK2/CNTN2/OLIG2
Frontal cortex	FrC_ExN_L2/3IT_2	Up	BP	GO:0008366	axon ensheathment	43	0.737519035	1.625002188	6.88E-06	0.000219886	0.00017664	354	tags=42%, list=12%, signal=37%	PLP1/NKX6-2/TPPP/PMP22/MYRF/CD9/MAL/SLC8A3/PLLP/ABCA2/MAG/GPM6B/PTN/NDRG1/CLDN11/NTRK2/CNTN2/OLIG2
Frontal cortex	FrC_ExN_L2/3IT_2	Up	BP	GO:0043583	ear development	24	0.737439944	1.570159748	0.001983382	0.024965817	0.020055642	428	tags=42%, list=14%, signal=36%	ROR1/ECE1/DDR1/INSIG1/ATP8A2/RPL38/LRIG3/TPRN/CDKN1B/ATG4B
Frontal cortex	FrC_ExN_L2/3IT_2	Up	BP	GO:0048813	dendrite morphogenesis	29	0.736610201	1.58809945	0.000430629	0.007412711	0.005954809	626	tags=62%, list=21%, signal=49%	NLGN1/PPFIA2/TNIK/CTNND2/LRP4/TRPC5/PPP3CA/IL1RAPL1/ADGRB3/PTN/SIPA1L1/TIAM1/EFNA1/CFL1/SLC11A2/PDLIM5/ITGB1/RAB21
Frontal cortex	FrC_ExN_L2/3IT_2	Up	CC	GO:0022627	cytosolic small ribosomal subunit	36	0.733561008	1.59923325	0.000111114	0.002514424	0.002019897	644	tags=78%, list=22%, signal=62%	RPS27/RPS27A/FAU/RPS15/RPS28/RPSA/RPS23/RPS8/RPS2/RPS18/RPS25/RPS19/RPS11/RPS9/RPS21/RPS12/RPS14/RPS5/RPS16/RPS6/RACK1/RPS15A/RPS7/UBA52/RPS4X/RPS3A/RPS20/RPS3
Frontal cortex	FrC_ExN_L2/3IT_2	Up	MF	GO:0005200	structural constituent of cytoskeleton	20	0.732994122	1.544762686	0.004605476	0.045467787	0.036525369	346	tags=40%, list=12%, signal=36%	TUBA1A/DMD/ANK3/ERBIN/TUBB4A/ACTB/ACTG1/ARPC5
Frontal cortex	FrC_ExN_L2/3IT_2	Up	BP	GO:0042552	myelination	42	0.732359334	1.613469976	3.28E-05	0.000847789	0.000681049	354	tags=40%, list=12%, signal=36%	PLP1/NKX6-2/TPPP/PMP22/MYRF/CD9/MAL/SLC8A3/PLLP/ABCA2/MAG/GPM6B/PTN/NDRG1/NTRK2/CNTN2/OLIG2
Frontal cortex	FrC_ExN_L2/3IT_2	Up	BP	GO:1902414	protein localization to cell junction	23	0.726306888	1.543747557	0.001911152	0.02467346	0.019820785	168	tags=22%, list=6%, signal=21%	LRRC7/ERBB4/NLGN1/ACTB/RAB11A
Frontal cortex	FrC_ExN_L2/3IT_2	Up	BP	GO:0048857	neural nucleus development	24	0.725664653	1.545087754	0.003429178	0.037130992	0.029828221	182	tags=29%, list=6%, signal=28%	CNP/PLP1/NFIB/NDRG2/CALM1/ACTB/CALM2
Frontal cortex	FrC_ExN_L2/3IT_2	Up	MF	GO:0003735	structural constituent of ribosome	90	0.722658154	1.632284549	3.70E-09	3.54E-07	2.85E-07	663	tags=76%, list=22%, signal=61%	RPL13/RPL3/RPS27/RPL41/RPL13A/RPLP1/RPS27A/RPL11/FAU/RPL30/RPL28/RPS15/RPS28/RPL10/RPSA/RPS23/RPS8/RPS2/RPS18/RPS25/RPL23A/RPL18/RPS19/RPL18A/RPS11/RPL19/RPL7A/RPS9/RPS21/RPLP2/RPL21/RPL8/RPS12/RPL15/RPL22/RPS14/RPL26/RPL32/RPS5/RPL7/RPS16/RPL36/RPL38/RPL34/RPL23/RPL29/RPS6/RPL37A/RPL35/RPL17/RPL9/RPS15A/RPS7/RPL12/RPL10A/MRPL19/RPLP0/RPL35A/UBA52/RPS4X/RPL36A/RPL5/RPL14/RPS3A/RPS20/RPL24/RPS3/RP…
Frontal cortex	FrC_ExN_L2/3IT_2	Up	BP	GO:0007613	memory	21	0.721168986	1.526768578	0.004969897	0.048354458	0.038844301	445	tags=48%, list=15%, signal=41%	TUBA1A/SYT11/SLC8A3/PRNP/SGK1/PTN/CAMK2N1/LDLR/KAT2B/CREB1
Frontal cortex	FrC_ExN_L2/3IT_2	Up	BP	GO:0034767	positive regulation of monoatomic ion transmembrane transport	21	0.720239545	1.524800882	0.005194099	0.049813882	0.040016692	183	tags=38%, list=6%, signal=36%	PLP1/DMD/ANK3/PPP3CA/TMSB4X/CALM1/CALM2/RGS7
Frontal cortex	FrC_ExN_L2/3IT_2	Up	BP	GO:0002181	cytoplasmic translation	101	0.716947474	1.62442008	6.53E-10	7.31E-08	5.87E-08	668	tags=70%, list=22%, signal=56%	RPL13/RPL3/RPS27/RPL41/RPL13A/RPLP1/RPS27A/RPL11/FAU/RPL30/RPL28/RPS15/RPS28/RPL10/RPSA/RPS23/RPS8/RPS2/RPS18/RPS25/RPL23A/RPL18/RPS19/RPL18A/RPS11/RPL19/RPL7A/RPS9/RPS21/RPLP2/RPL21/RPL8/RPS12/RPL15/RPL22/RPS14/RPL26/RPL32/RPS5/RPL7/RPS16/PABPC1/RPL36/RPL38/RPL34/RPL23/RPL29/RPS6/RPL37A/RACK1/RPL35/RPL17/RPL9/RPS15A/RPS7/RPL12/RPL10A/RPLP0/RPL35A/UBA52/RPS4X/RPL36A/RPL5/RPL14/RPS3A/EIF4A1/RPS20/…
Frontal cortex	FrC_ExN_L2/3IT_2	Up	BP	GO:0007043	cell-cell junction assembly	25	0.714023299	1.522780295	0.003911843	0.040402314	0.032456152	539	tags=52%, list=18%, signal=43%	CDH13/CTNND2/CD9/CDH19/ACTB/CLDN11/CDH1/ACTG1/FSCN1/RHOA/GJB1/CDH4/FER
Frontal cortex	FrC_ExN_L2/3IT_2	Up	BP	GO:0001818	negative regulation of cytokine production	29	0.712090774	1.535236633	0.001647531	0.022120848	0.01777021	258	tags=38%, list=9%, signal=35%	ERBIN/RGCC/SYT11/NDRG2/PRNP/TMSB4X/ARRB1/CD200/PPM1B/HDAC9/APOD
Frontal cortex	FrC_ExN_L2/3IT_2	Up	CC	GO:0015934	large ribosomal subunit	58	0.710811579	1.582303009	5.15E-06	0.000178832	0.00014366	625	tags=71%, list=21%, signal=57%	RPL13/RPL3/RPL41/RPL13A/RPLP1/RPL11/RPL30/RPL28/RPL10/RPL23A/RPL18/RPL18A/RPL19/RPL7A/RPLP2/RPL21/RPL8/RPL15/RPL22/RPL26/RPL32/RPL7/RPL36/RPL38/RPL34/RPL23/RPL29/RPL37A/RPL35/RPL17/RPL9/RPL12/RPL10A/MRPL19/RPLP0/RPL35A/UBA52/RPL36A/RPL5/RPL14/RPL24
Frontal cortex	FrC_ExN_L2/3IT_2	Up	BP	GO:0021987	cerebral cortex development	27	0.710032565	1.525072629	0.003052349	0.034152395	0.027435442	393	tags=37%, list=13%, signal=32%	TUBA1A/SUN2/FAT4/ROBO1/SLC38A2/DISC1/POU3F3/SLIT2/NTRK2/RHOA
Frontal cortex	FrC_ExN_L2/3IT_2	Up	CC	GO:0042788	polysomal ribosome	23	0.709843561	1.508755158	0.003655268	0.038801419	0.031170115	368	tags=61%, list=12%, signal=54%	RPL41/RPL11/RPL30/RPS28/RPS23/RPL18/RPL18A/RPL19/RPL7A/RPS21/RPL8/RPL32/RPL36/RPL38
Frontal cortex	FrC_ExN_L2/3IT_2	Up	BP	GO:0010976	positive regulation of neuron projection development	29	0.708925429	1.528412288	0.001850019	0.024038308	0.019310552	433	tags=41%, list=15%, signal=36%	LRRC7/NLGN1/ROR1/FUT9/DISC1/PTN/PRKD1/DDR1/NTRK2/ATP8A2/TIAM1/KAT2B
Frontal cortex	FrC_ExN_L2/3IT_2	Up	CC	GO:0043204	perikaryon	23	0.708865175	1.506675622	0.003692377	0.038801419	0.031170115	414	tags=35%, list=14%, signal=30%	CRYAB/CTNND2/SYT11/ASTN2/SLC8A3/SEPTIN4/ROGDI/RACK1
Frontal cortex	FrC_ExN_L2/3IT_2	Up	CC	GO:0044391	ribosomal subunit	99	0.707815304	1.602763753	5.17E-09	4.53E-07	3.64E-07	663	tags=70%, list=22%, signal=56%	RPL13/RPL3/RPS27/RPL41/RPL13A/RPLP1/RPS27A/RPL11/FAU/RPL30/RPL28/RPS15/RPS28/RPL10/RPSA/RPS23/RPS8/RPS2/RPS18/RPS25/RPL23A/RPL18/RPS19/RPL18A/RPS11/RPL19/RPL7A/RPS9/RPS21/RPLP2/RPL21/RPL8/RPS12/RPL15/RPL22/RPS14/RPL26/RPL32/RPS5/RPL7/RPS16/RPL36/RPL38/RPL34/RPL23/RPL29/RPS6/RPL37A/RACK1/RPL35/RPL17/RPL9/RPS15A/RPS7/RPL12/RPL10A/MRPL19/RPLP0/RPL35A/UBA52/RPS4X/RPL36A/RPL5/RPL14/RPS3A/RPS20/RPL24/R…
Frontal cortex	FrC_ExN_L2/3IT_2	Up	BP	GO:0016358	dendrite development	44	0.707380802	1.561991945	0.0001213	0.002655413	0.002133157	651	tags=59%, list=22%, signal=47%	NLGN1/PPFIA2/GPR37/TNIK/CTNND2/LRP4/TRPC5/PPP3CA/IL1RAPL1/DISC1/ADGRB3/PTN/CSMD3/SIPA1L1/TIAM1/PREX1/EFNA1/HDAC2/CFL1/SLC11A2/EIF4G2/DCC/PDLIM5/ITGB1/RAB21/SRGAP2C
Frontal cortex	FrC_ExN_L2/3IT_2	Up	MF	GO:0005198	structural molecule activity	154	0.705888594	1.619837359	1.00E-10	1.34E-08	1.08E-08	644	tags=61%, list=22%, signal=50%	LAMA2/PLP1/TUBA1A/CRYAB/DMD/PPFIA2/ANK3/RPL13/ERBIN/RPL3/RPS27/CSRP1/RPL41/RPL13A/RPLP1/RPS27A/RPL11/FAU/RPL30/MAL/RPL28/RPS15/RPS28/RPL10/PLLP/RPSA/RPS23/TUBB4A/RPS8/RPS2/RPS18/ACTB/RPS25/RPL23A/RPL18/RPS19/RPL18A/GPM6B/MATN2/VWA1/SPARC/RPS11/CLDN11/SEPTIN4/RPL19/RPL7A/RPS9/RPS21/RPLP2/RPL21/RPL8/RPS12/RPL15/LTBP1/RPL22/RPS14/RPL26/ACTG1/RPL32/RPS5/RPL7/COL9A2/RPS16/ARPC5/RPL36/RPL38/RPL34/RPL23…
Frontal cortex	FrC_ExN_L5IT_1	Down	BP	GO:0043279	response to alkaloid	20	0.820427696	1.53311207	0.000277358	0.005050705	0.003715088	85	tags=40%, list=4%, signal=39%	PTK2B/CASQ2/HOMER2/ADCY8/SLC8A1/PRKCE/OPRM1/RYR3
Frontal cortex	FrC_ExN_L5IT_1	Down	CC	GO:0044306	neuron projection terminus	21	0.808490673	1.51674563	0.000395359	0.006474444	0.004762332	368	tags=76%, list=15%, signal=65%	AAK1/SLC8A1/SLC8A3/KCNC2/DMD/CDH8/TANC1/EPHA4/CYFIP1/PRKCB/VTI1A/PTPN9/KCNK2/UNC13A/SNCA/GRIK3
Frontal cortex	FrC_ExN_L5IT_1	Down	CC	GO:0030175	filopodium	24	0.779560683	1.46943351	0.000609676	0.009301737	0.006841971	302	tags=50%, list=13%, signal=44%	MYO1B/KITLG/TENM2/UNC5C/FGF13/DMD/EPHA4/TTYH1/CYFIP1/FARP1/SHTN1/NOS1AP
Frontal cortex	FrC_ExN_L5IT_1	Down	CC	GO:0043204	perikaryon	25	0.770791755	1.453394602	0.000573004	0.009035833	0.006646383	380	tags=44%, list=16%, signal=37%	GRIP1/OPRM1/SLC8A3/KCNB2/KCNC2/EPHA4/APP/SHTN1/TTLL7/GRIK3/TRPM2
Frontal cortex	FrC_ExN_L5IT_1	Down	BP	GO:0099072	regulation of postsynaptic membrane neurotransmitter receptor levels	21	0.767097803	1.439091728	0.003061525	0.025206611	0.018540935	451	tags=62%, list=19%, signal=51%	GRIP1/SHISA6/CTNND1/DNM3/ARHGAP44/NETO1/GPC4/ERBIN/CACNG5/GRIP2/SYNE1/CACNG4/GRID2IP
Frontal cortex	FrC_ExN_L5IT_1	Down	CC	GO:0005923	bicellular tight junction	21	0.765749488	1.436562261	0.003247069	0.025850454	0.019014519	123	tags=24%, list=5%, signal=23%	ILDR2/FRMD4B/AMOTL1/FRMD4A/CLMP
Frontal cortex	FrC_ExN_L5IT_1	Down	CC	GO:0070160	tight junction	21	0.765749488	1.436562261	0.003247069	0.025850454	0.019014519	123	tags=24%, list=5%, signal=23%	ILDR2/FRMD4B/AMOTL1/FRMD4A/CLMP
Frontal cortex	FrC_ExN_L5IT_1	Down	BP	GO:0097529	myeloid leukocyte migration	21	0.760779825	1.427239069	0.004139514	0.030858193	0.022698003	466	tags=57%, list=19%, signal=47%	KITLG/PTK2B/ITGA9/TAFA4/VAV3/PTK2/CAMK1D/LGALS3/VEGFC/PLCB1/NF1/MCU
Frontal cortex	FrC_ExN_L5IT_1	Down	BP	GO:0097061	dendritic spine organization	21	0.757175894	1.420478017	0.004661601	0.034282627	0.025216875	221	tags=38%, list=9%, signal=35%	CUX2/TANC2/ZNF804A/DNM3/TANC1/EPHA4/ARHGAP44/GRIN2B
Frontal cortex	FrC_ExN_L5IT_1	Down	BP	GO:0043271	negative regulation of monoatomic ion transport	21	0.755052589	1.416494651	0.005034522	0.036372755	0.026754286	179	tags=38%, list=7%, signal=36%	BCL2/PTK2B/CASQ2/SESTD1/PRKCE/PRKG2/HECW1/HECW2
Frontal cortex	FrC_ExN_L5IT_1	Down	BP	GO:0006909	phagocytosis	29	0.752337933	1.432886347	0.000883829	0.012078995	0.008884806	195	tags=34%, list=8%, signal=32%	PTPRJ/ELMO1/XKR4/PRKCE/TAFA4/PLCG2/VAV3/PTK2/CAMK1D/DYSF
Frontal cortex	FrC_ExN_L5IT_1	Down	BP	GO:0048041	focal adhesion assembly	22	0.751405447	1.410895041	0.003317963	0.02628724	0.0193358	381	tags=45%, list=16%, signal=39%	PTPRJ/BCL2/PTK2B/NRP1/PHLDB2/PTK2/CORO2B/DLC1/MACF1/SORBS1
Frontal cortex	FrC_ExN_L5IT_1	Down	BP	GO:0007044	cell-substrate junction assembly	23	0.751124751	1.41196163	0.002536916	0.022489418	0.016542281	381	tags=43%, list=16%, signal=37%	PTPRJ/BCL2/PTK2B/NRP1/PHLDB2/PTK2/CORO2B/DLC1/MACF1/SORBS1
Frontal cortex	FrC_ExN_L5IT_1	Down	BP	GO:0001952	regulation of cell-matrix adhesion	22	0.748408924	1.405268546	0.003911843	0.029428541	0.021646411	441	tags=50%, list=18%, signal=41%	PTPRJ/BCL2/PTK2B/NRP1/PHLDB2/CDK6/PTK2/DLC1/ACER2/MACF1/NF1
Frontal cortex	FrC_ExN_L5IT_1	Down	BP	GO:0050807	regulation of synapse organization	55	0.747660443	1.460202467	5.22E-06	0.000295155	0.000217103	469	tags=62%, list=19%, signal=51%	LRRTM3/CUX2/ROBO2/PTK2B/LINGO2/TANC2/ZNF804A/CDH8/LRFN5/DNM3/TANC1/IL1RAP/EPHA4/CDH2/ARHGAP44/GPR158/GPC4/GRIN2B/LRFN2/APP/CYFIP1/FARP1/LRP4/ASAP1/CDKL5/FRMPD4/SNCA/CTTNBP2/GRID1/SHANK2/NF1/AGRN/BDNF/FLRT2
Frontal cortex	FrC_ExN_L5IT_1	Down	BP	GO:0099175	regulation of postsynapse organization	29	0.747178342	1.423059504	0.001113701	0.013942516	0.010255535	441	tags=59%, list=18%, signal=48%	CUX2/PTK2B/TANC2/ZNF804A/DNM3/TANC1/IL1RAP/EPHA4/CDH2/ARHGAP44/GRIN2B/LRFN2/ASAP1/CDKL5/GRID1/SHANK2/NF1
Frontal cortex	FrC_ExN_L5IT_1	Down	BP	GO:0031644	regulation of nervous system process	27	0.746460751	1.418649649	0.002460386	0.022380929	0.01646248	537	tags=78%, list=22%, signal=61%	CUX2/PTK2B/CTSC/TAFA4/SLC8A3/DLGAP4/GRM1/NLGN4X/NETO1/GRIN2B/FGF12/APP/TMEM108/DLGAP3/RIMS1/MGLL/SYNE1/GRIN2D/TNR/PARD3/CELF4
Frontal cortex	FrC_ExN_L5IT_1	Down	BP	GO:0150115	cell-substrate junction organization	25	0.743765576	1.402434401	0.002536916	0.022489418	0.016542281	381	tags=44%, list=16%, signal=37%	PTPRJ/BCL2/PTK2B/PRICKLE1/NRP1/PHLDB2/PTK2/CORO2B/DLC1/MACF1/SORBS1
Frontal cortex	FrC_ExN_L5IT_1	Down	BP	GO:0050803	regulation of synapse structure or activity	56	0.742085792	1.449945373	9.93E-06	0.000428739	0.000315362	469	tags=61%, list=19%, signal=50%	LRRTM3/CUX2/ROBO2/PTK2B/LINGO2/TANC2/ZNF804A/CDH8/LRFN5/DNM3/TANC1/IL1RAP/EPHA4/CDH2/ARHGAP44/GPR158/GPC4/GRIN2B/LRFN2/APP/CYFIP1/FARP1/LRP4/ASAP1/CDKL5/FRMPD4/SNCA/CTTNBP2/GRID1/SHANK2/NF1/AGRN/BDNF/FLRT2
Frontal cortex	FrC_ExN_L5IT_1	Down	MF	GO:0015079	potassium ion transmembrane transporter activity	22	0.735386304	1.380816302	0.007190263	0.046793774	0.034419554	368	tags=50%, list=15%, signal=43%	KCNJ3/KCNK13/KCNMA1/GRIK1/KCNB2/KCNC2/KCNN3/KCNK2/KCND3/SLC24A2/GRIK3
Frontal cortex	FrC_ExN_L5IT_1	Down	BP	GO:0051963	regulation of synapse assembly	23	0.734603558	1.380905151	0.006140979	0.042674599	0.03138966	469	tags=61%, list=19%, signal=50%	LRRTM3/CUX2/ROBO2/PTK2B/LINGO2/LRFN5/IL1RAP/GPC4/APP/FARP1/SNCA/AGRN/BDNF/FLRT2
Frontal cortex	FrC_ExN_L5IT_1	Down	BP	GO:0099173	postsynapse organization	46	0.731728257	1.421923827	0.000112242	0.002629673	0.001934278	441	tags=54%, list=18%, signal=45%	CUX2/SHISA6/PTK2B/NRP1/TANC2/ZNF804A/DNM3/TANC1/IL1RAP/EPHA4/CDH2/NLGN4X/ARHGAP44/GRIN2B/LRFN2/FARP1/TMEM108/LRP4/NOS1AP/ASAP1/CDKL5/LAMA5/GRID1/SHANK2/NF1
Frontal cortex	FrC_ExN_L5IT_1	Down	BP	GO:0042113	B cell activation	35	0.731459696	1.406139633	0.00072813	0.010474853	0.007704866	259	tags=29%, list=11%, signal=26%	PTPRJ/BCL2/HDAC9/LEF1/PTK2B/SH3KBP1/PLCG2/VAV3/RASGRP1/PRKCB
Frontal cortex	FrC_ExN_L5IT_1	Down	CC	GO:0062023	collagen-containing extracellular matrix	48	0.727504127	1.414218019	0.00016211	0.003408467	0.002507127	475	tags=42%, list=20%, signal=34%	VWC2/FRAS1/NAV2/SULF1/CTSC/COL4A3/LAMB1/PCSK6/CDH2/GPC4/LGALS3/COL4A4/ERBIN/CDON/THSD4/ANXA2/SPON1/LAMA5/AGRN/TNR
Frontal cortex	FrC_ExN_L5IT_1	Down	CC	GO:0098978	glutamatergic synapse	91	0.727415927	1.441078041	1.13E-07	1.69E-05	1.24E-05	451	tags=57%, list=19%, signal=48%	LRRTM3/ADAM23/CDH6/SHISA6/PTK2B/HOMER2/NRP1/TRIO/ADCY8/PLXNA4/DAPK1/DLGAP4/CDH10/CTNND1/ATP2B1/CDH8/GRM1/LRFN5/DNM3/TANC1/IL1RAP/EPHA4/NLGN4X/CACNB4/ARHGAP44/SH3GL2/NETO1/ERC2/GPC4/ERBIN/FARP1/PLCB1/NOS1AP/PLEKHA5/SORCS3/ADGRL3/ASAP1/CDKL5/DLGAP3/CACNG5/GRIP2/CADPS/GRIK3/CTTNBP2/LAMA5/GRID1/SLC16A7/SHANK2/GRIN2D/CACNG4/NF1/GRID2IP
Frontal cortex	FrC_ExN_L5IT_1	Down	BP	GO:0106027	neuron projection organization	26	0.722703151	1.369149852	0.005019433	0.036372755	0.026754286	239	tags=35%, list=10%, signal=32%	CUX2/TANC2/ZNF804A/DNM3/TANC1/EPHA4/ARHGAP44/GRIN2B/APP
Frontal cortex	FrC_ExN_L5IT_1	Down	CC	GO:0042734	presynaptic membrane	40	0.720055848	1.3916943	0.000398731	0.006474444	0.004762332	368	tags=48%, list=15%, signal=41%	NRXN3/ADAM23/KCNJ3/GRIK1/ADCY8/KCNC2/CDH10/ATP2B1/EPHA4/GPR158/ERC2/SNCAIP/CNTNAP4/UNC13A/RIMS1/ERC1/CNTN6/KCTD16/GRIK3
Frontal cortex	FrC_ExN_L5IT_1	Down	BP	GO:1901888	regulation of cell junction assembly	41	0.715139115	1.382402287	0.000966438	0.012679671	0.009326638	534	tags=54%, list=22%, signal=43%	PTPRJ/LRRTM3/CUX2/ROBO2/PTK2B/LINGO2/NRP1/PHLDB2/PTK2/LRFN5/IL1RAP/GPC4/APP/FARP1/SNCA/DLC1/MACF1/AGRN/BDNF/FLRT2/PRKCH/SYNDIG1
Frontal cortex	FrC_ExN_L5IT_1	Down	BP	GO:0060485	mesenchyme development	42	0.714678509	1.382562343	0.000618225	0.009301737	0.006841971	198	tags=31%, list=8%, signal=29%	BCL2/LEF1/ROBO2/KITLG/PRICKLE1/SPRED1/NRP1/PHLDB2/LDLRAD4/PTK2/EPHA4/CDH2/SPRED2
Frontal cortex	FrC_ExN_L5IT_1	Down	CC	GO:0097060	synaptic membrane	95	0.713211642	1.414164781	6.94E-07	6.32E-05	4.65E-05	451	tags=55%, list=19%, signal=46%	NRXN3/LRRTM3/ADAM23/KCNJ3/GRIP1/SHISA6/KCNMA1/GRM7/TENM2/GRIK1/NRP1/ADCY8/RPH3A/KCNC2/DGKI/CDH10/DMD/ATP2B1/CDH8/GRM1/LRFN5/DNM3/EPHA4/NLGN4X/GPR158/GABBR2/NETO1/ERC2/GRIN2B/IGSF9B/LRFN2/SNCAIP/FARP1/CNTNAP4/LRP4/SORCS3/UNC13A/CACNG5/RIMS1/GRIP2/ERC1/KCND3/CNTN6/KCTD16/GRIK3/GRID1/SLC16A7/SHANK2/SYNE1/GRIN2D/CACNG4/GRID2IP
Frontal cortex	FrC_ExN_L5IT_1	Down	CC	GO:0030667	secretory granule membrane	31	0.712756414	1.361573063	0.005316876	0.038077188	0.028007996	400	tags=39%, list=17%, signal=33%	PTPRJ/LAMP2/PHACTR2/PTPRN2/LGALS3/NFASC/TSPAN14/RAB6A/SNCA/CADPS/TRPM2/ATP8A1
Frontal cortex	FrC_ExN_L5IT_1	Down	BP	GO:0045785	positive regulation of cell adhesion	54	0.712058585	1.390563744	0.000191584	0.003740191	0.002751129	181	tags=26%, list=7%, signal=25%	PTPRJ/VWC2/LEF1/KITLG/PTK2B/NRP1/PRKCE/RSU1/LAMB1/FRMD5/CDK6/VAV3/EPHA4/RASGRP1
Frontal cortex	FrC_ExN_L5IT_1	Down	BP	GO:0055074	calcium ion homeostasis	52	0.711270815	1.388203853	0.000243798	0.004543504	0.003342012	481	tags=56%, list=20%, signal=46%	FAM20A/BCL2/PTK2B/CASQ2/ADCY8/SLC8A1/PRKCE/RYR3/SLC8A3/PLCG2/DMD/TRPC3/ATP2B1/GRM1/CACNB4/ERC2/ATP2A2/APP/PRKCB/PLCB1/ATP2C1/SNCA/SLC24A2/TRPM2/ATP7B/GRID2IP/MCU/CAPN3/AKAP6
Frontal cortex	FrC_ExN_L5IT_1	Down	CC	GO:0098858	actin-based cell projection	35	0.710411977	1.36567803	0.002238401	0.021342894	0.015698945	366	tags=43%, list=15%, signal=37%	FMN2/MYO1B/KITLG/TENM2/HOMER2/UNC5C/FGF13/DMD/EPHA4/TTYH1/CYFIP1/FARP1/SHTN1/NOS1AP/WWOX
Frontal cortex	FrC_ExN_L5IT_1	Down	BP	GO:0007626	locomotory behavior	33	0.710230385	1.361951706	0.003607315	0.027388876	0.020146118	539	tags=64%, list=22%, signal=50%	PAK5/NAV2/ADCY8/PRKCE/RCAN1/GRM1/EPHA4/CACNB4/CHL1/FGF12/APP/DSCAM/OXR1/SNCA/GNG7/SHANK2/GRIN2D/TBCE/TNR/SPTBN4/APBA1
Frontal cortex	FrC_ExN_L5IT_1	Down	CC	GO:0034703	cation channel complex	35	0.709635234	1.364184839	0.002423389	0.022327853	0.01642344	481	tags=57%, list=20%, signal=46%	KCNJ3/KCNMA1/GRIK1/CASQ2/RYR3/KCNB2/KCNC2/TRPC3/CACNB4/DPP10/CACNA1A/UNC80/KCNK2/CACHD1/KCND3/GRIK3/CACNA1D/CACNG4/MCU/AKAP6
Frontal cortex	FrC_ExN_L5IT_1	Down	BP	GO:1903169	regulation of calcium ion transmembrane transport	32	0.709561602	1.357495997	0.003089347	0.025206611	0.018540935	481	tags=44%, list=20%, signal=36%	BCL2/PTK2B/CASQ2/SESTD1/SLC8A1/PRKCE/DMD/TRPC3/CACNB4/NOS1AP/SNCA/CRHR1/CAPN3/AKAP6
Frontal cortex	FrC_ExN_L5IT_1	Down	MF	GO:0050839	cell adhesion molecule binding	78	0.709485806	1.398627286	8.96E-06	0.000415693	0.000305767	401	tags=47%, list=17%, signal=41%	PTPRJ/NRXN3/ADAM23/CDH6/CD226/MYO1B/TENM2/ITGA9/GLDN/KIRREL3/PHLDB2/COL4A3/FRMD5/PTK2/CDH10/CTNND1/CDH8/CDH2/NLGN4X/TENM1/CNTN4/NFASC/SHTN1/MRE11/STXBP6/CTNNA3/DSCAM/ASAP1/CDH18/ANXA2/LRRFIP1/ERC1/ACVR1/CNTN6/MACF1/PPFIBP1/LAMA5
Frontal cortex	FrC_ExN_L5IT_1	Down	BP	GO:0051924	regulation of calcium ion transport	40	0.707012022	1.36648373	0.000948031	0.012538468	0.009222776	481	tags=45%, list=20%, signal=37%	BCL2/PTK2B/CASQ2/SESTD1/HOMER2/SLC8A1/PRKCE/DMD/TRPC3/ATP2B1/CACNB4/LGALS3/NOS1AP/SNCA/CACNA1D/CRHR1/CAPN3/AKAP6
Frontal cortex	FrC_ExN_L5IT_1	Down	BP	GO:0010810	regulation of cell-substrate adhesion	39	0.704104385	1.360587526	0.002053414	0.020409688	0.015012517	375	tags=36%, list=16%, signal=31%	PTPRJ/BCL2/VWC2/PTK2B/NRP1/PRKCE/RSU1/PHLDB2/CDK6/PTK2/CORO2B/DLC1/ACER2/MACF1
Frontal cortex	FrC_ExN_L5IT_1	Down	BP	GO:0006874	intracellular calcium ion homeostasis	51	0.702852843	1.369742181	0.000462527	0.007436714	0.005470138	481	tags=55%, list=20%, signal=45%	BCL2/PTK2B/CASQ2/ADCY8/SLC8A1/PRKCE/RYR3/SLC8A3/PLCG2/DMD/TRPC3/ATP2B1/GRM1/CACNB4/ERC2/ATP2A2/APP/PRKCB/PLCB1/ATP2C1/SNCA/SLC24A2/TRPM2/ATP7B/GRID2IP/MCU/CAPN3/AKAP6
Frontal cortex	FrC_ExN_L5IT_1	Down	BP	GO:0051592	response to calcium ion	31	0.702640591	1.342248885	0.007846611	0.049304375	0.036266248	154	tags=29%, list=6%, signal=28%	KCNMA1/PTK2B/CASQ2/ADCY8/RYR3/SYT9/CPNE4/PLCG2/TRPC3
Frontal cortex	FrC_ExN_L5IT_1	Down	BP	GO:1904062	regulation of monoatomic cation transmembrane transport	56	0.70177047	1.371174137	0.000307594	0.005424232	0.00398984	518	tags=48%, list=21%, signal=39%	BCL2/PTK2B/CASQ2/SESTD1/SLC8A1/PRKCE/FGF13/KCNC2/WNK2/HECW1/DMD/TRPC3/HECW2/CACNB4/NETO1/GRIN2B/DPP10/FGF12/NOS1AP/SNCA/CACNA1D/GRIN2D/CRHR1/CAPN3/AKAP6/KCNN2/PTPN3
Frontal cortex	FrC_ExN_L5IT_1	Down	BP	GO:0048762	mesenchymal cell differentiation	38	0.701167843	1.3521252	0.002682372	0.02291193	0.016853062	198	tags=29%, list=8%, signal=27%	BCL2/LEF1/KITLG/SPRED1/NRP1/PHLDB2/LDLRAD4/PTK2/EPHA4/CDH2/SPRED2
Frontal cortex	FrC_ExN_L5IT_1	Down	CC	GO:0150034	distal axon	57	0.700272901	1.368797859	0.000168912	0.003506522	0.002579252	368	tags=49%, list=15%, signal=43%	SLC2A13/AAK1/TENM2/PTK2B/SLC8A1/UNC5C/FGF13/SLC8A3/KCNC2/CTNND1/ZNF804A/CDH8/COBL/TANC1/EPHA4/ERC2/APP/CYFIP1/PRKCB/SHTN1/KCNK2/DSCAM/NIN/CDKL5/UNC13A/AUTS2/SNCA/GRIK3
Frontal cortex	FrC_ExN_L5IT_1	Up	BP	GO:0060038	cardiac muscle cell proliferation	21	0.833700841	1.896280377	1.56E-05	0.000513949	0.000385722	240	tags=19%, list=3%, signal=19%	TENM4/PRKAR1A/NDRG4/MEF2C
Frontal cortex	FrC_ExN_L5IT_1	Up	BP	GO:0009593	detection of chemical stimulus	21	0.814890278	1.853495124	4.55E-05	0.001244884	0.000934292	355	tags=29%, list=4%, signal=28%	CALM1/CALM3/CALM2/RYR2/SOD2/KCNMB2
Frontal cortex	FrC_ExN_L5IT_1	Up	CC	GO:0033176	proton-transporting V-type ATPase complex	20	0.810211466	1.831372101	7.33E-05	0.00175902	0.001320154	703	tags=60%, list=8%, signal=56%	ATP6V0E2/ATP6V0C/ATP6V1F/ATP6V1G1/ATP6AP2/ATP6V1D/ATP6V1B2/ATP6V1A/ATP6V1G2/ATP6V1C1/ATP6V1E1/ATP6V0D1
Frontal cortex	FrC_ExN_L5IT_1	Up	MF	GO:0019829	ATPase-coupled monoatomic cation transmembrane transporter activity	31	0.791263869	1.862483244	8.14E-06	0.000293928	0.000220594	1068	tags=58%, list=11%, signal=52%	ATP1A3/ATP6V0E2/ATP6V0C/ATP5F1B/ATP2B4/ATP6V1F/ATP6V1G1/ATP6V1D/ATP6V1B2/ATP6V1A/ATP1A1/ATP13A2/ATP6V1G2/ATP6V1C1/ATP6V1E1/ATP6V0D1/ATP2A3/ATP6V0A1
Frontal cortex	FrC_ExN_L5IT_1	Up	BP	GO:0016188	synaptic vesicle maturation	23	0.780109506	1.790047095	0.00012823	0.002840134	0.002131537	1407	tags=78%, list=15%, signal=67%	SYP/ATP6V1F/ATP6V1G1/ATP6AP2/ATP6V1D/ATP6V1B2/ATP6V1A/ATP6V1G2/ATP6V1C1/ATP6V1E1/ATP6V0D1/CLCN3/RAB3A/ATP6V0A1/UNC13C/UNC13B/STXBP1/ATP6V1H
Frontal cortex	FrC_ExN_L5IT_1	Up	BP	GO:0086065	cell communication involved in cardiac conduction	23	0.77437549	1.776889763	0.000178159	0.00362256	0.002718752	264	tags=35%, list=3%, signal=34%	ATP1B1/CALM1/ATP1A3/CALM3/CALM2/RYR2/SCN1B/ATP1A1
Frontal cortex	FrC_ExN_L5IT_1	Up	BP	GO:1904427	positive regulation of calcium ion transmembrane transport	33	0.759533495	1.79482085	2.11E-05	0.000665509	0.000499469	1275	tags=45%, list=14%, signal=39%	ATP1B1/CALM1/CALM3/THY1/CALM2/RYR2/PPP3CB/GRIN1/CX3CL1/ADCYAP1R1/SRI/PDPK1/NIPSNAP2/HTT/STIM2
Frontal cortex	FrC_ExN_L5IT_1	Up	MF	GO:0005200	structural constituent of cytoskeleton	52	0.755308163	1.836419771	2.08E-07	1.64E-05	1.23E-05	78	tags=19%, list=1%, signal=19%	NEFL/NEFM/TUBB2A/TUBA1B/ACTB/ACTG1/TUBB3/INA/TUBB4B/TUBB
Frontal cortex	FrC_ExN_L5IT_1	Up	BP	GO:0051926	negative regulation of calcium ion transport	24	0.753301402	1.732153349	0.000600508	0.009388609	0.007046204	912	tags=38%, list=10%, signal=34%	CALM1/CALM3/CALM2/VDAC1/YWHAE/PPP3CB/TMBIM6/SRI/GNB5
Frontal cortex	FrC_ExN_L5IT_1	Up	CC	GO:0016469	proton-transporting two-sector ATPase complex	36	0.74974508	1.780374237	7.62E-05	0.001818059	0.001364463	1068	tags=53%, list=11%, signal=47%	ATP6V0E2/ATP6V0C/ATP5F1B/ATP6V1F/ATP6V1G1/ATP6AP2/ATP6V1D/ATP6V1B2/ATP6V1A/ATP5PF/ATP6V1G2/ATP6V1C1/ATP6V1E1/ATP5MC3/ATP6V0D1/ATP5F1A/ATP5PB/ATP5F1C/ATP6V0A1
Frontal cortex	FrC_ExN_L5IT_1	Up	BP	GO:0140115	export across plasma membrane	33	0.741719932	1.752726386	6.61E-05	0.001606551	0.001205725	425	tags=27%, list=5%, signal=26%	ATP1B1/CALM1/ATP1A3/CALM3/CALM2/ATP1A1/KCNA2/YWHAE/ABCA1
Frontal cortex	FrC_ExN_L5IT_1	Up	CC	GO:0097225	sperm midpiece	20	0.741595044	1.676274073	0.002105132	0.023106777	0.017341767	1578	tags=50%, list=17%, signal=42%	CALM1/CALM3/CALM2/TOMM20/GABARAP/HSPD1/SPEF2/PACRG/SQSTM1/VDAC2
Frontal cortex	FrC_ExN_L5IT_1	Up	MF	GO:0035254	glutamate receptor binding	21	0.741000587	1.685430556	0.001677671	0.01981782	0.014873386	1491	tags=62%, list=16%, signal=52%	GNAS/PRNP/NSG1/CDK5R1/NSF/SDCBP/FLOT1/NECAB2/FYN/GRIA1/SQSTM1/PLCG1/GRIPAP1
Frontal cortex	FrC_ExN_L5IT_1	Up	BP	GO:0061337	cardiac conduction	40	0.73416104	1.756892098	5.92E-05	0.001489	0.001117503	1025	tags=45%, list=11%, signal=40%	ATP1B1/CALM1/ATP1A3/CALM3/CALM2/RYR2/ATP2B4/SCN1B/SCN2B/ATP1A1/YWHAE/MEF2A/SLC4A3/SRI/EHD3/ATP2A3/PRKACA/SCN3B
Frontal cortex	FrC_ExN_L5IT_1	Up	BP	GO:0021762	substantia nigra development	30	0.73385358	1.722415043	0.000857209	0.012220975	0.009171911	961	tags=47%, list=10%, signal=42%	CALM1/ACTB/CALM3/INA/CALM2/YWHAH/SYNGR3/SUDS3/DYNLL1/YWHAE/ATP5PF/CKB/ATP5PB/CDC42
Frontal cortex	FrC_ExN_L5IT_1	Up	CC	GO:0030315	T-tubule	22	0.731373391	1.668170881	0.00097129	0.013435575	0.010083475	726	tags=36%, list=8%, signal=34%	ATP1B1/ATP2B4/SCN1B/SCN2B/ATP1A1/PPP3CB/AHNAK2/SRI
Frontal cortex	FrC_ExN_L5IT_1	Up	BP	GO:0045104	intermediate filament cytoskeleton organization	24	0.731154128	1.681227552	0.001354357	0.016577503	0.01244151	654	tags=21%, list=7%, signal=19%	NEFL/NEFM/INA/SOD1/SYNM
Frontal cortex	FrC_ExN_L5IT_1	Up	CC	GO:0031594	neuromuscular junction	42	0.729641378	1.749569069	5.25E-05	0.001384892	0.001039369	1307	tags=45%, list=14%, signal=39%	NEFL/SV2A/SYP/SYNGR3/PRKAR1A/LAMA2/CDK5R1/STX1B/SERPINE2/SYNGR1/DNAJC5/FCHSD2/PRKACA/LARGE1/UNC13C/NLGN1/UNC13B/DNAJA3/GRIA1
Frontal cortex	FrC_ExN_L5IT_1	Up	BP	GO:0031103	axon regeneration	25	0.729433151	1.684246778	0.00059134	0.009323624	0.006997433	1091	tags=36%, list=12%, signal=32%	NEFL/MAP1B/CTNNA1/INPP5F/MAPK8IP3/MAP2K2/PTN/MTR/PTPRF
Frontal cortex	FrC_ExN_L5IT_1	Up	BP	GO:0051928	positive regulation of calcium ion transport	42	0.728496495	1.746823813	5.53E-05	0.001438545	0.001079636	1275	tags=38%, list=14%, signal=33%	ATP1B1/CALM1/CALM3/THY1/CALM2/RYR2/MYLK/PPP3CB/GRIN1/CX3CL1/ADCYAP1R1/SRI/PDPK1/NIPSNAP2/HTT/STIM2
Frontal cortex	FrC_ExN_L5IT_1	Up	BP	GO:0014015	positive regulation of gliogenesis	25	0.727616594	1.680052385	0.000646347	0.009856793	0.007397579	1387	tags=44%, list=15%, signal=38%	TENM4/PTPRZ1/SERPINE2/IL6ST/PTN/KRAS/PRKCI/RHEB/DICER1/PPP1CC/RNF112
Frontal cortex	FrC_ExN_L5IT_1	Up	BP	GO:0045685	regulation of glial cell differentiation	30	0.726875339	1.706036535	0.001114815	0.014868191	0.011158662	1387	tags=40%, list=15%, signal=34%	TENM4/DAB1/PTPRZ1/CNTN2/SERPINE2/IL6ST/CTNNB1/DAAM2/PTN/RHEB/DICER1/RNF112
Frontal cortex	FrC_ExN_L5IT_1	Up	MF	GO:0005246	calcium channel regulator activity	21	0.726285877	1.651961457	0.003222878	0.030729933	0.023062989	1316	tags=52%, list=14%, signal=45%	CALM1/CALM2/YWHAE/GRM3/HPCAL4/SRI/SGK3/PHPT1/STIM2/CACNG7/TSPAN13
Frontal cortex	FrC_ExN_L5IT_1	Up	BP	GO:0086009	membrane repolarization	20	0.726035818	1.641104573	0.003446427	0.032140743	0.02412181	531	tags=30%, list=6%, signal=28%	ATP1B1/SCN1B/SCN2B/ATP1A1/YWHAE/KCNA1
Frontal cortex	FrC_ExN_L5IT_1	Up	BP	GO:0070527	platelet aggregation	31	0.725305289	1.707229409	0.000573004	0.009111744	0.006838415	541	tags=19%, list=6%, signal=18%	GNAS/ACTB/ACTG1/SERPINE2/IL6ST/PDIA3
Frontal cortex	FrC_ExN_L5IT_1	Up	BP	GO:0031102	neuron projection regeneration	29	0.723950806	1.694506971	0.001242556	0.015998448	0.012006926	1156	tags=38%, list=12%, signal=33%	NEFL/MAP1B/THY1/CTNNA1/INPP5F/MAPK8IP3/MAP2K2/PTN/MTR/PTPRF/OMG
Frontal cortex	FrC_ExN_L5IT_1	Up	BP	GO:0007215	glutamate receptor signaling pathway	24	0.72387463	1.664488957	0.001759737	0.020591134	0.015453762	1307	tags=54%, list=14%, signal=47%	GRID2/PRNP/CDK5R1/GRIK2/GRM3/GRIA2/FRRS1L/GRIN1/CX3CL1/GRIA3/NECAB2/FYN/GRIA1
Frontal cortex	FrC_ExN_L5IT_1	Up	BP	GO:0086001	cardiac muscle cell action potential	30	0.722866167	1.696626677	0.001299078	0.016270879	0.012211387	319	tags=27%, list=3%, signal=26%	ATP1B1/CALM1/CALM3/RYR2/SCN1B/SCN2B/ATP1A1/YWHAE
Frontal cortex	FrC_ExN_L5IT_1	Up	CC	GO:0060076	excitatory synapse	33	0.72165872	1.705320601	0.000212201	0.004091197	0.003070467	1598	tags=58%, list=17%, signal=48%	GRID2/SYT11/YWHAH/SYP/LRRTM2/GPM6A/CHD4/GRIA2/SLC17A6/PLXNC1/GRIN1/GRIA3/KCNJ9/UNC13C/NLGN1/STXBP1/GRIA1/NLGN2/ATP2B3
Frontal cortex	FrC_ExN_L5IT_1	Up	BP	GO:0045103	intermediate filament-based process	25	0.719389886	1.661057077	0.000893881	0.012598977	0.009455604	654	tags=20%, list=7%, signal=19%	NEFL/NEFM/INA/SOD1/SYNM
Frontal cortex	FrC_ExN_L5IT_1	Up	BP	GO:0051279	regulation of release of sequestered calcium ion into cytosol	27	0.714383194	1.665896624	0.001557047	0.018569776	0.013936722	1504	tags=48%, list=16%, signal=40%	CALM1/CALM3/THY1/CALM2/RYR2/CX3CL1/SRI/PRKACA/PDPK1/HTT/TMEM38A/PLCG1/JPH4
Frontal cortex	FrC_ExN_L5IT_1	Up	BP	GO:0007019	microtubule depolymerization	24	0.71324193	1.640039956	0.002351743	0.02486033	0.018657819	1717	tags=62%, list=18%, signal=51%	MAP1A/MAP1B/STMN2/STMN1/STMN3/CCSAP/STMN4/CKAP5/APC/TTBK2/HDGFL3/APC2/WDR47/KIF2A/BMERB1
Frontal cortex	FrC_ExN_L5IT_1	Up	CC	GO:0044304	main axon	31	0.712186396	1.676350054	0.001059536	0.01428454	0.010720628	641	tags=39%, list=7%, signal=36%	MAP1A/MAP1B/THY1/SCN1B/KCNA2/KCNC1/CNTN2/GABBR1/KCNA1/KCNAB2/CNTNAP1/TIAM1
Frontal cortex	FrC_ExN_L5IT_1	Up	BP	GO:0050433	regulation of catecholamine secretion	25	0.711125544	1.641974874	0.001428062	0.017308856	0.012990394	1397	tags=56%, list=15%, signal=48%	SNCG/CARTPT/SYT11/SYT4/CRH/KCNA2/GABBR1/CHRNA4/HRH3/PRKN/ABAT/SYT13/OPRK1/GRK2
Frontal cortex	FrC_ExN_L5IT_1	Up	BP	GO:0055117	regulation of cardiac muscle contraction	29	0.710521427	1.663073654	0.002164406	0.023480336	0.017622125	993	tags=31%, list=11%, signal=28%	ATP1B1/CALM1/CALM3/CALM2/RYR2/PDE5A/SRI/EHD3/PRKACA
Frontal cortex	FrC_ExN_L5IT_1	Up	CC	GO:0030672	synaptic vesicle membrane	71	0.70732791	1.75435879	3.92E-07	2.70E-05	2.03E-05	1482	tags=56%, list=16%, signal=48%	VAMP2/ATP6V0E2/SV2A/ATP6V0C/SYT4/SYP/SYNGR3/ATP6V1F/ATP6AP2/SCAMP1/ATP6V1D/ATP6V1B2/ATP6V1A/SCAMP5/TPRG1L/SYNGR1/SLC17A6/PRRT1/ATP6V1G2/CLTA/SYN1/ATP6V1C1/SLC4A8/DNAJC5/ATP6V1E1/RAB11B/ATP6V0D1/RAB3A/MAL2/DNM1L/ATP6V0A1/SLC18A2/UNC13C/STX16/UNC13B/OPRK1/GRIA1/ATP6V1H/CLTB/VAMP1
Frontal cortex	FrC_ExN_L5IT_1	Up	CC	GO:0099501	exocytic vesicle membrane	71	0.70732791	1.75435879	3.92E-07	2.70E-05	2.03E-05	1482	tags=56%, list=16%, signal=48%	VAMP2/ATP6V0E2/SV2A/ATP6V0C/SYT4/SYP/SYNGR3/ATP6V1F/ATP6AP2/SCAMP1/ATP6V1D/ATP6V1B2/ATP6V1A/SCAMP5/TPRG1L/SYNGR1/SLC17A6/PRRT1/ATP6V1G2/CLTA/SYN1/ATP6V1C1/SLC4A8/DNAJC5/ATP6V1E1/RAB11B/ATP6V0D1/RAB3A/MAL2/DNM1L/ATP6V0A1/SLC18A2/UNC13C/STX16/UNC13B/OPRK1/GRIA1/ATP6V1H/CLTB/VAMP1
Frontal cortex	FrC_ExN_L5IT_1	Up	BP	GO:0032411	positive regulation of transporter activity	44	0.706757088	1.700038542	0.000164377	0.003360702	0.002522226	158	tags=20%, list=2%, signal=20%	ATP1B1/CALM1/CALM3/CALM2/RYR2/TMSB4X/SYNGR3/TCAF1/SCN1B
Frontal cortex	FrC_ExN_L5IT_1	Up	BP	GO:0032414	positive regulation of ion transmembrane transporter activity	39	0.706386619	1.686725827	0.000209722	0.004064457	0.003050398	158	tags=21%, list=2%, signal=20%	ATP1B1/CALM1/CALM3/CALM2/RYR2/TMSB4X/TCAF1/SCN1B
Frontal cortex	FrC_ExN_L5IT_1	Up	BP	GO:0014003	oligodendrocyte development	24	0.705967623	1.623313297	0.002685055	0.027298055	0.020487345	571	tags=17%, list=6%, signal=16%	TENM4/TPPP/CNTN2/CNTNAP1
Frontal cortex	FrC_ExN_L5IT_1	Up	BP	GO:0070050	neuron cellular homeostasis	38	0.703349708	1.676737528	0.000216524	0.004131718	0.003100878	1725	tags=61%, list=19%, signal=49%	MAP1A/ATP6V1F/ATP6V1G1/ATP6AP2/ATP6V1D/ATP6V1B2/ATP6V1A/CALB1/DCTN1/ATP6V1G2/ATP6V1C1/PRKN/ATP6V1E1/TMEM106B/CX3CL1/ATP6V0D1/CLCN3/ATP6V0A1/ATP6V1H/TSPOAP1/ATP2B3/DNAJB2/ADORA1
Frontal cortex	FrC_ExN_L5IT_1	Up	BP	GO:0006942	regulation of striated muscle contraction	33	0.703089153	1.661439659	0.000412814	0.006950593	0.00521646	1725	tags=42%, list=19%, signal=35%	ATP1B1/CALM1/CALM3/CALM2/RYR2/ATP1A1/PDE5A/SRI/EHD3/PRKACA/TMEM38A/GRK2/SUMO1/ADORA1
Frontal cortex	FrC_ExN_L5IT_1	Up	BP	GO:0045453	bone resorption	23	0.701658978	1.610033727	0.004131235	0.037131217	0.027867189	544	tags=22%, list=6%, signal=21%	CARTPT/NCDN/SNX10/IL7/CTNNB1
Frontal cortex	FrC_ExN_L5IT_1	Up	BP	GO:0008347	glial cell migration	22	0.701333333	1.599653281	0.002956122	0.029023033	0.02178195	1350	tags=45%, list=15%, signal=39%	DAB1/RTN4/CDK5R1/CTNNB1/CX3CL1/TIAM1/MBOAT7/CDK5R2/SYNE2/WDR47
Frontal cortex	FrC_ExN_L5IT_1	Up	BP	GO:0048857	neural nucleus development	40	0.701220337	1.67806299	0.000398731	0.006774786	0.005084515	1079	tags=45%, list=12%, signal=40%	CALM1/ACTB/CALM3/INA/CALM2/YWHAH/SYNGR3/SUDS3/CDK5R1/DYNLL1/KCNC1/YWHAE/ATP5PF/CDK5R2/CKB/ATP5PB/CDC42/LARGE1
Frontal cortex	FrC_ExN_L5IT_2	Down	CC	GO:0030312	external encapsulating structure	32	0.705503432	1.679161616	2.89E-05	0.017357561	0.016323821	161	tags=53%, list=13%, signal=47%	TNC/PSAP/FGF1/FLRT2/TNR/EFEMP1/SPARC/HPSE2/LRRN2/COL5A3/LAMA4/NCAM1/LRRN1/TIMP3/ANXA4/COLEC12/COL4A5
Frontal cortex	FrC_ExN_L5IT_2	Down	CC	GO:0031012	extracellular matrix	32	0.705503432	1.679161616	2.89E-05	0.017357561	0.016323821	161	tags=53%, list=13%, signal=47%	TNC/PSAP/FGF1/FLRT2/TNR/EFEMP1/SPARC/HPSE2/LRRN2/COL5A3/LAMA4/NCAM1/LRRN1/TIMP3/ANXA4/COLEC12/COL4A5
Frontal cortex	FrC_ExN_L5IT_3	Up	CC	GO:0044304	main axon	23	0.734328432	1.781443484	4.60E-05	0.002176553	0.001760466	161	tags=52%, list=11%, signal=47%	SPTBN1/ANK3/KCNC2/LRRC7/GABBR1/KCNA2/CNTN2/SCN1B/SCN1A/SPOCK1/NRCAM/MAP1A
Frontal cortex	FrC_ExN_L6CT/b	Down	BP	GO:0006942	regulation of striated muscle contraction	20	0.846539131	1.781167412	3.57E-06	0.00014228	0.000117883	227	tags=45%, list=5%, signal=43%	PDE4D/SLC8A1/ANK2/CACNA1C/SLC8A3/CAMK2D/PDE5A/DMD/FGF13
Frontal cortex	FrC_ExN_L6CT/b	Down	BP	GO:0006937	regulation of muscle contraction	25	0.793570273	1.704777246	1.50E-05	0.000501386	0.000415414	227	tags=40%, list=5%, signal=38%	PDE4D/KCNB2/SLC8A1/ANK2/CACNA1C/SLC8A3/CAMK2D/PDE5A/DMD/FGF13
Frontal cortex	FrC_ExN_L6CT/b	Down	BP	GO:0051963	regulation of synapse assembly	34	0.786204763	1.73688899	2.40E-07	1.35E-05	1.12E-05	542	tags=53%, list=13%, signal=47%	NEGR1/GRID2/LRFN5/CUX2/EPHA7/PTPRD/ROBO2/CLSTN2/ASIC2/SNCA/NRXN1/LRRTM3/NLGN1/IL1RAPL2/CBLN2/EPHB1/SNAP25/STAU2
Frontal cortex	FrC_ExN_L6CT/b	Down	BP	GO:0006941	striated muscle contraction	36	0.775259668	1.716555779	4.82E-07	2.23E-05	1.84E-05	353	tags=44%, list=8%, signal=41%	PDE4D/SGCD/SLC8A1/DTNA/ANK2/CACNA1C/SLC8A3/FGF12/CAMK2D/PDE5A/DMD/FGF13/RYR3/ATP8A2/CACNA1G/CACNB2
Frontal cortex	FrC_ExN_L6CT/b	Down	BP	GO:0060048	cardiac muscle contraction	27	0.77286645	1.674819578	2.45E-05	0.000743743	0.000616215	487	tags=48%, list=11%, signal=43%	PDE4D/SGCD/SLC8A1/ANK2/CACNA1C/FGF12/CAMK2D/PDE5A/DMD/FGF13/CACNA1G/CACNB2/PIK3CA
Frontal cortex	FrC_ExN_L6CT/b	Down	BP	GO:0007215	glutamate receptor signaling pathway	22	0.765415447	1.626486291	0.000267383	0.004681234	0.003878551	427	tags=41%, list=10%, signal=37%	GRM8/GRID2/GRIK1/GRID1/GRM1/GRIA3/GRM7/GRM5/GNAQ
Frontal cortex	FrC_ExN_L6CT/b	Down	BP	GO:0098742	cell-cell adhesion via plasma-membrane adhesion molecules	59	0.758133692	1.722121699	6.53E-10	1.15E-07	9.56E-08	335	tags=46%, list=8%, signal=43%	CDH18/ROBO1/NTNG1/GRID2/TENM2/PCDH9/LRFN5/HMCN1/ADGRL3/DSCAM/PTPRD/ROBO2/SDK1/PCDH7/CNTN6/PCDH15/CDH2/CLSTN2/TENM4/FAT3/PTK7/NLGN1/CDH6/CDH12/ALCAM/EMB/CADM2
Frontal cortex	FrC_ExN_L6CT/b	Down	BP	GO:0051209	release of sequestered calcium ion into cytosol	28	0.75498451	1.639536462	0.000101063	0.002224339	0.001842936	292	tags=43%, list=7%, signal=40%	PDE4D/PLCB4/SLC8A1/ANK2/CACNA1C/CAMK2D/HTR2C/SNCA/DMD/RYR3/ITPR2/TRPM2
Frontal cortex	FrC_ExN_L6CT/b	Down	BP	GO:0051282	regulation of sequestering of calcium ion	28	0.75498451	1.639536462	0.000101063	0.002224339	0.001842936	292	tags=43%, list=7%, signal=40%	PDE4D/PLCB4/SLC8A1/ANK2/CACNA1C/CAMK2D/HTR2C/SNCA/DMD/RYR3/ITPR2/TRPM2
Frontal cortex	FrC_ExN_L6CT/b	Down	BP	GO:0051283	negative regulation of sequestering of calcium ion	28	0.75498451	1.639536462	0.000101063	0.002224339	0.001842936	292	tags=43%, list=7%, signal=40%	PDE4D/PLCB4/SLC8A1/ANK2/CACNA1C/CAMK2D/HTR2C/SNCA/DMD/RYR3/ITPR2/TRPM2
Frontal cortex	FrC_ExN_L6CT/b	Down	BP	GO:0050771	negative regulation of axonogenesis	23	0.749630034	1.60150006	0.000303948	0.00515623	0.0042721	550	tags=57%, list=13%, signal=50%	SEMA5A/EPHA7/FSTL4/MAP2/NRP1/FGF13/DCC/KIAA0319/SPART/IFRD1/WNT3/SEMA3E/SEMA6D
Frontal cortex	FrC_ExN_L6CT/b	Down	BP	GO:0061337	cardiac conduction	21	0.748807205	1.583050833	0.000473104	0.007053827	0.005844319	494	tags=43%, list=12%, signal=38%	PDE4D/SLC8A1/ANK2/CACNA1C/SLC8A3/CAMK2D/CACNA1G/CACNB2/CORIN
Frontal cortex	FrC_ExN_L6CT/b	Down	BP	GO:0002027	regulation of heart rate	20	0.744562997	1.566603714	0.001412461	0.016000963	0.013257305	504	tags=50%, list=12%, signal=44%	PDE4D/SLC8A1/ANK2/CACNA1C/CAMK2D/DMD/RNLS/CACNA1G/CACNB2/SHOX2
Frontal cortex	FrC_ExN_L6CT/b	Down	BP	GO:0072523	purine-containing compound catabolic process	20	0.736513598	1.549667311	0.001874043	0.019685972	0.016310453	185	tags=20%, list=4%, signal=19%	PDE1A/PDE4D/DPYD/PDE5A
Frontal cortex	FrC_ExN_L6CT/b	Down	BP	GO:0051208	sequestering of calcium ion	29	0.72929748	1.588282511	0.000194045	0.003645842	0.003020695	292	tags=41%, list=7%, signal=39%	PDE4D/PLCB4/SLC8A1/ANK2/CACNA1C/CAMK2D/HTR2C/SNCA/DMD/RYR3/ITPR2/TRPM2
Frontal cortex	FrC_ExN_L6CT/b	Down	BP	GO:0007156	homophilic cell adhesion via plasma membrane adhesion molecules	37	0.722617421	1.603238236	2.56E-05	0.00075563	0.000626063	335	tags=49%, list=8%, signal=45%	CDH18/ROBO1/PCDH9/HMCN1/DSCAM/ROBO2/SDK1/PCDH7/CNTN6/PCDH15/CDH2/CLSTN2/FAT3/PTK7/CDH6/CDH12/EMB/CADM2
Frontal cortex	FrC_ExN_L6CT/b	Down	BP	GO:0051592	response to calcium ion	30	0.719288643	1.570601137	0.000353515	0.00575334	0.004766825	457	tags=50%, list=11%, signal=45%	CPNE4/KCNMA1/SYT2/CAMK2D/SYT13/ADCY8/SYT1/SYT9/NLGN1/RYR3/PPP3CA/TRPM2/SYT7/SLC25A24/TUBA1A
Frontal cortex	FrC_ExN_L6CT/b	Down	BP	GO:0001508	action potential	31	0.718478442	1.5703582	0.000175889	0.003387332	0.002806512	427	tags=42%, list=10%, signal=38%	SLC8A1/KCND2/ANK2/CACNA1C/FGF12/CAMK2D/DMD/FGF13/KCNH7/ANK3/CACNA1G/CACNB2/GNAQ
Frontal cortex	FrC_ExN_L6CT/b	Down	BP	GO:0099565	chemical synaptic transmission, postsynaptic	28	0.714642251	1.551928566	0.001004257	0.012682177	0.010507586	411	tags=46%, list=10%, signal=42%	GRID2/CUX2/RIMS2/GLRA3/SLC8A3/SNCA/GLRB/NRXN1/NLGN1/PPP3CA/SHANK1/NLGN4X/UNC13B
Frontal cortex	FrC_ExN_L6CT/b	Down	MF	GO:0008081	phosphoric diester hydrolase activity	20	0.713835519	1.501951318	0.00406493	0.03599254	0.029820961	185	tags=20%, list=4%, signal=19%	PDE1A/PDE4D/PLCB4/PDE5A
Frontal cortex	FrC_ExN_L6CT/b	Down	BP	GO:0060079	excitatory postsynaptic potential	27	0.710914557	1.540568384	0.000930552	0.012218787	0.010123653	395	tags=44%, list=9%, signal=41%	GRID2/CUX2/RIMS2/GLRA3/SLC8A3/SNCA/GLRB/NRXN1/NLGN1/PPP3CA/SHANK1/NLGN4X
Frontal cortex	FrC_ExN_L6CT/b	Down	BP	GO:0007416	synapse assembly	65	0.710064991	1.619783255	8.97E-08	5.92E-06	4.91E-06	853	tags=55%, list=20%, signal=45%	NEGR1/GRID2/LRFN5/ADGRL3/DSCAM/CUX2/EPHA7/PTPRD/ROBO2/SDK1/CDH2/CLSTN2/NRG3/ASIC2/SNCA/GAP43/NRXN1/LRRTM3/NLGN1/FGF13/IL1RAPL2/SHANK2/CBLN2/NLGN4X/EPHB1/SNAP25/ARHGEF9/STAU2/GABRB3/PCDH17/DNM3/GABRG2/LINGO2/DRD2/NRCAM/KIRREL3
Frontal cortex	FrC_ExN_L6CT/b	Down	BP	GO:0060997	dendritic spine morphogenesis	21	0.708927462	1.498741199	0.002727544	0.025939733	0.021491892	736	tags=62%, list=17%, signal=52%	CUX2/PPFIA2/TANC2/DTNBP1/ARHGAP44/NLGN1/CTNND2/PAK3/SHANK1/EPHB1/STAU2/DNM3/WASL
Frontal cortex	FrC_ExN_L6CT/b	Down	BP	GO:0003206	cardiac chamber morphogenesis	23	0.708213828	1.513019007	0.002096695	0.021535387	0.017842751	775	tags=43%, list=18%, signal=36%	NRG1/ROBO1/ROBO2/NRP1/CPE/ZFPM2/SLIT3/SHOX2/NRP2/BMPR2
Frontal cortex	FrC_ExN_L6CT/b	Down	BP	GO:1901888	regulation of cell junction assembly	57	0.708082373	1.607562984	1.45E-06	5.97E-05	4.94E-05	542	tags=40%, list=13%, signal=36%	NEGR1/GRID2/LRFN5/CUX2/EPHA7/PTPRD/ROBO2/CLSTN2/ASIC2/SNCA/NRXN1/LRRTM3/CLASP1/NRP1/DLC1/NLGN1/IL1RAPL2/FMN1/CBLN2/EPHB1/WDPCP/SNAP25/STAU2
Frontal cortex	FrC_ExN_L6CT/b	Down	BP	GO:0030048	actin filament-based movement	26	0.705833672	1.522065465	0.001263488	0.01474708	0.012218424	736	tags=50%, list=17%, signal=42%	PDE4D/SGCD/ANK2/CACNA1C/FGF12/CAMK2D/FGF13/EPDR1/CACNA1G/CACNB2/PIK3CA/SCN1A/WASL
Frontal cortex	FrC_ExN_L6CT/b	Down	BP	GO:1901890	positive regulation of cell junction assembly	29	0.705473099	1.536397171	0.000838873	0.011271138	0.009338496	909	tags=59%, list=21%, signal=46%	GRID2/CUX2/PTPRD/CLSTN2/ASIC2/NRXN1/LRRTM3/NRP1/NLGN1/FMN1/CBLN2/EPHB1/STAU2/PTPRJ/LINGO2/CNTNAP2/NPHP1
Frontal cortex	FrC_ExN_L6CT/b	Down	BP	GO:0061387	regulation of extent of cell growth	33	0.705415319	1.549645892	0.00043106	0.006685767	0.00553937	866	tags=61%, list=20%, signal=49%	DSCAM/SEMA5A/EPHA7/FSTL4/MAP2/NRP1/FGF13/DCC/KIAA0319/SPART/IFRD1/WNT3/RAB21/SEMA3E/SEMA6D/MAP3K13/BMPR2/TNR/NRCAM/SEMA6A
Frontal cortex	FrC_ExN_L6CT/b	Down	BP	GO:0007219	Notch signaling pathway	35	0.704267336	1.556704364	0.000139577	0.002872632	0.002380067	477	tags=34%, list=11%, signal=31%	ROBO1/GAS2/ZNF423/ROBO2/SORBS2/CNTN6/CDH6/CNTN1/FGF10/GMDS/CDK6/BEND6
Frontal cortex	FrC_ExN_L6CT/b	Down	BP	GO:0099175	regulation of postsynapse organization	35	0.701761999	1.551166596	0.000164542	0.003222506	0.002669949	338	tags=40%, list=8%, signal=37%	GRID2/CUX2/EPHA7/PTPRD/CDH2/ZNF804A/PPFIA2/TANC2/GRID1/DTNBP1/ARHGAP44/NLGN1/SHANK2/PAK3
Frontal cortex	FrC_ExN_L6CT/b	Down	BP	GO:0150115	cell-substrate junction organization	24	0.7015239	1.500408681	0.002613599	0.025378265	0.021026698	942	tags=50%, list=22%, signal=39%	LAMC1/CLASP1/NRP1/DLC1/FMN1/ARHGEF7/PRICKLE1/WDPCP/IQSEC1/PTPRJ/VCL/CDH11
Frontal cortex	FrC_ExN_L6CT/b	Down	BP	GO:0030879	mammary gland development	24	0.700059389	1.497276408	0.002724814	0.025939733	0.021491892	534	tags=29%, list=12%, signal=26%	NRG1/ROBO1/NRG3/FGF10/AR/WNT3/ATP7B
Frontal cortex	FrC_ExN_L6CT/b	Up	MF	GO:0030594	neurotransmitter receptor activity	21	0.719432584	1.657001612	0.001061659	0.023910751	0.020838759	1197	tags=62%, list=19%, signal=50%	GRIA1/GABRA4/GRIN1/CHRM3/GABBR1/PTK2B/GRIN2A/GABRG3/HTR1E/CHRM5/GRIK5/GABRB2/CHRNA7
Frontal cortex	FrC_ExN_L6CT/b	Up	CC	GO:0008076	voltage-gated potassium channel complex	33	0.70834677	1.684915806	2.95E-05	0.00161332	0.001406045	992	tags=45%, list=16%, signal=39%	KCNIP1/KCNQ5/KCNH1/HCN1/KCNMB2/KCNIP4/CALM1/KCNMB4/KCNK1/KCNC2/KCNAB1/KCNB1/KCND3/KCNC1/CALM3
Frontal cortex	FrC_ExN_L6CT/b	Up	BP	GO:0007589	body fluid secretion	23	0.705381565	1.635412917	0.002022478	0.036997683	0.032244317	356	tags=22%, list=6%, signal=21%	ERBB4/PRKCE/PRLR/CHRM3/CELSR2
Frontal cortex	FrC_ExN_L6ITCar3	Down	BP	GO:0035249	synaptic transmission, glutamatergic	37	0.78671812	1.696278654	1.22E-06	0.000297845	0.000266405	563	tags=43%, list=11%, signal=39%	GRIK1/RELN/GRIK2/GRID2/SLC17A6/GRIN3A/CDH8/CLCN3/ALS2/CDH2/NLGN1/NF1/SLC38A2/UNC13B/DISC1/GRM3
Frontal cortex	FrC_ExN_L6ITCar3	Down	BP	GO:0007156	homophilic cell adhesion via plasma membrane adhesion molecules	34	0.762765216	1.63596321	1.31E-05	0.001528575	0.001367222	647	tags=56%, list=12%, signal=49%	ROBO1/PCDH11Y/CNTN6/PCDH15/CDH8/ITGB1/PTPRM/CDH6/ROBO2/CDH2/EMB/DSCAM/NEXN/SDK1/CDH18/PCDH10/CLSTN1/CADM1/CELSR3
Frontal cortex	FrC_ExN_L6ITCar3	Down	BP	GO:0097120	receptor localization to synapse	23	0.749194594	1.566049226	0.000922307	0.032041176	0.028658965	846	tags=57%, list=16%, signal=48%	ERBB4/RELN/CEP112/SHISA6/NLGN1/GPC6/GRIP1/LGI1/CLSTN1/CPLX1/STX7/GPHN/CACNG4
Frontal cortex	FrC_ExN_L6ITCar3	Down	BP	GO:0051966	regulation of synaptic transmission, glutamatergic	25	0.742264358	1.559708373	0.0005455	0.025083391	0.022435631	563	tags=32%, list=11%, signal=29%	GRIK1/RELN/GRIK2/CDH2/NLGN1/SLC38A2/DISC1/GRM3
Frontal cortex	FrC_ExN_L6ITCar3	Down	BP	GO:0030168	platelet activation	25	0.740959009	1.556965465	0.000573004	0.025083391	0.022435631	840	tags=52%, list=16%, signal=44%	VAV3/PLCG2/UBASH3B/DGKD/IL6ST/PRKCA/PIK3CA/DGKH/GNAS/JAK2/ACTG1/PIK3CB/DGKE
Frontal cortex	FrC_ExN_L6ITCar3	Down	MF	GO:0005262	calcium channel activity	34	0.738450471	1.583813441	7.85E-05	0.006174453	0.005522688	211	tags=29%, list=4%, signal=28%	TRPM3/SLC24A3/CACNA2D2/OPRM1/CACNB3/GRIN3A/ITGAV/SCN9A/ITPR2/SCN2A
Frontal cortex	FrC_ExN_L6ITCar3	Down	BP	GO:0098742	cell-cell adhesion via plasma-membrane adhesion molecules	52	0.72373705	1.603841379	5.50E-06	0.000735051	0.00065746	647	tags=48%, list=12%, signal=42%	ROBO1/TENM1/PCDH11Y/GRID2/CNTN6/PCDH15/CDH8/ITGB1/PTPRM/CDH6/ROBO2/CDH2/NLGN1/EMB/CRB1/DSCAM/NEXN/SDK1/CDH18/FLRT3/PCDH10/CLSTN1/CADM1/ALCAM/CELSR3
Frontal cortex	FrC_ExN_L6ITCar3	Down	CC	GO:0098839	postsynaptic density membrane	31	0.713721125	1.522436863	0.000692187	0.02805453	0.025093142	227	tags=23%, list=4%, signal=22%	GRIK1/ERBB4/GRIK2/GRID2/GRIN3A/SHISA6/TIAM1
Frontal cortex	FrC_ExN_L6ITCar3	Down	BP	GO:0030879	mammary gland development	27	0.7105796	1.498238472	0.001722884	0.048007444	0.04293986	895	tags=41%, list=17%, signal=34%	ERBB4/NRG1/ROBO1/WNT3/NFKB1/ARHGAP5/STAT5B/JAK2/PRLR/HIF1A/CREB1
Frontal cortex	FrC_ExN_L6ITCar3	Down	CC	GO:0042734	presynaptic membrane	50	0.705813959	1.561093093	8.27E-06	0.001053051	0.000941893	563	tags=36%, list=11%, signal=32%	GRIK1/ERBB4/CHRM2/KCTD8/GRIK2/ADCY8/GPR158/CNTN6/RIMS1/SCN2A/CNTN1/SNCAIP/APBA1/UNC13B/ERC1/CNTNAP4/NRXN2/GRM3
Frontal cortex	FrC_ExN_L6ITCar3	Down	MF	GO:0015085	calcium ion transmembrane transporter activity	39	0.705707373	1.531551619	0.000125834	0.008158849	0.007297615	211	tags=26%, list=4%, signal=25%	TRPM3/SLC24A3/CACNA2D2/OPRM1/CACNB3/GRIN3A/ITGAV/SCN9A/ITPR2/SCN2A
Frontal cortex	FrC_ExN_L6ITCar3	Up	BP	GO:1903035	negative regulation of response to wounding	20	0.795193461	1.612442911	0.000528221	0.012034877	0.010278898	444	tags=35%, list=9%, signal=32%	SMAD3/EPHA4/PTPRS/RGMA/RTN4RL1/TNR/GIT1
Frontal cortex	FrC_ExN_L6ITCar3	Up	BP	GO:0050709	negative regulation of protein secretion	20	0.786475755	1.594765699	0.000840554	0.016871124	0.014409501	317	tags=30%, list=7%, signal=28%	PPP3CA/FRMD4A/PDE8B/ACVR1C/KCNB1/VSNL1
Frontal cortex	FrC_ExN_L6ITCar3	Up	BP	GO:0007200	phospholipase C-activating G protein-coupled receptor signaling pathway	24	0.777568357	1.602189716	0.001757979	0.02615252	0.022336672	559	tags=38%, list=12%, signal=33%	GRM5/CHRM3/ITPR1/PRKCB/OPRD1/ESR1/PLCB1/HOMER1/HRH1
Frontal cortex	FrC_ExN_L6ITCar3	Up	MF	GO:0098960	postsynaptic neurotransmitter receptor activity	24	0.776215398	1.599401926	0.001868427	0.026546355	0.022673043	709	tags=50%, list=15%, signal=43%	GRM5/CHRM3/GRIA1/GRIN2B/GABRB1/GABRA4/GRIN2A/GRIA3/GRIA2/GRIK4/GRIA4/CHRNA7
Frontal cortex	FrC_ExN_L6ITCar3	Up	MF	GO:0022824	transmitter-gated monoatomic ion channel activity	21	0.775391776	1.580207844	0.00118852	0.020038443	0.017114685	709	tags=57%, list=15%, signal=49%	GRIA1/GRIN2B/GABRB1/GABRA4/GRIN1/GRIN2A/GABRB3/GRIA3/GRIA2/GRIK4/GRIA4/CHRNA7
Frontal cortex	FrC_ExN_L6ITCar3	Up	MF	GO:0022835	transmitter-gated channel activity	21	0.775391776	1.580207844	0.00118852	0.020038443	0.017114685	709	tags=57%, list=15%, signal=49%	GRIA1/GRIN2B/GABRB1/GABRA4/GRIN1/GRIN2A/GABRB3/GRIA3/GRIA2/GRIK4/GRIA4/CHRNA7
Frontal cortex	FrC_ExN_L6ITCar3	Up	BP	GO:0048706	embryonic skeletal system development	20	0.764048078	1.549288277	0.001985369	0.027564955	0.023543022	711	tags=35%, list=15%, signal=30%	SATB2/SMAD3/XYLT1/KIAA1217/EXT1/ACVR2A/DLG1
Frontal cortex	FrC_ExN_L6ITCar3	Up	BP	GO:0099172	presynapse organization	26	0.763482291	1.58048707	0.001776387	0.026271825	0.02243857	235	tags=35%, list=5%, signal=33%	LRFN5/CNTN5/CBLN2/PTPRD/IL1RAPL1/LRRTM3/BSN/CAP2/NLGN4Y
Frontal cortex	FrC_ExN_L6ITCar3	Up	MF	GO:0030594	neurotransmitter receptor activity	34	0.762229486	1.604111397	0.000180248	0.00542675	0.004634947	796	tags=50%, list=17%, signal=42%	GRM5/CHRM3/GRIA1/GRIN2B/GABRB1/GABRA4/GRIN1/GRIN2A/HTR1E/GABRB3/GRIA3/GRIA2/GRIK4/HRH1/GRIA4/CHRNA7/HRH2
Frontal cortex	FrC_ExN_L6ITCar3	Up	BP	GO:0010469	regulation of signaling receptor activity	32	0.757453907	1.588873115	0.000526638	0.012034877	0.010278898	304	tags=31%, list=6%, signal=29%	SLC24A4/MEF2C/SHISA9/TAFA1/NETO1/DLGAP1/FBXW7/CACNG8/PDE4D/DAPK1
Frontal cortex	FrC_ExN_L6ITCar3	Up	BP	GO:0099054	presynapse assembly	24	0.755387571	1.556485919	0.003978387	0.045526429	0.038883782	235	tags=33%, list=5%, signal=32%	LRFN5/CNTN5/CBLN2/PTPRD/IL1RAPL1/LRRTM3/BSN/NLGN4Y
Frontal cortex	FrC_ExN_L6ITCar3	Up	BP	GO:0048168	regulation of neuronal synaptic plasticity	26	0.754673519	1.562252002	0.002238401	0.029794297	0.025447087	159	tags=31%, list=3%, signal=30%	GRM5/SHISA9/CAMK2A/NETO1/GRIN2B/GRIN1/GRIN2A/SLC4A10
Frontal cortex	FrC_ExN_L6ITCar3	Up	CC	GO:0005891	voltage-gated calcium channel complex	21	0.753741388	1.536085487	0.002610985	0.03328434	0.028427906	536	tags=48%, list=11%, signal=42%	CACNA1B/CACNA2D3/CACNA2D1/CACNG8/PDE4D/CACNB1/CACHD1/CACNA1I/CACNA1C/CACNA1A
Frontal cortex	FrC_ExN_L6ITCar3	Up	MF	GO:0005230	extracellular ligand-gated monoatomic ion channel activity	23	0.747294526	1.534949748	0.003570318	0.041996899	0.035869238	745	tags=57%, list=16%, signal=48%	GRIA1/GRIN2B/GABRB1/GABRA4/GRIN1/GRIN2A/GABRB3/GRIA3/GRIA2/GRIK4/GRIA4/CHRNA7/TRPV1
Frontal cortex	FrC_ExN_L6ITCar3	Up	CC	GO:0098839	postsynaptic density membrane	54	0.744857959	1.601452321	5.29E-06	0.000303959	0.000259609	522	tags=52%, list=11%, signal=47%	GRM5/SHISA9/LRFN5/GRIA1/EPHA4/KCNH1/NETO1/GRIN2B/PTPRO/PTPRS/GRIN2A/CNKSR2/OPRD1/LRRTM3/CACNG8/SYNDIG1/PTPRT/NLGN4Y/DLG2/NECTIN3/LRRC4C/NRCAM/GRIA3/SORCS3/ADCY1/GRIA2/GRIK4/CACNA1C
Frontal cortex	FrC_ExN_L6ITCar3	Up	BP	GO:0045667	regulation of osteoblast differentiation	33	0.744766599	1.564389459	0.00076553	0.016000205	0.013665656	654	tags=36%, list=14%, signal=32%	PPP3CA/MEF2C/SMAD3/NELL1/SEMA4D/TMEM64/CDK6/IGFBP5/ACVR1/PTK2/ACVR2A/CEBPB
Frontal cortex	FrC_ExN_L6ITCar3	Up	MF	GO:0001540	amyloid-beta binding	27	0.741267301	1.538286603	0.002016416	0.027564955	0.023543022	808	tags=52%, list=17%, signal=43%	CACNA1B/GRIA1/EPHA4/GRIN2B/GRIN1/GRIN2A/GRIA3/GRIA2/CACNA1A/APBA2/GRIA4/CHRNA7/SORL1/CLSTN3
Frontal cortex	FrC_ExN_L6ITCar3	Up	BP	GO:2001222	regulation of neuron migration	20	0.740826109	1.502200238	0.003543941	0.041881434	0.03577062	476	tags=40%, list=10%, signal=36%	CAMK2A/UNC5D/PHACTR1/FLRT2/RAPGEF2/NRG3/ZNF609/ULK4
Frontal cortex	FrC_ExN_L6ITCar3	Up	CC	GO:0099634	postsynaptic specialization membrane	64	0.732344669	1.590223101	1.98E-06	0.000156299	0.000133494	711	tags=55%, list=15%, signal=47%	GRM5/SHISA9/LRFN5/GRIA1/EPHA4/KCNH1/NETO1/GRIN2B/GABRB1/GABRA4/PTPRO/PTPRS/GRIN2A/CNKSR2/OPRD1/LRRTM3/CACNG8/SYNDIG1/PTPRT/NLGN4Y/DLG2/NECTIN3/KCNB1/LRRC4C/NRCAM/GRIA3/SORCS3/ADCY1/GRIA2/GRIK4/CACNA1C/RGS7BP/GRIA4/CHRNA7/DLG1
Frontal cortex	FrC_ExN_L6ITCar3	Up	BP	GO:0007215	glutamate receptor signaling pathway	28	0.725691612	1.508788649	0.004127107	0.045979977	0.039271155	518	tags=39%, list=11%, signal=35%	GRM5/GRIA1/GRIN2B/GRIN1/GRIN2A/KCNB1/PLCB1/GRIA3/HOMER1/GRIA2/GRIK4
Frontal cortex	FrC_ExN_L6ITCar3	Up	BP	GO:0060078	regulation of postsynaptic membrane potential	58	0.724302217	1.5658829	2.30E-05	0.001004546	0.000857975	745	tags=45%, list=16%, signal=38%	PPP3CA/GRM5/RIMS2/MEF2C/GRIA1/NETO1/GRIN2B/GABRB1/GABRA4/GRIN1/CUX2/GRIN2A/TMEM108/IGSF11/GRIA3/HCN1/INSYN2B/GRIA2/GRIK4/MPP2/SLC8A2/RGS7BP/GRIA4/CHRNA7/BAIAP2/TRPV1
Frontal cortex	FrC_ExN_L6ITCar3	Up	BP	GO:0019722	calcium-mediated signaling	47	0.720616785	1.538611621	0.000271139	0.007619001	0.006507332	302	tags=28%, list=6%, signal=26%	PPP3CA/GRM5/SLC24A4/CHRM3/DMD/ITPR1/CDH13/GRIN2B/GRIN1/GRIN2A/CAMKK2/ADGRB2/NFAT5
Frontal cortex	FrC_ExN_L6ITCar3	Up	BP	GO:0043954	cellular component maintenance	29	0.714364066	1.49004335	0.003755307	0.043765762	0.03738001	711	tags=45%, list=15%, signal=38%	CBLN2/ERC2/GRIN2B/PLXNA4/BSN/SORT1/HOMER1/SYNGAP1/CAMSAP3/CTTN/LNPK/VPS35/DLG1
Frontal cortex	FrC_ExN_L6ITCar3	Up	CC	GO:0098982	GABA-ergic synapse	40	0.711333951	1.509820293	0.000755606	0.015924402	0.013600913	446	tags=32%, list=9%, signal=30%	LRFN5/CNTN5/ERC2/CDH13/GABRB1/GABRA4/PTPRO/SEPTIN11/BSN/NLGN4Y/PLCB1/EFNA5/ARHGEF9
Frontal cortex	FrC_ExN_L6ITCar3	Up	MF	GO:0005262	calcium channel activity	38	0.706832658	1.496366908	0.001316188	0.021614538	0.018460816	745	tags=50%, list=16%, signal=43%	SLC24A4/CACNA1B/CACNA2D3/TRPC5/ITPR1/GRIN2B/GRIN1/CACNA2D1/GRIN2A/CACNG8/CACNB1/CACHD1/TRPC6/CACNA1I/CACNA1C/CACNA1A/TRPC1/CHRNA7/TRPV1
Frontal cortex	FrC_ExN_L6ITCar3	Up	MF	GO:0008194	UDP-glycosyltransferase activity	31	0.706465313	1.480198031	0.00320034	0.039099806	0.033394852	525	tags=39%, list=11%, signal=35%	MGAT4C/GALNT17/XYLT1/MGAT5B/GALNT18/LARGE1/CHSY3/B4GALNT3/UGGT2/B3GAT1/EXT1/PIGP
Frontal cortex	FrC_ExN_L6ITCar3	Up	CC	GO:0045211	postsynaptic membrane	115	0.703728097	1.557440037	1.07E-08	1.80E-06	1.53E-06	373	tags=36%, list=8%, signal=34%	GRM5/SHISA9/LRFN5/TENM2/CHRM3/GRIA1/DMD/EPHA4/KCNH1/LRRTM4/NETO1/GRIN2B/GABRB1/GABRA4/PTPRO/LRRC7/GRIN1/IL1RAPL1/PTPRS/GRIN2A/CNKSR2/OPRD1/KCTD16/LRRTM3/CACNG8/LRFN2/SYNDIG1/CDH9/PTPRT/NLGN4Y/DLG2/NECTIN3/KCNB1/GABRB3/LRRC4C/NRCAM/GRIA3/HCN1/SORCS3/ADCY1/DNAJA3
Frontal cortex	FrC_ExN_L6ITCar3	Up	BP	GO:0051966	regulation of synaptic transmission, glutamatergic	33	0.70075545	1.471943616	0.004503408	0.049517911	0.042292877	864	tags=45%, list=18%, signal=37%	GRM5/MEF2C/GRIN2B/GRIN1/GRIN2A/CACNG8/TNR/HOMER1/IQSEC2/UCN/DGKZ/DGKI/TSHZ3/UNC13A/LRRK2
Frontal cortex	FrC_InN_CGE_LAMP5	Down	MF	GO:0044183	protein folding chaperone	26	0.734057079	1.715703697	2.53E-05	0.003689742	0.003198929	156	tags=35%, list=5%, signal=33%	DNAJB1/HSPD1/HSPA1A/HSPH1/HSPB1/HSPE1/HSP90AA1/HSP90AB1/HSPA9
Frontal cortex	FrC_InN_CGE_LAMP5	Down	BP	GO:0010232	vascular transport	29	0.731722283	1.723569816	9.52E-06	0.002470289	0.002141689	310	tags=52%, list=10%, signal=47%	SLC2A3/LEPR/APOE/ABCC4/SLC6A6/SLCO2B1/TFRC/ABCB1/SLC12A2/SLC6A13/ABCG2/SLC5A6/SLC38A3/SLC1A1/SLC7A5
Frontal cortex	FrC_InN_CGE_LAMP5	Down	BP	GO:0150104	transport across blood-brain barrier	29	0.731722283	1.723569816	9.52E-06	0.002470289	0.002141689	310	tags=52%, list=10%, signal=47%	SLC2A3/LEPR/APOE/ABCC4/SLC6A6/SLCO2B1/TFRC/ABCB1/SLC12A2/SLC6A13/ABCG2/SLC5A6/SLC38A3/SLC1A1/SLC7A5
Frontal cortex	FrC_InN_CGE_LAMP5	Up	CC	GO:0044853	plasma membrane raft	20	0.76370003	1.810479048	0.000406947	0.016316262	0.013982481	368	tags=40%, list=12%, signal=36%	ATP1A2/KCND2/TRPC4/IRS1/DLC1/FLOT1/SORBS1/MAPK1
Frontal cortex	FrC_InN_CGE_LAMP5	Up	MF	GO:0005244	voltage-gated monoatomic ion channel activity	23	0.757822052	1.831491781	0.00020353	0.011303629	0.009686825	317	tags=30%, list=10%, signal=28%	KCNIP4/KCND2/CACNA1C/CACNA2D3/KCNE4/CACNB2/KCNT2
Frontal cortex	FrC_InN_CGE_LAMP5	Up	MF	GO:0022832	voltage-gated channel activity	23	0.757822052	1.831491781	0.00020353	0.011303629	0.009686825	317	tags=30%, list=10%, signal=28%	KCNIP4/KCND2/CACNA1C/CACNA2D3/KCNE4/CACNB2/KCNT2
Frontal cortex	FrC_InN_CGE_LAMP5	Up	CC	GO:0034703	cation channel complex	28	0.745223342	1.827100203	5.53E-05	0.006189266	0.00530399	39	tags=21%, list=1%, signal=21%	KCNIP4/KCND2/GRIK1/CACNA1C/TRPC4/CACNA2D3
Frontal cortex	FrC_InN_CGE_LAMP5	Up	BP	GO:0008217	regulation of blood pressure	22	0.730591729	1.755149225	0.001267294	0.034525643	0.0295873	350	tags=41%, list=11%, signal=37%	ATP1A2/ARHGAP42/SOD1/NAV2/TPM1/COL1A2/MECP2/SMAD3/NR2F2
Frontal cortex	FrC_InN_CGE_LAMP5	Up	MF	GO:0022836	gated channel activity	35	0.708510901	1.768301316	4.35E-05	0.006189266	0.00530399	426	tags=31%, list=13%, signal=28%	KCNIP4/KCND2/GRIK1/CACNA1C/CACNA2D3/ITPR2/KCNE4/CACNB2/KCNT2/ITPR1/TRPC3
Frontal cortex	FrC_InN_CGE_LAMP5	Up	MF	GO:0022839	monoatomic ion gated channel activity	35	0.708510901	1.768301316	4.35E-05	0.006189266	0.00530399	426	tags=31%, list=13%, signal=28%	KCNIP4/KCND2/GRIK1/CACNA1C/CACNA2D3/ITPR2/KCNE4/CACNB2/KCNT2/ITPR1/TRPC3
Frontal cortex	FrC_InN_CGE_NDNF	Down	MF	GO:0015079	potassium ion transmembrane transporter activity	20	0.879044142	1.673600276	4.81E-06	0.000175441	0.000149137	233	tags=55%, list=8%, signal=51%	KCNC2/KCNQ3/KCNH7/KCND2/KCNB2/KCNIP4/KCNH5/KCNK2/SLC12A2/KCNK10/KCNMA1
Frontal cortex	FrC_InN_CGE_NDNF	Down	BP	GO:0071805	potassium ion transmembrane transport	29	0.838752418	1.61428314	2.84E-06	0.000112514	9.56E-05	294	tags=52%, list=10%, signal=47%	KCNC2/KCNQ3/KCNH7/KCND2/KCNB2/KCNIP4/RGS7/KCNH5/NETO1/NOS1AP/KCNK2/SLC12A2/KCNK10/KCNMA1/AKAP6
Frontal cortex	FrC_InN_CGE_NDNF	Down	MF	GO:0044325	transmembrane transporter binding	20	0.8282887	1.576967674	0.000184967	0.00324404	0.002757659	373	tags=55%, list=12%, signal=49%	KCNC2/PDE4D/FGF12/FGF13/RIMS1/KCNH5/CAMK2D/SLC8A1/AKAP6/PACS1/RIMS2
Frontal cortex	FrC_InN_CGE_NDNF	Down	BP	GO:0006813	potassium ion transport	31	0.823265766	1.590739964	6.26E-06	0.000215305	0.000183024	294	tags=48%, list=10%, signal=44%	KCNC2/KCNQ3/KCNH7/KCND2/KCNB2/KCNIP4/RGS7/KCNH5/NETO1/NOS1AP/KCNK2/SLC12A2/KCNK10/KCNMA1/AKAP6
Frontal cortex	FrC_InN_CGE_NDNF	Down	MF	GO:0005546	phosphatidylinositol-4,5-bisphosphate binding	20	0.818142103	1.557649706	0.000344393	0.005025377	0.004271918	209	tags=40%, list=7%, signal=38%	PLCB1/PARD3/SESTD1/GSN/FRMPD4/SYT9/MYO1B/ASAP1
Frontal cortex	FrC_InN_CGE_NDNF	Down	BP	GO:0070252	actin-mediated cell contraction	20	0.811656528	1.545301908	0.000527165	0.006819493	0.005797041	218	tags=45%, list=7%, signal=42%	PDE4D/CACNA1C/FGF12/FGF13/GSN/CAMK2D/NOS1AP/CACNB2/CACNA2D1
Frontal cortex	FrC_InN_CGE_NDNF	Down	MF	GO:0022843	voltage-gated monoatomic cation channel activity	29	0.800887161	1.541406752	6.04E-05	0.001280022	0.001088107	288	tags=52%, list=9%, signal=47%	KCNC2/KCNQ3/KCNH7/KCND2/KCNB2/CACNA1C/CACNA2D3/KCNH5/KCNK2/KCNK10/CACNB2/CACNA2D1/KCNMA1/SCN9A/CACNA1B
Frontal cortex	FrC_InN_CGE_NDNF	Down	MF	GO:1902936	phosphatidylinositol bisphosphate binding	24	0.795302065	1.528041432	0.000358077	0.005142774	0.004371714	375	tags=42%, list=12%, signal=37%	PLCB1/PARD3/SESTD1/GSN/FRMPD4/SYT9/MYO1B/ASAP1/CLVS1/PLCZ1
Frontal cortex	FrC_InN_CGE_NDNF	Down	BP	GO:0060048	cardiac muscle contraction	23	0.794488698	1.521826059	0.00027141	0.004231212	0.003596823	284	tags=48%, list=9%, signal=44%	DMD/PDE4D/CACNA1C/FGF12/FGF13/GSN/CAMK2D/NOS1AP/CACNB2/CACNA2D1/SLC8A1
Frontal cortex	FrC_InN_CGE_NDNF	Down	BP	GO:0001508	action potential	30	0.793938493	1.53305064	0.000104346	0.002091502	0.001777921	294	tags=47%, list=10%, signal=43%	KCNC2/KCNQ3/KCNH7/KCND2/DMD/CACNA1C/FGF12/FGF13/CAMK2D/NOS1AP/CACNB2/CACNA2D1/SLC8A1/AKAP6
Frontal cortex	FrC_InN_CGE_NDNF	Down	BP	GO:2001257	regulation of cation channel activity	20	0.792355332	1.508554621	0.001446488	0.015429209	0.013115896	294	tags=50%, list=10%, signal=45%	DMD/PDE4D/FGF12/FGF13/NETO1/CAMK2D/NOS1AP/CACNB2/CACNA2D1/AKAP6
Frontal cortex	FrC_InN_CGE_NDNF	Down	BP	GO:0007605	sensory perception of sound	24	0.789662872	1.517206656	0.000554668	0.007124753	0.006056534	171	tags=29%, list=6%, signal=28%	KCNQ3/LHFPL3/GRM7/CNTN5/LRP2/PCDH15/NAV2
Frontal cortex	FrC_InN_CGE_NDNF	Down	MF	GO:0005244	voltage-gated monoatomic ion channel activity	35	0.779652831	1.51483312	5.70E-05	0.001237015	0.001051548	288	tags=49%, list=9%, signal=44%	KCNC2/KCNQ3/KCNH7/KCND2/KCNB2/KCNIP4/CACNA1C/CACNA2D3/KCNH5/KCNK2/KCNK10/CACNB2/CACNA2D1/KCNMA1/SCN9A/GRIN2B/CACNA1B
Frontal cortex	FrC_InN_CGE_NDNF	Down	MF	GO:0022832	voltage-gated channel activity	35	0.779652831	1.51483312	5.70E-05	0.001237015	0.001051548	288	tags=49%, list=9%, signal=44%	KCNC2/KCNQ3/KCNH7/KCND2/KCNB2/KCNIP4/CACNA1C/CACNA2D3/KCNH5/KCNK2/KCNK10/CACNB2/CACNA2D1/KCNMA1/SCN9A/GRIN2B/CACNA1B
Frontal cortex	FrC_InN_CGE_NDNF	Down	BP	GO:0031644	regulation of nervous system process	31	0.778390588	1.504030735	0.000193851	0.003335707	0.002835582	373	tags=65%, list=12%, signal=57%	FGF12/CARTPT/PARD3/TMEM108/RIMS1/CELF4/SLC8A3/NETO1/GRM1/DLGAP4/NLGN1/GRIN2B/CUX2/CHRNA7/SYNE1/APP/MGLL/GRIN2D/TENM4/RIMS2
Frontal cortex	FrC_InN_CGE_NDNF	Down	BP	GO:0098742	cell-cell adhesion via plasma-membrane adhesion molecules	52	0.776357973	1.531412097	8.30E-07	4.21E-05	3.58E-05	496	tags=50%, list=16%, signal=43%	KIRREL3/ROBO1/NTNG1/TENM1/CDH18/ADGRL3/CNTN4/LRFN5/CDH9/PCDH15/CDH8/IL1RAPL1/ATP2C1/DCHS2/ACVR1/NLGN1/EMB/IL1RAP/TENM3/CDH2/TENM4/NECTIN3/CDH6/DAB1/CDH11/CRB1
Frontal cortex	FrC_InN_CGE_NDNF	Down	CC	GO:0099634	postsynaptic specialization membrane	31	0.774956309	1.497394914	0.000239241	0.00386173	0.003282738	486	tags=65%, list=16%, signal=55%	LRRTM3/KCND2/SORCS3/GRM5/SHISA9/CACNA1C/GABRB1/LRFN5/NETO1/GRM1/NLGN1/NETO2/GRIN2B/CHRNA7/GRIN2D/GABRA2/GRIA4/NECTIN3/SLC16A7/SORCS2
Frontal cortex	FrC_InN_CGE_NDNF	Down	BP	GO:0006937	regulation of muscle contraction	20	0.774955249	1.475426837	0.002833193	0.027198655	0.023120741	374	tags=55%, list=12%, signal=49%	DMD/PDE4D/KCNB2/CACNA1C/CHRM3/FGF13/SLC8A3/CAMK2D/SLC8A1/PPP1R12B/DOCK5
Frontal cortex	FrC_InN_CGE_NDNF	Down	BP	GO:0060078	regulation of postsynaptic membrane potential	30	0.770060209	1.486943015	0.000380504	0.005298003	0.00450367	388	tags=63%, list=13%, signal=56%	KCND2/GRM5/GABRB1/TMEM108/RIMS1/CELF4/SLC8A3/NETO1/GRM1/NLGN1/GRIN2B/CUX2/CHRNA7/SYNE1/APP/GRIN2D/RIMS2/GABRA2/GRIA4
Frontal cortex	FrC_InN_CGE_NDNF	Down	BP	GO:0030048	actin filament-based movement	24	0.767760608	1.475125077	0.001649178	0.017189151	0.014611969	218	tags=42%, list=7%, signal=39%	PDE4D/CACNA1C/FGF12/FGF13/GSN/CAMK2D/NOS1AP/MYO1B/CACNB2/CACNA2D1
Frontal cortex	FrC_InN_CGE_NDNF	Down	CC	GO:0045211	postsynaptic membrane	59	0.766135077	1.521106902	6.77E-07	3.62E-05	3.07E-05	416	tags=54%, list=14%, signal=48%	LRRC7/GRIP1/KCNC2/LRRTM3/KCND2/SORCS3/DMD/GRM5/SHISA9/CACNA1C/CHRM3/GRM7/GABRB1/LRFN5/CDH9/DNM3/FARP1/NETO1/IL1RAPL1/GRM1/GRID2IP/KCNMA1/NLGN1/NETO2/GRIN2B/CHRNA7/SYNE1/GRIN2D/GABRA2/GRIA4/KCTD16/NECTIN3
Frontal cortex	FrC_InN_CGE_NDNF	Down	BP	GO:0098815	modulation of excitatory postsynaptic potential	21	0.762340533	1.452934194	0.003388714	0.031217245	0.02653682	373	tags=62%, list=12%, signal=55%	TMEM108/RIMS1/CELF4/SLC8A3/NETO1/NLGN1/GRIN2B/CUX2/CHRNA7/SYNE1/APP/GRIN2D/RIMS2
Frontal cortex	FrC_InN_CGE_NDNF	Down	BP	GO:1902075	cellular response to salt	32	0.761537874	1.474374153	0.000205188	0.003402383	0.002892261	409	tags=41%, list=13%, signal=36%	KCNQ3/PLCB1/CHRM3/SYT9/PLCG2/MEF2A/CAMK2D/SLC12A2/NLGN1/CPNE4/CHRNA7/NEK7/BRAF
Frontal cortex	FrC_InN_CGE_NDNF	Down	BP	GO:0019722	calcium-mediated signaling	35	0.760402183	1.477429909	0.000230127	0.003747787	0.003185879	371	tags=43%, list=12%, signal=38%	DMD/GRM5/CACNA1C/CHRM3/RCAN2/NCALD/PLCG2/CAMK2D/RCAN1/GRIN2B/MCU/SLC8A1/AKAP6/PTPRJ/GRIN2D
Frontal cortex	FrC_InN_CGE_NDNF	Down	CC	GO:0043204	perikaryon	24	0.758431113	1.457199995	0.002685055	0.026050743	0.022144935	130	tags=29%, list=4%, signal=28%	GRIP1/KCNC2/KCND2/KCNB2/CACNA1C/TTLL7/SLC8A3
Frontal cortex	FrC_InN_CGE_NDNF	Down	BP	GO:0051963	regulation of synapse assembly	23	0.755940051	1.447986951	0.002425812	0.023661399	0.020113828	555	tags=65%, list=18%, signal=54%	LRRTM3/NEGR1/LRFN5/LINGO2/FARP1/IL1RAPL1/PDLIM5/NLGN1/CUX2/IL1RAP/LRRN1/APP/NTRK2/EPHA7/PTK2B
Frontal cortex	FrC_InN_CGE_NDNF	Down	CC	GO:0098839	postsynaptic density membrane	25	0.755704875	1.457203769	0.002314709	0.022699078	0.019295788	546	tags=64%, list=18%, signal=53%	LRRTM3/SORCS3/GRM5/SHISA9/CACNA1C/LRFN5/NETO1/GRM1/NETO2/GRIN2B/GRIN2D/GRIA4/NECTIN3/SLC16A7/SORCS2/SCN8A
Frontal cortex	FrC_InN_CGE_NDNF	Down	BP	GO:0050954	sensory perception of mechanical stimulus	26	0.755400161	1.45397092	0.001262225	0.013953324	0.011861291	262	tags=31%, list=9%, signal=28%	KCNQ3/LHFPL3/GRM7/CNTN5/LRP2/PCDH15/NAV2/SCN9A
Frontal cortex	FrC_InN_CGE_NDNF	Down	BP	GO:0019932	second-messenger-mediated signaling	48	0.752943021	1.482881161	4.69E-05	0.001119713	0.000951834	298	tags=38%, list=10%, signal=34%	KCNC2/DMD/PDE4D/GRM5/CACNA1C/CHRM3/PDE10A/RCAN2/NCALD/PLCG2/CAMK2D/NOS1AP/RCAN1/GRIN2B/MCU/SLC8A1/AKAP6/PTPRJ
Frontal cortex	FrC_InN_CGE_NDNF	Down	CC	GO:0034703	cation channel complex	42	0.75074362	1.466466068	5.30E-05	0.00119436	0.001015289	294	tags=40%, list=10%, signal=37%	KCNC2/KCNQ3/KCND2/PDE4D/KCNB2/KCNIP4/CACNA1C/CACNA2D3/KCNK2/CACNB2/CACNA2D1/KCNMA1/SCN9A/MCU/MICU1/CACNA1B/AKAP6
Frontal cortex	FrC_InN_CGE_NDNF	Down	BP	GO:0002027	regulation of heart rate	24	0.750713097	1.442371103	0.004280104	0.038648067	0.032853534	295	tags=42%, list=10%, signal=38%	DMD/PDE4D/CACNA1C/CAMK2D/NOS1AP/CACNB2/CACNA2D1/RNLS/SLC8A1/CHRNA7
Frontal cortex	FrC_InN_CGE_NDNF	Down	BP	GO:0007156	homophilic cell adhesion via plasma membrane adhesion molecules	35	0.750377781	1.457952913	0.000362276	0.005162434	0.004388426	488	tags=40%, list=16%, signal=34%	KIRREL3/ROBO1/CDH18/CNTN4/CDH9/PCDH15/CDH8/DCHS2/EMB/TENM3/CDH2/NECTIN3/CDH6/CDH11
Frontal cortex	FrC_InN_CGE_NDNF	Down	BP	GO:0006941	striated muscle contraction	32	0.748483114	1.449099505	0.000490003	0.006476566	0.00550553	284	tags=38%, list=9%, signal=34%	DMD/PDE4D/CACNA1C/FGF12/FGF13/GSN/SLC8A3/CAMK2D/NOS1AP/CACNB2/CACNA2D1/SLC8A1
Frontal cortex	FrC_InN_CGE_NDNF	Down	MF	GO:0005261	monoatomic cation channel activity	50	0.745264662	1.469797066	2.08E-05	0.000591635	0.000502931	295	tags=38%, list=10%, signal=35%	KCNC2/KCNQ3/KCNH7/KCND2/KCNB2/KCNIP4/CACNA1C/CACNA2D3/KCNH5/KCNK2/KCNK10/CACNB2/CACNA2D1/KCNMA1/SCN9A/GRIN2B/MCU/CACNA1B/CHRNA7
Frontal cortex	FrC_InN_CGE_NDNF	Down	BP	GO:0032412	regulation of monoatomic ion transmembrane transporter activity	40	0.743529268	1.450338678	0.00037139	0.005251279	0.004463951	359	tags=42%, list=12%, signal=38%	DMD/PDE4D/GRM5/SHISA9/FGF12/CHRM3/FGF13/HECW1/NETO1/DAPK1/CAMK2D/NOS1AP/CACNB2/CACNA2D1/NLGN1/AKAP6/APP
Frontal cortex	FrC_InN_CGE_NDNF	Down	BP	GO:0007188	adenylate cyclase-modulating G protein-coupled receptor signaling pathway	36	0.743265779	1.445287839	0.000480845	0.006476566	0.00550553	373	tags=36%, list=12%, signal=32%	FSHR/ADGRL3/PDE4D/GRM5/CALCRL/CHRM3/GRM7/GRM8/PTH2R/GRM1/GNAI3/AKAP13/RIMS2
Frontal cortex	FrC_InN_CGE_NDNF	Down	BP	GO:0006936	muscle contraction	52	0.742747315	1.465113082	2.47E-05	0.000672803	0.000571929	308	tags=38%, list=10%, signal=35%	KCND2/DMD/PDE4D/KCNB2/SULF1/CACNA1C/FGF12/CHRM3/FGF13/GSN/SLC8A3/RAP1GDS1/CAMK2D/NOS1AP/CACNB2/CACNA2D1/KCNMA1/SLC8A1/PPP1R12B/TMOD3
Frontal cortex	FrC_InN_CGE_NDNF	Down	BP	GO:0050803	regulation of synapse structure or activity	52	0.742390579	1.4644094	2.64E-05	0.000707851	0.000601723	359	tags=50%, list=12%, signal=45%	LRRTM3/NEGR1/CTNNA2/ZNF804A/FRMPD4/LRFN5/LINGO2/DNM3/FARP1/CDH8/SLC7A11/IL1RAPL1/CTTNBP2/ASAP1/CDKL5/PDLIM5/NLGN1/TANC2/GRIN2B/CUX2/CHRNA7/IL1RAP/LRRN1/CDH2/SYBU/APP
Frontal cortex	FrC_InN_CGE_NDNF	Down	BP	GO:0008016	regulation of heart contraction	35	0.741794474	1.441275903	0.00058159	0.007316005	0.006219111	295	tags=43%, list=10%, signal=39%	KCND2/DMD/PDE4D/CACNA1C/FGF13/SLC8A3/MEF2A/CAMK2D/NOS1AP/CELF2/CACNB2/CACNA2D1/RNLS/SLC8A1/CHRNA7
Frontal cortex	FrC_InN_CGE_NDNF	Down	BP	GO:0050807	regulation of synapse organization	51	0.739575129	1.459883038	4.07E-05	0.001016729	0.00086429	359	tags=49%, list=12%, signal=44%	LRRTM3/NEGR1/CTNNA2/ZNF804A/FRMPD4/LRFN5/LINGO2/DNM3/FARP1/CDH8/SLC7A11/IL1RAPL1/CTTNBP2/ASAP1/CDKL5/PDLIM5/NLGN1/TANC2/GRIN2B/CUX2/CHRNA7/IL1RAP/LRRN1/CDH2/APP
Frontal cortex	FrC_InN_CGE_NDNF	Down	CC	GO:0097060	synaptic membrane	85	0.738370729	1.485782371	8.55E-08	7.42E-06	6.31E-06	429	tags=49%, list=14%, signal=44%	LRRC7/GRIP1/KCNC2/LRRTM3/NTNG1/KCND2/SORCS3/DMD/CNTNAP4/GRM5/SHISA9/CACNA1C/CHRM3/GRM7/CNTN5/GABRB1/DGKI/LRFN5/RIMS1/CDH9/DNM3/FARP1/CDH8/NETO1/IL1RAPL1/GRM1/ERC2/ITSN2/GRID2IP/KCNMA1/NLGN1/NETO2/GRIN2B/CHRNA7/SYNE1/GRIN2D/RIMS2/GABRA2/GRIA4/KCTD16/NECTIN3/DENND1A
Frontal cortex	FrC_InN_CGE_NDNF	Down	BP	GO:0007416	synapse assembly	46	0.735200759	1.44636795	0.0001213	0.002328958	0.001979775	555	tags=57%, list=18%, signal=47%	KIRREL3/LRRTM3/NEGR1/ADGRL3/FGF13/CNTN5/LRFN5/CDH9/LINGO2/DNM3/FARP1/IL1RAPL1/PDLIM5/NLGN1/CUX2/IL1RAP/LRRN1/CDH2/APP/GABRA2/GAP43/NTRK2/EPHA7/GABRB3/PCLO/PTK2B
Frontal cortex	FrC_InN_CGE_NDNF	Down	BP	GO:0060047	heart contraction	40	0.734729364	1.433173462	0.000572432	0.007301505	0.006206785	295	tags=42%, list=10%, signal=39%	KCND2/DMD/PDE4D/CACNA1C/FGF12/FGF13/GSN/SLC8A3/MEF2A/CAMK2D/NOS1AP/CELF2/CACNB2/CACNA2D1/RNLS/SLC8A1/CHRNA7
Frontal cortex	FrC_InN_CGE_NDNF	Down	BP	GO:0003015	heart process	44	0.728533436	1.429139461	0.000230127	0.003747787	0.003185879	397	tags=45%, list=13%, signal=40%	KCND2/DMD/PDE4D/CACNA1C/FGF12/FGF13/GSN/SLC8A3/MEF2A/RAP1GDS1/CAMK2D/NOS1AP/CELF2/CACNB2/CACNA2D1/RNLS/SLC8A1/CHRNA7/AKAP13/ATG5
Frontal cortex	FrC_InN_CGE_NDNF	Down	BP	GO:0021543	pallium development	26	0.728142201	1.401505639	0.003573888	0.032757646	0.027846268	517	tags=42%, list=17%, signal=35%	KIRREL3/ROBO1/PLCB1/FGF13/TMEM108/FOXP2/CDON/CDH2/NTRK2/DAB1/TRAPPC9
Frontal cortex	FrC_InN_CGE_NDNF	Down	BP	GO:0042391	regulation of membrane potential	83	0.727454545	1.461294027	4.09E-07	2.57E-05	2.19E-05	388	tags=45%, list=13%, signal=40%	KCNC2/KCNQ3/KCNH7/KCND2/DMD/GRM5/CACNA1C/FGF12/FGF13/GABRB1/TMEM108/RIMS1/CELF4/SLC8A3/KCNH5/NETO1/CAMK2D/NOS1AP/KCNK2/GRM1/KCNK10/CACNB2/CACNA2D1/KCNMA1/NLGN1/GRIN2B/SLC4A4/CUX2/SLC8A1/AKAP6/CHRNA7/SYNE1/APP/GRIN2D/RIMS2/GABRA2/GRIA4
Frontal cortex	FrC_InN_CGE_NDNF	Down	BP	GO:0046434	organophosphate catabolic process	30	0.725761374	1.401404452	0.003015351	0.02835052	0.024099906	408	tags=33%, list=13%, signal=29%	PLCB1/PDE4D/PDE10A/DPYD/PLCG2/DPYS/PLA2G4C/FHIT/ENPP2/PLA2G4A
Frontal cortex	FrC_InN_CGE_NDNF	Down	BP	GO:0022898	regulation of transmembrane transporter activity	42	0.725337853	1.416839679	0.000344049	0.005025377	0.004271918	359	tags=40%, list=12%, signal=36%	DMD/PDE4D/GRM5/SHISA9/FGF12/CHRM3/FGF13/HECW1/NETO1/DAPK1/CAMK2D/NOS1AP/CACNB2/CACNA2D1/NLGN1/AKAP6/APP
Frontal cortex	FrC_InN_CGE_NDNF	Down	MF	GO:0046873	metal ion transmembrane transporter activity	70	0.72487793	1.444598833	7.99E-06	0.000264741	0.000225048	305	tags=36%, list=10%, signal=33%	KCNC2/KCNQ3/KCNH7/KCND2/KCNB2/KCNIP4/CACNA1C/CACNA2D3/SLC8A3/KCNH5/KCNK2/ATP2C1/SLC12A2/KCNK10/CACNB2/CACNA2D1/KCNMA1/SCN9A/GRIN2B/MCU/SLC4A4/SLC8A1/CACNA1B/CHRNA7/ATP7B
Frontal cortex	FrC_InN_CGE_NDNF	Down	BP	GO:0032409	regulation of transporter activity	44	0.724066215	1.420376264	0.000303037	0.004568092	0.003883194	359	tags=39%, list=12%, signal=35%	DMD/PDE4D/GRM5/SHISA9/FGF12/CHRM3/FGF13/HECW1/NETO1/DAPK1/CAMK2D/NOS1AP/CACNB2/CACNA2D1/NLGN1/AKAP6/APP
Frontal cortex	FrC_InN_CGE_NDNF	Down	BP	GO:0055074	calcium ion homeostasis	54	0.722956913	1.429348098	8.52E-05	0.001765319	0.001500644	461	tags=50%, list=15%, signal=43%	PLCB1/DMD/PDE4D/GRM5/CACNA1C/SLC8A3/PLCG2/RAP1GDS1/CAMK2D/GRM1/ATP2C1/CACNB2/ERC2/GRID2IP/MCU/MICU1/SLC8A1/AKAP6/CHRNA7/ATP7B/SLC10A7/APP/FAM20A/ATG5/SLC35G1/TMEM64/TRPC3
Frontal cortex	FrC_InN_CGE_NDNF	Down	MF	GO:0004930	G protein-coupled receptor activity	57	0.72247759	1.433462523	4.29E-05	0.001044215	0.000887655	165	tags=21%, list=5%, signal=20%	FSHR/SORCS3/ADGRL3/GRM5/CALCRL/CHRM3/GRM7/GABRB1/GRM8/QRFPR/PTH2R/GRM1
Frontal cortex	FrC_InN_CGE_NDNF	Down	BP	GO:0006874	intracellular calcium ion homeostasis	53	0.720218946	1.42290951	0.000114498	0.002270052	0.001929701	461	tags=49%, list=15%, signal=42%	PLCB1/DMD/PDE4D/GRM5/CACNA1C/SLC8A3/PLCG2/RAP1GDS1/CAMK2D/GRM1/ATP2C1/CACNB2/ERC2/GRID2IP/MCU/MICU1/SLC8A1/AKAP6/CHRNA7/ATP7B/SLC10A7/APP/ATG5/SLC35G1/TMEM64/TRPC3
Frontal cortex	FrC_InN_CGE_NDNF	Down	BP	GO:0030001	metal ion transport	136	0.718630558	1.469491306	5.42E-10	1.65E-07	1.40E-07	323	tags=35%, list=11%, signal=32%	NKAIN2/KCNC2/KCNQ3/PLCB1/KCNH7/KCND2/DMD/PDE4D/KCNB2/KCNIP4/CACNA1C/CALCRL/FGF12/FGF13/RGS7/LRP2/SESTD1/CYBRD1/CACNA2D3/SLC8A3/LGALS3/PLCG2/KCNH5/HECW1/NETO1/TMEM163/CAMK2D/NOS1AP/KCNK2/ATP2C1/SLC12A2/KCNK10/CACNB2/CACNA2D1/KCNMA1/SCN9A/GRIN2B/MCU/SLC4A4/MICU1/SLC8A1/CACNA1B/AKAP6/CHRNA7/ATP7B/SLC10A7/CNKSR3
Frontal cortex	FrC_InN_CGE_NDNF	Down	BP	GO:0034765	regulation of monoatomic ion transmembrane transport	79	0.71856424	1.440879921	3.18E-06	0.000123468	0.000104957	294	tags=37%, list=10%, signal=34%	KCNC2/KCNQ3/KCNH7/KCND2/DMD/PDE4D/KCNB2/KCNIP4/GRM5/CACNA1C/FGF12/FGF13/RGS7/SESTD1/CACNA2D3/KCNH5/HECW1/NETO1/CAMK2D/NOS1AP/KCNK10/CACNB2/CACNA2D1/KCNMA1/SCN9A/GRIN2B/SLC8A1/CACNA1B/AKAP6
Frontal cortex	FrC_InN_CGE_NDNF	Down	BP	GO:0035249	synaptic transmission, glutamatergic	26	0.716419031	1.378941244	0.005619933	0.048813131	0.041494542	724	tags=65%, list=24%, signal=50%	GRM5/GRM7/GRM8/DGKI/CDH8/GRM1/NLGN1/GRIN2B/CDH2/GRIN2D/GRIA4/PTK2B/PRKN/NR3C1/NF1/GRIN2A/DTNBP1
Frontal cortex	FrC_InN_CGE_NDNF	Down	BP	GO:0010959	regulation of metal ion transport	58	0.715537417	1.420470832	0.0001213	0.002328958	0.001979775	323	tags=34%, list=11%, signal=31%	NKAIN2/KCNC2/DMD/PDE4D/KCNIP4/CACNA1C/FGF12/FGF13/RGS7/SESTD1/LGALS3/HECW1/NETO1/CAMK2D/NOS1AP/CACNB2/CACNA2D1/SLC8A1/AKAP6/CNKSR3
Frontal cortex	FrC_InN_CGE_NDNF	Down	BP	GO:1903522	regulation of blood circulation	40	0.715296403	1.395267253	0.001610715	0.016884736	0.014353195	295	tags=40%, list=10%, signal=37%	KCND2/DMD/PDE4D/CACNA1C/CHRM3/FGF13/SLC8A3/MEF2A/CAMK2D/NOS1AP/CELF2/CACNB2/CACNA2D1/RNLS/SLC8A1/CHRNA7
Frontal cortex	FrC_InN_CGE_NDNF	Down	BP	GO:0006814	sodium ion transport	38	0.714847837	1.394449007	0.00129778	0.014174554	0.012049352	323	tags=37%, list=11%, signal=33%	NKAIN2/DMD/FGF12/FGF13/SLC8A3/HECW1/NETO1/CAMK2D/SLC12A2/SCN9A/SLC4A4/SLC8A1/SLC10A7/CNKSR3
Frontal cortex	FrC_InN_CGE_NDNF	Down	BP	GO:0043269	regulation of monoatomic ion transport	92	0.71464141	1.441491553	9.50E-07	4.68E-05	3.98E-05	397	tags=39%, list=13%, signal=35%	NKAIN2/KCNC2/KCNQ3/KCNH7/KCND2/DMD/PDE4D/KCNB2/KCNIP4/GRM5/CACNA1C/FGF12/FGF13/RGS7/SESTD1/CACNA2D3/LGALS3/KCNH5/HECW1/NETO1/CAMK2D/NOS1AP/KCNK10/CACNB2/CACNA2D1/KCNMA1/SCN9A/GRIN2B/SLC8A1/CACNA1B/AKAP6/CNKSR3/MAOB/PRKG2/GRIN2D/ATG5
Frontal cortex	FrC_InN_CGE_NDNF	Down	MF	GO:0005516	calmodulin binding	32	0.713580114	1.381525611	0.003163342	0.029589417	0.025153054	458	tags=41%, list=15%, signal=35%	KCNQ3/PLCB1/CACNA1C/SLC8A3/KCNH5/DAPK1/CAMK2D/MYO1B/SLC8A1/PHKB/TJP1/MAP2/GAP43
Frontal cortex	FrC_InN_CGE_NDNF	Down	BP	GO:0051962	positive regulation of nervous system development	44	0.713471279	1.399592536	0.000682336	0.008465013	0.007195847	468	tags=43%, list=15%, signal=37%	ROBO1/LRRTM3/GRM5/LRP2/LINGO2/PLXNA4/IL1RAPL1/CHODL/CDKL5/CDON/NLGN1/CUX2/IL1RAP/LRRN1/TENM4/PRKCH/BRAF/NGF/NTRK2
Frontal cortex	FrC_InN_CGE_NDNF	Down	MF	GO:0022836	gated channel activity	51	0.713284245	1.407986194	0.000293923	0.004467631	0.003797796	567	tags=53%, list=19%, signal=44%	KCNC2/KCNQ3/KCNH7/KCND2/KCNB2/KCNIP4/CACNA1C/GABRB1/CACNA2D3/KCNH5/KCNK2/KCNK10/CACNB2/CACNA2D1/KCNMA1/SCN9A/GRIN2B/CACNA1B/CHRNA7/GRIN2D/GABRA2/GRIA4/TRPC3/GABRB3/SCN8A/PTK2B/GLRA3
Frontal cortex	FrC_InN_CGE_NDNF	Down	MF	GO:0022839	monoatomic ion gated channel activity	51	0.713284245	1.407986194	0.000293923	0.004467631	0.003797796	567	tags=53%, list=19%, signal=44%	KCNC2/KCNQ3/KCNH7/KCND2/KCNB2/KCNIP4/CACNA1C/GABRB1/CACNA2D3/KCNH5/KCNK2/KCNK10/CACNB2/CACNA2D1/KCNMA1/SCN9A/GRIN2B/CACNA1B/CHRNA7/GRIN2D/GABRA2/GRIA4/TRPC3/GABRB3/SCN8A/PTK2B/GLRA3
Frontal cortex	FrC_InN_CGE_NDNF	Down	BP	GO:0003012	muscle system process	68	0.710638305	1.416073605	2.22E-05	0.00061354	0.000521552	308	tags=35%, list=10%, signal=32%	KCND2/DMD/PDE4D/KCNB2/SULF1/CACNA1C/FGF12/CHRM3/FGF13/GSN/SLC8A3/MEF2A/RAP1GDS1/CAMK2D/NOS1AP/CACNB2/CACNA2D1/PDLIM5/KCNMA1/TBCE/SLC8A1/AKAP6/PPP1R12B/TMOD3
Frontal cortex	FrC_InN_CGE_NDNF	Down	BP	GO:0050808	synapse organization	104	0.705523398	1.43138239	1.10E-06	5.30E-05	4.50E-05	382	tags=40%, list=13%, signal=37%	KIRREL3/LRRTM3/NEGR1/NTNG1/CTNNA2/ADGRL3/GRM5/FGF13/CNTN5/ZNF804A/SEZ6L/TMEM108/FRMPD4/LRFN5/CDH9/LINGO2/PLXNA4/DNM3/FARP1/CDH8/SLC7A11/SLC8A3/IL1RAPL1/NOS1AP/CTTNBP2/CACNB2/ASAP1/ERC2/CDKL5/PDLIM5/NLGN1/TANC2/GRIN2B/PPFIBP1/CUX2/CHRNA7/IL1RAP/LRRN1/CDH2/SYBU/APP/GABRA2
Frontal cortex	FrC_InN_CGE_NDNF	Down	BP	GO:0098662	inorganic cation transmembrane transport	123	0.705045319	1.437741381	2.95E-08	3.16E-06	2.69E-06	305	tags=33%, list=10%, signal=31%	KCNC2/KCNQ3/PLCB1/KCNH7/KCND2/DMD/PDE4D/KCNB2/KCNIP4/CACNA1C/FGF12/FGF13/RGS7/SESTD1/CACNA2D3/SLC8A3/PLCG2/KCNH5/HECW1/NETO1/TMEM163/CAMK2D/NOS1AP/KCNK2/ATP2C1/SLC12A2/SLC15A1/KCNK10/CACNB2/CACNA2D1/KCNMA1/SCN9A/GRIN2B/MCU/SLC4A4/MICU1/SLC8A1/CACNA1B/AKAP6/CHRNA7/ATP7B
Frontal cortex	FrC_InN_CGE_NDNF	Down	BP	GO:0006812	monoatomic cation transport	152	0.70124489	1.438449672	4.72E-09	7.37E-07	6.27E-07	397	tags=34%, list=13%, signal=31%	NKAIN2/KCNC2/KCNQ3/PLCB1/KCNH7/KCND2/DMD/PDE4D/KCNB2/KCNIP4/CACNA1C/CALCRL/FGF12/FGF13/RGS7/LRP2/SESTD1/CYBRD1/CACNA2D3/SLC8A3/LGALS3/PLCG2/KCNH5/HECW1/NETO1/TMEM163/CAMK2D/NOS1AP/KCNK2/ATP2C1/SLC12A2/SLC15A1/KCNK10/CACNB2/CACNA2D1/KCNMA1/SCN9A/GRIN2B/MCU/SLC4A4/MICU1/SLC8A1/CACNA1B/AKAP6/CHRNA7/ATP7B/SLC10A7/CNKSR3/GRIN2D/PLCZ1/SLC36A1/ATG5
Frontal cortex	FrC_InN_CGE_NDNF	Down	CC	GO:0098794	postsynapse	123	0.701061118	1.429616725	5.19E-08	5.26E-06	4.47E-06	574	tags=51%, list=19%, signal=43%	LRRC7/GRIP1/KCNC2/PLCB1/LRRTM3/KCND2/SORCS3/DMD/GRM5/SHISA9/CACNA1C/CHRM3/GRM7/ZNF804A/GABRB1/TMEM108/DGKI/FRMPD4/LRFN5/CDH9/DNM3/FARP1/CELF4/SLC8A3/NETO1/IL1RAPL1/DAPK1/GRM1/ERBIN/DLGAP4/CTTNBP2/PKP4/ASAP1/CDKL5/PDLIM5/GRID2IP/KCNMA1/NLGN1/NETO2/TANC2/GRIN2B/SLC8A1/CHRNA7/SYNE1/CDH2/APP/GRIN2D/GABRA2/GRIA4/KCTD16/NECTIN3/TRIO/GAP43/NTRK2/SLC16A7/SORCS2/GABRB3/PCLO/CPEB4/SCN8A/PTK2B/GLRA3/PRKN
Frontal cortex	FrC_InN_CGE_NDNF	Down	BP	GO:0099537	trans-synaptic signaling	127	0.700744963	1.429943816	1.06E-07	8.82E-06	7.50E-06	664	tags=57%, list=22%, signal=47%	KCNQ3/PLCB1/NTNG1/KCND2/SORCS3/CNTNAP4/GRM5/SHISA9/FGF12/CHRM3/GRM7/CNTN4/CARTPT/GABRB1/TMEM108/GRM8/DGKI/RIMS1/FARP1/CDH8/CELF4/SLC7A11/SLC8A3/SYT9/NETO1/IL1RAPL1/GRM1/SLC12A2/DLGAP4/EXOC4/CACNB2/ERC2/CDKL5/GRID2IP/NLGN1/GRIN2B/CUX2/CACNA1B/CHRNA7/SYNE1/IL1RAP/CDH2/SYBU/APP/GRIN2D/RIMS2/GABRA2/GRIA4/BRAF/TRIO/NGF/DYSF/RPS6KA3/NTRK2/SORCS2/CDH11/EPHA7/GABRB3/PCLO/NMU/RAB3B/PTK2B/GLRA3/PLCL2/PRKN/…
Frontal cortex	FrC_InN_CGE_NDNF	Down	MF	GO:0022890	inorganic cation transmembrane transporter activity	84	0.700510211	1.407765797	1.49E-05	0.000461876	0.000392626	388	tags=36%, list=13%, signal=32%	KCNC2/KCNQ3/KCNH7/KCND2/KCNB2/KCNIP4/CACNA1C/CACNA2D3/SLC8A3/SLC2A13/KCNH5/KCNK2/ATP2C1/SLC12A2/SLC15A1/KCNK10/CACNB2/CACNA2D1/KCNMA1/SCN9A/GRIN2B/MCU/SLC4A4/SLC8A1/CACNA1B/CHRNA7/ATP7B/GRIN2D/SLC36A1/GRIA4
Frontal cortex	FrC_InN_CGE_NDNF	Up	BP	GO:0086065	cell communication involved in cardiac conduction	26	0.78121421	1.763849508	4.42E-05	0.002660779	0.002122539	728	tags=42%, list=9%, signal=39%	ATP1B1/CALM1/CALM3/CALM2/ATP1A1/ATP1A3/SCN1B/RYR2/KCNN2/CACNA1D/SCN3B
Frontal cortex	FrC_InN_CGE_NDNF	Up	MF	GO:0019829	ATPase-coupled monoatomic cation transmembrane transporter activity	33	0.757667668	1.736275229	0.00104007	0.033504128	0.026726689	1160	tags=55%, list=14%, signal=47%	ATP6V0C/ATP6V0E2/ATP6V1A/ATP6V1G1/ATP6V1B2/ATP1A1/ATP13A2/ATP6V1D/ATP6V1F/ATP2B2/ATP6V1G2/ATP1A3/ATP6V0D1/ATP2B3/ATP6V1E1/ATP6V1C1/ATP5F1B/ATP6V0A1
Frontal cortex	FrC_InN_CGE_NDNF	Up	BP	GO:1904427	positive regulation of calcium ion transmembrane transport	36	0.751140096	1.735538276	0.002090411	0.04921678	0.039260881	732	tags=33%, list=9%, signal=31%	ATP1B1/CALM1/THY1/CALM3/GRIN1/CALM2/RYR2/ADCYAP1R1/NIPSNAP2/PDPK1/PPP3CB/CX3CL1
Frontal cortex	FrC_InN_CGE_NDNF	Up	BP	GO:0070527	platelet aggregation	31	0.750786295	1.712521472	0.000353162	0.014994856	0.011961596	356	tags=16%, list=4%, signal=16%	GNAS/ACTB/ACTG1/STXBP1/IL6ST
Frontal cortex	FrC_InN_CGE_NDNF	Up	BP	GO:0035306	positive regulation of dephosphorylation	28	0.740325075	1.679195408	0.000180428	0.008682204	0.00692591	1119	tags=36%, list=13%, signal=31%	HSP90AB1/CALM1/CALM3/CALM2/NSMF/MEF2C/PTPA/PIN1/ANKLE2/CAMTA1
Frontal cortex	FrC_InN_CGE_NDNF	Up	BP	GO:0021762	substantia nigra development	27	0.732720958	1.660633218	0.000289946	0.013080168	0.010434224	1082	tags=52%, list=13%, signal=45%	ACTB/CALM1/CALM3/YWHAH/CALM2/INA/SYNGR3/DYNLL1/SUDS3/CKB/YWHAE/ATP5PF/FGF9/CDC42
Frontal cortex	FrC_InN_CGE_NDNF	Up	BP	GO:0008037	cell recognition	47	0.725718928	1.710119344	0.000691495	0.024956056	0.019907778	700	tags=23%, list=8%, signal=22%	OPCML/RTN4/NTM/NCAM2/CDK5R1/EPHB1/SEMA5A/EPHA3/EPHA4/DLG1/ADGRB1
Frontal cortex	FrC_InN_CGE_NDNF	Up	BP	GO:0051926	negative regulation of calcium ion transport	28	0.710892883	1.612437704	0.000490493	0.018831814	0.015022389	748	tags=25%, list=9%, signal=23%	CALM1/CALM3/CALM2/VDAC1/TMBIM6/PPP3CB/YWHAE
Frontal cortex	FrC_InN_CGE_NDNF	Up	BP	GO:0034109	homotypic cell-cell adhesion	40	0.709989615	1.654495607	0.000366833	0.015217241	0.012138996	356	tags=12%, list=4%, signal=12%	GNAS/ACTB/ACTG1/STXBP1/IL6ST
Frontal cortex	FrC_InN_CGE_NDNF	Up	BP	GO:0007019	microtubule depolymerization	25	0.704862307	1.584782093	0.00095279	0.031546955	0.025165426	578	tags=32%, list=7%, signal=30%	MAP1A/MAP1B/STMN2/STMN3/STMN1/CCSAP/BMERB1/WDR47
Frontal cortex	FrC_InN_CGE_NDNF	Up	MF	GO:0048156	tau protein binding	28	0.702509611	1.593422878	0.000802201	0.02757281	0.021995198	1596	tags=50%, list=19%, signal=41%	HSP90AB1/ACTB/MAP1A/DCTN1/PPP2CA/PIN1/PPP2CB/FKBP4/GSK3A/SNCA/MARK4/BRSK1/BRSK2/STUB1
Frontal cortex	FrC_InN_CGE_NDNF	Up	BP	GO:1902305	regulation of sodium ion transmembrane transport	25	0.700693966	1.575410174	0.001119292	0.034525848	0.027541729	752	tags=36%, list=9%, signal=33%	ATP1B1/YWHAH/SCN2B/FXYD6/SCN1B/DLG1/SCN3B/UTRN/FXYD7
Frontal cortex	FrC_InN_CGE_VIP	Down	BP	GO:0071867	response to monoamine	20	0.791263206	1.636177374	0.000220332	0.003018678	0.002224845	477	tags=50%, list=12%, signal=44%	APLP1/PDE4B/CHRM2/PRKD1/HRH1/GNG2/RNLS/HTR1E/ABL1/ADCY6
Frontal cortex	FrC_InN_CGE_VIP	Down	BP	GO:0071869	response to catecholamine	20	0.791263206	1.636177374	0.000220332	0.003018678	0.002224845	477	tags=50%, list=12%, signal=44%	APLP1/PDE4B/CHRM2/PRKD1/HRH1/GNG2/RNLS/HTR1E/ABL1/ADCY6
Frontal cortex	FrC_InN_CGE_VIP	Down	BP	GO:0003300	cardiac muscle hypertrophy	21	0.787721449	1.635646729	0.000391573	0.004765529	0.003512319	684	tags=71%, list=17%, signal=60%	PRKG1/PDLIM5/FOXO1/AKAP6/PRKCA/IGF1/HDAC4/ADRA1A/PPARG/SORBS2/CAMK2D/SMAD3/FOXP1/PPP3CA/JARID2
Frontal cortex	FrC_InN_CGE_VIP	Down	BP	GO:0014896	muscle hypertrophy	21	0.787721449	1.635646729	0.000391573	0.004765529	0.003512319	684	tags=71%, list=17%, signal=60%	PRKG1/PDLIM5/FOXO1/AKAP6/PRKCA/IGF1/HDAC4/ADRA1A/PPARG/SORBS2/CAMK2D/SMAD3/FOXP1/PPP3CA/JARID2
Frontal cortex	FrC_InN_CGE_VIP	Down	BP	GO:0014897	striated muscle hypertrophy	21	0.787721449	1.635646729	0.000391573	0.004765529	0.003512319	684	tags=71%, list=17%, signal=60%	PRKG1/PDLIM5/FOXO1/AKAP6/PRKCA/IGF1/HDAC4/ADRA1A/PPARG/SORBS2/CAMK2D/SMAD3/FOXP1/PPP3CA/JARID2
Frontal cortex	FrC_InN_CGE_VIP	Down	BP	GO:0010469	regulation of signaling receptor activity	29	0.784094797	1.668806224	1.37E-05	0.000348264	0.00025668	424	tags=41%, list=10%, signal=37%	GREM2/RELN/PARK7/NLGN1/DLGAP1/ITGB1/DLGAP4/SHANK1/NETO1/PPARG/PDE4D/NCOA3
Frontal cortex	FrC_InN_CGE_VIP	Down	MF	GO:0008081	phosphoric diester hydrolase activity	21	0.780908191	1.621499491	0.000556896	0.006125855	0.004514915	478	tags=52%, list=12%, signal=46%	PLCG2/PDE4B/PDE3A/PLCH1/PLCL1/PLCB1/PDE8A/SMPD3/PDE4D/PDE10A/PDE7B
Frontal cortex	FrC_InN_CGE_VIP	Down	BP	GO:0007189	adenylate cyclase-activating G protein-coupled receptor signaling pathway	23	0.778555992	1.628687178	0.000176242	0.002545124	0.001875823	512	tags=52%, list=13%, signal=46%	APLP1/PDE4B/ABCA1/PRKCA/ADGRL3/ADGRL2/GNG2/ADRA1A/PDE4D/ADCY9/ADCY6/GPR161
Frontal cortex	FrC_InN_CGE_VIP	Down	BP	GO:0006937	regulation of muscle contraction	28	0.770019609	1.636440533	6.83E-05	0.001221157	0.000900024	398	tags=36%, list=10%, signal=32%	PRKG1/PDE4B/DOCK4/CHRM2/PRKD1/SLC8A1/ADRA1A/SLC8A3/PDE4D/CAMK2D
Frontal cortex	FrC_InN_CGE_VIP	Down	BP	GO:0062014	negative regulation of small molecule metabolic process	21	0.768578722	1.595898237	0.001045291	0.010006801	0.007375274	185	tags=19%, list=5%, signal=18%	FIS1/PRKG1/PID1/HDAC4
Frontal cortex	FrC_InN_CGE_VIP	Down	BP	GO:0035249	synaptic transmission, glutamatergic	29	0.767762349	1.634045516	4.58E-05	0.00088037	0.000648856	409	tags=55%, list=10%, signal=50%	GRM7/RELN/GRIK1/NLGN1/UNC13C/GRIN3A/NRXN1/GRM3/GRID1/SYT1/UNC13B/CDH8/UNC13A/GRIK4/CACNB4/GRIN2B
Frontal cortex	FrC_InN_CGE_VIP	Down	BP	GO:0031644	regulation of nervous system process	27	0.767210593	1.626343069	0.000123691	0.001938385	0.001428641	621	tags=56%, list=15%, signal=47%	RELN/NLGN1/CELF4/DLGAP1/DLGAP4/NRXN1/UNC13B/SHANK1/CUX2/TMEM108/SLC8A3/NETO1/GRIN2B/BAIAP2/DLG4
Frontal cortex	FrC_InN_CGE_VIP	Down	CC	GO:0042383	sarcolemma	30	0.765275453	1.631652233	6.82E-05	0.001221157	0.000900024	398	tags=47%, list=10%, signal=42%	PRKG1/SGCZ/DTNA/UTRN/ANK1/AKAP6/SLC8A1/ITGB1/CAPN3/KCNJ3/SLC8A3/NOS1AP/CACNB2/CAMK2D
Frontal cortex	FrC_InN_CGE_VIP	Down	BP	GO:0097120	receptor localization to synapse	24	0.764723466	1.603799827	0.000289946	0.003769292	0.002778067	458	tags=46%, list=11%, signal=41%	GPC6/RELN/GRIP1/NLGN1/ERBB4/CEP112/NETO1/DLG2/ARHGAP44/STX3/GPHN
Frontal cortex	FrC_InN_CGE_VIP	Down	BP	GO:0007599	hemostasis	26	0.762301593	1.611776636	0.000155464	0.002309745	0.001702343	220	tags=23%, list=5%, signal=22%	PLCG2/PRKG1/PRKCA/TSPAN18/VAV3/PRKCQ
Frontal cortex	FrC_InN_CGE_VIP	Down	CC	GO:0030175	filopodium	24	0.761981523	1.598049347	0.000326473	0.00414984	0.00305854	635	tags=46%, list=16%, signal=39%	MYO3B/UTRN/NLGN1/OSBPL3/ITGB1/UNC5C/NOS1AP/GPM6A/ABI1/BAIAP2/MAP2
Frontal cortex	FrC_InN_CGE_VIP	Down	BP	GO:0007156	homophilic cell adhesion via plasma membrane adhesion molecules	34	0.759721104	1.631361641	2.83E-05	0.000617628	0.000455208	392	tags=44%, list=10%, signal=40%	SDK1/PCDH11Y/CDH18/CDH10/ITGB1/ROBO2/FAT3/PCDH11X/CADM1/CDH8/CDH7/DSCAM/CNTN4/DSCAML1/CDH12
Frontal cortex	FrC_InN_CGE_VIP	Down	BP	GO:0060078	regulation of postsynaptic membrane potential	31	0.757441885	1.619181198	8.07E-05	0.00139805	0.001030399	716	tags=68%, list=18%, signal=56%	RELN/GRIK1/NLGN1/GRIN3A/CELF4/NRXN1/GRID1/UNC13B/SHANK1/CUX2/KCND2/TMEM108/SLC8A3/NETO1/GRIK4/GRIN2B/GRIA3/BAIAP2/DLG4/PPP3CA/INSYN2B
Frontal cortex	FrC_InN_CGE_VIP	Down	BP	GO:0035418	protein localization to synapse	29	0.753134963	1.602913728	0.00010445	0.001671202	0.001231719	621	tags=52%, list=15%, signal=44%	GPC6/RELN/GRIP1/NLGN1/ERBB4/NRXN1/SHANK1/NETO1/DLG2/ARHGAP44/STX3/RAB27B/BAIAP2/MAPT/DLG4
Frontal cortex	FrC_InN_CGE_VIP	Down	BP	GO:0099565	chemical synaptic transmission, postsynaptic	22	0.75150905	1.570046078	0.001318823	0.011974074	0.008825205	716	tags=68%, list=18%, signal=56%	RELN/NLGN1/CELF4/NRXN1/UNC13B/SHANK1/CUX2/TMEM108/SLC8A3/NETO1/GRIN2B/BAIAP2/DLG4/PPP3CA/INSYN2B
Frontal cortex	FrC_InN_CGE_VIP	Down	BP	GO:1901890	positive regulation of cell junction assembly	23	0.750518508	1.570034633	0.000748691	0.007640971	0.005631595	672	tags=65%, list=17%, signal=55%	CNTNAP2/LRRTM3/NLGN1/NRXN1/CUX2/FLRT2/IL1RAPL1/LINGO2/EFNA5/NPHP4/ABL1/SMAD3/FERMT2/EEF2K/CLSTN2
Frontal cortex	FrC_InN_CGE_VIP	Down	BP	GO:0051963	regulation of synapse assembly	25	0.749781527	1.576530723	0.000591932	0.006358403	0.004686309	672	tags=60%, list=17%, signal=50%	PDLIM5/LRRTM3/NLGN1/ROBO2/NRXN1/SLIT1/CUX2/FLRT2/IL1RAPL1/LINGO2/EFNA5/NEGR1/EEF2K/COLQ/CLSTN2
Frontal cortex	FrC_InN_CGE_VIP	Down	BP	GO:0007596	blood coagulation	25	0.745900691	1.56837067	0.000793827	0.00782878	0.005770016	220	tags=20%, list=5%, signal=19%	PLCG2/PRKG1/PRKCA/VAV3/PRKCQ
Frontal cortex	FrC_InN_CGE_VIP	Down	BP	GO:0050817	coagulation	25	0.745900691	1.56837067	0.000793827	0.00782878	0.005770016	220	tags=20%, list=5%, signal=19%	PLCG2/PRKG1/PRKCA/VAV3/PRKCQ
Frontal cortex	FrC_InN_CGE_VIP	Down	BP	GO:0055013	cardiac muscle cell development	21	0.743273645	1.543354072	0.003179223	0.022946565	0.016912218	474	tags=43%, list=12%, signal=38%	PRKG1/PDLIM5/AKAP6/SLC8A1/PRICKLE1/IGF1/ADRA1A/SORBS2/FOXP1
Frontal cortex	FrC_InN_CGE_VIP	Down	BP	GO:0055017	cardiac muscle tissue growth	20	0.741770427	1.533835998	0.003222878	0.023003195	0.016953956	727	tags=70%, list=18%, signal=58%	PRKG1/PDLIM5/AKAP6/ERBB4/IGF1/ZFPM2/ADRA1A/SORBS2/TGFBR3/ABL1/FOXP1/JARID2/FGFR2/SKI
Frontal cortex	FrC_InN_CGE_VIP	Down	BP	GO:0060419	heart growth	21	0.7395329	1.535586685	0.003699791	0.025022031	0.018441891	727	tags=67%, list=18%, signal=55%	PRKG1/PDLIM5/AKAP6/ERBB4/IGF1/ZFPM2/ADRA1A/SORBS2/TGFBR3/ABL1/FOXP1/JARID2/FGFR2/SKI
Frontal cortex	FrC_InN_CGE_VIP	Down	BP	GO:0055006	cardiac cell development	24	0.733622311	1.538573599	0.001411047	0.012465154	0.009187144	474	tags=42%, list=12%, signal=37%	PRKG1/PDLIM5/AKAP6/SLC8A1/PRICKLE1/IGF1/ADRA1A/SORBS2/TGFBR3/FOXP1
Frontal cortex	FrC_InN_CGE_VIP	Down	CC	GO:0015935	small ribosomal subunit	21	0.732738866	1.521479363	0.004670962	0.029852404	0.022002002	515	tags=38%, list=13%, signal=33%	RPS6/RPS9/RPS14/RPS3A/RPS27A/RPS21/RPS12/RPS7
Frontal cortex	FrC_InN_CGE_VIP	Down	BP	GO:0060997	dendritic spine morphogenesis	20	0.731814104	1.513248271	0.004979897	0.031464282	0.023189998	621	tags=55%, list=15%, signal=47%	RELN/PDLIM5/NLGN1/PPFIA2/SHANK1/CUX2/ARHGAP44/BAIAP2/CTNND2/EEF2K/DLG4
Frontal cortex	FrC_InN_CGE_VIP	Down	CC	GO:0048786	presynaptic active zone	24	0.730782203	1.532617245	0.001650829	0.013989249	0.010310442	417	tags=42%, list=10%, signal=38%	GRM7/CDH10/UNC13C/PPFIA2/UNC13B/ERC2/UNC13A/ARHGAP44/GPM6A/STX3
Frontal cortex	FrC_InN_CGE_VIP	Down	BP	GO:0043502	regulation of muscle adaptation	21	0.729537474	1.514831903	0.004745696	0.030245547	0.022291759	684	tags=62%, list=17%, signal=52%	FOXO1/AKAP6/PRKCA/IGF1/HDAC4/ADRA1A/PPARG/CAMK2D/SMAD3/FOXP1/GTF2IRD1/PPP3CA/JARID2
Frontal cortex	FrC_InN_CGE_VIP	Down	BP	GO:0007188	adenylate cyclase-modulating G protein-coupled receptor signaling pathway	43	0.725138335	1.580749875	2.16E-05	0.00050017	0.000368639	512	tags=42%, list=13%, signal=37%	APLP1/PDE4B/GRM7/CHRM2/ABCA1/PRKCA/GRM3/ADGRL3/ADGRL2/GRK5/GNG2/ADRA1A/PDE4D/HTR1E/ADCYAP1R1/ADCY9/ADCY6/GPR161
Frontal cortex	FrC_InN_CGE_VIP	Down	BP	GO:0043500	muscle adaptation	24	0.722105626	1.514420481	0.002576527	0.019848802	0.014629086	684	tags=58%, list=17%, signal=49%	FOXO1/AKAP6/PRKCA/IGF1/HDAC4/ADRA1A/PPARG/CAMK2D/TBCE/SMAD3/FOXP1/GTF2IRD1/PPP3CA/JARID2
Frontal cortex	FrC_InN_CGE_VIP	Down	BP	GO:0008637	apoptotic mitochondrial changes	23	0.721469795	1.509266662	0.002801762	0.021086947	0.015541631	249	tags=30%, list=6%, signal=29%	FIS1/SLC25A4/BCL2/ERBB4/IGF1/HGF/AIFM2
Frontal cortex	FrC_InN_CGE_VIP	Down	CC	GO:0034704	calcium channel complex	20	0.718857384	1.486456312	0.008353391	0.046054357	0.033943265	747	tags=55%, list=18%, signal=45%	PDE4B/CACHD1/AKAP6/CACNA2D3/PDE4D/TRPC5/CACNB2/CACNB4/MCU/MICU1/RYR1
Frontal cortex	FrC_InN_CGE_VIP	Down	BP	GO:0008277	regulation of G protein-coupled receptor signaling pathway	33	0.718652975	1.541952014	0.000362276	0.004480473	0.003302226	533	tags=36%, list=13%, signal=32%	APLP1/PDE4B/KCTD8/GPR158/PRKCA/PLCB1/GRK5/RGS6/CRY1/RIC8B/HOMER2/RGS7
Frontal cortex	FrC_InN_CGE_VIP	Down	CC	GO:0042734	presynaptic membrane	49	0.718271879	1.576839021	1.49E-05	0.000371553	0.000273844	417	tags=43%, list=10%, signal=39%	KCTD8/CHRM2/GPR158/GRIK1/CDH10/UNC13C/PPFIA2/ERBB4/CNTN1/NRXN1/GRM3/SYT1/UNC13B/KCNJ3/ERC2/NRXN3/UNC13A/GRIK4/GPM6A/KCNC2/STX3
Frontal cortex	FrC_InN_CGE_VIP	Down	BP	GO:0048588	developmental cell growth	63	0.718048887	1.588902654	9.50E-07	3.95E-05	2.91E-05	635	tags=51%, list=16%, signal=44%	PRKG1/SEMA3C/PDLIM5/AKAP6/PRICKLE1/AUTS2/ITGB1/IGF1/SLIT1/SYT1/BCL11A/SH3GL2/UNC13A/DSCAM/PLXNA4/TMEM108/ADRA1A/SEMA3E/FSTL4/SORBS2/SYT17/TRPC5/SLIT2/EFNA5/ABL1/DCC/DIP2B/FOXP1/NRP2/MAPT/NPR2/MAP2
Frontal cortex	FrC_InN_CGE_VIP	Down	BP	GO:0060998	regulation of dendritic spine development	21	0.716945069	1.488684684	0.007137186	0.041133203	0.030316246	623	tags=52%, list=15%, signal=45%	SDK1/RELN/NLGN1/GRIN3A/PPFIA2/SHANK1/CUX2/FSTL4/BAIAP2/EEF2K/NEURL1
Frontal cortex	FrC_InN_CGE_VIP	Down	CC	GO:0060076	excitatory synapse	26	0.71603679	1.513956391	0.001815016	0.014991901	0.011049423	953	tags=73%, list=23%, signal=56%	PDE4B/NLGN1/UNC13C/ITGB1/SYT1/KCNJ3/SHANK1/PLXNA4/NETO1/GPM6A/SLC16A7/GRIA3/BAIAP2/DLG4/FGFR2/ATP2B2/ITGA3/PLXNC1/CNTN6
Frontal cortex	FrC_InN_CGE_VIP	Down	BP	GO:0098742	cell-cell adhesion via plasma-membrane adhesion molecules	49	0.715954118	1.571750786	1.69E-05	0.000406898	0.000299894	672	tags=49%, list=17%, signal=41%	SDK1/PCDH11Y/NLGN1/CDH18/CDH10/UNC5D/ITGB1/ROBO2/ADGRL3/FAT3/PCDH11X/CADM1/CDH8/CDH7/DSCAM/CNTN4/DSCAML1/IL1RAPL1/EFNA5/CDH12/CDH26/ACVR1/LRRC4C/CLSTN2
Frontal cortex	FrC_InN_CGE_VIP	Down	BP	GO:0055001	muscle cell development	41	0.715942437	1.557303365	9.87E-05	0.001624735	0.001197472	474	tags=41%, list=12%, signal=37%	PRKG1/SGCZ/PDLIM5/PRKD1/DNER/AKAP6/SLC8A1/BCL2/PRICKLE1/ITGB1/IGF1/CAPN3/ADRA1A/SORBS2/HDAC9/CACNB4/FOXP1
Frontal cortex	FrC_InN_CGE_VIP	Down	BP	GO:0010976	positive regulation of neuron projection development	42	0.715473689	1.558155884	3.79E-05	0.000760362	0.000560407	660	tags=48%, list=16%, signal=40%	FEZ1/RELN/PRKD1/NLGN1/FYN/ATP8A2/TOX/CNTN1/TRIM67/ARSB/MAGI2/CUX2/ZNF804A/NEGR1/ABL1/RAPGEF1/BAIAP2/EEF2K/MARK2/NCK1
Frontal cortex	FrC_InN_CGE_VIP	Down	BP	GO:0007204	positive regulation of cytosolic calcium ion concentration	28	0.714055096	1.517505122	0.001280651	0.011720521	0.00863833	668	tags=43%, list=16%, signal=36%	FIS1/PRKG1/SLC8A1/BCL2/ADRA1A/TRPC5/ABL1/ADCYAP1R1/HMGB1/JPH3/DLG4/SWAP70
Frontal cortex	FrC_InN_CGE_VIP	Down	MF	GO:0044325	transmembrane transporter binding	33	0.712964625	1.529747011	0.000471686	0.005423204	0.003997043	398	tags=33%, list=10%, signal=30%	PDE4B/DPP10/CNTNAP2/ANK1/FYN/AKAP6/SLC8A1/KCNH5/PDE4D/KCNC2/CAMK2D
Frontal cortex	FrC_InN_CGE_VIP	Down	CC	GO:0043679	axon terminus	24	0.712133028	1.493505664	0.004358898	0.028494736	0.021001365	368	tags=33%, list=9%, signal=30%	CHRM2/UNC13C/SLC8A1/UNC13B/CDH8/UNC13A/SLC8A3/KCNC2
Frontal cortex	FrC_InN_CGE_VIP	Down	CC	GO:0034703	cation channel complex	40	0.712025643	1.546665224	0.00010209	0.001656604	0.00122096	475	tags=42%, list=12%, signal=38%	PDE4B/DPP10/CNTNAP2/GRIK1/CACHD1/AKAP6/CACNA2D3/KCNJ6/KCNJ3/KCND2/PDE4D/GRIK4/TRPC5/KCNC2/CACNB2/CACNB4/MCU
Frontal cortex	FrC_InN_CGE_VIP	Down	BP	GO:0035051	cardiocyte differentiation	33	0.711332989	1.526246149	0.000499162	0.005653875	0.004167054	327	tags=33%, list=8%, signal=31%	PRKG1/SEMA3C/PDLIM5/AKAP6/SLC8A1/PRICKLE1/ITGB1/IGF1/ADRA1A/SORBS2/TGFBR3
Frontal cortex	FrC_InN_CGE_VIP	Down	BP	GO:0090257	regulation of muscle system process	46	0.710866822	1.556721646	6.82E-05	0.001221157	0.000900024	474	tags=39%, list=12%, signal=35%	PRKG1/PDE4B/DOCK4/CHRM2/PRKD1/FOXO1/AKAP6/SLC8A1/PRKCA/IGF1/HDAC4/ADRA1A/SLC8A3/PPARG/PDE4D/CAMK2D/SMAD3/FOXP1
Frontal cortex	FrC_InN_CGE_VIP	Down	BP	GO:0070374	positive regulation of ERK1 and ERK2 cascade	28	0.710828751	1.510648516	0.001464915	0.012695928	0.00935723	731	tags=61%, list=18%, signal=50%	PRKCA/ERBB4/IGF1/BMPER/PDE8A/NPSR1/GAREM1/ADRA1A/MFAP3/ABL1/MFHAS1/ANGPT1/HMGB1/FERMT2/FBXW7/FGFR2/NECAB2
Frontal cortex	FrC_InN_CGE_VIP	Down	BP	GO:0019751	polyol metabolic process	27	0.71042829	1.505975198	0.002722089	0.020691496	0.015250173	194	tags=22%, list=5%, signal=21%	PLCG2/PRKG1/QDPR/HRH1/PLCB1/GK
Frontal cortex	FrC_InN_CGE_VIP	Down	BP	GO:0007411	axon guidance	54	0.708247493	1.559351103	9.66E-06	0.000269435	0.00019858	544	tags=48%, list=13%, signal=42%	SEMA3C/FEZ1/RELN/PLXNA2/UNC5D/FYN/ROBO2/CNTN1/NRXN1/SLIT1/UNC5C/PRKCQ/NCAM1/NRXN3/DSCAM/CNTN4/PLXNA4/SEMA3E/FLRT2/DSCAML1/SLIT2/EFNA5/DCC/NRP2/NEO1/UNC5B
Frontal cortex	FrC_InN_CGE_VIP	Down	BP	GO:0097485	neuron projection guidance	54	0.708247493	1.559351103	9.66E-06	0.000269435	0.00019858	544	tags=48%, list=13%, signal=42%	SEMA3C/FEZ1/RELN/PLXNA2/UNC5D/FYN/ROBO2/CNTN1/NRXN1/SLIT1/UNC5C/PRKCQ/NCAM1/NRXN3/DSCAM/CNTN4/PLXNA4/SEMA3E/FLRT2/DSCAML1/SLIT2/EFNA5/DCC/NRP2/NEO1/UNC5B
Frontal cortex	FrC_InN_CGE_VIP	Down	BP	GO:1901888	regulation of cell junction assembly	45	0.707881677	1.547706862	7.95E-05	0.00139805	0.001030399	672	tags=49%, list=17%, signal=41%	PDLIM5/CNTNAP2/LRRTM3/NLGN1/ROBO2/NRXN1/SLIT1/CUX2/FLRT2/IL1RAPL1/LINGO2/EFNA5/NPHP4/NEGR1/ABL1/RAPGEF1/SMAD3/CLASP1/FERMT2/EEF2K/COLQ/CLSTN2
Frontal cortex	FrC_InN_CGE_VIP	Down	MF	GO:0015276	ligand-gated monoatomic ion channel activity	23	0.706651719	1.478268237	0.005109106	0.031851863	0.023475656	519	tags=39%, list=13%, signal=34%	GRIK1/GRIN3A/GRID1/GABRB3/KCNJ6/KCNJ3/GRIK4/GRIN2B/GRIA3
Frontal cortex	FrC_InN_CGE_VIP	Down	MF	GO:0022834	ligand-gated channel activity	23	0.706651719	1.478268237	0.005109106	0.031851863	0.023475656	519	tags=39%, list=13%, signal=34%	GRIK1/GRIN3A/GRID1/GABRB3/KCNJ6/KCNJ3/GRIK4/GRIN2B/GRIA3
Frontal cortex	FrC_InN_CGE_VIP	Down	BP	GO:0046165	alcohol biosynthetic process	29	0.70658034	1.503830498	0.001428062	0.012566946	0.009262167	61	tags=17%, list=2%, signal=17%	PLCG2/PRKG1/QDPR/HRH1/PARK7
Frontal cortex	FrC_InN_CGE_VIP	Down	CC	GO:0030018	Z disc	31	0.706470323	1.510219447	0.001979419	0.016003217	0.011794789	351	tags=29%, list=9%, signal=27%	PDE4B/PDLIM5/PRKD1/ANK1/SYNPO2/SLC8A1/CAPN3/SORBS2/NOS1AP
Frontal cortex	FrC_InN_CGE_VIP	Down	BP	GO:0060996	dendritic spine development	34	0.705635422	1.515222566	0.001058477	0.010090818	0.007437196	623	tags=47%, list=15%, signal=40%	SDK1/RELN/PDLIM5/NLGN1/GRIN3A/PPFIA2/SHANK1/NCK2/CUX2/FSTL4/ARHGAP44/BAIAP2/CTNND2/EEF2K/DLG4/NEURL1
Frontal cortex	FrC_InN_CGE_VIP	Down	BP	GO:0050731	positive regulation of peptidyl-tyrosine phosphorylation	29	0.70511855	1.500719339	0.00153862	0.01318488	0.009717601	709	tags=55%, list=17%, signal=46%	PLCG2/RELN/FYN/ERBB4/IGF1/HGF/ABI1/EFNA5/GPRC5B/ABL1/ANGPT1/DLG4/FBXW7/ACVR1/BMP6/PTPN1
Frontal cortex	FrC_InN_CGE_VIP	Down	BP	GO:0007416	synapse assembly	51	0.702618023	1.545490946	6.49E-05	0.001196847	0.000882107	402	tags=39%, list=10%, signal=36%	SDK1/PDLIM5/LRRTM3/NLGN1/DNER/ERBB4/ROBO2/NRXN1/SLIT1/GABRB3/ADGRL3/NRG3/CUX2/DSCAM/FLRT2/IL1RAPL1/LINGO2/GPM6A/EFNA5/NEGR1
Frontal cortex	FrC_InN_CGE_VIP	Down	BP	GO:0007292	female gamete generation	29	0.701243936	1.492472912	0.001870295	0.015337761	0.011304331	628	tags=38%, list=15%, signal=32%	RPS6/PDE3A/BCL2/IGF1/FMN2/TOB2/SHB/IMMP2L/ETV6/MLH1/NPR2
Frontal cortex	FrC_InN_CGE_VIP	Down	BP	GO:0046434	organophosphate catabolic process	30	0.700890737	1.494376869	0.002423389	0.019053999	0.014043295	723	tags=43%, list=18%, signal=36%	PLCG2/PDE4B/PLCB1/PLA2G4C/PDE8A/SMPD3/PDE4D/GDA/PDE10A/PDE7B/SMPD4/NUDT5/SCARB1
Frontal cortex	FrC_InN_CGE_VIP	Down	MF	GO:0005262	calcium channel activity	25	0.700810375	1.473561361	0.005476539	0.03368366	0.024825738	475	tags=40%, list=12%, signal=36%	TRPM3/CACHD1/GRIN3A/CACNA2D3/GPM6A/TRPC5/CACNB2/CACNB4/GRIN2B/MCU
Frontal cortex	FrC_InN_CGE_VIP	Down	MF	GO:0048018	receptor ligand activity	38	0.700725355	1.516770921	0.000755606	0.007640971	0.005631595	381	tags=29%, list=9%, signal=26%	SEMA3C/GREM2/TAFA2/IGF1/HGF/FGF14/NRG3/SEMA3E/FLRT2/NRG2/EFNA5
Frontal cortex	FrC_InN_CGE_VIP	Up	BP	GO:0140115	export across plasma membrane	29	0.76551345	1.7282305	6.19E-06	0.000257636	0.000203831	971	tags=52%, list=14%, signal=44%	ATP1A3/ATP2B1/CALM1/ATP1B1/CALM2/KCND3/CALM3/KCNQ1/ABCB1/ATP1B2/KCNA2/ANO6/ATP1B3/KCNIP2/KCNE4
Frontal cortex	FrC_InN_CGE_VIP	Up	BP	GO:0055117	regulation of cardiac muscle contraction	32	0.748568678	1.699869375	1.01E-05	0.000361243	0.000285801	880	tags=50%, list=13%, signal=44%	CTNNA3/PDE5A/RYR2/DMD/CALM1/ATP1B1/CALM2/CALM3/KCNQ1/ATP2A2/EHD3/AKAP9/CHGA/TNNI3K/ANK2/SRI
Frontal cortex	FrC_InN_CGE_VIP	Up	BP	GO:0006942	regulation of striated muscle contraction	34	0.736757244	1.681154841	1.41E-05	0.000435636	0.000344658	880	tags=47%, list=13%, signal=41%	CTNNA3/PDE5A/RYR2/DMD/CALM1/ATP1B1/CALM2/CALM3/KCNQ1/ATP2A2/EHD3/AKAP9/CHGA/TNNI3K/ANK2/SRI
Frontal cortex	FrC_InN_CGE_VIP	Up	BP	GO:0002027	regulation of heart rate	34	0.720273689	1.643542169	4.07E-05	0.001049234	0.000830113	971	tags=53%, list=14%, signal=46%	CTNNA3/RYR2/DMD/CALM1/CALM2/KCND3/CALM3/KCNQ1/ATP2A2/SCN2B/AKAP9/TNNI3K/CHRNA7/SCN3B/ANK2/SRI/SLC1A1/KCNE4
Frontal cortex	FrC_InN_CGE_VIP	Up	MF	GO:0019829	ATPase-coupled monoatomic cation transmembrane transporter activity	24	0.719014046	1.585106425	0.000949928	0.013471713	0.010658289	1034	tags=54%, list=15%, signal=46%	ATP1A3/ATP2B1/ATP6V0C/ATP6V1D/ATP6V1A/ATP2A2/ATP6V0E2/ATP6V1B2/ATP6V0A1/ATP6V1C1/ATP6V1F/ATP13A2/ATP6V1G1
Frontal cortex	FrC_InN_CGE_VIP	Up	BP	GO:0086065	cell communication involved in cardiac conduction	26	0.718015057	1.597123758	0.000312775	0.005451728	0.004313193	880	tags=50%, list=13%, signal=44%	ATP1A3/CTNNA3/RYR2/CALM1/ATP1B1/CALM2/CALM3/KCNQ1/ATP1B2/TNNI3K/SCN3B/ANK2/SRI
Frontal cortex	FrC_InN_CGE_VIP	Up	MF	GO:0099529	neurotransmitter receptor activity involved in regulation of postsynaptic membrane potential	23	0.712733957	1.565254833	0.000747942	0.011219129	0.008876132	795	tags=39%, list=12%, signal=35%	GRID2/GABBR1/GABRA1/GRIK2/GRIN2A/CHRNA3/GABRB2/CHRNA7/GRIA4
Frontal cortex	FrC_InN_CGE_VIP	Up	MF	GO:0001540	amyloid-beta binding	35	0.710230169	1.623470618	5.70E-05	0.001367227	0.001081696	900	tags=51%, list=13%, signal=45%	ATP1A3/CLSTN1/ITM2B/CACNA1A/SORL1/APBA1/PRNP/INSR/GRIN2A/CACNA1B/CLSTN3/LDLR/CHRNA7/LRP1/PGRMC1/APBB2/GRIA4/ARMCX5-GPRASP2
Frontal cortex	FrC_InN_CGE_VIP	Up	CC	GO:0034705	potassium channel complex	29	0.708373228	1.599230188	0.000223549	0.004252881	0.003364712	580	tags=41%, list=9%, signal=38%	CALM1/CALM2/KCND3/KCNQ3/KCNQ5/CALM3/GRIK2/KCNQ1/KCNC4/HCN1/AKAP9/KCNA2
Frontal cortex	FrC_InN_CGE_VIP	Up	BP	GO:0046928	regulation of neurotransmitter secretion	37	0.70673062	1.624856747	5.19E-05	0.001285552	0.001017078	753	tags=49%, list=11%, signal=43%	SV2B/RIMS1/MCTP1/SYT4/SLC4A8/SYT11/CASK/RAB3A/ATP2A2/SYP/CHRNA3/RIMS3/MEF2C/CPLX3/STXBP1/ASIC1/PREPL/SYN1
Frontal cortex	FrC_InN_CGE_VIP	Up	BP	GO:0034109	homotypic cell-cell adhesion	27	0.703743929	1.573406159	0.00047263	0.007485313	0.005922085	659	tags=33%, list=10%, signal=30%	GNAS/PPIA/CTNNA3/ACTB/SERPINE2/PDIA3/IL6ST/STXBP1/RDX
Frontal cortex	FrC_InN_MGE_SST	Down	BP	GO:0003206	cardiac chamber morphogenesis	21	0.913904925	1.903107324	0.000805423	0.04036252	0.031603958	3	tags=10%, list=0%, signal=10%	ROBO2/SEMA3C
Frontal cortex	FrC_InN_MGE_SST	Down	BP	GO:0050767	regulation of neurogenesis	93	0.765237305	1.701856565	0.000645701	0.035807076	0.028037033	365	tags=22%, list=8%, signal=20%	ROBO2/SEMA3C/RELN/FSTL4/ETV5/SEMA3E/DSCAM/PLXNA2/ITGB1/PLXNA4/MAP2/CUX2/PPP3CA/PTPRZ1/IL1RAPL1/LEF1/PLXNC1/NF1/BRAF/DIP2B
Frontal cortex	FrC_InN_MGE_SST	Down	BP	GO:0030900	forebrain development	99	0.760344293	1.692845043	0.000471686	0.029331525	0.02296666	349	tags=23%, list=8%, signal=22%	ROBO2/APLP1/RELN/FYN/FEZ1/ERBB4/ZEB1/PRKG1/LARGE1/BMERB1/SEMA3E/ZSWIM6/PLXNA4/IGF1R/KCNC2/TOX/TRAPPC9/NRP2/LEF1/SLC1A2/RTN4RL1/FOXP1/NF1
Frontal cortex	FrC_InN_MGE_SST	Down	BP	GO:0044057	regulation of system process	124	0.756801084	1.690845353	0.000966438	0.044492632	0.034837846	547	tags=38%, list=12%, signal=34%	RIMS2/PDE4B/RELN/IGF1/CHRM2/DOCK4/PRKCA/DLGAP4/BMP6/PRKD1/HRH1/FOXO1/PRKG1/NLGN1/SLC8A1/CASR/SHANK1/NOS1AP/AKAP6/NETO1/CACNB2/CUX2/HDAC4/PPP3CA/PDE4D/GTF2IRD1/SREBF1/KCNJ3/ATP2B2/CELF4/TMEM65/SLC8A3/GRIN2A/GRIN2B/ADRA1A/CELF2/FOXP1/PPARG/PTPRO/SPTBN4/SMAD3/FTO/CAMK2D/PBX3/UNC13B/FOXO3/RNLS
Frontal cortex	FrC_InN_MGE_SST	Down	BP	GO:0048812	neuron projection morphogenesis	175	0.752148264	1.677379671	1.86E-05	0.0028257	0.00221253	434	tags=29%, list=10%, signal=27%	ROBO2/RIMS2/SEMA3C/APLP1/PDLIM5/RELN/FSTL4/EPB41L3/UNC5C/GRIP1/BMPR1B/AUTS2/FYN/FEZ1/PRKG1/PPFIA2/BCL2/NLGN1/DSCAML1/ATP8A2/SHANK1/SEMA3E/DSCAM/PLXNA2/CTNND2/ITGB1/MYO16/PLXNA4/MAP2/CUX2/TNIK/SH3GL2/PPP3CA/IGF1R/PTPRZ1/PRICKLE1/TRIO/NYAP2/IL1RAPL1/NRP2/PLXNC1/PRKCQ/BRAF/DIP2B/ARHGAP44/CNTN1/TBCE/PTPRO/SPTBN4/DNM3/CUX1
Frontal cortex	FrC_InN_MGE_SST	Down	BP	GO:0051960	regulation of nervous system development	107	0.746855052	1.667605446	0.000462527	0.029331525	0.02296666	365	tags=21%, list=8%, signal=19%	ROBO2/SEMA3C/RELN/FSTL4/ETV5/LRRTM3/NLGN1/SEMA3E/DSCAM/PLXNA2/ITGB1/PLXNA4/MAP2/CUX2/PPP3CA/PTPRZ1/IL1RAPL1/LEF1/PLXNC1/NF1/BRAF/DIP2B
Frontal cortex	FrC_InN_MGE_SST	Down	BP	GO:0120039	plasma membrane bounded cell projection morphogenesis	180	0.746302394	1.667170219	8.96E-06	0.001682029	0.001317033	434	tags=28%, list=10%, signal=27%	ROBO2/RIMS2/SEMA3C/APLP1/PDLIM5/RELN/FSTL4/EPB41L3/UNC5C/GRIP1/BMPR1B/AUTS2/FYN/FEZ1/PRKG1/PPFIA2/BCL2/NLGN1/DSCAML1/ATP8A2/SHANK1/SEMA3E/DSCAM/PLXNA2/CTNND2/ITGB1/MYO16/PLXNA4/MAP2/CUX2/TNIK/SH3GL2/PPP3CA/IGF1R/PTPRZ1/PRICKLE1/TRIO/NYAP2/IL1RAPL1/NRP2/PLXNC1/PRKCQ/BRAF/DIP2B/ARHGAP44/CNTN1/TBCE/PTPRO/SPTBN4/DNM3/CUX1
Frontal cortex	FrC_InN_MGE_SST	Down	BP	GO:0048858	cell projection morphogenesis	181	0.744705925	1.664838882	2.75E-05	0.003330342	0.002607667	434	tags=28%, list=10%, signal=27%	ROBO2/RIMS2/SEMA3C/APLP1/PDLIM5/RELN/FSTL4/EPB41L3/UNC5C/GRIP1/BMPR1B/AUTS2/FYN/FEZ1/PRKG1/PPFIA2/BCL2/NLGN1/DSCAML1/ATP8A2/SHANK1/SEMA3E/DSCAM/PLXNA2/CTNND2/ITGB1/MYO16/PLXNA4/MAP2/CUX2/TNIK/SH3GL2/PPP3CA/IGF1R/PTPRZ1/PRICKLE1/TRIO/NYAP2/IL1RAPL1/NRP2/PLXNC1/PRKCQ/BRAF/DIP2B/ARHGAP44/CNTN1/TBCE/PTPRO/SPTBN4/DNM3/CUX1
Frontal cortex	FrC_InN_MGE_SST	Down	BP	GO:0032990	cell part morphogenesis	189	0.742644172	1.663300349	3.39E-06	0.000751484	0.000588414	434	tags=28%, list=10%, signal=26%	ROBO2/RIMS2/SEMA3C/APLP1/PDLIM5/RELN/FSTL4/EPB41L3/UNC5C/PID1/GRIP1/BMPR1B/AUTS2/FYN/FEZ1/PRKG1/PPFIA2/BCL2/NLGN1/DSCAML1/ATP8A2/SHANK1/SEMA3E/DSCAM/PLXNA2/CTNND2/ITGB1/MYO16/PLXNA4/MAP2/CUX2/TNIK/SH3GL2/PPP3CA/IGF1R/PTPRZ1/PRICKLE1/TRIO/NYAP2/IL1RAPL1/NRP2/PLXNC1/PRKCQ/BRAF/DIP2B/ARHGAP44/CNTN1/TBCE/PTPRO/SPTBN4/DNM3/CUX1
Frontal cortex	FrC_InN_MGE_SST	Down	MF	GO:0004888	transmembrane signaling receptor activity	121	0.736373621	1.646234842	0.000344049	0.026928625	0.021085183	366	tags=26%, list=8%, signal=25%	ROBO2/UNC5C/DNER/CHRM2/BMPR1B/GPR158/HRH1/GRM7/ERBB4/GRM3/CASR/PLXNA2/GRIA3/GPRC5B/PLXNA4/PTPRN2/RAMP1/ADGRL3/PTPRG/IGF1R/PTPRZ1/GRIN3A/GPR63/NRP2/GRIN2A/GRIN2B/ADRA1A/HTR1E/ADGRL2/PLXNC1/PPARG/GABRB3
Frontal cortex	FrC_InN_MGE_SST	Down	BP	GO:0032989	cellular component morphogenesis	202	0.735750885	1.650235431	1.01E-05	0.001755603	0.001374641	434	tags=27%, list=10%, signal=26%	ROBO2/RIMS2/SEMA3C/APLP1/PDLIM5/RELN/FSTL4/EPB41L3/UNC5C/PID1/GRIP1/BMPR1B/AUTS2/FYN/FEZ1/PRKD1/PRKG1/PPFIA2/BCL2/NLGN1/DSCAML1/ATP8A2/SHANK1/SEMA3E/DSCAM/PLXNA2/CTNND2/ITGB1/MYO16/PLXNA4/MAP2/CUX2/TNIK/SH3GL2/PPP3CA/IGF1R/PTPRZ1/PRICKLE1/TRIO/NYAP2/IL1RAPL1/CLASP1/NRP2/CAPN3/PLXNC1/PRKCQ/BRAF/DIP2B/ARHGAP44/CNTN1/TBCE/PTPRO/SPTBN4/DNM3/CUX1
Frontal cortex	FrC_InN_MGE_SST	Down	BP	GO:0022603	regulation of anatomical structure morphogenesis	211	0.730875564	1.641326738	4.74E-06	0.000962846	0.000753911	376	tags=21%, list=8%, signal=21%	ROBO2/RIMS2/SEMA3C/PDLIM5/RELN/FMNL2/FSTL4/EPB41L3/PID1/GRIP1/HGF/FYN/PRKCA/MLLT3/PRKD1/ADAM12/PPFIA2/NLGN1/SEMA3E/DSCAM/PLXNA2/ITGB1/PLXNA4/MAP2/CUX2/TNIK/PPP3CA/MAGI2/PRICKLE1/SPRED1/IL1RAPL1/SLC12A2/CLASP1/AGO2/PRICKLE2/COL4A2/FOXP1/PLXNC1/ZNRF3/NF1/BRAF/PPARG/DIP2B/ARHGAP44/HIPK2
Frontal cortex	FrC_InN_MGE_SST	Down	BP	GO:0007409	axonogenesis	114	0.730359256	1.63212701	0.001224148	0.049782028	0.038979457	811	tags=46%, list=18%, signal=38%	ROBO2/SEMA3C/APLP1/RELN/FSTL4/UNC5C/BMPR1B/AUTS2/FYN/FEZ1/PRKG1/BCL2/DSCAML1/ATP8A2/SEMA3E/DSCAM/PLXNA2/ITGB1/PLXNA4/MAP2/IGF1R/PTPRZ1/PRICKLE1/TRIO/NRP2/PLXNC1/PRKCQ/BRAF/DIP2B/CNTN1/TBCE/PTPRO/SPTBN4/FLRT2/CRPPA/NCAM1/EXT1/FGFR2/NRCAM/ARHGEF28/EPHA3/ADARB1/TRPC5/DAG1/UST/CNTN4/SMURF1/PTPRS/LRRC4C/RPL24/ABL1/TRAK1
Frontal cortex	FrC_InN_MGE_SST	Down	BP	GO:0050804	modulation of chemical synaptic transmission	122	0.72868304	1.62855397	0.000764765	0.039702695	0.031087313	408	tags=33%, list=9%, signal=31%	RIMS2/RELN/CHRM2/GPR158/FYN/DLGAP4/HRH1/GRM7/SYN3/LARGE1/PPFIA2/GRM3/NLGN1/SHANK1/ITGB1/LRFN2/GRIA3/PRKCE/NETO1/CUX2/PPP3CA/GRIN3A/CACNB4/UNC13C/TRIO/SLC12A2/CELF4/SLC8A3/GRIN2A/GRIN2B/ADRA1A/NF1/ERC1/BRAF/SV2C/PLCL1/ARHGAP44/APBA2/DGKZ/CACNG3
Frontal cortex	FrC_InN_MGE_SST	Down	BP	GO:0099177	regulation of trans-synaptic signaling	122	0.72868304	1.62855397	0.000764765	0.039702695	0.031087313	408	tags=33%, list=9%, signal=31%	RIMS2/RELN/CHRM2/GPR158/FYN/DLGAP4/HRH1/GRM7/SYN3/LARGE1/PPFIA2/GRM3/NLGN1/SHANK1/ITGB1/LRFN2/GRIA3/PRKCE/NETO1/CUX2/PPP3CA/GRIN3A/CACNB4/UNC13C/TRIO/SLC12A2/CELF4/SLC8A3/GRIN2A/GRIN2B/ADRA1A/NF1/ERC1/BRAF/SV2C/PLCL1/ARHGAP44/APBA2/DGKZ/CACNG3
Frontal cortex	FrC_InN_MGE_SST	Down	CC	GO:0097060	synaptic membrane	122	0.725613952	1.621694781	0.000856353	0.041790008	0.032721684	598	tags=38%, list=13%, signal=34%	RIMS2/KCTD8/UTRN/CHRM2/ANK1/GRIP1/GPR158/IQSEC3/LRRTM3/GRM7/ERBB4/PPFIA2/GRM3/NLGN1/SHANK1/ITGB1/LRFN2/GRIA3/NETO1/DLG2/GRIN3A/KCNC2/UNC13C/IL1RAPL1/KCNJ3/ATP2B2/NRP2/GRIN2A/GRIN2B/SLC1A2/GPHN/ERC1/GABRB3/CNTN1/CACNG3/PTPRO/DNM3/ABHD17B/CRKL/CNKSR2/UNC13B/DENND1A/GRID1/NRCAM/CDH8/GPM6A
Frontal cortex	FrC_InN_MGE_SST	Down	BP	GO:0010975	regulation of neuron projection development	134	0.721184712	1.612591394	0.000330378	0.026928625	0.021085183	454	tags=29%, list=10%, signal=27%	ROBO2/SEMA3C/PDLIM5/RELN/FSTL4/FYN/FEZ1/PRKD1/PPFIA2/NLGN1/ATP8A2/SEMA3E/DSCAM/PLXNA2/FAT3/PLXNA4/MAP2/CUX2/TNIK/PPP3CA/PTPRG/TENM3/IGF1R/MAGI2/TOX/IL1RAPL1/SPOCK1/TRIM67/RTN4RL1/PLXNC1/BRAF/DIP2B/ARHGAP44/CNTN1/PTPRO/DNM3/CUX1/ZNF804A/CRKL
Frontal cortex	FrC_InN_MGE_SST	Down	BP	GO:0061564	axon development	129	0.720909828	1.6114001	0.001113701	0.048401047	0.037898145	816	tags=43%, list=18%, signal=37%	ROBO2/SEMA3C/APLP1/RELN/FSTL4/UNC5C/BMPR1B/AUTS2/FYN/FEZ1/GRM7/PRKG1/BCL2/DSCAML1/ATP8A2/SEMA3E/DSCAM/PLXNA2/ITGB1/PLXNA4/MAP2/IGF1R/PTPRZ1/PRICKLE1/TRIO/NRP2/RTN4RL1/PLXNC1/PRKCQ/BRAF/DIP2B/CNTN1/TBCE/PTPRO/SPTBN4/NREP/FLRT2/CRPPA/NCAM1/EXT1/FGFR2/NRCAM/ARHGEF28/EPHA3/ADARB1/TRPC5/DAG1/UST/CNTN4/SMURF1/PTPRS/LRRC4C/RPL24/ABL1/TRAK1/MTR
Frontal cortex	FrC_InN_MGE_SST	Down	BP	GO:0050808	synapse organization	149	0.715985241	1.599708011	0.000348605	0.026928625	0.021085183	805	tags=46%, list=18%, signal=39%	ROBO2/PDLIM5/RELN/DNER/GPR158/FYN/LRRTM3/SDK1/ERBB4/LARGE1/PPFIA2/NLGN1/SHANK1/SEMA3E/DSCAM/CTNND2/NOS1AP/ITGB1/LRFN2/CACNB2/PLXNA4/CUX2/ADGRL3/IGF1R/CACNB4/UNC13C/IL1RAPL1/SLC8A3/NRP2/GRIN2B/FRMPD4/PLXNC1/NF1/GPHN/SPTB/ERC1/GABRB3/ARHGAP44/PDZRN3/PTPRO/SPTBN4/DNM3/ABHD17B/ZNF804A/CRKL/FLRT2/TANC1/CNKSR2/UNC13B/HOMER1/GRID1/NRCAM/CDH8/GPM6A/TMEM108/TANC2/UNC13A/ARHGAP22/NEURL1/DAG1/ZMYND8/LGMN/CO…
Frontal cortex	FrC_InN_MGE_SST	Down	BP	GO:0048667	cell morphogenesis involved in neuron differentiation	155	0.711385803	1.589911113	0.00087467	0.041846964	0.032766281	434	tags=29%, list=10%, signal=27%	ROBO2/SEMA3C/APLP1/PDLIM5/RELN/FSTL4/UNC5C/BMPR1B/AUTS2/FYN/FEZ1/PRKG1/PPFIA2/BCL2/NLGN1/DSCAML1/ATP8A2/SHANK1/SEMA3E/DSCAM/PLXNA2/CTNND2/ITGB1/PLXNA4/MAP2/CUX2/TNIK/PPP3CA/IGF1R/PTPRZ1/PRICKLE1/TRIO/IL1RAPL1/NRP2/PLXNC1/PRKCQ/BRAF/DIP2B/ARHGAP44/CNTN1/TBCE/PTPRO/SPTBN4/DNM3/CUX1
Frontal cortex	FrC_InN_MGE_SST	Down	BP	GO:0031175	neuron projection development	269	0.708651578	1.599530827	3.37E-07	0.000102718	8.04E-05	816	tags=39%, list=18%, signal=34%	ROBO2/RIMS2/SEMA3C/APLP1/PDLIM5/CECR2/RELN/FSTL4/EPB41L3/UNC5C/GRIP1/BMPR1B/AUTS2/FYN/FEZ1/SDK1/PRKD1/GRM7/PRKG1/PPFIA2/BCL2/NLGN1/DSCAML1/ATP8A2/SHANK1/SEMA3E/DSCAM/PLXNA2/CTNND2/ITGB1/MYO16/FAT3/PLXNA4/MAP2/CUX2/TNIK/SH3GL2/PPP3CA/PTPRG/TENM3/IGF1R/MAGI2/PTPRZ1/GRIN3A/TOX/PRICKLE1/TRIO/NYAP2/IL1RAPL1/SPOCK1/NRP2/TRIM67/RTN4RL1/BICDL1/PLXNC1/PRKCQ/BRAF/DIP2B/ARHGAP44/CNTN1/LAMB1/TBCE/PTPRO/SPTBN…
Frontal cortex	FrC_InN_MGE_SST	Down	MF	GO:0038023	signaling receptor activity	161	0.705417964	1.578232814	0.000353162	0.026928625	0.021085183	366	tags=25%, list=8%, signal=24%	ROBO2/PDE3A/UNC5C/DNER/CHRM2/BMPR1B/GPR158/HRH1/GRM7/ERBB4/GRM3/NLGN1/RORA/CASR/PLXNA2/ITGB1/GRIA3/GPRC5B/ESRRG/PLXNA4/PTPRN2/RAMP1/ADGRL3/PTPRG/IGF1R/PTPRZ1/GRIN3A/SREBF1/GPR63/EXTL3/NRP2/GRIN2A/GRIN2B/ADRA1A/RTN4RL1/HTR1E/ADGRL2/PLXNC1/PPARG/GABRB3
Frontal cortex	FrC_InN_MGE_SST	Down	MF	GO:0060089	molecular transducer activity	161	0.705417964	1.578232814	0.000353162	0.026928625	0.021085183	366	tags=25%, list=8%, signal=24%	ROBO2/PDE3A/UNC5C/DNER/CHRM2/BMPR1B/GPR158/HRH1/GRM7/ERBB4/GRM3/NLGN1/RORA/CASR/PLXNA2/ITGB1/GRIA3/GPRC5B/ESRRG/PLXNA4/PTPRN2/RAMP1/ADGRL3/PTPRG/IGF1R/PTPRZ1/GRIN3A/SREBF1/GPR63/EXTL3/NRP2/GRIN2A/GRIN2B/ADRA1A/RTN4RL1/HTR1E/ADGRL2/PLXNC1/PPARG/GABRB3
Frontal cortex	FrC_InN_MGE_SST	Down	BP	GO:0000902	cell morphogenesis	257	0.705378356	1.588186794	2.12E-06	0.000516124	0.000404126	784	tags=35%, list=17%, signal=31%	ROBO2/RIMS2/SEMA3C/APLP1/PDLIM5/RELN/FMNL2/FSTL4/EPB41L3/UNC5C/GRIP1/BMPR1B/HGF/CDH18/AUTS2/FYN/FEZ1/PRKG1/PPFIA2/BCL2/NLGN1/DSCAML1/ATP8A2/SHANK1/SEMA3E/DSCAM/PLXNA2/CTNND2/ITGB1/MYO16/FAT3/PLXNA4/MAP2/CUX2/TNIK/SH3GL2/PPP3CA/IGF1R/PTPRZ1/PRICKLE1/CDH7/TRIO/SIPA1L3/NYAP2/IL1RAPL1/NRP2/LEF1/PLXNC1/PRKCQ/BRAF/DIP2B/ARHGAP44/CNTN1/LATS1/TBCE/PTPRO/SPTBN4/DNM3/CUX1/FLRT2/CRPPA/NCAM1/EXT1/DLC1/FGFR2/…
Frontal cortex	FrC_InN_MGE_SST	Down	BP	GO:0051240	positive regulation of multicellular organismal process	316	0.70043947	1.586547011	5.17E-09	3.16E-06	2.47E-06	649	tags=29%, list=14%, signal=27%	ROBO2/RIMS2/PLCG2/PDE4B/RELN/IGF1/BMPR1B/NPAS2/HGF/PARK7/ETV5/FYN/PRKCA/BMP6/LRRTM3/PRKD1/HRH1/SGIP1/ERBB4/ADAM12/BCL2/NLGN1/SLC8A1/ATP8A2/RORA/CASR/DSCAM/PPARGC1A/PLXNA2/ITGB1/VAV3/AKAP6/PRKCE/GPRC5B/ESRRG/PLXNA4/CUX2/ZFPM2/PPP3CA/PDE4D/IGF1R/PTPRZ1/KDM3A/ARID1B/TOX/IL1RAPL1/AGO2/LEF1/ADRA1A/CAPN3/CADM1/FOXP1/ZBTB16/AMBRA1/GRB10/PLXNC1/PRKCQ/BRAF/PPARG/HIPK2/MBP/SPTBN4/SMAD3/ABCA1/CUX1/CDON/ZNF5…
Frontal cortex	FrC_Micro	Down	BP	GO:0003018	vascular process in circulatory system	20	0.715806149	1.586622706	0.001084469	0.048607447	0.04317491	238	tags=45%, list=17%, signal=38%	SLC38A1/ATP8A1/SLC6A1/LRP2/DOCK5/SLC13A3/INSR/ARHGAP35/ADD3
Frontal cortex	FrC_Micro	Down	BP	GO:0034764	positive regulation of transmembrane transport	22	0.707865615	1.586913341	0.000492463	0.029430539	0.02614128	230	tags=50%, list=16%, signal=43%	SLC38A1/STK39/NIPSNAP2/VMP1/AKAP9/EPHB2/PSEN1/PKD2/INSR/AKAP6/P2RX7
Frontal cortex	FrC_Micro	Up	BP	GO:0021782	glial cell development	21	0.778043391	1.796179966	7.55E-05	0.003027429	0.002771355	105	tags=52%, list=10%, signal=48%	PLP1/GPM6B/MYRF/ABCA2/ROR1/TPPP/CNTN2/NDRG1/NTRK2/OLIG1/ASPA
Frontal cortex	FrC_Micro	Up	BP	GO:0048709	oligodendrocyte differentiation	21	0.760723088	1.75619456	0.000179234	0.005461661	0.004999687	105	tags=52%, list=10%, signal=48%	PLP1/CNP/GPM6B/MYRF/ABCA2/OPALIN/TPPP/CNTN2/NTRK2/OLIG1/ASPA
Frontal cortex	FrC_Micro	Up	BP	GO:0016053	organic acid biosynthetic process	21	0.746447817	1.723238869	0.000406128	0.010360986	0.009484604	47	tags=24%, list=4%, signal=23%	PLP1/SCD/PTGDS/LPGAT1/GLUL
Frontal cortex	FrC_Micro	Up	BP	GO:0046394	carboxylic acid biosynthetic process	21	0.746447817	1.723238869	0.000406128	0.010360986	0.009484604	47	tags=24%, list=4%, signal=23%	PLP1/SCD/PTGDS/LPGAT1/GLUL
Frontal cortex	FrC_Micro	Up	BP	GO:0007272	ensheathment of neurons	31	0.717883584	1.704835177	0.000130369	0.00420631	0.003850521	112	tags=42%, list=10%, signal=39%	PLP1/GPM6B/MYRF/ABCA2/CLDN11/TPPP/SBF2/CNTN2/NDRG1/NTRK2/PMP22/ASPA/CD9
Frontal cortex	FrC_Micro	Up	BP	GO:0008366	axon ensheathment	31	0.717883584	1.704835177	0.000130369	0.00420631	0.003850521	112	tags=42%, list=10%, signal=39%	PLP1/GPM6B/MYRF/ABCA2/CLDN11/TPPP/SBF2/CNTN2/NDRG1/NTRK2/PMP22/ASPA/CD9
Frontal cortex	FrC_Micro	Up	BP	GO:0042552	myelination	30	0.706269481	1.676635781	0.000289366	0.007935869	0.007264615	112	tags=40%, list=10%, signal=37%	PLP1/GPM6B/MYRF/ABCA2/TPPP/SBF2/CNTN2/NDRG1/NTRK2/PMP22/ASPA/CD9
Frontal cortex	FrC_Micro	Up	MF	GO:0005198	structural molecule activity	32	0.705454437	1.680292446	0.000221058	0.00655408	0.005999704	203	tags=53%, list=19%, signal=44%	PLP1/LAMA2/GPM6B/ERBIN/EDIL3/CLDN11/PPFIA2/SEPTIN4/CSRP1/CRYAB/MATN2/SEPTIN7/DLG1/ERC2/TUBA1A/ACTB/MAL
Frontal cortex	FrC_Oligo	Up	CC	GO:0022627	cytosolic small ribosomal subunit	31	0.768093699	1.696703018	1.33E-05	0.000955346	0.000832436	315	tags=74%, list=13%, signal=66%	FAU/RPS28/RPS9/RPS27/RPS27A/RPS15/RPS2/RPS23/RPS18/RPSA/RPS25/RPS8/RPS12/RPS21/RPS11/RPS19/RPS6/RPS14/RPS3/RPS29/RACK1/RPS7/RPS5
Frontal cortex	FrC_Oligo	Up	CC	GO:0022626	cytosolic ribosome	79	0.761975524	1.757939456	1.00E-10	2.10E-08	1.83E-08	315	tags=68%, list=13%, signal=62%	EEF1A1/RPLP1/RPL13/RPL30/FAU/RPS28/RPL41/RPL10/RPL19/RPL28/RPL13A/RPS9/RPS27/RPL11/RPS27A/RPS15/RPL3/RPS2/RPS23/RPS18/RPL18/RPSA/RPL37A/RPL15/RPS25/RPL7A/RPL23A/RPL36/RPL18A/RPS8/RPS12/RPS21/RPLP2/RPL22/RPL38/RPS11/RPS19/RPS6/RPS14/RPS3/APOD/RPL17/RPLP0/RPL21/RPL26/RPL5/RPL29/RPS29/RPL9/RPL23/RACK1/RPL10A/RPS7/RPS5
Frontal cortex	FrC_Oligo	Up	MF	GO:0003735	structural constituent of ribosome	77	0.761714674	1.755996133	1.00E-10	2.10E-08	1.83E-08	315	tags=66%, list=13%, signal=60%	RPLP1/RPL13/RPL30/FAU/RPS28/RPL41/RPL10/RPL19/RPL28/RPL13A/RPS9/RPS27/RPL11/RPS27A/RPS15/RPL3/RPS2/RPS23/RPS18/RPL18/RPSA/RPL37A/RPL15/RPS25/RPL7A/RPL23A/RPL36/RPL18A/RPS8/RPS12/RPS21/RPLP2/RPL22/RPL38/RPS11/RPS19/RPS6/RPS14/RPS3/RPL17/RPLP0/RPL21/RPL26/RPL5/RPL29/RPS29/RPL9/RPL23/RPL10A/RPS7/RPS5
Frontal cortex	FrC_Oligo	Up	CC	GO:0022625	cytosolic large ribosomal subunit	41	0.759260959	1.703351317	1.67E-06	0.000150163	0.000130844	299	tags=71%, list=12%, signal=63%	RPLP1/RPL13/RPL30/RPL41/RPL10/RPL19/RPL28/RPL13A/RPL11/RPL3/RPL18/RPL37A/RPL15/RPL7A/RPL23A/RPL36/RPL18A/RPLP2/RPL22/RPL38/RPL17/RPLP0/RPL21/RPL26/RPL5/RPL29/RPL9/RPL23/RPL10A
Frontal cortex	FrC_Oligo	Up	CC	GO:0042788	polysomal ribosome	21	0.750360953	1.607470741	0.001788897	0.046666866	0.040662942	516	tags=86%, list=21%, signal=68%	RPL30/RPS28/RPL41/RPL19/RPL11/RPS23/RPL18/RPL7A/RPL36/RPL18A/RPS21/RPL38/RPS29/RPL10A/RPL8/PNPT1/RPL32/RPL6
Frontal cortex	FrC_Oligo	Up	CC	GO:0044391	ribosomal subunit	84	0.750145945	1.731330114	1.00E-10	2.10E-08	1.83E-08	315	tags=62%, list=13%, signal=56%	RPLP1/RPL13/RPL30/FAU/RPS28/RPL41/RPL10/RPL19/RPL28/RPL13A/RPS9/RPS27/RPL11/RPS27A/RPS15/RPL3/RPS2/RPS23/RPS18/RPL18/RPSA/RPL37A/RPL15/RPS25/RPL7A/RPL23A/RPL36/RPL18A/RPS8/RPS12/RPS21/RPLP2/RPL22/RPL38/RPS11/RPS19/RPS6/RPS14/RPS3/RPL17/RPLP0/RPL21/RPL26/RPL5/RPL29/RPS29/RPL9/RPL23/RACK1/RPL10A/RPS7/RPS5
Frontal cortex	FrC_Oligo	Up	CC	GO:0015935	small ribosomal subunit	37	0.744992077	1.664966634	4.29E-05	0.002558262	0.002229129	315	tags=62%, list=13%, signal=55%	FAU/RPS28/RPS9/RPS27/RPS27A/RPS15/RPS2/RPS23/RPS18/RPSA/RPS25/RPS8/RPS12/RPS21/RPS11/RPS19/RPS6/RPS14/RPS3/RPS29/RACK1/RPS7/RPS5
Frontal cortex	FrC_Oligo	Up	CC	GO:0015934	large ribosomal subunit	48	0.741082626	1.672295553	7.88E-07	7.46E-05	6.50E-05	299	tags=60%, list=12%, signal=54%	RPLP1/RPL13/RPL30/RPL41/RPL10/RPL19/RPL28/RPL13A/RPL11/RPL3/RPL18/RPL37A/RPL15/RPL7A/RPL23A/RPL36/RPL18A/RPLP2/RPL22/RPL38/RPL17/RPLP0/RPL21/RPL26/RPL5/RPL29/RPL9/RPL23/RPL10A
Frontal cortex	FrC_Oligo	Up	MF	GO:0005198	structural molecule activity	134	0.731222497	1.718491403	1.00E-10	2.10E-08	1.83E-08	332	tags=54%, list=13%, signal=50%	PLP1/TUBA1A/CRYAB/RPLP1/RPL13/RPL30/FAU/ERBIN/RPS28/RPL41/RPL10/RPL19/RPL28/RPL13A/RPS9/RPS27/RPL11/RPS27A/RPS15/DMD/RPL3/RPS2/RPS23/RPS18/RPL18/ERC2/RPSA/RPL37A/RPL15/RPS25/ACTB/RPL7A/RPL23A/RPL36/CSRP1/RPL18A/RPS8/RPS12/RPS21/RPLP2/RPL22/RPL38/SPARC/RPS11/TUBB4A/RPS19/RPS6/GPM6B/RPS14/RPS3/LTBP1/ARPC5/MAL/ACTG1/RPL17/RPLP0/RPL21/RPL26/RPL5/RPL29/VWA1/TMEM30A/RPS29/MAP1A/RPL9/RPL23/SEPTIN4/CLDN1…
Frontal cortex	FrC_Oligo	Up	CC	GO:0005840	ribosome	99	0.722448627	1.681291386	1.21E-10	2.17E-08	1.89E-08	315	tags=55%, list=13%, signal=50%	EEF1A1/RPLP1/RPL13/RPL30/FAU/RPS28/RPL41/RPL10/RPL19/RPL28/RPL13A/RPS9/RPS27/RPL11/RPS27A/RPS15/RPL3/RPS2/RPS23/RPS18/RPL18/RPSA/RPL37A/RPL15/RPS25/RPL7A/RPL23A/RPL36/RPL18A/RPS8/RPS12/RPS21/RPLP2/RPL22/RPL38/RPS11/RPS19/RPS6/RPS14/RPS3/APOD/RPL17/RPLP0/RPL21/RPL26/RPL5/RPL29/RPS29/RPL9/RPL23/RACK1/RPL10A/RPS7/RPS5
Frontal cortex	FrC_Oligo	Up	CC	GO:0005844	polysome	34	0.719022142	1.598271061	0.000177981	0.008430664	0.007346017	532	tags=71%, list=21%, signal=56%	RPL30/RPS28/RPL41/RPL19/RPL11/EEF2/RPS23/RPL18/RPL7A/RPL36/RPL18A/RPS21/RPL38/RPS6/RPS3/RPS29/RPL10A/MSI2/RPL8/HDLBP/PNPT1/RPL32/RPL6/EIF4H
Frontal cortex	FrC_Oligo	Up	BP	GO:0002181	cytoplasmic translation	96	0.716683548	1.665079187	2.19E-10	3.58E-08	3.12E-08	322	tags=56%, list=13%, signal=51%	RPLP1/RPL13/RPL30/FAU/RPS28/RPL41/RPL10/RPL19/RPL28/RPL13A/RPS9/RPS27/RPL11/RPS27A/RPS15/RPL3/RPS2/RPS23/RPS18/RPL18/RPSA/RPL37A/RPL15/RPS25/RPL7A/RPL23A/RPL36/RPL18A/RPS8/RPS12/RPS21/RPLP2/RPL22/RPL38/RPS11/RPS19/RPS6/RPS14/RPS3/RPL17/RPLP0/EIF4A2/RPL21/RPL26/RPL5/RPL29/RPS29/RPL9/RPL23/RACK1/RPL10A/RPS7/RPS5/PABPC1
Frontal cortex	FrC_Oligo	Up	MF	GO:1901681	sulfur compound binding	28	0.715281245	1.569054715	0.000866377	0.027847829	0.024265067	307	tags=36%, list=12%, signal=32%	FTH1/FTL/APLP1/SUMF1/RPL22/DBI/HSD17B12/RPL29/PRNP/SLIT2
Frontal cortex	FrC_Oligo	Up	BP	GO:1904064	positive regulation of cation transmembrane transport	24	0.712496118	1.54843247	0.001504777	0.042993628	0.037462284	332	tags=38%, list=13%, signal=33%	PLP1/CALM2/CALM1/TMSB4X/DMD/RGS7/PPP3CA/NOS1/CAPN3
Frontal cortex	FrC_Oligo	Up	BP	GO:0006633	fatty acid biosynthetic process	28	0.710549047	1.558674075	0.001004257	0.031713385	0.0276333	373	tags=50%, list=15%, signal=43%	PLP1/SCD/PTGDS/CBR1/FADS1/MID1IP1/ELOVL5/HSD17B12/GPX4/SIRT2/LPGAT1/ABHD2/INSIG1/ELOVL1
Frontal cortex	FrC_Oligo	Up	BP	GO:0021782	glial cell development	33	0.703573249	1.561859171	0.000792241	0.026408043	0.023010517	290	tags=36%, list=12%, signal=33%	PLP1/ROR1/OLIG1/NKX6-2/NDRG1/MAG/NTRK2/GPM6B/MAL/TPPP/MYRF/SIRT2
Frontal cortex	FrC_OPC	Down	BP	GO:0022612	gland morphogenesis	25	0.701844877	1.619133472	0.000480845	0.029702463	0.026334381	353	tags=44%, list=11%, signal=39%	TNC/NFIB/FRS2/NR3C1/BTRC/EGFR/PTCH1/FGF1/CYP7B1/GLI3/BMP7
