# Supplementary material for: Disturbances of paraventricular thalamic nucleus neurons in bipolar disorder revealed by single-nucleus analysis
Source: Nat Commun. 2026 Jan 7;17:1338. doi: 10.1038/s41467-025-68094-5 (PMC12873406; doi:10.1038/s41467-025-68094-5)
Supplement: Supplementary file 3 — Supplementary Data 1-31 [file 41467_2025_68094_MOESM3_ESM.zip › SupplementaryData/DataS13.notableDEGs.txt]

#### Downregulated genes in Tha_ExN_CALB and Tha_Micro_1 with biological interpretations
Cluster	Gene	DEG-GO term	GSEA term	Robustness	Fold-change	WGCNA
Tha_ExN_CALB	KCNQ3	transporter complex, monoatomic ion channel complex, main axon	potassium channel activity, voltage-gated potassium channel activity, main axon	1.000	0.800	Excit-M4
Tha_ExN_CALB	ROBO1	positive regulation of cell projection organization, regulation of neuron projection development	cardiac ventricle development	1.000	0.822	Excit-M4
Tha_ExN_CALB	PDE10A	second-messenger-mediated signaling	second-messenger-mediated signaling	1.000	0.830	Excit-M4
Tha_ExN_CALB	LRRC7	main axon, positive regulation of cell projection organization, synaptic membrane	main axon, synaptic membrane, postsynaptic membrane	0.976	0.792	Excit-M4
Tha_ExN_CALB	CACNA1C*	transporter complex, monoatomic ion channel complex, regulation of monoatomic ion transmembrane transport	regulation of muscle contraction, voltage-gated monoatomic ion channel activity, voltage-gated channel activity	0.758	0.836	Excit-M4
Tha_ExN_CALB	SHISA9*	transporter complex, monoatomic ion channel complex, modulation of chemical synaptic transmission	synaptic membrane, postsynaptic membrane, postsynaptic specialization membrane	0.727	0.852	Excit-M4
Tha_ExN_CALB	PTPRJ	second-messenger-mediated signaling, cell junction assembly, leading edge membrane	second-messenger-mediated signaling, beta-catenin binding, calcium-mediated signaling	0.727	0.853	Excit-M4
Tha_ExN_CALB	PDE4D	transporter complex, monoatomic ion channel complex, regulation of monoatomic ion transmembrane transport	regulation of muscle contraction, second-messenger-mediated signaling, regulation of blood circulation	0.727	0.854	Excit-M4
Tha_ExN_CALB	CUX2	modulation of chemical synaptic transmission, regulation of trans-synaptic signaling, positive regulation of cell projection organization	modulation of excitatory postsynaptic potential, regulation of postsynaptic membrane potential, excitatory postsynaptic potential	0.727	0.854	Excit-M4
Tha_ExN_CALB	KCNC2	transporter complex, monoatomic ion channel complex, main axon	potassium channel activity, voltage-gated potassium channel activity, regulation of potassium ion transmembrane transport	0.667	0.817	Excit-M4
Tha_ExN_CALB	CNTN4	modulation of chemical synaptic transmission, regulation of trans-synaptic signaling, cell-cell adhesion mediator activity	cell adhesion mediator activity	0.636	0.857	Excit-M4
Tha_ExN_CALB	CNTN5	synaptic membrane, cell junction assembly, cell-cell adhesion mediator activity	cell adhesion mediator activity, synaptic membrane, sensory perception of sound	0.545	0.867	Excit-M4
Tha_ExN_CALB	AUTS2	positive regulation of cell projection organization, axonogenesis	neuron migration	0.545	0.868	Excit-M4
Tha_Micro_1	SYNDIG1	dendritic spine, neuron spine, regulation of synapse organization	postsynaptic membrane	1.000	0.700	Micro-M11
Tha_Micro_1	CYFIP1	dendritic spine, neuron spine, regulation of synapse organization	regulation of axon extension	1.000	0.793	Micro-M11
Tha_Micro_1	TIAM1	dendritic spine, neuron spine, regulation of synapse organization	activation of GTPase activity, regulation of postsynapse organization, positive regulation of chemotaxis	0.952	0.780	Micro-M11
Tha_Micro_1	ABR	dendritic spine, neuron spine	activation of GTPase activity	0.587	0.822	Micro-M11
Tha_Micro_1	DIP2B	regulation of nervous system development	regulation of axon extension	0.545	0.868	Micro-M11
Downregulated probable DEGs in Tha_ExN_CALB or Tha_Micro_1 enriched in one or more GO terms in both DEG?GO and GSEA analyses
* Putative BD risk genes
