# Supplementary material for: Disturbances of paraventricular thalamic nucleus neurons in bipolar disorder revealed by single-nucleus analysis
Source: Nat Commun. 2026 Jan 7;17:1338. doi: 10.1038/s41467-025-68094-5 (PMC12873406; doi:10.1038/s41467-025-68094-5)
Supplement: Supplementary file 3 — Supplementary Data 1-31 [file 41467_2025_68094_MOESM3_ESM.zip › SupplementaryData/DataS14.PVT_module_GSEA_top10_GOs.txt]

#### Top 10 GSEA terms for hdWGCNA modules identified in thalamic analysis
Module	ONTOLOGY	GO	Description	setSize	enrichmentScore	NES	pvalue	p.adjust	qvalue	rank	leading_edge	core_enrichment_gene
Excit-M4	CC	GO:0043194	axon initial segment	20	0.777020019	1.936589745	5.24E-05	0.005059519	0.004325611	1467	tags=65%, list=12%, signal=57%	LRRC7/NRCAM/IQCJ-SCHIP1/KCNQ3/KCNA1/CNTN2/NFASC/KCNA4/SCN1A/SCN8A/KCNA2/MAP1A/NAV1
Excit-M4	BP	GO:0032469	endoplasmic reticulum calcium ion homeostasis	24	0.740181695	1.928201269	8.80E-05	0.007803238	0.006671341	658	tags=38%, list=5%, signal=36%	ATP2A2/KCTD17/CAMK2D/APP/BCL2/TUNAR/HERPUD1/TMTC4/RAP1GDS1
Excit-M4	BP	GO:0086010	membrane depolarization during action potential	24	0.713584662	1.858914993	0.000342901	0.017529133	0.014986448	835	tags=46%, list=7%, signal=43%	PTPN3/CACNA1C/SCN1B/CACNA1G/HCN2/SLC8A1/SCN1A/HCN4/YWHAH/TRPM4/CACNA1D
Excit-M4	BP	GO:0048679	regulation of axon regeneration	22	0.712246567	1.815121408	0.00114122	0.037580259	0.032129062	1626	tags=55%, list=13%, signal=48%	KIAA0319/EPHA4/PTN/RTN4RL1/PTPRF/STK24/TNR/PTPRS/MAP2K1/RGMA/IGF1R/MAP2K2
Excit-M4	BP	GO:0070570	regulation of neuron projection regeneration	24	0.700119572	1.823837926	0.000632315	0.024141883	0.020639986	1626	tags=50%, list=13%, signal=44%	KIAA0319/EPHA4/PTN/RTN4RL1/PTPRF/STK24/TNR/PTPRS/MAP2K1/RGMA/IGF1R/MAP2K2
Excit-M4	BP	GO:0010644	cell communication by electrical coupling	23	0.690541816	1.78119722	0.001221979	0.038755463	0.033133797	1021	tags=48%, list=8%, signal=44%	CACNA1C/CASQ2/PDE4D/CAMK2D/KCNA1/GJC1/SLC8A1/CALM2/CALM1/ATP1A1/CAV1
Excit-M4	BP	GO:0070296	sarcoplasmic reticulum calcium ion transport	26	0.672725438	1.778970898	0.001089086	0.036969378	0.031606792	708	tags=35%, list=6%, signal=33%	ATP2A2/CACNA1C/CASQ2/PDE4D/RYR3/CAMK2D/SLC8A1/CALM2/CALM1
Excit-M4	BP	GO:0038066	p38MAPK cascade	35	0.663523342	1.860084821	0.00028711	0.016414354	0.014033373	2336	tags=54%, list=19%, signal=44%	RELL1/STK39/SASH1/MAP3K5/CYLD/RELL2/DUSP1/MAPKAPK2/OPRK1/MAP3K20/PHLPP1/MAP3K4/PER1/MAP2K6/MINK1/DAB2IP/MAP3K3/MAPK11/VEGFA
Excit-M4	BP	GO:1900744	regulation of p38MAPK cascade	26	0.662630908	1.752276686	0.001545862	0.04477847	0.038283137	2028	tags=54%, list=16%, signal=45%	RELL1/STK39/SASH1/MAP3K5/CYLD/RELL2/DUSP1/OPRK1/PHLPP1/MAP3K4/PER1/MINK1/DAB2IP/MAP3K3
Excit-M4	CC	GO:0014704	intercalated disc	36	0.658068034	1.850497732	0.000307553	0.01695497	0.01449557	1462	tags=42%, list=12%, signal=37%	SCN1B/PAK1/ACTN1/FGF13/GJC1/CDH2/SLC8A1/CTNNB1/SCN1A/TMEM65/YWHAH/SLC9A1/CTNNA1/CTNNA3/VCL
Excit-M9	CC	GO:0033176	proton-transporting V-type ATPase complex	21	0.777975209	2.073208152	6.74E-07	0.000194604	0.000161643	819	tags=62%, list=7%, signal=58%	ATP6V0E2/ATP6V1B2/ATP6V1G2/ATP6V1G1/ATP6V0C/ATP6AP2/ATP6V1A/ATP6V1D/ATP6V1F/ATP6V1C1/RNASEK/CCDC115/ATP6AP1
Excit-M9	BP	GO:0007042	lysosomal lumen acidification	21	0.737457231	1.96523273	1.44E-05	0.001478956	0.001228463	857	tags=52%, list=7%, signal=49%	TMEM106B/ATP6V0C/ATP6AP2/ATP6V1A/ATP6V1D/ATP6V1F/RNASEK/PPT1/CCDC115/ATP6AP1/TMEM9
Excit-M9	BP	GO:0016188	synaptic vesicle maturation	25	0.721326787	1.974860385	7.60E-06	0.000997456	0.000828515	2378	tags=72%, list=19%, signal=58%	ATP6V1B2/ATP6V1G2/ATP6V1G1/CLCN3/ATP6AP2/ATP6V1A/ATP6V1D/STXBP1/ATP6V1F/ATP6V1C1/RAB3A/SYP/ATP6AP1/ATP6V1E1/ATP6V0D1/DLG4/ZDHHC20/ATP6V0A1
Excit-M9	BP	GO:0007035	vacuolar acidification	29	0.709007183	1.989094629	2.57E-06	0.000494638	0.000410861	857	tags=45%, list=7%, signal=42%	ATP6V0E2/ATP6V1B2/TMEM106B/ATP6V0C/ATP6AP2/ATP6V1A/ATP6V1D/ATP6V1F/RNASEK/PPT1/CCDC115/ATP6AP1/TMEM9
Excit-M9	BP	GO:0035751	regulation of lysosomal lumen pH	27	0.700724908	1.942121035	1.54E-05	0.001478956	0.001228463	857	tags=41%, list=7%, signal=38%	TMEM106B/ATP6V0C/ATP6AP2/ATP6V1A/ATP6V1D/ATP6V1F/RNASEK/PPT1/CCDC115/ATP6AP1/TMEM9
Excit-M9	BP	GO:0001919	regulation of receptor recycling	20	0.695402205	1.839492319	0.000304265	0.010537322	0.008752597	902	tags=35%, list=7%, signal=33%	INPP5F/NSG1/NSF/GRIA1/OPTN/CHMP5/LAMTOR1
Excit-M9	BP	GO:1901021	positive regulation of calcium ion transmembrane transporter activity	23	0.681668586	1.847740055	0.000166094	0.007119003	0.005913244	1082	tags=35%, list=9%, signal=32%	CALM3/ATP1B1/CALM1/RYR2/CALM2/CACNB3/HAP1/STIM2
Excit-M9	CC	GO:0033177	proton-transporting two-sector ATPase complex, proton-transporting domain	20	0.678112148	1.7937563	0.000671197	0.018745876	0.015570853	3055	tags=70%, list=24%, signal=53%	ATP6V0E2/ATP6V0C/ATP6AP2/RNASEK/ATP5MC3/ATP5PF/ATP5MF/DMAC2L/ATP6V0D1/ATP6V0A1/ATP5MG/ATP5PB/ATP6V0B/ATP5MC2
Excit-M9	BP	GO:0031629	synaptic vesicle fusion to presynaptic active zone membrane	20	0.676076305	1.788371046	0.000770632	0.020096773	0.016692946	652	tags=35%, list=5%, signal=33%	STX1B/CPLX2/SNAP25/DOC2B/STXBP1/PRRT2/RAB3A
Excit-M9	BP	GO:0099500	vesicle fusion to plasma membrane	20	0.676076305	1.788371046	0.000770632	0.020096773	0.016692946	652	tags=35%, list=5%, signal=33%	STX1B/CPLX2/SNAP25/DOC2B/STXBP1/PRRT2/RAB3A
Excit-M11	CC	GO:0033176	proton-transporting V-type ATPase complex	21	0.787349209	1.956171472	1.05E-06	6.44E-05	5.14E-05	1417	tags=71%, list=11%, signal=63%	ATP6V1B2/ATP6V0E2/ATP6V1G2/ATP6V1G1/ATP6V1F/ATP6AP2/ATP6V1D/ATP6V1A/ATP6V0C/ATP6V1C1/ATP6V1E1/CCDC115/ATP6V0D1/RNASEK/ATP6V0A1
Excit-M11	BP	GO:0016188	synaptic vesicle maturation	25	0.762607779	1.921998749	9.40E-07	6.13E-05	4.89E-05	991	tags=56%, list=8%, signal=52%	ATP6V1B2/ATP6V1G2/ATP6V1G1/ATP6V1F/ATP6AP2/ATP6V1D/ATP6V1A/CLCN3/STXBP1/ATP6V1C1/RAB3A/SYP/ATP6V1E1/ATP6V0D1
Excit-M11	BP	GO:0051281	positive regulation of release of sequestered calcium ion into cytosol	21	0.747612102	1.85744451	1.71E-05	0.000557336	0.000444731	388	tags=29%, list=3%, signal=28%	CALM3/CALM1/CALM2/THY1/SRI/CX3CL1
Excit-M11	CC	GO:0033177	proton-transporting two-sector ATPase complex, proton-transporting domain	20	0.732870581	1.802555189	0.000112576	0.002623327	0.002093307	2693	tags=80%, list=22%, signal=63%	ATP6V0E2/ATP6AP2/ATP5MC3/ATP5PF/ATP6V0C/ATP6V0D1/RNASEK/ATP6V0A1/ATP5PB/ATP5MG/ATP5MC1/ATP5MF/DMAC2L/ATP5PO/ATP5ME/ATP6V0B
Excit-M11	BP	GO:1901021	positive regulation of calcium ion transmembrane transporter activity	23	0.718482312	1.803049465	6.32E-05	0.001672556	0.001334631	55	tags=17%, list=0%, signal=17%	CALM3/CALM1/CALM2/ATP1B1
Excit-M11	BP	GO:1903170	negative regulation of calcium ion transmembrane transport	28	0.715351706	1.824562818	7.48E-06	0.000282792	0.000225656	1213	tags=43%, list=10%, signal=39%	CALM3/CALM1/CALM2/TMBIM6/VDAC1/SRI/UBQLN1/YWHAE/FMR1/PPP3CB/GNB5/PPP3CA
Excit-M11	BP	GO:0051955	regulation of amino acid transport	27	0.714303508	1.811370622	7.35E-06	0.000280526	0.000223848	1707	tags=48%, list=14%, signal=42%	ARL6IP5/ARL6IP1/SYT4/SV2A/GABBR1/STXBP1/SLC38A1/RGS4/SLC38A2/SLC7A5/HRH3/ABAT/RAB3GAP1
Excit-M11	CC	GO:0016469	proton-transporting two-sector ATPase complex	38	0.714293672	1.876432459	2.14E-07	1.81E-05	1.44E-05	2710	tags=79%, list=22%, signal=62%	ATP6V1B2/ATP6V0E2/ATP6V1G2/ATP6V1G1/ATP6V1F/ATP6AP2/ATP6V1D/ATP6V1A/ATP5MC3/ATP5PF/ATP6V0C/ATP6V1C1/ATP6V1E1/CCDC115/ATP6V0D1/RNASEK/ATP5F1B/ATP6V0A1/ATP5PB/ATP5MG/ATP5MC1/ATP5MF/ATP6AP1/ATP5F1A/DMAC2L/ATP5PO/ATP5F1D/ATP5ME/ATP6V0B/ATP5F1C
Excit-M11	BP	GO:0021762	substantia nigra development	38	0.707940427	1.859742635	4.22E-07	3.01E-05	2.40E-05	1818	tags=50%, list=15%, signal=43%	CALM3/CALM1/CALM2/INA/DYNLL1/SYNGR3/YWHAH/BASP1/YWHAQ/ACTB/ATP5PF/CDC42/YWHAE/FGF9/ATP5PB/RAD1/SUDS3/GLUD1/CKB
Excit-M11	BP	GO:0007042	lysosomal lumen acidification	21	0.706733351	1.75588113	0.000214128	0.004336432	0.003460294	3173	tags=81%, list=25%, signal=61%	ATP6V1F/ATP6AP2/ATP6V1D/ATP6V1A/TMEM106B/ATP6V0C/PPT1/CCDC115/RNASEK/ATP6V0A1/TMEM9/ATP6AP1/CLN5/ATP6V0B/CREG1/TMEM199/SNAPIN
Excit-M15	CC	GO:0070069	cytochrome complex	22	0.859979989	2.181211781	1.00E-10	4.49E-09	3.39E-09	1244	tags=86%, list=10%, signal=78%	NDUFA4/UQCRH/COX7C/COX6C/UQCR10/COX7B/COX8A/UQCRB/COX6B1/COX5B/UQCR11/UQCRC1/COX7A2/UQCRC2/COX7A2L/COX5A/COX4I1/UQCRFS1/CYC1
Excit-M15	CC	GO:0033176	proton-transporting V-type ATPase complex	21	0.843888524	2.118688544	8.44E-10	3.37E-08	2.54E-08	1294	tags=81%, list=10%, signal=73%	ATP6V0C/ATP6V0E2/ATP6V1B2/ATP6V1E1/ATP6AP2/ATP6V1G2/ATP6V1F/RNASEK/ATP6V1D/ATP6V0D1/ATP6V0B/ATP6V1A/ATP6AP1/ATP6V1G1/ATP6V1C1/ATP6V0A1/CCDC115
Excit-M15	CC	GO:0033177	proton-transporting two-sector ATPase complex, proton-transporting domain	20	0.827850721	2.063950899	3.34E-08	1.06E-06	8.01E-07	1226	tags=80%, list=10%, signal=72%	ATP6V0C/ATP6V0E2/ATP6AP2/ATP5MC3/RNASEK/ATP5PB/ATP5PF/ATP5MC1/ATP6V0D1/ATP5MF/ATP6V0B/ATP5PO/ATP5MG/ATP5MC2/ATP5ME/ATP6V0A1
Excit-M15	CC	GO:0016469	proton-transporting two-sector ATPase complex	38	0.815000155	2.188150733	1.00E-10	4.49E-09	3.39E-09	1294	tags=79%, list=10%, signal=71%	ATP6V0C/ATP6V0E2/ATP6V1B2/ATP5F1A/ATP6V1E1/ATP6AP2/ATP5F1B/ATP6V1G2/ATP5MC3/ATP6V1F/RNASEK/ATP5PB/ATP6V1D/ATP5PF/ATP5MC1/ATP6V0D1/ATP5MF/ATP6V0B/ATP6V1A/ATP5F1C/ATP5PO/ATP6AP1/ATP5F1D/ATP6V1G1/ATP5MG/ATP6V1C1/ATP5MC2/ATP5ME/ATP6V0A1/CCDC115
Excit-M15	MF	GO:0008137	NADH dehydrogenase (ubiquinone) activity	30	0.80939529	2.136662765	1.00E-10	4.49E-09	3.39E-09	1570	tags=87%, list=13%, signal=76%	NDUFA4/NDUFB8/NDUFS2/NDUFA5/NDUFS1/NDUFC1/NDUFV2/NDUFB5/NDUFB4/NDUFB1/NDUFC2/NDUFA12/NDUFB2/NDUFA8/NDUFB9/NDUFA1/NDUFS7/NDUFB3/NDUFB6/NDUFS8/NDUFV1/NDUFA7/NDUFA2/NDUFS6/NDUFA6/NDUFS3
Excit-M15	MF	GO:0050136	NADH dehydrogenase (quinone) activity	30	0.80939529	2.136662765	1.00E-10	4.49E-09	3.39E-09	1570	tags=87%, list=13%, signal=76%	NDUFA4/NDUFB8/NDUFS2/NDUFA5/NDUFS1/NDUFC1/NDUFV2/NDUFB5/NDUFB4/NDUFB1/NDUFC2/NDUFA12/NDUFB2/NDUFA8/NDUFB9/NDUFA1/NDUFS7/NDUFB3/NDUFB6/NDUFS8/NDUFV1/NDUFA7/NDUFA2/NDUFS6/NDUFA6/NDUFS3
Excit-M15	CC	GO:0098803	respiratory chain complex	58	0.797581457	2.225093471	1.00E-10	4.49E-09	3.39E-09	1647	tags=84%, list=13%, signal=74%	NDUFA4/UQCRH/COX7C/NDUFB8/COX6C/UQCR10/NDUFS2/COX7B/COX8A/UQCRB/NDUFA5/NDUFS1/COX6B1/NDUFC1/COX5B/NDUFV2/UQCR11/UQCRC1/NDUFB5/COX7A2/NDUFA11/NDUFB4/UQCRC2/NDUFB1/COX7A2L/NDUFC2/COX5A/NDUFA12/NDUFB2/NDUFA8/COX4I1/NDUFAB1/NDUFA13/SDHA/NDUFB9/UQCRFS1/NDUFA1/NDUFS7/NDUFB3/NDUFB6/CYC1/NDUFS8/NDUFV1/NDUFA7/NDUFA2/NDUFS6/NDUFA6/NDUFS3/SDHC
Excit-M15	MF	GO:0003955	NAD(P)H dehydrogenase (quinone) activity	33	0.79346716	2.112634522	1.00E-10	4.49E-09	3.39E-09	1570	tags=79%, list=13%, signal=69%	NDUFA4/NDUFB8/NDUFS2/NDUFA5/NDUFS1/NDUFC1/NDUFV2/NDUFB5/NDUFB4/NDUFB1/NDUFC2/NDUFA12/NDUFB2/NDUFA8/NDUFB9/NDUFA1/NDUFS7/NDUFB3/NDUFB6/NDUFS8/NDUFV1/NDUFA7/NDUFA2/NDUFS6/NDUFA6/NDUFS3
Excit-M15	MF	GO:0003954	NADH dehydrogenase activity	32	0.791991147	2.102227871	1.46E-10	6.30E-09	4.77E-09	1570	tags=81%, list=13%, signal=71%	NDUFA4/NDUFB8/NDUFS2/NDUFA5/NDUFS1/NDUFC1/NDUFV2/NDUFB5/NDUFB4/NDUFB1/NDUFC2/NDUFA12/NDUFB2/NDUFA8/NDUFB9/NDUFA1/NDUFS7/NDUFB3/NDUFB6/NDUFS8/NDUFV1/NDUFA7/NDUFA2/NDUFS6/NDUFA6/NDUFS3
Excit-M15	MF	GO:0015453	oxidoreduction-driven active transmembrane transporter activity	49	0.787623109	2.166184488	1.00E-10	4.49E-09	3.39E-09	1570	tags=78%, list=13%, signal=68%	NDUFA4/UQCRH/NDUFB8/UQCR10/NDUFS2/COX7B/COX8A/NDUFA5/NDUFS1/COX6B1/NDUFC1/COX5B/NDUFV2/UQCRC1/NDUFB5/NDUFB4/NDUFB1/COX7A2L/NDUFC2/COX5A/NDUFA12/NDUFB2/NDUFA8/COX4I1/NDUFB9/UQCRFS1/NDUFA1/NDUFS7/NDUFB3/NDUFB6/CYC1/NDUFS8/NDUFV1/NDUFA7/NDUFA2/NDUFS6/NDUFA6/NDUFS3
Micro-M11	BP	GO:0034110	regulation of homotypic cell-cell adhesion	21	0.760522608	2.11E+00	2.37245E-07	4.25368E-06	2.30043E-06	1581	tags=48%, list=13%, signal=42%	SYK/IL6ST/LYN/SH2B3/PRKCA/PRKCD/JAK2/JAK1/RDX/UBASH3B
Micro-M11	BP	GO:0061900	glial cell activation	24	0.729310395	2.06E+00	4.83476E-07	7.97366E-06	4.31224E-06	2301	tags=67%, list=18%, signal=55%	CX3CR1/ITGAM/IFNGR1/PTPRC/ATM/ZEB2/LRP1/APP/JAK2/CTSC/SNCA/IFNGR2/SYT11/LRRK2/GRN/PSEN1
Micro-M11	BP	GO:0001774	microglial cell activation	21	0.717344283	1.988531926	7.78116E-06	8.38463E-05	4.5345E-05	2242	tags=62%, list=18%, signal=51%	CX3CR1/ITGAM/IFNGR1/PTPRC/ATM/APP/JAK2/CTSC/SNCA/IFNGR2/SYT11/LRRK2/GRN
Micro-M11	BP	GO:0048701	embryonic cranial skeleton morphogenesis	24	0.71437992	2.01936264	1.60806E-06	2.15122E-05	1.1634E-05	898	tags=38%, list=7%, signal=35%	CHST11/RUNX2/TGFBR2/MTHFD1L/SMAD2/NIPBL/TGFBR1/SETD2/SMAD3
Micro-M11	BP	GO:0030890	positive regulation of B cell proliferation	25	0.712826024	2.023238408	7.50246E-07	1.1587E-05	6.26635E-06	1876	tags=52%, list=15%, signal=44%	MEF2C/NCKAP1L/PTPRC/NFATC2/CD74/TLR4/SLC39A10/PELI1/EPHB2/CARD11/CD81/IRS2/BCL2
Micro-M11	BP	GO:0006911	phagocytosis, engulfment	30	0.709585256	2.059663968	1.44957E-07	2.82145E-06	1.52587E-06	2176	tags=57%, list=17%, signal=47%	PLCG2/ELMO1/ITGAM/ARHGAP12/NCKAP1L/APPL2/BIN2/GSN/MYH9/RAB31/RAC1/ARHGAP25/CDC42/CLCN3/XKR6/ANO6/MSR1
Micro-M11	BP	GO:0002269	leukocyte activation involved in inflammatory response	22	0.701384824	1.96073636	1.09725E-05	0.000113427	6.13422E-05	2242	tags=59%, list=18%, signal=49%	CX3CR1/ITGAM/IFNGR1/PTPRC/ATM/APP/JAK2/CTSC/SNCA/IFNGR2/SYT11/LRRK2/GRN
Micro-M11	BP	GO:0010543	regulation of platelet activation	29	0.694985105	2.00823536	5.08636E-07	8.35671E-06	4.5194E-06	638	tags=34%, list=5%, signal=33%	SYK/IL6ST/LYN/GNAQ/SH2B3/PRKCA/PRKCD/PLA2G4A/TLR4/JAK2
Micro-M11	BP	GO:0042531	positive regulation of tyrosine phosphorylation of STAT protein	22	0.69402915	1.94E+00	1.75585E-05	0.000168227	9.09789E-05	1306	tags=45%, list=10%, signal=41%	CSF1R/IL6ST/LYN/IL18/IL6R/HCLS1/JAK2/TNFRSF1A/IGF1/PIBF1
Micro-M11	BP	GO:0050766	positive regulation of phagocytosis	25	0.689714298	1.957639608	6.30017E-06	6.98026E-05	3.775E-05	1848	tags=56%, list=15%, signal=48%	PLCG2/DOCK2/PTPRJ/NCKAP1L/APPL2/PTPRC/MERTK/CAMK1D/RAB31/MYO18A/SIRPA/CD47/CALR/ANO6
