# Supplementary material for: Disturbances of paraventricular thalamic nucleus neurons in bipolar disorder revealed by single-nucleus analysis
Source: Nat Commun. 2026 Jan 7;17:1338. doi: 10.1038/s41467-025-68094-5 (PMC12873406; doi:10.1038/s41467-025-68094-5)
Supplement: Supplementary file 3 — Supplementary Data 1-31 [file 41467_2025_68094_MOESM3_ESM.zip › SupplementaryData/DataS15.MAGMA_PsychiatricDisorders.txt]

#### MAGMA results for selected clusters and 10 psychiatric disorders
Cluster_DEG	BD	SZ	MDD	ADHD	OCD	PTSD	SUD	ED	PD	ASD
FrC_ExN_L5IT_2-Down	0.35163	0.30888	0.43768	0.45413	0.87039	0.34311	0.89746	0.82246	0.84481	0.85203
FrC_ExN_L5IT_2-Up	0.83969	0.58867	0.79083	0.37845	0.12774	0.12476	0.57891	0.32337	0.066228	0.69271
FrC_ExN_L5IT_3-Up	0.21813	0.21923	0.76759	0.066996	0.4974	0.23243	0.53601	0.072157	0.14227	0.11208
FrC_ExN_L5IT_4-Down	0.28601	0.33647	0.039496	0.49815	0.04283	0.058338	0.0040496	0.2051	0.083124	0.64667
FrC_ExN_L5IT_4-Up	0.47943	0.80149	0.31005	0.23981	0.92136	0.85104	0.091123	0.25751	0.045908	0.619
FrC_ExN_L6ITCar3-Down	0.004537	0.044063	0.069066	0.3093	0.99252	0.41425	0.20732	0.48206	0.20752	0.0053824
FrC_ExN_L6ITCar3-Up	0.17598	0.69302	0.44872	0.90517	0.8511	0.47143	0.030623	0.59419	0.38834	0.027125
Tha_ExN_CALB-Down	0.0012282	0.0011306	0.00087733	0.019547	0.066075	0.030516	0.060563	0.10837	0.69811	0.83178
Tha_ExN_CALB-Up	0.091646	0.098534	0.36032	0.24283	0.64706	0.67831	0.81252	0.23235	0.063127	0.67458
Tha_ExN_PVALB_1-Up	0.41638	0.58111	0.94294	0.46389	0.3401	0.7362	0.7622	0.11689	0.23326	0.19456
Tha_Micro_1-Down	0.74021	0.61676	0.99967	0.8402	0.95141	0.99298	0.7089	0.95577	0.66865	0.34606
Tha_Oligo_2-Down	0.76793	0.88283	0.92896	0.85727	0.48186	0.32738	0.98927	0.86161	0.54793	0.088121
Tha_Oligo_3-Down	0.04893	0.03567	0.66903	0.87347	0.19395	0.22577	0.36961	0.17851	0.3072	0.33122
Tha_OPC-Down	0.16289	0.41146	0.99823	0.18506	0.30652	0.48346	0.64483	0.95024	0.3883	0.00059698
