# Supplementary material for: Disturbances of paraventricular thalamic nucleus neurons in bipolar disorder revealed by single-nucleus analysis
Source: Nat Commun. 2026 Jan 7;17:1338. doi: 10.1038/s41467-025-68094-5 (PMC12873406; doi:10.1038/s41467-025-68094-5)
Supplement: Supplementary file 3 — Supplementary Data 1-31 [file 41467_2025_68094_MOESM3_ESM.zip › SupplementaryData/DataS17.HBCA.profiles.txt]

#### Sample profiles of HBCA data used in this study, including cell cluster counts
ID	OriginalID	Age	Sex	PMI_h	Specimen	Region	Total	ExN_CALB	ExN_PVALB_1	ExN_PVALB_2	InN_1	InN_2	Oligo	OPC	Astro	Micro	Peri	Endo	Tcell	Splatter_1	Splatter_2	NeuCyto
HBCA01	10X190-3	50	Male	12	small_tissue_block	Anterior_nuclear_complex	5221	695	1694	1	1163	1021	658	405	111	143	30	76	19	25	68	1
HBCA02	10X190-4	50	Male	12	small_tissue_block	Anterior_nuclear_complex	5797	780	1941	4	1289	1086	732	438	124	158	32	91	14	25	64	22
HBCA03	10X193-7	50	Male	12	small_tissue_block	mediodorsal_nucleus_of_thalamus_+_reuniens_nucleus_(medioventral_nucleus)_of_thalamus	6754	397	465	234	1642	1380	1814	226	371	341	70	68	15	281	11	38
HBCA04	10X193-8	50	Male	12	small_tissue_block	mediodorsal_nucleus_of_thalamus_+_reuniens_nucleus_(medioventral_nucleus)_of_thalamus	4582	295	338	155	1156	950	1194	148	249	213	35	33	11	179	13	36
HBCA05	10X348-3	29	Male	7.5	small_tissue_block	Anterior_nuclear_complex	3149	229	37	5	32	29	218	25	55	41	6	2	2	2707	124	107
HBCA06	10X348-4	29	Male	7.5	small_tissue_block	Anterior_nuclear_complex	3644	282	46	7	25	20	214	25	81	44	8	2	0	3182	131	108
HBCA07	10X354-5	42	Male	8	small_tissue_block	Anterior_nuclear_complex	4018	96	48	3	55	30	1127	170	147	234	10	4	9	2204	129	16
HBCA08	10X354-6	42	Male	8	small_tissue_block	Anterior_nuclear_complex	4675	87	43	2	54	31	1355	145	156	250	11	0	3	2639	135	9
HBCA09	10X361-3	29	Male	7.5	small_tissue_block	posterior_group_of_intralaminar_nuclei_(PILN)_-_centromedian_and_parafasicular_nuclei	6399	338	411	341	1667	876	1905	320	426	412	171	67	16	41	24	83
HBCA10	10X361-4	29	Male	7.5	small_tissue_block	posterior_group_of_intralaminar_nuclei_(PILN)_-_centromedian_and_parafasicular_nuclei	6146	276	305	293	1627	874	1936	303	399	367	151	76	27	42	11	67
HBCA11	10X362-1	42	Male	8	small_tissue_block	posterior_group_of_intralaminar_nuclei_(PILN)_-_centromedian_and_parafasicular_nuclei	5253	733	387	1105	836	321	1125	112	244	243	95	22	7	880	9	114
HBCA12	10X362-2	42	Male	8	small_tissue_block	posterior_group_of_intralaminar_nuclei_(PILN)_-_centromedian_and_parafasicular_nuclei	5467	724	406	1258	844	334	1088	122	244	246	78	11	5	925	11	85
HBCA13	10X375-3	29	Male	7.5	small_tissue_block	mediodorsal_nucleus_of_thalamus	4163	904	1189	42	1123	989	423	89	169	93	28	18	6	46	99	3
HBCA14	10X375-4	29	Male	7.5	small_tissue_block	mediodorsal_nucleus_of_thalamus	4547	932	1290	45	1277	1115	440	104	154	81	34	14	5	41	99	12
HBCA15	10X377-1	42	Male	8	small_tissue_block	Epithalamus	4673	822	1258	313	967	904	138	29	31	34	8	10	3	999	11	233
HBCA16	10X377-2	42	Male	8	small_tissue_block	Epithalamus	4051	763	1110	283	860	818	130	30	25	34	8	5	1	761	10	56
HBCA17	10X389-5	29	Male	7.5	small_tissue_block	Epithalamus	4813	517	327	134	1369	964	601	84	107	79	27	20	12	1148	70	73
HBCA18	10X389-6	29	Male	7.5	small_tissue_block	Epithalamus	5417	542	378	168	1568	1070	659	92	104	96	43	27	7	1282	84	110
HBCA19	10X393-1	42	Male	8	small_tissue_block	mediodorsal_nucleus_of_thalamus	4560	396	916	12	1552	1117	596	72	134	145	15	50	3	16	15	145
HBCA20	10X393-2	42	Male	8	small_tissue_block	mediodorsal_nucleus_of_thalamus	4187	356	839	25	1417	1058	548	62	110	118	25	31	2	10	11	300
CT01	.	.	.	.	cryosection_from_large_blocks	Medial_thalamus	2918	111	195	49	395	230	286	551	749	417	0	0	1	46	8	42
CT02	.	.	.	.	cryosection_from_large_blocks	Medial_thalamus	3184	112	261	2	389	237	807	471	308	297	4	3	3	412	11	37
CT03	.	.	.	.	cryosection_from_large_blocks	Medial_thalamus	3426	64	120	22	149	114	859	549	1223	372	0	0	8	18	2	3
CT04	.	.	.	.	cryosection_from_large_blocks	Medial_thalamus	2077	94	248	3	154	76	493	423	426	243	6	3	8	11	8	28
CT05	.	.	.	.	cryosection_from_large_blocks	Medial_thalamus	2079	56	260	42	156	93	535	303	302	374	17	13	4	14	2	44
CT06	.	.	.	.	cryosection_from_large_blocks	Medial_thalamus	4510	127	364	0	217	139	1734	634	588	751	6	5	6	83	9	41
CT07	.	.	.	.	cryosection_from_large_blocks	Medial_thalamus	4026	132	579	92	468	390	762	663	393	668	8	12	12	11	7	83
CT08	.	.	.	.	cryosection_from_large_blocks	Medial_thalamus	3973	116	242	69	297	233	1533	657	620	302	11	11	12	20	7	187
CT09	.	.	.	.	cryosection_from_large_blocks	Medial_thalamus	3489	91	317	22	366	276	625	557	490	608	0	0	12	228	5	47
CT10	.	.	.	.	cryosection_from_large_blocks	Medial_thalamus	2003	392	253	23	311	146	388	409	272	112	10	13	14	89	4	63
CT11	.	.	.	.	cryosection_from_large_blocks	Medial_thalamus	1922	33	49	45	96	85	963	239	168	261	5	3	4	16	0	172
CT12	.	.	.	.	cryosection_from_large_blocks	Medial_thalamus	2242	122	379	33	347	259	114	509	314	272	8	19	6	15	16	9
CT13	.	.	.	.	cryosection_from_large_blocks	Medial_thalamus	2533	170	632	54	467	211	122	464	365	156	0	1	5	62	15	67
CT14	.	.	.	.	cryosection_from_large_blocks	Medial_thalamus	2769	146	487	2	305	208	471	543	419	330	4	6	12	4	3	67
CT15	.	.	.	.	cryosection_from_large_blocks	Medial_thalamus	2732	98	459	112	546	377	244	253	75	607	6	22	2	59	12	65
CT16	.	.	.	.	cryosection_from_large_blocks	Medial_thalamus	3471	201	476	27	373	239	474	802	372	702	1	1	21	6	7	103
CT17	.	.	.	.	cryosection_from_large_blocks	Medial_thalamus	1644	19	66	54	241	157	225	346	546	1	8	26	0	8	3	42
CT18	.	.	.	.	cryosection_from_large_blocks	Medial_thalamus	3981	112	171	110	263	208	1735	579	462	435	0	0	8	18	5	120
CT19	.	.	.	.	cryosection_from_large_blocks	Medial_thalamus	4018	55	202	84	309	195	2019	444	354	385	8	9	7	26	16	45
CT20	.	.	.	.	cryosection_from_large_blocks	Medial_thalamus	3977	177	663	42	549	467	601	520	356	764	14	21	7	15	4	33
