# Supplementary material for: Disturbances of paraventricular thalamic nucleus neurons in bipolar disorder revealed by single-nucleus analysis
Source: Nat Commun. 2026 Jan 7;17:1338. doi: 10.1038/s41467-025-68094-5 (PMC12873406; doi:10.1038/s41467-025-68094-5)
Supplement: Supplementary file 3 — Supplementary Data 1-31 [file 41467_2025_68094_MOESM3_ESM.zip › SupplementaryData/DataS18.Celltype_markers.txt]

#### Cell type markers used in this study
Major class	subtype	Gene	Source
excitatory neurons	.	SLC17A7	canonical
excitatory neurons	.	SLC17A6	canonical
Inhibitory neurons	.	GAD1	canonical
Inhibitory neurons	.	GAD2	canonical
Inhibitory neurons	.	SLC32A1	canonical
astrocytes	.	AQP4	canonical
astrocytes	.	GJA1	canonical
astrocytes	.	GFAP	canonical
OPCs	.	PDGFRA	canonical
OPCs	.	OLIG1	canonical
OPCs	.	OLIG2	canonical
oligodendrocytes	.	MAG	canonical
oligodendrocytes	.	MOG	canonical
oligodendrocytes	.	MOBP	canonical
oligodendrocytes	.	MBP	canonical
microglia	.	CX3CR1	canonical
microglia	.	PTPRC	canonical
microglia	.	P2RY12	canonical
vascular cells	endothelial	CLDN5	canonical
vascular cells	endothelial	FLT1	canonical
vascular cells	endothelial	VWF	canonical
vascular cells	pericytes	RGS5	canonical
vascular cells	pericytes	PDGFRB	canonical
vascular cells	smooth muscle cells	ACTA2	canonical
vascular cells	fibroblasts	COL3A1	canonical
ependymal cells	.	TTR	canonical
excitatory neurons	layer II	GLRA3	Nagy et al. Nature Neuroscience 2020
excitatory neurons	layer II/III	LAMP5	Nagy et al. Nature Neuroscience 2020
excitatory neurons	layer II/III	CARTPT	Nagy et al. Nature Neuroscience 2020
excitatory neurons	layers II-IV	CUX2	Nagy et al. Nature Neuroscience 2020
excitatory neurons	layers II-IV	THSD7A	Nagy et al. Nature Neuroscience 2020
excitatory neurons	layers II-VI	RASGRF2	Nagy et al. Nature Neuroscience 2020
excitatory neurons	layers II-VI	PVRL3	Nagy et al. Nature Neuroscience 2020
excitatory neurons	layer III/IV	PRSS12	Nagy et al. Nature Neuroscience 2020
excitatory neurons	layer IV/V	RORB	Nagy et al. Nature Neuroscience 2020
excitatory neurons	layers IV-VI	GRIK4	Nagy et al. Nature Neuroscience 2020
excitatory neurons	layer V	KCNK2	Nagy et al. Nature Neuroscience 2020
excitatory neurons	layer V	SULF2	Nagy et al. Nature Neuroscience 2020
excitatory neurons	layer V	PCP4	Nagy et al. Nature Neuroscience 2020
excitatory neurons	layer V	HTR2C	Nagy et al. Nature Neuroscience 2020
excitatory neurons	layer V	FEZF2	Nagy et al. Nature Neuroscience 2020
excitatory neurons	layer V/VI	TOX	Nagy et al. Nature Neuroscience 2020
excitatory neurons	layer V/VI	ETV1	Nagy et al. Nature Neuroscience 2020
excitatory neurons	layer V/VI	RPRM	Nagy et al. Nature Neuroscience 2020
excitatory neurons	layer V/VI	RXFP1	Nagy et al. Nature Neuroscience 2020
excitatory neurons	layer V/VI	FOXP2	Nagy et al. Nature Neuroscience 2020
excitatory neurons	layer VI	SYT6	Nagy et al. Nature Neuroscience 2020
excitatory neurons	layer VI	OPRK1	Nagy et al. Nature Neuroscience 2020
excitatory neurons	layer VI	NR4A2	Nagy et al. Nature Neuroscience 2020
excitatory neurons	layer VI	SYNPR	Nagy et al. Nature Neuroscience 2020
excitatory neurons	layer VI	TLE	Nagy et al. Nature Neuroscience 2020
excitatory neurons	layer VI	NTNG2	Nagy et al. Nature Neuroscience 2020
excitatory neurons	layer VI	ADRA2A	Nagy et al. Nature Neuroscience 2020
excitatory neurons	layer VI	SEMA3A	Nagy et al. Nature Neuroscience 2020
excitatory neurons	thalamic	LHX9	Siletti et al. Science 2023
Inhibitory neurons	MGE	NKX2-1	Schmitz et al. Nature 2021
Inhibitory neurons	MGE	LHX6	Schmitz et al. Nature 2022
Inhibitory neurons	MGE	SOX6	Schmitz et al. Nature 2022
Inhibitory neurons	MGE	SATB1	Schmitz et al. Nature 2022
Inhibitory neurons	MGE	MEF2C	Schmitz et al. Nature 2022
Inhibitory neurons	MGE	ETV1	Schmitz et al. Nature 2022
Inhibitory neurons	MGE	CRABP1	Schmitz et al. Nature 2022
Inhibitory neurons	MGE	MAF	Schmitz et al. Nature 2022
Inhibitory neurons	MGE	NPY	Schmitz et al. Nature 2022
Inhibitory neurons	MGE	TAC3	Schmitz et al. Nature 2022
Inhibitory neurons	MGE	PVALB	Schmitz et al. Nature 2022
Inhibitory neurons	MGE	SST	Schmitz et al. Nature 2022
Inhibitory neurons	MGE	LAMP5	Schmitz et al. Nature 2022
Inhibitory neurons	MGE	VIPR2	Schmitz et al. Nature 2022
Inhibitory neurons	LGE	FOXP1	Schmitz et al. Nature 2022
Inhibitory neurons	LGE	ZFHX4	Schmitz et al. Nature 2022
Inhibitory neurons	LGE	PAX6	Schmitz et al. Nature 2022
Inhibitory neurons	LGE	FOXP2	Schmitz et al. Nature 2022
Inhibitory neurons	LGE	MEIS2	Schmitz et al. Nature 2022
Inhibitory neurons	LGE	TSHZ1	Schmitz et al. Nature 2022
Inhibitory neurons	LGE	ETV1	Schmitz et al. Nature 2022
Inhibitory neurons	LGE	ISL1	Schmitz et al. Nature 2022
Inhibitory neurons	LGE	SIX3	Schmitz et al. Nature 2022
Inhibitory neurons	LGE	PENK	Schmitz et al. Nature 2022
Inhibitory neurons	LGE	NPY1R	Schmitz et al. Nature 2022
Inhibitory neurons	LGE	SCGN	Schmitz et al. Nature 2022
Inhibitory neurons	LGE	CALB1	Schmitz et al. Nature 2022
Inhibitory neurons	CGE	PAX6	Schmitz et al. Nature 2022
Inhibitory neurons	CGE	SP8	Schmitz et al. Nature 2022
Inhibitory neurons	CGE	PROX1	Schmitz et al. Nature 2022
Inhibitory neurons	CGE	NR2F2	Schmitz et al. Nature 2022
Inhibitory neurons	CGE	RELN	Schmitz et al. Nature 2022
Inhibitory neurons	CGE	VIP	Schmitz et al. Nature 2022
Inhibitory neurons	CGE	SNCG	Schmitz et al. Nature 2022
Inhibitory neurons	CGE	LAMP5	Schmitz et al. Nature 2022
Inhibitory neurons	CGE	NDNF	Schmitz et al. Nature 2022
Inhibitory neurons	VMF	NKX2-1	Schmitz et al. Nature 2022
Inhibitory neurons	VMF	GBX1	Schmitz et al. Nature 2022
Inhibitory neurons	VMF	HMX3	Schmitz et al. Nature 2022
Inhibitory neurons	VMF	NR2F2	Schmitz et al. Nature 2022
Inhibitory neurons	VMF	ZIC1	Schmitz et al. Nature 2022
Inhibitory neurons	VMF	ZIC2	Schmitz et al. Nature 2022
Inhibitory neurons	VMF	LHX8	Schmitz et al. Nature 2022
Inhibitory neurons	thalamic	SOX14	Siletti et al. Science 2023
Inhibitory neurons	thalamic	OTX2	Siletti et al. Science 2023
