# Supplementary material for: Disturbances of paraventricular thalamic nucleus neurons in bipolar disorder revealed by single-nucleus analysis
Source: Nat Commun. 2026 Jan 7;17:1338. doi: 10.1038/s41467-025-68094-5 (PMC12873406; doi:10.1038/s41467-025-68094-5)
Supplement: Supplementary file 3 — Supplementary Data 1-31 [file 41467_2025_68094_MOESM3_ESM.zip › SupplementaryData/DataS19.thalamus.exp_seq_batches.cellcomposition.txt]

#### Cell cluster composition by experimental and sequencing batches in the thalamus integration set
Batch	Date	Tha_ExN_CALB	Tha_ExN_PVALB_1	Tha_ExN_PVALB_2	Tha_InN_1	Tha_InN_2	Tha_OPC	Tha_Oligo_1	Tha_Oligo_2	Tha_Oligo_3	Tha_Astro_1	Tha_Astro_2	Tha_Astro_3	Tha_Micro_1	Tha_Micro_2	Tha_Vascular	Tha_Tcell	Tha_ExN_VGLUT1	Tha_ExIn	Tha_NeuCyto_VGLUT2	Tha_NeuCyto_GAD
Exp.date	2023.01.18	118	391	96	544	459	1356	927	696	695	955	298	304	406	129	92	33	10	57	143	96
Exp.date	2023.01.25	184	733	133	743	573	1236	1110	600	595	551	224	122	604	154	35	16	6	126	42	135
Exp.date	2022.11.16	210	995	169	994	988	1424	871	382	360	426	243	131	1001	253	21	21	11	83	49	35
Exp.date	2022.11.30	97	398	27	536	432	1153	1478	1023	652	935	491	278	693	168	1	19	15	56	19	39
Exp.date	2022.10.12	196	810	92	728	677	1098	1111	898	452	745	248	241	1146	270	39	10	14	167	43	61
Exp.date	2022.11.02	140	672	58	449	365	1022	1386	954	544	522	201	352	616	141	21	19	124	228	49	55
Exp.date	2022.12.14	197	1117	115	1068	1039	2241	1615	1081	980	1056	539	319	1754	442	0	40	5	142	154	60
Exp.date	2023.03.08	60	87	13	208	159	653	839	439	242	270	137	48	388	60	37	1	7	41	7	5
Exp.date	2023.03.15	43	83	79	324	277	701	382	268	170	748	333	202	30	12	36	3	5	146	4	36
Exp.date	2022.09.28	94	314	95	523	366	860	2318	1923	899	429	237	217	669	111	47	13	7	129	40	50
Exp.date	2022.09.14	43	299	49	198	146	493	459	419	219	406	256	111	300	75	30	4	4	103	21	26
Exp.date	2022.10.26	124	373	135	517	542	799	792	636	302	281	185	123	534	168	30	10	11	382	48	28
Exp.date	2023.02.01	112	783	44	594	496	980	756	771	254	426	322	142	770	153	51	11	3	81	32	13
Exp.date	2022.10.19	147	271	63	503	435	770	1005	591	618	334	179	128	537	119	33	12	2	65	200	93
Exp.date	2022.10.05	170	712	16	439	387	1207	1026	615	396	442	299	164	957	206	25	11	73	61	13	34
Exp.date	2022.12.07	162	857	52	665	506	871	522	391	285	363	208	129	1034	232	16	18	10	332	57	32
Exp.date	2023.02.28	128	593	141	686	574	769	169	111	51	781	314	100	519	128	90	10	16	127	4	7
Exp.date	2023.01.11	196	647	190	761	679	1437	746	410	461	451	186	122	1002	253	23	28	4	193	63	129
Exp.date	2022.12.21	434	368	256	975	737	1174	581	368	296	473	258	161	917	208	25	17	14	224	47	61
Exp.date	2023.02.15	189	493	73	527	433	1154	246	160	164	645	346	195	469	144	32	10	10	135	22	47
Exp.date	2023.02.08	168	619	108	478	444	1110	388	249	206	405	219	170	250	87	31	16	8	68	25	15
Seq.date	2023.02.01	147	486	174	873	768	2128	1980	1268	1252	1305	402	381	894	243	126	44	10	88	172	177
Seq.date	2022.11.22	412	1751	300	1635	1502	2438	1376	823	692	801	483	244	1473	411	38	38	21	434	100	88
Seq.date	2023.01.06	134	796	20	726	493	916	1426	934	506	357	220	105	943	190	17	17	14	46	37	61
Seq.date	2022.10.25	220	368	108	716	611	1346	1857	1247	972	903	310	304	1076	236	37	13	8	147	235	129
Seq.date	2022.11.24	62	289	62	325	393	807	1673	1149	514	428	146	362	678	151	34	12	125	259	46	30
Seq.date	2023.01.06,2024.01.19	101	938	10	831	790	1662	815	585	541	767	432	253	1385	364	0	32	4	100	60	34
Seq.date	2023.04.06	103	170	92	532	436	1354	1221	707	412	1018	470	250	418	72	73	4	12	187	11	41
Seq.date	2022.10.11	264	1026	111	962	753	2067	3344	2538	1295	871	536	381	1626	317	72	24	80	190	53	84
Seq.date	2022.09.21	43	299	49	198	146	493	459	419	219	406	256	111	300	75	30	4	4	103	21	26
Seq.date	2023.03.07	280	1402	152	1072	940	2090	1144	1020	460	831	541	312	1020	240	82	27	11	149	57	28
Seq.date	2023.03.08	317	1086	214	1213	1007	1923	415	271	215	1426	660	295	988	272	122	20	26	262	26	54
Seq.date	2023.02.15	351	1285	245	1175	943	1901	803	438	499	652	306	167	1118	293	24	33	10	288	76	183
Seq.date	2023.01.10	278	751	340	1279	1118	1903	1439	997	782	874	420	270	1698	371	2	23	19	467	145	67
Seq.date	2023.03.16	53	120	20	127	137	550	351	250	258	689	344	199	295	90	0	8	1	37	2	0
Seq.date	2023.03.16,2024.01.19	324	135	60	281	176	408	165	97	126	140	80	60	77	35	23	14	6	104	33	30
Seq.date	2022.10.25,2024.01.19	123	713	47	515	501	522	259	242	98	176	117	65	607	153	35	9	8	85	8	25
