# Supplementary material for: Disturbances of paraventricular thalamic nucleus neurons in bipolar disorder revealed by single-nucleus analysis
Source: Nat Commun. 2026 Jan 7;17:1338. doi: 10.1038/s41467-025-68094-5 (PMC12873406; doi:10.1038/s41467-025-68094-5)
Supplement: Supplementary file 3 — Supplementary Data 1-31 [file 41467_2025_68094_MOESM3_ESM.zip › SupplementaryData/DataS20.cortex.exp_seq_batches.cellcomposition.txt]

#### Cell cluster composition by experimental and sequencing batches in the cortex integration set
Batch	Date	FrC_ExN_L23IT_1	FrC_ExN_L23IT_2	FrC_ExN_L5IT_1	FrC_ExN_L5IT_2	FrC_ExN_L5IT_3	FrC_ExN_L5IT_4	FrC_ExN_L56NP	FrC_ExN_L6CTb	FrC_ExN_L6IT	FrC_ExN_L6ITCar3	FrC_InN_CGE_LAMP5	FrC_InN_CGE_NDNF	FrC_InN_CGE_VIP	FrC_InN_MGE_LAMP5	FrC_InN_MGE_PVALB	FrC_InN_MGE_SST	FrC_InN_MGE_TAC1	FrC_OPC	FrC_Oligo	FrC_Astro	FrC_Micro	FrC_Vascular	FrC_NeuCyto
Exp.date	2024.01.17	903	1004	313	337	82	80	7	57	58	11	142	220	622	51	46	491	246	696	866	1008	448	12	15
Exp.date	2024.01.24	579	453	462	310	129	101	91	142	204	66	70	98	266	12	30	415	276	579	1544	1146	602	15	226
Exp.date	2023.10.18	1036	1018	403	429	114	130	11	138	211	84	99	179	480	27	23	521	310	505	1204	1152	386	16	209
Exp.date	2023.12.20	815	678	448	437	94	72	35	66	137	55	94	114	373	14	42	493	228	434	1334	1077	480	18	157
Exp.date	2023.07.26	698	877	410	258	90	30	25	79	121	42	97	218	468	47	33	608	261	533	1129	1258	481	7	129
Exp.date	2023.11.29	1114	1078	602	495	146	149	70	116	194	51	117	223	551	56	75	719	396	515	1893	971	382	6	88
Exp.date	2024.01.31	952	834	467	327	90	80	18	77	112	73	83	167	430	50	50	507	310	451	788	1317	456	25	159
Exp.date	2023.06.28	645	316	384	262	65	37	26	19	16	33	110	125	464	29	67	469	312	479	563	929	340	11	209
Exp.date	2023.08.30	1013	917	402	402	117	118	25	118	192	91	108	208	497	45	96	616	420	563	1336	1194	467	12	128
Exp.date	2024.03.13	356	280	271	226	46	65	52	66	66	24	47	47	159	18	39	190	140	252	363	717	149	8	36
Exp.date	2023.12.13	1143	943	458	370	84	82	25	122	193	68	98	186	416	37	50	601	299	487	2083	1386	502	31	176
Exp.date	2024.02.07	1224	767	321	512	32	142	30	71	151	12	59	95	472	18	42	339	234	317	462	952	248	19	7
Exp.date	2023.10.04	553	581	355	299	104	94	18	68	119	71	89	137	359	25	38	466	213	481	1189	1096	483	19	132
Exp.date	2023.08.16	1320	1391	597	509	169	134	109	164	242	122	118	196	498	55	69	548	342	431	824	699	122	8	77
Exp.date	2023.09.27	841	698	442	301	59	59	26	107	125	49	52	182	504	30	67	569	294	514	823	979	579	13	86
Exp.date	2023.06.21	982	878	507	461	136	139	105	245	295	144	99	165	509	73	88	628	398	479	1028	1323	434	11	48
Exp.date	2023.11.08	1107	993	550	530	110	167	71	159	214	82	118	146	440	40	52	487	347	451	1276	1005	334	15	37
Exp.date	2024.02.28	1228	808	495	378	102	133	37	85	181	38	93	179	448	46	70	506	301	449	1042	854	437	28	116
Exp.date	2024.03.06	940	892	489	341	105	99	50	202	219	80	100	163	436	42	71	661	348	561	1204	1840	695	24	78
Exp.date	2023.08.09	1175	983	482	447	111	142	70	196	214	37	94	160	389	55	68	415	316	590	589	899	225	15	105
Exp.date	2023.08.02	1386	1517	568	505	177	89	66	202	274	116	74	211	449	32	66	615	380	448	517	698	270	16	151
Seq.date	2024.02.09,2024.04.10	395	557	97	177	41	46	0	23	26	0	56	118	348	33	14	299	91	454	400	426	345	7	11
Seq.date	2024.02.09	725	574	450	308	110	68	57	82	113	56	100	125	378	19	40	430	290	580	1304	1312	453	13	194
Seq.date	2023.10.27	571	656	177	191	60	56	11	56	111	31	58	111	259	20	16	291	181	279	340	646	348	8	84
Seq.date	2024.01.11	425	331	238	180	41	31	0	60	79	29	36	35	141	10	20	228	114	211	986	701	213	11	101
Seq.date	2023.08.16,2024.03.29	698	877	410	258	90	30	25	79	121	42	97	218	468	47	33	608	261	533	1129	1258	481	7	129
Seq.date	2023.12.27	1847	1664	914	858	194	283	120	173	254	76	192	301	808	73	99	958	581	683	2228	1302	466	10	122
Seq.date	2024.02.20	952	834	467	327	90	80	18	77	112	73	83	167	430	50	50	507	310	451	788	1317	456	25	159
Seq.date	2023.07.05	1258	726	606	545	163	131	90	204	231	130	164	176	731	82	112	780	500	646	796	1111	559	11	245
Seq.date	2023.10.10	925	856	413	322	69	84	22	88	99	50	98	203	483	39	82	527	340	528	895	1183	427	14	127
Seq.date	2024.03.29,2024.04.10	356	280	271	226	46	65	52	66	66	24	47	47	159	18	39	190	140	252	363	717	149	8	36
Seq.date	2024.01.11	1143	943	458	370	84	82	25	122	193	68	98	186	416	37	50	601	299	487	2083	1386	502	31	176
Seq.date	2024.03.29	688	457	290	178	58	88	32	95	220	13	35	81	271	26	34	267	148	247	468	670	287	14	109
Seq.date	2023.10.27	30	84	59	81	18	26	2	0	2	6	41	49	123	12	17	118	52	223	500	388	217	14	18
Seq.date	2023.08.31,2024.04.10	1471	1478	492	515	162	102	68	193	216	59	123	212	539	56	91	635	350	622	835	1050	285	10	146
Seq.date	2024.02.09	362	326	228	162	60	67	41	94	123	21	56	75	162	11	22	177	141	241	706	416	252	7	36
Seq.date	2023.07.05,2024.04.10	369	468	285	178	38	45	41	60	80	47	45	114	242	20	43	317	210	312	795	1141	215	11	12
Seq.date	2023.12.27	374	407	238	167	62	33	21	102	154	57	43	68	183	23	28	248	162	283	941	674	250	11	3
Seq.date	2023.10.10	929	759	431	381	107	93	29	137	218	90	62	187	518	36	81	658	374	549	1264	990	619	11	87
Seq.date	2023.08.31	1024	896	587	441	118	174	111	167	240	100	89	144	348	54	46	328	308	399	578	548	62	13	36
Seq.date	2023.10.27,2024.04.10	988	859	522	456	140	142	16	150	217	118	89	156	457	20	28	578	290	484	1553	1214	304	13	239
Seq.date	2024.03.26	426	380	215	134	49	44	18	86	76	42	36	91	233	3	43	291	166	251	573	810	340	13	76
Seq.date	2024.02.20,2024.04.10	1058	576	213	433	8	92	0	0	1	0	59	55	368	18	37	271	229	230	116	449	240	7	4
Seq.date	2023.08.16,2024.03.26	639	706	265	252	101	45	34	139	199	61	35	99	219	4	26	286	183	265	325	380	96	10	131
Seq.date	2024.03.26,2024.04.10	1220	1054	587	486	124	150	67	177	254	75	122	210	484	59	69	677	340	599	1551	1717	513	37	12
Seq.date	2024.01.11,2024.04.10	390	347	210	257	53	41	35	6	58	26	58	79	232	4	22	265	114	223	348	376	267	7	56
Seq.date	2023.08.16,2024.02.20	747	811	303	253	76	44	32	63	75	55	39	112	230	28	40	329	197	183	192	318	174	6	20
