# Supplementary material for: Disturbances of paraventricular thalamic nucleus neurons in bipolar disorder revealed by single-nucleus analysis
Source: Nat Commun. 2026 Jan 7;17:1338. doi: 10.1038/s41467-025-68094-5 (PMC12873406; doi:10.1038/s41467-025-68094-5)
Supplement: Supplementary file 3 — Supplementary Data 1-31 [file 41467_2025_68094_MOESM3_ESM.zip › SupplementaryData/DataS21.CompositionalAnalysis.GLM.AIC.txt]

#### Akaike information criterion (AIC) assessment for the GLM in compositional analysis
Region	Cluster	Category	QC	Dx+Age+Sex	Dx+Age+Sex+PMI	Dx+Age+Sex+pH	Dx+Age+Sex+PMI+pH	Dx	Dx+Sex	Dx+Age
Medial_thalamus	Astro	Major_cell_class	pass	656.2053903	657.90963	657.8802599	659.635117	665.2082034	662.0583053	658.7341437
Medial_thalamus	Excit	Major_cell_class	pass	645.5773032	643.2078706	646.0609038	644.4494036	642.9480103	644.5764162	643.9322005
Medial_thalamus	Inhib	Major_cell_class	pass	647.6229344	649.4855004	649.6194239	651.4848343	649.1686839	650.4096617	646.2478459
Medial_thalamus	Micro	Major_cell_class	fail	11467.92221	11449.10226	11257.47392	11228.01117	14507.03735	14157.81045	11986.76254
Medial_thalamus	Oligo	Major_cell_class	pass	712.2847804	712.8007049	713.4179463	714.0185637	714.8395534	710.7811214	715.9479721
Medial_thalamus	OPC	Major_cell_class	pass	614.862432	616.8521013	614.7496926	616.7017118	614.747512	612.8675647	616.7109177
Medial_thalamus	Tha_OPC	Cell_cluster	pass	614.862432	616.8521013	614.7496926	616.7017118	614.747512	612.8675647	616.7109177
Medial_thalamus	Tha_Oligo_1	Cell_cluster	pass	647.4513704	648.0692655	648.140424	648.9369695	649.744836	645.9641804	650.812853
Medial_thalamus	Tha_Micro_1	Cell_cluster	fail	9835.735809	9824.43431	9619.625303	9599.248587	12383.39005	12084.24328	10274.83471
Medial_thalamus	Tha_Oligo_2	Cell_cluster	pass	630.1718127	631.647919	630.9701862	632.4602897	629.850007	628.5504893	631.0264218
Medial_thalamus	Tha_InN_1	Cell_cluster	pass	597.4276364	598.8654372	599.4141581	600.8637646	597.9159075	599.2465567	595.9472728
Medial_thalamus	Tha_Astro_1	Cell_cluster	pass	614.0523635	615.2675174	615.2576412	616.6090193	622.3908722	618.5968315	616.6390314
Medial_thalamus	Tha_ExN_PVALB_1	Cell_cluster	pass	628.0794415	625.8671637	629.7764098	627.8592095	625.3711017	627.0737224	626.3268631
Medial_thalamus	Tha_InN_2	Cell_cluster	pass	588.3704244	590.3596802	590.3703014	592.3596707	590.5128237	591.7356405	587.0501589
Medial_thalamus	Tha_Oligo_3	Cell_cluster	pass	583.4163928	581.7913197	585.4121311	583.7780027	590.3084034	581.8971111	591.9000633
Medial_thalamus	Tha_Astro_2	Cell_cluster	pass	552.8765803	554.4938649	554.8344346	556.4272266	561.2644807	558.5085102	555.7769913
Medial_thalamus	Tha_Astro_3	Cell_cluster	pass	518.4767055	519.5572849	520.4738229	521.5384262	521.8121973	522.6325904	517.436467
Medial_thalamus	Tha_Micro_2	Cell_cluster	pass	529.0597767	2385.555348	530.9289547	2376.762428	2885.072357	2835.47493	2472.027605
Medial_thalamus	Tha_ExN_CALB	Cell_cluster	pass	523.5330441	522.6453659	522.7451931	522.8083598	520.4787914	522.2358496	521.7702805
Medial_thalamus	Tha_ExN_PVALB_2	Cell_cluster	pass	496.0985694	497.4969726	496.0163216	497.1160623	494.7408268	496.6101634	494.3780223
Frontal_cortex	Astro	Major_cell_class	pass	628.6326798	629.5363638	629.7392797	630.5429157	626.101763	626.6955395	628.0810152
Frontal_cortex	Excit	Major_cell_class	pass	686.4612922	686.3890386	685.2244556	685.2437337	689.1122714	687.8070848	688.0006784
Frontal_cortex	Inhib	Major_cell_class	pass	594.6864799	596.6123952	596.6234776	598.5640232	600.9359121	599.9373232	595.7670083
Frontal_cortex	Micro	Major_cell_class	pass	580.6475837	582.190327	580.476114	582.1734305	586.1093634	585.5161051	582.852221
Frontal_cortex	Oligo	Major_cell_class	pass	646.3405224	647.6870116	647.5898869	648.9589428	649.0250233	644.6739084	650.3242785
Frontal_cortex	OPC	Major_cell_class	pass	528.2983662	530.1576589	530.1957366	532.0469813	531.6724045	533.6594074	526.3072974
Frontal_cortex	FrC_Astro	Cell_cluster	pass	628.6326798	629.5363638	629.7392797	630.5429157	626.101763	626.6955395	628.0810152
Frontal_cortex	FrC_ExN_L2.3IT_1	Cell_cluster	pass	619.3380667	618.8326737	618.4751289	618.4099368	617.2202834	618.5836542	617.9787414
Frontal_cortex	FrC_ExN_L2.3IT_2	Cell_cluster	pass	596.8191372	598.5903618	598.7347835	600.4741815	598.1753744	597.7995752	597.1519474
Frontal_cortex	FrC_ExN_L5.6NP	Cell_cluster	pass	421.1038097	423.0330205	422.4811516	424.4571172	420.5447386	419.6265895	422.0771454
Frontal_cortex	FrC_ExN_L5IT_1	Cell_cluster	pass	527.9254284	528.2334614	521.9457771	521.8382235	529.4481631	527.5560063	530.0925026
Frontal_cortex	FrC_ExN_L5IT_2	Cell_cluster	pass	520.2166754	522.036381	517.4566163	519.3372325	521.4148009	521.6132537	520.1724933
Frontal_cortex	FrC_ExN_L5IT_3	Cell_cluster	pass	452.0045227	453.7093159	453.2406802	454.9587623	450.6442151	450.0161792	452.6382504
Frontal_cortex	FrC_ExN_L5IT_4	Cell_cluster	pass	460.781408	462.7516785	461.1994035	463.1827469	458.0302954	460.0040555	458.8302063
Frontal_cortex	FrC_ExN_L6CT.b	Cell_cluster	pass	500.565613	501.8733631	502.0586295	503.1147021	497.948655	498.6913046	499.8461119
Frontal_cortex	FrC_ExN_L6IT	Cell_cluster	pass	529.2788564	529.9217527	530.7929313	531.1116754	526.1533695	527.9317471	527.5504584
Frontal_cortex	FrC_ExN_L6ITCar3	Cell_cluster	pass	1749.480782	1748.688196	1737.581612	1735.8431	1860.597759	1761.949848	1841.151584
Frontal_cortex	FrC_InN_CGE_LAMP5	Cell_cluster	pass	453.960243	454.714233	455.7224387	456.5988877	450.5298433	451.9605988	452.5285898
Frontal_cortex	FrC_InN_CGE_NDNF	Cell_cluster	pass	464.7137174	466.321854	463.5350598	465.4033663	461.5008354	462.7229031	463.4925926
Frontal_cortex	FrC_InN_CGE_VIP	Cell_cluster	pass	520.506838	522.4208993	521.0730444	522.8667591	520.330601	521.8809217	518.8423345
Frontal_cortex	FrC_InN_MGE_LAMP5	Cell_cluster	pass	397.2025616	399.2016096	399.1622015	401.1575984	397.0960473	396.4443175	397.9454496
Frontal_cortex	FrC_InN_MGE_PVALB	Cell_cluster	pass	416.7850519	418.7078353	418.4367086	420.3094775	416.3933268	416.112267	417.1143328
Frontal_cortex	FrC_InN_MGE_SST	Cell_cluster	pass	504.8008591	506.7803848	506.7484169	508.7217088	514.2810124	515.4926172	503.4618999
Frontal_cortex	FrC_InN_MGE_TAC1	Cell_cluster	pass	521.5445952	523.4992748	520.9751669	522.7753105	520.9783772	521.1184084	521.3643258
Frontal_cortex	FrC_Micro	Cell_cluster	pass	580.6475837	582.190327	580.476114	582.1734305	586.1093634	585.5161051	582.852221
Frontal_cortex	FrC_Oligo	Cell_cluster	pass	646.3405224	647.6870116	647.5898869	648.9589428	649.0250233	644.6739084	650.3242785
Frontal_cortex	FrC_OPC	Cell_cluster	pass	528.2983662	530.1576589	530.1957366	532.0469813	531.6724045	533.6594074	526.3072974
Medial_thalamus	.	rankSum (excluding fail)		53	68	73	95	74	72	69
Frontal_cortex	.	rankSum (excluding fail)		88	133	103	143	98	96	95
