# Supplementary material for: Disturbances of paraventricular thalamic nucleus neurons in bipolar disorder revealed by single-nucleus analysis
Source: Nat Commun. 2026 Jan 7;17:1338. doi: 10.1038/s41467-025-68094-5 (PMC12873406; doi:10.1038/s41467-025-68094-5)
Supplement: Supplementary file 3 — Supplementary Data 1-31 [file 41467_2025_68094_MOESM3_ESM.zip › SupplementaryData/DataS22.CompositionalAnalysis.GLM.Anova_ChiSq.txt]

#### Analysis of variance (ANOVA) Chi-square assessment for the GLM in compositional analysis
Region	Cluster	Category	QC	DxSexAge.Dx	DxSexAge.Sex	DxSexAge.Age	DxSexAgePMI.Dx	DxSexAgePMI.Sex	DxSexAgePMI.Age	DxSexAgePMI.PMI	DxSexAgePMIpH.Dx	DxSexAgePMIpH.Sex	DxSexAgePMIpH.Age	DxSexAgePMIpH.PMI	DxSexAgePMIpH.pH
Medial_thalamus	Astro	Major_cell_class	pass	3.56606096	4.772435166	8.602286598	2.729213262	5.079944115	8.378384247	0.29676349	3.021922876	5.051744369	6.610978295	0.245832257	0.275388656
Medial_thalamus	Excit	Major_cell_class	pass	11.12986006	0.356311446	1.010386061	5.354083078	0.019902093	0.508012304	4.591807955	4.416980822	0.008004577	0.841991143	3.763011752	0.765062871
Medial_thalamus	Inhib	Major_cell_class	pass	3.484124663	0.629501408	5.064108606	2.438531578	0.471863139	4.800722202	1.38E-01	2.274822582	0.469325956	4.663886468	1.35E-01	6.66E-04
Medial_thalamus	Micro	Major_cell_class	fail	.	.	.	.	.	.	.	.	.	.	.	.
Medial_thalamus	Oligo	Major_cell_class	pass	4.71522991	6.033749471	0.499090449	2.969713494	5.990196825	0.574305412	1.508873582	1.405208524	6.205866402	0.827904959	1.421450537	0.789021197
Medial_thalamus	OPC	Major_cell_class	pass	0.043791049	4.031362643	0.005133124	0.053825267	3.969773866	0.003955521	0.010331868	0.026433185	3.982057191	0.101290107	0.048007852	2.206866835
Medial_thalamus	Tha_OPC	Cell_cluster	pass	0.043791049	4.031362643	0.005133124	0.053825267	3.969773866	0.003955521	0.010331868	0.026433185	3.982057191	0.101290107	0.048007852	2.206866835
Medial_thalamus	Tha_Oligo_1	Cell_cluster	pass	6.538090532	5.693595861	0.515754003	4.186077792	5.729499245	0.561456862	1.403650907	1.985770624	6.071881701	0.847847014	1.219804763	1.146831087
Medial_thalamus	Tha_Micro_1	Cell_cluster	fail	.	.	.	.	.	.	.	.	.	.	.	.
Medial_thalamus	Tha_Oligo_2	Cell_cluster	pass	4.024076856	2.94358267	0.380225048	3.073382712	2.915011461	0.41818475	0.526842064	1.210922807	2.984487142	0.73323101	0.512695214	1.202988109
Medial_thalamus	Tha_InN_1	Cell_cluster	pass	3.639227923	0.522819982	3.994421136	2.080313813	0.301328995	3.715660995	0.565902077	1.938392272	0.299891716	3.618769121	0.553941086	0.001672582
Medial_thalamus	Tha_Astro_1	Cell_cluster	pass	3.380991842	4.833961129	7.053474039	2.322480039	5.520630219	6.932644797	0.791838936	2.921447235	5.605472004	4.931229436	0.653404739	0.663492094
Medial_thalamus	Tha_ExN_PVALB_1	Cell_cluster	pass	5.72047859	0.248081099	1.00497774	2.299312572	0.002676687	0.413068982	4.409889828	2.085969535	0.002041371	0.414995447	4.087755438	0.007954971
Medial_thalamus	Tha_InN_2	Cell_cluster	pass	2.924786612	0.685144652	5.713621467	2.599568594	0.684182183	5.655627851	0.010745506	2.435588901	0.681561127	5.475082147	0.010631938	9.50759E-06
Medial_thalamus	Tha_Oligo_3	Cell_cluster	pass	1.384929919	11.81911872	0.483296212	0.315451952	11.42057844	0.667723706	3.778351735	0.316102916	11.39932683	0.605941992	3.788191877	0.013319057
Medial_thalamus	Tha_Astro_2	Cell_cluster	pass	2.266820001	5.186237461	8.337865028	2.625148714	4.826690553	8.673777198	0.384395134	2.652314827	4.806073535	7.390406568	0.409111445	0.066691647
Medial_thalamus	Tha_Astro_3	Cell_cluster	pass	2.992540748	0.970616739	6.610374141	1.593953043	1.361230909	5.973336694	0.929299115	1.324401923	1.379894344	5.577177694	0.945590915	0.018861879
Medial_thalamus	Tha_Micro_2	Cell_cluster	pass	2.89217519	0.913115892	4.531340115	178.4227031	88.60894601	429.4426893	8.606065986	188.0989269	93.07983684	382.4428515	9.845785559	10.78733558
Medial_thalamus	Tha_ExN_CALB	Cell_cluster	pass	11.92498028	0.2378362	0.708171805	5.306940666	0.058705067	1.146440966	2.981179775	4.637091721	0.112001182	0.319388484	1.979650804	1.875054538
Medial_thalamus	Tha_ExN_PVALB_2	Cell_cluster	pass	4.976725601	0.280239414	2.578435926	5.513640347	0.604894396	2.72595422	0.605323487	5.107505298	0.406196718	3.656278424	0.90864167	2.441468675
Frontal_cortex	Astro	Major_cell_class	pass	7.420444695	1.47E+00	0.062905723	5.128576057	1.400474721	0.105068567	1.110562047	3.095281877	1.453929034	0.011500958	1.213325181	1.00514564
Frontal_cortex	Excit	Major_cell_class	pass	5.029545365	3.694286764	3.483799112	2.815452214	2.716405854	4.090425304	2.124566285	1.41104478	2.476938778	2.694294349	2.028543574	3.267247036
Frontal_cortex	Inhib	Major_cell_class	pass	8.869552514	3.20E+00	7.927477663	8.152350084	3.278226007	8.000292901	0.074146446	7.899824076	3.279176201	7.156934703	0.059493797	0.048402409
Frontal_cortex	Micro	Major_cell_class	pass	0.258360398	4.411884523	7.432259589	0.031880431	4.337472259	7.879783057	0.459643605	0.050561022	4.992419219	6.748250559	0.303732098	2.064173871
Frontal_cortex	Oligo	Major_cell_class	pass	4.660535257	6.407159164	0.334648718	3.171139214	5.730440011	0.35123025	0.658385551	1.487963342	5.947064467	0.5423882	0.6354923	0.734137315
Frontal_cortex	OPC	Major_cell_class	pass	0.366291497	0.008931984	8.052738214	0.167773601	0.023349118	8.210969969	0.140947013	0.242955294	0.0188978	8.122733624	0.149023856	0.110817295
Frontal_cortex	FrC_Astro	Cell_cluster	pass	7.420444695	1.473020804	0.062905723	5.128576057	1.400474721	0.105068567	1.110562047	3.095281877	1.453929034	0.011500958	1.213325181	1.00514564
Frontal_cortex	FrC_ExN_L2.3IT_1	Cell_cluster	pass	4.465732355	0.645557165	1.264060206	2.324175859	0.256380708	1.843589192	2.58059256	1.307272196	0.167334114	0.989132179	2.116389863	2.493641895
Frontal_cortex	FrC_ExN_L2.3IT_2	Cell_cluster	pass	1.858705201	2.399109442	3.088856372	1.354978193	2.066751512	3.163291331	0.229393136	1.47388238	2.103773084	3.273036546	0.261402694	0.116339581
Frontal_cortex	FrC_ExN_L5.6NP	Cell_cluster	pass	0.09274295	3.085265996	0.526195126	0.146917458	3.153295936	0.584650522	0.070847062	0.011364906	2.873933655	0.261685559	0.024041261	0.580094453
Frontal_cortex	FrC_ExN_L5IT_1	Cell_cluster	pass	2.452532708	4.383099992	1.662987694	1.041143558	3.598417199	2.156415427	1.726586367	0.02271113	3.610173123	0.929986382	2.160532425	9.298319823
Frontal_cortex	FrC_ExN_L5IT_2	Cell_cluster	pass	7.717891955	2.002134508	3.537604361	5.701717803	1.747543038	3.653387385	0.180690426	3.185092042	1.391505894	1.833728088	0.119560169	4.974516628
Frontal_cortex	FrC_ExN_L5IT_3	Cell_cluster	pass	2.172191091	2.720227709	0.011657825	2.483244289	3.034961501	0.01950046	0.296188335	1.689854075	2.792788397	0.098192872	0.282836579	0.757477725
Frontal_cortex	FrC_ExN_L5IT_4	Cell_cluster	pass	1.720735184	0.048824718	1.239869672	1.314856937	0.059407351	1.255765434	0.029739714	0.427412404	0.222072278	0.597125153	0.016659892	1.597655684
Frontal_cortex	FrC_ExN_L6CT.b	Cell_cluster	pass	0.03588863	1.300079531	0.125878414	0.008623978	0.827028154	0.147857181	0.697982682	0.140465262	0.631935977	0.088031748	0.954572554	0.765507823
Frontal_cortex	FrC_ExN_L6IT	Cell_cluster	pass	0.25279379	0.272441847	0.657774763	0.660539737	0.019553086	0.696140065	1.378423594	1.128384639	7.61762E-07	5.38E-01	1.714008488	0.817588497
Frontal_cortex	FrC_ExN_L6ITCar3	Cell_cluster	pass	59.0954713	93.73091967	14.46354436	59.40851524	96.51878015	15.73511699	2.793608889	43.12369365	98.93563035	24.80563793	3.738411629	14.84223159
Frontal_cortex	FrC_InN_CGE_LAMP5	Cell_cluster	pass	1.847309339	0.572953506	0.000355736	2.95231698	0.873458688	0.037318434	1.268567592	3.042478654	0.88943379	0.005136891	1.142037096	0.115542201
Frontal_cortex	FrC_InN_CGE_NDNF	Cell_cluster	pass	0.131881784	0.786323657	0.00918673	0.021942916	0.9115868	0.002217354	0.393750218	0.076402261	0.87341736	0.372350568	0.131931662	3.024824284
Frontal_cortex	FrC_InN_CGE_VIP	Cell_cluster	pass	5.202130525	0.336862324	3.514124682	3.934222616	0.292274451	3.300339246	0.086036546	5.26770478	0.279303202	2.058143603	0.20681988	1.583822292
Frontal_cortex	FrC_InN_MGE_LAMP5	Cell_cluster	pass	0.771374954	2.841304815	1.261419187	0.633470442	2.789279048	1.200692909	0.000952024	0.678288001	2.767205813	0.939105752	0.004603553	0.044040554
Frontal_cortex	FrC_InN_MGE_PVALB	Cell_cluster	pass	2.038702769	2.404893349	1.351412907	1.991181112	2.46604385	1.431299061	0.077289468	1.683221847	2.451574755	1.765240911	0.127427906	0.400436977
Frontal_cortex	FrC_InN_MGE_SST	Cell_cluster	pass	6.818920478	0.666467733	14.88084425	5.583731395	0.609584129	14.58819628	0.020481015	5.447785195	0.606003275	13.56501038	0.026718969	0.058716206
Frontal_cortex	FrC_InN_MGE_TAC1	Cell_cluster	pass	3.062537313	1.862083306	1.605534608	2.839976163	1.908771842	1.652589504	0.045343927	1.68374813	1.883656697	2.930281106	0.200324963	2.820803306
Frontal_cortex	FrC_Micro	Cell_cluster	pass	0.258360398	4.411884523	7.432259589	0.031880431	4.337472259	7.879783057	0.459643605	0.050561022	4.992419219	6.748250559	0.303732098	2.064173871
Frontal_cortex	FrC_Oligo	Cell_cluster	pass	4.660535257	6.407159164	0.334648718	3.171139214	5.730440011	0.35123025	0.658385551	1.487963342	5.947064467	0.5423882	0.6354923	0.734137315
Frontal_cortex	FrC_OPC	Cell_cluster		0.366291497	0.008931984	8.052738214	0.167773601	0.023349118	8.210969969	0.140947013	0.242955294	0.0188978	8.122733624	0.149023856	0.110817295
