# Supplementary material for: Disturbances of paraventricular thalamic nucleus neurons in bipolar disorder revealed by single-nucleus analysis
Source: Nat Commun. 2026 Jan 7;17:1338. doi: 10.1038/s41467-025-68094-5 (PMC12873406; doi:10.1038/s41467-025-68094-5)
Supplement: Supplementary file 3 — Supplementary Data 1-31 [file 41467_2025_68094_MOESM3_ESM.zip › SupplementaryData/DataS23.PutativeBDriskgenes.txt]

#### Putative bipolar disorder risk genes identified in this study and their sources
Gene	PGC4_credible36	MAGMA	PolyFun.enhancer	PolyFun.promoter	PolyFun.nonsyn
ADD3	no	yes	yes	no	no
ALDH2	yes	no	no	no	no
ANKK1	yes	no	no	no	no
ARFGAP3	no	yes	yes	yes	yes
ARHGAP15	yes	no	no	no	no
ASB16	no	yes	yes	no	no
ATXN7L3	no	yes	yes	no	no
BCL11B	yes	yes	yes	no	no
BTN2A1	no	yes	no	yes	yes
C11orf80	no	yes	yes	no	no
C20orf27	yes	no	no	no	no
CACNA1B	yes	no	no	no	no
CACNA1C	no	yes	yes	no	no
CD47	no	yes	yes	no	no
CTSF	no	yes	yes	no	no
DOC2A	no	yes	yes	yes	yes
DRD2	no	yes	no	yes	no
EML1	no	yes	yes	yes	no
ERBB4	yes	no	no	no	no
ESR1	yes	no	no	no	no
EXD3	yes	no	no	no	no
FADS1	no	yes	yes	yes	no
FADS2	no	yes	yes	yes	no
FES	yes	yes	yes	yes	no
FURIN	yes	yes	yes	no	no
GLT8D1	no	yes	yes	no	no
GNL3	no	yes	yes	yes	no
GPR139	yes	no	no	no	no
GTPBP1	yes	no	no	no	no
HDAC5	no	yes	yes	no	no
HSPE1	no	yes	no	yes	no
HSPE1-MOB4	no	yes	no	yes	no
HTR6	no	yes	yes	yes	no
HTT	yes	no	no	no	no
INO80E	no	yes	yes	no	no
ITIH1	no	yes	yes	yes	no
ITIH3	no	yes	yes	no	yes
ITIH4	no	yes	yes	yes	no
JOSD1	yes	no	no	no	no
KCNB1	no	yes	yes	yes	yes
KMT2E	no	yes	yes	yes	no
LRFN4	no	yes	yes	yes	yes
LRFN5	yes	no	no	no	no
MACROD2	no	yes	no	yes	no
MED24	yes	no	no	no	no
MLEC	yes	no	no	no	no
MRPS33	no	yes	yes	no	no
MSANTD1	yes	no	no	no	no
MSH6	yes	no	no	no	no
MSRA	no	yes	yes	yes	no
MUSTN1	no	yes	yes	yes	no
MYRF	no	yes	yes	yes	no
NBL1	no	yes	yes	no	no
NDFIP2	no	yes	yes	no	no
NEK4	no	yes	yes	no	no
NMB	no	yes	no	yes	yes
NT5C	no	yes	yes	yes	no
NT5DC2	no	yes	yes	no	no
OLFM1	yes	no	no	no	no
OSBPL2	no	yes	yes	yes	no
PACSIN2	no	yes	yes	yes	no
PBRM1	no	yes	yes	yes	no
PBXIP1	no	yes	yes	no	no
PC	no	yes	yes	no	no
PLCL1	no	yes	yes	yes	no
PMFBP1	yes	no	no	no	no
POU6F2	yes	no	no	no	no
PSMD14	yes	no	no	no	no
RBFOX1	yes	yes	no	no	no
RBM26	no	yes	yes	yes	no
RFTN2	no	yes	no	yes	no
RPS6KA2	no	yes	yes	no	no
RTN4RL1	no	yes	yes	no	no
SF3B1	no	yes	yes	yes	yes
SFMBT1	no	yes	yes	no	no
SHANK2	yes	yes	no	no	no
SHISA9	yes	yes	no	yes	no
SLC29A2	no	yes	yes	no	no
SORCS3	yes	no	no	no	no
SP4	yes	yes	no	no	no
SPCS1	no	yes	yes	no	no
SPEF1	yes	no	no	no	no
SPTBN2	no	yes	yes	no	no
STAB1	no	yes	yes	no	no
STARD7	no	yes	yes	yes	no
STK4	no	yes	yes	no	yes
SUMO2	no	yes	yes	yes	no
SYT16	no	yes	no	yes	no
TANK	yes	no	no	no	no
TAOK2	no	yes	yes	yes	no
TBR1	yes	no	no	no	no
THRA	yes	no	no	no	no
TMEM219	no	yes	yes	no	no
TMEM258	no	yes	yes	yes	no
TMUB2	no	yes	yes	no	no
TOMM22	yes	no	no	no	no
TTBK1	no	yes	yes	no	no
TTC12	yes	no	no	no	no
UBE2E3	no	yes	no	yes	no
UBTF	no	yes	yes	yes	no
WFDC5	no	yes	yes	no	no
WIPF3	no	yes	yes	no	no
XPNPEP1	no	yes	yes	yes	no
YWHAE	no	yes	no	yes	no
ZBTB7B	no	yes	yes	no	no
ZDHHC21	yes	no	no	no	no
ZNF592	no	yes	no	yes	no
