# Supplementary material for: Disturbances of paraventricular thalamic nucleus neurons in bipolar disorder revealed by single-nucleus analysis
Source: Nat Commun. 2026 Jan 7;17:1338. doi: 10.1038/s41467-025-68094-5 (PMC12873406; doi:10.1038/s41467-025-68094-5)
Supplement: Supplementary file 3 — Supplementary Data 1-31 [file 41467_2025_68094_MOESM3_ESM.zip › SupplementaryData/DataS25.DEG_by_other_covariates.txt]

#### DEGs by sex, age, and PMI, using PMI as an additional covariate
#### Fold-change (FC) > 1.1 or < 1/1.1
#### For Age and PMI, FCs are calculated for the ranges of two standard deviations in our sample set
Region	Covariate	Cluster	Gene	Experssion rate	P value	logFC.coef.perUnit	logFC.coef.2SD	CI (high)	CI (low)	FDR (ER > 0.1)
Medial thalamus	Age_2SD	Tha_Astro_1	AATK	0.21006527	0.005992371	-0.004149502	-0.110791697	-4.36E-06	-0.008294648	0.036527249
Medial thalamus	Age_2SD	Tha_Astro_1	ABAT	0.467880453	0.008475775	-0.005278898	-0.140946581	-0.001232404	-0.009325393	0.041238623
Medial thalamus	Age_2SD	Tha_Astro_1	ABCB9	0.241755411	0.008577637	-0.004874904	-0.130159925	0.000605994	-0.010355801	0.041549881
Medial thalamus	Age_2SD	Tha_Astro_1	ABCD2	0.414118859	1.40E-07	-0.010239059	-0.273382879	-0.007175119	-0.013302999	0.000419309
Medial thalamus	Age_2SD	Tha_Astro_1	ABHD2	0.59189282	0.032060779	-0.003740321	-0.099866563	0.000179682	-0.007660323	0.071522036
Medial thalamus	Age_2SD	Tha_Astro_1	ABHD8	0.238406046	0.009115614	-0.004099687	-0.109461646	0.000409044	-0.008608418	0.042539533
Medial thalamus	Age_2SD	Tha_Astro_1	ACADM	0.18223978	0.000360481	-0.00466768	-0.124627057	-0.001221731	-0.008113629	0.012200007
Medial thalamus	Age_2SD	Tha_Astro_1	ACADVL	0.461353487	0.039610471	-0.005081899	-0.135686711	0.000863442	-0.011027241	0.078878677
Medial thalamus	Age_2SD	Tha_Astro_1	ACOT11	0.829611817	0.000683841	-0.007754491	-0.207044908	-0.002973984	-0.012534998	0.015759896
Medial thalamus	Age_2SD	Tha_Astro_1	ACSBG1	0.840089316	0.004627259	-0.006779235	-0.181005587	-0.00283468	-0.010723791	0.033098124
Medial thalamus	Age_2SD	Tha_Astro_1	ACSL6	0.739093095	3.23E-07	-0.009604811	-0.256448456	-0.00601176	-0.013197862	0.000521724
Medial thalamus	Age_2SD	Tha_Astro_1	ACSS1	0.696152525	0.000101006	-0.00954067	-0.25473588	-0.005608141	-0.013473198	0.006548089
Medial thalamus	Age_2SD	Tha_Astro_1	ADAM22	0.261336311	0.03771933	-0.003918646	-0.104627857	0.000780919	-0.008618211	0.07721256
Medial thalamus	Age_2SD	Tha_Astro_1	ADAMTS10	0.142820337	0.027357403	-0.003926279	-0.104831652	0.001701689	-0.009554247	0.066868948
Medial thalamus	Age_2SD	Tha_Astro_1	ADCY8	0.865853659	0.001530107	-0.006216107	-0.165970057	-0.002305662	-0.010126552	0.022039645
Medial thalamus	Age_2SD	Tha_Astro_1	ADCYAP1R1	0.486259018	0.001309565	-0.00707114	-0.188799436	-0.002796226	-0.011346054	0.020404649
Medial thalamus	Age_2SD	Tha_Astro_1	ADGRB1	0.251116455	0.016784078	-0.004132995	-0.110350957	0.001511119	-0.009777109	0.054303562
Medial thalamus	Age_2SD	Tha_Astro_1	ADGRB3	0.972775678	0.012574658	-0.006097049	-0.162791209	-0.001509566	-0.010684532	0.048330994
Medial thalamus	Age_2SD	Tha_Astro_1	ADHFE1	0.390329784	0.000459325	-0.00740503	-0.197714296	-0.002400768	-0.012409292	0.013425724
Medial thalamus	Age_2SD	Tha_Astro_1	ADORA1	0.235056682	7.26E-05	-0.008717515	-0.232757662	-0.00360669	-0.013828341	0.005857064
Medial thalamus	Age_2SD	Tha_Astro_1	AFF3	0.180178633	0.006436978	-0.0042195	-0.112660647	0.001128845	-0.009567845	0.037440984
Medial thalamus	Age_2SD	Tha_Astro_1	AGL	0.371092408	0.000266432	-0.007937202	-0.211923284	-0.003942262	-0.011932141	0.011322409
Medial thalamus	Age_2SD	Tha_Astro_1	AGT	0.415922363	0.008315871	-0.003901712	-0.104175718	0.000786542	-0.008589966	0.040822579
Medial thalamus	Age_2SD	Tha_Astro_1	AHCYL1	0.894709722	0.008944624	0.008347313	0.222873248	0.015607221	0.001087404	0.042234976
Medial thalamus	Age_2SD	Tha_Astro_1	AHNAK	0.300841635	0.033718751	-0.003987607	-0.106469101	0.001890259	-0.009865473	0.07315089
Medial thalamus	Age_2SD	Tha_Astro_1	AIFM3	0.292425283	0.016118304	-0.0045408	-0.121239372	0.000646962	-0.009728563	0.053487402
Medial thalamus	Age_2SD	Tha_Astro_1	AKAP9	0.62049124	0.001447727	-0.007473839	-0.199551497	-0.00368535	-0.011262328	0.021419206
Medial thalamus	Age_2SD	Tha_Astro_1	ALCAM	0.68369976	0.000119	-0.007002706	-0.18697224	-0.004005692	-0.009999719	0.007202515
Medial thalamus	Age_2SD	Tha_Astro_1	AMER2	0.35846788	0.043016186	-0.004439627	-0.118538048	0.000597004	-0.009476258	0.082322896
Medial thalamus	Age_2SD	Tha_Astro_1	AMY2B	0.174252834	0.000923179	-0.004347348	-0.116074198	-0.000869015	-0.007825681	0.018514679
Medial thalamus	Age_2SD	Tha_Astro_1	ANKFN1	0.840175198	0.00164194	-0.005683987	-0.151762445	-0.002494267	-0.008873706	0.022323816
Medial thalamus	Age_2SD	Tha_Astro_1	ANKRD26	0.49098248	1.70E-06	-0.008503188	-0.227035106	-0.005339178	-0.011667197	0.001081593
Medial thalamus	Age_2SD	Tha_Astro_1	ANKRD36C	0.357351426	0.0046344	-0.006163219	-0.164557959	-0.000759202	-0.011567237	0.033098124
Medial thalamus	Age_2SD	Tha_Astro_1	ANO2	0.100051529	5.38E-05	-0.006861045	-0.183189903	-0.001037556	-0.012684534	0.005351284
Medial thalamus	Age_2SD	Tha_Astro_1	ANO8	0.282806596	6.90E-05	-0.008964259	-0.239345713	-0.003639666	-0.014288852	0.005857064
Medial thalamus	Age_2SD	Tha_Astro_1	ANTXR1	0.704225352	0.015943576	-0.005730267	-0.152998139	-0.00194417	-0.009516365	0.053358512
Medial thalamus	Age_2SD	Tha_Astro_1	AOPEP	0.567588458	8.53E-05	0.004854657	0.129619337	0.006759092	0.002950222	0.00617528
Medial thalamus	Age_2SD	Tha_Astro_1	APBA2	0.675626932	1.24E-05	-0.00824716	-0.220199163	-0.005245285	-0.011249034	0.003102903
Medial thalamus	Age_2SD	Tha_Astro_1	APBB2	0.369975953	0.001297897	-0.004793631	-0.127989956	-0.001144828	-0.008442435	0.020404649
Medial thalamus	Age_2SD	Tha_Astro_1	APC2	0.526193748	0.039468091	-0.004041268	-0.107901867	0.001040402	-0.009122939	0.078758103
Medial thalamus	Age_2SD	Tha_Astro_1	APCDD1	0.543112333	0.004245906	-0.006258586	-0.167104249	-0.002331037	-0.010186135	0.032245206
Medial thalamus	Age_2SD	Tha_Astro_1	APPL2	0.48196496	0.00338875	-0.005729242	-0.152970768	-0.001681757	-0.009776728	0.029370493
Medial thalamus	Age_2SD	Tha_Astro_1	ARAP1	0.206200618	0.004593656	-0.004098727	-0.109436023	-0.000328336	-0.007869119	0.03308316
Medial thalamus	Age_2SD	Tha_Astro_1	ARAP2	0.723119203	0.01523993	-0.00418007	-0.111607858	-0.000709133	-0.007651006	0.05242116
Medial thalamus	Age_2SD	Tha_Astro_1	ARGLU1	0.431810374	0.001477439	-0.004476346	-0.119518449	-0.001239276	-0.007713417	0.021698073
Medial thalamus	Age_2SD	Tha_Astro_1	ARHGAP31	0.550326348	0.044375087	-0.005179344	-0.138288473	-0.000513395	-0.009845292	0.083498534
Medial thalamus	Age_2SD	Tha_Astro_1	ARHGEF10	0.5587427	0.00272285	-0.005086848	-0.135818836	-0.00113828	-0.009035416	0.027012119
Medial thalamus	Age_2SD	Tha_Astro_1	ARHGEF9	0.293455857	0.001896833	-0.003610378	-0.0963971	-0.000757345	-0.006463412	0.023269703
Medial thalamus	Age_2SD	Tha_Astro_1	ARIH1	0.44426314	0.000106708	0.003742546	0.099925968	0.005090959	0.002394132	0.006802079
Medial thalamus	Age_2SD	Tha_Astro_1	ARMH1	0.427945723	0.005292193	-0.003643981	-0.097294298	0.002078621	-0.009366584	0.034515977
Medial thalamus	Age_2SD	Tha_Astro_1	ARNT2	0.801356922	0.000314618	-0.00788362	-0.210492644	-0.004139447	-0.011627792	0.011815577
Medial thalamus	Age_2SD	Tha_Astro_1	ARPP21	0.131484026	0.021914666	-0.005379153	-0.143623378	0.003273575	-0.014031881	0.06080036
Medial thalamus	Age_2SD	Tha_Astro_1	ARRB1	0.516059773	0.004179183	-0.006408632	-0.171110462	-0.001212994	-0.011604269	0.032022591
Medial thalamus	Age_2SD	Tha_Astro_1	ASAP2	0.541566472	0.000116217	-0.006385401	-0.17049022	-0.003233963	-0.00953684	0.007179098
Medial thalamus	Age_2SD	Tha_Astro_1	ASB3	0.849965648	0.002610647	-0.006462866	-0.172558509	-0.002822002	-0.010103729	0.026603738
Medial thalamus	Age_2SD	Tha_Astro_1	ASIC1	0.286413604	0.002404537	-0.00731491	-0.195308108	-0.001489432	-0.013140388	0.025820759
Medial thalamus	Age_2SD	Tha_Astro_1	ASRGL1	0.449416008	0.003131555	-0.003887719	-0.103802096	-0.000132206	-0.007643232	0.028517734
Medial thalamus	Age_2SD	Tha_Astro_1	ASTN1	0.659910684	0.002188485	-0.006302244	-0.168269906	-0.002881564	-0.009722923	0.024822948
Medial thalamus	Age_2SD	Tha_Astro_1	ATP13A4	0.767176228	0.001651059	-0.006000575	-0.160215348	-0.002786021	-0.009215129	0.022323816
Medial thalamus	Age_2SD	Tha_Astro_1	ATP13A5	0.231879079	0.000335084	-0.005245581	-0.140057017	-0.001666281	-0.008824881	0.011815577
Medial thalamus	Age_2SD	Tha_Astro_1	ATP1A2	0.903126074	0.000322878	-0.008487347	-0.226612152	-0.003749465	-0.013225229	0.011815577
Medial thalamus	Age_2SD	Tha_Astro_1	ATP2B2	0.829611817	0.001334884	-0.007096784	-0.189484139	-0.003453859	-0.01073971	0.020404649
Medial thalamus	Age_2SD	Tha_Astro_1	ATP5F1E	0.104259705	0.000165328	-0.006252865	-0.166951489	0.00147965	-0.01398538	0.008590205
Medial thalamus	Age_2SD	Tha_Astro_1	ATP6V0E2	0.260735143	0.000209677	-0.005783344	-0.154415275	-0.001744278	-0.009822409	0.009534259
Medial thalamus	Age_2SD	Tha_Astro_1	ATRX	0.5195809	0.008963817	-0.004654606	-0.124277986	-0.001599597	-0.007709616	0.042292277
Medial thalamus	Age_2SD	Tha_Astro_1	ATXN1	0.733253178	0.030336046	-0.003596058	-0.096014762	-0.000766309	-0.006425808	0.069618379
Medial thalamus	Age_2SD	Tha_Astro_1	B3GAT2	0.174510477	0.0016434	-0.004290038	-0.114544018	6.05E-05	-0.00864061	0.022323816
Medial thalamus	Age_2SD	Tha_Astro_1	B4GALNT4	0.39986259	0.000333776	-0.007782475	-0.207792085	-0.002155015	-0.013409935	0.011815577
Medial thalamus	Age_2SD	Tha_Astro_1	BAZ2B	0.814926142	0.00193044	-0.005545352	-0.148060895	-0.002368885	-0.008721819	0.023368413
Medial thalamus	Age_2SD	Tha_Astro_1	BBS2	0.488749571	0.001282485	-0.005063168	-0.135186594	-0.002047556	-0.008078781	0.020404649
Medial thalamus	Age_2SD	Tha_Astro_1	BBS9	0.527396084	0.003632154	-0.004321818	-0.115392543	-0.000881709	-0.007761927	0.030417253
Medial thalamus	Age_2SD	Tha_Astro_1	BCAN	0.319220199	0.000166751	-0.008245194	-0.220146684	-0.003134686	-0.013355702	0.008590205
Medial thalamus	Age_2SD	Tha_Astro_1	BCAR3	0.672621092	0.01622457	-0.005134641	-0.13709492	-0.001469126	-0.008800156	0.053730036
Medial thalamus	Age_2SD	Tha_Astro_1	BCL6	0.624957059	0.003312628	0.006803207	0.181645624	0.010405906	0.003200507	0.029019398
Medial thalamus	Age_2SD	Tha_Astro_1	BDH1	0.274476125	3.38E-05	-0.00547143	-0.146087183	-0.001423682	-0.009519178	0.004605956
Medial thalamus	Age_2SD	Tha_Astro_1	BICC1	0.289848849	6.91E-05	-0.006204719	-0.165665997	-0.002029463	-0.010379975	0.005857064
Medial thalamus	Age_2SD	Tha_Astro_1	BMP7	0.482909653	0.007591855	-0.005485157	-0.146453685	-0.001149669	-0.009820644	0.039729603
Medial thalamus	Age_2SD	Tha_Astro_1	BRINP2	0.525077293	0.009742429	-0.00689181	-0.184011331	-0.002571996	-0.011211625	0.043564654
Medial thalamus	Age_2SD	Tha_Astro_1	BRINP3	0.629766403	0.001006365	-0.00701538	-0.187310645	-0.003703041	-0.010327719	0.019120237
Medial thalamus	Age_2SD	Tha_Astro_1	BTBD8	0.272758502	0.000207683	-0.006300424	-0.168221311	-0.002396575	-0.010204272	0.009534259
Medial thalamus	Age_2SD	Tha_Astro_1	C14orf132	0.367399519	0.004580067	-0.0052294	-0.139624992	-0.000936131	-0.00952267	0.033064776
Medial thalamus	Age_2SD	Tha_Astro_1	C1orf21	0.720972175	0.022595759	-0.003804996	-0.101593384	-0.00062343	-0.006986561	0.061208766
Medial thalamus	Age_2SD	Tha_Astro_1	C2orf72	0.669099966	0.048045508	-0.004365974	-0.116571493	0.000696597	-0.009428544	0.086765728
Medial thalamus	Age_2SD	Tha_Astro_1	CABLES1	0.826520096	0.004642606	-0.007271857	-0.194158577	-0.002354986	-0.012188727	0.033099786
Medial thalamus	Age_2SD	Tha_Astro_1	CACHD1	0.768120921	0.041059673	-0.003707609	-0.098993153	-0.00085721	-0.006558007	0.080296853
Medial thalamus	Age_2SD	Tha_Astro_1	CACNA1A	0.149175541	1.60E-06	-0.018437093	-0.492270385	-0.005841859	-0.031032327	0.001081593
Medial thalamus	Age_2SD	Tha_Astro_1	CACNB2	0.738234284	0.0603103	0.007124291	0.190218578	0.013860687	0.000387896	0.097934774
Medial thalamus	Age_2SD	Tha_Astro_1	CACNB4	0.35915493	0.002638646	-0.005891564	-0.157304747	-0.001752232	-0.010030895	0.026702034
Medial thalamus	Age_2SD	Tha_Astro_1	CAMK2A	0.169529371	0.050273534	-0.00601622	-0.160633074	0.001251084	-0.013283524	0.088829546
Medial thalamus	Age_2SD	Tha_Astro_1	CAMK2G	0.897028513	0.000569517	-0.011573932	-0.30902399	-0.004749461	-0.018398403	0.014628552
Medial thalamus	Age_2SD	Tha_Astro_1	CAMK4	0.290192374	0.000286612	-0.009821343	-0.262229852	-0.005670256	-0.013972429	0.011532173
Medial thalamus	Age_2SD	Tha_Astro_1	CAPN2	0.514943318	0.000857448	-0.006489087	-0.173258613	-0.002837346	-0.010140827	0.017527816
Medial thalamus	Age_2SD	Tha_Astro_1	CARMIL1	0.795345242	0.019652674	-0.004119382	-0.109987488	-0.000358415	-0.007880348	0.057694211
Medial thalamus	Age_2SD	Tha_Astro_1	CASKIN1	0.308828581	0.000101631	-0.008126403	-0.216974969	-0.003293703	-0.012959104	0.006548089
Medial thalamus	Age_2SD	Tha_Astro_1	CC2D2A	0.306853315	0.001226632	-0.006410443	-0.171158815	-0.001782957	-0.011037928	0.020192251
Medial thalamus	Age_2SD	Tha_Astro_1	CCDC144A	0.358983167	0.002271651	-0.007138723	-0.190603912	-0.001371626	-0.01290582	0.025113902
Medial thalamus	Age_2SD	Tha_Astro_1	CCDC171	0.295345242	0.0022969	-0.004233084	-0.113023354	-0.000460694	-0.008005475	0.025213941
Medial thalamus	Age_2SD	Tha_Astro_1	CCDC88A	0.73565785	0.006239815	-0.004766711	-0.127271173	-0.001554696	-0.007978726	0.037142233
Medial thalamus	Age_2SD	Tha_Astro_1	CCDC91	0.449158365	0.001252624	0.003905788	0.104284543	0.005701128	0.002110448	0.020340716
Medial thalamus	Age_2SD	Tha_Astro_1	CCS	0.2454483	0.000511169	-0.0050916	-0.135945733	-0.001783323	-0.008399878	0.014011966
Medial thalamus	Age_2SD	Tha_Astro_1	CD38	0.442717279	5.63E-05	-0.010260759	-0.273962264	-0.006195595	-0.014325923	0.005351284
Medial thalamus	Age_2SD	Tha_Astro_1	CDH10	0.552902783	0.00058428	-0.007204755	-0.192366961	-0.00382671	-0.0105828	0.014636298
Medial thalamus	Age_2SD	Tha_Astro_1	CDH11	0.522157334	0.014814425	0.003669911	0.097986635	0.0058628	0.001477023	0.051609324
Medial thalamus	Age_2SD	Tha_Astro_1	CDK5RAP3	0.143163861	0.000178153	-0.005698544	-0.152151117	-0.001116148	-0.010280939	0.008822252
Medial thalamus	Age_2SD	Tha_Astro_1	CELF2	0.878907592	0.009909352	-0.004466809	-0.11926381	-0.001249436	-0.007684183	0.043885321
Medial thalamus	Age_2SD	Tha_Astro_1	CEP152	0.114136036	0.000615539	-0.004889423	-0.130547606	-0.000859861	-0.008918986	0.015116023
Medial thalamus	Age_2SD	Tha_Astro_1	CEP162	0.187306767	0.000846701	-0.00419678	-0.112054038	-0.001234633	-0.007158928	0.017527816
Medial thalamus	Age_2SD	Tha_Astro_1	CEP290	0.273617314	0.00058017	-0.004189766	-0.111866753	-0.001298833	-0.007080699	0.014628552
Medial thalamus	Age_2SD	Tha_Astro_1	CEP350	0.56475438	0.008716211	-0.003711556	-0.099098536	0.000534907	-0.007958019	0.04166237
Medial thalamus	Age_2SD	Tha_Astro_1	CEP85L	0.739178976	0.029012847	-0.005241695	-0.139953256	-0.001469719	-0.009013671	0.068415969
Medial thalamus	Age_2SD	Tha_Astro_1	CGNL1	0.412143593	0.002541551	-0.004167193	-0.111264041	-0.001057083	-0.007277302	0.026495679
Medial thalamus	Age_2SD	Tha_Astro_1	CHD9	0.809601512	0.005542132	-0.005440218	-0.145253815	-0.002287664	-0.008592772	0.035290599
Medial thalamus	Age_2SD	Tha_Astro_1	CHDH	0.200532463	0.001174204	-0.004063349	-0.108491411	-0.001252615	-0.006874083	0.020043853
Medial thalamus	Age_2SD	Tha_Astro_1	CHKA	0.616626589	0.009673599	-0.004548657	-0.121449139	-0.00070675	-0.008390564	0.043443108
Medial thalamus	Age_2SD	Tha_Astro_1	CHN1	0.509532807	0.000774902	-0.004818389	-0.128650992	-0.001953677	-0.007683102	0.016826175
Medial thalamus	Age_2SD	Tha_Astro_1	CHPT1	0.66566472	0.002257134	-0.004586116	-0.122449301	-0.000322617	-0.008849615	0.025051982
Medial thalamus	Age_2SD	Tha_Astro_1	CKMT2	0.241669529	0.02265543	-0.005036842	-0.134483693	0.000408525	-0.01048221	0.061342673
Medial thalamus	Age_2SD	Tha_Astro_1	CLASP2	0.700188939	0.007887949	-0.005505188	-0.146988508	-0.0016336	-0.009376776	0.040303295
Medial thalamus	Age_2SD	Tha_Astro_1	CMYA5	0.435675026	0.00043543	-0.006321202	-0.168776082	-0.003141315	-0.009501088	0.013111028
Medial thalamus	Age_2SD	Tha_Astro_1	CNN3	0.444864308	0.034523856	0.004042931	0.107946269	0.005966682	0.002119181	0.073959341
Medial thalamus	Age_2SD	Tha_Astro_1	CNTFR	0.320508416	0.000136671	-0.009828215	-0.262413342	-0.003641745	-0.016014685	0.007799369
Medial thalamus	Age_2SD	Tha_Astro_1	CNTN3	0.191343181	0.020341383	-0.004094514	-0.109323531	0.00119486	-0.009383888	0.0585152
Medial thalamus	Age_2SD	Tha_Astro_1	COL11A1	0.227585022	0.005037475	-0.004459759	-0.119075573	0.000529025	-0.009448544	0.034145417
Medial thalamus	Age_2SD	Tha_Astro_1	COL16A1	0.424854002	0.043891911	-0.003758373	-0.100348552	0.002757602	-0.010274347	0.083017782
Medial thalamus	Age_2SD	Tha_Astro_1	COPS7B	0.178031604	0.005746678	-0.003912729	-0.104469858	-0.000356393	-0.007469065	0.03612268
Medial thalamus	Age_2SD	Tha_Astro_1	CORO2B	0.567159052	0.006435424	-0.004737389	-0.126488288	-0.00051458	-0.008960198	0.037440984
Medial thalamus	Age_2SD	Tha_Astro_1	COX20	0.199330127	4.35E-07	-0.006431129	-0.171711148	-0.003072295	-0.009789963	0.000521724
Medial thalamus	Age_2SD	Tha_Astro_1	COX7C	0.105805565	0.000447458	-0.004151957	-0.110857253	0.001659482	-0.009963396	0.013339158
Medial thalamus	Age_2SD	Tha_Astro_1	CPE	0.855719684	0.028799446	-0.00436611	-0.116575145	-0.001012849	-0.007719371	0.068208015
Medial thalamus	Age_2SD	Tha_Astro_1	CPEB3	0.575833047	4.73E-05	-0.00648537	-0.173159383	-0.003344502	-0.009626238	0.005063762
Medial thalamus	Age_2SD	Tha_Astro_1	CPNE5	0.137323944	0.003163458	-0.006658909	-0.177792883	0.000626034	-0.013943853	0.028585713
Medial thalamus	Age_2SD	Tha_Astro_1	CPT1A	0.320250773	0.008440422	-0.003855279	-0.102935944	-0.00053413	-0.007176427	0.041190084
Medial thalamus	Age_2SD	Tha_Astro_1	CSGALNACT1	0.794142906	0.004539972	-0.005867599	-0.156664891	-0.002548081	-0.009187117	0.032959282
Medial thalamus	Age_2SD	Tha_Astro_1	CSRNP3	0.448385435	0.003786436	-0.005234952	-0.139773222	-0.001432839	-0.009037065	0.030753445
Medial thalamus	Age_2SD	Tha_Astro_1	CSRP1	0.518979732	0.042923788	-0.004396884	-0.1173968	0.000314599	-0.009108367	0.082283734
Medial thalamus	Age_2SD	Tha_Astro_1	CST3	0.567159052	0.032081482	-0.005457938	-0.145726933	0.00149974	-0.012415615	0.071541585
Medial thalamus	Age_2SD	Tha_Astro_1	CTIF	0.717279285	7.52E-05	-0.007409314	-0.197828676	-0.004213125	-0.010605502	0.005857064
Medial thalamus	Age_2SD	Tha_Astro_1	CTNNA2	0.992957746	0.032479606	-0.007502468	-0.2003159	-0.000758287	-0.014246649	0.071997112
Medial thalamus	Age_2SD	Tha_Astro_1	CTSH	0.26803504	0.006998861	-0.00552577	-0.147538061	0.000666154	-0.011717694	0.038580656
Medial thalamus	Age_2SD	Tha_Astro_1	CTXND1	0.566472003	0.000128788	-0.009749776	-0.260319029	-0.005790055	-0.013709498	0.007539108
Medial thalamus	Age_2SD	Tha_Astro_1	CYFIP2	0.494503607	0.000191615	-0.006801186	-0.181591678	-0.003547578	-0.010054795	0.009121454
Medial thalamus	Age_2SD	Tha_Astro_1	CYP46A1	0.222260392	0.010075289	-0.004068982	-0.10864182	-0.000215124	-0.00792284	0.044325354
Medial thalamus	Age_2SD	Tha_Astro_1	DAAM2	0.876245277	0.018390506	-0.006533314	-0.174439491	-0.000728794	-0.012337834	0.056107899
Medial thalamus	Age_2SD	Tha_Astro_1	DAGLA	0.155187221	9.91E-05	-0.004113478	-0.109829868	7.02E-06	-0.008233979	0.006548089
Medial thalamus	Age_2SD	Tha_Astro_1	DECR1	0.359756098	0.000451941	-0.0055464	-0.148088886	-0.00156212	-0.00953068	0.013340037
Medial thalamus	Age_2SD	Tha_Astro_1	DENND4A	0.536843009	0.00351187	0.004270276	0.114016373	0.006945404	0.001595148	0.029848404
Medial thalamus	Age_2SD	Tha_Astro_1	DGKB	0.612847819	0.04791493	-0.007052687	-0.188306748	-0.002016331	-0.012089043	0.086678959
Medial thalamus	Age_2SD	Tha_Astro_1	DGKG	0.887409825	0.007177197	-0.008733551	-0.233185799	-0.00256729	-0.014899811	0.039074685
Medial thalamus	Age_2SD	Tha_Astro_1	DGLUCY	0.584507042	0.008693216	-0.004546098	-0.12138082	-0.001206492	-0.007885704	0.04166237
Medial thalamus	Age_2SD	Tha_Astro_1	DIPK1C	0.245705943	0.000170775	-0.009793781	-0.261493946	-0.004686436	-0.014901125	0.008590205
Medial thalamus	Age_2SD	Tha_Astro_1	DISP1	0.25678461	0.008728154	-0.0036233	-0.096742112	-0.000244351	-0.007002249	0.04166237
Medial thalamus	Age_2SD	Tha_Astro_1	DKK3	0.433527997	0.000627388	-0.00615208	-0.164260543	-0.002256882	-0.010047279	0.015281745
Medial thalamus	Age_2SD	Tha_Astro_1	DMD	0.455685332	0.000204275	-0.008013498	-0.213960407	-0.004343584	-0.011683413	0.009488498
Medial thalamus	Age_2SD	Tha_Astro_1	DNAH7	0.506956372	0.007344368	-0.006835047	-0.182495755	-0.002908419	-0.010761675	0.039246432
Medial thalamus	Age_2SD	Tha_Astro_1	DPP10	0.647887324	0.01710158	0.011131408	0.297208585	0.017241141	0.005021674	0.054616126
Medial thalamus	Age_2SD	Tha_Astro_1	DPP6	0.953023016	0.016993351	-0.006126183	-0.16356908	-0.000965874	-0.011286491	0.054538919
Medial thalamus	Age_2SD	Tha_Astro_1	DPP8	0.422363449	0.002411127	-0.00462594	-0.123512607	-0.001204545	-0.008047336	0.025845206
Medial thalamus	Age_2SD	Tha_Astro_1	DYNC1H1	0.513311577	0.006263788	-0.006031023	-0.161028317	-0.002390836	-0.009671211	0.037159226
Medial thalamus	Age_2SD	Tha_Astro_1	EAF2	0.229732051	0.007436761	-0.005553008	-0.148265303	0.000807536	-0.011913552	0.039425864
Medial thalamus	Age_2SD	Tha_Astro_1	EDNRB	0.654843696	1.98E-05	-0.010331006	-0.275837853	-0.006494407	-0.014167604	0.003947411
Medial thalamus	Age_2SD	Tha_Astro_1	EEPD1	0.336396427	6.94E-06	-0.006304812	-0.168338486	-0.002998755	-0.009610869	0.002189762
Medial thalamus	Age_2SD	Tha_Astro_1	EFR3B	0.601511508	3.76E-05	-0.00865235	-0.231017753	-0.005060304	-0.012244396	0.00461067
Medial thalamus	Age_2SD	Tha_Astro_1	EGFR	0.791824115	0.022686966	-0.005722949	-0.152802737	-0.001831282	-0.009614616	0.061372595
Medial thalamus	Age_2SD	Tha_Astro_1	EHMT1	0.597475094	0.002013271	-0.004320648	-0.115361296	-0.001571661	-0.007069635	0.023799851
Medial thalamus	Age_2SD	Tha_Astro_1	EIF4G3	0.68069392	0.019176945	-0.003757012	-0.100312216	-0.000784013	-0.006730011	0.057225226
Medial thalamus	Age_2SD	Tha_Astro_1	ENHO	0.229474407	0.024152092	-0.003706567	-0.098965328	0.001909238	-0.009322371	0.063038816
Medial thalamus	Age_2SD	Tha_Astro_1	EPB41L2	0.51580213	0.023268433	-0.003860639	-0.103079067	-0.000435496	-0.007285782	0.062046133
Medial thalamus	Age_2SD	Tha_Astro_1	EPHX2	0.137667468	1.81E-06	-0.007591388	-0.202690058	-0.003522155	-0.01166062	0.001081593
Medial thalamus	Age_2SD	Tha_Astro_1	ERBIN	0.67468224	0.000123022	0.008205964	0.219099234	0.011225334	0.005186593	0.00737145
Medial thalamus	Age_2SD	Tha_Astro_1	ESRRG	0.711782892	1.96E-05	-0.008082441	-0.215801181	-0.004327045	-0.011837838	0.003947411
Medial thalamus	Age_2SD	Tha_Astro_1	ETNPPL	0.631140502	1.67E-05	-0.010186695	-0.271984747	-0.006407253	-0.013966136	0.003838225
Medial thalamus	Age_2SD	Tha_Astro_1	EXTL2	0.189367915	7.05E-05	-0.006483292	-0.173103888	-0.002306908	-0.010659675	0.005857064
Medial thalamus	Age_2SD	Tha_Astro_1	EYA1	0.767605634	0.000697982	-0.00662942	-0.177005509	-0.00338873	-0.009870109	0.015963016
Medial thalamus	Age_2SD	Tha_Astro_1	EYA2	0.770267949	0.006461582	-0.006353896	-0.169649013	-0.002650124	-0.010057667	0.037440984
Medial thalamus	Age_2SD	Tha_Astro_1	FADS2	0.5391618	0.011023053	-0.006394041	-0.170720895	-0.001148315	-0.011639767	0.046060063
Medial thalamus	Age_2SD	Tha_Astro_1	FAM13A	0.350652697	0.005923119	-0.003766474	-0.100564852	-0.000291304	-0.007241644	0.036503184
Medial thalamus	Age_2SD	Tha_Astro_1	FAM13C	0.303589832	0.008338925	-0.007877531	-0.210330084	-0.001378609	-0.014376454	0.040822579
Medial thalamus	Age_2SD	Tha_Astro_1	FAM167A	0.263397458	0.001818922	-0.004564656	-0.121876307	-0.000790697	-0.008338615	0.022991402
Medial thalamus	Age_2SD	Tha_Astro_1	FAM171A1	0.820336654	0.00857327	-0.006212403	-0.165871168	-0.002431798	-0.009993009	0.041549881
Medial thalamus	Age_2SD	Tha_Astro_1	FAM227A	0.24020955	0.002721475	-0.005014595	-0.133889677	-0.000126772	-0.009902417	0.027012119
Medial thalamus	Age_2SD	Tha_Astro_1	FAP	0.28237719	0.005524054	-0.005100304	-0.136178104	0.001796301	-0.011996909	0.035212905
Medial thalamus	Age_2SD	Tha_Astro_1	FARP1	0.80719684	0.010466431	-0.004493359	-0.119972686	-0.001348668	-0.00763805	0.04520763
Medial thalamus	Age_2SD	Tha_Astro_1	FARS2	0.529886637	0.003889454	-0.004509473	-0.120402931	-0.000989111	-0.008029835	0.030909292
Medial thalamus	Age_2SD	Tha_Astro_1	FAT3	0.891188595	0.054025977	-0.003752557	-0.10019326	-9.54E-05	-0.007409735	0.091929782
Medial thalamus	Age_2SD	Tha_Astro_1	FAXDC2	0.383802817	0.00134985	-0.008292734	-0.221415997	-0.00268772	-0.013897748	0.020552682
Medial thalamus	Age_2SD	Tha_Astro_1	FBLN1	0.159137753	4.92E-05	-0.008579208	-0.229064845	-0.003127808	-0.014030608	0.005171474
Medial thalamus	Age_2SD	Tha_Astro_1	FGD4	0.741497767	0.037451896	-0.003630516	-0.096934777	-0.000606078	-0.006654954	0.076996004
Medial thalamus	Age_2SD	Tha_Astro_1	FGFR3	0.754379938	0.034334436	-0.006148075	-0.164153604	-0.001502556	-0.010793595	0.073777886
Medial thalamus	Age_2SD	Tha_Astro_1	FGGY	0.512538647	0.002783324	-0.005093003	-0.135983182	-0.001861645	-0.008324361	0.027385348
Medial thalamus	Age_2SD	Tha_Astro_1	FLRT2	0.591721058	0.02845245	-0.004664841	-0.12455126	-0.000730706	-0.008598977	0.067879312
Medial thalamus	Age_2SD	Tha_Astro_1	FNDC3B	0.595156304	0.008377273	0.004141797	0.110585968	0.007246418	0.001037175	0.040976832
Medial thalamus	Age_2SD	Tha_Astro_1	FOXP1	0.680264514	0.01807918	-0.00412666	-0.110181816	-0.000277523	-0.007975796	0.055636073
Medial thalamus	Age_2SD	Tha_Astro_1	FRMD4A	0.856750258	1.17E-05	-0.009664922	-0.258053411	-0.005303688	-0.014026156	0.003051071
Medial thalamus	Age_2SD	Tha_Astro_1	FRMPD2	0.609670216	0.000312922	-0.008345811	-0.222833166	-0.004840222	-0.011851401	0.011815577
Medial thalamus	Age_2SD	Tha_Astro_1	FRY	0.562864995	0.005204586	-0.004853717	-0.129594244	-0.001260535	-0.008446899	0.034459668
Medial thalamus	Age_2SD	Tha_Astro_1	FSTL1	0.323686019	0.000762564	-0.005164306	-0.137886966	-0.001914612	-0.008414	0.016798844
Medial thalamus	Age_2SD	Tha_Astro_1	FSTL5	0.485314325	0.003771498	-0.00857438	-0.228935959	-0.004059838	-0.013088923	0.030704914
Medial thalamus	Age_2SD	Tha_Astro_1	FUT9	0.896684988	0.050962936	-0.004786692	-0.127804684	-0.000409918	-0.009163467	0.089599471
Medial thalamus	Age_2SD	Tha_Astro_1	GAB2	0.524304363	4.73E-05	0.004761327	0.127127425	0.005999733	0.00352292	0.005063762
Medial thalamus	Age_2SD	Tha_Astro_1	GABBR1	0.617227757	0.001116707	-0.007018288	-0.187388302	-0.003465743	-0.010570834	0.019670646
Medial thalamus	Age_2SD	Tha_Astro_1	GABBR2	0.493558914	6.24E-06	-0.013631111	-0.363950675	-0.008033088	-0.019229135	0.002126317
Medial thalamus	Age_2SD	Tha_Astro_1	GABRB1	0.805565098	0.046120874	-0.005308806	-0.14174511	-0.001253369	-0.009364243	0.0850327
Medial thalamus	Age_2SD	Tha_Astro_1	GAN	0.522500859	0.003249049	-0.003915269	-0.104537693	-0.000693111	-0.007137427	0.028834112
Medial thalamus	Age_2SD	Tha_Astro_1	GAREM1	0.671161113	0.031388062	0.005867537	0.156663245	0.010007985	0.001727089	0.07073814
Medial thalamus	Age_2SD	Tha_Astro_1	GAREM2	0.242785984	0.001324623	-0.005280119	-0.14097917	-0.000456773	-0.010103464	0.020404649
Medial thalamus	Age_2SD	Tha_Astro_1	GARNL3	0.501116455	2.98E-05	-0.008933104	-0.238513888	-0.005237918	-0.012628291	0.004584436
Medial thalamus	Age_2SD	Tha_Astro_1	GATAD1	0.434215046	0.000518704	-0.006331265	-0.169044779	-0.002182069	-0.010480461	0.014040149
Medial thalamus	Age_2SD	Tha_Astro_1	GBA2	0.201906561	0.001108961	-0.003962384	-0.105795661	-0.000501125	-0.007423643	0.019670646
Medial thalamus	Age_2SD	Tha_Astro_1	GCC2	0.265973892	0.002634968	-0.003872966	-0.103408195	-0.000742604	-0.007003328	0.026702034
Medial thalamus	Age_2SD	Tha_Astro_1	GFAP	0.816472003	0.021972262	0.013890657	0.370880551	0.021593172	0.006188142	0.060883859
Medial thalamus	Age_2SD	Tha_Astro_1	GGT7	0.200704225	0.000335564	-0.003725116	-0.099460594	-0.001087889	-0.006362342	0.011815577
Medial thalamus	Age_2SD	Tha_Astro_1	GINS3	0.436104431	0.022071777	-0.008009049	-0.213841607	0.000896002	-0.0169141	0.061002809
Medial thalamus	Age_2SD	Tha_Astro_1	GJA1	0.70027482	0.012125067	-0.005260891	-0.140465777	-0.000619306	-0.009902475	0.047585183
Medial thalamus	Age_2SD	Tha_Astro_1	GLI3	0.850051529	0.000170824	-0.007378834	-0.197014877	-0.003877495	-0.010880173	0.008590205
Medial thalamus	Age_2SD	Tha_Astro_1	GLIS3	0.90888011	0.014151912	0.007006121	0.187063432	0.012946136	0.001066106	0.050899313
Medial thalamus	Age_2SD	Tha_Astro_1	GLUD1	0.708433528	0.006602495	-0.005580462	-0.148998329	-0.002317255	-0.008843669	0.037535245
Medial thalamus	Age_2SD	Tha_Astro_1	GMPR	0.56252147	0.012022882	-0.005750465	-0.153537415	-0.001159958	-0.010340972	0.047489193
Medial thalamus	Age_2SD	Tha_Astro_1	GNAO1	0.70705943	0.005261877	-0.006732842	-0.179766891	-0.002819621	-0.010646063	0.034492722
Medial thalamus	Age_2SD	Tha_Astro_1	GOLGA8A	0.313895569	0.014105699	-0.003678576	-0.098217973	0.00184796	-0.009205112	0.050899313
Medial thalamus	Age_2SD	Tha_Astro_1	GOLGA8B	0.34867743	0.014713254	-0.005750815	-0.153546761	-9.97E-06	-0.01149166	0.051586786
Medial thalamus	Age_2SD	Tha_Astro_1	GOLGB1	0.47217451	0.056326312	-0.004647374	-0.124084884	0.000886714	-0.010181462	0.093974357
Medial thalamus	Age_2SD	Tha_Astro_1	GPAM	0.367828925	0.003561085	-0.005163531	-0.137866277	0.000216974	-0.010544036	0.030039572
Medial thalamus	Age_2SD	Tha_Astro_1	GPC5	0.993816558	0.000467631	-0.006055339	-0.161677564	-0.002165518	-0.009945161	0.013571497
Medial thalamus	Age_2SD	Tha_Astro_1	GPM6B	0.781088973	0.04973204	-0.004151993	-0.110858213	-0.000894336	-0.00740965	0.088346985
Medial thalamus	Age_2SD	Tha_Astro_1	GPR37L1	0.487718997	0.003154151	-0.006547587	-0.174820574	-0.000709739	-0.012385435	0.028585713
Medial thalamus	Age_2SD	Tha_Astro_1	GPSM2	0.543026451	0.005676434	-0.005187262	-0.138499896	-0.001332396	-0.009042128	0.035878897
Medial thalamus	Age_2SD	Tha_Astro_1	GRAMD1B	0.610958434	0.042352212	-0.003769419	-0.100643481	-9.10E-05	-0.007447849	0.081652013
Medial thalamus	Age_2SD	Tha_Astro_1	GRAMD1C	0.615424253	0.008708513	-0.004873829	-0.130131245	-0.001350851	-0.008396808	0.04166237
Medial thalamus	Age_2SD	Tha_Astro_1	GRAMD4	0.234026108	0.004381627	-0.003694446	-0.098641709	0.000425031	-0.007813923	0.032669577
Medial thalamus	Age_2SD	Tha_Astro_1	GRIA2	0.560632085	0.000234024	-0.008763809	-0.233993703	-0.005035907	-0.012491712	0.010310837
Medial thalamus	Age_2SD	Tha_Astro_1	GRID1	0.703624184	0.000325516	-0.005937461	-0.158530222	-0.00308445	-0.008790473	0.011815577
Medial thalamus	Age_2SD	Tha_Astro_1	GRID2	0.509103401	5.53E-07	-0.017442022	-0.465701977	-0.012000161	-0.022883883	0.000551772
Medial thalamus	Age_2SD	Tha_Astro_1	GRIK2	0.164118859	0.055660732	-0.009861032	-0.263289555	-0.002857567	-0.016864497	0.09326597
Medial thalamus	Age_2SD	Tha_Astro_1	GRIK3	0.331071797	0.00014918	-0.009675945	-0.258347722	-0.003103411	-0.016248478	0.008126222
Medial thalamus	Age_2SD	Tha_Astro_1	GRIK4	0.496650636	0.022082681	-0.004684716	-0.125081911	0.000290828	-0.00966026	0.061004806
Medial thalamus	Age_2SD	Tha_Astro_1	GSN	0.525850223	0.011544163	-0.00488261	-0.130365688	-0.000357292	-0.009407928	0.046842048
Medial thalamus	Age_2SD	Tha_Astro_1	GTF2I	0.599106836	0.003042971	-0.003960271	-0.105739224	-0.001509561	-0.00641098	0.028312859
Medial thalamus	Age_2SD	Tha_Astro_1	HDAC9	0.17021642	0.052316466	-0.011027753	-0.294441012	-0.003094022	-0.018961485	0.090706094
Medial thalamus	Age_2SD	Tha_Astro_1	HEPACAM	0.581071797	0.034232135	-0.003852261	-0.102855364	-0.000426765	-0.007277757	0.073633234
Medial thalamus	Age_2SD	Tha_Astro_1	HEPH	0.316901408	0.004967701	-0.005536229	-0.147817317	-0.000273761	-0.010798698	0.033941238
Medial thalamus	Age_2SD	Tha_Astro_1	HEPN1	0.200360701	0.0006467	-0.009388445	-0.250671483	-0.002420485	-0.016356405	0.015316306
Medial thalamus	Age_2SD	Tha_Astro_1	HERC1	0.500257643	0.007261786	-0.004011337	-0.107102689	-0.00099827	-0.007024403	0.039100045
Medial thalamus	Age_2SD	Tha_Astro_1	HERC2	0.525163174	0.002191479	-0.006204526	-0.165660855	-0.002203324	-0.010205729	0.024822948
Medial thalamus	Age_2SD	Tha_Astro_1	HEYL	0.11593954	0.002013772	-0.004317505	-0.115277384	0.001969767	-0.010604777	0.023799851
Medial thalamus	Age_2SD	Tha_Astro_1	HHATL	0.377104088	0.037508559	-0.005034687	-0.134426152	0.001663702	-0.011733076	0.077031923
Medial thalamus	Age_2SD	Tha_Astro_1	HIP1R	0.635606321	0.028026076	-0.007618275	-0.203407933	-0.002351162	-0.012885388	0.067526694
Medial thalamus	Age_2SD	Tha_Astro_1	HLF	0.164548265	0.003108156	-0.004123379	-0.110094218	0.000613378	-0.008860136	0.028477171
Medial thalamus	Age_2SD	Tha_Astro_1	HLTF	0.235400206	0.008288786	-0.004326098	-0.115506812	-0.000359485	-0.00829271	0.040822579
Medial thalamus	Age_2SD	Tha_Astro_1	HMGCLL1	0.312177946	0.001284795	-0.006055398	-0.161679132	-3.11E-05	-0.012079733	0.020404649
Medial thalamus	Age_2SD	Tha_Astro_1	HMGCS1	0.180264514	0.006009573	-0.00641747	-0.171346458	0.001058317	-0.013893258	0.036530312
Medial thalamus	Age_2SD	Tha_Astro_1	HNRNPA2B1	0.563895569	0.000477209	-0.003756652	-0.100302611	-0.000615644	-0.00689766	0.013616353
Medial thalamus	Age_2SD	Tha_Astro_1	HNRNPDL	0.347560976	0.000507928	-0.005474211	-0.146161437	-0.001194922	-0.0097535	0.014011966
Medial thalamus	Age_2SD	Tha_Astro_1	HTRA1	0.456286499	0.005805414	-0.004993795	-0.133334323	-0.000242248	-0.009745342	0.036349049
Medial thalamus	Age_2SD	Tha_Astro_1	IDH2	0.39685675	0.00300919	-0.004606785	-0.123001152	-4.86E-05	-0.00916493	0.028223721
Medial thalamus	Age_2SD	Tha_Astro_1	IFT27	0.181552731	0.002606844	-0.004361649	-0.116456031	-0.000843891	-0.007879407	0.026603738
Medial thalamus	Age_2SD	Tha_Astro_1	IGDCC3	0.274733768	0.003494364	-0.003728303	-0.099545695	0.000926289	-0.008382896	0.029824215
Medial thalamus	Age_2SD	Tha_Astro_1	IMMP2L	0.648488492	2.28E-05	0.0093552	0.249783828	0.012067835	0.006642564	0.004019826
Medial thalamus	Age_2SD	Tha_Astro_1	IQCA1	0.768120921	0.000118411	-0.008512067	-0.227272176	-0.004576361	-0.012447772	0.007202515
Medial thalamus	Age_2SD	Tha_Astro_1	IQCJ-SCHIP1	0.150807283	0.004428745	-0.015656111	-0.418018165	-0.00197643	-0.029335792	0.032687774
Medial thalamus	Age_2SD	Tha_Astro_1	IQCK	0.552387496	0.040888232	-0.0041156	-0.109886531	0.000970568	-0.009201768	0.080120144
Medial thalamus	Age_2SD	Tha_Astro_1	IQSEC2	0.202421848	0.001395679	-0.004149893	-0.11080213	-0.000961537	-0.007338248	0.021065266
Medial thalamus	Age_2SD	Tha_Astro_1	ITFG1	0.572827207	0.002090005	-0.004031315	-0.107636112	-0.001194989	-0.006867642	0.024314727
Medial thalamus	Age_2SD	Tha_Astro_1	ITGA6	0.371521814	6.31E-05	-0.006323763	-0.16884446	-0.003013195	-0.00963433	0.005629714
Medial thalamus	Age_2SD	Tha_Astro_1	ITGA7	0.443661972	0.00767463	-0.004773091	-0.127441531	-0.000147573	-0.009398609	0.039901875
Medial thalamus	Age_2SD	Tha_Astro_1	ITGB5	0.385778083	0.003829723	-0.00482147	-0.128733255	-0.001223115	-0.008419826	0.030845368
Medial thalamus	Age_2SD	Tha_Astro_1	ITIH4	0.108210237	0.0062899	-0.003744454	-0.09997692	0.000967072	-0.008455979	0.037168721
Medial thalamus	Age_2SD	Tha_Astro_1	ITPKB	0.842837513	0.001596062	0.008703407	0.232380977	0.014363576	0.003043238	0.022323816
Medial thalamus	Age_2SD	Tha_Astro_1	ITPRID1	0.432669186	0.059242292	0.007165731	0.191325008	0.011480986	0.002850475	0.096803876
Medial thalamus	Age_2SD	Tha_Astro_1	JAKMIP3	0.104517348	0.001558525	-0.003745095	-0.099994048	-9.11E-05	-0.007399063	0.022039645
Medial thalamus	Age_2SD	Tha_Astro_1	JAM2	0.323084851	0.000278355	-0.00578179	-0.1543738	-0.00190064	-0.009662941	0.011502768
Medial thalamus	Age_2SD	Tha_Astro_1	KAT2B	0.661284782	0.008739632	-0.004025247	-0.107474096	-0.000822161	-0.007228333	0.04166237
Medial thalamus	Age_2SD	Tha_Astro_1	KAT6B	0.479732051	0.000775037	-0.004007359	-0.106996472	-0.001255629	-0.006759088	0.016826175
Medial thalamus	Age_2SD	Tha_Astro_1	KATNAL2	0.478959121	0.019608954	-0.003676234	-0.098155435	-0.000769554	-0.006582913	0.057694211
Medial thalamus	Age_2SD	Tha_Astro_1	KCNA2	0.290793542	0.00206268	-0.00736007	-0.196513856	-0.002069134	-0.012651005	0.02418704
Medial thalamus	Age_2SD	Tha_Astro_1	KCNIP1	0.534352456	8.58E-05	-0.010202097	-0.272395995	-0.005879366	-0.014524828	0.00617528
Medial thalamus	Age_2SD	Tha_Astro_1	KCNIP3	0.157076606	0.008033742	-0.004200691	-0.112158442	0.000342387	-0.008743769	0.04063552
Medial thalamus	Age_2SD	Tha_Astro_1	KCNJ10	0.446839574	0.000608372	-0.008242152	-0.220065449	-0.003794103	-0.012690201	0.015001493
Medial thalamus	Age_2SD	Tha_Astro_1	KCNJ16	0.336138784	0.013101157	-0.008860984	-0.236588261	-0.003960438	-0.013761529	0.049186802
Medial thalamus	Age_2SD	Tha_Astro_1	KCNN3	0.865596015	5.35E-06	-0.006996727	-0.186812609	-0.00381061	-0.010182844	0.002126317
Medial thalamus	Age_2SD	Tha_Astro_1	KIAA0319	0.442116111	0.01586336	-0.003775246	-0.10079908	0.000521246	-0.008071739	0.053312371
Medial thalamus	Age_2SD	Tha_Astro_1	KIAA0930	0.612246651	0.011821163	-0.007014685	-0.187292098	-0.002215934	-0.011813436	0.047228604
Medial thalamus	Age_2SD	Tha_Astro_1	KIAA1671	0.598849193	0.003287951	-0.004821857	-0.128743576	-0.001249271	-0.008394442	0.028930108
Medial thalamus	Age_2SD	Tha_Astro_1	KIAA1958	0.648144967	0.001585043	-0.006177936	-0.164950881	-0.00284276	-0.009513112	0.022242572
Medial thalamus	Age_2SD	Tha_Astro_1	KIF1B	0.878478186	0.003748425	-0.00574287	-0.153334633	-0.002548512	-0.008937229	0.030704914
Medial thalamus	Age_2SD	Tha_Astro_1	KIF21A	0.533751288	0.006207221	-0.004709246	-0.125736866	-0.001582727	-0.007835764	0.037044253
Medial thalamus	Age_2SD	Tha_Astro_1	KIF21B	0.12126417	0.000716719	-0.004397424	-0.117411222	-0.000483895	-0.008310953	0.01620596
Medial thalamus	Age_2SD	Tha_Astro_1	KIF6	0.300498111	0.036656393	-0.003881537	-0.103637039	0.001719579	-0.009482653	0.07623919
Medial thalamus	Age_2SD	Tha_Astro_1	KLF12	0.665235314	0.001304337	-0.0064608	-0.172503348	-0.003305545	-0.009616054	0.020404649
Medial thalamus	Age_2SD	Tha_Astro_1	KLHL32	0.60846788	0.000812931	-0.006690026	-0.178623701	-0.003197372	-0.010182681	0.017376892
Medial thalamus	Age_2SD	Tha_Astro_1	KMT2C	0.774647887	0.031592879	-0.004002546	-0.106867981	-0.001118699	-0.006886393	0.071033594
Medial thalamus	Age_2SD	Tha_Astro_1	KNDC1	0.577035383	0.000931896	-0.009099284	-0.242950878	-0.00485309	-0.013345478	0.018613062
Medial thalamus	Age_2SD	Tha_Astro_1	LAMA1	0.726296805	3.69E-05	-0.007130814	-0.190392722	-0.004325868	-0.009935759	0.00461067
Medial thalamus	Age_2SD	Tha_Astro_1	LAMA4	0.659738921	0.002575444	-0.006935058	-0.185166044	-0.00325315	-0.010616966	0.026495679
Medial thalamus	Age_2SD	Tha_Astro_1	LDB2	0.321968396	0.002749886	-0.009275609	-0.247658761	-0.004396196	-0.014155022	0.02719029
Medial thalamus	Age_2SD	Tha_Astro_1	LDLRAD3	0.689110271	0.0029762	-0.004985575	-0.133114842	-0.002006013	-0.007965136	0.028081353
Medial thalamus	Age_2SD	Tha_Astro_1	LGI1	0.61070079	0.001870667	-0.007176772	-0.1916198	-0.003558858	-0.010794685	0.023207117
Medial thalamus	Age_2SD	Tha_Astro_1	LGR6	0.499141189	0.041801086	-0.005183213	-0.13839179	0.003834853	-0.01420128	0.081164
Medial thalamus	Age_2SD	Tha_Astro_1	LIMCH1	0.804019237	0.010863733	-0.00401299	-0.107146841	-0.001371181	-0.0066548	0.045874198
Medial thalamus	Age_2SD	Tha_Astro_1	LIX1	0.196324287	0.002128572	-0.004743095	-0.126640634	-0.000709589	-0.0087766	0.024387003
Medial thalamus	Age_2SD	Tha_Astro_1	LPP	0.788990038	0.003367329	0.008426315	0.224982599	0.013747511	0.003105119	0.029286045
Medial thalamus	Age_2SD	Tha_Astro_1	LRFN2	0.329354174	0.000286765	-0.010618805	-0.283522105	-0.004786233	-0.016451378	0.011532173
Medial thalamus	Age_2SD	Tha_Astro_1	LRP1	0.659223634	0.003409203	-0.005564194	-0.148563973	-0.00178185	-0.009346538	0.029477555
Medial thalamus	Age_2SD	Tha_Astro_1	LRP4	0.565784954	0.007777846	-0.004371203	-0.116711121	-0.000532474	-0.008209932	0.040038531
Medial thalamus	Age_2SD	Tha_Astro_1	LRRC4B	0.357780831	0.003882309	-0.005121733	-0.136750271	-0.001134073	-0.009109393	0.030893484
Medial thalamus	Age_2SD	Tha_Astro_1	LRRC4C	0.83888698	0.001534167	-0.007095939	-0.189461581	-0.002298164	-0.011893714	0.022039645
Medial thalamus	Age_2SD	Tha_Astro_1	LRRC7	0.117828925	0.007585025	-0.014883996	-0.397402682	0.080760071	-0.110528062	0.039729603
Medial thalamus	Age_2SD	Tha_Astro_1	LRRN2	0.326691858	0.00615489	-0.006184477	-0.165125541	-0.001600949	-0.010768005	0.036951355
Medial thalamus	Age_2SD	Tha_Astro_1	LRRN3	0.200532463	0.001026997	-0.004777822	-0.127567851	-0.00060629	-0.008949354	0.01923052
Medial thalamus	Age_2SD	Tha_Astro_1	LUC7L3	0.678203367	0.003041053	-0.006139332	-0.163920176	-0.0027724	-0.009506265	0.028312859
Medial thalamus	Age_2SD	Tha_Astro_1	LUZP2	0.854946754	0.001316955	-0.008232075	-0.219796392	-0.003388636	-0.013075513	0.020404649
Medial thalamus	Age_2SD	Tha_Astro_1	LYPD6	0.305393336	0.006732714	-0.00443611	-0.118444136	-0.000210933	-0.008661287	0.037844676
Medial thalamus	Age_2SD	Tha_Astro_1	MAMLD1	0.462641704	0.001992006	-0.005465607	-0.145931708	-0.002082168	-0.008849046	0.023729821
Medial thalamus	Age_2SD	Tha_Astro_1	MAP2K6	0.293627619	0.026026487	-0.006512974	-0.173896415	-0.000723269	-0.01230268	0.065360733
Medial thalamus	Age_2SD	Tha_Astro_1	MAP3K5	0.859498454	0.000405452	-0.005059915	-0.135099723	-0.002697819	-0.007422011	0.012653474
Medial thalamus	Age_2SD	Tha_Astro_1	MAP4K4	0.738835452	0.028096529	0.004509714	0.120409374	0.009301304	-0.000281875	0.067655232
Medial thalamus	Age_2SD	Tha_Astro_1	MASP1	0.378821711	0.000397505	-0.006251672	-0.166919638	-0.002456248	-0.010047095	0.012482547
Medial thalamus	Age_2SD	Tha_Astro_1	MBD5	0.769838543	0.008188735	-0.004057329	-0.108330688	-0.001565479	-0.00654918	0.040822579
Medial thalamus	Age_2SD	Tha_Astro_1	MBNL1	0.591549296	0.013318505	0.004450758	0.118835237	0.007484575	0.001416941	0.049568699
Medial thalamus	Age_2SD	Tha_Astro_1	MCC	0.799467537	0.03012413	-0.004569102	-0.121995021	-0.001062078	-0.008076126	0.069344519
Medial thalamus	Age_2SD	Tha_Astro_1	MED13L	0.664977671	0.007240748	0.006065676	0.161953546	0.009338301	0.002793051	0.039074685
Medial thalamus	Age_2SD	Tha_Astro_1	MEGF10	0.634403985	0.027316258	-0.004200798	-0.112161316	-0.000746996	-0.007654601	0.066807762
Medial thalamus	Age_2SD	Tha_Astro_1	MEIKIN	0.468825146	0.035706181	-0.003971596	-0.106041608	0.001012466	-0.008955658	0.075361549
Medial thalamus	Age_2SD	Tha_Astro_1	MEIS1	0.214788732	0.007067437	-0.004960584	-0.132447583	-0.000474591	-0.009446576	0.038815842
Medial thalamus	Age_2SD	Tha_Astro_1	METRN	0.417725867	0.003448144	-0.004562326	-0.121814109	-0.00019839	-0.008926263	0.029600687
Medial thalamus	Age_2SD	Tha_Astro_1	MFGE8	0.190570251	0.000366489	-0.005954764	-0.15899221	0.000252266	-0.012161795	0.012200007
Medial thalamus	Age_2SD	Tha_Astro_1	MGAT4C	0.899433184	0.003702346	-0.00817907	-0.218381173	-0.003116853	-0.013241288	0.030470471
Medial thalamus	Age_2SD	Tha_Astro_1	MGST3	0.331587083	0.000390887	-0.004871344	-0.130064874	-0.001924483	-0.007818205	0.012482547
Medial thalamus	Age_2SD	Tha_Astro_1	MKRN3	0.215819306	5.87E-05	-0.006693177	-0.178707824	-0.002684107	-0.010702246	0.00549968
Medial thalamus	Age_2SD	Tha_Astro_1	MLC1	0.352456201	0.003075254	-0.00559076	-0.149273282	-0.001026892	-0.010154627	0.028349114
Medial thalamus	Age_2SD	Tha_Astro_1	MMD2	0.811319134	0.010279694	-0.008866772	-0.236742814	-0.003100568	-0.014632976	0.044797039
Medial thalamus	Age_2SD	Tha_Astro_1	MMP28	0.411628306	0.001638744	-0.005541999	-0.147971376	-0.001961615	-0.009122384	0.022323816
Medial thalamus	Age_2SD	Tha_Astro_1	MN1	0.278856063	0.000145668	-0.006742796	-0.180032646	-0.002321995	-0.011163597	0.008007748
Medial thalamus	Age_2SD	Tha_Astro_1	MPPED2	0.229732051	0.032588678	-0.004180322	-0.111614607	5.66E-05	-0.008417263	0.072135707
Medial thalamus	Age_2SD	Tha_Astro_1	MRO	0.203452422	0.004456923	-0.005990737	-0.159952684	-0.001109153	-0.010872322	0.03279907
Medial thalamus	Age_2SD	Tha_Astro_1	MSI2	0.976812092	0.003241669	-0.004875721	-0.130181762	-0.001618003	-0.00813344	0.028834112
Medial thalamus	Age_2SD	Tha_Astro_1	MSMO1	0.155015459	0.000855361	-0.005425946	-0.144872747	-0.000399343	-0.010452548	0.017527816
Medial thalamus	Age_2SD	Tha_Astro_1	MTF2	0.16789763	0.003367504	-0.003630204	-0.096926448	-0.000475135	-0.006785273	0.029286045
Medial thalamus	Age_2SD	Tha_Astro_1	MTMR1	0.451305393	0.006930566	-0.004393599	-0.117309086	-0.000711553	-0.008075645	0.038332232
Medial thalamus	Age_2SD	Tha_Astro_1	MVB12B	0.423394023	0.007648404	-0.003583339	-0.095675155	-0.000471635	-0.006695044	0.039816889
Medial thalamus	Age_2SD	Tha_Astro_1	MYBPC1	0.359069048	0.002516867	-0.007031478	-0.187740451	-0.002094542	-0.011968413	0.026495679
Medial thalamus	Age_2SD	Tha_Astro_1	MYCBP2	0.580127104	0.000636901	-0.006066828	-0.161984307	-0.002825735	-0.009307921	0.015316306
Medial thalamus	Age_2SD	Tha_Astro_1	MYH10	0.262195122	0.00099205	-0.004368798	-0.116646912	-0.001046639	-0.007690957	0.019052453
Medial thalamus	Age_2SD	Tha_Astro_1	MYO10	0.412744761	0.000560969	-0.005876555	-0.156904009	-0.001360046	-0.010393064	0.014628552
Medial thalamus	Age_2SD	Tha_Astro_1	MYO18A	0.337942288	0.01696555	-0.003587165	-0.095777297	0.000637143	-0.007811472	0.05451587
Medial thalamus	Age_2SD	Tha_Astro_1	MYOM1	0.402353143	0.01377782	-0.004370879	-0.116702458	-0.000678738	-0.00806302	0.050423076
Medial thalamus	Age_2SD	Tha_Astro_1	NAP1L4	0.425541051	0.000338689	-0.004989706	-0.133225158	-0.001926972	-0.008052441	0.011815577
Medial thalamus	Age_2SD	Tha_Astro_1	NASP	0.357952594	0.000184533	-0.00679676	-0.181473483	-0.003036021	-0.010557499	0.009023071
Medial thalamus	Age_2SD	Tha_Astro_1	NAT8L	0.558570938	0.000499711	-0.008566261	-0.228719161	-0.004533856	-0.012598665	0.014011966
Medial thalamus	Age_2SD	Tha_Astro_1	NBEA	0.477155617	0.000388147	-0.006082478	-0.162402163	-0.00289202	-0.009272936	0.012482547
Medial thalamus	Age_2SD	Tha_Astro_1	NCAM1	0.922019924	0.005446912	-0.005467527	-0.145982968	-0.001602718	-0.009332336	0.034868536
Medial thalamus	Age_2SD	Tha_Astro_1	NCAN	0.481793198	0.053104782	-0.004428707	-0.118246482	0.003523602	-0.012381016	0.091306702
Medial thalamus	Age_2SD	Tha_Astro_1	NCKAP5	0.762968052	0.010759554	-0.00747786	-0.199658862	-0.002780518	-0.012175203	0.045659523
Medial thalamus	Age_2SD	Tha_Astro_1	NCOR2	0.469683957	0.023617201	-0.003592795	-0.095927624	0.000143462	-0.007329052	0.06241939
Medial thalamus	Age_2SD	Tha_Astro_1	NDRG2	0.765200962	0.00172646	-0.009678712	-0.258421607	-0.004767623	-0.014589801	0.022636653
Medial thalamus	Age_2SD	Tha_Astro_1	NDRG4	0.339230505	0.00347388	-0.005190169	-0.138577522	-0.000818233	-0.009562106	0.029693991
Medial thalamus	Age_2SD	Tha_Astro_1	NEGR1	0.516317417	0.001807467	-0.006877628	-0.18363268	-0.002724855	-0.011030402	0.022991402
Medial thalamus	Age_2SD	Tha_Astro_1	NFIX	0.522243215	0.011740308	-0.005425409	-0.144858409	-0.001386832	-0.009463985	0.047205788
Medial thalamus	Age_2SD	Tha_Astro_1	NHSL1	0.8674854	0.004286283	-0.006115783	-0.163291404	-0.002444648	-0.009786917	0.032441789
Medial thalamus	Age_2SD	Tha_Astro_1	NID1	0.22664033	5.57E-05	-0.004809836	-0.128422611	-0.000828974	-0.008790697	0.005351284
Medial thalamus	Age_2SD	Tha_Astro_1	NINL	0.424424596	0.000110064	-0.008453019	-0.225695597	-0.004706786	-0.012199251	0.006914214
Medial thalamus	Age_2SD	Tha_Astro_1	NIPSNAP2	0.603744418	0.009406292	-0.005007465	-0.133699309	-0.001167223	-0.008847707	0.042926505
Medial thalamus	Age_2SD	Tha_Astro_1	NKAIN3	0.927430436	0.000474438	-0.008527497	-0.227684182	-0.003139031	-0.013915964	0.013602071
Medial thalamus	Age_2SD	Tha_Astro_1	NKAIN4	0.289848849	0.005128234	-0.007528791	-0.201018714	-0.001231638	-0.013825944	0.034337124
Medial thalamus	Age_2SD	Tha_Astro_1	NKTR	0.513225696	0.000271729	-0.007387283	-0.197240445	-0.003370694	-0.011403871	0.011386025
Medial thalamus	Age_2SD	Tha_Astro_1	NR2F1	0.388612161	5.13E-05	-0.00659685	-0.17613589	-0.003140911	-0.010052788	0.005300321
Medial thalamus	Age_2SD	Tha_Astro_1	NR3C2	0.731621436	0.015018636	-0.004748423	-0.126782884	-0.001312905	-0.00818394	0.052018305
Medial thalamus	Age_2SD	Tha_Astro_1	NRBP2	0.403813123	0.002715346	-0.006115917	-0.163294993	-0.002013141	-0.010218694	0.027012119
Medial thalamus	Age_2SD	Tha_Astro_1	NREP	0.198471316	0.001177476	-0.007227134	-0.192964476	-0.001899767	-0.012554501	0.020043853
Medial thalamus	Age_2SD	Tha_Astro_1	NRG2	0.423737547	0.002343342	-0.005587435	-0.14918452	-0.0013748	-0.00980007	0.025443295
Medial thalamus	Age_2SD	Tha_Astro_1	NRG3	0.998368258	1.03E-05	0.00915886	0.244541575	0.012429289	0.005888432	0.002936197
Medial thalamus	Age_2SD	Tha_Astro_1	NRSN1	0.147028513	0.058811822	-0.009048758	-0.241601832	0.000530224	-0.018627739	0.096336915
Medial thalamus	Age_2SD	Tha_Astro_1	NRXN1	0.989178976	0.020222245	-0.007645785	-0.204142452	0.000337758	-0.015629327	0.058283643
Medial thalamus	Age_2SD	Tha_Astro_1	NRXN3	0.261336311	0.029991319	-0.008552659	-0.228356005	-0.002387585	-0.014717734	0.069153479
Medial thalamus	Age_2SD	Tha_Astro_1	NSD3	0.48119203	0.003499069	-0.003571199	-0.09535102	-0.000941315	-0.006201084	0.029824215
Medial thalamus	Age_2SD	Tha_Astro_1	NT5E	0.244589488	8.93E-05	-0.008236343	-0.219910361	-0.003282712	-0.013189974	0.00617528
Medial thalamus	Age_2SD	Tha_Astro_1	NTM	0.99321539	0.000342488	-0.006422968	-0.171493257	-0.002206622	-0.010639315	0.011862363
Medial thalamus	Age_2SD	Tha_Astro_1	NTNG1	0.737461353	0.000563041	-0.007256459	-0.193747455	-0.003801255	-0.010711663	0.014628552
Medial thalamus	Age_2SD	Tha_Astro_1	NTRK2	0.955341807	0.000357249	-0.007079989	-0.189035712	-0.002086252	-0.012073726	0.012200007
Medial thalamus	Age_2SD	Tha_Astro_1	PAAF1	0.261508073	0.006882603	-0.003751006	-0.100151864	-0.000477938	-0.007024074	0.038221091
Medial thalamus	Age_2SD	Tha_Astro_1	PALM	0.524733768	0.028372915	-0.003801607	-0.101502904	-0.000245152	-0.007358061	0.067760265
Medial thalamus	Age_2SD	Tha_Astro_1	PAMR1	0.816386122	0.004003371	-0.007005651	-0.187050894	-0.002581296	-0.011430007	0.031357119
Medial thalamus	Age_2SD	Tha_Astro_1	PAPLN	0.426142219	0.020407068	-0.006631549	-0.177062349	-0.000622925	-0.012640173	0.058618961
Medial thalamus	Age_2SD	Tha_Astro_1	PBX1	0.832274133	0.001840502	-0.008111671	-0.216581614	-0.003845199	-0.012378143	0.023023563
Medial thalamus	Age_2SD	Tha_Astro_1	PCNX2	0.200017176	0.000269939	-0.008103463	-0.216362463	-0.002278709	-0.013928217	0.011386025
Medial thalamus	Age_2SD	Tha_Astro_1	PDE4DIP	0.627361731	0.020650338	-0.004237706	-0.113146741	0.000197034	-0.008672445	0.058897074
Medial thalamus	Age_2SD	Tha_Astro_1	PDE8A	0.530745448	5.33E-05	0.004891632	0.130606588	0.00670084	0.003082425	0.005351284
Medial thalamus	Age_2SD	Tha_Astro_1	PDE8B	0.517262109	0.024444855	0.004567688	0.12195726	0.007450957	0.001684418	0.063252067
Medial thalamus	Age_2SD	Tha_Astro_1	PDE9A	0.320937822	0.004533395	-0.005291568	-0.141284878	-0.000470861	-0.010112276	0.032959282
Medial thalamus	Age_2SD	Tha_Astro_1	PDGFRB	0.378821711	0.020039232	-0.006286102	-0.167838917	-0.00062638	-0.011945824	0.058189409
Medial thalamus	Age_2SD	Tha_Astro_1	PEBP4	0.506269323	0.018280191	-0.008353852	-0.223047848	-0.001795171	-0.014912533	0.05592269
Medial thalamus	Age_2SD	Tha_Astro_1	PELI2	0.466935761	0.010386476	-0.004359009	-0.11638555	-0.000277649	-0.008440369	0.044968036
Medial thalamus	Age_2SD	Tha_Astro_1	PER3	0.514513913	0.000572772	-0.007731208	-0.206423258	-0.002640217	-0.012822199	0.014628552
Medial thalamus	Age_2SD	Tha_Astro_1	PFKM	0.114823085	1.89E-05	-0.004914484	-0.13121673	-0.002121635	-0.007707334	0.003947411
Medial thalamus	Age_2SD	Tha_Astro_1	PFKP	0.574287187	0.000191806	-0.007063525	-0.188596111	-0.002888974	-0.011238076	0.009121454
Medial thalamus	Age_2SD	Tha_Astro_1	PHACTR1	0.458347647	0.022338025	-0.004505408	-0.120294401	-0.00064539	-0.008365426	0.061123616
Medial thalamus	Age_2SD	Tha_Astro_1	PHF21B	0.692373755	0.021592181	-0.004533637	-0.121048102	-0.000991208	-0.008076065	0.060332416
Medial thalamus	Age_2SD	Tha_Astro_1	PHKA1	0.427344555	3.96E-05	-0.005825312	-0.155535841	-0.002598322	-0.009052303	0.00473658
Medial thalamus	Age_2SD	Tha_Astro_1	PHLPP1	0.731106149	0.008189148	-0.005034551	-0.134422502	-0.000919665	-0.009149436	0.040822579
Medial thalamus	Age_2SD	Tha_Astro_1	PIK3C2A	0.528426658	0.000335027	-0.006699675	-0.178881332	-0.002591486	-0.010807864	0.011815577
Medial thalamus	Age_2SD	Tha_Astro_1	PIPOX	0.23265201	0.01716006	-0.004599787	-0.122814311	0.000163589	-0.009363163	0.054664052
Medial thalamus	Age_2SD	Tha_Astro_1	PKM	0.429577465	0.039654208	-0.00370588	-0.098946994	0.000819123	-0.008230883	0.078913323
Medial thalamus	Age_2SD	Tha_Astro_1	PLA2G5	0.260649261	7.46E-05	-0.008102114	-0.216326445	-0.003085205	-0.013119023	0.005857064
Medial thalamus	Age_2SD	Tha_Astro_1	PLCH1	0.362246651	0.003829047	-0.006845054	-0.182762942	-0.003052994	-0.010637114	0.030845368
Medial thalamus	Age_2SD	Tha_Astro_1	PLEKHA5	0.568275507	2.25E-05	0.007187981	0.191919105	0.008960912	0.00541505	0.004019826
Medial thalamus	Age_2SD	Tha_Astro_1	PLEKHA6	0.650463758	0.005035433	-0.00710779	-0.189777983	-0.00318324	-0.011032339	0.034145417
Medial thalamus	Age_2SD	Tha_Astro_1	PLIN5	0.482480247	0.010636998	-0.004630542	-0.123635482	9.45E-06	-0.009270535	0.045556118
Medial thalamus	Age_2SD	Tha_Astro_1	PLPP3	0.862418413	0.023284708	-0.003726587	-0.099499876	-0.000720715	-0.006732459	0.062046133
Medial thalamus	Age_2SD	Tha_Astro_1	PLXNA2	0.650549639	0.006963491	-0.00694587	-0.185454723	-0.002399587	-0.011492153	0.038423463
Medial thalamus	Age_2SD	Tha_Astro_1	PLXNA4	0.327722432	1.01E-05	-0.007643006	-0.204068261	-0.00344277	-0.011843242	0.002936197
Medial thalamus	Age_2SD	Tha_Astro_1	PNISR	0.715304019	0.010671285	-0.006210953	-0.165832453	-0.00203929	-0.010382616	0.045589215
Medial thalamus	Age_2SD	Tha_Astro_1	PNN	0.225094469	0.021607704	-0.004418524	-0.117974598	0.001274405	-0.010111453	0.060332416
Medial thalamus	Age_2SD	Tha_Astro_1	PNPLA7	0.298694607	0.035741074	-0.004928802	-0.131599021	2.15E-05	-0.009879102	0.075374627
Medial thalamus	Age_2SD	Tha_Astro_1	POU3F2	0.326691858	0.015171299	-0.004435337	-0.118423501	0.000534081	-0.009404755	0.05233418
Medial thalamus	Age_2SD	Tha_Astro_1	POU3F3	0.220371007	0.000423751	-0.003987256	-0.106459743	-0.001331132	-0.00664338	0.01291333
Medial thalamus	Age_2SD	Tha_Astro_1	POU6F2	0.467708691	0.002388768	-0.008576934	-0.229004133	-0.004432556	-0.012721312	0.025743698
Medial thalamus	Age_2SD	Tha_Astro_1	PPARA	0.501803504	0.009239497	-0.00436565	-0.116562857	-0.000718603	-0.008012697	0.042617293
Medial thalamus	Age_2SD	Tha_Astro_1	PPARGC1A	0.494160082	0.020524814	-0.004499369	-0.120133142	0.000426766	-0.009425503	0.058788091
Medial thalamus	Age_2SD	Tha_Astro_1	PPFIA2	0.397629681	0.00051212	0.003744873	0.099988118	0.005027417	0.00246233	0.014011966
Medial thalamus	Age_2SD	Tha_Astro_1	PPP2R2C	0.454311233	8.87E-07	-0.010023802	-0.267635521	-0.006718695	-0.013328909	0.000759449
Medial thalamus	Age_2SD	Tha_Astro_1	PPP3CA	0.624871178	0.020752178	0.004620171	0.123358573	0.008207453	0.00103289	0.058904335
Medial thalamus	Age_2SD	Tha_Astro_1	PRDM16	0.619374785	0.007734651	-0.004164679	-0.111196931	-0.000806183	-0.007523175	0.039987944
Medial thalamus	Age_2SD	Tha_Astro_1	PREX2	0.855118516	0.001446081	-0.005139752	-0.137231371	-0.002212703	-0.0080668	0.021419206
Medial thalamus	Age_2SD	Tha_Astro_1	PRKRIP1	0.571453109	0.003016255	-0.004683062	-0.125037763	-0.000895101	-0.008471024	0.02823969
Medial thalamus	Age_2SD	Tha_Astro_1	PRODH	0.166609413	0.006269689	-0.003804736	-0.101586456	0.001447068	-0.009056541	0.037159226
Medial thalamus	Age_2SD	Tha_Astro_1	PRTFDC1	0.429920989	0.002972374	-0.004423811	-0.118115744	-0.001249761	-0.00759786	0.028081353
Medial thalamus	Age_2SD	Tha_Astro_1	PRXL2A	0.384919272	0.001488394	-0.006009306	-0.160448474	-0.002239789	-0.009778823	0.021805511
Medial thalamus	Age_2SD	Tha_Astro_1	PSD2	0.757385778	7.53E-05	-0.00925276	-0.247048685	-0.005280088	-0.013225431	0.005857064
Medial thalamus	Age_2SD	Tha_Astro_1	PTCH1	0.427516317	0.018702898	-0.005454874	-0.145645139	0.000311702	-0.01122145	0.056458819
Medial thalamus	Age_2SD	Tha_Astro_1	PTN	0.607780831	2.12E-05	-0.008059348	-0.215184603	-0.004779507	-0.01133919	0.003965409
Medial thalamus	Age_2SD	Tha_Astro_1	PTPN9	0.401923738	0.013017879	0.003580405	0.095596823	0.005005911	0.0021549	0.049058572
Medial thalamus	Age_2SD	Tha_Astro_1	PTPRD	0.436963243	0.046003839	-0.013244495	-0.353628004	-0.003943326	-0.022545663	0.08490791
Medial thalamus	Age_2SD	Tha_Astro_1	PTPRT	0.132858124	6.39E-05	-0.015147294	-0.404432761	-0.002289612	-0.028004977	0.005629714
Medial thalamus	Age_2SD	Tha_Astro_1	PWWP3A	0.41343181	0.00295832	-0.004346772	-0.116058801	-0.000485233	-0.008208311	0.028081353
Medial thalamus	Age_2SD	Tha_Astro_1	PYGM	0.184902095	0.000586234	-0.00759783	-0.202862073	-0.000765653	-0.014430008	0.014636298
Medial thalamus	Age_2SD	Tha_Astro_1	RAD50	0.295688767	1.90E-05	-0.007340224	-0.195983976	-0.003208839	-0.011471609	0.003947411
Medial thalamus	Age_2SD	Tha_Astro_1	RALGPS1	0.546976984	0.000505159	-0.005579088	-0.148961659	-0.002670022	-0.008488155	0.014011966
Medial thalamus	Age_2SD	Tha_Astro_1	RANBP3L	0.59489866	3.38E-05	-0.007877965	-0.210341676	-0.00487723	-0.010878701	0.004605956
Medial thalamus	Age_2SD	Tha_Astro_1	RAPGEF3	0.391360357	0.000469378	-0.007796718	-0.208172369	-0.002324584	-0.013268852	0.013571497
Medial thalamus	Age_2SD	Tha_Astro_1	RASL10A	0.208519409	5.34E-06	-0.009183406	-0.245196952	-0.002710624	-0.015656188	0.002126317
Medial thalamus	Age_2SD	Tha_Astro_1	RASL12	0.579182412	0.001197307	-0.006831663	-0.182405394	-0.001908114	-0.011755211	0.020097113
Medial thalamus	Age_2SD	Tha_Astro_1	RASSF4	0.606492614	0.000339165	-0.009695087	-0.258858829	-0.005272927	-0.014117247	0.011815577
Medial thalamus	Age_2SD	Tha_Astro_1	RASSF8	0.525678461	0.00397464	0.003886619	0.103772715	0.006328575	0.001444662	0.03125347
Medial thalamus	Age_2SD	Tha_Astro_1	RBL2	0.279972518	0.002158116	-0.003602318	-0.096181885	-0.000552233	-0.006652402	0.024584473
Medial thalamus	Age_2SD	Tha_Astro_1	RBM28	0.302043971	0.001772977	-0.004663042	-0.124503215	-0.001607426	-0.007718657	0.022934899
Medial thalamus	Age_2SD	Tha_Astro_1	REEP2	0.130453452	0.000446616	-0.004589719	-0.122545509	-0.000919081	-0.008260358	0.013339158
Medial thalamus	Age_2SD	Tha_Astro_1	RFTN2	0.564239093	0.002176605	-0.00739565	-0.197463853	-0.003614718	-0.011176582	0.024748045
Medial thalamus	Age_2SD	Tha_Astro_1	RFX2	0.628478186	0.036880488	-0.004175745	-0.111492388	-0.000764613	-0.007586876	0.076413515
Medial thalamus	Age_2SD	Tha_Astro_1	RFX3	0.719168671	0.004723852	0.00727986	0.194372256	0.01192518	0.002634539	0.033324847
Medial thalamus	Age_2SD	Tha_Astro_1	RFX4	0.910168327	0.025933427	0.006249313	0.166856645	0.011218453	0.001280172	0.065252765
Medial thalamus	Age_2SD	Tha_Astro_1	RGS7	0.866197183	0.001333657	-0.006100441	-0.162881782	-0.002515555	-0.009685327	0.020404649
Medial thalamus	Age_2SD	Tha_Astro_1	RHBDL3	0.562864995	0.009951169	-0.007633829	-0.203823228	-0.001786197	-0.013481461	0.043947133
Medial thalamus	Age_2SD	Tha_Astro_1	RIPOR2	0.347045689	0.001280819	-0.007994498	-0.213453091	-0.003661339	-0.012327657	0.020404649
Medial thalamus	Age_2SD	Tha_Astro_1	RNF182	0.323342494	0.006772478	-0.004334172	-0.115722397	0.000304302	-0.008972646	0.03787423
Medial thalamus	Age_2SD	Tha_Astro_1	RNF213	0.49098248	0.000295747	-0.007479553	-0.199704069	-0.00314946	-0.011809646	0.011746646
Medial thalamus	Age_2SD	Tha_Astro_1	RNPC3	0.533493645	0.000259102	-0.008067099	-0.215391555	-0.003862165	-0.012272034	0.011089574
Medial thalamus	Age_2SD	Tha_Astro_1	RORB	0.641360357	6.22E-05	-0.007706942	-0.205775364	-0.004641755	-0.01077213	0.005629714
Medial thalamus	Age_2SD	Tha_Astro_1	RPE65	0.228357953	0.001152146	-0.004832511	-0.129028045	-0.000454538	-0.009210484	0.01972474
Medial thalamus	Age_2SD	Tha_Astro_1	RPL34	0.160683614	0.004272556	-0.011873258	-0.317016	0.002834726	-0.026581243	0.032406526
Medial thalamus	Age_2SD	Tha_Astro_1	RSPH3	0.12272415	0.000673168	-0.004320381	-0.115354163	0.000200609	-0.008841371	0.015573822
Medial thalamus	Age_2SD	Tha_Astro_1	RSRP1	0.503435246	2.89E-05	-0.006672045	-0.17814359	-0.003472192	-0.009871898	0.004551312
Medial thalamus	Age_2SD	Tha_Astro_1	RYR3	0.94503607	0.00868278	0.004877745	0.130235787	0.010689269	-0.00093378	0.04166237
Medial thalamus	Age_2SD	Tha_Astro_1	SACS	0.362074888	0.005940138	-0.004260624	-0.113758666	-0.000715151	-0.007806098	0.036503184
Medial thalamus	Age_2SD	Tha_Astro_1	SALL2	0.17768808	0.011014099	-0.006042052	-0.161322793	0.000383243	-0.012467347	0.046060063
Medial thalamus	Age_2SD	Tha_Astro_1	SAMD4A	0.688509103	0.00391281	0.008939107	0.238674156	0.012976624	0.00490159	0.030971678
Medial thalamus	Age_2SD	Tha_Astro_1	SAMD5	0.172019924	0.002572717	-0.015527428	-0.414582332	-0.004049827	-0.02700503	0.026495679
Medial thalamus	Age_2SD	Tha_Astro_1	SCD	0.223033322	0.002250234	-0.003822163	-0.102051741	0.000720329	-0.008364655	0.025051982
Medial thalamus	Age_2SD	Tha_Astro_1	SCLT1	0.419872896	0.001927085	-0.005758626	-0.153755327	-0.001846287	-0.009670966	0.023368413
Medial thalamus	Age_2SD	Tha_Astro_1	SEC62	0.253349364	0.000372831	-0.004021849	-0.107383378	-0.00103591	-0.007007789	0.01220766
Medial thalamus	Age_2SD	Tha_Astro_1	SEMA4A	0.202765373	0.000129594	-0.008935778	-0.238585264	-0.003038552	-0.014833003	0.007539108
Medial thalamus	Age_2SD	Tha_Astro_1	SEMA4D	0.268636207	0.00190112	-0.004244238	-0.113321151	-0.000599597	-0.007888879	0.023269703
Medial thalamus	Age_2SD	Tha_Astro_1	SEMA6A	0.4020955	0.00069607	-0.006298675	-0.168174623	-0.002791312	-0.009806038	0.015963016
Medial thalamus	Age_2SD	Tha_Astro_1	SEPTIN4	0.284352456	8.61E-05	-0.00926336	-0.247331702	-0.000722361	-0.017804358	0.00617528
Medial thalamus	Age_2SD	Tha_Astro_1	SERINC5	0.530745448	0.000281248	0.005087679	0.135841033	0.006766023	0.003409336	0.011532173
Medial thalamus	Age_2SD	Tha_Astro_1	SESN3	0.402181381	0.00790861	-0.004743991	-0.126664562	-0.000191693	-0.009296289	0.040303295
Medial thalamus	Age_2SD	Tha_Astro_1	SETBP1	0.319735486	0.005076795	-0.00503892	-0.134539158	-5.89E-05	-0.010018974	0.034337124
Medial thalamus	Age_2SD	Tha_Astro_1	SF3B1	0.330985915	0.005923701	-0.003652452	-0.097520462	-0.000241642	-0.007063261	0.036503184
Medial thalamus	Age_2SD	Tha_Astro_1	SFXN1	0.35091034	3.38E-05	-0.005736542	-0.153165665	-0.002734301	-0.008738782	0.004605956
Medial thalamus	Age_2SD	Tha_Astro_1	SFXN5	0.908364823	0.003528608	-0.005819192	-0.155372419	-0.00226666	-0.009371723	0.029916871
Medial thalamus	Age_2SD	Tha_Astro_1	SGCD	0.623067674	0.011649547	-0.005955712	-0.159017507	-0.002296219	-0.009615205	0.047133077
Medial thalamus	Age_2SD	Tha_Astro_1	SGCZ	0.132171075	0.000299939	-0.01467488	-0.391819307	0.00750964	-0.036859401	0.011746646
Medial thalamus	Age_2SD	Tha_Astro_1	SGSM1	0.298866369	0.006095917	-0.003771061	-0.100687336	0.001218928	-0.008761051	0.036747219
Medial thalamus	Age_2SD	Tha_Astro_1	SH2B2	0.236688423	0.000307842	-0.006143193	-0.164023242	-0.001560958	-0.010725427	0.011815577
Medial thalamus	Age_2SD	Tha_Astro_1	SH3BGRL	0.257729303	0.002979839	-0.004031295	-0.107635566	5.23E-05	-0.008114867	0.028081353
Medial thalamus	Age_2SD	Tha_Astro_1	SHANK2	0.390243902	0.040573004	-0.007392416	-0.197377503	-0.001708912	-0.013075919	0.079893705
Medial thalamus	Age_2SD	Tha_Astro_1	SHROOM3	0.580127104	0.001758255	-0.007460977	-0.199208097	-0.003794383	-0.011127572	0.022834207
Medial thalamus	Age_2SD	Tha_Astro_1	SIDT1	0.105977327	0.053927509	-0.007272218	-0.194168215	0.003231567	-0.017776003	0.091929782
Medial thalamus	Age_2SD	Tha_Astro_1	SIPA1L1	0.436619718	0.002344185	0.004316352	0.115246599	0.006025378	0.002607326	0.025443295
Medial thalamus	Age_2SD	Tha_Astro_1	SIRPA	0.572998969	0.004153336	-0.005067745	-0.135308783	-0.001618885	-0.008516604	0.031901511
Medial thalamus	Age_2SD	Tha_Astro_1	SLC13A5	0.161714188	8.94E-05	-0.007798173	-0.208211219	-0.002558029	-0.013038317	0.00617528
Medial thalamus	Age_2SD	Tha_Astro_1	SLC15A2	0.386121608	0.002095858	-0.007529702	-0.201043046	-0.003202994	-0.01185641	0.024314727
Medial thalamus	Age_2SD	Tha_Astro_1	SLC1A2	0.98797664	0.030225512	-0.005567982	-0.148665129	-0.00091017	-0.010225795	0.069412838
Medial thalamus	Age_2SD	Tha_Astro_1	SLC1A4	0.49622123	0.001278529	-0.006556595	-0.175061083	-0.002546537	-0.010566653	0.020404649
Medial thalamus	Age_2SD	Tha_Astro_1	SLC20A2	0.754895225	0.005235855	0.00728901	0.194616557	0.01227883	0.002299189	0.034459668
Medial thalamus	Age_2SD	Tha_Astro_1	SLC24A3	0.280058399	0.006118452	-0.004858609	-0.129724856	0.0003456	-0.010062818	0.036809002
Medial thalamus	Age_2SD	Tha_Astro_1	SLC25A12	0.43601855	0.005312003	-0.004067352	-0.108598307	-0.000395462	-0.007739243	0.034522258
Medial thalamus	Age_2SD	Tha_Astro_1	SLC25A48	0.597389213	2.06E-06	-0.009764674	-0.260716784	-0.006407736	-0.013121611	0.001091562
Medial thalamus	Age_2SD	Tha_Astro_1	SLC2A12	0.18301271	0.003580907	-0.005079562	-0.1356243	-0.000700674	-0.009458449	0.030093685
Medial thalamus	Age_2SD	Tha_Astro_1	SLC44A1	0.645826177	0.020725368	-0.004070621	-0.108685588	-0.000903413	-0.007237829	0.058904335
Medial thalamus	Age_2SD	Tha_Astro_1	SLC4A4	0.841635177	0.036178227	-0.006066936	-0.161987192	-0.001564454	-0.010569418	0.075812384
Medial thalamus	Age_2SD	Tha_Astro_1	SLC6A1	0.838028169	0.000255291	-0.007868006	-0.210075771	-0.003762549	-0.011973464	0.011005056
Medial thalamus	Age_2SD	Tha_Astro_1	SLC6A11	0.882858124	0.002062208	-0.009080491	-0.24244911	-0.003737513	-0.014423469	0.02418704
Medial thalamus	Age_2SD	Tha_Astro_1	SLC7A10	0.348591549	0.000458724	-0.007877551	-0.210330605	-0.00302745	-0.012727651	0.013425724
Medial thalamus	Age_2SD	Tha_Astro_1	SLCO1A2	0.122981793	0.021836267	-0.005113566	-0.136532212	0.000666108	-0.01089324	0.06080036
Medial thalamus	Age_2SD	Tha_Astro_1	SLITRK2	0.198986603	0.004039979	-0.003814394	-0.101844308	-0.000277225	-0.007351562	0.031479261
Medial thalamus	Age_2SD	Tha_Astro_1	SMARCA2	0.706801786	0.012532891	-0.003902673	-0.104201367	-0.001158742	-0.006646604	0.048330994
Medial thalamus	Age_2SD	Tha_Astro_1	SMARCD3	0.261593954	0.000133485	-0.006276726	-0.167588577	-0.001823206	-0.010730245	0.007690803
Medial thalamus	Age_2SD	Tha_Astro_1	SMIM8	0.273102027	0.003445042	-0.004251197	-0.113506963	4.80E-05	-0.008550428	0.029600687
Medial thalamus	Age_2SD	Tha_Astro_1	SNCAIP	0.332703538	0.009811177	-0.003630847	-0.096943606	-0.000569591	-0.006692102	0.043676503
Medial thalamus	Age_2SD	Tha_Astro_1	SND1	0.496307111	0.009469994	0.003616013	0.096547546	0.005891398	0.001340628	0.04295984
Medial thalamus	Age_2SD	Tha_Astro_1	SNRK	0.311233253	0.000892142	-0.004797634	-0.128096829	-0.001512132	-0.008083136	0.018121067
Medial thalamus	Age_2SD	Tha_Astro_1	SNRNP70	0.624527654	0.004076774	-0.007949351	-0.21224766	-0.00340812	-0.012490581	0.031642527
Medial thalamus	Age_2SD	Tha_Astro_1	SNRPN	0.380796977	0.001297976	-0.008596507	-0.22952673	-0.003770548	-0.013422466	0.020404649
Medial thalamus	Age_2SD	Tha_Astro_1	SNTA1	0.534867743	0.022478181	-0.004857781	-0.129702745	-0.000531035	-0.009184526	0.061123616
Medial thalamus	Age_2SD	Tha_Astro_1	SOBP	0.662744761	0.018180465	-0.00430258	-0.11487888	-0.000494397	-0.008110763	0.055836671
Medial thalamus	Age_2SD	Tha_Astro_1	SON	0.564496737	0.000144072	-0.009591836	-0.256102033	-0.00541008	-0.013773593	0.007993336
Medial thalamus	Age_2SD	Tha_Astro_1	SORBS2	0.261336311	0.001833858	-0.010656094	-0.284517711	-0.005854713	-0.015457476	0.022991402
Medial thalamus	Age_2SD	Tha_Astro_1	SORCS2	0.72217451	0.005998894	-0.004895962	-0.130722194	-0.001181638	-0.008610286	0.036529853
Medial thalamus	Age_2SD	Tha_Astro_1	SORL1	0.695723119	0.012916094	-0.004873901	-0.130133159	-0.00150455	-0.008243253	0.048921136
Medial thalamus	Age_2SD	Tha_Astro_1	SPAG9	0.611216077	0.004096942	-0.003942046	-0.105252623	-0.001560576	-0.006323516	0.031681942
Medial thalamus	Age_2SD	Tha_Astro_1	SPARCL1	0.307454483	0.008206072	-0.004190378	-0.111883082	0.0018579	-0.010238655	0.040822579
Medial thalamus	Age_2SD	Tha_Astro_1	SPATS2L	0.603057369	0.037675351	-0.003650199	-0.097460324	-0.000129061	-0.007171338	0.07718534
Medial thalamus	Age_2SD	Tha_Astro_1	SPECC1L	0.504465819	6.15E-06	-0.006149253	-0.164185051	-0.003579589	-0.008718916	0.002126317
Medial thalamus	Age_2SD	Tha_Astro_1	SPON1	0.859412573	0.006310135	-0.005591921	-0.149304301	-0.002284346	-0.008899496	0.037214891
Medial thalamus	Age_2SD	Tha_Astro_1	SPTAN1	0.469254552	0.044536022	-0.003792132	-0.101249935	0.000266593	-0.007850858	0.083550358
Medial thalamus	Age_2SD	Tha_Astro_1	SPTBN1	0.774218482	0.008714907	-0.005263867	-0.140545237	-0.002056003	-0.00847173	0.04166237
Medial thalamus	Age_2SD	Tha_Astro_1	SRGAP3	0.78692889	7.12E-05	-0.008687052	-0.231944294	-0.004788957	-0.012585148	0.005857064
Medial thalamus	Age_2SD	Tha_Astro_1	SRRM2	0.608038475	0.048208144	-0.005048624	-0.134798268	-0.000407513	-0.009689735	0.086943019
Medial thalamus	Age_2SD	Tha_Astro_1	SRSF1	0.184129165	3.31E-05	-0.004664163	-0.124533158	-0.001286505	-0.008041822	0.004605956
Medial thalamus	Age_2SD	Tha_Astro_1	SRSF5	0.424510477	0.000575756	-0.005716845	-0.152639754	-0.001969135	-0.009464555	0.014628552
Medial thalamus	Age_2SD	Tha_Astro_1	STAT3	0.466506355	0.041715051	0.003868611	0.103291901	0.006196734	0.001540487	0.081023204
Medial thalamus	Age_2SD	Tha_Astro_1	STON2	0.738835452	0.004031456	-0.00426757	-0.113944118	-0.001797244	-0.006737896	0.031479261
Medial thalamus	Age_2SD	Tha_Astro_1	STUM	0.611387839	0.053412823	-0.003798485	-0.101419536	-0.000109771	-0.007487198	0.091488445
Medial thalamus	Age_2SD	Tha_Astro_1	STXBP5	0.708777053	0.044727506	-0.004018544	-0.107295128	-0.000573416	-0.007463673	0.083721364
Medial thalamus	Age_2SD	Tha_Astro_1	SUGP2	0.439969083	0.001817768	-0.00518493	-0.13843764	-0.001287665	-0.009082196	0.022991402
Medial thalamus	Age_2SD	Tha_Astro_1	SYNE1	0.937049124	0.03338964	-0.007524333	-0.200899698	-0.001432413	-0.013616254	0.072779455
Medial thalamus	Age_2SD	Tha_Astro_1	SYT17	0.688594985	0.037526784	-0.004511837	-0.120466037	9.49E-05	-0.009118525	0.077033398
Medial thalamus	Age_2SD	Tha_Astro_1	SYTL4	0.270267949	0.007483138	-0.004467718	-0.119288082	0.002961889	-0.011897326	0.039570141
Medial thalamus	Age_2SD	Tha_Astro_1	TAFA2	0.13406046	0.040352958	-0.003996431	-0.106704721	0.000964055	-0.008956918	0.07967842
Medial thalamus	Age_2SD	Tha_Astro_1	TAOK3	0.765630368	0.005751174	-0.005457657	-0.145719451	-0.002154584	-0.00876073	0.03612268
Medial thalamus	Age_2SD	Tha_Astro_1	TBC1D2B	0.207317073	0.000646262	-0.003759464	-0.100377698	-0.001059384	-0.006459545	0.015316306
Medial thalamus	Age_2SD	Tha_Astro_1	TEAD1	0.703194778	7.62E-05	-0.006201538	-0.165581063	-0.003448359	-0.008954717	0.005857064
Medial thalamus	Age_2SD	Tha_Astro_1	TENM2	0.833218825	0.008643948	-0.007477163	-0.199640252	-0.002621802	-0.012332524	0.04166237
Medial thalamus	Age_2SD	Tha_Astro_1	TENM4	0.667725867	0.030691446	0.007287393	0.194573397	0.011915151	0.002659635	0.070085039
Medial thalamus	Age_2SD	Tha_Astro_1	TET1	0.356664377	8.97E-05	-0.00773056	-0.206405951	-0.003905159	-0.011555961	0.00617528
Medial thalamus	Age_2SD	Tha_Astro_1	THRB	0.611387839	0.010366921	-0.004618595	-0.123316474	-0.001037915	-0.008199275	0.04491583
Medial thalamus	Age_2SD	Tha_Astro_1	TIAM2	0.477585022	0.015925284	-0.004341242	-0.115911158	0.000179333	-0.008861817	0.053358512
Medial thalamus	Age_2SD	Tha_Astro_1	TMCC1	0.566557884	0.001011481	0.003796147	0.101357122	0.006243454	0.00134884	0.019120237
Medial thalamus	Age_2SD	Tha_Astro_1	TMEM108	0.728100309	4.09E-05	-0.007978564	-0.213027655	-0.004462192	-0.011494936	0.00473658
Medial thalamus	Age_2SD	Tha_Astro_1	TMEM178B	0.659051872	0.005232727	-0.004645777	-0.124042247	-0.001222388	-0.008069166	0.034459668
Medial thalamus	Age_2SD	Tha_Astro_1	TMEM184B	0.374527654	0.006511338	-0.003581095	-0.095615226	-0.00025864	-0.00690355	0.037440984
Medial thalamus	Age_2SD	Tha_Astro_1	TMEM241	0.280316043	0.000100136	-0.009163707	-0.244670987	-0.002792016	-0.015535399	0.006548089
Medial thalamus	Age_2SD	Tha_Astro_1	TMEM38A	0.356578495	0.004793161	-0.004669961	-0.124687971	-0.000203271	-0.009136652	0.033543455
Medial thalamus	Age_2SD	Tha_Astro_1	TMEM94	0.230590862	5.52E-05	-0.006225802	-0.166228915	-0.002354682	-0.010096922	0.005351284
Medial thalamus	Age_2SD	Tha_Astro_1	TNC	0.916867056	0.014769694	0.010071581	0.268911225	0.018969207	0.001173956	0.051609324
Medial thalamus	Age_2SD	Tha_Astro_1	TNIK	0.948213672	3.62E-05	-0.007124662	-0.190228468	-0.003393768	-0.010855555	0.00461067
Medial thalamus	Age_2SD	Tha_Astro_1	TNK2	0.27559258	0.026717464	-0.003683148	-0.098340058	0.000593509	-0.007959806	0.066016925
Medial thalamus	Age_2SD	Tha_Astro_1	TNRC6B	0.836224665	0.004625606	-0.004293385	-0.114633391	-0.001858734	-0.006728037	0.033098124
Medial thalamus	Age_2SD	Tha_Astro_1	TNS3	0.550240467	2.82E-06	-0.008867702	-0.236767656	-0.005887323	-0.011848082	0.001298403
Medial thalamus	Age_2SD	Tha_Astro_1	TOGARAM2	0.462555823	0.018961943	-0.008863242	-0.236648572	-0.002827771	-0.014898714	0.056838402
Medial thalamus	Age_2SD	Tha_Astro_1	TOM1L2	0.740295431	7.34E-05	-0.007717085	-0.206046163	-0.004494449	-0.010939721	0.005857064
Medial thalamus	Age_2SD	Tha_Astro_1	TOX	0.459893507	7.94E-05	-0.008160367	-0.217881798	-0.004317076	-0.012003658	0.006020533
Medial thalamus	Age_2SD	Tha_Astro_1	TPCN1	0.705771213	0.00179395	-0.008532001	-0.22780443	-0.004303619	-0.012760383	0.022991402
Medial thalamus	Age_2SD	Tha_Astro_1	TRAK1	0.718138097	0.001533938	-0.005566291	-0.148619964	-0.002585281	-0.0085473	0.022039645
Medial thalamus	Age_2SD	Tha_Astro_1	TRERF1	0.159223634	0.012005097	-0.004806624	-0.128336849	0.001222307	-0.010835554	0.047450225
Medial thalamus	Age_2SD	Tha_Astro_1	TRIM2	0.638955685	0.011897129	-0.004225072	-0.112809421	-0.001224553	-0.007225591	0.04730431
Medial thalamus	Age_2SD	Tha_Astro_1	TRIM8	0.337942288	0.000515229	-0.004896185	-0.130728148	-0.000667057	-0.009125314	0.014032955
Medial thalamus	Age_2SD	Tha_Astro_1	TRPV3	0.132171075	0.006268098	-0.003869021	-0.103302871	-0.000394179	-0.007343863	0.037159226
Medial thalamus	Age_2SD	Tha_Astro_1	TSC2	0.247938853	0.002577934	-0.004520913	-0.120708384	-0.000396311	-0.008645515	0.026495679
Medial thalamus	Age_2SD	Tha_Astro_1	TSHZ2	0.539848849	0.000503648	0.007760249	0.207198659	0.011145984	0.004374515	0.014011966
Medial thalamus	Age_2SD	Tha_Astro_1	TSPAN18	0.257128135	1.79E-08	-0.015748943	-0.420496777	-0.011848415	-0.01964947	0.000107467
Medial thalamus	Age_2SD	Tha_Astro_1	TSPOAP1	0.291480591	0.000390111	-0.009072967	-0.242248228	-0.003655581	-0.014490354	0.012482547
Medial thalamus	Age_2SD	Tha_Astro_1	TTC3	0.499656475	0.002436902	-0.00572048	-0.152736815	-0.001902246	-0.009538714	0.025902998
Medial thalamus	Age_2SD	Tha_Astro_1	TTYH1	0.711697011	3.22E-05	-0.008589547	-0.229340897	-0.004957262	-0.012221831	0.004605956
Medial thalamus	Age_2SD	Tha_Astro_1	TTYH3	0.317931982	0.000167986	-0.006239647	-0.166598581	-0.002120609	-0.010358686	0.008590205
Medial thalamus	Age_2SD	Tha_Astro_1	TUT4	0.547749914	0.002457796	-0.004952898	-0.132242385	-0.001522105	-0.008383691	0.026001524
Medial thalamus	Age_2SD	Tha_Astro_1	U2SURP	0.388612161	0.011385091	-0.00424387	-0.113311321	-0.000624194	-0.007863545	0.046693678
Medial thalamus	Age_2SD	Tha_Astro_1	UBE2E2	0.548007558	0.002106893	0.004357709	0.116350831	0.006644888	0.00207053	0.024314727
Medial thalamus	Age_2SD	Tha_Astro_1	UBR4	0.446152525	0.011860147	-0.003723458	-0.099416318	-0.000550903	-0.006896012	0.047236767
Medial thalamus	Age_2SD	Tha_Astro_1	UNC80	0.345413947	0.0053593	-0.006467583	-0.172684463	-0.000703145	-0.012232021	0.034604443
Medial thalamus	Age_2SD	Tha_Astro_1	UPF3A	0.414720027	0.006890096	-0.003794581	-0.10131531	0.000369164	-0.007958326	0.038227276
Medial thalamus	Age_2SD	Tha_Astro_1	UQCRB	0.227241498	9.76E-05	-0.0060955	-0.162749858	-0.000543628	-0.011647373	0.006548089
Medial thalamus	Age_2SD	Tha_Astro_1	UQCRC2	0.344812779	2.19E-06	-0.006108515	-0.16309734	-0.003669628	-0.008547401	0.001091562
Medial thalamus	Age_2SD	Tha_Astro_1	UST	0.665063552	0.010129698	0.004495478	0.120029264	0.008093553	0.000897403	0.044466775
Medial thalamus	Age_2SD	Tha_Astro_1	UTY	0.378993473	0.020351415	0.004648866	0.124124719	0.007396617	0.001901115	0.0585152
Medial thalamus	Age_2SD	Tha_Astro_1	VDAC3	0.182497424	0.000752584	-0.005588209	-0.149205175	-0.001315362	-0.009861055	0.016701782
Medial thalamus	Age_2SD	Tha_Astro_1	VSIG10	0.298522844	0.037470519	-0.003866286	-0.103229831	0.000682874	-0.008415446	0.076997034
Medial thalamus	Age_2SD	Tha_Astro_1	VWA8	0.537701821	0.000371568	-0.005806439	-0.155031917	-0.002729186	-0.008883692	0.01220766
Medial thalamus	Age_2SD	Tha_Astro_1	WDR17	0.341635177	0.010346848	-0.003926277	-0.104831596	-0.00015502	-0.007697534	0.04491583
Medial thalamus	Age_2SD	Tha_Astro_1	WLS	0.675283408	0.000502523	-0.006110665	-0.163154765	-0.003282044	-0.008939286	0.014011966
Medial thalamus	Age_2SD	Tha_Astro_1	WNK2	0.384833391	0.009678997	-0.005197851	-0.138782609	0.000111648	-0.010507349	0.043443108
Medial thalamus	Age_2SD	Tha_Astro_1	WNT5B	0.124355891	0.00259051	-0.005202255	-0.13890021	0.000336877	-0.010741387	0.026549565
Medial thalamus	Age_2SD	Tha_Astro_1	XKR6	0.180436276	3.64E-07	-0.013294239	-0.354956176	-0.007559899	-0.019028578	0.000521724
Medial thalamus	Age_2SD	Tha_Astro_1	XRN1	0.428031604	0.001543539	-0.004404871	-0.117610062	-0.001308044	-0.007501698	0.022039645
Medial thalamus	Age_2SD	Tha_Astro_1	YAP1	0.553418069	0.034736588	0.004420467	0.11802647	0.00750219	0.001338744	0.074098125
Medial thalamus	Age_2SD	Tha_Astro_1	ZCCHC7	0.505925799	0.003579697	0.00448056	0.119630945	0.006692679	0.00226844	0.030093685
Medial thalamus	Age_2SD	Tha_Astro_1	ZEB2	0.520267949	0.009564315	-0.004075562	-0.108817517	-0.000460509	-0.007690616	0.043187169
Medial thalamus	Age_2SD	Tha_Astro_1	ZFAND3	0.702507729	0.00283173	0.004613814	0.123188835	0.008172502	0.001055126	0.027589797
Medial thalamus	Age_2SD	Tha_Astro_1	ZFHX4	0.584249399	0.046710916	-0.004197	-0.112059899	-0.000663451	-0.007730549	0.085724903
Medial thalamus	Age_2SD	Tha_Astro_1	ZFP36L1	0.449587771	0.002215473	0.003989892	0.106530125	0.005318074	0.00266171	0.024892513
Medial thalamus	Age_2SD	Tha_Astro_1	ZHX2	0.802645139	0.027480044	-0.004912403	-0.131161153	-0.001401798	-0.008423007	0.067077448
Medial thalamus	Age_2SD	Tha_Astro_1	ZMIZ1	0.717451048	0.011846561	-0.005456186	-0.145680165	-0.001319926	-0.009592446	0.047228604
Medial thalamus	Age_2SD	Tha_Astro_1	ZMYND8	0.517605634	0.019619134	-0.004868164	-0.129979989	-0.000757662	-0.008978667	0.057694211
Medial thalamus	Age_2SD	Tha_Astro_1	ZNF423	0.553933356	0.011269479	-0.003722546	-0.099391988	0.000842891	-0.008287984	0.04644342
Medial thalamus	Age_2SD	Tha_Astro_1	ZNF519	0.102542082	0.031094881	-0.00372495	-0.099456163	0.000920206	-0.008370106	0.070511482
Medial thalamus	Age_2SD	Tha_Astro_1	ZNF704	0.407162487	0.000338544	-0.005723878	-0.152827548	-0.002253873	-0.009193884	0.011815577
Medial thalamus	Age_2SD	Tha_Astro_1	ZNF780B	0.26580213	0.000712824	-0.004107489	-0.109669969	-0.001442762	-0.006772217	0.016204139
Medial thalamus	Age_2SD	Tha_Astro_1	ZNF827	0.500085881	0.000197574	-0.005113858	-0.136540008	-0.002209486	-0.00801823	0.009321779
Medial thalamus	Age_2SD	Tha_Astro_2	ABCA1	0.330595841	0.003544765	0.003573094	0.095401603	0.006365809	0.000780378	0.009280475
Medial thalamus	Age_2SD	Tha_Astro_2	ABCB9	0.110431592	4.92E-05	-0.005705826	-0.15234555	0.001825756	-0.013237407	0.001070495
Medial thalamus	Age_2SD	Tha_Astro_2	ABCD2	0.146426699	3.98E-05	-0.008444101	-0.22545749	-0.001329752	-0.01555845	0.000990512
Medial thalamus	Age_2SD	Tha_Astro_2	ABHD2	0.28499039	0.000483586	-0.003605358	-0.09626305	0.001346627	-0.008557342	0.003229016
Medial thalamus	Age_2SD	Tha_Astro_2	ABHD8	0.101345448	0.000251735	-0.003757901	-0.10033595	0.00146211	-0.008977912	0.002351899
Medial thalamus	Age_2SD	Tha_Astro_2	ACACA	0.282893587	0.002200873	-0.003773693	-0.1007576	9.42E-05	-0.007641545	0.007167576
Medial thalamus	Age_2SD	Tha_Astro_2	ACADVL	0.195352088	0.00067917	-0.004897837	-0.130772236	0.003336167	-0.01313184	0.003811667
Medial thalamus	Age_2SD	Tha_Astro_2	ACOT11	0.554254761	0.002169195	-0.010650804	-0.284376463	-0.003731334	-0.017570273	0.007128558
Medial thalamus	Age_2SD	Tha_Astro_2	ACSBG1	0.533112004	0.000624659	-0.006893637	-0.184060111	-0.000456292	-0.013330983	0.003664141
Medial thalamus	Age_2SD	Tha_Astro_2	ACSL6	0.401013454	1.81E-05	-0.01165099	-0.311081433	-0.005225332	-0.018076648	0.000704867
Medial thalamus	Age_2SD	Tha_Astro_2	ACSS1	0.403983925	3.12E-06	-0.012319174	-0.328921943	-0.003120105	-0.021518243	0.000377052
Medial thalamus	Age_2SD	Tha_Astro_2	ADCY8	0.571728115	2.83E-05	-0.011035698	-0.294653128	-0.006675659	-0.015395737	0.000887866
Medial thalamus	Age_2SD	Tha_Astro_2	ADD3	0.343176656	0.004502535	-0.00366945	-0.097974308	0.001825836	-0.009164736	0.010853863
Medial thalamus	Age_2SD	Tha_Astro_2	ADGRB3	0.807793115	6.46E-05	-0.010247418	-0.273606053	-0.005964377	-0.014530459	0.001201722
Medial thalamus	Age_2SD	Tha_Astro_2	ADGRL1	0.126856544	3.22E-05	-0.004663139	-0.124505802	0.001062714	-0.010388992	0.000887866
Medial thalamus	Age_2SD	Tha_Astro_2	ADHFE1	0.146426699	0.000478872	-0.00618745	-0.165204911	0.000288377	-0.012663276	0.003215947
Medial thalamus	Age_2SD	Tha_Astro_2	AGL	0.138738424	0.000406344	-0.007315042	-0.195311617	-0.002116788	-0.012513296	0.002923907
Medial thalamus	Age_2SD	Tha_Astro_2	AHCYL1	0.603704351	0.020323768	0.009676596	0.258365113	0.014426721	0.004926471	0.030717659
Medial thalamus	Age_2SD	Tha_Astro_2	AKAP9	0.29739647	0.001354467	-0.005581784	-0.149033646	0.003106232	-0.014269801	0.005564363
Medial thalamus	Age_2SD	Tha_Astro_2	ALCAM	0.342477721	4.02E-05	-0.008843989	-0.236134519	-0.003974985	-0.013712994	0.000990512
Medial thalamus	Age_2SD	Tha_Astro_2	ANK2	0.730386161	0.059516903	0.005439283	0.145228857	0.010948469	-6.99E-05	0.071748524
Medial thalamus	Age_2SD	Tha_Astro_2	ANKDD1A	0.447842041	0.061686058	-0.007007906	-0.187111081	0.001192363	-0.015208174	0.073940298
Medial thalamus	Age_2SD	Tha_Astro_2	ANKFN1	0.495369561	0.001687738	-0.007272259	-0.194169311	-0.00132064	-0.013223878	0.006268626
Medial thalamus	Age_2SD	Tha_Astro_2	ANKRD26	0.205661366	6.54E-05	-0.008385771	-0.223900087	-0.001678377	-0.015093165	0.001201722
Medial thalamus	Age_2SD	Tha_Astro_2	ANKRD36C	0.130700681	0.001891232	-0.006360035	-0.169812929	0.000622663	-0.013342733	0.006569692
Medial thalamus	Age_2SD	Tha_Astro_2	ANKS1A	0.163900052	0.00018297	-0.004062667	-0.108473213	-0.000328445	-0.007796889	0.002078147
Medial thalamus	Age_2SD	Tha_Astro_2	ANKS1B	0.272060108	0.000237754	-0.003956734	-0.105644795	0.005185777	-0.013099245	0.002285792
Medial thalamus	Age_2SD	Tha_Astro_2	ANO8	0.10291805	0.000161858	-0.004563117	-0.121835227	0.001887816	-0.011014051	0.001967756
Medial thalamus	Age_2SD	Tha_Astro_2	ANTXR1	0.397169317	8.69E-05	-0.010583818	-0.282587948	-0.005568923	-0.015598713	0.001469994
Medial thalamus	Age_2SD	Tha_Astro_2	APBA2	0.349641796	2.53E-07	-0.011355975	-0.303204526	-0.004568664	-0.018143285	0.000104194
Medial thalamus	Age_2SD	Tha_Astro_2	APC2	0.249519483	0.039423708	-0.003896285	-0.104030798	0.002495153	-0.010287723	0.051030577
Medial thalamus	Age_2SD	Tha_Astro_2	APCDD1	0.239559672	0.000100638	-0.00805772	-0.215141132	-0.000520535	-0.015594906	0.001560969
Medial thalamus	Age_2SD	Tha_Astro_2	APPL2	0.203215097	0.00934003	-0.004912751	-0.131170448	0.001012776	-0.010838277	0.017494623
Medial thalamus	Age_2SD	Tha_Astro_2	AQP4	0.407129128	0.046741591	-0.00396067	-0.105749881	0.003727926	-0.011649265	0.058890846
Medial thalamus	Age_2SD	Tha_Astro_2	ARAP2	0.363445745	0.012335543	-0.003608658	-0.096351178	0.000894939	-0.008112256	0.021457547
Medial thalamus	Age_2SD	Tha_Astro_2	ARGLU1	0.17019046	0.004127776	-0.004385759	-0.117099755	0.001406302	-0.01017782	0.010239889
Medial thalamus	Age_2SD	Tha_Astro_2	ARHGAP26	0.514415516	0.023583446	-0.006513784	-0.173918037	0.000491368	-0.013518936	0.034518537
Medial thalamus	Age_2SD	Tha_Astro_2	ARHGAP31	0.258081426	0.02580111	-0.00591457	-0.157919031	0.001534876	-0.013364017	0.036879193
Medial thalamus	Age_2SD	Tha_Astro_2	ARHGEF10	0.247946881	8.78E-06	-0.004428	-0.118227612	0.001376004	-0.010232005	0.000584605
Medial thalamus	Age_2SD	Tha_Astro_2	ARHGEF6	0.174908265	0.000190974	-0.005628892	-0.15029142	-0.000910983	-0.010346801	0.002127345
Medial thalamus	Age_2SD	Tha_Astro_2	ARHGEF9	0.116721999	0.000675449	-0.004941721	-0.131943948	0.000371435	-0.010254877	0.003811667
Medial thalamus	Age_2SD	Tha_Astro_2	ARID1A	0.314345623	0.000116482	0.003876432	0.103500724	0.005567681	0.002185182	0.001697421
Medial thalamus	Age_2SD	Tha_Astro_2	ARNT2	0.485933951	0.005273672	-0.006912087	-0.184552715	0.000460406	-0.01428458	0.011967774
Medial thalamus	Age_2SD	Tha_Astro_2	ARRB1	0.239734405	0.00185747	-0.0085254	-0.227628183	3.91E-05	-0.017089901	0.00649494
Medial thalamus	Age_2SD	Tha_Astro_2	ASB3	0.533461471	0.000263524	-0.007098146	-0.189520491	0.001124619	-0.01532091	0.002389764
Medial thalamus	Age_2SD	Tha_Astro_2	ASIC1	0.12965228	0.029184198	-0.007641156	-0.204018872	0.002494721	-0.017777034	0.040567745
Medial thalamus	Age_2SD	Tha_Astro_2	ASRGL1	0.183470208	0.021619497	-0.003599134	-0.096096877	0.000492708	-0.007690976	0.032089926
Medial thalamus	Age_2SD	Tha_Astro_2	ASTN1	0.330246374	1.83E-05	-0.008521142	-0.22751449	-0.003248462	-0.013793822	0.000704867
Medial thalamus	Age_2SD	Tha_Astro_2	ATM	0.140835226	0.000513157	-0.004965945	-0.13259074	-0.000136273	-0.009795618	0.003302736
Medial thalamus	Age_2SD	Tha_Astro_2	ATP13A4	0.417962607	0.006502636	-0.003856269	-0.102962379	0.003815729	-0.011528267	0.01346435
Medial thalamus	Age_2SD	Tha_Astro_2	ATP1A2	0.634806919	0.004136505	-0.009641916	-0.257439164	-0.00472033	-0.014563502	0.010248539
Medial thalamus	Age_2SD	Tha_Astro_2	ATP2B2	0.564039839	0.008286767	-0.007994696	-0.213458385	-0.00140665	-0.014582742	0.016080771
Medial thalamus	Age_2SD	Tha_Astro_2	BAALC	0.461121789	0.045240573	0.005547375	0.148114908	0.008646167	0.002448583	0.057123928
Medial thalamus	Age_2SD	Tha_Astro_2	BAZ2B	0.463742792	0.004601128	-0.007098516	-0.189530389	-0.00099373	-0.013203303	0.01099053
Medial thalamus	Age_2SD	Tha_Astro_2	BCAN	0.133321684	5.25E-05	-0.00776975	-0.207452314	-0.000357225	-0.015182274	0.001095306
Medial thalamus	Age_2SD	Tha_Astro_2	BCAR3	0.362572078	0.002050058	-0.004410756	-0.117767177	0.001285795	-0.010107306	0.006874074
Medial thalamus	Age_2SD	Tha_Astro_2	BDH1	0.105713786	5.85E-05	-0.004667902	-0.124632992	0.000552556	-0.009888361	0.001130014
Medial thalamus	Age_2SD	Tha_Astro_2	BRINP2	0.236763935	0.001760689	-0.007793932	-0.208097981	0.000822489	-0.016410353	0.006433464
Medial thalamus	Age_2SD	Tha_Astro_2	BRINP3	0.28848506	0.001297105	-0.009966427	-0.266103594	-0.003816634	-0.01611622	0.005484429
Medial thalamus	Age_2SD	Tha_Astro_2	C2orf72	0.344225057	0.005814872	-0.006736716	-0.179870323	0.001473407	-0.014946839	0.012615222
Medial thalamus	Age_2SD	Tha_Astro_2	CABLES1	0.541149747	0.003189753	-0.010322458	-0.275609629	-0.001268496	-0.01937642	0.008656706
Medial thalamus	Age_2SD	Tha_Astro_2	CACNB2	0.421282544	0.052933899	0.007637615	0.203924321	0.012570778	0.002704452	0.065307691
Medial thalamus	Age_2SD	Tha_Astro_2	CADM1	0.493098026	0.003413746	-0.005107573	-0.136372206	-0.000695343	-0.009519803	0.009032766
Medial thalamus	Age_2SD	Tha_Astro_2	CADM2	0.878210729	0.018364024	-0.005577898	-0.148929869	-0.001211472	-0.009944324	0.028509629
Medial thalamus	Age_2SD	Tha_Astro_2	CAMK2G	0.686353311	0.000102942	-0.013601271	-0.36315393	-0.007828854	-0.019373687	0.001560969
Medial thalamus	Age_2SD	Tha_Astro_2	CAMK4	0.114100996	0.014828727	-0.007070642	-0.188786154	0.002139793	-0.016281078	0.024376379
Medial thalamus	Age_2SD	Tha_Astro_2	CAPN2	0.230473528	0.000471389	-0.004518227	-0.12063665	0.000235775	-0.009272228	0.003184281
Medial thalamus	Age_2SD	Tha_Astro_2	CASKIN1	0.130001747	3.17E-05	-0.004772878	-0.127435846	0.002901498	-0.012447255	0.000887866
Medial thalamus	Age_2SD	Tha_Astro_2	CC2D2A	0.110781059	0.000204801	-0.006367011	-0.169999187	0.001541931	-0.014275953	0.002170242
Medial thalamus	Age_2SD	Tha_Astro_2	CD38	0.174209331	0.000234611	-0.00754132	-0.201353242	-2.78E-05	-0.015054818	0.002285792
Medial thalamus	Age_2SD	Tha_Astro_2	CDH10	0.255285689	3.70E-06	-0.011059876	-0.295298676	-0.003874561	-0.01824519	0.000386196
Medial thalamus	Age_2SD	Tha_Astro_2	CDH20	0.799755373	0.041699159	-0.008520906	-0.227508177	-0.00253158	-0.014510231	0.053468153
Medial thalamus	Age_2SD	Tha_Astro_2	CECR2	0.325703302	0.000356723	0.003842289	0.102589124	0.005154375	0.002530204	0.002698595
Medial thalamus	Age_2SD	Tha_Astro_2	CEP112	0.17910187	0.001426718	-0.003572976	-0.095398465	0.000130501	-0.007276454	0.005734928
Medial thalamus	Age_2SD	Tha_Astro_2	CGNL1	0.165822121	0.00571156	-0.003917046	-0.10458514	0.000377514	-0.008211606	0.01250029
Medial thalamus	Age_2SD	Tha_Astro_2	CHD9	0.477546741	0.000592677	-0.0056566	-0.15103123	0.000278588	-0.011591789	0.003544572
Medial thalamus	Age_2SD	Tha_Astro_2	CHKA	0.283068321	0.000188241	-0.005676223	-0.151555155	0.00107517	-0.012427616	0.002107024
Medial thalamus	Age_2SD	Tha_Astro_2	CHN1	0.225056788	0.000213764	-0.004091564	-0.109244752	0.000993361	-0.009176488	0.002191549
Medial thalamus	Age_2SD	Tha_Astro_2	CLASP2	0.368338284	0.000110129	-0.011408176	-0.304598286	-0.005544741	-0.01727161	0.001646244
Medial thalamus	Age_2SD	Tha_Astro_2	CNKSR2	0.197623624	0.005714171	-0.004205961	-0.112299151	0.001413435	-0.009825357	0.01250029
Medial thalamus	Age_2SD	Tha_Astro_2	CNTFR	0.132273283	0.001688227	-0.003963099	-0.105814735	0.002397519	-0.010323716	0.006268626
Medial thalamus	Age_2SD	Tha_Astro_2	CNTN1	0.654551808	0.056755894	-0.006696476	-0.178795901	-0.00161764	-0.011775312	0.068994441
Medial thalamus	Age_2SD	Tha_Astro_2	CORO2B	0.289183994	0.001498435	-0.004071205	-0.108701186	0.001698827	-0.009841238	0.005884532
Medial thalamus	Age_2SD	Tha_Astro_2	CPE	0.554953696	0.005615749	-0.00710694	-0.189755295	-0.002594676	-0.011619204	0.012439474
Medial thalamus	Age_2SD	Tha_Astro_2	CRY2	0.187314346	0.004319822	-0.004681758	-0.125002937	0.002331957	-0.011695473	0.010535817
Medial thalamus	Age_2SD	Tha_Astro_2	CRYZL1	0.104840119	0.017975547	-0.003596531	-0.096027366	0.000230919	-0.00742398	0.028122446
Medial thalamus	Age_2SD	Tha_Astro_2	CSGALNACT1	0.454481915	0.077595954	-0.004669729	-0.124681759	0.001372275	-0.010711732	0.090015195
Medial thalamus	Age_2SD	Tha_Astro_2	CSRNP3	0.191333217	0.032440175	-0.004230844	-0.11296353	0.000860636	-0.009322324	0.043904139
Medial thalamus	Age_2SD	Tha_Astro_2	CTIF	0.392800979	0.000276496	-0.007312277	-0.195237792	-0.000996438	-0.013628116	0.002399404
Medial thalamus	Age_2SD	Tha_Astro_2	CTNNA2	0.937095929	0.014739407	-0.007709427	-0.205841697	-0.00158627	-0.013832584	0.024272357
Medial thalamus	Age_2SD	Tha_Astro_2	CTNND2	0.933426525	0.001300177	-0.006053842	-0.161637588	-0.002745315	-0.009362369	0.005487269
Medial thalamus	Age_2SD	Tha_Astro_2	CTXND1	0.257731959	0.00068381	-0.012800902	-0.341784071	-0.003088479	-0.022513324	0.003817802
Medial thalamus	Age_2SD	Tha_Astro_2	CYFIP2	0.218941115	1.90E-05	-0.010002936	-0.267078379	-0.003975122	-0.016030749	0.00071706
Medial thalamus	Age_2SD	Tha_Astro_2	DAAM2	0.648086668	0.0020812	-0.009732506	-0.259857917	-0.004340608	-0.015124405	0.006938332
Medial thalamus	Age_2SD	Tha_Astro_2	DAB1	0.112703128	1.32E-05	-0.005693084	-0.15200534	0.000787443	-0.012173611	0.000695985
Medial thalamus	Age_2SD	Tha_Astro_2	DCLK2	0.670627293	0.042772649	-0.004521545	-0.120725249	0.000568352	-0.009611442	0.054632981
Medial thalamus	Age_2SD	Tha_Astro_2	DDAH1	0.26175083	0.001418822	-0.004953991	-0.132271557	-0.000555262	-0.00935272	0.005734928
Medial thalamus	Age_2SD	Tha_Astro_2	DGKB	0.293377599	0.000835662	-0.014270959	-0.381034614	-0.008579322	-0.019962596	0.004302731
Medial thalamus	Age_2SD	Tha_Astro_2	DGKG	0.644417264	0.021227731	-0.008509054	-0.227191748	-0.000344329	-0.016673779	0.031569097
Medial thalamus	Age_2SD	Tha_Astro_2	DGLUCY	0.280097851	2.88E-05	-0.005165565	-0.13792059	0.000517775	-0.010848906	0.000887866
Medial thalamus	Age_2SD	Tha_Astro_2	DIPK1C	0.107286388	0.001566032	-0.007959438	-0.212517001	0.000914896	-0.016833773	0.006017407
Medial thalamus	Age_2SD	Tha_Astro_2	DKK3	0.184693343	0.001482476	-0.008808217	-0.235179394	-0.001537466	-0.016078968	0.005841662
Medial thalamus	Age_2SD	Tha_Astro_2	DLG1	0.239559672	0.003318545	-0.004196278	-0.112040633	-0.000194471	-0.008198085	0.008909697
Medial thalamus	Age_2SD	Tha_Astro_2	DLG2	0.582911061	0.014516766	-0.005288593	-0.141205446	-0.001323558	-0.009253629	0.023990975
Medial thalamus	Age_2SD	Tha_Astro_2	DMD	0.204787699	1.44E-05	-0.009276191	-0.247674296	-0.00168866	-0.016863722	0.000695985
Medial thalamus	Age_2SD	Tha_Astro_2	DNAH7	0.20286563	0.015688906	-0.009554465	-0.255104217	-0.000547646	-0.018561284	0.025424423
Medial thalamus	Age_2SD	Tha_Astro_2	DNMT3A	0.195701555	0.000390984	-0.004104132	-0.109580317	0.0003781	-0.008586364	0.002857758
Medial thalamus	Age_2SD	Tha_Astro_2	DPP10	0.541499214	0.034310608	0.01425869	0.380707035	0.024005353	0.004512028	0.045952415
Medial thalamus	Age_2SD	Tha_Astro_2	DPP6	0.784378822	0.004047544	-0.008291844	-0.221392224	-0.003891498	-0.012692189	0.010122287
Medial thalamus	Age_2SD	Tha_Astro_2	DYNC1H1	0.222610519	0.008601241	-0.005749334	-0.153507209	0.002915752	-0.014414419	0.01649544
Medial thalamus	Age_2SD	Tha_Astro_2	DYNC2H1	0.191333217	0.000647585	-0.005054872	-0.134965079	0.000893416	-0.01100316	0.00374178
Medial thalamus	Age_2SD	Tha_Astro_2	ECHDC2	0.359601608	0.001443571	-0.006767333	-0.180687782	-0.000318313	-0.013216353	0.005744237
Medial thalamus	Age_2SD	Tha_Astro_2	EDNRB	0.256858291	0.000334533	-0.011758772	-0.313959199	-0.00373405	-0.019783493	0.002677184
Medial thalamus	Age_2SD	Tha_Astro_2	EEPD1	0.139786825	4.50E-07	-0.009544959	-0.254850403	-0.002328462	-0.016761456	0.000104194
Medial thalamus	Age_2SD	Tha_Astro_2	EFR3B	0.309977285	0.002448523	-0.00675393	-0.180329923	-0.000981083	-0.012526777	0.007557709
Medial thalamus	Age_2SD	Tha_Astro_2	EIF4G3	0.344225057	1.57E-05	-0.00792326	-0.211551029	-0.004390384	-0.011456135	0.000698459
Medial thalamus	Age_2SD	Tha_Astro_2	ERBIN	0.338284117	0.00042554	0.006512972	0.17389636	0.008561695	0.00446425	0.002969805
Medial thalamus	Age_2SD	Tha_Astro_2	ESRRG	0.402935523	9.69E-06	-0.014005454	-0.373945632	-0.009688994	-0.018321915	0.00060681
Medial thalamus	Age_2SD	Tha_Astro_2	ETNPPL	0.255285689	0.000205137	-0.011485324	-0.306658157	-0.002766951	-0.020203698	0.002170242
Medial thalamus	Age_2SD	Tha_Astro_2	EXOC6B	0.318364494	0.001318885	0.003823714	0.102093155	0.006212952	0.001434476	0.005507911
Medial thalamus	Age_2SD	Tha_Astro_2	EYA1	0.383540101	0.000237141	-0.008866194	-0.236727378	-0.003303419	-0.014428969	0.002285792
Medial thalamus	Age_2SD	Tha_Astro_2	EYA2	0.441726367	0.003759212	-0.005738385	-0.153214869	0.001448149	-0.012924918	0.00963506
Medial thalamus	Age_2SD	Tha_Astro_2	FAM133B	0.104665385	0.000157636	-0.003693806	-0.098624626	-0.000345993	-0.00704162	0.001953163
Medial thalamus	Age_2SD	Tha_Astro_2	FAM171A1	0.5294426	0.004435663	-0.007826108	-0.208957097	-0.002947298	-0.012704919	0.010739217
Medial thalamus	Age_2SD	Tha_Astro_2	FARP1	0.475100472	0.002653688	-0.004277528	-0.114210003	0.00109386	-0.009648916	0.007828053
Medial thalamus	Age_2SD	Tha_Astro_2	FARS2	0.23798707	0.000706652	-0.003884636	-0.10371979	-0.000325952	-0.00744332	0.003898366
Medial thalamus	Age_2SD	Tha_Astro_2	FAT3	0.589376201	0.018926282	-0.006882389	-0.183759775	-0.002189232	-0.011575545	0.029118323
Medial thalamus	Age_2SD	Tha_Astro_2	FAXDC2	0.187663813	0.000597251	-0.007040952	-0.18799341	0.000878032	-0.014959935	0.003557405
Medial thalamus	Age_2SD	Tha_Astro_2	FGF1	0.236938669	1.30E-05	-0.005841698	-0.155973332	0.000213007	-0.011896402	0.000695985
Medial thalamus	Age_2SD	Tha_Astro_2	FGGY	0.214572777	0.001714329	-0.004743614	-0.126654502	6.99E-05	-0.0095571	0.006312218
Medial thalamus	Age_2SD	Tha_Astro_2	FLRT2	0.311549886	0.025084326	-0.00633756	-0.169212848	0.001031924	-0.013707043	0.036077209
Medial thalamus	Age_2SD	Tha_Astro_2	FMN2	0.695614188	0.004654691	0.007700435	0.205601614	0.013314713	0.002086157	0.011061456
Medial thalamus	Age_2SD	Tha_Astro_2	FMNL2	0.605102219	0.006691835	-0.006609605	-0.176476453	-0.002143627	-0.011075582	0.013782205
Medial thalamus	Age_2SD	Tha_Astro_2	FOXO1	0.285165123	0.005064886	0.004339953	0.115876756	0.006031977	0.00264793	0.011676957
Medial thalamus	Age_2SD	Tha_Astro_2	FRMD4A	0.607548489	4.61E-05	-0.012793242	-0.341579555	-0.008090805	-0.017495679	0.001048142
Medial thalamus	Age_2SD	Tha_Astro_2	FRMPD2	0.307705749	0.000166937	-0.012888675	-0.344127633	-0.005642168	-0.020135183	0.001977558
Medial thalamus	Age_2SD	Tha_Astro_2	FRY	0.28499039	0.00109848	-0.005981225	-0.15969872	-0.000694181	-0.01126827	0.005029996
Medial thalamus	Age_2SD	Tha_Astro_2	FSTL1	0.122662939	6.84E-05	-0.00687454	-0.183550225	-0.000865954	-0.012883126	0.001227788
Medial thalamus	Age_2SD	Tha_Astro_2	FSTL5	0.184518609	9.75E-05	-0.014822259	-0.395754315	-0.004009185	-0.025635333	0.001560969
Medial thalamus	Age_2SD	Tha_Astro_2	FUT9	0.59723921	0.000386482	-0.00886117	-0.236593233	-0.005250579	-0.012471761	0.002857758
Medial thalamus	Age_2SD	Tha_Astro_2	GABBR1	0.296522803	5.01E-06	-0.01042089	-0.278237751	-0.004530156	-0.016311623	0.000429646
Medial thalamus	Age_2SD	Tha_Astro_2	GABBR2	0.237462869	5.47E-06	-0.01395771	-0.372670851	-0.000948915	-0.026966504	0.000452539
Medial thalamus	Age_2SD	Tha_Astro_2	GABRB1	0.500087367	0.006129843	-0.007606042	-0.203081323	-0.00038579	-0.014826294	0.013018191
Medial thalamus	Age_2SD	Tha_Astro_2	GAREM1	0.337060982	0.044284041	0.004717923	0.125968537	0.007262854	0.002172991	0.056191744
Medial thalamus	Age_2SD	Tha_Astro_2	GARNL3	0.251441552	7.23E-08	-0.015027525	-0.401234912	-0.008609353	-0.021445697	4.19E-05
Medial thalamus	Age_2SD	Tha_Astro_2	GASK1A	0.302289009	0.035129305	0.004673606	0.124785279	0.007366141	0.001981071	0.04680226
Medial thalamus	Age_2SD	Tha_Astro_2	GFAP	0.607723222	0.006236974	0.010099774	0.269663963	0.016014739	0.004184809	0.013147249
Medial thalamus	Age_2SD	Tha_Astro_2	GINS3	0.203215097	0.041934956	-0.003682484	-0.098322329	0.006130769	-0.013495738	0.053711051
Medial thalamus	Age_2SD	Tha_Astro_2	GLI3	0.489079154	4.41E-05	-0.008181892	-0.218456525	-0.003187074	-0.01317671	0.001022752
Medial thalamus	Age_2SD	Tha_Astro_2	GLIS3	0.630962782	0.011588644	0.010102785	0.269744367	0.016196032	0.004009539	0.020429934
Medial thalamus	Age_2SD	Tha_Astro_2	GLUD1	0.341778787	0.002872964	-0.00553945	-0.147903312	-0.000626686	-0.010452214	0.008165801
Medial thalamus	Age_2SD	Tha_Astro_2	GMPR	0.273982177	0.039325701	-0.005296969	-0.141429072	0.002304565	-0.012898503	0.050989172
Medial thalamus	Age_2SD	Tha_Astro_2	GNAO1	0.407828062	0.000592638	-0.008713198	-0.232642375	-0.002503027	-0.014923368	0.003544572
Medial thalamus	Age_2SD	Tha_Astro_2	GOLGA8A	0.119343002	0.01959398	-0.003827585	-0.102196508	0.002804932	-0.010460101	0.029809094
Medial thalamus	Age_2SD	Tha_Astro_2	GPC5	0.894635681	6.76E-05	-0.008700668	-0.232307829	-0.004911146	-0.012490189	0.001227788
Medial thalamus	Age_2SD	Tha_Astro_2	GPM6A	0.863358378	0.010499268	-0.003707273	-0.098984185	-5.13E-05	-0.007363227	0.018916644
Medial thalamus	Age_2SD	Tha_Astro_2	GPM6B	0.503057837	0.014111869	-0.005449643	-0.14550546	-0.000797355	-0.010101931	0.023577052
Medial thalamus	Age_2SD	Tha_Astro_2	GPR173	0.111654727	0.006347948	-0.004599607	-0.122809511	-8.97E-05	-0.009109553	0.013312925
Medial thalamus	Age_2SD	Tha_Astro_2	GPSM2	0.245675345	0.000326203	-0.00666197	-0.177874586	-0.000661778	-0.012662161	0.00263349
Medial thalamus	Age_2SD	Tha_Astro_2	GRAMD1B	0.30578368	0.001150429	-0.005502087	-0.146905718	3.79E-05	-0.011042061	0.005159276
Medial thalamus	Age_2SD	Tha_Astro_2	GRAMD1C	0.266119168	0.03845925	-0.003909168	-0.104374781	0.001553897	-0.009372233	0.050231162
Medial thalamus	Age_2SD	Tha_Astro_2	GRAMD2B	0.474576271	0.006690395	-0.005521157	-0.147414882	0.000460917	-0.01150323	0.013782205
Medial thalamus	Age_2SD	Tha_Astro_2	GRIA2	0.263148698	0.001823594	-0.011454264	-0.30582886	-0.004258288	-0.018650241	0.006457299
Medial thalamus	Age_2SD	Tha_Astro_2	GRID1	0.382841167	0.000331709	-0.003618647	-0.09661787	5.98E-05	-0.00729713	0.002668643
Medial thalamus	Age_2SD	Tha_Astro_2	GRID2	0.293552333	5.89E-08	-0.01969874	-0.525956351	-0.013105615	-0.026291865	4.19E-05
Medial thalamus	Age_2SD	Tha_Astro_2	GRIK3	0.157959112	0.00535605	-0.006392564	-0.170681457	0.002448726	-0.015233854	0.012119109
Medial thalamus	Age_2SD	Tha_Astro_2	GRIK4	0.248995282	0.005391991	-0.007283865	-0.194479183	-0.001404807	-0.013162922	0.012176651
Medial thalamus	Age_2SD	Tha_Astro_2	GRK3	0.333042111	0.03118546	-0.005137356	-0.137167402	-0.000302353	-0.009972358	0.042806109
Medial thalamus	Age_2SD	Tha_Astro_2	HERC2	0.233618731	1.01E-05	-0.007048297	-0.188189517	0.001106203	-0.015202796	0.000616849
Medial thalamus	Age_2SD	Tha_Astro_2	HMGCLL1	0.117071466	0.031601579	-0.004638708	-0.1238535	0.001731136	-0.011008551	0.043147236
Medial thalamus	Age_2SD	Tha_Astro_2	HSDL2	0.158658046	0.000223776	-0.004690201	-0.125228376	0.000316882	-0.009697285	0.002230774
Medial thalamus	Age_2SD	Tha_Astro_2	HUWE1	0.169491525	0.00809099	-0.003706861	-0.098973189	0.001053053	-0.008466775	0.015788713
Medial thalamus	Age_2SD	Tha_Astro_2	IMMP2L	0.344574524	0.000954843	0.005283882	0.141079648	0.006895675	0.003672089	0.004638095
Medial thalamus	Age_2SD	Tha_Astro_2	IQCA1	0.432814957	0.015702352	-0.010838968	-0.289400448	-0.003891391	-0.017786545	0.025424423
Medial thalamus	Age_2SD	Tha_Astro_2	ITGA6	0.149222436	5.93E-05	-0.007491415	-0.200020787	-0.001772072	-0.013210758	0.001135421
Medial thalamus	Age_2SD	Tha_Astro_2	ITPKB	0.555477896	0.003672176	0.009245268	0.246848659	0.012959753	0.005530784	0.009453813
Medial thalamus	Age_2SD	Tha_Astro_2	ITSN1	0.363795212	0.003050218	-0.004135958	-0.110430074	0.000201144	-0.008473059	0.008432554
Medial thalamus	Age_2SD	Tha_Astro_2	JAM2	0.128429146	0.00231339	-0.007062915	-0.188579839	-0.00040775	-0.013718081	0.00734063
Medial thalamus	Age_2SD	Tha_Astro_2	KATNAL2	0.203215097	0.000148146	-0.006427485	-0.171613845	-0.00212012	-0.010734849	0.001891321
Medial thalamus	Age_2SD	Tha_Astro_2	KCND2	0.570854447	0.026592304	-0.008863654	-0.236659573	-0.00363923	-0.014088079	0.037671164
Medial thalamus	Age_2SD	Tha_Astro_2	KCNIP1	0.285864057	0.001189288	-0.00774679	-0.206839288	0.000933562	-0.016427142	0.005289021
Medial thalamus	Age_2SD	Tha_Astro_2	KCNJ10	0.19447842	0.003062526	-0.004918587	-0.131326279	0.001755433	-0.011592607	0.008435336
Medial thalamus	Age_2SD	Tha_Astro_2	KCNJ16	0.121964005	0.068996531	-0.006110073	-0.163138958	0.002133118	-0.014353265	0.081149727
Medial thalamus	Age_2SD	Tha_Astro_2	KCNMA1	0.601607548	0.002554391	-0.004762045	-0.127146614	0.00151668	-0.011040771	0.007718423
Medial thalamus	Age_2SD	Tha_Astro_2	KCNN3	0.544993884	8.83E-06	-0.010936713	-0.292010241	-0.005634842	-0.016238584	0.000584605
Medial thalamus	Age_2SD	Tha_Astro_2	KIAA0319	0.165123187	0.000509894	-0.006465663	-0.1726332	-0.000168179	-0.012763146	0.00330014
Medial thalamus	Age_2SD	Tha_Astro_2	KIAA2026	0.128254412	0.000207002	-0.004840835	-0.129250302	-0.000995448	-0.008686223	0.002170242
Medial thalamus	Age_2SD	Tha_Astro_2	KIF21A	0.196225756	0.003110977	-0.006452319	-0.172276912	2.76E-05	-0.012932238	0.008510193
Medial thalamus	Age_2SD	Tha_Astro_2	KIF6	0.139437358	0.010443374	-0.003777956	-0.100871414	0.001529488	-0.009085399	0.018845248
Medial thalamus	Age_2SD	Tha_Astro_2	KLF12	0.326227503	0.000858543	-0.008756145	-0.233789069	-0.001789463	-0.015722827	0.004380659
Medial thalamus	Age_2SD	Tha_Astro_2	KLHL23	0.110431592	0.001389262	-0.00393288	-0.105007891	0.001153532	-0.009019291	0.005647228
Medial thalamus	Age_2SD	Tha_Astro_2	KLHL32	0.292678665	0.029636576	-0.006898347	-0.184185857	-0.000788463	-0.01300823	0.041069346
Medial thalamus	Age_2SD	Tha_Astro_2	KNDC1	0.277476848	0.002395302	-0.011048426	-0.294992982	-0.001428148	-0.020668704	0.007456436
Medial thalamus	Age_2SD	Tha_Astro_2	LAMA1	0.343700856	1.69E-05	-0.010771898	-0.287609666	-0.006070342	-0.015473453	0.000698459
Medial thalamus	Age_2SD	Tha_Astro_2	LAMA4	0.322208632	0.00051245	-0.009164698	-0.244697444	-0.002386176	-0.01594322	0.003302736
Medial thalamus	Age_2SD	Tha_Astro_2	LDB2	0.140136292	0.000549286	-0.010682557	-0.285224264	-0.000221997	-0.021143116	0.003431063
Medial thalamus	Age_2SD	Tha_Astro_2	LGI1	0.290756596	5.06E-05	-0.010000313	-0.267008364	-0.002385441	-0.017615186	0.001075949
Medial thalamus	Age_2SD	Tha_Astro_2	LGR6	0.197973091	0.054832106	-0.004687392	-0.12515336	0.004739626	-0.014114409	0.067184553
Medial thalamus	Age_2SD	Tha_Astro_2	LIMCH1	0.469683732	2.60E-05	-0.004860796	-0.129783255	-0.000370811	-0.009350781	0.000887092
Medial thalamus	Age_2SD	Tha_Astro_2	LMBRD1	0.120566137	0.000500838	-0.003585104	-0.095722284	0.001426775	-0.008596983	0.00328737
Medial thalamus	Age_2SD	Tha_Astro_2	LPP	0.4408527	0.048816771	0.005863141	0.156545854	0.009386809	0.002339472	0.06084371
Medial thalamus	Age_2SD	Tha_Astro_2	LRFN2	0.153416041	0.003363612	-0.012618774	-0.336921261	-0.002576489	-0.022661058	0.008958032
Medial thalamus	Age_2SD	Tha_Astro_2	LRRC4C	0.568582911	0.002397516	-0.009294765	-0.24817023	-0.004349234	-0.014240296	0.007456436
Medial thalamus	Age_2SD	Tha_Astro_2	LRRN2	0.148872969	1.25E-05	-0.008459597	-0.225871237	-0.002205846	-0.014713348	0.000695985
Medial thalamus	Age_2SD	Tha_Astro_2	LUC7L3	0.348593395	0.00244965	-0.006784455	-0.18114495	0.00035413	-0.01392304	0.007557709
Medial thalamus	Age_2SD	Tha_Astro_2	LUZP2	0.549187489	5.65E-05	-0.011661694	-0.311367232	-0.007343494	-0.015979894	0.001118899
Medial thalamus	Age_2SD	Tha_Astro_2	MAGI2	0.878385462	0.047924848	-0.005960391	-0.159142431	-0.001077579	-0.010843203	0.060087594
Medial thalamus	Age_2SD	Tha_Astro_2	MAML2	0.662414817	0.00504051	-0.004429913	-0.11827868	0.000416946	-0.009276772	0.011645206
Medial thalamus	Age_2SD	Tha_Astro_2	MAMLD1	0.218416914	0.004616512	-0.007694027	-0.205430517	-0.001411392	-0.013976662	0.011004588
Medial thalamus	Age_2SD	Tha_Astro_2	MAP2K6	0.113576795	0.007178459	-0.00726182	-0.193890589	0.001520973	-0.016044612	0.014437925
Medial thalamus	Age_2SD	Tha_Astro_2	MAP3K5	0.524550061	9.48E-05	-0.005758802	-0.153760002	-0.001650731	-0.009866872	0.001544675
Medial thalamus	Age_2SD	Tha_Astro_2	MAP4K4	0.389655775	0.002094571	0.004239477	0.113194028	0.00672864	0.001750313	0.006962872
Medial thalamus	Age_2SD	Tha_Astro_2	MAPK10	0.727066224	0.008944293	-0.006260977	-0.167168081	-0.002406194	-0.01011576	0.017014718
Medial thalamus	Age_2SD	Tha_Astro_2	MAPRE2	0.255110956	0.006093424	0.004336422	0.115782465	0.006284912	0.002387932	0.012985459
Medial thalamus	Age_2SD	Tha_Astro_2	MBD5	0.409924865	0.002739894	-0.004654045	-0.124263009	-0.001008214	-0.008299877	0.00794535
Medial thalamus	Age_2SD	Tha_Astro_2	MDN1	0.174034597	0.009685845	-0.004427784	-0.118221824	0.000944155	-0.009799722	0.017811192
Medial thalamus	Age_2SD	Tha_Astro_2	MED12L	0.366765682	9.45E-05	0.004420396	0.118024576	0.006661879	0.002178913	0.001544675
Medial thalamus	Age_2SD	Tha_Astro_2	MED13L	0.318539228	0.047912979	0.003982259	0.106326318	0.006077656	0.001886862	0.060087594
Medial thalamus	Age_2SD	Tha_Astro_2	MGAT4C	0.607199021	0.003231472	-0.010725487	-0.286370495	-0.005528973	-0.015922	0.00872648
Medial thalamus	Age_2SD	Tha_Astro_2	MGST3	0.145553032	0.002177354	-0.004731638	-0.126334726	-7.89E-05	-0.009384388	0.007128558
Medial thalamus	Age_2SD	Tha_Astro_2	MMD2	0.572077582	0.031060931	-0.009076803	-0.242350645	-0.001185839	-0.016967767	0.042660449
Medial thalamus	Age_2SD	Tha_Astro_2	MN1	0.104490652	9.53E-05	-0.00634271	-0.169350364	-0.000307482	-0.012377939	0.001544675
Medial thalamus	Age_2SD	Tha_Astro_2	MPHOSPH8	0.120391403	0.000163338	-0.005485114	-0.14645254	-4.90E-05	-0.010921273	0.001967756
Medial thalamus	Age_2SD	Tha_Astro_2	MRAS	0.31766556	0.083007824	-0.004440805	-0.118569498	0.003279805	-0.012161416	0.095354055
Medial thalamus	Age_2SD	Tha_Astro_2	MSI2	0.827363271	0.013120919	-0.00487135	-0.130065038	-0.00174205	-0.00800065	0.022463155
Medial thalamus	Age_2SD	Tha_Astro_2	MTMR1	0.165472654	0.00178675	-0.004432557	-0.118349272	-0.000184936	-0.008680178	0.006439432
Medial thalamus	Age_2SD	Tha_Astro_2	MYCBP2	0.258955093	5.37E-05	-0.008505281	-0.227091009	-0.002050508	-0.014960054	0.001101917
Medial thalamus	Age_2SD	Tha_Astro_2	MYO10	0.16721999	5.77E-05	-0.006352217	-0.169604183	-0.000579735	-0.012124698	0.001130014
Medial thalamus	Age_2SD	Tha_Astro_2	MYO18A	0.151668705	0.002222102	-0.003696922	-0.098707815	0.001753453	-0.009147296	0.007217296
Medial thalamus	Age_2SD	Tha_Astro_2	MYOM1	0.184343876	0.001158976	-0.005221204	-0.139406149	0.001095924	-0.011538332	0.00517684
Medial thalamus	Age_2SD	Tha_Astro_2	NALCN	0.325004368	0.010366804	-0.004663909	-0.124526365	-0.000248472	-0.009079346	0.018750885
Medial thalamus	Age_2SD	Tha_Astro_2	NAT8L	0.282369387	0.019629782	-0.004697886	-0.125433547	0.003321143	-0.012716915	0.029843967
Medial thalamus	Age_2SD	Tha_Astro_2	NAV3	0.659444347	0.030658672	-0.007097818	-0.189511753	-0.002067376	-0.012128261	0.042283418
Medial thalamus	Age_2SD	Tha_Astro_2	NBEA	0.19989516	0.009742672	-0.004236784	-0.113122129	0.001246099	-0.009719667	0.017858996
Medial thalamus	Age_2SD	Tha_Astro_2	NCAM1	0.692468985	0.007353383	-0.006237907	-0.166552126	-0.00252089	-0.009954925	0.014661355
Medial thalamus	Age_2SD	Tha_Astro_2	NCKAP5	0.486458151	0.020555685	-0.007095355	-0.189445968	-5.29E-06	-0.014185416	0.030906893
Medial thalamus	Age_2SD	Tha_Astro_2	NDRG2	0.459898655	0.012778097	-0.009443636	-0.252145089	-0.000199568	-0.018687704	0.021979845
Medial thalamus	Age_2SD	Tha_Astro_2	NEBL	0.660492749	0.0549523	0.004489155	0.11986043	0.009531777	-0.000553467	0.067260686
Medial thalamus	Age_2SD	Tha_Astro_2	NEGR1	0.244976411	0.004025794	-0.007515721	-0.200669762	0.000777572	-0.015809015	0.010105644
Medial thalamus	Age_2SD	Tha_Astro_2	NFASC	0.293028132	0.003701497	0.003814269	0.10184098	0.006392148	0.00123639	0.00950817
Medial thalamus	Age_2SD	Tha_Astro_2	NHSL1	0.531015202	0.011382129	-0.006696426	-0.178794583	-0.001195909	-0.012196944	0.02016238
Medial thalamus	Age_2SD	Tha_Astro_2	NIN	0.209156037	0.014192088	-0.003990005	-0.106533142	0.000910287	-0.008890297	0.023639877
Medial thalamus	Age_2SD	Tha_Astro_2	NINL	0.180499738	6.07E-05	-0.007858288	-0.209816299	-0.001013833	-0.014702744	0.001152654
Medial thalamus	Age_2SD	Tha_Astro_2	NIPSNAP2	0.330246374	0.000237692	-0.006365302	-0.16995357	0.000560767	-0.013291371	0.002285792
Medial thalamus	Age_2SD	Tha_Astro_2	NKAIN3	0.680761838	0.000246044	-0.010415724	-0.27809983	-0.006203299	-0.014628149	0.00231152
Medial thalamus	Age_2SD	Tha_Astro_2	NKAIN4	0.121789271	0.000147456	-0.007568043	-0.202066749	0.001319317	-0.016455403	0.001891321
Medial thalamus	Age_2SD	Tha_Astro_2	NKTR	0.2058361	0.009104184	-0.005532647	-0.147721663	0.00147852	-0.012543813	0.017205867
Medial thalamus	Age_2SD	Tha_Astro_2	NOTCH1	0.125808143	6.49E-05	-0.00385883	-0.103030754	0.00109367	-0.00881133	0.001201722
Medial thalamus	Age_2SD	Tha_Astro_2	NPL	0.42949502	0.008525045	-0.007141379	-0.190674807	0.002547302	-0.016830059	0.016392141
Medial thalamus	Age_2SD	Tha_Astro_2	NR3C2	0.38493797	0.000764656	-0.004676711	-0.124868174	0.002713275	-0.012066696	0.004054252
Medial thalamus	Age_2SD	Tha_Astro_2	NRG2	0.183819675	0.005224729	-0.005722291	-0.152785179	0.000152807	-0.01159739	0.011903339
Medial thalamus	Age_2SD	Tha_Astro_2	NRG3	0.96138389	0.000678551	0.007652978	0.204334525	0.01178591	0.003520047	0.003811667
Medial thalamus	Age_2SD	Tha_Astro_2	NRXN1	0.905643893	0.005309035	-0.007864192	-0.209973933	-0.001119791	-0.014608593	0.012036236
Medial thalamus	Age_2SD	Tha_Astro_2	NTM	0.925738249	0.000140457	-0.007552064	-0.20164011	-0.003665248	-0.01143888	0.00183936
Medial thalamus	Age_2SD	Tha_Astro_2	NTNG1	0.367988817	0.0072212	-0.006008697	-0.1604322	0.000691252	-0.012708646	0.014509723
Medial thalamus	Age_2SD	Tha_Astro_2	NTRK2	0.791368164	0.001591352	-0.008697969	-0.232235772	-0.004352506	-0.013043432	0.006064412
Medial thalamus	Age_2SD	Tha_Astro_2	NTRK3	0.603529617	0.037263986	0.006304953	0.168342247	0.011530501	0.001079405	0.049057191
Medial thalamus	Age_2SD	Tha_Astro_2	PAMR1	0.492399091	0.009424428	-0.009068285	-0.242123214	-0.004061787	-0.014074783	0.017549822
Medial thalamus	Age_2SD	Tha_Astro_2	PAPLN	0.17071466	0.025956009	-0.004051052	-0.108163095	0.002628762	-0.010730866	0.037009276
Medial thalamus	Age_2SD	Tha_Astro_2	PARD3	0.625546042	0.048128648	0.006868874	0.183398926	0.014492938	-0.000755191	0.060245315
Medial thalamus	Age_2SD	Tha_Astro_2	PATJ	0.128603879	4.06E-05	-0.004722266	-0.126084503	-0.000768199	-0.008676333	0.000990512
Medial thalamus	Age_2SD	Tha_Astro_2	PBX1	0.525598462	0.001843394	-0.009982088	-0.266521746	-0.00519008	-0.014774096	0.00648059
Medial thalamus	Age_2SD	Tha_Astro_2	PCDH7	0.469858466	0.021187075	-0.003990293	-0.106540835	0.002419724	-0.01040031	0.031569097
Medial thalamus	Age_2SD	Tha_Astro_2	PCM1	0.246024812	0.00477124	-0.006998508	-0.186860159	-0.001322542	-0.012674473	0.011223313
Medial thalamus	Age_2SD	Tha_Astro_2	PDE4DIP	0.293028132	1.66E-05	-0.006893435	-0.184054726	-0.000541691	-0.01324518	0.000698459
Medial thalamus	Age_2SD	Tha_Astro_2	PDE7B	0.4705574	0.009779806	-0.007469703	-0.199441064	-0.00094359	-0.013995816	0.017912893
Medial thalamus	Age_2SD	Tha_Astro_2	PDE8A	0.234841866	0.000390818	0.003735761	0.099744812	0.004890648	0.002580874	0.002857758
Medial thalamus	Age_2SD	Tha_Astro_2	PDE9A	0.140835226	0.001741637	-0.003998994	-0.106773152	0.000995827	-0.008993816	0.006385084
Medial thalamus	Age_2SD	Tha_Astro_2	PDSS2	0.137340556	3.25E-06	-0.005440887	-0.14527167	-0.000653418	-0.010228355	0.000377052
Medial thalamus	Age_2SD	Tha_Astro_2	PEBP4	0.265769701	0.001827983	-0.009271633	-0.247552609	0.000676967	-0.019220233	0.006457299
Medial thalamus	Age_2SD	Tha_Astro_2	PER3	0.237113402	0.002261385	-0.007078326	-0.188991297	0.000316273	-0.014472924	0.007266969
Medial thalamus	Age_2SD	Tha_Astro_2	PHACTR1	0.222435785	0.001497243	-0.005593244	-0.149339614	-7.71E-05	-0.011109403	0.005884532
Medial thalamus	Age_2SD	Tha_Astro_2	PHF21B	0.350690197	0.000762838	-0.004392376	-0.117276451	0.001585076	-0.010369829	0.004053891
Medial thalamus	Age_2SD	Tha_Astro_2	PLCB1	0.75851826	0.005332963	-0.007953217	-0.212350891	-0.003652782	-0.012253652	0.012078667
Medial thalamus	Age_2SD	Tha_Astro_2	PLCH1	0.135767954	0.001029115	-0.004309986	-0.115076619	0.002538525	-0.011158496	0.004888505
Medial thalamus	Age_2SD	Tha_Astro_2	PLEKHA5	0.326402237	0.00013444	0.005238754	0.139874737	0.006736637	0.003740871	0.001799089
Medial thalamus	Age_2SD	Tha_Astro_2	PLEKHA6	0.353660667	0.004751492	-0.009061044	-0.241929865	0.000630862	-0.01875295	0.011223313
Medial thalamus	Age_2SD	Tha_Astro_2	PLXNA4	0.156910711	5.45E-05	-0.007348861	-0.196214579	-0.001828579	-0.012869142	0.001103054
Medial thalamus	Age_2SD	Tha_Astro_2	PNISR	0.363445745	0.058632406	-0.004781249	-0.127659346	0.00344017	-0.013002668	0.070940619
Medial thalamus	Age_2SD	Tha_Astro_2	PNPLA7	0.122837673	0.000699701	-0.006699485	-0.178876239	0.000731016	-0.014129985	0.003878485
Medial thalamus	Age_2SD	Tha_Astro_2	POU6F2	0.225231522	0.000734003	-0.008144171	-0.217449354	0.002528458	-0.018816799	0.00399222
Medial thalamus	Age_2SD	Tha_Astro_2	PPP2R2C	0.203914031	3.96E-07	-0.012914322	-0.3448124	-0.005380206	-0.020448439	0.000104194
Medial thalamus	Age_2SD	Tha_Astro_2	PREX2	0.507076708	0.010731629	-0.003758021	-0.100339166	0.000978303	-0.008494346	0.019260406
Medial thalamus	Age_2SD	Tha_Astro_2	PRKCA	0.735103966	0.058913435	0.008186901	0.218590264	0.015919434	0.000454369	0.071099555
Medial thalamus	Age_2SD	Tha_Astro_2	PRKRIP1	0.28499039	0.018988886	-0.003812232	-0.101786599	0.001349859	-0.008974324	0.029195255
Medial thalamus	Age_2SD	Tha_Astro_2	PRTFDC1	0.181548139	0.006404649	-0.004209637	-0.112397321	0.000121288	-0.008540563	0.013364246
Medial thalamus	Age_2SD	Tha_Astro_2	PRXL2A	0.159182247	7.17E-05	-0.004894178	-0.130674559	0.00128985	-0.011078206	0.001258707
Medial thalamus	Age_2SD	Tha_Astro_2	PSD2	0.443298969	0.002466276	-0.008438072	-0.225296535	-0.000813108	-0.016063037	0.007574822
Medial thalamus	Age_2SD	Tha_Astro_2	PSD3	0.313297222	0.020370226	0.004311487	0.115116696	0.006711765	0.001911209	0.030727743
Medial thalamus	Age_2SD	Tha_Astro_2	PTN	0.281146252	0.000343463	-0.004986711	-0.133145175	0.001867417	-0.011840838	0.002677184
Medial thalamus	Age_2SD	Tha_Astro_2	PTPRD	0.164249519	0.025011491	-0.021332398	-0.569575022	0.005284091	-0.047948887	0.035994798
Medial thalamus	Age_2SD	Tha_Astro_2	PTPRZ1	0.532587804	0.003083694	-0.00493284	-0.131706819	0.000202515	-0.010068194	0.008465545
Medial thalamus	Age_2SD	Tha_Astro_2	RAB6B	0.130525948	3.83E-05	-0.00494543	-0.132042989	-0.000129086	-0.009761775	0.000980609
Medial thalamus	Age_2SD	Tha_Astro_2	RABGEF1	0.283767255	7.33E-05	0.004417396	0.117944475	0.00607474	0.002760052	0.00127734
Medial thalamus	Age_2SD	Tha_Astro_2	RASSF4	0.298270138	6.80E-05	-0.010590185	-0.282757943	-0.001044003	-0.020136367	0.001227788
Medial thalamus	Age_2SD	Tha_Astro_2	RBM28	0.107810589	0.000478383	-0.003792606	-0.101262577	0.000603728	-0.008188939	0.003215947
Medial thalamus	Age_2SD	Tha_Astro_2	RFTN2	0.250917351	0.000520109	-0.0107059	-0.28584754	-0.003246684	-0.018165116	0.003328984
Medial thalamus	Age_2SD	Tha_Astro_2	RFX4	0.633234318	0.031989375	0.008528166	0.227702045	0.013769814	0.003286519	0.04356405
Medial thalamus	Age_2SD	Tha_Astro_2	RGMA	0.550061157	2.18E-05	-0.005809488	-0.155113342	0.001214281	-0.012833258	0.0007657
Medial thalamus	Age_2SD	Tha_Astro_2	RGS7	0.575222785	0.001198885	-0.009949414	-0.265649349	-0.004758053	-0.015140774	0.005303975
Medial thalamus	Age_2SD	Tha_Astro_2	RHBDL3	0.310676219	0.007926472	-0.007419426	-0.198098686	0.000383922	-0.015222775	0.015533112
Medial thalamus	Age_2SD	Tha_Astro_2	RHOJ	0.116197798	0.006966684	-0.003586121	-0.095749418	0.001792133	-0.008964374	0.01414707
Medial thalamus	Age_2SD	Tha_Astro_2	RIPOR2	0.145553032	0.004061046	-0.004651194	-0.124186888	0.001908926	-0.011211315	0.010124559
Medial thalamus	Age_2SD	Tha_Astro_2	RNF213	0.213000175	0.001935017	-0.004836727	-0.129140607	0.002372245	-0.012045699	0.006632299
Medial thalamus	Age_2SD	Tha_Astro_2	RNPC3	0.215096977	0.030686824	-0.00569476	-0.15205008	0.001503015	-0.012892534	0.042297068
Medial thalamus	Age_2SD	Tha_Astro_2	RORB	0.318888695	4.08E-07	-0.008569256	-0.228799148	-0.001632012	-0.015506501	0.000104194
Medial thalamus	Age_2SD	Tha_Astro_2	RPS6KA2	0.668355757	0.016480387	-0.005825371	-0.15553741	-0.002114738	-0.009536005	0.02640737
Medial thalamus	Age_2SD	Tha_Astro_2	RSRP1	0.219989516	2.64E-05	-0.004520228	-0.120690098	-0.000903258	-0.008137199	0.000887665
Medial thalamus	Age_2SD	Tha_Astro_2	RUFY3	0.37060982	0.001825966	-0.006147035	-0.164125824	-0.001288628	-0.011005441	0.006457299
Medial thalamus	Age_2SD	Tha_Astro_2	SAMD4A	0.393325179	0.016782892	0.005560804	0.148473477	0.008619107	0.002502502	0.026725746
Medial thalamus	Age_2SD	Tha_Astro_2	SASH1	0.65262974	0.022001028	-0.005167286	-0.137966532	0.000674324	-0.011008895	0.032593594
Medial thalamus	Age_2SD	Tha_Astro_2	SCLT1	0.169840992	0.018533192	-0.005555689	-0.148336897	0.00120267	-0.012314048	0.028684973
Medial thalamus	Age_2SD	Tha_Astro_2	SCN1A	0.153765508	0.000997191	-0.010875617	-0.290378985	0.002716292	-0.024467527	0.004783625
Medial thalamus	Age_2SD	Tha_Astro_2	SCRN1	0.129302813	0.000827846	-0.003953197	-0.10555035	0.000304474	-0.008210868	0.004285124
Medial thalamus	Age_2SD	Tha_Astro_2	SEMA3E	0.164074786	0.014534025	-0.00496802	-0.132646142	0.001506096	-0.011442136	0.024002378
Medial thalamus	Age_2SD	Tha_Astro_2	SEMA6A	0.17316093	0.000397559	-0.006028806	-0.160969113	0.000593403	-0.012651014	0.002887599
Medial thalamus	Age_2SD	Tha_Astro_2	SEPTIN4	0.132273283	1.84E-06	-0.009225598	-0.246323477	0.0012004	-0.019651597	0.000304334
Medial thalamus	Age_2SD	Tha_Astro_2	SESN3	0.148348768	0.00230816	-0.005585634	-0.149136419	0.001193421	-0.012364688	0.007336087
Medial thalamus	Age_2SD	Tha_Astro_2	SETBP1	0.139262624	0.000186148	-0.006884843	-0.18382531	0.000651354	-0.014421041	0.002101184
Medial thalamus	Age_2SD	Tha_Astro_2	SFSWAP	0.189935349	1.54E-05	-0.005976265	-0.159566267	-0.001269129	-0.010683401	0.000698459
Medial thalamus	Age_2SD	Tha_Astro_2	SFXN5	0.619430369	0.000204369	-0.008071064	-0.215497422	-0.002857091	-0.013285038	0.002170242
Medial thalamus	Age_2SD	Tha_Astro_2	SGCD	0.322907566	0.016207703	-0.007384673	-0.197170775	-0.000389048	-0.014380298	0.026079481
Medial thalamus	Age_2SD	Tha_Astro_2	SGSM1	0.121439804	0.002319094	-0.005397674	-0.14411789	0.001344674	-0.012140022	0.00734063
Medial thalamus	Age_2SD	Tha_Astro_2	SHANK2	0.192731085	0.039422793	-0.006836991	-0.182547647	0.002348728	-0.016022709	0.051030577
Medial thalamus	Age_2SD	Tha_Astro_2	SIK3	0.448191508	0.000638925	0.003849708	0.10278721	0.006681119	0.001018297	0.003723004
Medial thalamus	Age_2SD	Tha_Astro_2	SIRPA	0.272234842	0.000197489	-0.003793999	-0.101299778	0.001194146	-0.008782144	0.002170242
Medial thalamus	Age_2SD	Tha_Astro_2	SLC15A2	0.128953346	0.0003248	-0.007485205	-0.199854984	0.000134692	-0.015105102	0.002631336
Medial thalamus	Age_2SD	Tha_Astro_2	SLC1A2	0.879084396	0.057420822	-0.005668257	-0.151342469	-0.001295536	-0.010040979	0.069656567
Medial thalamus	Age_2SD	Tha_Astro_2	SLC1A4	0.225056788	2.93E-06	-0.007338265	-0.195931683	-0.001836654	-0.012839877	0.000377052
Medial thalamus	Age_2SD	Tha_Astro_2	SLC20A2	0.419535209	0.073459232	0.004225302	0.112815558	0.007598204	0.0008524	0.085616218
Medial thalamus	Age_2SD	Tha_Astro_2	SLC25A12	0.174908265	0.000798726	-0.004964124	-0.132542122	0.000305377	-0.010233625	0.004177538
Medial thalamus	Age_2SD	Tha_Astro_2	SLC25A48	0.282718854	2.08E-08	-0.013584068	-0.362694612	-0.008543096	-0.01862504	2.41E-05
Medial thalamus	Age_2SD	Tha_Astro_2	SLC39A11	0.627992312	0.068349194	-0.007658822	-0.204490543	0.00027121	-0.015588854	0.080551924
Medial thalamus	Age_2SD	Tha_Astro_2	SLC4A4	0.49379696	0.053464975	-0.004963729	-0.132531564	0.002056768	-0.011984226	0.065786104
Medial thalamus	Age_2SD	Tha_Astro_2	SLC6A1	0.565612441	9.27E-06	-0.011892559	-0.317531323	-0.007391024	-0.016394094	0.000596357
Medial thalamus	Age_2SD	Tha_Astro_2	SLC6A11	0.612790494	0.005025324	-0.010528523	-0.28111156	-0.005563565	-0.015493481	0.011632776
Medial thalamus	Age_2SD	Tha_Astro_2	SMARCA2	0.374279224	0.000234991	-0.006678685	-0.178320888	-0.00292172	-0.01043565	0.002285792
Medial thalamus	Age_2SD	Tha_Astro_2	SMARCD3	0.100995981	2.91E-05	-0.005551825	-0.148233724	-0.00043468	-0.01066897	0.000887866
Medial thalamus	Age_2SD	Tha_Astro_2	SMIM8	0.113751529	0.000163094	-0.006110734	-0.163156599	-0.000646952	-0.011574516	0.001967756
Medial thalamus	Age_2SD	Tha_Astro_2	SNRNP70	0.316791892	0.00238069	-0.007062124	-0.188558705	0.001436918	-0.015561165	0.007444074
Medial thalamus	Age_2SD	Tha_Astro_2	SNRPN	0.143456229	0.023455174	-0.005564707	-0.148577678	0.004106491	-0.015235905	0.03435249
Medial thalamus	Age_2SD	Tha_Astro_2	SOBP	0.350864931	3.71E-06	-0.010132937	-0.270549418	-0.004641195	-0.015624679	0.000386196
Medial thalamus	Age_2SD	Tha_Astro_2	SON	0.251092085	0.006934858	-0.006700142	-0.178893799	0.001016989	-0.014417274	0.01410717
Medial thalamus	Age_2SD	Tha_Astro_2	SORBS1	0.861086843	0.053364816	0.007591299	0.202687675	0.01736504	-0.002182443	0.065702495
Medial thalamus	Age_2SD	Tha_Astro_2	SORBS2	0.101869649	0.002960443	-0.016123669	-0.430501972	-0.001692087	-0.030555252	0.008274242
Medial thalamus	Age_2SD	Tha_Astro_2	SORL1	0.365542548	0.007394322	-0.004816382	-0.128597406	0.001148048	-0.010780812	0.014706133
Medial thalamus	Age_2SD	Tha_Astro_2	SPARCL1	0.151319238	0.019960309	-0.007759313	-0.207173646	0.001605669	-0.017124294	0.03026229
Medial thalamus	Age_2SD	Tha_Astro_2	SPON1	0.558448366	0.001105184	-0.00769264	-0.205393478	-0.002579981	-0.012805299	0.005050712
Medial thalamus	Age_2SD	Tha_Astro_2	SPTAN1	0.2058361	0.003209674	-0.003657485	-0.097654842	0.001604624	-0.008919594	0.00869622
Medial thalamus	Age_2SD	Tha_Astro_2	SPTBN1	0.445919972	0.002875828	-0.004589924	-0.122550964	0.001004594	-0.010184441	0.008165801
Medial thalamus	Age_2SD	Tha_Astro_2	SRGAP3	0.479643544	3.26E-05	-0.011147232	-0.297631082	-0.00637355	-0.015920913	0.000887866
Medial thalamus	Age_2SD	Tha_Astro_2	SRRM2	0.309103617	0.014372842	-0.003656085	-0.097617468	0.002650274	-0.009962444	0.023838135
Medial thalamus	Age_2SD	Tha_Astro_2	SRSF5	0.150969771	0.0012695	-0.005036783	-0.134482104	0.000744697	-0.010818263	0.0054296
Medial thalamus	Age_2SD	Tha_Astro_2	SSBP2	0.496942163	0.037350083	0.006668049	0.178036896	0.010834684	0.002501413	0.049132348
Medial thalamus	Age_2SD	Tha_Astro_2	STARD13	0.486108684	0.008214613	-0.003787105	-0.101115691	0.000937541	-0.00851175	0.015967499
Medial thalamus	Age_2SD	Tha_Astro_2	STON2	0.393325179	1.82E-05	-0.006858093	-0.18311109	-0.003440242	-0.010275944	0.000704867
Medial thalamus	Age_2SD	Tha_Astro_2	STXBP5	0.337410449	0.005985624	-0.003765956	-0.100551015	0.001523563	-0.009055474	0.012832127
Medial thalamus	Age_2SD	Tha_Astro_2	SUGP2	0.197099423	3.91E-07	-0.005667016	-0.15130932	-0.000385245	-0.010948787	0.000104194
Medial thalamus	Age_2SD	Tha_Astro_2	SYNE1	0.729163026	0.010065466	-0.010795968	-0.288252351	-0.004136052	-0.017455885	0.018320255
Medial thalamus	Age_2SD	Tha_Astro_2	SYT17	0.378822296	0.000680772	-0.007316506	-0.195350717	-0.000297492	-0.01433552	0.003811667
Medial thalamus	Age_2SD	Tha_Astro_2	SYT9	0.180325004	0.016777387	-0.003862916	-0.103139847	0.000593604	-0.008319435	0.026725746
Medial thalamus	Age_2SD	Tha_Astro_2	TAOK3	0.432116023	0.000346229	-0.00793468	-0.211855945	-0.002358081	-0.013511278	0.002682986
Medial thalamus	Age_2SD	Tha_Astro_2	TEAD1	0.348418662	0.000114517	-0.006469869	-0.17274549	-0.001029663	-0.011910074	0.001679348
Medial thalamus	Age_2SD	Tha_Astro_2	TENM2	0.554604229	0.00026692	-0.01180472	-0.315186022	-0.007215331	-0.016394109	0.002389764
Medial thalamus	Age_2SD	Tha_Astro_2	TENM4	0.392626245	0.065521617	0.005613984	0.149893368	0.008987934	0.002240034	0.077693749
Medial thalamus	Age_2SD	Tha_Astro_2	TET1	0.147649834	0.001274918	-0.00640845	-0.171105623	0.000243453	-0.013060353	0.00544012
Medial thalamus	Age_2SD	Tha_Astro_2	TFDP2	0.166870522	0.084582949	-0.004709725	-0.125749666	0.001365671	-0.010785121	0.09697115
Medial thalamus	Age_2SD	Tha_Astro_2	TMEM108	0.418486808	7.75E-07	-0.013513785	-0.36081807	-0.009702136	-0.017325435	0.000163158
Medial thalamus	Age_2SD	Tha_Astro_2	TMEM178B	0.344574524	0.000762545	-0.004491748	-0.119929673	-0.000181973	-0.008801523	0.004053891
Medial thalamus	Age_2SD	Tha_Astro_2	TMEM232	0.215096977	0.058558892	-0.003813383	-0.101817333	0.002276582	-0.009903349	0.070910025
Medial thalamus	Age_2SD	Tha_Astro_2	TMEM38A	0.170889394	0.004609244	-0.003741344	-0.099893873	0.001526162	-0.009008849	0.010998577
Medial thalamus	Age_2SD	Tha_Astro_2	TMTC2	0.418312074	0.072436239	0.005143928	0.137342868	0.009798344	0.000489511	0.084466415
Medial thalamus	Age_2SD	Tha_Astro_2	TNIK	0.738773371	0.000167286	-0.008207045	-0.219128114	-0.004455574	-0.011958517	0.001977558
Medial thalamus	Age_2SD	Tha_Astro_2	TNS3	0.253014153	4.17E-06	-0.010849228	-0.289674394	-0.003385921	-0.018312536	0.000386196
Medial thalamus	Age_2SD	Tha_Astro_2	TOM1L2	0.410973266	0.004286823	-0.005074244	-0.135482308	0.000766954	-0.010915442	0.010466352
Medial thalamus	Age_2SD	Tha_Astro_2	TPCN1	0.382841167	0.011618796	-0.008136098	-0.217233829	0.000197496	-0.016469692	0.020456498
Medial thalamus	Age_2SD	Tha_Astro_2	TRAK1	0.381268565	0.007339701	-0.005576481	-0.148892053	0.000599915	-0.011752878	0.014647792
Medial thalamus	Age_2SD	Tha_Astro_2	TRIO	0.43840643	0.051803482	0.005017677	0.133971966	0.007918585	0.002116768	0.064117878
Medial thalamus	Age_2SD	Tha_Astro_2	TRPM3	0.945483138	0.084110915	-0.005929939	-0.158329358	-0.00024854	-0.011611337	0.096477717
Medial thalamus	Age_2SD	Tha_Astro_2	TSC2	0.106762188	0.000774733	-0.005350566	-0.142860106	0.00139247	-0.012093601	0.004088965
Medial thalamus	Age_2SD	Tha_Astro_2	TSHZ2	0.320810764	0.000695093	0.0061998	0.165534661	0.009036694	0.003362906	0.003862181
Medial thalamus	Age_2SD	Tha_Astro_2	TSPAN18	0.105014852	6.08E-09	-0.023378826	-0.624214665	-0.012043016	-0.034714637	1.41E-05
Medial thalamus	Age_2SD	Tha_Astro_2	TSPOAP1	0.116023065	0.000268597	-0.010717481	-0.286156746	0.00084767	-0.022282632	0.002389764
Medial thalamus	Age_2SD	Tha_Astro_2	TTC17	0.252489953	1.80E-05	-0.005225703	-0.139526278	-0.001385061	-0.009066346	0.000704867
Medial thalamus	Age_2SD	Tha_Astro_2	TTC28	0.326402237	2.03E-06	0.004029733	0.10759388	0.006018683	0.002040783	0.000307913
Medial thalamus	Age_2SD	Tha_Astro_2	TTYH1	0.419884676	3.72E-07	-0.010175978	-0.271698614	-0.002560611	-0.017791345	0.000104194
Medial thalamus	Age_2SD	Tha_Astro_2	UNC80	0.121614538	0.003334019	-0.006764215	-0.18060453	0.001852543	-0.015380972	0.008928636
Medial thalamus	Age_2SD	Tha_Astro_2	UPF3A	0.168093657	0.001216715	-0.004613431	-0.123178595	0.002098879	-0.01132574	0.00534519
Medial thalamus	Age_2SD	Tha_Astro_2	UQCRC2	0.121964005	0.000496088	-0.00462508	-0.123489627	-0.000507284	-0.008742875	0.003284106
Medial thalamus	Age_2SD	Tha_Astro_2	VWA8	0.224357854	0.000506359	-0.008155983	-0.217764755	-0.002531613	-0.013780354	0.00330014
Medial thalamus	Age_2SD	Tha_Astro_2	WDFY3	0.348942862	0.004757868	-0.004135486	-0.110417473	0.000593697	-0.008864668	0.011223313
Medial thalamus	Age_2SD	Tha_Astro_2	WDR17	0.114625197	0.001388451	-0.004901741	-0.130876482	-4.44E-05	-0.009759124	0.005647228
Medial thalamus	Age_2SD	Tha_Astro_2	WDR49	0.287611393	0.082239755	-0.004832226	-0.129020443	0.004088904	-0.013753357	0.094565515
Medial thalamus	Age_2SD	Tha_Astro_2	WLS	0.349117596	4.04E-05	-0.007765362	-0.207335166	-0.002523143	-0.013007581	0.000990512
Medial thalamus	Age_2SD	Tha_Astro_2	XRN1	0.160230648	5.48E-05	-0.004269777	-0.114003058	-0.000879415	-0.00766014	0.001103054
Medial thalamus	Age_2SD	Tha_Astro_2	ZBTB7C	0.2939018	0.000317682	-0.004240534	-0.113222245	0.001205131	-0.009686198	0.002591795
Medial thalamus	Age_2SD	Tha_Astro_2	ZFAND3	0.336886248	0.003880775	0.003629783	0.096915196	0.005833336	0.001426229	0.009816326
Medial thalamus	Age_2SD	Tha_Astro_2	ZFHX4	0.263148698	0.000364144	-0.009166629	-0.244748986	-0.003002141	-0.015331117	0.002739355
Medial thalamus	Age_2SD	Tha_Astro_2	ZNF638	0.289009261	0.000182569	-0.00521538	-0.139250646	-0.000924995	-0.009505765	0.002078147
Medial thalamus	Age_2SD	Tha_Astro_2	ZNF704	0.185916477	0.000991889	-0.00361078	-0.096407833	0.000136734	-0.007358295	0.004768065
Medial thalamus	Age_2SD	Tha_Astro_2	ZXDC	0.192032151	0.000587772	-0.005155653	-0.137655932	0.000112904	-0.01042421	0.003537317
Medial thalamus	Age_2SD	Tha_Astro_3	ACSL6	0.500399042	3.63E-05	-0.009496077	-0.253545267	-0.006403321	-0.012588834	0.031931734
Medial thalamus	Age_2SD	Tha_Astro_3	ADAMTS9	0.459696728	5.83E-06	-0.009784843	-0.261255317	-0.00550633	-0.014063357	0.010077251
Medial thalamus	Age_2SD	Tha_Astro_3	AKAP8L	0.339451982	0.000880632	-0.003784455	-0.101044949	0.000582286	-0.008151196	0.095163296
Medial thalamus	Age_2SD	Tha_Astro_3	AOPEP	0.56424581	0.000312357	0.006446514	0.172121934	0.008502841	0.004390188	0.074614558
Medial thalamus	Age_2SD	Tha_Astro_3	APCDD1	0.428039372	9.71E-05	-0.008609294	-0.229868157	-0.004328624	-0.012889964	0.038051387
Medial thalamus	Age_2SD	Tha_Astro_3	ARHGEF10	0.473264166	0.000375284	-0.00650505	-0.173684833	-0.00215259	-0.01085751	0.074614558
Medial thalamus	Age_2SD	Tha_Astro_3	BCAN	0.277999468	0.000437413	-0.009787411	-0.261323879	-0.004000817	-0.015574005	0.074614558
Medial thalamus	Age_2SD	Tha_Astro_3	CAMK2G	0.830007981	0.000716395	-0.008908195	-0.237848808	-0.003297937	-0.014518453	0.084453169
Medial thalamus	Age_2SD	Tha_Astro_3	CD38	0.423782921	0.000531498	-0.01025328	-0.273762569	-0.005743584	-0.014762976	0.080066146
Medial thalamus	Age_2SD	Tha_Astro_3	CHURC1	0.168129822	0.000445932	-0.004260763	-0.113762366	-0.000791002	-0.007730523	0.074614558
Medial thalamus	Age_2SD	Tha_Astro_3	DYRK1A	0.414205906	4.83E-05	0.004427553	0.118215654	0.005475426	0.00337968	0.031931734
Medial thalamus	Age_2SD	Tha_Astro_3	EFR3B	0.45783453	0.000435053	-0.00502387	-0.134137342	0.000207825	-0.010255566	0.074614558
Medial thalamus	Age_2SD	Tha_Astro_3	EPB41L1	0.440276669	0.000636376	-0.008546141	-0.228181958	-0.004907722	-0.012184559	0.084453169
Medial thalamus	Age_2SD	Tha_Astro_3	GSE1	0.52886406	4.92E-05	-0.008589417	-0.229337444	-0.004424239	-0.012754596	0.031931734
Medial thalamus	Age_2SD	Tha_Astro_3	IQSEC2	0.166533653	0.000424626	-0.006449327	-0.172197028	-0.001385051	-0.011513603	0.074614558
Medial thalamus	Age_2SD	Tha_Astro_3	ITGA6	0.364724661	6.88E-05	-0.007521705	-0.200829519	-0.004335593	-0.010707817	0.035693201
Medial thalamus	Age_2SD	Tha_Astro_3	KCNIP1	0.275871242	0.000106709	-0.008754909	-0.23375606	-0.002017098	-0.015492719	0.038051387
Medial thalamus	Age_2SD	Tha_Astro_3	MINDY4	0.172918329	0.000738357	-0.005714587	-0.152579468	-0.001643627	-0.009785546	0.085107915
Medial thalamus	Age_2SD	Tha_Astro_3	NINL	0.282255919	8.65E-06	-0.008661102	-0.231251417	-0.005535934	-0.01178627	0.011222855
Medial thalamus	Age_2SD	Tha_Astro_3	NPDC1	0.295025273	0.000304534	-0.009133809	-0.243872694	-0.003466134	-0.014801484	0.074614558
Medial thalamus	Age_2SD	Tha_Astro_3	NTNG2	0.201649375	4.88E-06	-0.009970432	-0.266210533	-0.005221628	-0.014719236	0.010077251
Medial thalamus	Age_2SD	Tha_Astro_3	PLXNA4	0.331471136	6.83E-05	-0.010640305	-0.284096154	-0.006015724	-0.015264887	0.035693201
Medial thalamus	Age_2SD	Tha_Astro_3	PSD2	0.633945198	0.000358691	-0.007745411	-0.206802478	-0.004398347	-0.011092475	0.074614558
Medial thalamus	Age_2SD	Tha_Astro_3	RSRP1	0.370843309	0.00062234	-0.00739477	-0.197440369	-0.003314472	-0.011475069	0.084453169
Medial thalamus	Age_2SD	Tha_Astro_3	RYR1	0.276137271	0.000678617	-0.00929058	-0.248058499	-0.003124089	-0.015457072	0.084453169
Medial thalamus	Age_2SD	Tha_Astro_3	SEMA6A	0.354615589	0.000437913	-0.008126893	-0.216988051	-0.004178485	-0.012075301	0.074614558
Medial thalamus	Age_2SD	Tha_Astro_3	SLC25A48	0.37962224	4.41E-05	-0.008805007	-0.235093697	-0.005641739	-0.011968276	0.031931734
Medial thalamus	Age_2SD	Tha_Astro_3	SLC48A1	0.140728917	0.000193254	-0.006508777	-0.173784356	-0.002280256	-0.010737298	0.058965062
Medial thalamus	Age_2SD	Tha_Astro_3	SMARCD3	0.188081937	8.05E-05	-0.007923332	-0.211552968	-0.002184258	-0.013662406	0.037952292
Medial thalamus	Age_2SD	Tha_Astro_3	SYNDIG1	0.143921256	0.000233727	-0.014025566	-0.374482623	-0.001751324	-0.026299809	0.067352348
Medial thalamus	Age_2SD	Tha_Astro_3	TTYH1	0.499068901	0.000571129	-0.008696136	-0.232186837	-0.004570343	-0.01282193	0.080066146
Medial thalamus	Age_2SD	Tha_Astro_3	WNK2	0.521149242	0.000360414	-0.008776599	-0.234335204	-0.003177809	-0.01437539	0.074614558
Medial thalamus	Age_2SD	Tha_Astro_3	XKR6	0.121042831	0.000559567	-0.009688155	-0.258673746	-0.001165355	-0.018210956	0.080066146
Medial thalamus	Age_2SD	Tha_Astro_3	YPEL1	0.140994945	0.000440676	-0.005113628	-0.136533872	-4.50E-05	-0.0101823	0.074614558
Medial thalamus	Age_2SD	Tha_Astro_3	ZBED5	0.125831338	0.000666854	-0.004738458	-0.12651683	-0.000774939	-0.008701977	0.084453169
Medial thalamus	Age_2SD	Tha_Astro_3	ZBTB38	0.191274275	0.000114937	-0.006253595	-0.166970982	-0.002282005	-0.010225185	0.038051387
Medial thalamus	Age_2SD	Tha_Astro_3	ZNF117	0.137536579	0.000492641	-0.004649229	-0.124134406	0.000220207	-0.009518665	0.079854081
Medial thalamus	Age_2SD	Tha_ExN_CALB	ABHD3	0.877646326	0.002742077	0.004661504	0.124462154	0.00788261	0.001440398	0.067484591
Medial thalamus	Age_2SD	Tha_ExN_CALB	ACSM6	0.285180573	0.001894106	-0.003574435	-0.095437415	-0.001603277	-0.005545593	0.05479087
Medial thalamus	Age_2SD	Tha_ExN_CALB	ADAM12	0.635118306	3.71E-06	-0.009736774	-0.25997186	-0.006086618	-0.01338693	0.001212822
Medial thalamus	Age_2SD	Tha_ExN_CALB	ANKS1A	0.963574097	5.30E-06	-0.006216093	-0.165969689	-0.004003853	-0.008428334	0.001444875
Medial thalamus	Age_2SD	Tha_ExN_CALB	ARPP21	0.936176837	0.001396588	0.00693898	0.185270774	0.010937433	0.002940528	0.045993587
Medial thalamus	Age_2SD	Tha_ExN_CALB	ASIC2	0.790161893	0.000333668	-0.004816932	-0.128612093	-0.00019697	-0.009436895	0.019340227
Medial thalamus	Age_2SD	Tha_ExN_CALB	B3GLCT	0.912515567	0.002962133	-0.00518127	-0.138339909	-0.001953847	-0.008408693	0.070220721
Medial thalamus	Age_2SD	Tha_ExN_CALB	B3GNT5	0.329078456	0.002472155	-0.003855413	-0.102939533	-0.001938672	-0.005772154	0.063433504
Medial thalamus	Age_2SD	Tha_ExN_CALB	BASP1	0.977272727	0.001215375	-0.005154525	-0.137625818	-0.002545952	-0.007763098	0.043387593
Medial thalamus	Age_2SD	Tha_ExN_CALB	BMERB1	0.965442092	0.000617158	0.004314589	0.115199526	0.00648594	0.002143238	0.028168005
Medial thalamus	Age_2SD	Tha_ExN_CALB	C10orf90	0.228206725	6.69E-05	-0.006068148	-0.162019542	-0.000825372	-0.011310923	0.007085659
Medial thalamus	Age_2SD	Tha_ExN_CALB	C14orf132	0.803549191	0.00014596	-0.003951206	-0.105497206	-0.002186193	-0.00571622	0.012625769
Medial thalamus	Age_2SD	Tha_ExN_CALB	C1QTNF7	0.213574097	0.004781793	-0.003640676	-0.097206053	-0.000990447	-0.006290906	0.091193336
Medial thalamus	Age_2SD	Tha_ExN_CALB	CA10	0.930261519	0.000383176	-0.004547453	-0.121416984	0.000744228	-0.009839133	0.020832239
Medial thalamus	Age_2SD	Tha_ExN_CALB	CALM2	0.963262765	0.003001723	-0.009154625	-0.244428493	-0.004214841	-0.014094409	0.070375729
Medial thalamus	Age_2SD	Tha_ExN_CALB	CARTPT	0.311332503	3.82E-05	-0.01215563	-0.32455531	-0.005789858	-0.018521401	0.005051862
Medial thalamus	Age_2SD	Tha_ExN_CALB	CCDC136	0.958281445	4.89E-05	-0.004662676	-0.124493448	-0.002715708	-0.006609644	0.005772515
Medial thalamus	Age_2SD	Tha_ExN_CALB	CCSER1	0.995641345	2.85E-06	0.009068816	0.242137398	0.0121841	0.005953533	0.00102199
Medial thalamus	Age_2SD	Tha_ExN_CALB	CDH10	0.712328767	0.003236084	0.006074843	0.162198301	0.009295973	0.002853712	0.07335962
Medial thalamus	Age_2SD	Tha_ExN_CALB	CDKL5	0.97882939	0.004443222	-0.00481417	-0.128538347	-0.002059538	-0.007568803	0.088431718
Medial thalamus	Age_2SD	Tha_ExN_CALB	CFAP299	0.26618929	0.004128471	-0.005197937	-0.138784908	-0.000534015	-0.009861858	0.084975218
Medial thalamus	Age_2SD	Tha_ExN_CALB	CFAP47	0.553549191	0.001216043	-0.004203194	-0.112225273	-0.00192046	-0.006485927	0.043387593
Medial thalamus	Age_2SD	Tha_ExN_CALB	CFAP74	0.419053549	2.86E-06	-0.004324388	-0.11546115	-0.002843445	-0.005805331	0.00102199
Medial thalamus	Age_2SD	Tha_ExN_CALB	CHRNA7	0.474470735	1.13E-05	-0.008258447	-0.220500541	-0.004859494	-0.0116574	0.002355785
Medial thalamus	Age_2SD	Tha_ExN_CALB	CIT	0.992839352	0.002038484	-0.005832442	-0.155726196	-0.002556309	-0.009108575	0.056485267
Medial thalamus	Age_2SD	Tha_ExN_CALB	CMSS1	0.971668742	0.003608903	0.003894379	0.103979914	0.007448376	0.000340381	0.078517647
Medial thalamus	Age_2SD	Tha_ExN_CALB	CNTN1	0.995952677	0.001739807	0.004403002	0.117560144	0.007047322	0.001758682	0.051909515
Medial thalamus	Age_2SD	Tha_ExN_CALB	CNTNAP5	0.927770859	0.000365858	-0.008237002	-0.219927961	-0.001394229	-0.015079776	0.020226463
Medial thalamus	Age_2SD	Tha_ExN_CALB	COL11A1	0.729140722	0.00027791	-0.004266935	-0.113927169	-0.000619138	-0.007914732	0.018095427
Medial thalamus	Age_2SD	Tha_ExN_CALB	COL5A2	0.414694894	0.002959333	-0.006223983	-0.166180351	-0.001241858	-0.011206108	0.070220721
Medial thalamus	Age_2SD	Tha_ExN_CALB	CPE	0.946762142	0.00392408	0.00479249	0.127959489	0.007818556	0.001766424	0.082296881
Medial thalamus	Age_2SD	Tha_ExN_CALB	CRHR1	0.622976339	1.53E-06	-0.004461955	-0.119134186	-0.002881875	-0.006042034	0.000702171
Medial thalamus	Age_2SD	Tha_ExN_CALB	CRLF3	0.842777086	1.87E-05	-0.005385425	-0.143790854	-0.002794038	-0.007976813	0.003401504
Medial thalamus	Age_2SD	Tha_ExN_CALB	CYBRD1	0.415940224	3.29E-07	-0.004976474	-0.132871867	-0.002994388	-0.006958561	0.000289722
Medial thalamus	Age_2SD	Tha_ExN_CALB	CYP27C1	0.839663761	3.78E-09	-0.006138122	-0.163887863	-0.004511784	-0.00776446	8.65E-06
Medial thalamus	Age_2SD	Tha_ExN_CALB	DGKB	0.874533001	3.36E-06	0.010101423	0.269707992	0.013827951	0.006374895	0.001129913
Medial thalamus	Age_2SD	Tha_ExN_CALB	DPYS	0.732254047	0.001238732	-0.006838466	-0.182587037	-0.002990562	-0.01068637	0.043387593
Medial thalamus	Age_2SD	Tha_ExN_CALB	DSCAM	0.99750934	0.000570066	0.008380668	0.223763835	0.012314103	0.004447233	0.026847069
Medial thalamus	Age_2SD	Tha_ExN_CALB	EDIL3	0.781755915	0.00279796	-0.006071564	-0.162110755	-0.001688519	-0.010454609	0.067838682
Medial thalamus	Age_2SD	Tha_ExN_CALB	EGFLAM	0.229763387	7.58E-08	-0.008171079	-0.218167809	-0.005374245	-0.010967913	8.67E-05
Medial thalamus	Age_2SD	Tha_ExN_CALB	ELL2	0.597135741	0.000949003	-0.004603555	-0.122914915	-0.002321412	-0.006885698	0.037579221
Medial thalamus	Age_2SD	Tha_ExN_CALB	ELMO1	0.918119552	2.11E-05	-0.00979514	-0.261530241	-0.004940234	-0.014650047	0.003720697
Medial thalamus	Age_2SD	Tha_ExN_CALB	ELMOD1	0.865193026	0.002623156	0.004057981	0.1083481	0.006167459	0.001948504	0.065952584
Medial thalamus	Age_2SD	Tha_ExN_CALB	EML6	0.911581569	0.000452915	0.005992757	0.160006622	0.008976324	0.00300919	0.023412832
Medial thalamus	Age_2SD	Tha_ExN_CALB	EPB41L1	0.859589041	0.000878293	0.004360164	0.116416383	0.006454147	0.002266181	0.035769336
Medial thalamus	Age_2SD	Tha_ExN_CALB	EPHA5	0.870174346	0.003220031	0.005816439	0.155298922	0.008763847	0.002869031	0.07335962
Medial thalamus	Age_2SD	Tha_ExN_CALB	FANCL	0.877646326	0.001466756	0.004400544	0.117494515	0.006776327	0.00202476	0.047822086
Medial thalamus	Age_2SD	Tha_ExN_CALB	FARP1	0.980386052	4.90E-06	-0.00491317	-0.131181646	-0.003262577	-0.006563764	0.001438015
Medial thalamus	Age_2SD	Tha_ExN_CALB	FGF5	0.124221669	0.001573768	-0.003578108	-0.095535494	-0.000101757	-0.00705446	0.049614886
Medial thalamus	Age_2SD	Tha_ExN_CALB	FHIT	0.989414695	2.38E-05	0.006382366	0.170409183	0.00879555	0.003969183	0.003910575
Medial thalamus	Age_2SD	Tha_ExN_CALB	FMN1	0.820983811	1.52E-05	0.007121609	0.190146953	0.009149335	0.005093882	0.002951371
Medial thalamus	Age_2SD	Tha_ExN_CALB	FNBP1L	0.947073474	0.005445696	-0.005310438	-0.141788689	-0.002143327	-0.008477549	0.098360095
Medial thalamus	Age_2SD	Tha_ExN_CALB	FOXO1	0.112079701	0.004925568	-0.005943359	-0.158687693	0.006301578	-0.018188297	0.09293725
Medial thalamus	Age_2SD	Tha_ExN_CALB	FTL	0.484433375	0.000263614	-0.00381508	-0.101862633	-0.001218698	-0.006411462	0.017642121
Medial thalamus	Age_2SD	Tha_ExN_CALB	GAB1	0.598692403	0.000235242	-0.004074308	-0.108784024	-0.001924926	-0.00622369	0.016222333
Medial thalamus	Age_2SD	Tha_ExN_CALB	GAB2	0.919053549	0.000279875	0.004891667	0.130607504	0.007970871	0.001812463	0.018095427
Medial thalamus	Age_2SD	Tha_ExN_CALB	GABBR1	0.941780822	0.0039988	-0.00486891	-0.129999892	-0.001827712	-0.007910107	0.082752752
Medial thalamus	Age_2SD	Tha_ExN_CALB	GLCE	0.724782067	1.21E-10	-0.005615298	-0.149928469	-0.003738802	-0.007491795	6.90E-07
Medial thalamus	Age_2SD	Tha_ExN_CALB	GNB4	0.136986301	2.39E-05	-0.00422707	-0.112862781	-0.002385405	-0.006068735	0.003910575
Medial thalamus	Age_2SD	Tha_ExN_CALB	GPHN	0.99626401	0.001169375	0.004057065	0.10832364	0.006576252	0.001537879	0.04316442
Medial thalamus	Age_2SD	Tha_ExN_CALB	GPRIN3	0.820361146	9.37E-05	0.006172604	0.164808537	0.00793702	0.004408189	0.008862865
Medial thalamus	Age_2SD	Tha_ExN_CALB	GRID2IP	0.891967621	0.001393474	-0.004950312	-0.132173319	-0.002387705	-0.007512918	0.045993587
Medial thalamus	Age_2SD	Tha_ExN_CALB	GRIK1	0.47135741	0.004654448	-0.006528625	-0.174314295	0.013717256	-0.026774507	0.090587585
Medial thalamus	Age_2SD	Tha_ExN_CALB	GRIN2B	0.994084682	0.000529812	-0.006669465	-0.178074707	-0.003310532	-0.010028398	0.025800696
Medial thalamus	Age_2SD	Tha_ExN_CALB	GRM3	0.852428394	0.000797194	0.009773669	0.260956959	0.014469205	0.005078133	0.033295935
Medial thalamus	Age_2SD	Tha_ExN_CALB	GUCY1B1	0.816002491	0.000873135	0.004623915	0.12345852	0.00668696	0.002560869	0.035686282
Medial thalamus	Age_2SD	Tha_ExN_CALB	HCN1	0.752801993	0.000332228	0.006542859	0.174694348	0.008921261	0.004164458	0.019340227
Medial thalamus	Age_2SD	Tha_ExN_CALB	HHIP	0.534557908	4.89E-05	-0.004274964	-0.114141551	-0.000818393	-0.007731536	0.005772515
Medial thalamus	Age_2SD	Tha_ExN_CALB	HOOK2	0.853985056	6.72E-06	-0.004170703	-0.11135777	-0.002192821	-0.006148585	0.001612177
Medial thalamus	Age_2SD	Tha_ExN_CALB	HRH2	0.252179328	0.00163846	-0.003589188	-0.095831307	-0.001250025	-0.00592835	0.050386398
Medial thalamus	Age_2SD	Tha_ExN_CALB	HS3ST3B1	0.128580324	0.00038274	-0.006181636	-0.165049673	-0.001685074	-0.010678197	0.020832239
Medial thalamus	Age_2SD	Tha_ExN_CALB	IFNGR2	0.796388543	1.57E-05	-0.003935862	-0.105087515	-0.000816331	-0.007055393	0.002988518
Medial thalamus	Age_2SD	Tha_ExN_CALB	IL7	0.563511831	0.00074594	-0.004360963	-0.116437716	-0.000203522	-0.008518404	0.031685361
Medial thalamus	Age_2SD	Tha_ExN_CALB	IMMP2L	0.98007472	0.002138734	0.006533054	0.174432535	0.010241081	0.002825026	0.057862102
Medial thalamus	Age_2SD	Tha_ExN_CALB	ITSN1	0.981942715	4.16E-05	-0.003614383	-0.09650403	-0.002234388	-0.004994378	0.005251784
Medial thalamus	Age_2SD	Tha_ExN_CALB	KCNIP1	0.22633873	0.001054329	-0.006657222	-0.177747823	0.001662632	-0.014977076	0.040446803
Medial thalamus	Age_2SD	Tha_ExN_CALB	KCNK13	0.5	0.000211747	-0.005695861	-0.152079487	-0.003156922	-0.008234799	0.015735285
Medial thalamus	Age_2SD	Tha_ExN_CALB	KCNN3	0.918742217	0.000218811	-0.005416124	-0.144610523	-0.002937548	-0.007894701	0.015976159
Medial thalamus	Age_2SD	Tha_ExN_CALB	KCTD17	0.775529265	2.97E-05	-0.00556275	-0.148525412	-0.003255638	-0.007869861	0.004597527
Medial thalamus	Age_2SD	Tha_ExN_CALB	KIF26B	0.681195517	3.36E-05	-0.004836899	-0.129145211	-0.001973161	-0.007700637	0.004733929
Medial thalamus	Age_2SD	Tha_ExN_CALB	KLF12	0.963574097	0.001121043	0.004983041	0.133047208	0.007487132	0.002478951	0.042063004
Medial thalamus	Age_2SD	Tha_ExN_CALB	LAMA2	0.372353674	0.000562473	-0.004503374	-0.120240075	-0.000348202	-0.008658546	0.026658811
Medial thalamus	Age_2SD	Tha_ExN_CALB	LAMB1	0.776774595	0.000155601	-0.004388111	-0.11716256	-0.002516901	-0.006259321	0.013093349
Medial thalamus	Age_2SD	Tha_ExN_CALB	LHFPL6	0.320672478	8.60E-05	-0.006411311	-0.171181999	-0.00214629	-0.010676332	0.008411126
Medial thalamus	Age_2SD	Tha_ExN_CALB	LIPG	0.188978829	2.65E-07	-0.005147261	-0.137431881	-0.003148708	-0.007145815	0.00025272
Medial thalamus	Age_2SD	Tha_ExN_CALB	LNX1	0.897882939	9.15E-05	-0.003767683	-0.100597137	-0.001994988	-0.005540378	0.008727991
Medial thalamus	Age_2SD	Tha_ExN_CALB	LRRC3B	0.926525529	0.000491001	-0.005067953	-0.135314335	-0.002697148	-0.007438757	0.024767988
Medial thalamus	Age_2SD	Tha_ExN_CALB	LRRN2	0.904109589	5.07E-06	-0.004774694	-0.127484325	-0.002978424	-0.006570963	0.001444875
Medial thalamus	Age_2SD	Tha_ExN_CALB	LTBP1	0.652864259	0.004697677	0.005149829	0.137500444	0.007351426	0.002948233	0.090948652
Medial thalamus	Age_2SD	Tha_ExN_CALB	MAK	0.648194271	1.61E-05	-0.004727007	-0.126211085	-0.002316551	-0.007137463	0.003014997
Medial thalamus	Age_2SD	Tha_ExN_CALB	MAN1C1	0.922166874	0.001924776	-0.004194604	-0.11199592	-0.001044271	-0.007344937	0.055205866
Medial thalamus	Age_2SD	Tha_ExN_CALB	MBNL2	0.954234122	1.34E-05	0.004900594	0.130845869	0.007696445	0.002104744	0.00268296
Medial thalamus	Age_2SD	Tha_ExN_CALB	MEGF10	0.631693649	9.85E-06	-0.005196591	-0.138748983	-0.002971827	-0.007421355	0.002126536
Medial thalamus	Age_2SD	Tha_ExN_CALB	MGLL	0.955479452	0.000229761	-0.004627989	-0.123567301	-0.002579932	-0.006676046	0.016045676
Medial thalamus	Age_2SD	Tha_ExN_CALB	MLIP	0.820672478	4.42E-05	0.005602629	0.149590204	0.007190594	0.004014665	0.005439064
Medial thalamus	Age_2SD	Tha_ExN_CALB	MSI2	0.837484433	0.000358762	0.004779401	0.127609997	0.007462279	0.002096522	0.020027651
Medial thalamus	Age_2SD	Tha_ExN_CALB	MTCL1	0.832503113	4.55E-05	0.004721605	0.126066863	0.006301189	0.003142021	0.005482686
Medial thalamus	Age_2SD	Tha_ExN_CALB	MTUS1	0.805105853	4.14E-05	0.003998119	0.10674979	0.005397929	0.00259831	0.005251784
Medial thalamus	Age_2SD	Tha_ExN_CALB	MYOF	0.153798257	0.000588363	-0.00504615	-0.134732218	-0.001399013	-0.008693288	0.027260025
Medial thalamus	Age_2SD	Tha_ExN_CALB	NALCN	0.984433375	0.003594361	0.003600181	0.096124827	0.005612852	0.001587509	0.078499746
Medial thalamus	Age_2SD	Tha_ExN_CALB	NCAN	0.868306351	2.36E-05	-0.004013869	-0.107170309	-0.002345167	-0.005682572	0.003910575
Medial thalamus	Age_2SD	Tha_ExN_CALB	NDST4	0.530510585	0.005513731	0.003810394	0.101737507	0.005687047	0.00193374	0.098906266
Medial thalamus	Age_2SD	Tha_ExN_CALB	NEBL	0.920298879	6.01E-07	0.010784484	0.287945734	0.018803207	0.002765762	0.000404866
Medial thalamus	Age_2SD	Tha_ExN_CALB	NECAB1	0.95516812	0.000294233	-0.005908319	-0.157752129	-0.002156811	-0.009659828	0.018400034
Medial thalamus	Age_2SD	Tha_ExN_CALB	NEK11	0.947696139	0.000395497	0.00470513	0.125626974	0.007299804	0.002110456	0.020954014
Medial thalamus	Age_2SD	Tha_ExN_CALB	NELL1	0.399439601	0.000747557	-0.009091895	-0.242753588	-0.002061423	-0.016122366	0.031685361
Medial thalamus	Age_2SD	Tha_ExN_CALB	NEMF	0.923723537	4.18E-05	0.004159557	0.111060176	0.005840306	0.002478808	0.005251784
Medial thalamus	Age_2SD	Tha_ExN_CALB	NETO2	0.918430884	5.70E-06	-0.005992867	-0.160009538	-0.003653999	-0.008331735	0.001469037
Medial thalamus	Age_2SD	Tha_ExN_CALB	NKAIN2	0.99626401	0.005378606	-0.008784752	-0.234552867	-0.003601047	-0.013968456	0.097692014
Medial thalamus	Age_2SD	Tha_ExN_CALB	NPAS2	0.954545455	0.000388608	0.007199367	0.192223094	0.011869517	0.002529217	0.020900809
Medial thalamus	Age_2SD	Tha_ExN_CALB	NR3C2	0.962017435	4.98E-05	0.005762673	0.153863373	0.008083379	0.003441967	0.005775707
Medial thalamus	Age_2SD	Tha_ExN_CALB	NRP1	0.654109589	5.24E-07	-0.011221798	-0.299622005	-0.007559713	-0.014883882	0.000402699
Medial thalamus	Age_2SD	Tha_ExN_CALB	NRSN1	0.936176837	0.003955109	-0.004158787	-0.11103962	-0.001447982	-0.006869592	0.082420292
Medial thalamus	Age_2SD	Tha_ExN_CALB	NRXN3	0.794520548	0.001274466	-0.011473886	-0.306352747	-0.001254932	-0.02169284	0.043930674
Medial thalamus	Age_2SD	Tha_ExN_CALB	OGFRL1	0.879202989	0.004390656	-0.004026548	-0.107508834	-0.001575722	-0.006477374	0.087827073
Medial thalamus	Age_2SD	Tha_ExN_CALB	OSBPL5	0.866127024	3.87E-06	-0.005217709	-0.139312824	-0.003099807	-0.007335611	0.00123152
Medial thalamus	Age_2SD	Tha_ExN_CALB	P2RY14	0.609900374	4.34E-06	-0.005843248	-0.156014729	-0.002442721	-0.009243775	0.00134196
Medial thalamus	Age_2SD	Tha_ExN_CALB	PAK1	0.971046077	0.002998197	-0.003844702	-0.102653532	-0.001725661	-0.005963742	0.070375729
Medial thalamus	Age_2SD	Tha_ExN_CALB	PAPPA	0.573474471	3.66E-05	-0.006644091	-0.177397227	-0.003889351	-0.009398831	0.004983383
Medial thalamus	Age_2SD	Tha_ExN_CALB	PCBP3	0.840909091	3.25E-05	0.004631286	0.123655334	0.006201591	0.003060981	0.004711393
Medial thalamus	Age_2SD	Tha_ExN_CALB	PCDH19	0.375155666	0.002225804	-0.004238106	-0.113157441	-0.001897645	-0.006578567	0.058691483
Medial thalamus	Age_2SD	Tha_ExN_CALB	PDE3A	0.674034869	3.75E-05	0.005377321	0.14357448	0.007156468	0.003598175	0.00504472
Medial thalamus	Age_2SD	Tha_ExN_CALB	PDLIM5	0.677770859	0.00376687	-0.004977268	-0.132893055	-0.001167494	-0.008787042	0.079980201
Medial thalamus	Age_2SD	Tha_ExN_CALB	PDZRN4	0.646637609	0.002289587	0.005021385	0.134070976	0.007052743	0.002990027	0.059821985
Medial thalamus	Age_2SD	Tha_ExN_CALB	PLAGL1	0.737858032	0.001995475	0.003727236	0.099517211	0.005239218	0.002215255	0.055971122
Medial thalamus	Age_2SD	Tha_ExN_CALB	PLCB1	0.979452055	0.00285205	0.018057943	0.482147079	0.029371776	0.00674411	0.06880016
Medial thalamus	Age_2SD	Tha_ExN_CALB	PLXNA4	0.96014944	0.003190179	-0.005738187	-0.153209581	-0.002308677	-0.009167696	0.073016818
Medial thalamus	Age_2SD	Tha_ExN_CALB	PPFIBP1	0.978206725	0.000335633	-0.006054857	-0.161664673	-0.002841806	-0.009267907	0.019340227
Medial thalamus	Age_2SD	Tha_ExN_CALB	PRKCG	0.681818182	2.32E-05	-0.00367061	-0.098005297	-0.002069672	-0.005271549	0.003910575
Medial thalamus	Age_2SD	Tha_ExN_CALB	PTCHD1	0.366127024	0.000289913	-0.003757222	-0.100317834	-0.002167413	-0.005347031	0.01833018
Medial thalamus	Age_2SD	Tha_ExN_CALB	PTPRN	0.808219178	6.03E-06	0.003926703	0.10484297	0.005316829	0.002536577	0.001499415
Medial thalamus	Age_2SD	Tha_ExN_CALB	PVALB	0.315691158	0.001977055	-0.004613982	-0.123193314	-0.002060269	-0.007167694	0.055727616
Medial thalamus	Age_2SD	Tha_ExN_CALB	RAB3C	0.98505604	0.003491981	-0.004813048	-0.128508384	-0.002070545	-0.007555551	0.076998508
Medial thalamus	Age_2SD	Tha_ExN_CALB	RAI14	0.634184309	5.63E-07	-0.00591425	-0.157910466	-0.003861219	-0.00796728	0.000402699
Medial thalamus	Age_2SD	Tha_ExN_CALB	RASSF3	0.780821918	0.000392666	-0.006298216	-0.168162375	-0.003177489	-0.009418943	0.020900809
Medial thalamus	Age_2SD	Tha_ExN_CALB	RCAN1	0.861768369	7.56E-07	-0.004095456	-0.109348664	-0.002554499	-0.005636412	0.00041197
Medial thalamus	Age_2SD	Tha_ExN_CALB	RGS8	0.891656289	8.63E-06	-0.005818604	-0.155356739	-0.003673288	-0.007963921	0.00191685
Medial thalamus	Age_2SD	Tha_ExN_CALB	RHBDL2	0.553549191	0.000133883	-0.003577314	-0.095514297	-0.001870567	-0.005284062	0.011877182
Medial thalamus	Age_2SD	Tha_ExN_CALB	RIT2	0.871731009	0.004120324	0.00617168	0.16478385	0.00973844	0.00260492	0.084960331
Medial thalamus	Age_2SD	Tha_ExN_CALB	ROBO3	0.2001868	7.68E-06	-0.003664087	-0.09783112	-0.000790698	-0.006537476	0.00175716
Medial thalamus	Age_2SD	Tha_ExN_CALB	RPS6KA2	0.865193026	0.001844492	0.007453393	0.199005594	0.011713444	0.003193342	0.053985591
Medial thalamus	Age_2SD	Tha_ExN_CALB	SCAI	0.979452055	0.000630377	-0.003774928	-0.100790578	-0.00179743	-0.005752426	0.028513992
Medial thalamus	Age_2SD	Tha_ExN_CALB	SCN3A	0.979140722	6.48E-05	-0.00467976	-0.124949581	-0.002407297	-0.006952222	0.006934041
Medial thalamus	Age_2SD	Tha_ExN_CALB	SDC2	0.53486924	1.98E-07	-0.004865001	-0.129895531	-0.002553629	-0.007176373	0.000205763
Medial thalamus	Age_2SD	Tha_ExN_CALB	SEMA3D	0.226961395	0.002224666	-0.005946793	-0.158779367	-0.002087528	-0.009806057	0.058691483
Medial thalamus	Age_2SD	Tha_ExN_CALB	SH3D19	0.909713574	2.70E-06	0.007038159	0.187918855	0.009400459	0.00467586	0.00102199
Medial thalamus	Age_2SD	Tha_ExN_CALB	SLC16A10	0.754047323	0.001895944	0.00363726	0.09711484	0.005132117	0.002142403	0.05479087
Medial thalamus	Age_2SD	Tha_ExN_CALB	SLC1A1	0.558530511	6.82E-07	-0.004361776	-0.116459417	-0.002807853	-0.005915699	0.00041197
Medial thalamus	Age_2SD	Tha_ExN_CALB	SLC4A4	0.614570361	7.47E-05	-0.008489371	-0.226666207	-0.004948345	-0.012030397	0.007701675
Medial thalamus	Age_2SD	Tha_ExN_CALB	SLC6A15	0.862391034	0.000185525	0.004346623	0.116054836	0.006615324	0.002077922	0.01486695
Medial thalamus	Age_2SD	Tha_ExN_CALB	SMPD3	0.569738481	2.06E-06	-0.00436173	-0.1164582	-0.002746849	-0.005976612	0.000871942
Medial thalamus	Age_2SD	Tha_ExN_CALB	SOS1	0.969800747	0.000228053	0.004256221	0.113641104	0.006725529	0.001786914	0.016045676
Medial thalamus	Age_2SD	Tha_ExN_CALB	SPOCK3	0.840286426	3.54E-09	0.005265345	0.140584708	0.010750489	-0.000219799	8.65E-06
Medial thalamus	Age_2SD	Tha_ExN_CALB	ST8SIA6	0.839975093	0.001291792	-0.007517674	-0.200721888	-0.00366623	-0.011369117	0.044147079
Medial thalamus	Age_2SD	Tha_ExN_CALB	STUM	0.849003736	0.000460356	-0.005204903	-0.138970903	-0.00276675	-0.007643056	0.023414745
Medial thalamus	Age_2SD	Tha_ExN_CALB	SUPT3H	0.988169365	0.001345645	0.004315227	0.11521655	0.006565981	0.002064473	0.045292825
Medial thalamus	Age_2SD	Tha_ExN_CALB	SYN3	0.881382316	0.001344826	0.007519643	0.200774475	0.011178508	0.003860778	0.045292825
Medial thalamus	Age_2SD	Tha_ExN_CALB	SYT9	0.96513076	3.59E-05	-0.006633547	-0.177115714	-0.003742603	-0.009524492	0.004951493
Medial thalamus	Age_2SD	Tha_ExN_CALB	TAFA2	0.881382316	0.001827531	0.010485984	0.279975781	0.01558622	0.005385748	0.053629434
Medial thalamus	Age_2SD	Tha_ExN_CALB	TAFA5	0.925902864	0.002170698	-0.004204233	-0.112253016	-0.001949481	-0.006458985	0.058413305
Medial thalamus	Age_2SD	Tha_ExN_CALB	THSD7B	0.196139477	0.003897461	-0.010853316	-0.289783545	0.000890609	-0.022597242	0.081989972
Medial thalamus	Age_2SD	Tha_ExN_CALB	TMEFF2	0.958592777	0.002770529	-0.00691357	-0.184592309	-0.002896375	-0.010930764	0.06760328
Medial thalamus	Age_2SD	Tha_ExN_CALB	TMEM132B	0.96762142	0.00387756	-0.006042524	-0.16133538	-0.001704589	-0.010380458	0.081989972
Medial thalamus	Age_2SD	Tha_ExN_CALB	TMEM163	0.982876712	0.000684979	-0.005445788	-0.145402536	-0.002818955	-0.008072621	0.030149631
Medial thalamus	Age_2SD	Tha_ExN_CALB	TNS3	0.504358655	1.72E-05	-0.004515966	-0.120576294	-0.002653151	-0.006378781	0.003183016
Medial thalamus	Age_2SD	Tha_ExN_CALB	TPK1	0.877957659	1.04E-05	0.00364959	0.097444047	0.005078214	0.002220965	0.002208053
Medial thalamus	Age_2SD	Tha_ExN_CALB	TRPS1	0.980697385	0.000195222	-0.006905373	-0.184373458	-0.002940995	-0.010869751	0.015407742
Medial thalamus	Age_2SD	Tha_ExN_CALB	TSPAN14	0.789539228	2.56E-05	-0.004393559	-0.11730802	-0.002309471	-0.006477647	0.004118486
Medial thalamus	Age_2SD	Tha_ExN_CALB	TUBB6	0.175280199	2.87E-11	-0.005427451	-0.144912929	-0.003778556	-0.007076345	3.28E-07
Medial thalamus	Age_2SD	Tha_ExN_CALB	UTY	0.708281445	0.002345345	0.005322351	0.142106775	0.008282321	0.002362381	0.06086196
Medial thalamus	Age_2SD	Tha_ExN_CALB	VGLL4	0.946450809	0.00011609	0.004418343	0.117969752	0.007540334	0.001296351	0.010460892
Medial thalamus	Age_2SD	Tha_ExN_CALB	ZBTB7C	0.624844334	5.77E-06	-0.007521993	-0.20083722	-0.00408279	-0.010961197	0.001469037
Medial thalamus	Age_2SD	Tha_ExN_CALB	ZHX2	0.838729763	0.000501666	-0.005779544	-0.154313836	-0.002538546	-0.009020543	0.025049215
Medial thalamus	Age_2SD	Tha_ExN_CALB	ZNF608	0.829389788	6.74E-08	-0.003720031	-0.09932484	-0.001582012	-0.005858051	8.57E-05
Medial thalamus	Age_2SD	Tha_ExN_CALB	ZSWIM6	0.978518057	0.000143167	-0.00571187	-0.152506918	-0.003275143	-0.008148596	0.012506934
Medial thalamus	Age_2SD	Tha_ExN_PVALB_1	ABHD3	0.932414981	0.005952017	0.004644074	0.123996769	0.008299608	0.000988539	0.040006677
Medial thalamus	Age_2SD	Tha_ExN_PVALB_1	ABLIM1	0.984674989	0.012993141	-0.003968437	-0.105957276	-0.000772783	-0.007164091	0.063658764
Medial thalamus	Age_2SD	Tha_ExN_PVALB_1	ACVR1	0.870856651	2.52E-11	-0.0044278	-0.118222252	-0.003053515	-0.005802084	4.19E-08
Medial thalamus	Age_2SD	Tha_ExN_PVALB_1	ADAM12	0.96039604	1.50E-06	-0.009057376	-0.241831943	-0.005280548	-0.012834205	0.000146937
Medial thalamus	Age_2SD	Tha_ExN_PVALB_1	ADAM23	0.999397331	0.023019185	-0.007134281	-0.190485306	-0.001861387	-0.012407175	0.087654892
Medial thalamus	Age_2SD	Tha_ExN_PVALB_1	ADGRL2	0.959104606	0.000366294	0.004387699	0.117151558	0.007664649	0.001110749	0.00684219
Medial thalamus	Age_2SD	Tha_ExN_PVALB_1	AFF3	0.994403788	0.019185674	0.005033638	0.134398131	0.008718856	0.001348419	0.079081
Medial thalamus	Age_2SD	Tha_ExN_PVALB_1	AK5	0.964959105	0.013101256	-0.004257656	-0.11367942	-0.00049351	-0.008021802	0.063847574
Medial thalamus	Age_2SD	Tha_ExN_PVALB_1	ANKRD33B	0.908049935	5.11E-08	-0.004556579	-0.121660672	-0.002722043	-0.006391116	1.22E-05
Medial thalamus	Age_2SD	Tha_ExN_PVALB_1	ATL1	0.964786913	1.92E-06	-0.003695826	-0.09867856	-0.002138507	-0.005253146	0.000184176
Medial thalamus	Age_2SD	Tha_ExN_PVALB_1	ATP2A2	0.988204907	0.017311169	-0.006606645	-0.176397415	-0.001493346	-0.011719944	0.074613954
Medial thalamus	Age_2SD	Tha_ExN_PVALB_1	BASP1	0.974773999	2.97E-05	-0.00583493	-0.155792623	-0.003215978	-0.008453881	0.001246154
Medial thalamus	Age_2SD	Tha_ExN_PVALB_1	BBS9	0.962117951	0.017737797	0.003680809	0.098277601	0.006232901	0.001128717	0.075539556
Medial thalamus	Age_2SD	Tha_ExN_PVALB_1	BTBD9	0.983469651	0.000280008	0.003851992	0.102848199	0.005788344	0.001915641	0.005734546
Medial thalamus	Age_2SD	Tha_ExN_PVALB_1	C10orf90	0.383986225	3.24E-05	-0.004198422	-0.112097862	-0.001486334	-0.00691051	0.001331549
Medial thalamus	Age_2SD	Tha_ExN_PVALB_1	C14orf132	0.574773999	3.88E-11	-0.005047394	-0.134765414	-0.003511579	-0.006583208	4.53E-08
Medial thalamus	Age_2SD	Tha_ExN_PVALB_1	CA10	0.760309944	0.000118236	-0.00718978	-0.191967119	-0.002060213	-0.012319347	0.003366722
Medial thalamus	Age_2SD	Tha_ExN_PVALB_1	CACNA1G	0.95436935	0.000190351	-0.003729783	-0.099585219	-0.00130148	-0.006158087	0.004537277
Medial thalamus	Age_2SD	Tha_ExN_PVALB_1	CACNG5	0.907447266	0.000280266	-0.003710338	-0.09906602	-0.001524162	-0.005896514	0.005734546
Medial thalamus	Age_2SD	Tha_ExN_PVALB_1	CADM2	0.999913904	0.004460183	0.006703025	0.178970778	0.010452398	0.002953652	0.033627356
Medial thalamus	Age_2SD	Tha_ExN_PVALB_1	CALM2	0.982780887	0.000154694	-0.009547882	-0.254928437	-0.004843648	-0.014252115	0.004024795
Medial thalamus	Age_2SD	Tha_ExN_PVALB_1	CAMK1D	0.988463194	0.016702541	-0.003996548	-0.106707841	-0.000789573	-0.007203524	0.07301563
Medial thalamus	Age_2SD	Tha_ExN_PVALB_1	CAMK2A	0.992681877	0.008953775	-0.005867878	-0.156672348	-0.002303427	-0.009432329	0.051335564
Medial thalamus	Age_2SD	Tha_ExN_PVALB_1	CAMK4	0.977270771	0.005427002	0.004990664	0.133250728	0.008155263	0.001826065	0.03791354
Medial thalamus	Age_2SD	Tha_ExN_PVALB_1	CCDC136	0.988893672	1.02E-05	-0.005776742	-0.154239015	-0.00315432	-0.008399164	0.000574852
Medial thalamus	Age_2SD	Tha_ExN_PVALB_1	CCSER1	0.995781317	1.74E-05	0.008603	0.229700102	0.01197604	0.00522996	0.000846355
Medial thalamus	Age_2SD	Tha_ExN_PVALB_1	CDH18	0.999827809	0.001909391	0.004763259	0.127179016	0.008538086	0.000988433	0.020135405
Medial thalamus	Age_2SD	Tha_ExN_PVALB_1	CFAP161	0.788635385	5.67E-06	0.004607852	0.123029642	0.005900141	0.003315563	0.000388958
Medial thalamus	Age_2SD	Tha_ExN_PVALB_1	CFAP47	0.72018941	2.63E-09	-0.004959968	-0.132431139	-0.003065029	-0.006854906	1.33E-06
Medial thalamus	Age_2SD	Tha_ExN_PVALB_1	CHRM3	0.9961257	0.000649119	0.005980674	0.159683991	0.009273746	0.002687601	0.01012575
Medial thalamus	Age_2SD	Tha_ExN_PVALB_1	CLEC16A	0.981317262	0.001824299	0.003827989	0.102207306	0.006400379	0.001255599	0.019562127
Medial thalamus	Age_2SD	Tha_ExN_PVALB_1	CLMN	0.997331037	0.021474082	-0.005904058	-0.157638348	-0.001101713	-0.010706403	0.083965751
Medial thalamus	Age_2SD	Tha_ExN_PVALB_1	CLSTN2	0.953766681	5.64E-06	-0.010917237	-0.291490233	-0.005710667	-0.016123807	0.000388958
Medial thalamus	Age_2SD	Tha_ExN_PVALB_1	CNKSR2	0.978303917	0.012176971	0.003756748	0.10030516	0.00634101	0.001172485	0.06122394
Medial thalamus	Age_2SD	Tha_ExN_PVALB_1	CNTN1	0.995953508	0.000926501	0.005471083	0.146077915	0.008258937	0.002683229	0.012730497
Medial thalamus	Age_2SD	Tha_ExN_PVALB_1	CNTN2	0.949289712	0.003040787	-0.00359486	-0.095982773	-0.001409351	-0.00578037	0.026609172
Medial thalamus	Age_2SD	Tha_ExN_PVALB_1	COL11A1	0.506672406	0.001346056	-0.005438312	-0.145202929	-0.002603067	-0.008273557	0.016009827
Medial thalamus	Age_2SD	Tha_ExN_PVALB_1	CPED1	0.229358588	0.000584491	-0.007455096	-0.199051076	-0.00015608	-0.014754113	0.009428224
Medial thalamus	Age_2SD	Tha_ExN_PVALB_1	CPNE9	0.983211365	0.000577025	-0.00521513	-0.139243981	-0.0020836	-0.008346661	0.009406712
Medial thalamus	Age_2SD	Tha_ExN_PVALB_1	CRH	0.678433061	0.000536367	-0.003609849	-0.096382963	-0.00105549	-0.006164208	0.008995532
Medial thalamus	Age_2SD	Tha_ExN_PVALB_1	CRHR1	0.894016358	7.84E-09	-0.004610483	-0.123099888	-0.002887365	-0.0063336	3.15E-06
Medial thalamus	Age_2SD	Tha_ExN_PVALB_1	CRLF3	0.850968575	0.000235379	-0.004799885	-0.128156925	-0.001956968	-0.007642801	0.005063124
Medial thalamus	Age_2SD	Tha_ExN_PVALB_1	CSMD3	0.998364184	0.008403313	0.005711911	0.152508028	0.00920196	0.002221862	0.049494199
Medial thalamus	Age_2SD	Tha_ExN_PVALB_1	CTNNA3	0.754283254	0.002508729	-0.008587318	-0.229281383	-0.000735075	-0.016439561	0.023971374
Medial thalamus	Age_2SD	Tha_ExN_PVALB_1	CTNND1	0.986913474	2.73E-06	-0.006195146	-0.165410397	-0.003044917	-0.009345375	0.000234056
Medial thalamus	Age_2SD	Tha_ExN_PVALB_1	CTSC	0.849677142	2.66E-06	-0.00503974	-0.13456107	-0.002419443	-0.007660038	0.000232687
Medial thalamus	Age_2SD	Tha_ExN_PVALB_1	CYBRD1	0.705294877	0.000137744	-0.003729213	-0.099569977	-0.001896733	-0.005561692	0.003707967
Medial thalamus	Age_2SD	Tha_ExN_PVALB_1	CYP27C1	0.821782178	5.75E-09	-0.006148951	-0.164176998	-0.00406104	-0.008236863	2.56E-06
Medial thalamus	Age_2SD	Tha_ExN_PVALB_1	DAPK1	0.984244511	3.57E-06	-0.006881561	-0.183737685	-0.003991852	-0.00977127	0.000284944
Medial thalamus	Age_2SD	Tha_ExN_PVALB_1	DCAF6	0.978045631	4.51E-05	-0.003706698	-0.098968849	-0.002171281	-0.005242116	0.001668101
Medial thalamus	Age_2SD	Tha_ExN_PVALB_1	DLGAP3	0.973826948	0.00116224	-0.004290083	-0.114545215	-0.002169523	-0.006410643	0.014765893
Medial thalamus	Age_2SD	Tha_ExN_PVALB_1	DPYSL5	0.932414981	2.82E-05	-0.003984685	-0.106391097	-0.002281709	-0.005687661	0.001205871
Medial thalamus	Age_2SD	Tha_ExN_PVALB_1	DSCAM	0.999569522	0.001424741	0.005820817	0.15541581	0.008728397	0.002913237	0.016633423
Medial thalamus	Age_2SD	Tha_ExN_PVALB_1	DYNC1I2	0.988893672	0.002012319	-0.004874333	-0.13014469	-0.002063992	-0.007684674	0.020792347
Medial thalamus	Age_2SD	Tha_ExN_PVALB_1	ECE2	0.934309083	0.000562601	-0.004383283	-0.117033644	-0.001892884	-0.006873682	0.00928849
Medial thalamus	Age_2SD	Tha_ExN_PVALB_1	EGFLAM	0.471114938	1.34E-06	-0.007267602	-0.19404498	-0.003628381	-0.010906824	0.000137345
Medial thalamus	Age_2SD	Tha_ExN_PVALB_1	ELMO1	0.986482996	0.003290922	-0.01240412	-0.331190016	-0.005406086	-0.019402155	0.027816524
Medial thalamus	Age_2SD	Tha_ExN_PVALB_1	ENO4	0.699870857	0.018765383	-0.003679587	-0.098244964	-0.000533345	-0.006825828	0.078163494
Medial thalamus	Age_2SD	Tha_ExN_PVALB_1	EPHA4	0.99009901	0.013519252	-0.00446759	-0.119284647	-0.001012965	-0.007922215	0.064847899
Medial thalamus	Age_2SD	Tha_ExN_PVALB_1	EXT1	0.950925527	0.008559536	-0.004883372	-0.13038603	-0.001792092	-0.007974652	0.050093875
Medial thalamus	Age_2SD	Tha_ExN_PVALB_1	EXTL2	0.948514851	0.002008557	-0.003604687	-0.096245154	-0.001326464	-0.005882911	0.020792347
Medial thalamus	Age_2SD	Tha_ExN_PVALB_1	FAM135B	0.984416703	0.019186777	0.005349462	0.142830634	0.008921873	0.001777051	0.079081
Medial thalamus	Age_2SD	Tha_ExN_PVALB_1	FAM53B	0.957296599	0.027253716	-0.004313258	-0.115164	-0.001263586	-0.007362931	0.096497361
Medial thalamus	Age_2SD	Tha_ExN_PVALB_1	FBXL17	0.996039604	2.66E-07	0.004124013	0.110111156	0.005497853	0.002750174	4.13E-05
Medial thalamus	Age_2SD	Tha_ExN_PVALB_1	FBXL2	0.958071459	7.52E-05	-0.003683347	-0.098345356	-0.001647469	-0.005719224	0.002489986
Medial thalamus	Age_2SD	Tha_ExN_PVALB_1	FHIT	0.990443392	2.04E-05	0.007413672	0.197945053	0.010330208	0.004497136	0.000957194
Medial thalamus	Age_2SD	Tha_ExN_PVALB_1	FMN1	0.878433061	2.01E-07	0.005907464	0.157729276	0.007764436	0.004050491	3.40E-05
Medial thalamus	Age_2SD	Tha_ExN_PVALB_1	FMNL2	0.97339647	8.38E-05	-0.005198755	-0.138806768	-0.002740909	-0.007656601	0.002729964
Medial thalamus	Age_2SD	Tha_ExN_PVALB_1	FXYD6	0.694188549	0.000354656	-0.004226101	-0.112836898	-0.00199814	-0.006454062	0.00668912
Medial thalamus	Age_2SD	Tha_ExN_PVALB_1	GAB1	0.88136031	0.001855471	-0.006263991	-0.167248572	-0.00202484	-0.010503142	0.019795179
Medial thalamus	Age_2SD	Tha_ExN_PVALB_1	GABBR1	0.978562204	0.004029302	-0.004811141	-0.128457471	-0.000977017	-0.008645265	0.031605344
Medial thalamus	Age_2SD	Tha_ExN_PVALB_1	GALNT14	0.991476539	0.003139219	-0.005208517	-0.139067408	-0.002409168	-0.008007866	0.027004232
Medial thalamus	Age_2SD	Tha_ExN_PVALB_1	GLCE	0.909857942	3.43E-05	-0.006045614	-0.161417901	-0.002738606	-0.009352622	0.001382715
Medial thalamus	Age_2SD	Tha_ExN_PVALB_1	GLDC	0.102281533	0.007940263	-0.003779221	-0.100905206	0.008916048	-0.01647449	0.047830336
Medial thalamus	Age_2SD	Tha_ExN_PVALB_1	GLUL	0.154541541	0.002860541	-0.007061411	-0.18853968	0.050256544	-0.064379367	0.025687571
Medial thalamus	Age_2SD	Tha_ExN_PVALB_1	GNB4	0.199913904	1.12E-06	-0.004105909	-0.10962778	-0.002572835	-0.005638984	0.000123127
Medial thalamus	Age_2SD	Tha_ExN_PVALB_1	GNG4	0.281274214	4.17E-08	-0.005730297	-0.15299894	-0.00382517	-0.007635424	1.03E-05
Medial thalamus	Age_2SD	Tha_ExN_PVALB_1	GP1BB	0.861988808	2.57E-08	-0.004644419	-0.124005976	-0.003025679	-0.006263158	7.30E-06
Medial thalamus	Age_2SD	Tha_ExN_PVALB_1	GPC1	0.926043909	0.004020733	-0.003588781	-0.09582046	-0.00134754	-0.005830022	0.031580639
Medial thalamus	Age_2SD	Tha_ExN_PVALB_1	GPC4	0.131726216	6.15E-06	-0.006093793	-0.162704267	-0.000316968	-0.011870617	0.000411681
Medial thalamus	Age_2SD	Tha_ExN_PVALB_1	GPHN	0.998105898	0.000382787	0.004303495	0.114903304	0.006549044	0.002057945	0.007093423
Medial thalamus	Age_2SD	Tha_ExN_PVALB_1	GRIA3	0.940766251	0.000305365	0.005715493	0.152603676	0.008486855	0.002944132	0.006052707
Medial thalamus	Age_2SD	Tha_ExN_PVALB_1	GRID2	0.972363323	7.15E-05	0.012019077	0.320909345	0.017082584	0.00695557	0.00238684
Medial thalamus	Age_2SD	Tha_ExN_PVALB_1	GRIK1	0.470598364	0.001378318	-0.005347406	-0.142775727	0.009828086	-0.020522897	0.016360163
Medial thalamus	Age_2SD	Tha_ExN_PVALB_1	GRM3	0.880413259	0.000127749	0.008211645	0.219250911	0.011705243	0.004718046	0.003528539
Medial thalamus	Age_2SD	Tha_ExN_PVALB_1	GRM5	0.999569522	0.010061309	-0.005692437	-0.151988079	-0.001296572	-0.010088303	0.055266075
Medial thalamus	Age_2SD	Tha_ExN_PVALB_1	HECTD2	0.863452432	1.13E-06	-0.003873261	-0.103416075	-0.002299457	-0.005447065	0.000123127
Medial thalamus	Age_2SD	Tha_ExN_PVALB_1	HHIP	0.784416703	4.59E-08	-0.007408451	-0.197805634	-0.004258846	-0.010558055	1.12E-05
Medial thalamus	Age_2SD	Tha_ExN_PVALB_1	HIP1	0.566767111	3.11E-05	-0.00434776	-0.116085197	-0.002472825	-0.006222695	0.001289638
Medial thalamus	Age_2SD	Tha_ExN_PVALB_1	HMGB1	0.977012484	0.026203911	0.003742278	0.099918818	0.006967958	0.000516598	0.094444274
Medial thalamus	Age_2SD	Tha_ExN_PVALB_1	HNRNPDL	0.953336203	1.07E-08	-0.004324809	-0.115472394	-0.002786174	-0.005863444	3.82E-06
Medial thalamus	Age_2SD	Tha_ExN_PVALB_1	HOMER2	0.897460181	3.60E-11	-0.007569476	-0.202105013	-0.005157046	-0.009981906	4.53E-08
Medial thalamus	Age_2SD	Tha_ExN_PVALB_1	HOOK2	0.892294447	0.000481574	-0.004100698	-0.109488629	-0.001814122	-0.006387273	0.00830561
Medial thalamus	Age_2SD	Tha_ExN_PVALB_1	HS3ST4	0.250968575	0.014993214	-0.008094265	-0.216116888	0.003539709	-0.019728239	0.068912028
Medial thalamus	Age_2SD	Tha_ExN_PVALB_1	IFT57	0.944554455	0.001463063	-0.004527184	-0.120875801	-0.001640176	-0.007414191	0.016934914
Medial thalamus	Age_2SD	Tha_ExN_PVALB_1	IL1RAP	0.962806715	0.00063129	-0.004984929	-0.133097611	-0.00199139	-0.007978469	0.00993025
Medial thalamus	Age_2SD	Tha_ExN_PVALB_1	ILDR2	0.988893672	0.001116667	-0.009061409	-0.241939609	-0.003652711	-0.014470106	0.014478168
Medial thalamus	Age_2SD	Tha_ExN_PVALB_1	INPP5A	0.982866982	0.001742602	-0.004732377	-0.126354453	-0.001404698	-0.008060055	0.018972813
Medial thalamus	Age_2SD	Tha_ExN_PVALB_1	KCNB2	0.940594059	6.74E-05	-0.007343761	-0.196078406	-0.002031165	-0.012656356	0.002256031
Medial thalamus	Age_2SD	Tha_ExN_PVALB_1	KCNIP1	0.221954369	0.000698416	-0.005848937	-0.156166607	0.008438825	-0.020136698	0.010627593
Medial thalamus	Age_2SD	Tha_ExN_PVALB_1	KCNJ6	0.924838571	0.001222464	-0.004228261	-0.112894582	-0.000888976	-0.007567547	0.015133668
Medial thalamus	Age_2SD	Tha_ExN_PVALB_1	KCNK13	0.918123117	8.06E-05	-0.006708048	-0.179104889	-0.003005655	-0.010410442	0.002653069
Medial thalamus	Age_2SD	Tha_ExN_PVALB_1	KCNK2	0.887645286	3.73E-11	-0.004878982	-0.130268828	-0.003226113	-0.006531852	4.53E-08
Medial thalamus	Age_2SD	Tha_ExN_PVALB_1	KCNN3	0.958588033	1.02E-05	-0.007355747	-0.196398451	-0.003806414	-0.01090508	0.000574852
Medial thalamus	Age_2SD	Tha_ExN_PVALB_1	KCTD17	0.933878605	7.24E-08	-0.006824822	-0.182222757	-0.004547475	-0.00910217	1.46E-05
Medial thalamus	Age_2SD	Tha_ExN_PVALB_1	KHDRBS3	0.968661214	0.014917974	0.006692266	0.178683512	0.011972949	0.001411584	0.068701664
Medial thalamus	Age_2SD	Tha_ExN_PVALB_1	KIAA0319	0.994662075	0.011936286	-0.006404919	-0.171011327	-0.002029355	-0.010780482	0.060570026
Medial thalamus	Age_2SD	Tha_ExN_PVALB_1	KIRREL3	0.983641842	0.005714542	-0.00792533	-0.211606318	-0.001528862	-0.014321799	0.039063855
Medial thalamus	Age_2SD	Tha_ExN_PVALB_1	KLF12	0.975462764	0.016022468	0.00389288	0.103939884	0.006762872	0.001022887	0.07133609
Medial thalamus	Age_2SD	Tha_ExN_PVALB_1	LAMB1	0.96194576	4.21E-05	-0.005294466	-0.141362241	-0.002407084	-0.008181848	0.001604208
Medial thalamus	Age_2SD	Tha_ExN_PVALB_1	LEF1	0.979681446	0.00138157	-0.007024352	-0.187550191	-0.003023089	-0.011025615	0.016382081
Medial thalamus	Age_2SD	Tha_ExN_PVALB_1	LHFPL6	0.844941885	0.000399975	-0.005689738	-0.151916009	-0.000382196	-0.01099728	0.007318845
Medial thalamus	Age_2SD	Tha_ExN_PVALB_1	LINGO1	0.931726216	9.17E-08	-0.004597076	-0.122741926	-0.002796362	-0.006397789	1.78E-05
Medial thalamus	Age_2SD	Tha_ExN_PVALB_1	LNX1	0.923288851	6.14E-09	-0.005964573	-0.1592541	-0.003781854	-0.008147292	2.56E-06
Medial thalamus	Age_2SD	Tha_ExN_PVALB_1	LRMDA	0.923374946	0.021969335	0.004559805	0.121746806	0.007826877	0.001292734	0.085187815
Medial thalamus	Age_2SD	Tha_ExN_PVALB_1	LRP2	0.23727938	0.00318559	-0.005632285	-0.150382016	-0.001116861	-0.010147709	0.027281917
Medial thalamus	Age_2SD	Tha_ExN_PVALB_1	LRP4	0.341455015	0.005281154	-0.003672001	-0.098042423	0.002574945	-0.009918947	0.037466302
Medial thalamus	Age_2SD	Tha_ExN_PVALB_1	LRRTM3	0.977184675	0.007138114	-0.009434102	-0.251890525	-0.003056787	-0.015811417	0.044612257
Medial thalamus	Age_2SD	Tha_ExN_PVALB_1	MAK	0.731381834	0.000903106	-0.004290022	-0.114543596	-0.001340431	-0.007239613	0.012606707
Medial thalamus	Age_2SD	Tha_ExN_PVALB_1	MAL2	0.869995695	9.85E-06	-0.003788083	-0.101141824	-0.002039914	-0.005536253	0.000565758
Medial thalamus	Age_2SD	Tha_ExN_PVALB_1	MAP2	0.999569522	0.017744333	0.003734517	0.099711599	0.00642699	0.001042044	0.07553979
Medial thalamus	Age_2SD	Tha_ExN_PVALB_1	MAP4K4	0.905897546	4.73E-06	-0.003859299	-0.103043293	-0.001990541	-0.005728057	0.000344895
Medial thalamus	Age_2SD	Tha_ExN_PVALB_1	MBNL2	0.968230736	4.02E-06	0.004789312	0.127874633	0.00695286	0.002625765	0.00031
Medial thalamus	Age_2SD	Tha_ExN_PVALB_1	MDGA2	0.999139044	0.012036065	0.005663183	0.151206998	0.01010375	0.001222617	0.060785255
Medial thalamus	Age_2SD	Tha_ExN_PVALB_1	MGLL	0.97107189	6.72E-06	-0.005393788	-0.144014129	-0.003026853	-0.007760722	0.00043288
Medial thalamus	Age_2SD	Tha_ExN_PVALB_1	MPRIP	0.980714593	0.001416254	-0.00423552	-0.113088397	-0.002013186	-0.006457855	0.016600055
Medial thalamus	Age_2SD	Tha_ExN_PVALB_1	MSI2	0.93921653	0.002638147	0.004684173	0.125067429	0.007760176	0.001608171	0.024727906
Medial thalamus	Age_2SD	Tha_ExN_PVALB_1	MSRB3	0.925957813	0.000590981	-0.004189195	-0.111851513	-0.001919218	-0.006459172	0.009488262
Medial thalamus	Age_2SD	Tha_ExN_PVALB_1	MTUS1	0.859147654	0.000103264	0.005318815	0.142012371	0.007435408	0.003202223	0.00313194
Medial thalamus	Age_2SD	Tha_ExN_PVALB_1	MXI1	0.908824796	0.000252575	0.003740502	0.099871411	0.00575147	0.001729535	0.005333357
Medial thalamus	Age_2SD	Tha_ExN_PVALB_1	MYO1B	0.970469221	0.000213692	-0.007117548	-0.190038541	-0.002802535	-0.011432562	0.00483649
Medial thalamus	Age_2SD	Tha_ExN_PVALB_1	MYO1D	0.780025829	0.000343015	-0.004203093	-0.112222577	-0.002023713	-0.006382473	0.006528983
Medial thalamus	Age_2SD	Tha_ExN_PVALB_1	MYOF	0.266810159	1.08E-08	-0.004876512	-0.130202883	-0.003326415	-0.00642661	3.82E-06
Medial thalamus	Age_2SD	Tha_ExN_PVALB_1	NCAN	0.927507533	3.64E-07	-0.004100172	-0.109474583	-0.002330075	-0.005870268	5.24E-05
Medial thalamus	Age_2SD	Tha_ExN_PVALB_1	NECAB1	0.938097288	0.000130942	-0.008742188	-0.233416426	-0.003912317	-0.01357206	0.003591186
Medial thalamus	Age_2SD	Tha_ExN_PVALB_1	NELL1	0.728885062	0.004186128	-0.008918259	-0.238117504	-0.000387439	-0.017449078	0.032320929
Medial thalamus	Age_2SD	Tha_ExN_PVALB_1	NEO1	0.955660783	0.00134366	-0.004322413	-0.115408439	-0.001866339	-0.006778488	0.015997653
Medial thalamus	Age_2SD	Tha_ExN_PVALB_1	NETO1	0.257167456	0.022780272	-0.010034354	-0.267917265	0.002223543	-0.022292252	0.087000933
Medial thalamus	Age_2SD	Tha_ExN_PVALB_1	NLGN1	0.999052949	0.010980391	0.006757467	0.180424365	0.010943058	0.002571876	0.057677983
Medial thalamus	Age_2SD	Tha_ExN_PVALB_1	NLGN4X	0.989065863	0.005096342	-0.005070611	-0.135385324	-0.002145474	-0.007995749	0.036523833
Medial thalamus	Age_2SD	Tha_ExN_PVALB_1	NLN	0.921222557	5.37E-10	-0.003757174	-0.100316543	-0.002620227	-0.00489412	3.65E-07
Medial thalamus	Age_2SD	Tha_ExN_PVALB_1	NMU	0.210589755	0.000542566	-0.004606319	-0.122988723	0.002020369	-0.011233007	0.009064756
Medial thalamus	Age_2SD	Tha_ExN_PVALB_1	NR3C1	0.983814034	0.000196521	-0.005967869	-0.1593421	-0.002501706	-0.009434032	0.004608955
Medial thalamus	Age_2SD	Tha_ExN_PVALB_1	NR3C2	0.982436505	0.001302909	0.005974829	0.159527941	0.009031809	0.00291785	0.015688751
Medial thalamus	Age_2SD	Tha_ExN_PVALB_1	NRG1	0.962978907	0.000455206	0.017367224	0.463704868	0.0254392	0.009295247	0.008006729
Medial thalamus	Age_2SD	Tha_ExN_PVALB_1	NRN1	0.853895824	5.65E-06	-0.003720998	-0.099350641	-0.00170495	-0.005737045	0.000388958
Medial thalamus	Age_2SD	Tha_ExN_PVALB_1	NRP1	0.949461903	0.002675863	-0.006704702	-0.179015546	-0.001656539	-0.011752865	0.024812936
Medial thalamus	Age_2SD	Tha_ExN_PVALB_1	NRSN1	0.960740422	2.23E-05	-0.004898861	-0.130799598	-0.002121706	-0.007676016	0.0010181
Medial thalamus	Age_2SD	Tha_ExN_PVALB_1	NRXN3	0.991820921	2.51E-06	-0.018683369	-0.498845945	-0.009100554	-0.028266183	0.000226822
Medial thalamus	Age_2SD	Tha_ExN_PVALB_1	NSG2	0.936461472	0.000253063	-0.00407491	-0.108800084	-0.001457428	-0.006692391	0.005334004
Medial thalamus	Age_2SD	Tha_ExN_PVALB_1	NT5DC3	0.875764098	0.000113998	-0.005411016	-0.144474125	-0.002711182	-0.00811085	0.003297174
Medial thalamus	Age_2SD	Tha_ExN_PVALB_1	NUMB	0.947481705	4.72E-07	-0.003616919	-0.09657174	-0.002300474	-0.004933364	6.25E-05
Medial thalamus	Age_2SD	Tha_ExN_PVALB_1	OGFRL1	0.895307792	0.001979485	-0.003840367	-0.102537806	-0.001483832	-0.006196903	0.020527468
Medial thalamus	Age_2SD	Tha_ExN_PVALB_1	OLFM1	0.899526474	5.78E-05	-0.00412344	-0.110095842	-0.002045551	-0.006201328	0.002005276
Medial thalamus	Age_2SD	Tha_ExN_PVALB_1	OSBPL5	0.969952647	0.001023551	-0.005701539	-0.152231104	-0.002871776	-0.008531303	0.013666107
Medial thalamus	Age_2SD	Tha_ExN_PVALB_1	P2RY14	0.652948773	0.000548949	-0.005324053	-0.14215222	-0.002022938	-0.008625168	0.009123439
Medial thalamus	Age_2SD	Tha_ExN_PVALB_1	PAK1	0.988377099	0.006235312	-0.005064479	-0.135221595	-0.001796674	-0.008332284	0.041229708
Medial thalamus	Age_2SD	Tha_ExN_PVALB_1	PAK5	0.989668532	0.002772554	-0.005600597	-0.149535935	-0.00187382	-0.009327374	0.025194511
Medial thalamus	Age_2SD	Tha_ExN_PVALB_1	PAM	0.993887215	0.022429506	0.004069809	0.108663905	0.007185044	0.000954574	0.086226359
Medial thalamus	Age_2SD	Tha_ExN_PVALB_1	PAMR1	0.798794662	0.002910839	-0.003871606	-0.103371887	-0.000627027	-0.007116186	0.025944486
Medial thalamus	Age_2SD	Tha_ExN_PVALB_1	PAPPA	0.869737409	5.07E-10	-0.007851753	-0.209641802	-0.005444023	-0.010259483	3.65E-07
Medial thalamus	Age_2SD	Tha_ExN_PVALB_1	PATJ	0.982092122	0.00827844	0.003921595	0.104706599	0.006680436	0.001162755	0.049082531
Medial thalamus	Age_2SD	Tha_ExN_PVALB_1	PCOLCE2	0.819199311	1.88E-09	-0.004040868	-0.107891189	-0.002372228	-0.005709509	1.10E-06
Medial thalamus	Age_2SD	Tha_ExN_PVALB_1	PCP4	0.993456737	0.014721921	-0.010541393	-0.281455183	-0.003146163	-0.017936622	0.068230103
Medial thalamus	Age_2SD	Tha_ExN_PVALB_1	PCSK6	0.886526044	0.00211045	-0.005430353	-0.144990416	-0.002164173	-0.008696532	0.021409406
Medial thalamus	Age_2SD	Tha_ExN_PVALB_1	PDE1C	0.210073181	0.025224227	-0.048158972	-1.285844539	0.02034199	-0.116659933	0.092080672
Medial thalamus	Age_2SD	Tha_ExN_PVALB_1	PDLIM5	0.753250108	1.00E-06	-0.004952174	-0.132223036	-0.002659479	-0.007244868	0.000115399
Medial thalamus	Age_2SD	Tha_ExN_PVALB_1	PELI2	0.953680585	0.015323051	-0.003793272	-0.101280362	-0.000228265	-0.007358279	0.069677527
Medial thalamus	Age_2SD	Tha_ExN_PVALB_1	PGBD5	0.979939733	0.000218643	-0.00433945	-0.115863317	-0.002253609	-0.006425291	0.004891568
Medial thalamus	Age_2SD	Tha_ExN_PVALB_1	PIWIL4	0.504347826	0.000222582	-0.003572785	-0.095393347	-0.001902279	-0.00524329	0.00491148
Medial thalamus	Age_2SD	Tha_ExN_PVALB_1	PLXNA4	0.98699957	0.017599308	-0.005841425	-0.155966042	-0.001802892	-0.009879958	0.075185628
Medial thalamus	Age_2SD	Tha_ExN_PVALB_1	PLXNC1	0.713043478	0.002458289	-0.004664279	-0.12453625	-0.001589121	-0.007739437	0.023641763
Medial thalamus	Age_2SD	Tha_ExN_PVALB_1	PPARGC1A	0.902625915	1.25E-08	0.005538672	0.14788253	0.006961848	0.004115495	4.29E-06
Medial thalamus	Age_2SD	Tha_ExN_PVALB_1	PPFIA2	0.996728368	0.023129771	0.004222851	0.112750113	0.007106056	0.001339646	0.087817787
Medial thalamus	Age_2SD	Tha_ExN_PVALB_1	PPFIBP1	0.992251399	0.000604774	-0.007022833	-0.187509634	-0.003683495	-0.010362171	0.009656506
Medial thalamus	Age_2SD	Tha_ExN_PVALB_1	PRICKLE2	0.993801119	0.004429177	-0.005854912	-0.156326156	-0.001841842	-0.009867982	0.033496403
Medial thalamus	Age_2SD	Tha_ExN_PVALB_1	PRKN	0.986827378	0.000966404	0.004345424	0.116022819	0.006466688	0.002224159	0.013082933
Medial thalamus	Age_2SD	Tha_ExN_PVALB_1	PTPN4	0.99922514	0.002985639	-0.004873418	-0.130120263	-0.000427579	-0.009319257	0.026444233
Medial thalamus	Age_2SD	Tha_ExN_PVALB_1	PTPRJ	0.997244942	0.00980802	-0.007187337	-0.191901907	-0.002453974	-0.011920701	0.054335685
Medial thalamus	Age_2SD	Tha_ExN_PVALB_1	R3HDM1	0.995609126	0.014341731	-0.004276542	-0.114183677	-0.00139507	-0.007158014	0.06727051
Medial thalamus	Age_2SD	Tha_ExN_PVALB_1	RAB11A	0.89281102	0.015712363	-0.004165621	-0.111222069	-0.001133271	-0.00719797	0.070586933
Medial thalamus	Age_2SD	Tha_ExN_PVALB_1	RAB37	0.951011623	0.004194157	0.004967813	0.132640613	0.008686938	0.001248688	0.032354132
Medial thalamus	Age_2SD	Tha_ExN_PVALB_1	RAI14	0.902798106	0.000298383	-0.005454524	-0.145635798	-0.002061602	-0.008847447	0.005986158
Medial thalamus	Age_2SD	Tha_ExN_PVALB_1	RALYL	0.997158846	0.018100859	0.004339694	0.115869838	0.008814639	-0.00013525	0.076428682
Medial thalamus	Age_2SD	Tha_ExN_PVALB_1	RASSF3	0.972793801	0.000220038	-0.005144871	-0.137368051	-0.002771126	-0.007518616	0.004894586
Medial thalamus	Age_2SD	Tha_ExN_PVALB_1	RBFOX2	0.995006457	2.08E-05	-0.00384537	-0.102671381	-0.002077984	-0.005612756	0.000969732
Medial thalamus	Age_2SD	Tha_ExN_PVALB_1	RCAN1	0.925182953	0.000301008	-0.005291461	-0.141282005	-0.002650248	-0.007932674	0.006007793
Medial thalamus	Age_2SD	Tha_ExN_PVALB_1	RGS16	0.946965131	0.011266045	-0.007269794	-0.194103488	-0.001187813	-0.013351774	0.058623669
Medial thalamus	Age_2SD	Tha_ExN_PVALB_1	RGS20	0.531381834	0.000118832	-0.003582574	-0.095654725	-0.001921583	-0.005243565	0.003366722
Medial thalamus	Age_2SD	Tha_ExN_PVALB_1	RGS6	0.323116659	0.022268371	-0.008327514	-0.222344613	0.010870296	-0.027525324	0.085981489
Medial thalamus	Age_2SD	Tha_ExN_PVALB_1	RGS8	0.946190271	0.004864565	-0.004016392	-0.107237679	-0.001312773	-0.006720012	0.035482706
Medial thalamus	Age_2SD	Tha_ExN_PVALB_1	RHOBTB1	0.956780026	0.003598799	-0.005001806	-0.13354821	-0.001973628	-0.008029983	0.029639671
Medial thalamus	Age_2SD	Tha_ExN_PVALB_1	RIMS2	0.999827809	0.008984988	0.088005905	2.349757672	0.844981966	-0.668970155	0.051438616
Medial thalamus	Age_2SD	Tha_ExN_PVALB_1	RIT2	0.953938872	0.00881123	0.005723471	0.152816685	0.009680637	0.001766306	0.050865096
Medial thalamus	Age_2SD	Tha_ExN_PVALB_1	RNF152	0.929487731	0.001074818	-0.003951257	-0.105498574	-0.001506431	-0.006396084	0.014092328
Medial thalamus	Age_2SD	Tha_ExN_PVALB_1	RNF165	0.95204477	3.39E-08	-0.005638157	-0.150538796	-0.003384145	-0.007892169	8.99E-06
Medial thalamus	Age_2SD	Tha_ExN_PVALB_1	RNLS	0.887903573	1.05E-05	0.003674893	0.098119641	0.005093604	0.002256182	0.000588174
Medial thalamus	Age_2SD	Tha_ExN_PVALB_1	ROBO3	0.419974171	0.000773166	-0.004390112	-0.117215983	-0.002088269	-0.006691954	0.011364466
Medial thalamus	Age_2SD	Tha_ExN_PVALB_1	RSRP1	0.940766251	0.000360333	-0.004286988	-0.114462589	-0.002054112	-0.006519865	0.006779786
Medial thalamus	Age_2SD	Tha_ExN_PVALB_1	RSU1	0.975204477	0.000137377	-0.006684536	-0.178477123	-0.003207306	-0.010161767	0.003707967
Medial thalamus	Age_2SD	Tha_ExN_PVALB_1	RTTN	0.994145502	0.009332352	-0.007239847	-0.193303902	-0.001237022	-0.013242671	0.052686103
Medial thalamus	Age_2SD	Tha_ExN_PVALB_1	SCAI	0.984588894	1.83E-05	-0.005363577	-0.143207518	-0.003241292	-0.007485863	0.00088023
Medial thalamus	Age_2SD	Tha_ExN_PVALB_1	SCN3A	0.930262591	1.08E-07	-0.00780926	-0.208507252	-0.004404832	-0.011213689	2.04E-05
Medial thalamus	Age_2SD	Tha_ExN_PVALB_1	SCOC	0.886009471	0.007859165	-0.003873396	-0.10341968	-0.000944328	-0.006802464	0.047516094
Medial thalamus	Age_2SD	Tha_ExN_PVALB_1	SDC2	0.654326302	0.001173353	-0.004288832	-0.114511821	-0.001513973	-0.007063691	0.014849726
Medial thalamus	Age_2SD	Tha_ExN_PVALB_1	SEZ6L2	0.849074473	0.01772547	0.004271898	0.114059672	0.010960675	-0.00241688	0.075514649
Medial thalamus	Age_2SD	Tha_ExN_PVALB_1	SHISA6	0.99845028	0.013621273	-0.009491543	-0.253424205	-0.003199673	-0.015783413	0.065128687
Medial thalamus	Age_2SD	Tha_ExN_PVALB_1	SHISA9	0.999397331	0.017162107	-0.005471727	-0.146095116	-0.001000333	-0.009943122	0.07425446
Medial thalamus	Age_2SD	Tha_ExN_PVALB_1	SLC18A2	0.242272923	1.86E-07	-0.004229898	-0.112938266	-0.002740909	-0.005718886	3.24E-05
Medial thalamus	Age_2SD	Tha_ExN_PVALB_1	SLC1A1	0.935083943	4.64E-07	-0.005465176	-0.145920188	-0.003130096	-0.007800255	6.21E-05
Medial thalamus	Age_2SD	Tha_ExN_PVALB_1	SLC22A23	0.970038743	0.010594827	-0.003701467	-0.098829163	-0.001287636	-0.006115297	0.056512232
Medial thalamus	Age_2SD	Tha_ExN_PVALB_1	SLC4A10	0.993112355	0.001633551	0.004092777	0.109277157	0.006297483	0.001888072	0.018116716
Medial thalamus	Age_2SD	Tha_ExN_PVALB_1	SLC4A4	0.966767111	3.84E-06	-0.008321555	-0.222185531	-0.003438957	-0.013204154	0.000301742
Medial thalamus	Age_2SD	Tha_ExN_PVALB_1	SLC8A2	0.73301765	2.67E-10	-0.004120074	-0.11000597	-0.002819693	-0.005420454	2.40E-07
Medial thalamus	Age_2SD	Tha_ExN_PVALB_1	SNRPN	0.997158846	0.000198686	0.004890082	0.130565195	0.008011725	0.001768439	0.004613323
Medial thalamus	Age_2SD	Tha_ExN_PVALB_1	SNTG1	0.608781748	0.020520757	-0.005912821	-0.157872321	0.003530449	-0.015356091	0.081870168
Medial thalamus	Age_2SD	Tha_ExN_PVALB_1	SORBS2	0.994489884	8.83E-05	0.007058628	0.188465356	0.009913479	0.004203776	0.002849849
Medial thalamus	Age_2SD	Tha_ExN_PVALB_1	SORCS1	0.92931554	0.011240161	0.007884659	0.210520393	0.012603954	0.003165363	0.058570062
Medial thalamus	Age_2SD	Tha_ExN_PVALB_1	SPTSSB	0.920792079	0.004703662	-0.003864474	-0.103181464	-0.00132733	-0.006401619	0.034854348
Medial thalamus	Age_2SD	Tha_ExN_PVALB_1	SRRM3	0.988807576	0.000119023	0.005184715	0.138431883	0.009832985	0.000536444	0.003366722
Medial thalamus	Age_2SD	Tha_ExN_PVALB_1	STMN1	0.788204907	2.20E-05	-0.003617134	-0.096577474	-0.001388222	-0.005846046	0.001009084
Medial thalamus	Age_2SD	Tha_ExN_PVALB_1	STUM	0.971760654	0.000114767	-0.005981353	-0.159702115	-0.003314742	-0.008647963	0.003311192
Medial thalamus	Age_2SD	Tha_ExN_PVALB_1	SUPT3H	0.990357297	6.41E-05	0.004520671	0.120701921	0.006413835	0.002627508	0.00216657
Medial thalamus	Age_2SD	Tha_ExN_PVALB_1	SUSD1	0.639776152	2.04E-06	-0.003849936	-0.102793302	-0.002077473	-0.0056224	0.00019374
Medial thalamus	Age_2SD	Tha_ExN_PVALB_1	SV2A	0.862247094	0.002725151	0.004338757	0.115844807	0.007329561	0.001347952	0.025045618
Medial thalamus	Age_2SD	Tha_ExN_PVALB_1	SYT9	0.982350409	1.64E-05	-0.004403688	-0.117578466	-0.002195625	-0.006611751	0.000807997
Medial thalamus	Age_2SD	Tha_ExN_PVALB_1	TAFA5	0.947309514	0.009579811	-0.004205071	-0.112275385	-0.000922794	-0.007487347	0.053580745
Medial thalamus	Age_2SD	Tha_ExN_PVALB_1	TBL1XR1	0.989151959	0.00095357	-0.004317748	-0.115283881	-0.002117484	-0.006518012	0.012973654
Medial thalamus	Age_2SD	Tha_ExN_PVALB_1	TGFBR1	0.954799828	0.006000568	-0.003932987	-0.105010761	-0.001299013	-0.006566962	0.040239168
Medial thalamus	Age_2SD	Tha_ExN_PVALB_1	TLK1	0.990271201	3.37E-05	-0.004552909	-0.121562679	-0.002593537	-0.006512282	0.001367372
Medial thalamus	Age_2SD	Tha_ExN_PVALB_1	TMEFF2	0.986052518	0.019319966	-0.004188414	-0.111830664	0.000922559	-0.009299388	0.079344226
Medial thalamus	Age_2SD	Tha_ExN_PVALB_1	TMEM163	0.995867413	0.002910681	-0.004962144	-0.132489254	-0.00220103	-0.007723258	0.025944486
Medial thalamus	Age_2SD	Tha_ExN_PVALB_1	TMSB10	0.674730951	0.000198322	-0.003776555	-0.100834021	-0.001675615	-0.005877495	0.004613323
Medial thalamus	Age_2SD	Tha_ExN_PVALB_1	TNRC6A	0.999569522	0.005952004	0.003893409	0.10395401	0.006389756	0.001397062	0.040006677
Medial thalamus	Age_2SD	Tha_ExN_PVALB_1	TRABD2A	0.808695652	3.93E-08	-0.00451604	-0.120578267	-0.002883427	-0.006148653	9.97E-06
Medial thalamus	Age_2SD	Tha_ExN_PVALB_1	TRIM36	0.891863969	1.19E-13	-0.004321685	-0.115388995	-0.003060219	-0.005583151	6.95E-10
Medial thalamus	Age_2SD	Tha_ExN_PVALB_1	TRIM9	0.998622471	0.011355423	-0.004402276	-0.117540766	-0.001655815	-0.007148737	0.058749812
Medial thalamus	Age_2SD	Tha_ExN_PVALB_1	TRMT11	0.979853638	7.87E-05	0.003992554	0.106601203	0.005644864	0.002340245	0.002599996
Medial thalamus	Age_2SD	Tha_ExN_PVALB_1	TRPC3	0.964614722	2.46E-05	-0.006776166	-0.180923635	-0.003605913	-0.009946419	0.001085785
Medial thalamus	Age_2SD	Tha_ExN_PVALB_1	TRPS1	0.974601808	0.01024789	-0.004604723	-0.122946103	-0.00137172	-0.007837726	0.055817478
Medial thalamus	Age_2SD	Tha_ExN_PVALB_1	TSPAN14	0.962806715	6.69E-08	-0.008560477	-0.228564725	-0.005615754	-0.0115052	1.39E-05
Medial thalamus	Age_2SD	Tha_ExN_PVALB_1	TSPAN2	0.843736548	6.50E-08	-0.003616572	-0.096562478	-0.002278181	-0.004954964	1.39E-05
Medial thalamus	Age_2SD	Tha_ExN_PVALB_1	TTC7A	0.871889798	6.47E-06	-0.003943154	-0.105282214	-0.002324024	-0.005562284	0.000421566
Medial thalamus	Age_2SD	Tha_ExN_PVALB_1	TUBB6	0.268962548	1.71E-12	-0.003889697	-0.103854912	-0.002733296	-0.005046098	4.98E-09
Medial thalamus	Age_2SD	Tha_ExN_PVALB_1	UNC13A	0.975376668	0.001066463	-0.004599949	-0.122818641	-0.00189163	-0.007308268	0.014045981
Medial thalamus	Age_2SD	Tha_ExN_PVALB_1	UNC5D	0.831683168	0.011386107	0.00669501	0.17875678	0.010155791	0.00323423	0.058808491
Medial thalamus	Age_2SD	Tha_ExN_PVALB_1	USP43	0.910202325	1.83E-08	-0.004470427	-0.119360406	-0.002871086	-0.006069769	5.76E-06
Medial thalamus	Age_2SD	Tha_ExN_PVALB_1	VSNL1	0.982694791	1.20E-05	-0.007358756	-0.196478788	-0.004640248	-0.010077264	0.000644955
Medial thalamus	Age_2SD	Tha_ExN_PVALB_1	VWC2	0.985191563	0.013706917	-0.006407812	-0.171088576	-0.00218934	-0.010626284	0.065451791
Medial thalamus	Age_2SD	Tha_ExN_PVALB_1	WASF1	0.96272062	0.000143248	-0.003909905	-0.104394474	-0.001892127	-0.005927684	0.003803402
Medial thalamus	Age_2SD	Tha_ExN_PVALB_1	XKR6	0.633663366	0.015436055	0.003570999	0.095345663	0.005332388	0.001809609	0.069981586
Medial thalamus	Age_2SD	Tha_ExN_PVALB_1	YEATS2	0.95962118	2.71E-06	-0.003741564	-0.099899752	-0.002468071	-0.005015056	0.000234056
Medial thalamus	Age_2SD	Tha_ExN_PVALB_1	ZBTB20	0.906328024	0.0140358	0.003905351	0.104272885	0.006507625	0.001303078	0.066450564
Medial thalamus	Age_2SD	Tha_ExN_PVALB_1	ZDHHC22	0.891777873	5.05E-06	-0.005358478	-0.14307136	-0.002769916	-0.00794704	0.000365629
Medial thalamus	Age_2SD	Tha_ExN_PVALB_1	ZFYVE16	0.982694791	1.61E-05	-0.004487611	-0.119819209	-0.002359781	-0.00661544	0.000800728
Medial thalamus	Age_2SD	Tha_ExN_PVALB_1	ZNF385D	0.986655187	0.000501399	-0.004992231	-0.13329258	-4.58E-05	-0.009938691	0.008531832
Medial thalamus	Age_2SD	Tha_ExN_PVALB_1	ZNF608	0.885923375	2.47E-05	-0.003626022	-0.096814784	-0.001300687	-0.005951357	0.00108736
Medial thalamus	Age_2SD	Tha_ExN_PVALB_1	ZPBP	0.579509255	0.001126528	-0.003695026	-0.098657197	-0.001419713	-0.005970339	0.014541315
Medial thalamus	Age_2SD	Tha_ExN_PVALB_2	ADCY1	0.958083832	0.000225665	-0.00839543	-0.224157972	-0.004509358	-0.012281502	0.076690117
Medial thalamus	Age_2SD	Tha_ExN_PVALB_2	CD163L1	0.21007984	3.43E-05	-0.005434407	-0.145098676	-0.002731303	-0.008137512	0.051649618
Medial thalamus	Age_2SD	Tha_ExN_PVALB_2	CMSS1	0.95259481	0.000255058	0.00579005	0.154594331	0.00847857	0.00310153	0.079599206
Medial thalamus	Age_2SD	Tha_ExN_PVALB_2	CRHR1	0.841816367	8.70E-05	-0.005630294	-0.150328844	-0.00283285	-0.008427738	0.052525968
Medial thalamus	Age_2SD	Tha_ExN_PVALB_2	FANCL	0.836327345	3.77E-05	0.005582849	0.149062069	0.007502592	0.003663106	0.051649618
Medial thalamus	Age_2SD	Tha_ExN_PVALB_2	FHIT	0.982035928	0.00035375	0.007711717	0.205902842	0.012000772	0.003422662	0.090662155
Medial thalamus	Age_2SD	Tha_ExN_PVALB_2	FMN1	0.781437126	0.000157823	0.006400394	0.170890515	0.008735377	0.004065411	0.065005995
Medial thalamus	Age_2SD	Tha_ExN_PVALB_2	GRB14	0.530938124	0.000222507	-0.006816234	-0.181993445	-0.003747472	-0.009884996	0.076690117
Medial thalamus	Age_2SD	Tha_ExN_PVALB_2	KCNK9	0.499500998	1.38E-05	-0.003642273	-0.097248687	-0.001934031	-0.005350515	0.039676577
Medial thalamus	Age_2SD	Tha_ExN_PVALB_2	LEF1	0.81237525	0.000149113	-0.011664895	-0.3114527	-0.006607448	-0.016722343	0.065005995
Medial thalamus	Age_2SD	Tha_ExN_PVALB_2	LRATD1	0.435628743	0.000255369	-0.003653643	-0.097552277	-0.001644493	-0.005662793	0.079599206
Medial thalamus	Age_2SD	Tha_ExN_PVALB_2	NRSN1	0.927145709	7.17E-05	-0.005454475	-0.145634473	-0.002654464	-0.008254486	0.051649618
Medial thalamus	Age_2SD	Tha_ExN_PVALB_2	PKNOX1	0.852794411	0.000207606	0.003912601	0.10446646	0.006172388	0.001652815	0.076690117
Medial thalamus	Age_2SD	Tha_ExN_PVALB_2	RAD9A	0.923652695	0.000306449	0.005383138	0.143729798	0.007879716	0.002886561	0.087979821
Medial thalamus	Age_2SD	Tha_ExN_PVALB_2	RNF7	0.378742515	4.79E-05	-0.003611589	-0.096429422	-0.001663254	-0.005559923	0.051649618
Medial thalamus	Age_2SD	Tha_ExN_PVALB_2	RUFY2	0.951596806	0.000157205	0.004578386	0.122242894	0.006987684	0.002169087	0.065005995
Medial thalamus	Age_2SD	Tha_ExN_PVALB_2	SPATA5	0.879241517	5.26E-05	0.006424208	0.171526359	0.00934461	0.003503807	0.051649618
Medial thalamus	Age_2SD	Tha_ExN_PVALB_2	TMEM14A	0.814371257	1.32E-05	-0.003615263	-0.096527515	-0.001615352	-0.005615173	0.039676577
Medial thalamus	Age_2SD	Tha_ExN_PVALB_2	UGGT2	0.97005988	0.000319136	0.004060847	0.108424606	0.006011867	0.002109827	0.087979821
Medial thalamus	Age_2SD	Tha_ExN_PVALB_2	WNT5B	0.396207585	3.30E-05	-0.005506461	-0.14702251	-0.002624561	-0.008388361	0.051649618
Medial thalamus	Age_2SD	Tha_ExN_PVALB_2	ZER1	0.928642715	0.000179034	0.004938538	0.131858972	0.007477308	0.002399768	0.068826466
Medial thalamus	Age_2SD	Tha_InN_1	ACTG1	0.760032103	2.18E-05	-0.004528429	-0.120909065	-0.002618684	-0.006438174	0.000776401
Medial thalamus	Age_2SD	Tha_InN_1	ADAMTS19	0.940128411	0.007261862	0.003863764	0.1031625	0.007173838	0.00055369	0.022755529
Medial thalamus	Age_2SD	Tha_InN_1	ADAMTS2	0.65682183	1.37E-09	-0.003732073	-0.099646359	-0.002738364	-0.004725783	2.45E-06
Medial thalamus	Age_2SD	Tha_InN_1	ADGRB3	0.999277689	0.001099082	0.005633407	0.15041196	0.008405725	0.002861088	0.006886236
Medial thalamus	Age_2SD	Tha_InN_1	AGBL4	0.994783307	6.90E-05	0.004871256	0.130062527	0.006896807	0.002845704	0.001455634
Medial thalamus	Age_2SD	Tha_InN_1	ANO4	0.97600321	6.92E-08	0.00418002	0.111606531	0.0057485	0.00261154	3.05E-05
Medial thalamus	Age_2SD	Tha_InN_1	APP	0.94823435	5.43E-05	0.004639588	0.123876989	0.007316764	0.001962412	0.001290319
Medial thalamus	Age_2SD	Tha_InN_1	ARAP2	0.709791332	0.022173261	0.003584073	0.095694758	0.005654958	0.001513189	0.048782082
Medial thalamus	Age_2SD	Tha_InN_1	ASAP1	0.913242376	0.000621009	0.003926913	0.104848574	0.00606595	0.001787875	0.004899226
Medial thalamus	Age_2SD	Tha_InN_1	BACH1	0.963804173	0.007469041	-0.007872986	-0.210208722	-0.00024551	-0.015500461	0.023248797
Medial thalamus	Age_2SD	Tha_InN_1	BCL2L14	0.477688604	0.029891778	-0.003756016	-0.100285633	-0.001034036	-0.006477996	0.060410365
Medial thalamus	Age_2SD	Tha_InN_1	BEND7	0.830898876	1.54E-07	-0.00362332	-0.096742656	-0.002443236	-0.004803405	4.87E-05
Medial thalamus	Age_2SD	Tha_InN_1	BEX1	0.759791332	1.33E-05	-0.004319015	-0.115317695	-0.002344994	-0.006293035	0.00060105
Medial thalamus	Age_2SD	Tha_InN_1	BEX3	0.749839486	2.15E-06	-0.004215643	-0.112557668	-0.002456375	-0.005974911	0.000217976
Medial thalamus	Age_2SD	Tha_InN_1	CA10	0.962279294	5.56E-05	0.01399746	0.373732183	0.028192149	-0.000197229	0.00130856
Medial thalamus	Age_2SD	Tha_InN_1	CACNA2D3	0.847993579	0.002475978	-0.008570314	-0.22882737	-0.003963388	-0.013177239	0.011379078
Medial thalamus	Age_2SD	Tha_InN_1	CACNB2	0.96918138	0.044794855	-0.005298561	-0.14147157	-0.001091744	-0.009505378	0.081276717
Medial thalamus	Age_2SD	Tha_InN_1	CADM2	0.999277689	0.010783786	0.005921844	0.158113237	0.009570541	0.002273147	0.029725956
Medial thalamus	Age_2SD	Tha_InN_1	CALM1	0.992054575	0.050396837	-0.006532268	-0.174411561	-0.001437134	-0.011627403	0.088555031
Medial thalamus	Age_2SD	Tha_InN_1	CALM2	0.958747994	3.72E-05	-0.006326474	-0.168916859	-0.003381444	-0.009271504	0.001047573
Medial thalamus	Age_2SD	Tha_InN_1	CALM3	0.903772071	6.74E-05	-0.004621367	-0.123390486	-0.002322011	-0.006920722	0.001442762
Medial thalamus	Age_2SD	Tha_InN_1	CAP2	0.83282504	0.00016413	0.003701282	0.098824241	0.00516082	0.002241744	0.002348298
Medial thalamus	Age_2SD	Tha_InN_1	CASR	0.889566613	0.019262157	0.003681549	0.098297347	0.006797676	0.000565421	0.04432299
Medial thalamus	Age_2SD	Tha_InN_1	CCDC85A	0.91717496	0.034072255	0.004404739	0.117606529	0.008296754	0.000512724	0.06645605
Medial thalamus	Age_2SD	Tha_InN_1	CCNH	0.909791332	0.002334531	0.003646779	0.097368991	0.006431615	0.000861943	0.010977916
Medial thalamus	Age_2SD	Tha_InN_1	CDH12	0.971508828	5.24E-05	0.012188191	0.325424697	0.020024858	0.004351524	0.001267169
Medial thalamus	Age_2SD	Tha_InN_1	CDH18	0.950561798	0.035407578	0.005461578	0.145824145	0.010284674	0.000638483	0.068279688
Medial thalamus	Age_2SD	Tha_InN_1	CDH8	0.982343499	6.11E-06	0.005260575	0.140457349	0.008139173	0.002381976	0.000412733
Medial thalamus	Age_2SD	Tha_InN_1	CELF2	0.999518459	1.36E-05	0.004332094	0.115666905	0.006063189	0.002600999	0.000609306
Medial thalamus	Age_2SD	Tha_InN_1	CERS6	0.976083467	0.000315221	0.003624716	0.09677993	0.005461303	0.00178813	0.003298895
Medial thalamus	Age_2SD	Tha_InN_1	CHDH	0.547833066	0.035297298	-0.003853956	-0.102900616	-0.001085749	-0.006622162	0.068152645
Medial thalamus	Age_2SD	Tha_InN_1	CHKA	0.885874799	2.44E-11	-0.003617953	-0.09659934	-0.002405783	-0.004830123	2.62E-07
Medial thalamus	Age_2SD	Tha_InN_1	CHRNA7	0.687560193	0.029426308	-0.004625899	-0.123511502	-0.001355688	-0.00789611	0.059826998
Medial thalamus	Age_2SD	Tha_InN_1	CIRBP	0.881701445	3.74E-06	-0.004908192	-0.131048714	-0.002879049	-0.006937334	0.000300726
Medial thalamus	Age_2SD	Tha_InN_1	CNTN4	0.998154093	0.001779449	0.006836172	0.182525786	0.010388749	0.003283595	0.009251251
Medial thalamus	Age_2SD	Tha_InN_1	CNTNAP5	0.998956661	0.001469486	0.0057788	0.154293972	0.00953969	0.002017911	0.008219283
Medial thalamus	Age_2SD	Tha_InN_1	CPQ	0.27600321	0.010532438	-0.003681407	-0.098293554	-0.000569653	-0.00679316	0.029175314
Medial thalamus	Age_2SD	Tha_InN_1	CTNND2	0.999117175	0.00941966	0.023692641	0.632593528	0.103478364	-0.056093081	0.027091609
Medial thalamus	Age_2SD	Tha_InN_1	CTXN3	0.732343499	0.002878269	-0.004606155	-0.122984338	-0.001326231	-0.007886079	0.012470564
Medial thalamus	Age_2SD	Tha_InN_1	DCC	0.283306581	0.011112267	-0.009993167	-0.26681755	-0.002597956	-0.017388377	0.030335699
Medial thalamus	Age_2SD	Tha_InN_1	DDX5	0.957624398	5.46E-07	-0.004989764	-0.133226687	-0.002977024	-0.007002503	0.000106693
Medial thalamus	Age_2SD	Tha_InN_1	DIRAS2	0.881861958	1.12E-07	-0.004459843	-0.119077805	-0.002963528	-0.005956157	4.00E-05
Medial thalamus	Age_2SD	Tha_InN_1	DMD	0.824959872	0.028424467	0.005052865	0.134911497	0.008594208	0.001511522	0.058375553
Medial thalamus	Age_2SD	Tha_InN_1	DOCK2	0.557704655	0.04153714	-0.004265843	-0.113898004	-0.000922628	-0.007609058	0.077004238
Medial thalamus	Age_2SD	Tha_InN_1	DSEL	0.900561798	0.001506815	-0.003767522	-0.100592832	-0.0013975	-0.006137543	0.008371626
Medial thalamus	Age_2SD	Tha_InN_1	DTNA	0.92223114	0.000659198	0.009019093	0.240809778	0.013810251	0.004227935	0.005030595
Medial thalamus	Age_2SD	Tha_InN_1	EEF1A1	0.859390048	0.00021119	-0.00598222	-0.159725269	-0.002523588	-0.009440852	0.002686605
Medial thalamus	Age_2SD	Tha_InN_1	EID1	0.732022472	5.79E-07	-0.003720712	-0.099343015	-0.002359832	-0.005081592	0.000109604
Medial thalamus	Age_2SD	Tha_InN_1	EIF4A2	0.86741573	1.80E-05	-0.004197082	-0.112062077	-0.002229817	-0.006164346	0.000713383
Medial thalamus	Age_2SD	Tha_InN_1	ENC1	0.684189406	3.12E-06	-0.003775023	-0.100793107	-0.00239709	-0.005152955	0.000281455
Medial thalamus	Age_2SD	Tha_InN_1	ERBB4	0.568298555	1.94E-06	-0.008664387	-0.231339121	-0.004955557	-0.012373216	0.000206551
Medial thalamus	Age_2SD	Tha_InN_1	EVL	0.986757624	0.001353889	-0.003788977	-0.101165699	-0.001783073	-0.005794882	0.007821254
Medial thalamus	Age_2SD	Tha_InN_1	FGF1	0.48081862	0.057218713	-0.003925675	-0.104815522	-0.000305691	-0.007545659	0.097065847
Medial thalamus	Age_2SD	Tha_InN_1	FGF12	0.937239165	0.002559553	0.004338771	0.115845199	0.006633449	0.002044094	0.011624449
Medial thalamus	Age_2SD	Tha_InN_1	FILIP1L	0.547833066	0.025542893	-0.004170128	-0.111342418	-0.00122929	-0.007110966	0.054037879
Medial thalamus	Age_2SD	Tha_InN_1	FOXP2	0.988282504	0.001463787	0.006470156	0.172753171	0.014974938	-0.002034626	0.008204691
Medial thalamus	Age_2SD	Tha_InN_1	FTH1	0.711797753	0.00309744	-0.008920168	-0.238168473	0.001831184	-0.019671519	0.013062007
Medial thalamus	Age_2SD	Tha_InN_1	FTL	0.576324238	0.00971418	-0.004299486	-0.114796273	0.004350295	-0.012949266	0.02767936
Medial thalamus	Age_2SD	Tha_InN_1	GAD1	0.987479936	0.000769662	-0.006090339	-0.162612054	-0.00284553	-0.009335148	0.005502343
Medial thalamus	Age_2SD	Tha_InN_1	GALNT13	0.998715891	0.002355834	0.004616682	0.123265421	0.007368673	0.001864692	0.011036235
Medial thalamus	Age_2SD	Tha_InN_1	GALNT14	0.992776886	0.025655837	-0.003608127	-0.096336993	-0.001073195	-0.006143059	0.054180812
Medial thalamus	Age_2SD	Tha_InN_1	GALNTL6	0.999438202	0.004609152	0.063456251	1.694281914	0.466441212	-0.339528709	0.016856822
Medial thalamus	Age_2SD	Tha_InN_1	GALR1	0.136436597	0.000520359	-0.005322255	-0.1421042	-0.001655468	-0.008989041	0.004419963
Medial thalamus	Age_2SD	Tha_InN_1	GNG4	0.164767255	0.004490624	-0.005046345	-0.134737418	-0.001434463	-0.008658227	0.016552916
Medial thalamus	Age_2SD	Tha_InN_1	GPC6	0.968539326	0.048192353	0.005519868	0.147380484	0.010186409	0.000853328	0.085818169
Medial thalamus	Age_2SD	Tha_InN_1	GRIP2	0.979133226	0.000165811	-0.005719329	-0.152706089	-0.003000449	-0.008438209	0.002360659
Medial thalamus	Age_2SD	Tha_InN_1	HCN1	0.917817014	5.12E-05	0.009172232	0.244898595	0.014482347	0.003862117	0.001250812
Medial thalamus	Age_2SD	Tha_InN_1	HDAC9	0.997110754	0.005733732	0.004165105	0.111208308	0.006638189	0.001692021	0.019410506
Medial thalamus	Age_2SD	Tha_InN_1	HMCN1	0.431861958	0.015804753	-0.007434135	-0.198491407	0.000343116	-0.015211386	0.038595925
Medial thalamus	Age_2SD	Tha_InN_1	HMGCS1	0.912199037	0.008638439	-0.003775572	-0.100807775	-0.00091634	-0.006634804	0.025598462
Medial thalamus	Age_2SD	Tha_InN_1	HNRNPDL	0.941011236	1.36E-10	-0.005231125	-0.139671032	-0.003261034	-0.007201215	7.33E-07
Medial thalamus	Age_2SD	Tha_InN_1	IDS	0.975842697	0.002824218	-0.004010942	-0.107092151	-0.001354086	-0.006667798	0.012340881
Medial thalamus	Age_2SD	Tha_InN_1	INPP4B	0.653210273	5.57E-05	0.003665741	0.097875287	0.006015795	0.001315687	0.00130856
Medial thalamus	Age_2SD	Tha_InN_1	ITM2B	0.968699839	7.45E-05	-0.004924564	-0.131485872	-0.002351564	-0.007497565	0.001528408
Medial thalamus	Age_2SD	Tha_InN_1	KCND2	0.999678973	0.022455549	0.005102752	0.13624348	0.0090204	0.001185104	0.049171304
Medial thalamus	Age_2SD	Tha_InN_1	KCNT2	0.152327448	1.66E-05	-0.007786007	-0.207886383	-0.003733	-0.011839013	0.000685866
Medial thalamus	Age_2SD	Tha_InN_1	KIF13A	0.430337079	0.002644085	-0.004200245	-0.11214655	-0.001777526	-0.006622965	0.011857553
Medial thalamus	Age_2SD	Tha_InN_1	KIT	0.987399679	9.43E-05	-0.005308755	-0.141743757	-0.00315557	-0.00746194	0.001728141
Medial thalamus	Age_2SD	Tha_InN_1	LRRC4C	0.999518459	0.005946632	0.003965378	0.105875588	0.006246876	0.00168388	0.019923164
Medial thalamus	Age_2SD	Tha_InN_1	MAGI2	0.999438202	0.00619668	0.003995281	0.106673995	0.008267368	-0.000276806	0.0204306
Medial thalamus	Age_2SD	Tha_InN_1	MAK	0.636436597	0.00123014	-0.004546603	-0.121394294	-0.00215766	-0.006935545	0.007331033
Medial thalamus	Age_2SD	Tha_InN_1	MARCKS	0.732985554	1.16E-05	-0.004647152	-0.124078958	-0.00283266	-0.006461644	0.000574652
Medial thalamus	Age_2SD	Tha_InN_1	MARCKSL1	0.471107544	1.16E-09	-0.004997256	-0.133426735	-0.002907932	-0.00708658	2.45E-06
Medial thalamus	Age_2SD	Tha_InN_1	MCC	0.478250401	0.000635216	-0.003608183	-0.096338488	-0.001125705	-0.006090662	0.004942359
Medial thalamus	Age_2SD	Tha_InN_1	MGST1	0.214606742	0.020929745	-0.003983946	-0.106371365	-0.000237433	-0.007730459	0.046892674
Medial thalamus	Age_2SD	Tha_InN_1	NELL1	0.994382022	0.023686645	0.003766275	0.100559552	0.007877716	-0.000345165	0.051085074
Medial thalamus	Age_2SD	Tha_InN_1	NKAIN2	0.47600321	0.000457978	-0.005014687	-0.133892132	-0.00246202	-0.007567353	0.004117966
Medial thalamus	Age_2SD	Tha_InN_1	NR2F2	0.964606742	0.001596484	-0.004912915	-0.131174823	-0.002377854	-0.007447975	0.008671824
Medial thalamus	Age_2SD	Tha_InN_1	NREP	0.872552167	2.38E-05	-0.003904868	-0.104259975	-0.002344699	-0.005465037	0.000811202
Medial thalamus	Age_2SD	Tha_InN_1	NRP2	0.920385233	3.10E-05	-0.003821419	-0.10203188	-0.00198374	-0.005659097	0.000944775
Medial thalamus	Age_2SD	Tha_InN_1	NSG2	0.976966292	3.60E-06	-0.004999934	-0.133498238	-0.002827449	-0.007172419	0.000300726
Medial thalamus	Age_2SD	Tha_InN_1	NTNG1	0.878491172	0.005407897	0.006026157	0.160898395	0.010005118	0.002047196	0.018732385
Medial thalamus	Age_2SD	Tha_InN_1	OPCML	0.999438202	0.001827362	0.003591686	0.095898007	0.005449734	0.001733637	0.009412754
Medial thalamus	Age_2SD	Tha_InN_1	OSBPL6	0.994060995	0.006324031	0.003967563	0.105933937	0.006363126	0.001572001	0.020741
Medial thalamus	Age_2SD	Tha_InN_1	OTX2	0.93964687	5.55E-05	-0.00503297	-0.134380299	-0.002601177	-0.007464763	0.00130856
Medial thalamus	Age_2SD	Tha_InN_1	P2RY14	0.330898876	0.002398868	-0.003741507	-0.099898234	-0.001709231	-0.005773783	0.011139081
Medial thalamus	Age_2SD	Tha_InN_1	PCDH7	0.997752809	0.003088055	0.004497112	0.120072902	0.007910155	0.00108407	0.013032659
Medial thalamus	Age_2SD	Tha_InN_1	PCOLCE2	0.900160514	3.65E-09	-0.00381562	-0.101877045	-0.002664783	-0.004966456	4.36E-06
Medial thalamus	Age_2SD	Tha_InN_1	PCSK6	0.52423756	0.00082548	-0.004850968	-0.129520856	-0.001790241	-0.007911696	0.005764882
Medial thalamus	Age_2SD	Tha_InN_1	PDE3A	0.971990369	0.000354796	0.007495741	0.20013628	0.011620666	0.003370815	0.003526421
Medial thalamus	Age_2SD	Tha_InN_1	PDE5A	0.721990369	0.015616732	-0.005594639	-0.149376864	-0.001309061	-0.009880217	0.038275955
Medial thalamus	Age_2SD	Tha_InN_1	PDLIM5	0.757704655	0.003182731	-0.004267035	-0.113929835	-0.001821151	-0.006712919	0.013289135
Medial thalamus	Age_2SD	Tha_InN_1	PDZD2	0.849839486	2.39E-08	-0.008871262	-0.236862684	-0.005648688	-0.012093835	1.60E-05
Medial thalamus	Age_2SD	Tha_InN_1	PEBP1	0.947833066	0.001670016	-0.004303531	-0.114904269	-0.000763909	-0.007843152	0.008900952
Medial thalamus	Age_2SD	Tha_InN_1	PGM2L1	0.952247191	0.011745077	-0.004888045	-0.130510814	-0.001510292	-0.008265799	0.031518693
Medial thalamus	Age_2SD	Tha_InN_1	PGRMC1	0.900080257	0.000276549	-0.004355569	-0.116293689	-0.002163541	-0.006547596	0.003111013
Medial thalamus	Age_2SD	Tha_InN_1	PKP4	0.941733547	0.000118429	0.003606544	0.096294722	0.005364867	0.001848221	0.001942376
Medial thalamus	Age_2SD	Tha_InN_1	PLCB1	0.99847512	0.00027352	0.007379457	0.197031503	0.019748633	-0.004989719	0.003096911
Medial thalamus	Age_2SD	Tha_InN_1	PLCG2	0.931540931	0.01741679	-0.008086483	-0.215909106	-0.000420066	-0.015752901	0.041254051
Medial thalamus	Age_2SD	Tha_InN_1	PLXNA2	0.74141252	2.07E-05	-0.004216306	-0.112575376	-0.002533343	-0.00589927	0.000765455
Medial thalamus	Age_2SD	Tha_InN_1	PNMA2	0.846789727	0.000695125	-0.004179945	-0.111604522	-0.002117528	-0.006242361	0.005194105
Medial thalamus	Age_2SD	Tha_InN_1	PPARGC1A	0.900802568	2.11E-05	0.004431972	0.118333644	0.006430588	0.002433355	0.000769844
Medial thalamus	Age_2SD	Tha_InN_1	PRKD3	0.36364366	1.23E-05	-0.004113463	-0.109829472	-0.002623433	-0.005603494	0.00058934
Medial thalamus	Age_2SD	Tha_InN_1	PRSS12	0.825682183	1.40E-06	-0.005845061	-0.156063129	-0.003631395	-0.008058727	0.000175074
Medial thalamus	Age_2SD	Tha_InN_1	PTCHD1	0.222552167	0.021763482	-0.005809364	-0.155110031	-0.00215364	-0.009465089	0.048126902
Medial thalamus	Age_2SD	Tha_InN_1	PTMA	0.808025682	0.00012836	-0.004015051	-0.107201852	-0.00220773	-0.005822371	0.002010544
Medial thalamus	Age_2SD	Tha_InN_1	PTPRD	0.994863563	0.005288678	0.0056752	0.151527841	0.009329006	0.002021395	0.018447774
Medial thalamus	Age_2SD	Tha_InN_1	PTPRK	0.336998395	0.000256739	-0.012727758	-0.339831138	-0.007134406	-0.01832111	0.0029727
Medial thalamus	Age_2SD	Tha_InN_1	PTPRT	0.753932584	0.00269535	-0.009303166	-0.248394533	-0.004120942	-0.01448539	0.011992353
Medial thalamus	Age_2SD	Tha_InN_1	RAB11A	0.866292135	0.017493816	-0.003733014	-0.099671461	-0.000612852	-0.006853175	0.041353451
Medial thalamus	Age_2SD	Tha_InN_1	RBMS3	0.998314607	0.003678916	0.005466496	0.145955438	0.008944369	0.001988622	0.014570569
Medial thalamus	Age_2SD	Tha_InN_1	RELN	0.954574639	0.008815258	-0.004804913	-0.12829119	-0.00164411	-0.007965717	0.025895911
Medial thalamus	Age_2SD	Tha_InN_1	RFX4	0.22752809	0.011588299	-0.006952059	-0.185619988	-0.003117421	-0.010786698	0.031276512
Medial thalamus	Age_2SD	Tha_InN_1	RIPOR2	0.103611557	0.000887409	-0.005905786	-0.157684477	-0.001407476	-0.010404095	0.006026002
Medial thalamus	Age_2SD	Tha_InN_1	RPL15	0.715971108	3.26E-05	-0.003703573	-0.098885388	-0.002147734	-0.005259411	0.000961345
Medial thalamus	Age_2SD	Tha_InN_1	RPL21	0.585473515	0.000542995	-0.004883734	-0.13039569	-0.001976276	-0.007791191	0.004547527
Medial thalamus	Age_2SD	Tha_InN_1	RPL26	0.466532905	0.000409012	-0.006127838	-0.163613263	-0.00267896	-0.009576715	0.003849776
Medial thalamus	Age_2SD	Tha_InN_1	RPL36A	0.424959872	4.19E-05	-0.004315348	-0.115219792	-0.001904578	-0.006726118	0.001110408
Medial thalamus	Age_2SD	Tha_InN_1	RPL37A	0.763402889	0.016219868	-0.004055986	-0.108294825	-0.001004681	-0.007107291	0.039279351
Medial thalamus	Age_2SD	Tha_InN_1	RPLP1	0.638202247	0.003687915	-0.006606614	-0.176396598	-0.002012525	-0.011200703	0.014584706
Medial thalamus	Age_2SD	Tha_InN_1	RPS12	0.445987159	0.019570592	-0.005026801	-0.134215599	0.004663741	-0.014717344	0.044817991
Medial thalamus	Age_2SD	Tha_InN_1	RPS23	0.530016051	5.04E-05	-0.004642752	-0.123961476	-0.002307049	-0.006978455	0.001241184
Medial thalamus	Age_2SD	Tha_InN_1	RPS24	0.705778491	0.000938989	-0.004947972	-0.132110864	-0.002075759	-0.007820186	0.006231157
Medial thalamus	Age_2SD	Tha_InN_1	RPS28	0.643659711	0.000735152	-0.003601333	-0.096155585	-0.001538904	-0.005663761	0.005359029
Medial thalamus	Age_2SD	Tha_InN_1	RSRP1	0.920224719	3.33E-05	-0.00435567	-0.11629639	-0.002376618	-0.006334722	0.000977525
Medial thalamus	Age_2SD	Tha_InN_1	RYR2	0.997271268	0.000274405	0.007821271	0.208827933	0.012349023	0.003293519	0.003103666
Medial thalamus	Age_2SD	Tha_InN_1	RYR3	0.936998395	0.04672844	0.00497576	0.132852799	0.009000118	0.000951403	0.084075199
Medial thalamus	Age_2SD	Tha_InN_1	SARAF	0.9	6.81E-05	-0.003716568	-0.099232361	-0.001912948	-0.005520188	0.001448306
Medial thalamus	Age_2SD	Tha_InN_1	SCN3B	0.856019262	0.000103316	-0.004914354	-0.131213254	-0.002661569	-0.007167139	0.001822883
Medial thalamus	Age_2SD	Tha_InN_1	SDK1	0.931139647	0.04634283	-0.005337775	-0.142518584	-0.000867823	-0.009807727	0.083535264
Medial thalamus	Age_2SD	Tha_InN_1	SERINC1	0.943499197	3.80E-05	-0.004479197	-0.119594555	-0.00183171	-0.007126684	0.001059498
Medial thalamus	Age_2SD	Tha_InN_1	SERPINE2	0.875361156	8.15E-05	-0.003698787	-0.098757617	-0.002135679	-0.005261895	0.001587048
Medial thalamus	Age_2SD	Tha_InN_1	SGCZ	0.998555377	0.049710644	0.004095037	0.109337495	0.007282477	0.000907598	0.087667414
Medial thalamus	Age_2SD	Tha_InN_1	SLC12A5	0.964125201	0.009325992	-0.004977956	-0.132911436	-0.001517465	-0.008438447	0.026894198
Medial thalamus	Age_2SD	Tha_InN_1	SLC16A12	0.416853933	8.24E-09	-0.004296648	-0.114720505	-0.003066111	-0.005527185	8.05E-06
Medial thalamus	Age_2SD	Tha_InN_1	SLIT2	0.857784912	0.013025243	0.008187747	0.218612849	0.014046338	0.002329157	0.033831801
Medial thalamus	Age_2SD	Tha_InN_1	SORCS1	0.716693419	0.000391207	-0.008743906	-0.233462285	-0.004140567	-0.013347245	0.003749797
Medial thalamus	Age_2SD	Tha_InN_1	SOX4	0.736597111	9.10E-07	-0.003644543	-0.097309286	-0.002324599	-0.004964486	0.000133922
Medial thalamus	Age_2SD	Tha_InN_1	SRSF5	0.865248796	5.28E-05	-0.003978077	-0.106214668	-0.002031215	-0.00592494	0.001268441
Medial thalamus	Age_2SD	Tha_InN_1	SRSF7	0.882744783	0.014611885	-0.004354502	-0.116265195	-0.001362958	-0.007346046	0.036589305
Medial thalamus	Age_2SD	Tha_InN_1	STMN1	0.864927769	1.27E-09	-0.006127938	-0.163615952	-0.003982461	-0.008273416	2.45E-06
Medial thalamus	Age_2SD	Tha_InN_1	TCEAL7	0.49823435	2.54E-08	-0.004149832	-0.110800519	-0.002840785	-0.005458879	1.60E-05
Medial thalamus	Age_2SD	Tha_InN_1	TCERG1L	0.376083467	2.08E-07	-0.00475436	-0.126941408	-0.003294126	-0.006214594	5.87E-05
Medial thalamus	Age_2SD	Tha_InN_1	THSD4	0.935072231	0.052826163	0.004142584	0.110606999	0.007993488	0.000291681	0.091366742
Medial thalamus	Age_2SD	Tha_InN_1	TIMP2	0.949919743	0.001259653	-0.005678144	-0.151606432	-0.002242491	-0.009113796	0.007436797
Medial thalamus	Age_2SD	Tha_InN_1	TIMP3	0.770385233	0.014402832	-0.003657616	-0.097658359	-0.00114239	-0.006172842	0.036243193
Medial thalamus	Age_2SD	Tha_InN_1	TLE4	0.238041734	0.001807595	-0.005253147	-0.140259017	-0.002390524	-0.008115769	0.009337794
Medial thalamus	Age_2SD	Tha_InN_1	TOMM20	0.876886035	0.001031689	-0.003884534	-0.103717053	-0.001701329	-0.006067739	0.00661361
Medial thalamus	Age_2SD	Tha_InN_1	TRPC5	0.900080257	0.008330357	0.006557704	0.175090705	0.012289055	0.000826354	0.024982457
Medial thalamus	Age_2SD	Tha_InN_1	TRPM3	0.963001605	0.000511346	-0.01095265	-0.292435751	-0.004849206	-0.017056094	0.004374529
Medial thalamus	Age_2SD	Tha_InN_1	TSPOAP1	0.916211878	0.000245243	-0.00424042	-0.113219223	-0.001964002	-0.006516838	0.002894308
Medial thalamus	Age_2SD	Tha_InN_1	UBE3A	0.952327448	0.00641374	-0.004379208	-0.116924852	0.000645018	-0.009403434	0.020916593
Medial thalamus	Age_2SD	Tha_InN_1	VSNL1	0.977046549	1.46E-05	-0.005918649	-0.158027938	-0.003736007	-0.008101291	0.00064488
Medial thalamus	Age_2SD	Tha_InN_1	XYLT1	0.958025682	0.041956956	-0.003858355	-0.103018086	-0.000931232	-0.006785479	0.077541709
Medial thalamus	Age_2SD	Tha_InN_1	YWHAB	0.951203852	0.002845031	-0.005174766	-0.138166263	-0.001980661	-0.008368872	0.012374462
Medial thalamus	Age_2SD	Tha_InN_1	YWHAG	0.948073836	0.008351658	-0.003601582	-0.096162248	-0.001189426	-0.006013739	0.025038661
Medial thalamus	Age_2SD	Tha_Micro_1	ABCC4	0.914223075	0.001612788	-0.00411264	-0.109807487	-0.00165203	-0.00657325	0.021602873
Medial thalamus	Age_2SD	Tha_Micro_1	ABR	0.951013976	0.000476225	-0.00700244	-0.186965152	-0.00291494	-0.011089941	0.011018114
Medial thalamus	Age_2SD	Tha_Micro_1	ACTB	0.492121129	0.027640862	0.003653298	0.097543065	0.005828652	0.001477945	0.093278059
Medial thalamus	Age_2SD	Tha_Micro_1	ACY3	0.130652233	0.011258507	-0.003905789	-0.104284564	0.00107479	-0.008886368	0.059322777
Medial thalamus	Age_2SD	Tha_Micro_1	ADAMTSL2	0.372841874	0.00082643	-0.008374618	-0.223602303	-0.002023385	-0.014725851	0.015119921
Medial thalamus	Age_2SD	Tha_Micro_1	AFF1	0.750205536	6.88E-08	-0.00688759	-0.183898661	-0.005087479	-0.008687701	5.83E-05
Medial thalamus	Age_2SD	Tha_Micro_1	AGAP1	0.316799123	2.22E-05	-0.008219101	-0.219450005	-0.004484206	-0.011953996	0.001886269
Medial thalamus	Age_2SD	Tha_Micro_1	AKAP10	0.500959167	0.019193085	-0.003606048	-0.096281474	-0.001275626	-0.00593647	0.076429019
Medial thalamus	Age_2SD	Tha_Micro_1	ALCAM	0.364346396	1.70E-08	0.005684775	0.151783492	0.006618518	0.004751032	2.84E-05
Medial thalamus	Age_2SD	Tha_Micro_1	ALG13	0.490408331	0.01427669	-0.003805793	-0.101614681	-0.001111528	-0.006500059	0.066331306
Medial thalamus	Age_2SD	Tha_Micro_1	ALPK1	0.492326665	0.011426647	0.004256307	0.113643391	0.006488841	0.002023773	0.059719429
Medial thalamus	Age_2SD	Tha_Micro_1	ANKRD44	0.953206358	0.016899786	-0.005382588	-0.143715088	-0.000719539	-0.010045636	0.071090837
Medial thalamus	Age_2SD	Tha_Micro_1	ANOS1	0.386818306	0.021309497	0.004094433	0.109321356	0.006253256	0.00193561	0.081247444
Medial thalamus	Age_2SD	Tha_Micro_1	AP1B1	0.620855029	0.023074392	-0.003856661	-0.10297284	-0.000594566	-0.007118755	0.084617188
Medial thalamus	Age_2SD	Tha_Micro_1	APAF1	0.410591943	0.000159498	-0.004137637	-0.110474895	-0.002207543	-0.00606773	0.005840626
Medial thalamus	Age_2SD	Tha_Micro_1	APBA2	0.230542614	0.013726052	-0.00666721	-0.178014514	0.000787801	-0.014122221	0.065051773
Medial thalamus	Age_2SD	Tha_Micro_1	APPL2	0.760413812	0.015771125	-0.004269165	-0.11398671	-0.001489103	-0.007049227	0.069082071
Medial thalamus	Age_2SD	Tha_Micro_1	ARGLU1	0.571937517	0.00013119	-0.006050719	-0.161554202	-0.003242261	-0.008859177	0.005176402
Medial thalamus	Age_2SD	Tha_Micro_1	ARHGAP12	0.736640175	0.003432339	-0.003641176	-0.097219398	-0.00156366	-0.005718692	0.031373898
Medial thalamus	Age_2SD	Tha_Micro_1	ARHGAP15	0.870923541	2.67E-07	0.017691331	0.472358534	0.025882471	0.009500191	0.000136151
Medial thalamus	Age_2SD	Tha_Micro_1	ARHGAP22	0.912715813	0.013473989	-0.007188778	-0.191940369	-0.00215019	-0.012227366	0.064570911
Medial thalamus	Age_2SD	Tha_Micro_1	ARHGAP26	0.914702658	0.010123528	0.008709582	0.232545848	0.014601061	0.002818104	0.056625006
Medial thalamus	Age_2SD	Tha_Micro_1	ARHGAP32	0.497053987	0.001603721	-0.004402986	-0.117559723	-0.001819381	-0.00698659	0.021576082
Medial thalamus	Age_2SD	Tha_Micro_1	ARHGAP6	0.555563168	0.011115596	0.005435584	0.145130106	0.008471915	0.002399254	0.058656942
Medial thalamus	Age_2SD	Tha_Micro_1	ARHGEF2	0.250959167	8.50E-05	-0.003977314	-0.106194295	-0.001683875	-0.006270754	0.004037161
Medial thalamus	Age_2SD	Tha_Micro_1	ARRB1	0.498698273	0.000796463	-0.005304197	-0.141622064	-0.00196311	-0.008645284	0.014849813
Medial thalamus	Age_2SD	Tha_Micro_1	ASAP1	0.381885448	4.44E-05	0.003853298	0.102883055	0.004833328	0.002873268	0.002690899
Medial thalamus	Age_2SD	Tha_Micro_1	ASCC3	0.466977254	0.000122197	0.005141657	0.137282247	0.006953532	0.003329782	0.005016
Medial thalamus	Age_2SD	Tha_Micro_1	ATG7	0.59591669	3.28E-07	0.009281882	0.247826262	0.011327982	0.007235783	0.000151934
Medial thalamus	Age_2SD	Tha_Micro_1	ATM	0.870786517	0.01179085	-0.004810905	-0.128451156	-0.001723149	-0.007898661	0.060894026
Medial thalamus	Age_2SD	Tha_Micro_1	ATRX	0.712044396	0.002017968	-0.003833865	-0.102364207	-0.001831997	-0.005835734	0.024282406
Medial thalamus	Age_2SD	Tha_Micro_1	B3GNT5	0.571457934	0.02059212	-0.005018967	-0.134006407	-0.001447562	-0.008590372	0.07976704
Medial thalamus	Age_2SD	Tha_Micro_1	BABAM2	0.562140312	0.010954732	0.003730079	0.099593108	0.006054861	0.001405297	0.058531912
Medial thalamus	Age_2SD	Tha_Micro_1	BCL2	0.484036722	5.39E-06	0.007983284	0.213153684	0.009994714	0.005971854	0.000831818
Medial thalamus	Age_2SD	Tha_Micro_1	BCO2	0.425870101	0.002322661	-0.008614164	-0.229998189	-0.004746531	-0.012481798	0.025926632
Medial thalamus	Age_2SD	Tha_Micro_1	BICRAL	0.496985475	0.009056539	-0.004221821	-0.112722627	-0.001052895	-0.007390748	0.052867549
Medial thalamus	Age_2SD	Tha_Micro_1	BIN2	0.477048506	0.020169555	-0.005257746	-0.14038183	-0.000299386	-0.010216106	0.078789742
Medial thalamus	Age_2SD	Tha_Micro_1	BMP2K	0.909701288	5.41E-05	0.007051466	0.18827413	0.010692966	0.003409965	0.003096608
Medial thalamus	Age_2SD	Tha_Micro_1	C12orf42	0.171211291	0.008092416	-0.010707174	-0.285881553	-0.001718818	-0.01969553	0.049560756
Medial thalamus	Age_2SD	Tha_Micro_1	C12orf75	0.431762127	0.016363893	-0.006822228	-0.182153491	-0.002054307	-0.011590149	0.069947602
Medial thalamus	Age_2SD	Tha_Micro_1	C12orf76	0.2218416	0.001835124	-0.005145451	-0.137383551	-0.000375868	-0.009915035	0.023235777
Medial thalamus	Age_2SD	Tha_Micro_1	C1orf112	0.239517676	0.01180971	-0.003765575	-0.100540854	0.000721	-0.00825215	0.060894026
Medial thalamus	Age_2SD	Tha_Micro_1	C4orf19	0.310838586	0.001742056	-0.005503406	-0.146940941	-0.002429307	-0.008577505	0.022589336
Medial thalamus	Age_2SD	Tha_Micro_1	CABLES1	0.314469718	0.000227033	-0.005838142	-0.155878398	-0.002677271	-0.008999013	0.007358878
Medial thalamus	Age_2SD	Tha_Micro_1	CACNB4	0.734105234	0.00034637	-0.006090527	-0.16261707	-0.003259257	-0.008921797	0.009230489
Medial thalamus	Age_2SD	Tha_Micro_1	CAPZB	0.82310222	0.014533996	-0.004783321	-0.127714674	-0.001627427	-0.007939215	0.066842409
Medial thalamus	Age_2SD	Tha_Micro_1	CARD8	0.475609756	0.000538665	-0.005255962	-0.140334173	-0.002444013	-0.00806791	0.011717118
Medial thalamus	Age_2SD	Tha_Micro_1	CCDC91	0.540833105	0.00810109	0.003589955	0.095851808	0.005659279	0.001520632	0.049560756
Medial thalamus	Age_2SD	Tha_Micro_1	CCM2	0.469717731	0.001989224	-0.004082724	-0.109008733	-0.001698948	-0.0064665	0.024282406
Medial thalamus	Age_2SD	Tha_Micro_1	CCNH	0.53994245	0.000111053	0.006772384	0.180822648	0.009074412	0.004470355	0.004710517
Medial thalamus	Age_2SD	Tha_Micro_1	CD74	0.598931214	1.24E-05	0.006881912	0.183747052	0.008707897	0.005055927	0.001401617
Medial thalamus	Age_2SD	Tha_Micro_1	CDH23	0.310153467	0.005524361	-0.006526645	-0.174261418	-0.00103722	-0.01201607	0.04058995
Medial thalamus	Age_2SD	Tha_Micro_1	CECR2	0.45683749	2.50E-05	-0.010208619	-0.272570126	-0.005870838	-0.0145464	0.001954368
Medial thalamus	Age_2SD	Tha_Micro_1	CEP170	0.70505618	0.00744022	0.005898831	0.157498777	0.009665875	0.002131786	0.047877019
Medial thalamus	Age_2SD	Tha_Micro_1	CFAP74	0.143600987	0.014449589	-0.003779094	-0.100901822	0.000967413	-0.008525602	0.066740133
Medial thalamus	Age_2SD	Tha_Micro_1	CHD9	0.887571938	0.000511838	-0.004133993	-0.110377612	-0.002147281	-0.006120705	0.011426551
Medial thalamus	Age_2SD	Tha_Micro_1	CHSY3	0.409290216	0.00013582	0.004803335	0.128249045	0.006123367	0.003483303	0.005217731
Medial thalamus	Age_2SD	Tha_Micro_1	CLASP1	0.629487531	1.69E-05	-0.004118296	-0.109958498	-0.002515481	-0.005721111	0.001626334
Medial thalamus	Age_2SD	Tha_Micro_1	CLEC17A	0.154014799	0.002757501	-0.007999226	-0.213579324	-0.00121274	-0.014785712	0.028184091
Medial thalamus	Age_2SD	Tha_Micro_1	CLSTN1	0.336187997	0.000201982	-0.003998493	-0.106759753	-0.001653202	-0.006343783	0.007041708
Medial thalamus	Age_2SD	Tha_Micro_1	CMIP	0.830638531	3.12E-05	-0.004622935	-0.123432359	-0.002852111	-0.006393758	0.002303231
Medial thalamus	Age_2SD	Tha_Micro_1	COL18A1	0.133324198	2.93E-05	-0.005016498	-0.133940505	-0.000475758	-0.009557239	0.002194843
Medial thalamus	Age_2SD	Tha_Micro_1	COMMD10	0.595985201	0.012544782	0.00400555	0.106948188	0.006549271	0.001461829	0.062092602
Medial thalamus	Age_2SD	Tha_Micro_1	COTL1	0.444779392	0.000229003	-0.005576172	-0.148883783	-0.002347007	-0.008805336	0.007358878
Medial thalamus	Age_2SD	Tha_Micro_1	CPQ	0.493285832	0.00826008	0.004385008	0.117079722	0.006775171	0.001994845	0.049933261
Medial thalamus	Age_2SD	Tha_Micro_1	CRAMP1	0.14908194	9.91E-06	-0.003640826	-0.097210053	-0.001401814	-0.005879838	0.001273083
Medial thalamus	Age_2SD	Tha_Micro_1	CRLF3	0.44649219	2.45E-06	-0.006442573	-0.172016706	-0.003117317	-0.009767829	0.000542978
Medial thalamus	Age_2SD	Tha_Micro_1	CSF1R	0.893875034	0.000394787	-0.006441448	-0.171986671	-0.003472177	-0.00941072	0.009947854
Medial thalamus	Age_2SD	Tha_Micro_1	CSF2RA	0.755412442	0.008450789	-0.00566271	-0.151194355	-0.002758398	-0.008567021	0.050724664
Medial thalamus	Age_2SD	Tha_Micro_1	CSF3R	0.666620992	1.40E-06	-0.005736078	-0.153153296	-0.00377097	-0.007701187	0.000377933
Medial thalamus	Age_2SD	Tha_Micro_1	CTBP2	0.714373801	5.95E-05	-0.005266413	-0.140613216	-0.002770407	-0.007762418	0.003224525
Medial thalamus	Age_2SD	Tha_Micro_1	CTNND1	0.770416552	0.005171455	-0.003758048	-0.100339872	-0.001381011	-0.006135084	0.038766874
Medial thalamus	Age_2SD	Tha_Micro_1	CX3CR1	0.807344478	0.009597803	-0.00696679	-0.186013284	-0.001355926	-0.012577653	0.055014435
Medial thalamus	Age_2SD	Tha_Micro_1	CYFIP1	0.946629213	1.97E-05	-0.009094304	-0.242817919	-0.00451242	-0.013676188	0.001817691
Medial thalamus	Age_2SD	Tha_Micro_1	CYSLTR1	0.216292135	0.007480051	-0.00439047	-0.117225541	-0.000319636	-0.008461304	0.047906019
Medial thalamus	Age_2SD	Tha_Micro_1	CYTH4	0.400452179	0.001004185	-0.004535306	-0.121092677	-0.001406349	-0.007664263	0.016503825
Medial thalamus	Age_2SD	Tha_Micro_1	DDX5	0.79494382	0.017323726	-0.004382243	-0.117005891	-0.001498381	-0.007266105	0.072203439
Medial thalamus	Age_2SD	Tha_Micro_1	DENND11	0.525075363	7.59E-05	-0.006790516	-0.181306786	-0.004006633	-0.009574399	0.003826937
Medial thalamus	Age_2SD	Tha_Micro_1	DHRS9	0.181762127	0.009991858	-0.004713235	-0.12584338	0.0008521	-0.010278571	0.056259468
Medial thalamus	Age_2SD	Tha_Micro_1	DIP2A	0.641751165	2.23E-08	-0.008457733	-0.225821471	-0.006357721	-0.010557745	2.84E-05
Medial thalamus	Age_2SD	Tha_Micro_1	DIP2B	0.884420389	5.78E-07	-0.005884583	-0.157118354	-0.003914277	-0.007854888	0.000195966
Medial thalamus	Age_2SD	Tha_Micro_1	DLG2	0.474102494	0.029209824	-0.004726321	-0.126192775	-0.001128683	-0.00832396	0.096795576
Medial thalamus	Age_2SD	Tha_Micro_1	DNAJC13	0.461427788	0.00703535	-0.004207203	-0.112332332	-0.001046587	-0.00736782	0.046385919
Medial thalamus	Age_2SD	Tha_Micro_1	DPYS	0.142367772	3.59E-10	-0.024052726	-0.642207786	-0.01832706	-0.029778392	9.13E-07
Medial thalamus	Age_2SD	Tha_Micro_1	DPYSL2	0.51246917	0.006933311	-0.005901278	-0.157564127	-0.002222763	-0.009579793	0.046114512
Medial thalamus	Age_2SD	Tha_Micro_1	DTNA	0.514867087	0.006706834	0.005908044	0.157744776	0.008263386	0.003552702	0.0451558
Medial thalamus	Age_2SD	Tha_Micro_1	DUSP16	0.280830364	0.004734226	-0.005020525	-0.134048015	-0.001076044	-0.008965005	0.037246447
Medial thalamus	Age_2SD	Tha_Micro_1	ELAVL4	0.225678268	0.026783987	-0.00461446	-0.123206078	-0.000269055	-0.008959865	0.091805047
Medial thalamus	Age_2SD	Tha_Micro_1	EMID1	0.132639079	0.000292969	-0.007462696	-0.199253978	-0.001770066	-0.013155326	0.008424921
Medial thalamus	Age_2SD	Tha_Micro_1	EML1	0.402576048	0.002037414	-0.006610016	-0.176487414	-0.002160204	-0.011059827	0.02434375
Medial thalamus	Age_2SD	Tha_Micro_1	EPB41	0.544395725	0.000971234	-0.00378894	-0.101164697	-0.001436323	-0.006141556	0.01620846
Medial thalamus	Age_2SD	Tha_Micro_1	EPS15	0.502397917	7.51E-05	0.005504158	0.146961028	0.007083289	0.003925028	0.003823394
Medial thalamus	Age_2SD	Tha_Micro_1	EPS8	0.538846259	0.006363879	0.00475775	0.127031927	0.007374399	0.002141101	0.044011068
Medial thalamus	Age_2SD	Tha_Micro_1	ERMAP	0.241641546	0.001168335	-0.003829867	-0.102257438	-0.001238592	-0.006421141	0.01782468
Medial thalamus	Age_2SD	Tha_Micro_1	ESRRG	0.16298986	0.012143967	-0.027798204	-0.74221206	-0.01160712	-0.043989289	0.061200785
Medial thalamus	Age_2SD	Tha_Micro_1	EVL	0.713688682	0.001446283	-0.005200389	-0.138850375	-0.002837297	-0.00756348	0.020224116
Medial thalamus	Age_2SD	Tha_Micro_1	FAM172A	0.639490271	0.008353858	0.004161547	0.111113294	0.006728587	0.001594506	0.050440256
Medial thalamus	Age_2SD	Tha_Micro_1	FAM216A	0.13373527	0.018589175	-0.003872998	-0.103409052	-0.000110681	-0.007635316	0.074769296
Medial thalamus	Age_2SD	Tha_Micro_1	FBXL17	0.549602631	0.007581506	0.00381023	0.101733137	0.006036818	0.001583642	0.048003013
Medial thalamus	Age_2SD	Tha_Micro_1	FCGRT	0.282269115	0.00064013	-0.005962703	-0.159204176	-0.002109622	-0.009815785	0.012777487
Medial thalamus	Age_2SD	Tha_Micro_1	FGD2	0.559879419	0.027254039	-0.004049303	-0.108116395	-0.000478288	-0.007620318	0.092791342
Medial thalamus	Age_2SD	Tha_Micro_1	FGL1	0.291107153	0.001397933	-0.013459171	-0.359359869	-0.004852175	-0.022066167	0.0199873
Medial thalamus	Age_2SD	Tha_Micro_1	FMN1	0.61804604	1.37E-05	0.008518192	0.227435733	0.012832067	0.004204318	0.001471014
Medial thalamus	Age_2SD	Tha_Micro_1	FMNL2	0.768018635	2.28E-05	0.008856738	0.236474913	0.012813282	0.004900195	0.001898515
Medial thalamus	Age_2SD	Tha_Micro_1	FMNL3	0.820704303	0.004793641	-0.005110622	-0.136453596	-0.002182557	-0.008038686	0.03734838
Medial thalamus	Age_2SD	Tha_Micro_1	FNDC3B	0.446423678	1.89E-06	0.006199863	0.165536334	0.007624391	0.004775334	0.000451105
Medial thalamus	Age_2SD	Tha_Micro_1	FOXP1	0.469854755	8.64E-06	0.009544761	0.254845129	0.012075064	0.007014459	0.001204548
Medial thalamus	Age_2SD	Tha_Micro_1	FRMD4A	0.999177857	0.001445496	-0.010526395	-0.281054754	-0.004960398	-0.016092392	0.020224116
Medial thalamus	Age_2SD	Tha_Micro_1	FRMD4B	0.600438476	5.33E-06	0.010525364	0.281027226	0.013678582	0.007372146	0.000831818
Medial thalamus	Age_2SD	Tha_Micro_1	FUT10	0.182926829	0.00081772	-0.004377724	-0.116885224	-0.000731668	-0.00802378	0.01508041
Medial thalamus	Age_2SD	Tha_Micro_1	GAK	0.549123047	3.28E-06	-0.007690992	-0.205349491	-0.005071665	-0.010310319	0.000596089
Medial thalamus	Age_2SD	Tha_Micro_1	GALNT2	0.756988216	0.00121286	-0.004916899	-0.131281213	-0.002027998	-0.0078058	0.018163564
Medial thalamus	Age_2SD	Tha_Micro_1	GCNT2	0.492326665	0.014965322	-0.004873873	-0.130132415	-0.000511528	-0.009236219	0.067709768
Medial thalamus	Age_2SD	Tha_Micro_1	GIMAP8	0.29172376	0.000698708	-0.006821239	-0.182127084	-0.000882698	-0.01275978	0.013731374
Medial thalamus	Age_2SD	Tha_Micro_1	GLIPR1	0.302617155	0.001857104	-0.005213896	-0.139211013	-0.000687732	-0.009740059	0.023455727
Medial thalamus	Age_2SD	Tha_Micro_1	GLIS3	0.302480132	0.017805195	-0.004260993	-0.113768516	-0.000255987	-0.008265999	0.073146442
Medial thalamus	Age_2SD	Tha_Micro_1	GNAQ	0.90298712	1.13E-05	0.008610011	0.229887287	0.012691969	0.004528052	0.001356324
Medial thalamus	Age_2SD	Tha_Micro_1	GNG7	0.707248561	9.60E-05	-0.005517126	-0.147307258	-0.003341681	-0.00769257	0.004284988
Medial thalamus	Age_2SD	Tha_Micro_1	GPATCH2L	0.443683201	0.002332888	0.003896152	0.104027265	0.005631641	0.002160664	0.025926632
Medial thalamus	Age_2SD	Tha_Micro_1	GPCPD1	0.633529734	0.003858975	-0.003716512	-0.099230876	-0.000951354	-0.006481671	0.033756805
Medial thalamus	Age_2SD	Tha_Micro_1	GPRIN3	0.45293231	1.63E-05	0.005009454	0.13375242	0.006231461	0.003787447	0.001613778
Medial thalamus	Age_2SD	Tha_Micro_1	GRK5	0.327144423	0.00159448	-0.004735835	-0.126446788	-0.001547945	-0.007923725	0.021527592
Medial thalamus	Age_2SD	Tha_Micro_1	GSE1	0.289736914	5.11E-05	-0.005388862	-0.143882627	-0.001935091	-0.008842634	0.002952997
Medial thalamus	Age_2SD	Tha_Micro_1	GTDC1	0.375993423	2.08E-05	0.003693051	0.098604457	0.004660563	0.002725539	0.001859033
Medial thalamus	Age_2SD	Tha_Micro_1	HDAC5	0.172650041	0.004496698	-0.003612747	-0.096460353	-0.000285946	-0.006939549	0.036272888
Medial thalamus	Age_2SD	Tha_Micro_1	HEATR5B	0.492943272	0.001113889	-0.005511978	-0.147169808	-0.002426602	-0.008597354	0.017499055
Medial thalamus	Age_2SD	Tha_Micro_1	HERC2	0.44971225	1.53E-05	-0.004307596	-0.115012806	-0.001936388	-0.006678803	0.001557898
Medial thalamus	Age_2SD	Tha_Micro_1	HMGN1	0.295971499	0.000189925	-0.005741874	-0.153308048	-0.001971094	-0.009512655	0.006713323
Medial thalamus	Age_2SD	Tha_Micro_1	HNRNPDL	0.519936969	0.000482495	-0.006235907	-0.166498707	-0.003148672	-0.009323141	0.011109935
Medial thalamus	Age_2SD	Tha_Micro_1	HP1BP3	0.587421211	8.85E-05	-0.007081137	-0.18906635	-0.004442358	-0.009719915	0.004071134
Medial thalamus	Age_2SD	Tha_Micro_1	HS3ST4	0.852288298	0.007351931	-0.00584089	-0.155951773	-0.001493016	-0.010188765	0.047449367
Medial thalamus	Age_2SD	Tha_Micro_1	IGF1R	0.260208276	5.76E-05	-0.007199547	-0.192227908	-0.002378406	-0.012020688	0.003154538
Medial thalamus	Age_2SD	Tha_Micro_1	IGSF10	0.133187175	0.000140909	-0.004122822	-0.110079345	-0.000797413	-0.007448231	0.005265788
Medial thalamus	Age_2SD	Tha_Micro_1	IKBKB	0.449232666	0.000726136	-0.00426003	-0.113742802	-0.001888932	-0.006631128	0.01405336
Medial thalamus	Age_2SD	Tha_Micro_1	IL18	0.580501507	0.01928285	-0.004310094	-0.115079522	-0.000744137	-0.007876052	0.076619601
Medial thalamus	Age_2SD	Tha_Micro_1	IL6R	0.521238696	4.63E-05	-0.006603587	-0.176315766	-0.003904619	-0.009302554	0.002771832
Medial thalamus	Age_2SD	Tha_Micro_1	IL6ST	0.859002466	0.001754675	-0.004911487	-0.131136714	-0.002409029	-0.007413945	0.022589336
Medial thalamus	Age_2SD	Tha_Micro_1	INPP5D	0.95005481	0.000722843	-0.004939799	-0.131892623	-0.00246124	-0.007418357	0.01405336
Medial thalamus	Age_2SD	Tha_Micro_1	IRF8	0.417511647	0.001005145	-0.005987081	-0.159855059	-0.000300329	-0.011673832	0.016503825
Medial thalamus	Age_2SD	Tha_Micro_1	ITGAM	0.529460126	0.006441936	-0.003589956	-0.09585183	-0.001149383	-0.006030529	0.044370031
Medial thalamus	Age_2SD	Tha_Micro_1	ITGAV	0.348588654	0.018255837	0.003579633	0.095576203	0.005149827	0.002009439	0.073982653
Medial thalamus	Age_2SD	Tha_Micro_1	ITPKB	0.365785147	0.024707047	-0.004014833	-0.107196037	-7.90E-05	-0.007950695	0.087867803
Medial thalamus	Age_2SD	Tha_Micro_1	ITPR2	0.993628391	9.07E-06	-0.004412312	-0.117808718	-0.000791069	-0.008033554	0.001215083
Medial thalamus	Age_2SD	Tha_Micro_1	KCNQ1	0.522951494	0.003369429	-0.00514115	-0.137268701	-0.001633522	-0.008648777	0.031182532
Medial thalamus	Age_2SD	Tha_Micro_1	KDM7A	0.450191833	0.012079482	-0.003944674	-0.105322789	-0.001056087	-0.00683326	0.061057164
Medial thalamus	Age_2SD	Tha_Micro_1	KIF26B	0.517196492	0.025481552	-0.00616631	-0.164640474	-0.00277004	-0.00956258	0.08914165
Medial thalamus	Age_2SD	Tha_Micro_1	KLHL18	0.346738833	0.001419802	-0.003757427	-0.100323291	-0.001597468	-0.005917386	0.020130342
Medial thalamus	Age_2SD	Tha_Micro_1	KMT5B	0.375582351	0.000292324	-0.003609416	-0.096371412	-0.001690055	-0.005528777	0.008424921
Medial thalamus	Age_2SD	Tha_Micro_1	KRCC1	0.349479309	1.15E-05	-0.005457705	-0.145720711	-0.001764242	-0.009151167	0.001356324
Medial thalamus	Age_2SD	Tha_Micro_1	LAPTM5	0.49965744	0.022345967	0.003963138	0.105815781	0.006144537	0.001781739	0.08296205
Medial thalamus	Age_2SD	Tha_Micro_1	LPAR6	0.855987942	0.00359959	-0.007014694	-0.187292338	-0.002722475	-0.011306914	0.032313778
Medial thalamus	Age_2SD	Tha_Micro_1	LPP	0.806179775	3.97E-05	0.006060647	0.161819288	0.009064	0.003057295	0.002601702
Medial thalamus	Age_2SD	Tha_Micro_1	LRRFIP1	0.454919156	4.11E-05	0.004848789	0.129462679	0.006324502	0.003373077	0.002617807
Medial thalamus	Age_2SD	Tha_Micro_1	MAP4K4	0.908947657	0.005729347	-0.006865406	-0.183306335	-0.002684616	-0.011046196	0.041366302
Medial thalamus	Age_2SD	Tha_Micro_1	MARCKS	0.551657988	0.025955667	-0.005390651	-0.14393038	-0.000453291	-0.010328011	0.090161692
Medial thalamus	Age_2SD	Tha_Micro_1	MCF2L	0.776925185	0.009581611	-0.006679637	-0.178346301	-0.002763018	-0.010596256	0.054983542
Medial thalamus	Age_2SD	Tha_Micro_1	MCM3AP	0.320841326	0.000407788	-0.003751465	-0.100164111	-0.0011658	-0.00633713	0.010174719
Medial thalamus	Age_2SD	Tha_Micro_1	MDM2	0.303713346	0.022321618	0.003708957	0.099029155	0.005468947	0.001948967	0.08296205
Medial thalamus	Age_2SD	Tha_Micro_1	MED12L	0.402713072	0.027097974	-0.007215285	-0.192648098	0.000312411	-0.01474298	0.092507503
Medial thalamus	Age_2SD	Tha_Micro_1	METTL9	0.325157577	0.010777641	-0.00393323	-0.105017245	-0.000413247	-0.007453213	0.058137869
Medial thalamus	Age_2SD	Tha_Micro_1	MFSD11	0.350986572	0.013706688	-0.004131119	-0.11030088	-0.000924992	-0.007337246	0.065051773
Medial thalamus	Age_2SD	Tha_Micro_1	MICOS10	0.548232392	0.00120551	-0.010524651	-0.281008172	-0.005550245	-0.015499056	0.01815398
Medial thalamus	Age_2SD	Tha_Micro_1	MILR1	0.268977802	0.000128532	-0.003805249	-0.10160014	-0.000890387	-0.00672011	0.005175754
Medial thalamus	Age_2SD	Tha_Micro_1	MIS18BP1	0.65264456	0.017501106	-0.00471023	-0.125763134	-0.000844803	-0.008575657	0.072659569
Medial thalamus	Age_2SD	Tha_Micro_1	MMP24OS	0.318032338	1.19E-05	-0.004489579	-0.119871767	-0.002053208	-0.00692595	0.001371235
Medial thalamus	Age_2SD	Tha_Micro_1	MNDA	0.315565908	0.000524791	-0.005847809	-0.156136505	-0.00214556	-0.009550059	0.011613842
Medial thalamus	Age_2SD	Tha_Micro_1	MSI2	0.587695259	0.001153343	-0.004367704	-0.116617708	-0.002233695	-0.006501714	0.017789445
Medial thalamus	Age_2SD	Tha_Micro_1	MTSS1	0.600781036	6.97E-05	0.007856534	0.209769462	0.010041509	0.005671559	0.003658028
Medial thalamus	Age_2SD	Tha_Micro_1	MYO18A	0.295354892	0.024593007	-0.004502948	-0.120228724	-0.000858414	-0.008147483	0.087721376
Medial thalamus	Age_2SD	Tha_Micro_1	NAALADL2	0.487119759	3.71E-05	0.00827676	0.220989483	0.011000816	0.005552704	0.002520823
Medial thalamus	Age_2SD	Tha_Micro_1	NAIP	0.470334338	0.011343174	-0.003752227	-0.100184464	-0.000522694	-0.00698176	0.059456855
Medial thalamus	Age_2SD	Tha_Micro_1	NAV2	0.651479857	0.016159297	-0.008731969	-0.233143576	-0.003349101	-0.014114837	0.069527321
Medial thalamus	Age_2SD	Tha_Micro_1	NCOR2	0.587626747	1.51E-07	-0.007942697	-0.212070001	-0.005492043	-0.010393351	9.99E-05
Medial thalamus	Age_2SD	Tha_Micro_1	NEK3	0.180254864	0.000301216	-0.003586384	-0.095756464	-0.000861634	-0.006311134	0.008517717
Medial thalamus	Age_2SD	Tha_Micro_1	NHSL1	0.423061113	0.000494782	0.004762124	0.127148707	0.00654331	0.002980937	0.011293461
Medial thalamus	Age_2SD	Tha_Micro_1	NIN	0.37195122	1.71E-06	-0.006793122	-0.18137636	-0.004264858	-0.009321386	0.000434977
Medial thalamus	Age_2SD	Tha_Micro_1	NLRP1	0.504179227	0.010194671	-0.004618554	-0.123315389	-0.000781245	-0.008455863	0.056928696
Medial thalamus	Age_2SD	Tha_Micro_1	NOL4L	0.375445327	0.001094111	-0.004964972	-0.132564764	-0.001692312	-0.008237633	0.017457753
Medial thalamus	Age_2SD	Tha_Micro_1	NSMCE2	0.585502878	0.006934747	0.003620909	0.096678277	0.005814753	0.001427066	0.046114512
Medial thalamus	Age_2SD	Tha_Micro_1	NXN	0.366744314	0.00030954	-0.005153528	-0.137599186	-0.002032696	-0.008274359	0.008656903
Medial thalamus	Age_2SD	Tha_Micro_1	OGFRL1	0.60413812	0.028774895	0.004829276	0.128941677	0.008140951	0.001517602	0.095782529
Medial thalamus	Age_2SD	Tha_Micro_1	OGT	0.37195122	0.000263847	-0.003907086	-0.104319185	-0.001848341	-0.00596583	0.007946647
Medial thalamus	Age_2SD	Tha_Micro_1	OSBPL11	0.51178405	0.000890134	-0.005055109	-0.134971399	-0.002144477	-0.007965741	0.015586058
Medial thalamus	Age_2SD	Tha_Micro_1	OSBPL3	0.516990956	4.15E-07	0.008750943	0.233650168	0.010476012	0.007025874	0.00016611
Medial thalamus	Age_2SD	Tha_Micro_1	P2RY13	0.471156481	0.00012914	-0.01101189	-0.294017459	-0.005511588	-0.016512191	0.005175754
Medial thalamus	Age_2SD	Tha_Micro_1	P2RY6	0.164634146	0.012629252	-0.004929169	-0.131608821	0.000665971	-0.010524309	0.062289622
Medial thalamus	Age_2SD	Tha_Micro_1	PACS1	0.605850918	0.000886926	-0.004335083	-0.115746723	-0.002460186	-0.00620998	0.015586058
Medial thalamus	Age_2SD	Tha_Micro_1	PACS2	0.424910935	5.09E-06	-0.006128515	-0.163631354	-0.003482027	-0.008775003	0.000831818
Medial thalamus	Age_2SD	Tha_Micro_1	PALD1	0.873869553	0.02161444	-0.004731653	-0.126335128	-0.001619432	-0.007843873	0.081770265
Medial thalamus	Age_2SD	Tha_Micro_1	PANK2	0.420046588	0.000315699	-0.004421369	-0.118050548	-0.001794613	-0.007048125	0.008690488
Medial thalamus	Age_2SD	Tha_Micro_1	PAQR5	0.138599616	0.022228726	-0.004621201	-0.123386065	0.000737818	-0.00998022	0.08296205
Medial thalamus	Age_2SD	Tha_Micro_1	PBX1	0.215744039	0.003319797	-0.007582596	-0.202455302	-0.000614577	-0.014550614	0.031119272
Medial thalamus	Age_2SD	Tha_Micro_1	PBX3	0.302685667	2.90E-06	0.004227688	0.112879265	0.005202254	0.003253122	0.000567884
Medial thalamus	Age_2SD	Tha_Micro_1	PCBP3	0.146409975	0.000581658	-0.006708277	-0.179110994	-0.000610382	-0.012806172	0.012122789
Medial thalamus	Age_2SD	Tha_Micro_1	PDE9A	0.353521513	0.00112226	-0.005194681	-0.138697987	-0.00168134	-0.008708022	0.017576314
Medial thalamus	Age_2SD	Tha_Micro_1	PDGFC	0.332488353	5.61E-05	0.005648956	0.150827119	0.006843615	0.004454296	0.003103054
Medial thalamus	Age_2SD	Tha_Micro_1	PELI1	0.580432995	0.000217575	0.008012678	0.213938513	0.010573755	0.005451602	0.007334143
Medial thalamus	Age_2SD	Tha_Micro_1	PER3	0.265620718	0.018432803	-0.003936971	-0.105117132	0.00330505	-0.011178992	0.074344667
Medial thalamus	Age_2SD	Tha_Micro_1	PHYKPL	0.324815018	1.41E-06	-0.004724569	-0.126145985	-0.001964547	-0.007484591	0.000377933
Medial thalamus	Age_2SD	Tha_Micro_1	PIK3C2B	0.214784873	8.57E-05	-0.004725292	-0.126165307	-0.001582942	-0.007867643	0.004037161
Medial thalamus	Age_2SD	Tha_Micro_1	PIK3CD	0.44580707	0.000368899	-0.00395054	-0.105479417	-0.001748444	-0.006152636	0.009580082
Medial thalamus	Age_2SD	Tha_Micro_1	PIK3R1	0.660934503	0.005873803	0.00625398	0.166981257	0.009627417	0.002880543	0.04195873
Medial thalamus	Age_2SD	Tha_Micro_1	PIP5K1B	0.40442587	0.003223474	-0.005522643	-0.147454568	-0.001939149	-0.009106137	0.030518613
Medial thalamus	Age_2SD	Tha_Micro_1	PLAT	0.229857495	0.008939118	-0.005342951	-0.142656795	0.004378823	-0.015064725	0.052540545
Medial thalamus	Age_2SD	Tha_Micro_1	PLCG2	0.854617703	1.65E-05	-0.009790428	-0.261404434	-0.00543131	-0.014149547	0.001613778
Medial thalamus	Age_2SD	Tha_Micro_1	PLD3	0.276514113	0.000484559	-0.003961676	-0.105776758	-0.001391933	-0.006531419	0.011109935
Medial thalamus	Age_2SD	Tha_Micro_1	PLXDC2	0.999109345	0.017336602	0.005106163	0.13633455	0.011969711	-0.001757385	0.072203439
Medial thalamus	Age_2SD	Tha_Micro_1	PPP1R10	0.291107153	0.002430289	-0.00433327	-0.115698322	-0.000705573	-0.007960968	0.02626363
Medial thalamus	Age_2SD	Tha_Micro_1	PPP6R2	0.644834201	0.006045488	-0.004508209	-0.120369191	-0.001718483	-0.007297936	0.042686741
Medial thalamus	Age_2SD	Tha_Micro_1	PREX1	0.872978898	0.000274786	-0.005950357	-0.158874544	-0.003301257	-0.008599458	0.008179314
Medial thalamus	Age_2SD	Tha_Micro_1	PRMT2	0.504384763	0.001671827	-0.004153808	-0.110906679	-0.001869944	-0.006437672	0.02216041
Medial thalamus	Age_2SD	Tha_Micro_1	PSD3	0.470265826	0.008607195	-0.005214896	-0.139237716	-0.001632602	-0.008797189	0.051061329
Medial thalamus	Age_2SD	Tha_Micro_1	PTCHD4	0.14229926	0.000118319	0.005739703	0.153250074	0.009922731	0.001556675	0.00493641
Medial thalamus	Age_2SD	Tha_Micro_1	PTPN14	0.391271581	0.001774222	-0.006110521	-0.163150904	0.000813161	-0.013034203	0.022633557
Medial thalamus	Age_2SD	Tha_Micro_1	PTPRC	0.837215676	0.027408799	0.006241452	0.16664677	0.011478136	0.001004768	0.092974993
Medial thalamus	Age_2SD	Tha_Micro_1	PWWP3A	0.306316799	0.000385587	-0.003906647	-0.104307466	-0.000387694	-0.007425599	0.009862506
Medial thalamus	Age_2SD	Tha_Micro_1	R3HDM2	0.605439847	0.001661389	-0.004062537	-0.10846973	-0.001715303	-0.006409771	0.022103049
Medial thalamus	Age_2SD	Tha_Micro_1	RAB11FIP3	0.165524801	3.66E-05	-0.00381239	-0.101790815	-0.001436833	-0.006187947	0.002514879
Medial thalamus	Age_2SD	Tha_Micro_1	RALGAPA2	0.52569197	0.001161317	0.00484548	0.129374321	0.006951796	0.002739165	0.01782468
Medial thalamus	Age_2SD	Tha_Micro_1	RALGPS1	0.198958619	1.57E-07	-0.00452526	-0.120824452	-0.002446157	-0.006604363	9.99E-05
Medial thalamus	Age_2SD	Tha_Micro_1	RAP1A	0.733762675	0.005082868	0.005367721	0.143318159	0.008838021	0.001897421	0.038621853
Medial thalamus	Age_2SD	Tha_Micro_1	RAPGEF6	0.751849822	0.026347736	-0.003696679	-0.098701335	-0.00124625	-0.006147108	0.0907989
Medial thalamus	Age_2SD	Tha_Micro_1	RASA3	0.48074815	0.015890065	-0.004293938	-0.114648138	-0.000428369	-0.008159507	0.069082071
Medial thalamus	Age_2SD	Tha_Micro_1	RASAL2	0.827418471	0.007967501	0.003776779	0.100839996	0.006765417	0.000788141	0.049276525
Medial thalamus	Age_2SD	Tha_Micro_1	RASGEF1C	0.846807344	0.000613023	-0.010137967	-0.270683715	-0.003109951	-0.017165983	0.012517847
Medial thalamus	Age_2SD	Tha_Micro_1	RBM19	0.315360373	1.02E-05	-0.005239049	-0.139882606	-0.0021016	-0.008376498	0.001273083
Medial thalamus	Age_2SD	Tha_Micro_1	RCSD1	0.644971225	0.001757441	-0.004302336	-0.114872377	-0.001665323	-0.006939349	0.022589336
Medial thalamus	Age_2SD	Tha_Micro_1	RECK	0.336530556	0.00114644	-0.003709998	-0.09905696	-0.001294842	-0.006125155	0.017789445
Medial thalamus	Age_2SD	Tha_Micro_1	RERE	0.885722116	8.76E-06	-0.004924894	-0.131494668	-0.003157825	-0.006691963	0.001204548
Medial thalamus	Age_2SD	Tha_Micro_1	RGS10	0.684708139	3.96E-05	-0.007094274	-0.189417108	-0.004491442	-0.009697106	0.002601702
Medial thalamus	Age_2SD	Tha_Micro_1	RNF213	0.696629213	0.002925867	-0.004690774	-0.125243679	-0.001897097	-0.007484452	0.029248939
Medial thalamus	Age_2SD	Tha_Micro_1	RUBCNL	0.560084955	0.00593865	-0.005503973	-0.146956088	-0.002695194	-0.008312753	0.042158614
Medial thalamus	Age_2SD	Tha_Micro_1	RYR1	0.706289394	3.41E-05	-0.0063343	-0.169125804	-0.004035811	-0.008632788	0.002441194
Medial thalamus	Age_2SD	Tha_Micro_1	S100Z	0.424431351	0.002408377	-0.007076641	-0.188946323	-0.003013981	-0.011139302	0.02619367
Medial thalamus	Age_2SD	Tha_Micro_1	SAMHD1	0.521855303	0.021149316	-0.003692784	-0.098597338	-0.00100924	-0.006376329	0.080786589
Medial thalamus	Age_2SD	Tha_Micro_1	SCARB1	0.329816388	0.023666248	-0.00373849	-0.099817694	0.000142639	-0.007619619	0.085623585
Medial thalamus	Age_2SD	Tha_Micro_1	SCFD2	0.41298986	0.000291794	0.004699548	0.125477945	0.006205406	0.003193691	0.008424921
Medial thalamus	Age_2SD	Tha_Micro_1	SDK1	0.698342012	0.028930826	0.006677721	0.178295157	0.012429248	0.000926194	0.096121349
Medial thalamus	Age_2SD	Tha_Micro_1	SEMA4D	0.531515484	2.35E-05	-0.008133792	-0.217172247	-0.004401004	-0.011866581	0.001908773
Medial thalamus	Age_2SD	Tha_Micro_1	SERPINB6	0.403740751	0.007204006	-0.003827887	-0.102204578	-0.001076886	-0.006578888	0.047083821
Medial thalamus	Age_2SD	Tha_Micro_1	SETBP1	0.445601535	0.005681421	-0.004835126	-0.129097857	-0.001177017	-0.008493234	0.041312048
Medial thalamus	Age_2SD	Tha_Micro_1	SF3B1	0.499246369	4.97E-07	-0.005322179	-0.142102169	-0.003625942	-0.007018415	0.00018075
Medial thalamus	Age_2SD	Tha_Micro_1	SGK1	0.44793094	0.004858289	0.003778463	0.100884973	0.005520963	0.002035964	0.037581601
Medial thalamus	Age_2SD	Tha_Micro_1	SH2B3	0.49143601	0.001101565	-0.00453317	-0.12103565	-0.00109489	-0.007971451	0.017499055
Medial thalamus	Age_2SD	Tha_Micro_1	SLC1A3	0.788435188	0.004228191	0.015315533	0.408924741	0.02304057	0.007590496	0.035223395
Medial thalamus	Age_2SD	Tha_Micro_1	SLC22A23	0.3787339	0.008734457	-0.007390623	-0.197329624	-0.002808188	-0.011973057	0.051635756
Medial thalamus	Age_2SD	Tha_Micro_1	SLC29A3	0.31810085	0.000243611	-0.006905772	-0.184384113	-0.002616622	-0.011194922	0.007512725
Medial thalamus	Age_2SD	Tha_Micro_1	SLC38A2	0.37160866	0.000244033	-0.004080202	-0.108941387	-0.001042193	-0.007118211	0.007512725
Medial thalamus	Age_2SD	Tha_Micro_1	SLC7A8	0.133050151	0.021387224	-0.003632421	-0.09698564	0.001008895	-0.008273737	0.081360966
Medial thalamus	Age_2SD	Tha_Micro_1	SLIT2	0.116470266	0.002215399	-0.007895215	-0.210802235	-0.000619169	-0.01517126	0.025454588
Medial thalamus	Age_2SD	Tha_Micro_1	SMAD3	0.408536585	0.003773803	-0.006057144	-0.161725747	-0.002196944	-0.009917344	0.033290568
Medial thalamus	Age_2SD	Tha_Micro_1	SMAD7	0.213346122	0.000661012	-0.00397665	-0.10617655	-0.001062965	-0.006890335	0.013091648
Medial thalamus	Age_2SD	Tha_Micro_1	SMIM35	0.301589477	0.013763937	-0.014918475	-0.39832329	-0.004676016	-0.025160934	0.065064939
Medial thalamus	Age_2SD	Tha_Micro_1	SNCA	0.48465333	0.004010865	0.004560545	0.121766563	0.007088049	0.002033041	0.034619492
Medial thalamus	Age_2SD	Tha_Micro_1	SNX18	0.386544259	0.004101228	-0.004829878	-0.128957744	-0.001642278	-0.008017478	0.034821028
Medial thalamus	Age_2SD	Tha_Micro_1	SORL1	0.97218416	0.028333642	-0.0078234	-0.208884783	-0.002023003	-0.013623797	0.094818039
Medial thalamus	Age_2SD	Tha_Micro_1	SPNS2	0.446766237	4.24E-07	-0.005585646	-0.149136738	-0.001834513	-0.009336778	0.00016611
Medial thalamus	Age_2SD	Tha_Micro_1	SPP1	0.499862976	0.010259348	0.004264824	0.113870809	0.0077781	0.000751549	0.057070896
Medial thalamus	Age_2SD	Tha_Micro_1	SRRM2	0.628322828	0.003579664	-0.003782871	-0.101002643	-0.001391075	-0.006174666	0.032294128
Medial thalamus	Age_2SD	Tha_Micro_1	SRSF7	0.374417649	0.003332534	-0.006092885	-0.162680031	-0.001086435	-0.011099335	0.03118125
Medial thalamus	Age_2SD	Tha_Micro_1	SSBP3	0.198753083	0.007771599	-0.005748774	-0.15349227	-0.001467232	-0.010030316	0.048460576
Medial thalamus	Age_2SD	Tha_Micro_1	ST6GAL1	0.974993149	0.015201198	-0.004129248	-0.110250933	-0.000408116	-0.007850381	0.06829135
Medial thalamus	Age_2SD	Tha_Micro_1	STK17A	0.354960263	0.00023565	-0.004253674	-0.113573104	-0.000606018	-0.007901331	0.007404078
Medial thalamus	Age_2SD	Tha_Micro_1	SUCLG2	0.554261441	0.021563788	0.003778325	0.100881285	0.00627667	0.001279981	0.081727239
Medial thalamus	Age_2SD	Tha_Micro_1	SUSD3	0.30350781	0.015307014	-0.006671856	-0.178138546	-0.001776392	-0.011567319	0.068460502
Medial thalamus	Age_2SD	Tha_Micro_1	TAL1	0.3195396	0.003914275	-0.005718407	-0.152681463	-0.000866843	-0.01056997	0.034064145
Medial thalamus	Age_2SD	Tha_Micro_1	TANC1	0.638668128	0.00089554	-0.008486533	-0.226590444	-0.004792245	-0.012180822	0.015586058
Medial thalamus	Age_2SD	Tha_Micro_1	TANC2	0.502671965	7.84E-07	0.007836178	0.209225949	0.009672102	0.006000254	0.000234696
Medial thalamus	Age_2SD	Tha_Micro_1	TANK	0.414154563	0.000206498	0.004317991	0.115290354	0.005572216	0.003063766	0.007150173
Medial thalamus	Age_2SD	Tha_Micro_1	TBC1D22A	0.913058372	4.55E-06	-0.006508334	-0.173772512	-0.003899851	-0.009116816	0.000771792
Medial thalamus	Age_2SD	Tha_Micro_1	TBC1D4	0.690531653	0.024511668	-0.004287483	-0.11447579	-0.000305083	-0.008269883	0.087492558
Medial thalamus	Age_2SD	Tha_Micro_1	TBC1D9	0.574266922	8.19E-05	-0.00594632	-0.158766731	-0.003536205	-0.008356434	0.003972375
Medial thalamus	Age_2SD	Tha_Micro_1	TCF12	0.911619622	1.35E-05	0.006468451	0.172707651	0.009403476	0.003533427	0.001471014
Medial thalamus	Age_2SD	Tha_Micro_1	TET3	0.562003289	0.011723797	-0.004129572	-0.110259576	-0.001628276	-0.006630868	0.06076795
Medial thalamus	Age_2SD	Tha_Micro_1	TGFBR1	0.639353247	0.003225739	0.008027306	0.21432906	0.011540146	0.004514465	0.030518613
Medial thalamus	Age_2SD	Tha_Micro_1	TIAM1	0.730063031	0.00262349	-0.006691434	-0.178661283	-0.003301069	-0.010081799	0.027420048
Medial thalamus	Age_2SD	Tha_Micro_1	TLN2	0.761510003	0.004866543	-0.004458331	-0.119037445	-0.002390645	-0.006526018	0.037588319
Medial thalamus	Age_2SD	Tha_Micro_1	TLR10	0.249040833	0.000823484	-0.006101933	-0.162921608	-0.001679467	-0.010524399	0.015119921
Medial thalamus	Age_2SD	Tha_Micro_1	TLR2	0.443957249	0.000421525	0.005020915	0.134058425	0.007989257	0.002052573	0.010315203
Medial thalamus	Age_2SD	Tha_Micro_1	TMEM117	0.449986298	0.000934397	0.004072034	0.10872331	0.005676999	0.002467069	0.015903953
Medial thalamus	Age_2SD	Tha_Micro_1	TNFRSF13C	0.182515758	0.00335249	-0.004493466	-0.119975531	-0.000428596	-0.008558335	0.031182532
Medial thalamus	Age_2SD	Tha_Micro_1	TNIK	0.18936695	0.025466657	-0.004244464	-0.113327198	7.89E-05	-0.008567793	0.08914165
Medial thalamus	Age_2SD	Tha_Micro_1	TNRC18	0.744450534	3.63E-05	-0.006825535	-0.182241779	-0.004304988	-0.009346081	0.002514879
Medial thalamus	Age_2SD	Tha_Micro_1	TNRC6B	0.796519594	0.006479056	-0.003847883	-0.102738473	-0.001598038	-0.006097728	0.044456601
Medial thalamus	Age_2SD	Tha_Micro_1	TRAF3IP3	0.349616333	0.015174242	-0.005917308	-0.157992136	-0.000823513	-0.011011104	0.068290795
Medial thalamus	Age_2SD	Tha_Micro_1	TRAK1	0.649150452	9.20E-05	-0.004232893	-0.113018242	-0.002420834	-0.006044952	0.004182304
Medial thalamus	Age_2SD	Tha_Micro_1	TRIM2	0.102151274	0.002484628	-0.006294791	-0.168070922	-5.98E-05	-0.012529811	0.02641954
Medial thalamus	Age_2SD	Tha_Micro_1	TRIM36	0.234447794	2.58E-06	-0.005256908	-0.140359455	-0.002151934	-0.008361883	0.000546933
Medial thalamus	Age_2SD	Tha_Micro_1	TRPS1	0.403603727	0.003423981	0.005874059	0.156837365	0.008372189	0.003375928	0.031373898
Medial thalamus	Age_2SD	Tha_Micro_1	TTC39C	0.137983009	7.18E-06	-0.006912026	-0.184551088	-0.000479185	-0.013344867	0.001075374
Medial thalamus	Age_2SD	Tha_Micro_1	UBAC2	0.666072897	1.84E-07	-0.004924705	-0.131489612	-0.003284086	-0.006565324	0.000104
Medial thalamus	Age_2SD	Tha_Micro_1	UBE2K	0.656412716	0.000222174	-0.003883115	-0.103679163	-0.001874985	-0.005891244	0.007358878
Medial thalamus	Age_2SD	Tha_Micro_1	ULK2	0.402713072	0.000437834	-0.004870249	-0.130035657	-0.000784107	-0.008956391	0.010464065
Medial thalamus	Age_2SD	Tha_Micro_1	VAV1	0.501370238	0.00132155	-0.004496755	-0.120063365	-0.001987023	-0.007006487	0.019109912
Medial thalamus	Age_2SD	Tha_Micro_1	VDAC1	0.231296246	0.001260136	-0.004693171	-0.125307674	-0.001321069	-0.008065274	0.01852525
Medial thalamus	Age_2SD	Tha_Micro_1	VPS13C	0.825089065	0.010211375	-0.003621068	-0.096682526	-0.001386986	-0.005855151	0.056928696
Medial thalamus	Age_2SD	Tha_Micro_1	VWC2	0.104275144	0.002024668	-0.033278218	-0.888528424	-0.017542836	-0.0490136	0.024305562
Medial thalamus	Age_2SD	Tha_Micro_1	WLS	0.353178953	0.011286441	-0.006294322	-0.168058388	-0.002403357	-0.010185286	0.059408465
Medial thalamus	Age_2SD	Tha_Micro_1	WSB1	0.719101124	6.61E-05	-0.006526104	-0.174246974	-0.003908638	-0.00914357	0.003506151
Medial thalamus	Age_2SD	Tha_Micro_1	ZFP36L1	0.675870101	0.000307411	0.009154861	0.244434789	0.012986185	0.005323537	0.008644861
Medial thalamus	Age_2SD	Tha_Micro_1	ZMAT3	0.364003837	2.12E-05	0.007539457	0.201303501	0.009430482	0.005648432	0.001860331
Medial thalamus	Age_2SD	Tha_Micro_1	ZMIZ1	0.321937517	0.000112057	-0.005904151	-0.157640842	-0.001402196	-0.010406107	0.004713793
Medial thalamus	Age_2SD	Tha_Micro_1	ZMYND11	0.493148808	0.016086475	-0.003707252	-0.09898362	-0.001369397	-0.006045107	0.069369508
Medial thalamus	Age_2SD	Tha_Micro_1	ZNF138	0.149561524	0.000235174	-0.003694024	-0.098630429	-0.000901803	-0.006486244	0.007404078
Medial thalamus	Age_2SD	Tha_Micro_1	ZNF506	0.219169636	0.000319711	-0.005836884	-0.155844812	-0.002098521	-0.009575247	0.008702286
Medial thalamus	Age_2SD	Tha_Micro_1	ZNF609	0.754932858	0.00126292	-0.004085378	-0.109079586	-0.002173887	-0.005996869	0.01852525
Medial thalamus	Age_2SD	Tha_Micro_1	ZNF652	0.558029597	1.39E-05	-0.004895591	-0.130712291	-0.002616942	-0.007174241	0.001471014
Medial thalamus	Age_2SD	Tha_Micro_1	ZNF710	0.794532749	0.000759153	-0.005407737	-0.144386579	-0.002643313	-0.008172161	0.014364639
Medial thalamus	Age_2SD	Tha_Micro_1	ZNF721	0.351808715	0.000130437	-0.003673537	-0.098083441	-0.000779116	-0.006567958	0.005176402
Medial thalamus	Age_2SD	Tha_Micro_2	ADK	0.341303729	0.000240665	-0.009287921	-0.247987502	-0.004033557	-0.014542286	0.051998239
Medial thalamus	Age_2SD	Tha_Micro_2	AGPAT3	0.113293481	0.000159834	-0.009712682	-0.259328597	-0.001265616	-0.018159748	0.051998239
Medial thalamus	Age_2SD	Tha_Micro_2	ALCAM	0.198975235	0.000781549	0.004134668	0.11039563	0.005280835	0.002988501	0.063761351
Medial thalamus	Age_2SD	Tha_Micro_2	ANAPC16	0.102761173	0.000554664	-0.010810907	-0.288651212	-0.000364177	-0.021257636	0.052283563
Medial thalamus	Age_2SD	Tha_Micro_2	ARHGAP15	0.517506405	0.000846471	0.011482185	0.306574348	0.014955608	0.008008763	0.066295584
Medial thalamus	Age_2SD	Tha_Micro_2	ATG7	0.290350128	0.000327311	0.006609925	0.176485003	0.008472418	0.004747433	0.051998239
Medial thalamus	Age_2SD	Tha_Micro_2	CYFIP1	0.657557643	0.001007323	-0.01014096	-0.270763627	-0.00585872	-0.0144232	0.073049604
Medial thalamus	Age_2SD	Tha_Micro_2	DDX5	0.3686308	0.001193282	-0.008551092	-0.228314153	-0.004052051	-0.013050133	0.077881516
Medial thalamus	Age_2SD	Tha_Micro_2	DIP2A	0.272701395	0.00054228	-0.010612331	-0.283349233	-0.004079896	-0.017144766	0.052283563
Medial thalamus	Age_2SD	Tha_Micro_2	DPYSL2	0.206376317	0.00017692	-0.011257967	-0.30058771	-0.002679983	-0.019835951	0.051998239
Medial thalamus	Age_2SD	Tha_Micro_2	FOXP1	0.243381725	0.001084749	0.005701036	0.152217661	0.007861439	0.003540633	0.075854957
Medial thalamus	Age_2SD	Tha_Micro_2	HP1BP3	0.286934244	1.16E-05	-0.012975508	-0.346446068	-0.005687364	-0.020263652	0.007593018
Medial thalamus	Age_2SD	Tha_Micro_2	IGF1R	0.11528608	0.000266262	-0.00654339	-0.1747085	0.002106757	-0.015193536	0.051998239
Medial thalamus	Age_2SD	Tha_Micro_2	IL6ST	0.486194136	0.001318452	-0.009884107	-0.263905661	-0.005516885	-0.01425133	0.078946158
Medial thalamus	Age_2SD	Tha_Micro_2	MTSS1	0.295758611	0.000458363	0.005142336	0.137300379	0.006711287	0.003573385	0.051998239
Medial thalamus	Age_2SD	Tha_Micro_2	NAV2	0.419869058	0.000443205	-0.013845869	-0.369684696	-0.009124433	-0.018567305	0.051998239
Medial thalamus	Age_2SD	Tha_Micro_2	PIK3C2A	0.131226872	0.000929483	-0.005013446	-0.133859021	0.001135096	-0.011161989	0.069997189
Medial thalamus	Age_2SD	Tha_Micro_2	SRSF7	0.130657558	0.001740825	-0.004460307	-0.119090186	0.003121448	-0.012042062	0.094212776
Medial thalamus	Age_2SD	Tha_Micro_2	TANC2	0.240535155	0.000163093	0.004349325	0.116126977	0.005691263	0.003007386	0.051998239
Medial thalamus	Age_2SD	Tha_Micro_2	TBC1D22A	0.552234557	0.000410482	-0.010681877	-0.285206123	-0.006832891	-0.014530863	0.051998239
Medial thalamus	Age_2SD	Tha_Micro_2	ZNF655	0.120125249	0.000214947	-0.012112835	-0.323412685	-0.003541187	-0.020684482	0.051998239
Medial thalamus	Age_2SD	Tha_Oligo_1	ABTB2	0.419821648	7.27E-05	-0.010231113	-0.273170707	-0.006334595	-0.01412763	0.007924654
[truncated: 8,846 more rows]
