# Supplementary material for: Disturbances of paraventricular thalamic nucleus neurons in bipolar disorder revealed by single-nucleus analysis
Source: Nat Commun. 2026 Jan 7;17:1338. doi: 10.1038/s41467-025-68094-5 (PMC12873406; doi:10.1038/s41467-025-68094-5)
Supplement: Supplementary file 3 — Supplementary Data 1-31 [file 41467_2025_68094_MOESM3_ESM.zip › SupplementaryData/DataS26.DEG_Dx_withPMI.txt]

#### DEGs by disease status, using PMI as an additional covariate
Region	Cluster	Gene	EntrezID	Experssion_rate	Direction	DEG	Robustness_score	logFC.coef	P.value	ci.hi	ci.lo	FDR_ER>0	BD_risk_gene	Overlap_primary_analysis
Medial thalamus	Tha_Astro_2	KATNAL2	83473	0.203215097	Down	Probable	0.52381	-0.241630811	1.80E-05	-0.129596876	-0.353664747	0.022212197	no	no
Medial thalamus	Tha_Astro_2	STON2	85439	0.393325179	Down	Possible	0.428571	-0.201756838	0.00015886	-0.108300596	-0.29521308	0.073615654	no	no
Medial thalamus	Tha_Astro_2	NEK11	79858	0.136466888	Down	Possible	0.046176	-0.123447961	0.000200732	-0.042687839	-0.204208084	0.077515862	no	yes
Medial thalamus	Tha_Astro_3	TMEM108	66000	0.505719606	Down	Probable	1	-0.328100659	4.90E-07	-0.210798934	-0.445402384	0.002541058	no	yes
Medial thalamus	Tha_Astro_3	HSDL2	84263	0.314445331	Down	Probable	0.833333	-0.199476832	3.41E-05	-0.098499005	-0.300454659	0.088414952	no	yes
Medial thalamus	Tha_Astro_3	TOGARAM2	165186	0.496940676	Down	Probable	0.619048	-0.375266145	9.14E-05	-0.204035914	-0.546496376	0.099912166	no	yes
Medial thalamus	Tha_Astro_3	CCDC88A	55704	0.613727055	Down	Possible	0.396825	-0.1802718	0.000176042	-0.098773259	-0.261770341	0.115141955	no	yes
Medial thalamus	Tha_Astro_3	POGZ	23126	0.540835329	Down	Possible	0.357143	-0.168918075	0.000147623	-0.075390676	-0.262445473	0.115141955	no	yes
Medial thalamus	Tha_Astro_3	HPSE2	60495	0.823623304	Down	Possible	0.0873016	-0.389004297	0.000357574	-0.168549578	-0.609459016	0.167720104	no	no
Medial thalamus	Tha_Astro_3	KNDC1	85442	0.49188614	Down	Possible	0.047619	-0.274121034	0.000542455	-0.153590145	-0.394651923	0.167720104	no	yes
Medial thalamus	Tha_Astro_3	CEP192	55125	0.288374568	Down	Possible	0.021645	-0.134502937	0.000550042	-0.049488217	-0.219517658	0.167720104	no	yes
Medial thalamus	Tha_Astro_3	TMEM144	55314	0.263633945	Down	Possible	0.017316	-0.105517543	0.000270732	-0.009083336	-0.201951751	0.15603205	no	no
Medial thalamus	Tha_Astro_3	YPEL1	29799	0.140994945	Down	Possible	0.010101	-0.155218986	0.000177585	-0.029784178	-0.280653795	0.115141955	no	no
Medial thalamus	Tha_Astro_3	MT2A	4502	0.362064379	Up	Possible	0.025974	0.143726951	0.000508857	0.28257876	0.004875143	0.167720104	no	no
Medial thalamus	Tha_ExIn	SMARCA1	6594	0.572640869	Up	Probable	0.545455	0.142650934	2.26E-05	0.193319861	0.091982007	0.041728455	no	yes
Medial thalamus	Tha_ExIn	TUBB3	10381	0.389680923	Up	Possible	0.424242	0.152646316	0.00020152	0.251533871	0.053758761	0.062192526	no	yes
Medial thalamus	Tha_ExIn	ZBTB7A	51341	0.681941616	Up	Possible	0.313853	0.133010094	0.000145421	0.194005084	0.072015104	0.058863018	no	no
Medial thalamus	Tha_ExIn	DDB1	1642	0.450101833	Up	Possible	0.272727	0.116356016	2.42E-05	0.168429737	0.064282294	0.041728455	no	yes
Medial thalamus	Tha_ExIn	CDC42BPB	9578	0.678886626	Up	Possible	0.220779	0.116965651	0.000117229	0.175400202	0.058531101	0.057490557	no	yes
Medial thalamus	Tha_ExIn	CIAO1	9391	0.557026477	Up	Possible	0.220779	0.113721888	0.000109278	0.167706689	0.059737087	0.05733281	no	no
Medial thalamus	Tha_ExIn	PSAP	5660	0.427019688	Up	Possible	0.179654	0.115379375	0.000221995	0.31983798	-0.089079231	0.06470448	no	yes
Medial thalamus	Tha_ExIn	HSPA9	3313	0.452477936	Up	Possible	0.151515	0.106408445	9.46E-05	0.178506818	0.034310071	0.052263922	no	yes
Medial thalamus	Tha_ExIn	KIF1A	547	0.749151392	Up	Possible	0.0836941	0.127601024	0.000409052	0.184524254	0.070677795	0.085843709	no	yes
Medial thalamus	Tha_ExIn	BEX2	84707	0.393075356	Up	Possible	0.025974	0.125731823	0.000472381	0.203355219	0.048108427	0.093522613	no	yes
Medial thalamus	Tha_ExN_CALB	FSHR	2492	0.516500623	Down	Probable	1	-0.245897629	0.001982384	-0.107765113	-0.384030146	0.036532058	no	yes
Medial thalamus	Tha_ExN_CALB	KCND2	3751	0.990660025	Down	Probable	1	-0.256315992	0.00186548	-0.050745631	-0.461886352	0.035141766	no	yes
Medial thalamus	Tha_ExN_CALB	KCNQ3	3786	0.997820672	Down	Probable	1	-0.235931985	0.00362363	-0.099667648	-0.372196321	0.048275701	no	yes
Medial thalamus	Tha_ExN_CALB	SHISA9	729993	0.992839352	Down	Probable	1	-0.192249703	0.001319839	-0.066148697	-0.318350708	0.03032979	yes	yes
Medial thalamus	Tha_ExN_CALB	XKR4	114786	0.994084682	Down	Probable	1	-0.205871789	0.00259554	-0.095330902	-0.316412677	0.041369584	no	yes
Medial thalamus	Tha_ExN_CALB	PDE10A	10846	0.989414695	Down	Probable	0.833333	-0.18328902	0.004914073	-0.006874603	-0.359703438	0.055812219	no	yes
Medial thalamus	Tha_ExN_CALB	RASAL2	9462	0.995952677	Down	Probable	0.833333	-0.185616939	0.005004281	-0.049419315	-0.321814563	0.05618417	no	yes
Medial thalamus	Tha_ExN_CALB	ZNF385D	79750	0.769302615	Down	Probable	0.833333	-0.287080713	0.004981029	-0.088936792	-0.485224633	0.056105211	no	yes
Medial thalamus	Tha_ExN_CALB	KCNC2	3747	0.993462017	Down	Probable	0.761905	-0.238550891	0.005787528	-0.092929267	-0.384172514	0.060652449	no	yes
Medial thalamus	Tha_ExN_CALB	GLDN	342035	0.896637609	Down	Probable	0.727273	-0.162039724	0.000235719	-0.076773392	-0.247306056	0.013973566	no	yes
Medial thalamus	Tha_ExN_CALB	TMEFF2	23671	0.958592777	Down	Probable	0.666667	-0.187491682	0.007040697	-0.075556014	-0.299427349	0.06474865	no	no
Medial thalamus	Tha_ExN_CALB	ANKS1A	23294	0.963574097	Down	Probable	0.636364	-0.148466994	2.63E-05	-0.086305546	-0.210628442	0.004511945	no	yes
Medial thalamus	Tha_ExN_CALB	SLC8A3	6547	0.983499377	Down	Probable	0.636364	-0.156337805	0.000166718	-0.07295746	-0.23971815	0.011535944	no	yes
Medial thalamus	Tha_ExN_CALB	ATXN1	6310	0.995952677	Down	Probable	0.545455	-0.142726455	0.000336027	-0.07323143	-0.212221481	0.01686618	no	yes
Medial thalamus	Tha_ExN_CALB	CUX2	23316	0.963262765	Down	Probable	0.545455	-0.146515744	5.40E-05	-0.027532044	-0.265499445	0.006302061	no	yes
Medial thalamus	Tha_ExN_CALB	PTPRJ	5795	0.982876712	Down	Probable	0.545455	-0.144545375	0.002567153	-0.045237584	-0.243853166	0.041180402	no	yes
Medial thalamus	Tha_ExN_CALB	ROBO1	6091	0.998132005	Down	Probable	0.5	-0.209144752	0.009384559	-0.023200054	-0.39508945	0.073156603	no	yes
Medial thalamus	Tha_ExN_CALB	CNTN5	53942	0.975404732	Down	Possible	0.484848	-0.161922367	0.006666643	0.129665321	-0.453510055	0.063998566	yes	yes
Medial thalamus	Tha_ExN_CALB	AUTS2	26053	0.996575342	Down	Possible	0.454545	-0.134735424	0.002946022	-0.058268604	-0.211202244	0.043841704	no	yes
Medial thalamus	Tha_ExN_CALB	CACNA1C	775	0.99750934	Down	Possible	0.454545	-0.181492682	0.011486298	-0.065352941	-0.297632423	0.079233994	yes	yes
Medial thalamus	Tha_ExN_CALB	NAV2	89797	0.992839352	Down	Possible	0.454545	-0.133134557	0.000740839	-0.04534302	-0.220926094	0.02356215	no	yes
Medial thalamus	Tha_ExN_CALB	TRPS1	7227	0.980697385	Down	Possible	0.454545	-0.148338256	0.00557598	-0.036280493	-0.260396018	0.059194356	no	yes
Medial thalamus	Tha_ExN_CALB	ZBTB7C	201501	0.624844334	Down	Possible	0.454545	-0.131790376	0.001731648	-0.037707916	-0.225872835	0.034108395	no	yes
Medial thalamus	Tha_ExN_CALB	PITPNC1	26207	0.979763387	Down	Possible	0.424242	-0.151422239	0.007924728	-0.021482331	-0.281362146	0.068198355	no	yes
Medial thalamus	Tha_ExN_CALB	GRM5	2915	0.99750934	Down	Possible	0.409091	-0.172491003	0.011213214	-0.063410931	-0.281571074	0.078485642	no	yes
Medial thalamus	Tha_ExN_CALB	RHOBTB1	9886	0.938978829	Down	Possible	0.363636	-0.125213236	0.000522572	-0.039547985	-0.210878487	0.020364904	no	yes
Medial thalamus	Tha_ExN_CALB	PLXNA4	91584	0.96014944	Down	Possible	0.363636	-0.128137343	0.002958165	-0.031207898	-0.225066787	0.043851349	no	no
Medial thalamus	Tha_ExN_CALB	DMD	1756	0.993150685	Down	Possible	0.333333	-0.194464382	0.013487059	-0.030086418	-0.358842346	0.086022364	no	yes
Medial thalamus	Tha_ExN_CALB	KCNB2	9312	0.989103362	Down	Possible	0.325397	-0.183190662	0.014521869	-0.038442344	-0.327938979	0.089252563	no	yes
Medial thalamus	Tha_ExN_CALB	LRRC7	57554	0.998443337	Down	Possible	0.325397	-0.246373455	0.014596244	-0.059692534	-0.433054376	0.089421527	no	yes
Medial thalamus	Tha_ExN_CALB	CADPS	8618	0.997820672	Down	Possible	0.30303	-0.139698264	0.007486841	-0.055868707	-0.223527821	0.066926272	no	yes
Medial thalamus	Tha_ExN_CALB	CNTN4	152330	0.995952677	Down	Possible	0.30303	-0.136445365	0.006965497	-0.046013458	-0.226877271	0.064656939	no	yes
Medial thalamus	Tha_ExN_CALB	SYT9	143425	0.96513076	Down	Possible	0.30303	-0.137404941	0.007022685	-0.056209867	-0.218600014	0.06474865	no	yes
Medial thalamus	Tha_ExN_CALB	CTNND2	1501	0.998443337	Down	Possible	0.272727	-0.121200656	0.001611619	-0.052646208	-0.189755104	0.033143297	no	yes
Medial thalamus	Tha_ExN_CALB	CYP27C1	339761	0.839663761	Down	Possible	0.272727	-0.115581512	0.000113457	-0.050628223	-0.180534802	0.009088213	no	yes
Medial thalamus	Tha_ExN_CALB	RSU1	6251	0.945828144	Down	Possible	0.272727	-0.115265366	2.64E-05	-0.057128764	-0.173401967	0.004511945	no	yes
Medial thalamus	Tha_ExN_CALB	SAMD5	389432	0.961706102	Down	Possible	0.272727	-0.143795996	0.009256759	-0.021453068	-0.266138924	0.072759213	no	yes
Medial thalamus	Tha_ExN_CALB	C11orf80	79703	0.983188045	Down	Possible	0.272727	-0.121058897	2.64E-05	-0.067167581	-0.174950214	0.004511945	yes	no
Medial thalamus	Tha_ExN_CALB	IQCJ-SCHIP1	29970	0.995330012	Down	Possible	0.272727	-0.144708314	0.009809473	-0.020354269	-0.26906236	0.07424577	no	no
Medial thalamus	Tha_ExN_CALB	SLC35D1	23169	0.929016189	Down	Possible	0.272727	-0.116373198	0.000363156	-0.058718051	-0.174028345	0.01724199	no	no
Medial thalamus	Tha_ExN_CALB	KIAA0319	9856	0.984122042	Down	Possible	0.212121	-0.154178507	0.013032785	-0.035638657	-0.272718357	0.084811462	no	no
Medial thalamus	Tha_ExN_CALB	CALCRL	10203	0.386052304	Down	Possible	0.194805	-0.115782209	0.00588492	-0.008372733	-0.223191685	0.060692724	no	no
Medial thalamus	Tha_ExN_CALB	CTNNA2	1496	0.99875467	Down	Possible	0.181818	-0.127997999	0.010507301	-0.017774396	-0.238221602	0.076565557	no	yes
Medial thalamus	Tha_ExN_CALB	GRIN2A	2903	0.943026152	Down	Possible	0.181818	-0.123169093	0.010558285	0.023912182	-0.270250368	0.076619261	no	yes
Medial thalamus	Tha_ExN_CALB	TMEM163	81615	0.982876712	Down	Possible	0.181818	-0.12124776	0.006232777	-0.04630713	-0.19618839	0.062186485	no	yes
Medial thalamus	Tha_ExN_CALB	PPFIBP1	8496	0.978206725	Down	Possible	0.181818	-0.129144233	0.01056571	-0.026421727	-0.231866738	0.076619261	no	no
Medial thalamus	Tha_ExN_CALB	FARS2	10667	0.968555417	Down	Possible	0.181818	-0.107544394	4.96E-05	-0.058377442	-0.156711345	0.005971858	no	no
Medial thalamus	Tha_ExN_CALB	ZDHHC14	79683	0.96388543	Down	Possible	0.151515	-0.111047496	0.005062418	-0.030863274	-0.191231718	0.056411211	no	no
Medial thalamus	Tha_ExN_CALB	DGKI	9162	0.991905355	Down	Possible	0.136364	-0.116771645	0.01032423	0.008806502	-0.242349792	0.076127894	no	yes
Medial thalamus	Tha_ExN_CALB	NAV3	89795	0.99875467	Down	Possible	0.136364	-0.117823025	0.010879845	5076.511524	-5076.74717	0.077672453	no	no
Medial thalamus	Tha_ExN_CALB	DLGAP4	22839	0.985678705	Down	Possible	0.116883	-0.112412141	0.008316042	-0.025138071	-0.199686211	0.069977046	no	yes
Medial thalamus	Tha_ExN_CALB	TOX	9760	0.978206725	Down	Possible	0.0909091	-0.107528213	0.010719251	-0.016324333	-0.198732093	0.07715164	no	yes
Medial thalamus	Tha_ExN_CALB	ILDR2	387597	0.970423412	Down	Possible	0.0909091	-0.110181775	0.011030481	-0.006874976	-0.213488574	0.077962846	no	no
Medial thalamus	Tha_ExN_CALB	KCNK2	3776	0.914072229	Down	Possible	0.0909091	-0.104016281	0.001460094	-0.036149805	-0.171882757	0.031586609	no	no
Medial thalamus	Tha_ExN_CALB	KIAA1671	85379	0.941780822	Down	Possible	0.0909091	-0.103816765	0.003728071	-0.038936628	-0.168696901	0.04875891	no	no
Medial thalamus	Tha_ExN_CALB	FARP1	10160	0.980386052	Down	Possible	0.0909091	-0.102357736	2.42E-06	-0.056496632	-0.148218841	0.001524964	no	no
Medial thalamus	Tha_ExN_CALB	WLS	79971	0.96014944	Down	Possible	0.0909091	-0.101399829	0.001672525	-0.041775746	-0.161023912	0.033535211	no	no
Medial thalamus	Tha_ExN_CALB	R3HDM2	22864	0.985990037	Down	Possible	0.0909091	-0.100283222	0.003833023	-0.037414446	-0.163151998	0.049677373	no	no
Medial thalamus	Tha_ExN_CALB	P4HA1	5033	0.897882939	Down	Possible	0.0909091	-0.098210433	1.83E-06	-0.032817366	-0.163603501	0.001524964	no	no
Medial thalamus	Tha_ExN_CALB	HLCS	3141	0.97384807	Down	Possible	0.0909091	-0.097568053	0.00021552	-0.029743058	-0.165393049	0.013119191	no	no
Medial thalamus	Tha_ExN_CALB	TLK1	9874	0.984122042	Down	Possible	0.0909091	-0.096611861	0.000629596	-0.032298234	-0.160925488	0.021565667	no	no
Medial thalamus	Tha_ExN_CALB	CYBRD1	79901	0.415940224	Down	Possible	0.0909091	-0.096576275	0.001066897	-0.045405012	-0.147747539	0.028190376	no	no
Medial thalamus	Tha_ExN_CALB	PRKCH	5583	0.857721046	Down	Possible	0.0606061	-0.126250682	0.017981254	-0.014585477	-0.237915888	0.097409797	no	yes
Medial thalamus	Tha_ExN_CALB	ZHX2	22882	0.838729763	Down	Possible	0.0606061	-0.109788913	0.013654652	-0.018470889	-0.201106937	0.086429116	no	no
Medial thalamus	Tha_ExN_CALB	FRMPD4	9758	0.998132005	Down	Possible	0.0606061	-0.098468274	0.007305748	-0.03102422	-0.165912328	0.065901293	no	no
Medial thalamus	Tha_ExN_CALB	MAN1C1	57134	0.922166874	Down	Possible	0.0454545	-0.101827161	0.010926566	-0.012993933	-0.190660389	0.077889158	no	no
Medial thalamus	Tha_ExN_CALB	PLA2G4C	8605	0.869240349	Down	Possible	0.0454545	-0.099528784	0.009375025	-0.032631123	-0.166426445	0.073134143	no	no
Medial thalamus	Tha_ExN_CALB	SASH1	23328	0.96139477	Down	Possible	0.030303	-0.105673351	0.015967619	0.00473929	-0.216085992	0.093326577	no	yes
Medial thalamus	Tha_ExN_CALB	ARID5B	84159	0.97384807	Down	Possible	0.030303	-0.109140486	0.015367189	-0.035336948	-0.182944024	0.091594849	no	no
Medial thalamus	Tha_ExN_CALB	ATP1B1	481	0.865815691	Up	Probable	1	0.433512917	0.00020468	0.820783495	0.046242339	0.012873156	no	yes
Medial thalamus	Tha_ExN_CALB	BEX1	55859	0.697384807	Up	Probable	1	0.192772226	2.49E-05	0.279354259	0.106190193	0.004511945	no	yes
Medial thalamus	Tha_ExN_CALB	DDX24	57062	0.896637609	Up	Probable	1	0.218416755	0.000684356	0.330258787	0.106574723	0.022505096	no	yes
Medial thalamus	Tha_ExN_CALB	GRID2	2895	0.839663761	Up	Probable	1	0.304334223	0.000473524	0.466003141	0.142665304	0.01999636	no	yes
Medial thalamus	Tha_ExN_CALB	NEFL	4747	0.358655044	Up	Probable	1	0.410972088	0.000898917	1.65616535	-0.834221174	0.026128058	no	yes
Medial thalamus	Tha_ExN_CALB	PSAP	5660	0.746575342	Up	Probable	1	0.201623573	0.002340382	0.380772104	0.022475043	0.038985921	no	yes
Medial thalamus	Tha_ExN_CALB	RTN4	57142	0.978206725	Up	Probable	1	0.216857172	0.001219071	0.325286521	0.108427822	0.02955457	no	yes
Medial thalamus	Tha_ExN_CALB	SV2A	9900	0.818181818	Up	Probable	1	0.2227805	0.00019206	0.359023675	0.086537326	0.012417741	no	yes
Medial thalamus	Tha_ExN_CALB	PEBP1	5037	0.806973848	Up	Probable	0.833333	0.212221054	0.004087192	0.353948674	0.070493433	0.051100706	no	yes
Medial thalamus	Tha_ExN_CALB	CPE	1363	0.946762142	Up	Probable	0.818182	0.173366001	0.000824937	0.260040171	0.08669183	0.025114067	no	yes
Medial thalamus	Tha_ExN_CALB	PKM	5315	0.836550436	Up	Probable	0.818182	0.170617167	0.000383536	0.251237955	0.08999638	0.017915041	no	yes
Medial thalamus	Tha_ExN_CALB	SERINC1	57515	0.716064757	Up	Probable	0.757576	0.180778125	0.004345895	0.762949769	-0.401393519	0.052718406	no	yes
Medial thalamus	Tha_ExN_CALB	PNMA2	10687	0.878580324	Up	Probable	0.727273	0.164363843	0.000304084	0.254604718	0.074122967	0.016069743	no	yes
Medial thalamus	Tha_ExN_CALB	BEX3	27018	0.689912827	Up	Probable	0.636364	0.149887849	9.41E-05	0.230335361	0.069440336	0.0086816	no	yes
Medial thalamus	Tha_ExN_CALB	EIF4A2	1974	0.801058531	Up	Probable	0.636364	0.15019811	0.003314615	0.240009123	0.060387097	0.046315571	no	yes
Medial thalamus	Tha_ExN_CALB	MAP1A	4130	0.795454545	Up	Probable	0.636364	0.156536981	0.000173029	0.240728479	0.072345483	0.011786593	no	yes
Medial thalamus	Tha_ExN_CALB	KIDINS220	57498	0.923412204	Up	Probable	0.545455	0.144785795	0.001116134	0.22827685	0.061294741	0.02896381	no	yes
Medial thalamus	Tha_ExN_CALB	OAZ1	4946	0.694894147	Up	Probable	0.545455	0.144611354	0.00018498	0.217111996	0.072110711	0.012166177	no	yes
Medial thalamus	Tha_ExN_CALB	SARAF	51669	0.869551681	Up	Probable	0.545455	0.142156543	0.001680858	0.224251505	0.060061581	0.033535211	no	yes
Medial thalamus	Tha_ExN_CALB	SEZ6L2	26470	0.780510585	Up	Probable	0.545455	0.146563139	0.002361474	0.250214841	0.042911438	0.039280094	no	yes
Medial thalamus	Tha_ExN_CALB	SNCG	6623	0.576899128	Up	Probable	0.545455	0.146191752	5.76E-05	0.301011021	-0.008627518	0.00648033	no	yes
Medial thalamus	Tha_ExN_CALB	SYT4	6860	0.789227895	Up	Probable	0.545455	0.148172737	0.000478783	0.216181911	0.080163564	0.019997043	no	yes
Medial thalamus	Tha_ExN_CALB	TERF2IP	54386	0.868617684	Up	Probable	0.545455	0.145078206	9.85E-05	0.205885228	0.084271183	0.008874416	no	yes
Medial thalamus	Tha_ExN_CALB	YWHAH	7533	0.815379826	Up	Probable	0.545455	0.143518229	0.000307521	0.212170453	0.074866005	0.016069743	no	yes
Medial thalamus	Tha_ExN_CALB	GRIA3	2892	0.733499377	Up	Probable	0.530303	0.149391616	0.005424538	0.23652795	0.062255281	0.05861984	no	yes
Medial thalamus	Tha_ExN_CALB	CALB2	794	0.552926526	Up	Probable	0.5	0.201063654	0.009223389	0.496974391	-0.094847083	0.072759213	no	yes
Medial thalamus	Tha_ExN_CALB	PEG3	5178	0.978206725	Up	Probable	0.5	0.20337865	0.009884418	0.335856034	0.070901266	0.074529168	no	yes
Medial thalamus	Tha_ExN_CALB	DYNC1H1	1778	0.959526775	Up	Possible	0.454545	0.140625775	0.004056993	0.218733385	0.062518166	0.051100706	no	yes
Medial thalamus	Tha_ExN_CALB	MORF4L1	10933	0.901930262	Up	Possible	0.454545	0.135167629	0.003475714	0.214287099	0.05604816	0.047642138	no	yes
Medial thalamus	Tha_ExN_CALB	NDRG4	65009	0.959838107	Up	Possible	0.454545	0.138364677	0.001093706	0.213931529	0.062797826	0.028684337	no	yes
Medial thalamus	Tha_ExN_CALB	SEC62	7095	0.866438356	Up	Possible	0.454545	0.137405956	0.000960889	0.214668938	0.060142975	0.026951993	no	yes
Medial thalamus	Tha_ExN_CALB	THY1	7070	0.716064757	Up	Possible	0.454545	0.177070814	0.010181899	0.37909945	-0.024957822	0.075663408	no	yes
Medial thalamus	Tha_ExN_CALB	UQCRB	7381	0.267745953	Up	Possible	0.441558	0.148222939	0.001187425	0.374263235	-0.077817356	0.029246734	no	yes
Medial thalamus	Tha_ExN_CALB	REEP5	7905	0.872976339	Up	Possible	0.378788	0.133447857	0.00547762	0.216530898	0.050364815	0.058828327	no	yes
Medial thalamus	Tha_ExN_CALB	BEX2	84707	0.668430884	Up	Possible	0.363636	0.125021024	1.05E-05	0.172102235	0.077939812	0.002910458	no	yes
Medial thalamus	Tha_ExN_CALB	EID1	23741	0.691780822	Up	Possible	0.363636	0.123721361	0.000380425	0.196650274	0.050792449	0.017842579	no	yes
Medial thalamus	Tha_ExN_CALB	KLC1	3831	0.961083437	Up	Possible	0.363636	0.125889039	0.001281849	0.189249487	0.062528591	0.030184112	no	yes
Medial thalamus	Tha_ExN_CALB	PREPL	9581	0.96762142	Up	Possible	0.363636	0.141287028	0.007812413	0.232603784	0.049970272	0.06781101	no	yes
Medial thalamus	Tha_ExN_CALB	SERINC3	10955	0.77241594	Up	Possible	0.363636	0.123983878	0.002097851	0.189037971	0.058929785	0.037106344	no	yes
Medial thalamus	Tha_ExN_CALB	TAGLN3	29114	0.752179328	Up	Possible	0.363636	0.127501406	0.000652081	0.186070056	0.068932756	0.02200702	no	yes
Medial thalamus	Tha_ExN_CALB	TIAM1	7074	0.805417186	Up	Possible	0.363636	0.125189521	0.002094077	0.189798775	0.060580267	0.037106344	no	yes
Medial thalamus	Tha_ExN_CALB	UCHL1	7345	0.937733499	Up	Possible	0.363636	0.16328648	0.011449016	0.274917897	0.051655063	0.079222042	no	yes
Medial thalamus	Tha_ExN_CALB	USP11	8237	0.706724782	Up	Possible	0.363636	0.129686635	0.000293861	0.214127832	0.045245438	0.016014035	no	yes
Medial thalamus	Tha_ExN_CALB	CALM1	801	0.974782067	Up	Possible	0.333333	0.186952215	0.013279862	0.394313058	-0.020408629	0.085564645	no	yes
Medial thalamus	Tha_ExN_CALB	FAIM2	23017	0.820361146	Up	Possible	0.333333	0.190260254	0.012440292	0.321983914	0.058536593	0.082428582	no	yes
Medial thalamus	Tha_ExN_CALB	MAP1B	4131	0.997198007	Up	Possible	0.333333	0.205404056	0.013062463	0.374037216	0.036770896	0.0849357	no	yes
Medial thalamus	Tha_ExN_CALB	TUBA1B	10376	0.929327522	Up	Possible	0.333333	0.259013266	0.012396434	0.441180582	0.076845951	0.082335917	no	yes
Medial thalamus	Tha_ExN_CALB	PRKAR1A	5573	0.845890411	Up	Possible	0.30303	0.123283385	0.004662323	0.197460699	0.049106071	0.05409848	no	yes
Medial thalamus	Tha_ExN_CALB	ARHGAP5	394	0.95890411	Up	Possible	0.272727	0.118504882	0.003696731	0.183979922	0.053029842	0.048515353	no	yes
Medial thalamus	Tha_ExN_CALB	DNAJA1	3301	0.390722291	Up	Possible	0.272727	0.120777742	3.53E-05	0.207552191	0.034003292	0.004979104	no	yes
Medial thalamus	Tha_ExN_CALB	FAM153A	285596	0.545143213	Up	Possible	0.272727	0.114257995	4.00E-06	0.158662709	0.069853282	0.001524964	no	yes
Medial thalamus	Tha_ExN_CALB	KIF3A	11127	0.954545455	Up	Possible	0.272727	0.11391647	0.001317249	0.172327149	0.055505791	0.03032979	no	yes
Medial thalamus	Tha_ExN_CALB	MDH1	4190	0.737235367	Up	Possible	0.272727	0.119327521	6.80E-08	0.169545155	0.069109887	0.00025932	no	yes
Medial thalamus	Tha_ExN_CALB	NEMF	9147	0.923723537	Up	Possible	0.272727	0.113573492	3.16E-05	0.164024798	0.063122186	0.004880823	no	yes
Medial thalamus	Tha_ExN_CALB	OLFM1	10439	0.776463263	Up	Possible	0.272727	0.117464344	0.000656872	0.174530419	0.060398269	0.02200702	no	yes
Medial thalamus	Tha_ExN_CALB	SULT4A1	25830	0.824408468	Up	Possible	0.272727	0.115669132	0.000326939	0.169953325	0.061384939	0.016626	no	yes
Medial thalamus	Tha_ExN_CALB	SPTAN1	6709	0.979452055	Up	Possible	0.272727	0.115295059	0.001949856	0.178810603	0.051779516	0.036165554	no	no
Medial thalamus	Tha_ExN_CALB	CRIM1	51232	0.749377335	Up	Possible	0.242424	0.122335567	0.006496804	0.193499048	0.051172086	0.063546519	no	yes
Medial thalamus	Tha_ExN_CALB	ATP1A1	476	0.769613948	Up	Possible	0.227273	0.12119542	0.005022405	0.189882165	0.052508676	0.05618417	no	yes
Medial thalamus	Tha_ExN_CALB	RB1CC1	9821	0.961706102	Up	Possible	0.227273	0.12019272	0.005553023	0.189232379	0.051153061	0.0591702	no	yes
Medial thalamus	Tha_ExN_CALB	TCAF1	9747	0.889476961	Up	Possible	0.227273	0.118311338	0.004150223	0.183661708	0.052960968	0.051401676	no	yes
Medial thalamus	Tha_ExN_CALB	ZNF483	158399	0.968555417	Up	Possible	0.227273	0.13128258	0.010208841	0.22359961	0.03896555	0.075716125	no	yes
Medial thalamus	Tha_ExN_CALB	ARF1	375	0.76743462	Up	Possible	0.181818	0.106286526	0.00282974	0.162921501	0.04965155	0.042948999	no	yes
Medial thalamus	Tha_ExN_CALB	FKBP8	23770	0.668742217	Up	Possible	0.181818	0.104638712	0.0003075	0.157373295	0.051904128	0.016069743	no	yes
Medial thalamus	Tha_ExN_CALB	PSIP1	11168	0.909713574	Up	Possible	0.181818	0.113199372	0.000619882	0.170323674	0.056075069	0.021496747	no	yes
Medial thalamus	Tha_ExN_CALB	SKP1	6500	0.785491905	Up	Possible	0.181818	0.109693627	0.000117528	0.154998504	0.06438875	0.009212255	no	yes
Medial thalamus	Tha_ExN_CALB	SLC12A5	57468	0.750933998	Up	Possible	0.181818	0.105738783	0.001933694	0.163224875	0.048252692	0.035924018	no	yes
Medial thalamus	Tha_ExN_CALB	SPOCK3	50859	0.840286426	Up	Possible	0.181818	0.111113765	0.002682983	0.206844635	0.015382895	0.041795847	no	yes
Medial thalamus	Tha_ExN_CALB	TSPAN7	7102	0.960772105	Up	Possible	0.181818	0.111869713	0.002073897	0.189230404	0.034509021	0.03685353	no	yes
Medial thalamus	Tha_ExN_CALB	EPHA5	2044	0.870174346	Up	Possible	0.181818	0.141219921	0.013348817	0.230922101	0.05151774	0.085677992	no	no
Medial thalamus	Tha_ExN_CALB	BEX4	56271	0.76369863	Up	Possible	0.151515	0.111189717	0.004317347	0.178436848	0.043942586	0.052626011	no	yes
Medial thalamus	Tha_ExN_CALB	CANX	821	0.839352428	Up	Possible	0.151515	0.137251879	0.013132434	0.226589849	0.047913908	0.085148764	no	yes
Medial thalamus	Tha_ExN_CALB	EPB41L1	2036	0.859589041	Up	Possible	0.136364	0.115391895	0.010270543	0.186827752	0.043956038	0.075927713	no	yes
Medial thalamus	Tha_ExN_CALB	PTPRT	11122	0.383250311	Up	Possible	0.136364	0.118844643	0.011062355	0.206950316	0.03073897	0.078003604	no	yes
Medial thalamus	Tha_ExN_CALB	KIF1A	547	0.95267746	Up	Possible	0.121212	0.111041866	0.00645735	0.178208845	0.043874886	0.063342363	no	yes
Medial thalamus	Tha_ExN_CALB	MTCH1	23787	0.790473225	Up	Possible	0.121212	0.107162612	0.007125733	0.17250808	0.041817143	0.065081314	no	yes
Medial thalamus	Tha_ExN_CALB	USP22	23326	0.909713574	Up	Possible	0.121212	0.106581156	0.007191477	0.170116475	0.043045838	0.06542629	no	yes
Medial thalamus	Tha_ExN_CALB	PJA2	9867	0.947696139	Up	Possible	0.112554	0.128563272	0.014849639	0.212491564	0.04463498	0.089867409	no	yes
Medial thalamus	Tha_ExN_CALB	TUBB3	10381	0.805105853	Up	Possible	0.106061	0.153778114	0.016067703	0.251261068	0.056295159	0.093382549	no	yes
Medial thalamus	Tha_ExN_CALB	ZBTB20	26137	0.907845579	Up	Possible	0.106061	0.156636905	0.017082398	0.262030828	0.051242983	0.095683414	no	no
Medial thalamus	Tha_ExN_CALB	CCDC85B	11007	0.354296389	Up	Possible	0.0909091	0.115227165	0.01307825	0.226920591	0.003533739	0.084978991	no	yes
Medial thalamus	Tha_ExN_CALB	GCC2	9648	0.923412204	Up	Possible	0.0909091	0.103833706	0.000111234	0.1479364	0.059731013	0.009088213	no	yes
Medial thalamus	Tha_ExN_CALB	HACD3	51495	0.921855542	Up	Possible	0.0909091	0.10427853	0.002569609	0.159325058	0.049232002	0.041180402	no	yes
Medial thalamus	Tha_ExN_CALB	HMGCS1	3157	0.844333748	Up	Possible	0.0909091	0.103982333	0.003200476	0.167687414	0.040277253	0.045668637	no	yes
Medial thalamus	Tha_ExN_CALB	IDI1	3422	0.698318804	Up	Possible	0.0909091	0.095400866	5.39E-05	0.136161712	0.05464002	0.006302061	no	yes
Medial thalamus	Tha_ExN_CALB	NAP1L5	266812	0.645080946	Up	Possible	0.0909091	0.100804378	0.001255221	0.149939816	0.051668941	0.029926572	no	yes
Medial thalamus	Tha_ExN_CALB	SYNGR3	9143	0.649128269	Up	Possible	0.0909091	0.098092272	0.00057065	0.154076404	0.04210814	0.020586188	no	yes
Medial thalamus	Tha_ExN_CALB	SYP	6855	0.901618929	Up	Possible	0.0909091	0.110345843	0.009728114	0.182073913	0.038617774	0.07404917	no	yes
Medial thalamus	Tha_ExN_CALB	TMEM41B	440026	0.892590286	Up	Possible	0.0909091	0.104486319	0.008615133	0.166911539	0.042061099	0.070851384	no	yes
Medial thalamus	Tha_ExN_CALB	TMEM59L	25789	0.72384807	Up	Possible	0.0909091	0.09532604	0.001301961	0.14256331	0.04808877	0.030227292	no	yes
Medial thalamus	Tha_ExN_CALB	VDAC1	7416	0.620485679	Up	Possible	0.0909091	0.103504612	2.03E-06	0.139193539	0.067815685	0.001524964	no	yes
Medial thalamus	Tha_ExN_CALB	PSMD12	5718	0.785803238	Up	Possible	0.0909091	0.09738297	0.000457812	0.141639986	0.053125954	0.019612045	no	no
Medial thalamus	Tha_ExN_CALB	CLTC	1213	0.946450809	Up	Possible	0.0909091	0.098442168	0.002179551	0.150634188	0.046250148	0.037765873	no	no
Medial thalamus	Tha_ExN_CALB	RAD21	5885	0.745641345	Up	Possible	0.0909091	0.098487083	0.000110216	0.139593555	0.057380612	0.009088213	no	no
Medial thalamus	Tha_ExN_CALB	RPL15	6138	0.430572852	Up	Possible	0.0757576	0.100414198	0.004847198	0.201901147	-0.00107275	0.055360616	no	yes
Medial thalamus	Tha_ExN_CALB	SCN2B	6327	0.616438356	Up	Possible	0.0757576	0.095454664	0.004336587	0.147545904	0.043363423	0.052718406	no	yes
Medial thalamus	Tha_ExN_CALB	SPOCK2	9806	0.896637609	Up	Possible	0.0649351	0.11596237	0.015050587	0.191039431	0.040885309	0.090411896	no	yes
Medial thalamus	Tha_ExN_CALB	PURA	5813	0.918430884	Up	Possible	0.0606061	0.112550826	0.01422735	0.190507868	0.034593784	0.088330254	no	yes
Medial thalamus	Tha_ExN_CALB	BTBD8	284697	0.897571606	Up	Possible	0.0454545	0.097358116	0.011330379	0.158853887	0.035862345	0.078979768	no	yes
Medial thalamus	Tha_ExN_CALB	INA	9118	0.778953923	Up	Possible	0.0454545	0.096108515	0.009271723	0.153339083	0.038877947	0.072759213	no	yes
Medial thalamus	Tha_ExN_CALB	NDFIP1	80762	0.968555417	Up	Possible	0.0454545	0.120574526	0.015944343	0.201158119	0.039990933	0.093315025	no	yes
Medial thalamus	Tha_ExN_CALB	HNRNPA2B1	3181	0.901307597	Up	Possible	0.0454545	0.099220878	0.008611244	0.158618248	0.039823508	0.070851384	no	no
Medial thalamus	Tha_ExN_CALB	HSPA4L	22824	0.908468244	Up	Possible	0.041847	0.100461145	0.011724193	0.163682244	0.037240047	0.080102483	no	yes
Medial thalamus	Tha_ExN_CALB	EIF4G2	1982	0.79483188	Up	Possible	0.030303	0.096969302	0.013759183	0.166905352	0.027033253	0.086782389	no	yes
Medial thalamus	Tha_ExN_CALB	PCDH10	57575	0.79234122	Up	Possible	0.030303	0.106165022	0.016061181	0.174833888	0.037496156	0.093382549	no	yes
Medial thalamus	Tha_ExN_CALB	STXBP1	6812	0.98132005	Up	Possible	0.030303	0.096428483	0.013302829	0.157741394	0.035115572	0.085564645	no	yes
Medial thalamus	Tha_ExN_CALB	SCG2	7857	0.146326276	Up	Possible	0.021645	0.10249732	0.000658725	0.825377365	-0.620382725	0.02200702	no	no
Medial thalamus	Tha_ExN_CALB	RPS28	6234	0.140722291	Up	Possible	0.021645	0.110114341	0.011176595	0.528288092	-0.308059409	0.07846802	no	no
Medial thalamus	Tha_ExN_CALB	EYS	346007	0.523349938	Up	Possible	0.0151515	0.104038157	0.015326831	0.16921609	0.038860224	0.091497264	no	no
Medial thalamus	Tha_ExN_CALB	TSPYL1	7259	0.788916563	Up	Possible	0.0137085	0.099887287	0.018488315	0.165343068	0.034431507	0.099008082	no	yes
Medial thalamus	Tha_ExN_PVALB_1	KCNC2	3747	0.998880758	Down	Probable	1	-0.240050396	0.000480691	-0.106008504	-0.374092288	0.021303918	no	yes
Medial thalamus	Tha_ExN_PVALB_1	PAK5	57144	0.989668532	Down	Probable	1	-0.203225831	0.000730503	-0.096796019	-0.309655643	0.026608583	no	yes
Medial thalamus	Tha_ExN_PVALB_1	PTPRJ	5795	0.997244942	Down	Probable	1	-0.25168927	5.49E-06	-0.116624925	-0.386753616	0.003557104	no	yes
Medial thalamus	Tha_ExN_PVALB_1	KIAA0319	9856	0.994662075	Down	Probable	0.952381	-0.227359587	0.002024892	-0.10249078	-0.352228393	0.042526387	no	yes
Medial thalamus	Tha_ExN_PVALB_1	SHISA9	729993	0.999397331	Down	Probable	0.880952	-0.235791641	0.002430359	-0.108064328	-0.363518954	0.04666929	yes	yes
Medial thalamus	Tha_ExN_PVALB_1	GRM5	2915	0.999569522	Down	Probable	0.849206	-0.18510997	0.002740717	-0.07209533	-0.29812461	0.049035265	no	no
Medial thalamus	Tha_ExN_PVALB_1	BCL2	596	0.95962118	Down	Probable	0.818182	-0.166921263	0.000458557	-0.052638305	-0.281204221	0.021043078	no	yes
Medial thalamus	Tha_ExN_PVALB_1	SLC8A3	6547	0.984330607	Down	Probable	0.590909	-0.153221636	0.002144478	-0.058424398	-0.248018874	0.043771119	no	yes
Medial thalamus	Tha_ExN_PVALB_1	THSD4	79875	0.995609126	Down	Probable	0.559885	-0.158440323	0.003276106	-0.032201027	-0.284679619	0.05269991	no	yes
Medial thalamus	Tha_ExN_PVALB_1	SYT9	143425	0.982350409	Down	Probable	0.545455	-0.141435062	2.43E-06	-0.078122013	-0.204748112	0.002275415	no	yes
Medial thalamus	Tha_ExN_PVALB_1	WLS	79971	0.974429617	Down	Probable	0.545455	-0.143142828	2.52E-06	-0.069789373	-0.216496284	0.002275415	no	yes
Medial thalamus	Tha_ExN_PVALB_1	RHOBTB1	9886	0.956780026	Down	Possible	0.454545	-0.133707929	3.00E-05	-0.046687338	-0.22072852	0.006341812	no	no
Medial thalamus	Tha_ExN_PVALB_1	GALNT14	79623	0.991476539	Down	Possible	0.441558	-0.144060147	0.002900697	-0.063922799	-0.224197494	0.050238523	no	yes
Medial thalamus	Tha_ExN_PVALB_1	HS3ST5	222537	0.99242359	Down	Possible	0.439394	-0.151335958	0.004004999	-0.033479177	-0.269192739	0.057632427	no	yes
Medial thalamus	Tha_ExN_PVALB_1	ZDHHC14	79683	0.991304348	Down	Possible	0.4329	-0.157937684	0.004651422	-0.060202459	-0.255672908	0.06211307	no	yes
Medial thalamus	Tha_ExN_PVALB_1	UNC5C	8633	0.99767542	Down	Possible	0.428571	-0.189677068	0.006595389	-0.077548998	-0.301805137	0.072661484	no	no
Medial thalamus	Tha_ExN_PVALB_1	TAFA4	151647	0.987085665	Down	Possible	0.419913	-0.140889686	0.003322466	-0.029937118	-0.251842254	0.052833105	no	yes
Medial thalamus	Tha_ExN_PVALB_1	ATXN1	6310	0.997331037	Down	Possible	0.411255	-0.143310859	0.003440957	-0.054648345	-0.231973373	0.053677681	no	yes
Medial thalamus	Tha_ExN_PVALB_1	KCNK13	56659	0.918123117	Down	Possible	0.396825	-0.133888456	0.002489188	-0.026897116	-0.240879796	0.04704481	no	yes
Medial thalamus	Tha_ExN_PVALB_1	PTPN4	5775	0.99922514	Down	Possible	0.363636	-0.128952155	0.000944941	-0.00213031	-0.255774	0.030766014	no	yes
Medial thalamus	Tha_ExN_PVALB_1	PPFIBP1	8496	0.992251399	Down	Possible	0.363636	-0.129233677	0.001377145	-0.033772931	-0.224694423	0.035919198	no	no
Medial thalamus	Tha_ExN_PVALB_1	PRKCH	5583	0.987257856	Down	Possible	0.357864	-0.126584157	0.001797045	-0.038429513	-0.214738801	0.040537661	no	yes
Medial thalamus	Tha_ExN_PVALB_1	PRKG2	5593	0.974601808	Down	Possible	0.272727	-0.116710244	5.93E-05	-0.057409492	-0.176010996	0.008103084	no	yes
Medial thalamus	Tha_ExN_PVALB_1	GLDN	342035	0.915970728	Down	Possible	0.272727	-0.121876595	9.71E-05	-0.050401489	-0.1933517	0.010108884	no	no
Medial thalamus	Tha_ExN_PVALB_1	TRPS1	7227	0.974601808	Down	Possible	0.272727	-0.116937721	0.001117644	-0.024378618	-0.209496825	0.033232797	no	no
Medial thalamus	Tha_ExN_PVALB_1	PLEKHG1	57480	0.979337064	Down	Possible	0.272727	-0.116330704	0.000379918	-0.047240765	-0.185420643	0.019879795	no	no
Medial thalamus	Tha_ExN_PVALB_1	B3GLCT	145173	0.991046061	Down	Possible	0.272727	-0.114167275	0.000239813	-0.018125184	-0.210209366	0.015882128	no	no
Medial thalamus	Tha_ExN_PVALB_1	ILDR2	387597	0.988893672	Down	Possible	0.253968	-0.21287057	0.009169892	-0.05853806	-0.367203081	0.083765097	no	no
Medial thalamus	Tha_ExN_PVALB_1	KCNH5	27133	0.995178648	Down	Possible	0.236652	-0.127254479	0.00428584	-0.033671713	-0.220837246	0.059329864	no	yes
Medial thalamus	Tha_ExN_PVALB_1	FRAS1	80144	0.998708567	Down	Possible	0.18254	-0.212610796	0.009995117	-0.061959356	-0.363262237	0.087088515	no	no
Medial thalamus	Tha_ExN_PVALB_1	SLC44A5	204962	0.997417133	Down	Possible	0.181818	-0.104587148	0.000674702	-0.021074803	-0.188099493	0.025488186	no	yes
Medial thalamus	Tha_ExN_PVALB_1	HTR7	3363	0.95824365	Down	Possible	0.181818	-0.108249198	0.000878465	-0.00590349	-0.210594906	0.030097441	no	no
Medial thalamus	Tha_ExN_PVALB_1	RASSF3	283349	0.972793801	Down	Possible	0.181818	-0.1070296	0.000635149	-0.038512511	-0.175546689	0.024829425	no	no
Medial thalamus	Tha_ExN_PVALB_1	RSU1	6251	0.975204477	Down	Possible	0.17316	-0.128955764	0.005924409	-0.029449137	-0.228462391	0.069225272	no	no
Medial thalamus	Tha_ExN_PVALB_1	KCND2	3751	0.999569522	Down	Possible	0.166667	-0.231065562	0.010384545	-0.057875766	-0.404255358	0.088360492	no	no
Medial thalamus	Tha_ExN_PVALB_1	TCF7L2	6934	0.99845028	Down	Possible	0.165945	-0.135368075	0.007616604	-0.016275604	-0.254460546	0.077231163	no	no
Medial thalamus	Tha_ExN_PVALB_1	CCDC85A	114800	0.990012914	Down	Possible	0.123377	-0.114996958	0.006247896	-0.028612834	-0.201381083	0.071188152	no	yes
Medial thalamus	Tha_ExN_PVALB_1	CTNND1	1500	0.986913474	Down	Possible	0.123377	-0.119566988	0.006216529	-0.029303847	-0.209830129	0.071164265	no	no
Medial thalamus	Tha_ExN_PVALB_1	TENM4	26011	0.999052949	Down	Possible	0.103175	-0.182443836	0.011058121	-0.063345008	-0.301542664	0.091020034	no	yes
Medial thalamus	Tha_ExN_PVALB_1	DGKH	160851	0.995436935	Down	Possible	0.0584416	-0.102172113	0.004326674	0.007374029	-0.211718254	0.059776617	no	no
Medial thalamus	Tha_ExN_PVALB_1	CDKL5	6792	0.996642273	Down	Possible	0.04329	-0.097701743	0.006028258	0.034795509	-0.230198995	0.069500863	no	no
Medial thalamus	Tha_ExN_PVALB_1	GSN	2934	0.230908308	Down	Possible	0.0382395	-0.099403546	0.004830438	0.037225541	-0.236032634	0.063476417	no	yes
Medial thalamus	Tha_ExN_PVALB_1	SASH1	23328	0.991993112	Down	Possible	0.0382395	-0.0996877	0.006666075	-0.017138964	-0.182236435	0.073024919	no	no
Medial thalamus	Tha_ExN_PVALB_1	KCNN3	3782	0.958588033	Down	Possible	0.0353535	-0.100135306	0.007216157	0.001172586	-0.201443198	0.075776146	no	yes
Medial thalamus	Tha_ExN_PVALB_1	FGF13	2258	0.997847611	Down	Possible	0.025974	-0.124034613	0.011962702	-0.036577171	-0.211492055	0.09402377	no	yes
Medial thalamus	Tha_ExN_PVALB_1	TANC1	85461	0.990012914	Down	Possible	0.015873	-0.107215611	0.011482761	-0.012300555	-0.202130668	0.092302871	no	yes
Medial thalamus	Tha_ExN_PVALB_1	NR3C1	2908	0.983814034	Down	Possible	0.0108225	-0.119752542	0.012726956	-0.02066622	-0.218838864	0.09702119	no	no
Medial thalamus	Tha_ExN_PVALB_1	XKR4	114786	0.999483427	Down	Possible	0.00793651	-0.21734764	0.013380212	-0.07688138	-0.357813899	0.09946413	no	no
Medial thalamus	Tha_ExN_PVALB_1	UPP2	151531	0.863969006	Down	Possible	0.001443	-0.098681383	0.013230885	-0.011454808	-0.185907959	0.099244923	no	no
Medial thalamus	Tha_ExN_PVALB_1	DAB1	1600	0.912957383	Up	Probable	1	0.319004502	0.001179406	0.519082277	0.118926726	0.034367893	no	yes
Medial thalamus	Tha_ExN_PVALB_1	NEFL	4747	0.513301765	Up	Probable	1	0.306636903	0.000353379	1.624298504	-1.011024698	0.019045452	no	yes
Medial thalamus	Tha_ExN_PVALB_1	NEFM	4741	0.530520878	Up	Probable	1	0.406083247	0.001092794	1.578609003	-0.766442509	0.033148234	no	yes
Medial thalamus	Tha_ExN_PVALB_1	DDX24	57062	0.932759363	Up	Probable	0.920635	0.196558947	0.002165037	0.306269949	0.086847946	0.043964582	no	yes
Medial thalamus	Tha_ExN_PVALB_1	SNCG	6623	0.690142058	Up	Probable	0.909091	0.1761628	0.000453256	0.288093511	0.064232089	0.020882039	no	yes
Medial thalamus	Tha_ExN_PVALB_1	SV2A	9900	0.862247094	Up	Probable	0.909091	0.182129391	0.000161907	0.269064772	0.095194009	0.013105508	no	yes
Medial thalamus	Tha_ExN_PVALB_1	KCNQ3	3786	0.999741713	Up	Probable	0.873016	0.407016669	0.002463501	7.072231401	-6.258198064	0.047011535	no	yes
Medial thalamus	Tha_ExN_PVALB_1	CARMIL1	55604	0.787516143	Up	Probable	0.727273	0.161478156	0.000254073	0.231938233	0.091018078	0.016271814	no	yes
Medial thalamus	Tha_ExN_PVALB_1	ATP1B1	481	0.897890659	Up	Probable	0.714286	0.319458162	0.00382657	0.523102176	0.115814148	0.056459742	no	yes
Medial thalamus	Tha_ExN_PVALB_1	RYR2	6262	0.623934567	Up	Probable	0.627706	0.178055162	0.003969577	0.313135922	0.042974402	0.057632427	no	yes
Medial thalamus	Tha_ExN_PVALB_1	SERINC1	57515	0.739388721	Up	Probable	0.52381	0.334725195	0.005444479	0.679721753	-0.010271362	0.066816955	no	yes
Medial thalamus	Tha_ExN_PVALB_1	BEX1	55859	0.708394318	Up	Possible	0.363636	0.124858145	2.27E-05	0.176830147	0.072886142	0.00577613	no	yes
Medial thalamus	Tha_ExN_PVALB_1	PEBP1	5037	0.908566509	Up	Possible	0.305195	0.17237106	0.007525747	0.301636921	0.043105199	0.077011188	no	yes
Medial thalamus	Tha_ExN_PVALB_1	DNAJA1	3301	0.505553164	Up	Possible	0.272727	0.118396956	3.27E-05	0.180773379	0.056020533	0.006464603	no	yes
Medial thalamus	Tha_ExN_PVALB_1	MDH1	4190	0.895652174	Up	Possible	0.272727	0.116380821	0.000671136	0.176999942	0.0557617	0.025488186	no	yes
Medial thalamus	Tha_ExN_PVALB_1	SARAF	51669	0.899956952	Up	Possible	0.25974	0.118849579	0.00198397	0.182207579	0.055491578	0.042045739	no	yes
Medial thalamus	Tha_ExN_PVALB_1	ZNF483	158399	0.936978046	Up	Possible	0.213564	0.124525333	0.004750799	0.20584509	0.043205575	0.063084746	no	yes
Medial thalamus	Tha_ExN_PVALB_1	TUBB3	10381	0.89048644	Up	Possible	0.203463	0.148184101	0.007472157	0.241864991	0.054503211	0.076945622	no	yes
Medial thalamus	Tha_ExN_PVALB_1	EEF1A2	1917	0.614119673	Up	Possible	0.181818	0.106876958	0.000958709	0.176746583	0.037007334	0.031040873	no	yes
Medial thalamus	Tha_ExN_PVALB_1	SPOCK3	50859	0.674817047	Up	Possible	0.181818	0.108847207	0.001064079	0.218866206	-0.001171792	0.032811921	no	yes
Medial thalamus	Tha_ExN_PVALB_1	USP11	8237	0.641411967	Up	Possible	0.181818	0.107725148	0.001201056	0.187127187	0.028323109	0.034566674	no	no
Medial thalamus	Tha_ExN_PVALB_1	GRID2	2895	0.972363323	Up	Possible	0.166667	0.242010965	0.010398725	0.394820847	0.089201082	0.088360492	no	no
Medial thalamus	Tha_ExN_PVALB_1	RPL15	6138	0.481446406	Up	Possible	0.15368	0.120426815	0.004990041	0.227547607	0.013306022	0.064782181	no	yes
Medial thalamus	Tha_ExN_PVALB_1	SEZ6L2	26470	0.849074473	Up	Possible	0.12987	0.135374191	0.008409419	0.247524191	0.023224192	0.080808072	no	yes
Medial thalamus	Tha_ExN_PVALB_1	PKM	5315	0.919070168	Up	Possible	0.125541	0.108829531	0.003995961	0.182559125	0.035099937	0.057632427	no	yes
Medial thalamus	Tha_ExN_PVALB_1	CCDC85B	11007	0.533448127	Up	Possible	0.106061	0.11619043	0.007258029	0.227318401	0.005062459	0.07601041	no	yes
Medial thalamus	Tha_ExN_PVALB_1	EIF4A2	1974	0.86078347	Up	Possible	0.101732	0.121030636	0.007499162	0.194518432	0.04754284	0.076945622	no	yes
Medial thalamus	Tha_ExN_PVALB_1	FCHSD2	9873	0.981575549	Up	Possible	0.0974026	0.114085957	0.007827748	0.192271778	0.035900136	0.077760786	no	no
Medial thalamus	Tha_ExN_PVALB_1	FGF14	2259	0.999913904	Up	Possible	0.0952381	3.07453438	0.011313298	3.200941859	2.948126901	0.091893934	no	no
Medial thalamus	Tha_ExN_PVALB_1	BEX3	27018	0.684545846	Up	Possible	0.0909091	0.10146592	1.90E-05	0.144299181	0.058632659	0.00577613	no	yes
Medial thalamus	Tha_ExN_PVALB_1	FAM153A	285596	0.51183814	Up	Possible	0.0909091	0.100268249	2.17E-05	0.142704706	0.057831791	0.00577613	no	yes
Medial thalamus	Tha_ExN_PVALB_1	MOAP1	64112	0.441411967	Up	Possible	0.0909091	0.095490545	2.01E-05	0.19908687	-0.00810578	0.00577613	no	yes
Medial thalamus	Tha_ExN_PVALB_1	SYP	6855	0.940077486	Up	Possible	0.0909091	0.096895679	0.001399144	0.159769573	0.034021784	0.035919198	no	yes
Medial thalamus	Tha_ExN_PVALB_1	RB1CC1	9821	0.969952647	Up	Possible	0.0909091	0.097870132	0.001429865	0.15046628	0.045273985	0.035919198	no	no
Medial thalamus	Tha_ExN_PVALB_1	DYNC1H1	1778	0.973482566	Up	Possible	0.0714286	0.118980061	0.008594797	0.19786589	0.040094233	0.081943517	no	yes
Medial thalamus	Tha_ExN_PVALB_1	TAGLN3	29114	0.831424882	Up	Possible	0.0685426	0.097043087	0.003472286	0.149358672	0.044727502	0.053677681	no	no
Medial thalamus	Tha_ExN_PVALB_1	SPTAN1	6709	0.987343952	Up	Possible	0.0663781	0.105065613	0.007611538	0.176559464	0.033571761	0.077231163	no	no
Medial thalamus	Tha_ExN_PVALB_1	RPL7A	6130	0.23805424	Up	Possible	0.0606061	0.103734391	0.001910485	0.422483437	-0.215014655	0.041126522	no	no
Medial thalamus	Tha_ExN_PVALB_1	MAP9	79884	0.909083082	Up	Possible	0.0577201	0.095864017	0.004359521	0.14923722	0.042490814	0.059922851	no	no
Medial thalamus	Tha_ExN_PVALB_1	SEC62	7095	0.908824796	Up	Possible	0.0562771	0.102348978	0.004430088	0.161573366	0.043124591	0.060394281	no	yes
Medial thalamus	Tha_ExN_PVALB_1	TSPYL1	7259	0.785191563	Up	Possible	0.0497835	0.099433494	0.005193024	0.154610746	0.044256242	0.065895938	no	yes
Medial thalamus	Tha_ExN_PVALB_1	LRRC4C	57689	0.877141627	Up	Possible	0.047619	0.399435498	0.012514157	0.664301349	0.134569646	0.095963829	no	no
Medial thalamus	Tha_ExN_PVALB_1	RTN4	57142	0.982953078	Up	Possible	0.04329	0.139263457	0.01115346	0.229747485	0.048779428	0.091277483	no	yes
Medial thalamus	Tha_ExN_PVALB_1	KLC1	3831	0.96582006	Up	Possible	0.0367965	0.098535355	0.007066473	0.158960775	0.038109936	0.074947049	no	yes
Medial thalamus	Tha_ExN_PVALB_1	ZBTB20	26137	0.906328024	Up	Possible	0.0281385	0.120146492	0.01106515	0.199087698	0.041205286	0.091020034	no	no
Medial thalamus	Tha_ExN_PVALB_1	SNAP25	6616	0.99474817	Up	Possible	0.025974	0.125343166	0.011950809	0.226189303	0.024497028	0.09402377	no	no
Medial thalamus	Tha_ExN_PVALB_1	CNTN1	1272	0.995953508	Up	Possible	0.0238095	0.096083156	0.008788255	0.175745218	0.016421094	0.082295154	no	no
Medial thalamus	Tha_ExN_PVALB_1	MAP1A	4130	0.891950065	Up	Possible	0.023088	0.129989815	0.012242364	0.216175998	0.043803632	0.094752318	no	yes
Medial thalamus	Tha_ExN_PVALB_1	TERF2IP	54386	0.928282393	Up	Possible	0.01443	0.107020952	0.01165196	0.177377468	0.036664436	0.09303487	no	yes
Medial thalamus	Tha_ExN_PVALB_1	PPP2R1A	5518	0.814205768	Up	Possible	0.012987	0.106120713	0.011955504	0.170757653	0.041483772	0.09402377	no	yes
Medial thalamus	Tha_ExN_PVALB_1	ENO2	2026	0.899268188	Up	Possible	0.00865801	0.104310553	0.011175057	0.177304909	0.031316198	0.091277483	no	yes
Medial thalamus	Tha_ExN_PVALB_1	RPLP2	6181	0.419888076	Up	Possible	0.00577201	0.099302885	0.012102006	0.165126021	0.033479748	0.094597214	no	no
Medial thalamus	Tha_ExN_PVALB_1	IDS	3423	0.97339647	Up	Possible	0.0036075	0.099998704	0.012816863	0.184149118	0.015848289	0.097451636	no	no
Medial thalamus	Tha_ExN_PVALB_2	NEFL	4747	0.381237525	Up	Probable	0.769841	0.205684635	0.000355728	1.29103097	-0.8796617	0.05259761	no	yes
Medial thalamus	Tha_ExN_PVALB_2	HSPA9	3313	0.755988024	Up	Possible	0.272727	0.120616012	7.83E-05	0.171108695	0.070123329	0.027348206	no	yes
Medial thalamus	Tha_ExN_PVALB_2	MDH1	4190	0.678143713	Up	Possible	0.272727	0.117461567	0.000124841	0.181022184	0.05390095	0.03390542	no	yes
Medial thalamus	Tha_ExN_PVALB_2	TSPYL2	64061	0.756487026	Up	Possible	0.1443	0.128716357	0.000752655	0.192120793	0.06531192	0.07435859	no	yes
Medial thalamus	Tha_ExN_PVALB_2	DCTN1	1639	0.669660679	Up	Possible	0.137085	0.107958412	0.000373347	0.159380432	0.056536392	0.054253735	no	yes
Medial thalamus	Tha_ExN_PVALB_2	SLC2A3	6515	0.588323353	Up	Possible	0.0909091	0.099944766	7.44E-06	0.134797735	0.065091798	0.014279513	no	yes
Medial thalamus	Tha_ExN_PVALB_2	HSPD1	3329	0.611277445	Up	Possible	0.0909091	0.098069881	1.23E-05	0.149239162	0.0469006	0.014279513	no	no
Medial thalamus	Tha_ExN_PVALB_2	GAS8	2622	0.786926148	Up	Possible	0.038961	0.108643568	0.001310783	0.167900456	0.049386681	0.081714897	no	no
Medial thalamus	Tha_ExN_PVALB_2	RAC1	5879	0.804391218	Up	Possible	0.018759	0.110068074	0.001761515	0.170805674	0.049330474	0.091061224	no	yes
Medial thalamus	Tha_ExN_PVALB_2	VDAC1	7416	0.651696607	Up	Possible	0.004329	0.098995091	0.00206914	0.154237868	0.043752314	0.095245436	no	yes
Medial thalamus	Tha_ExN_PVALB_2	HINT1	3094	0.602295409	Up	Possible	0.000721501	0.103239687	0.00236933	0.166037011	0.040442363	0.099416298	no	yes
Medial thalamus	Tha_ExN_PVALB_2	RTF1	23168	0.879241517	Up	Possible	0.000721501	0.100878679	0.002310301	0.153922363	0.047834996	0.099416298	no	no
Medial thalamus	Tha_InN_1	PDLIM5	10611	0.757704655	Down	Probable	0.818182	-0.172656997	1.39E-05	-0.101066488	-0.244247507	0.0093437	no	no
Medial thalamus	Tha_InN_1	SEMA3C	10512	0.60329053	Down	Probable	0.626984	-0.281424107	0.001638938	-0.082580576	-0.480267638	0.068060925	no	no
Medial thalamus	Tha_InN_1	TMTC2	160335	0.982182986	Down	Probable	0.582973	-0.157209425	0.001000262	-0.052611326	-0.261807523	0.054730627	no	no
Medial thalamus	Tha_InN_1	FMNL2	114793	0.994060995	Down	Possible	0.454545	-0.132020141	0.000255572	-0.071492771	-0.19254751	0.027236665	no	no
Medial thalamus	Tha_InN_1	PLCH1	23007	0.971027287	Down	Possible	0.411255	-0.133324173	0.000739643	-0.064928046	-0.201720299	0.047876298	no	no
Medial thalamus	Tha_InN_1	HS6ST3	266722	0.992536116	Down	Possible	0.383117	-0.167419492	0.002181505	-0.051272274	-0.283566711	0.077616796	no	no
Medial thalamus	Tha_InN_1	GREM2	64388	0.966292135	Down	Possible	0.363636	-0.130851541	0.000119265	-0.058135476	-0.203567605	0.023300091	no	yes
Medial thalamus	Tha_InN_1	GRM7	2917	0.988603531	Down	Possible	0.363636	-0.130734444	0.000422066	-0.049077243	-0.212391645	0.035430431	no	yes
Medial thalamus	Tha_InN_1	IGF1	3479	0.928651685	Down	Possible	0.181818	-0.112217459	5.84E-05	-0.053192963	-0.171241955	0.016502269	no	yes
Medial thalamus	Tha_InN_1	ZNF608	57507	0.979133226	Down	Possible	0.0909091	-0.116376642	0.002634816	-0.049972415	-0.182780869	0.084711021	no	no
Medial thalamus	Tha_InN_1	MICU1	10367	0.981621188	Down	Possible	0.0909091	-0.099068007	0.000380949	-0.049702734	-0.148433279	0.033334572	no	no
Medial thalamus	Tha_InN_1	LAMB1	3912	0.969743178	Down	Possible	0.0642136	-0.104185502	0.001224089	-0.043392702	-0.164978302	0.059711738	no	no
Medial thalamus	Tha_InN_1	PEBP1	5037	0.947833066	Up	Probable	1	0.185755002	0.000236259	0.284733	0.086777004	0.027236665	no	no
Medial thalamus	Tha_InN_1	GNAS	2778	0.854975923	Up	Probable	1	0.447509597	0.000631963	1.033050343	-0.138031149	0.043528466	no	no
Medial thalamus	Tha_InN_1	PSAP	5660	0.591252006	Up	Probable	0.530303	0.15601213	0.000888406	0.491027314	-0.179003054	0.052458422	no	no
Medial thalamus	Tha_InN_1	PKM	5315	0.853210273	Up	Possible	0.364358	0.134081123	0.001035636	0.200766264	0.067395982	0.055919164	no	no
Medial thalamus	Tha_InN_1	LSS	4047	0.681701445	Up	Possible	0.0909091	0.104040858	0.000397925	0.15253763	0.055544086	0.034287171	no	yes
Medial thalamus	Tha_InN_1	NDRG4	65009	0.909309791	Up	Possible	0.0606061	0.097556675	0.001530912	0.157463385	0.037649964	0.065900045	no	no
Medial thalamus	Tha_InN_1	THY1	7070	0.871187801	Up	Possible	0.034632	0.112195504	0.002926551	0.175305502	0.049085506	0.090102562	no	no
Medial thalamus	Tha_InN_1	ATP6V0C	527	0.843258427	Up	Possible	0.030303	0.104059951	0.002537331	0.159180075	0.048939828	0.082617029	no	no
Medial thalamus	Tha_InN_1	NPPC	4880	0.773916533	Up	Possible	0.02886	0.111438987	0.003215027	0.170572921	0.052305052	0.095429455	no	no
Medial thalamus	Tha_InN_2	PDLIM5	10611	0.865223073	Down	Probable	0.909091	-0.174202381	3.32E-05	-0.084015866	-0.264388895	0.03248194	no	no
Medial thalamus	Tha_InN_2	ZNF385B	151126	0.751726713	Down	Possible	0.331169	-0.172680983	0.000214369	-0.083163568	-0.262198398	0.08235594	no	no
Medial thalamus	Tha_InN_2	ST6GAL2	84620	0.900597349	Down	Possible	0.0779221	-0.116968633	0.00032359	-0.052448134	-0.181489133	0.091904449	no	no
Medial thalamus	Tha_InN_2	GULP1	51454	0.988706366	Down	Possible	0.0519481	-0.105291689	0.00032466	-0.059057191	-0.151526188	0.091904449	no	no
Medial thalamus	Tha_InN_2	CDC14B	8555	0.858222886	Down	Possible	0.0367965	-0.098923674	0.000206776	-0.046053139	-0.151794209	0.08235594	no	no
Medial thalamus	Tha_InN_2	HRH1	3269	0.74575322	Down	Possible	0.0295815	-0.097012492	0.00025894	-0.052341729	-0.141683254	0.089531867	no	no
Medial thalamus	Tha_InN_2	DDX24	57062	0.806701512	Up	Possible	0.181818	0.149054033	0.000307564	0.219725449	0.078382617	0.091901914	no	no
Medial thalamus	Tha_Micro_1	ABR	29	0.951013976	Down	Probable	1	-0.24876542	2.24E-05	-0.130283682	-0.367247157	0.005420913	no	yes
Medial thalamus	Tha_Micro_1	CYFIP1	23191	0.946629213	Down	Probable	1	-0.256249249	1.76E-05	-0.123372268	-0.389126231	0.004977965	no	yes
Medial thalamus	Tha_Micro_1	FAM135A	57579	0.607837764	Down	Probable	1	-0.214276731	3.60E-05	-0.117536349	-0.311017113	0.006326399	no	yes
Medial thalamus	Tha_Micro_1	FAM149A	25854	0.702110167	Down	Probable	1	-0.184906877	0.002015405	-0.074714759	-0.295098995	0.029820965	no	yes
Medial thalamus	Tha_Micro_1	GCNT2	2651	0.492326665	Down	Probable	1	-0.182554206	0.000146531	-0.05507364	-0.310034771	0.010836035	no	yes
Medial thalamus	Tha_Micro_1	ITGAX	3687	0.635311044	Down	Probable	1	-0.20156203	0.003013933	-0.087396996	-0.315727065	0.034965981	no	yes
Medial thalamus	Tha_Micro_1	KCNQ1	3784	0.522951494	Down	Probable	1	-0.205193887	0.000146893	-0.101431211	-0.308956564	0.010836035	no	yes
Medial thalamus	Tha_Micro_1	MTHFD1L	25902	0.765894766	Down	Probable	1	-0.197678904	0.000129858	-0.110901147	-0.284456661	0.010189499	no	yes
Medial thalamus	Tha_Micro_1	OXR1	55074	0.808920252	Down	Probable	1	-0.248979626	9.83E-05	-0.141106356	-0.356852895	0.008855908	no	yes
Medial thalamus	Tha_Micro_1	PRKCB	5579	0.517333516	Down	Probable	1	-0.233292761	0.000769014	-0.121857912	-0.344727611	0.020999489	no	yes
Medial thalamus	Tha_Micro_1	SYNDIG1	79953	0.929432721	Down	Probable	1	-0.399969156	9.85E-06	-0.15767373	-0.642264583	0.004176587	no	yes
Medial thalamus	Tha_Micro_1	TIAM1	7074	0.730063031	Down	Probable	1	-0.284866851	2.41E-05	-0.169926736	-0.399806966	0.005571587	no	yes
Medial thalamus	Tha_Micro_1	TRAF3IP3	80342	0.349616333	Down	Probable	1	-0.224193346	0.002087747	-0.075097141	-0.373289552	0.02984941	no	yes
Medial thalamus	Tha_Micro_1	CACNA1D	776	0.626198959	Down	Probable	1	-0.257587415	0.002557423	-0.101608924	-0.413565907	0.033038791	no	no
Medial thalamus	Tha_Micro_1	TTC7A	57217	0.557207454	Down	Probable	1	-0.246388665	0.000301915	-0.128778164	-0.363999166	0.014688549	no	no
Medial thalamus	Tha_Micro_1	TANC1	85461	0.638668128	Down	Probable	1	-0.240226472	0.002103897	-0.113279492	-0.367173452	0.02984941	no	no
Medial thalamus	Tha_Micro_1	ARHGAP24	83478	0.981501781	Down	Probable	1	-0.222118837	0.002900537	-0.067216418	-0.377021257	0.034947331	no	no
Medial thalamus	Tha_Micro_1	KIF26B	55083	0.517196492	Down	Probable	1	-0.216426733	0.004758848	-0.081807601	-0.351045866	0.042388974	no	no
Medial thalamus	Tha_Micro_1	RAD51B	5890	0.688544807	Down	Probable	1	-0.212903773	0.002013182	-0.090309948	-0.335497599	0.029820965	no	no
Medial thalamus	Tha_Micro_1	MGAT4A	11320	0.845163058	Down	Probable	1	-0.206645873	0.000839364	-0.100330991	-0.312960755	0.021192876	no	no
Medial thalamus	Tha_Micro_1	GLCE	26035	0.390243902	Down	Probable	1	-0.204477528	0.006376288	-0.056173681	-0.352781375	0.048878476	no	no
Medial thalamus	Tha_Micro_1	ZNF846	162993	0.482392436	Down	Probable	1	-0.204220904	0.005580113	-0.071089415	-0.337352393	0.046159258	no	no
Medial thalamus	Tha_Micro_1	PRAM1	84106	0.357906276	Down	Probable	1	-0.191887419	0.000263886	-0.086886715	-0.296888123	0.014289134	no	no
Medial thalamus	Tha_Micro_1	TBC1D4	9882	0.690531653	Down	Probable	1	-0.183689094	0.003313089	-0.055676966	-0.311701221	0.036064227	no	no
Medial thalamus	Tha_Micro_1	BLNK	29760	0.794121677	Down	Probable	0.960317	-0.230575635	0.00697686	-0.086102547	-0.375048723	0.051466985	no	no
Medial thalamus	Tha_Micro_1	SKAP2	8935	0.709235407	Down	Probable	0.960317	-0.19982581	0.00682556	-0.083218583	-0.316433037	0.050852689	no	no
Medial thalamus	Tha_Micro_1	LY86	9450	0.741298986	Down	Probable	0.909091	-0.18111889	0.000559037	-0.087182653	-0.275055127	0.018640386	no	no
Medial thalamus	Tha_Micro_1	PRKCA	5578	0.858454371	Down	Probable	0.909091	-0.177032844	0.001834898	-0.076045555	-0.278020132	0.029005061	no	no
Medial thalamus	Tha_Micro_1	OSBPL1A	114876	0.518635243	Down	Probable	0.909091	-0.176782862	0.001103988	-0.057596427	-0.295969296	0.023890897	no	no
Medial thalamus	Tha_Micro_1	JAZF1	221895	0.818237873	Down	Probable	0.833333	-0.32804073	0.009229657	-0.124417344	-0.531664115	0.057628223	no	yes
Medial thalamus	Tha_Micro_1	KCNQ3	3786	0.958070704	Down	Probable	0.833333	-0.2123212	0.009257232	-0.049272754	-0.375369646	0.057628223	no	no
Medial thalamus	Tha_Micro_1	CCDC88A	55704	0.676623733	Down	Probable	0.818182	-0.166880938	0.000596381	-0.083704798	-0.250057078	0.018972369	no	yes
Medial thalamus	Tha_Micro_1	DIP2B	57609	0.884420389	Down	Probable	0.818182	-0.167656421	1.17E-06	-0.110584993	-0.224727848	0.002728497	no	yes
Medial thalamus	Tha_Micro_1	MYOF	26509	0.515072623	Down	Probable	0.818182	-0.170551489	4.80E-05	-0.090367968	-0.250735009	0.007886786	no	yes
Medial thalamus	Tha_Micro_1	SPECC1	92521	0.710194574	Down	Probable	0.818182	-0.170612893	0.00186928	-0.082734373	-0.258491414	0.029185993	no	yes
Medial thalamus	Tha_Micro_1	WDR70	55100	0.662715813	Down	Probable	0.818182	-0.166678966	5.25E-05	-0.092157146	-0.241200785	0.008348759	no	yes
Medial thalamus	Tha_Micro_1	SNX29	92017	0.855097287	Down	Probable	0.818182	-0.172939331	0.001081863	-0.085627105	-0.260251557	0.023838451	no	no
Medial thalamus	Tha_Micro_1	ATG4C	84938	0.434708139	Down	Probable	0.818182	-0.167226056	0.000317448	-0.057736737	-0.276715374	0.014961209	no	no
Medial thalamus	Tha_Micro_1	PLD1	5337	0.507741847	Down	Probable	0.811688	-0.170779462	0.006690556	-0.026373572	-0.315185353	0.050377119	no	no
Medial thalamus	Tha_Micro_1	CMKLR1	1240	0.394354618	Down	Probable	0.811688	-0.16847392	0.006678054	-0.025297481	-0.311650359	0.050357472	no	no
Medial thalamus	Tha_Micro_1	CXADR	1525	0.25390518	Down	Probable	0.761905	-0.218105344	6.01E-06	-0.102545135	-0.333665553	0.003401713	no	no
Medial thalamus	Tha_Micro_1	NCOA2	10499	0.672924089	Down	Probable	0.727273	-0.158827698	3.12E-05	-0.084455454	-0.233199942	0.006280382	no	yes
Medial thalamus	Tha_Micro_1	TBC1D12	23232	0.621540148	Down	Probable	0.727273	-0.160799242	0.000879163	-0.080928404	-0.240670081	0.021309244	no	yes
Medial thalamus	Tha_Micro_1	ZNF609	23060	0.754932858	Down	Probable	0.727273	-0.160908639	1.29E-05	-0.10031282	-0.221504459	0.004349159	no	yes
Medial thalamus	Tha_Micro_1	GNG7	2788	0.707248561	Down	Probable	0.727273	-0.162768964	8.72E-05	-0.094819897	-0.230718032	0.008855908	no	no
Medial thalamus	Tha_Micro_1	DNMT3A	1788	0.524527268	Down	Probable	0.727273	-0.160815232	0.004269035	-0.072099917	-0.249530547	0.040314266	no	no
Medial thalamus	Tha_Micro_1	BCO2	83875	0.425870101	Down	Probable	0.666667	-0.217324662	0.014060597	-0.075860017	-0.358789306	0.069776411	no	no
Medial thalamus	Tha_Micro_1	SUSD3	203328	0.30350781	Down	Probable	0.666667	-0.196014905	0.013842303	-0.04314238	-0.348887431	0.069346774	no	no
Medial thalamus	Tha_Micro_1	ARHGAP21	57584	0.770827624	Down	Probable	0.636364	-0.153419271	0.002129313	-0.071874793	-0.234963748	0.02984941	no	yes
Medial thalamus	Tha_Micro_1	HPS3	84343	0.42402028	Down	Probable	0.636364	-0.148840232	0.001682481	-0.043127043	-0.25455342	0.028546088	no	yes
Medial thalamus	Tha_Micro_1	KRCC1	51315	0.349479309	Down	Probable	0.636364	-0.152820933	0.001122251	-0.050759145	-0.254882721	0.023900667	no	yes
Medial thalamus	Tha_Micro_1	PADI2	11240	0.425733078	Down	Probable	0.636364	-0.156700717	0.002740401	-0.031745687	-0.281655747	0.034187841	no	yes
Medial thalamus	Tha_Micro_1	SAMHD1	25939	0.521855303	Down	Probable	0.636364	-0.153807328	0.000459968	-0.074467357	-0.2331473	0.017089607	no	yes
Medial thalamus	Tha_Micro_1	TRIO	7204	0.833584544	Down	Probable	0.636364	-0.151282173	2.00E-06	-0.099316901	-0.203247444	0.002728497	no	yes
Medial thalamus	Tha_Micro_1	ABL1	25	0.408879145	Down	Probable	0.636364	-0.155012172	0.000772034	-0.067593278	-0.242431066	0.020999489	no	no
Medial thalamus	Tha_Micro_1	TBC1D9	23158	0.574266922	Down	Probable	0.636364	-0.154211899	0.000448351	-0.079451558	-0.228972241	0.017089607	no	no
Medial thalamus	Tha_Micro_1	ZNF710	374655	0.794532749	Down	Probable	0.636364	-0.153901835	0.002028048	-0.069792554	-0.238011116	0.029831207	no	no
Medial thalamus	Tha_Micro_1	LPAR5	57121	0.378322828	Down	Probable	0.636364	-0.152605349	0.003797848	-0.050940043	-0.254270656	0.038128297	no	no
Medial thalamus	Tha_Micro_1	MYO5A	4644	0.49677994	Down	Probable	0.636364	-0.149151363	0.001569058	-0.064506764	-0.233795961	0.027730915	no	no
Medial thalamus	Tha_Micro_1	NAV3	89795	0.95971499	Down	Probable	0.569986	-0.17674996	0.014447236	-0.008506403	-0.344993516	0.070912665	no	no
Medial thalamus	Tha_Micro_1	ATRX	546	0.712044396	Down	Probable	0.545455	-0.140694602	0.000101265	-0.080608064	-0.200781139	0.008886838	no	yes
Medial thalamus	Tha_Micro_1	DAAM1	23002	0.335023294	Down	Probable	0.545455	-0.141719117	0.001042572	-0.051783905	-0.23165433	0.023173325	no	yes
Medial thalamus	Tha_Micro_1	DENND4A	10260	0.66333242	Down	Probable	0.545455	-0.140086701	9.92E-05	-0.079293005	-0.200880397	0.008855908	no	yes
Medial thalamus	Tha_Micro_1	SYT17	51760	0.411345574	Down	Probable	0.545455	-0.144064837	0.002582459	-0.03515024	-0.252979435	0.033142908	no	yes
Medial thalamus	Tha_Micro_1	ZFHX3	463	0.932036174	Down	Probable	0.545455	-0.14712313	0.000624448	-0.062126778	-0.232119482	0.019620003	no	yes
Medial thalamus	Tha_Micro_1	KCNK13	56659	0.498698273	Down	Probable	0.545455	-0.144934339	0.000372445	-0.05985103	-0.230017649	0.015667335	no	no
Medial thalamus	Tha_Micro_1	EXOC4	60412	0.745752261	Down	Probable	0.545455	-0.143676226	0.004447043	-0.057062158	-0.230290294	0.041356862	no	no
Medial thalamus	Tha_Micro_1	WSB1	26118	0.719101124	Down	Probable	0.545455	-0.142947991	0.003374665	-0.056009854	-0.229886129	0.036248734	no	no
Medial thalamus	Tha_Micro_1	NOL4L	140688	0.375445327	Down	Probable	0.545455	-0.141784921	0.001267685	-0.049133389	-0.234436453	0.02481737	no	no
Medial thalamus	Tha_Micro_1	IL6R	3570	0.521238696	Down	Probable	0.545455	-0.139774436	0.003415847	-0.05441588	-0.225132992	0.036373763	no	no
Medial thalamus	Tha_Micro_1	FYB1	2533	0.898807893	Down	Probable	0.5	-0.151543966	0.010384663	-0.039470015	-0.263617917	0.061249055	no	no
Medial thalamus	Tha_Micro_1	TENM4	26011	0.643943546	Down	Possible	0.493506	-0.16876245	0.016034327	-0.054470074	-0.283054827	0.073935721	no	no
Medial thalamus	Tha_Micro_1	ARHGAP12	94134	0.736640175	Down	Possible	0.454545	-0.136188862	0.000287349	-0.074720791	-0.197656933	0.014640463	no	yes
Medial thalamus	Tha_Micro_1	INPP5D	3635	0.95005481	Down	Possible	0.454545	-0.136945023	0.001011045	-0.064985226	-0.20890482	0.022772023	no	yes
Medial thalamus	Tha_Micro_1	LRCH1	23143	0.767813099	Down	Possible	0.454545	-0.135300644	3.32E-05	-0.080540251	-0.190061037	0.006280382	no	yes
Medial thalamus	Tha_Micro_1	LRRC8C	84230	0.600027405	Down	Possible	0.454545	-0.134660743	0.000223526	-0.060469736	-0.208851749	0.01307756	no	yes
Medial thalamus	Tha_Micro_1	MACF1	23499	0.813990134	Down	Possible	0.454545	-0.131777511	4.73E-06	-0.0858313	-0.177723722	0.003401713	no	yes
Medial thalamus	Tha_Micro_1	PKN2	5586	0.792819951	Down	Possible	0.454545	-0.132961686	0.000355184	-0.071415803	-0.19450757	0.015192322	no	yes
Medial thalamus	Tha_Micro_1	TBC1D22A	25771	0.913058372	Down	Possible	0.454545	-0.131599149	0.000530759	-0.05613776	-0.207060538	0.018503858	no	yes
Medial thalamus	Tha_Micro_1	TTC17	55761	0.663949027	Down	Possible	0.454545	-0.132438251	0.000347669	-0.071323087	-0.193553415	0.015144684	no	yes
Medial thalamus	Tha_Micro_1	SLC8A1	6546	0.962661003	Down	Possible	0.454545	-0.139347805	0.000711996	-0.018145589	-0.26055002	0.020591239	no	no
Medial thalamus	Tha_Micro_1	TNRC6B	23112	0.796519594	Down	Possible	0.454545	-0.138736402	0.000861871	-0.069835968	-0.207636836	0.021192876	no	no
Medial thalamus	Tha_Micro_1	CABLES1	91768	0.314469718	Down	Possible	0.454545	-0.137977165	0.002952453	-0.053020094	-0.222934237	0.034947331	no	no
Medial thalamus	Tha_Micro_1	HEATR5B	54497	0.492943272	Down	Possible	0.454545	-0.137495722	0.005685244	-0.045434432	-0.229557012	0.046413998	no	no
Medial thalamus	Tha_Micro_1	ZNF292	23036	0.60770074	Down	Possible	0.454545	-0.134822775	0.002386198	-0.067156916	-0.202488634	0.031710223	no	no
Medial thalamus	Tha_Micro_1	BAZ2B	29994	0.808372157	Down	Possible	0.454545	-0.133614192	0.000731519	-0.067417471	-0.199810914	0.020629872	no	no
Medial thalamus	Tha_Micro_1	CAMK1D	57118	0.80063031	Down	Possible	0.454545	-0.133031626	0.000908475	-0.063602223	-0.202461028	0.021408051	no	no
Medial thalamus	Tha_Micro_1	FBXL20	84961	0.436215401	Down	Possible	0.454545	-0.132979553	0.003216246	-0.044158584	-0.221800522	0.035763171	no	no
Medial thalamus	Tha_Micro_1	TBC1D5	9779	0.85735818	Down	Possible	0.4329	-0.142909817	0.010284061	-0.055018214	-0.23080142	0.06072607	no	no
Medial thalamus	Tha_Micro_1	CACNB4	785	0.734105234	Down	Possible	0.419913	-0.140619126	0.011712125	-0.052453316	-0.228784935	0.064674126	no	no
Medial thalamus	Tha_Micro_1	FAM168A	23201	0.535489175	Down	Possible	0.415584	-0.140176713	0.011916134	-0.039860387	-0.24049304	0.064843288	no	no
Medial thalamus	Tha_Micro_1	ANKRD44	91526	0.953206358	Down	Possible	0.402597	-0.169845962	0.018590758	-0.034973693	-0.30471823	0.079988977	no	no
Medial thalamus	Tha_Micro_1	CTTNBP2NL	55917	0.584064127	Down	Possible	0.363636	-0.122789979	0.006295827	-0.0279154	-0.217664559	0.048627862	no	yes
Medial thalamus	Tha_Micro_1	RGS12	6002	0.485201425	Down	Possible	0.363636	-0.130463764	0.000277791	-0.038487019	-0.222440509	0.014428107	no	yes
Medial thalamus	Tha_Micro_1	ZMYND8	23613	0.464921896	Down	Possible	0.363636	-0.126759208	0.002354102	-0.029968543	-0.223549872	0.03166516	no	yes
Medial thalamus	Tha_Micro_1	PACS1	55690	0.605850918	Down	Possible	0.363636	-0.125497289	0.001102412	-0.06699943	-0.183995148	0.023890897	yes	no
Medial thalamus	Tha_Micro_1	S100Z	170591	0.424431351	Down	Possible	0.363636	-0.158904664	0.018269625	-0.03657691	-0.281232417	0.079412802	no	no
Medial thalamus	Tha_Micro_1	ZNF506	440515	0.219169636	Down	Possible	0.363636	-0.148441949	0.000341131	-0.052140598	-0.244743299	0.015098769	no	no
Medial thalamus	Tha_Micro_1	MAML3	55534	0.930254864	Down	Possible	0.363636	-0.130546194	0.002030953	-0.061430008	-0.19966238	0.029831207	no	no
Medial thalamus	Tha_Micro_1	FARS2	10667	0.523294053	Down	Possible	0.363636	-0.129808115	0.005961163	-0.033434808	-0.226181421	0.047496198	no	no
Medial thalamus	Tha_Micro_1	SGK3	23678	0.626404494	Down	Possible	0.363636	-0.129561447	0.000160561	-0.065549879	-0.193573015	0.011094992	no	no
Medial thalamus	Tha_Micro_1	MOB1B	92597	0.530350781	Down	Possible	0.363636	-0.129453317	0.000856566	-0.06618246	-0.192724175	0.021192876	no	no
Medial thalamus	Tha_Micro_1	TET3	200424	0.562003289	Down	Possible	0.363636	-0.129389655	0.004802317	-0.052920271	-0.205859038	0.042437141	no	no
Medial thalamus	Tha_Micro_1	COTL1	23406	0.444779392	Down	Possible	0.363636	-0.129064602	0.001563559	-0.040883326	-0.217245878	0.027730017	no	no
Medial thalamus	Tha_Micro_1	SMARCA2	6595	0.613250206	Down	Possible	0.363636	-0.127800307	0.000858994	-0.066257292	-0.189343321	0.021192876	no	no
Medial thalamus	Tha_Micro_1	GALNT2	2590	0.756988216	Down	Possible	0.363636	-0.127719287	0.004673492	-0.040941755	-0.21449682	0.041954274	no	no
Medial thalamus	Tha_Micro_1	RCSD1	92241	0.644971225	Down	Possible	0.363636	-0.127623136	0.003703188	-0.049469349	-0.205776923	0.037849858	no	no
Medial thalamus	Tha_Micro_1	ATP10D	57205	0.389901343	Down	Possible	0.363636	-0.127074986	0.002926888	-0.049881354	-0.204268618	0.034947331	no	no
Medial thalamus	Tha_Micro_1	R3HDM2	22864	0.605439847	Down	Possible	0.363636	-0.127047195	0.000674832	-0.055300004	-0.198794386	0.020324817	no	no
Medial thalamus	Tha_Micro_1	HECTD2	143279	0.457865169	Down	Possible	0.363636	-0.126555165	0.002949108	-0.017043544	-0.236066787	0.034947331	no	no
Medial thalamus	Tha_Micro_1	GAK	2580	0.549123047	Down	Possible	0.363636	-0.126163608	0.004976099	-0.040678815	-0.211648401	0.042640313	no	no
Medial thalamus	Tha_Micro_1	PRR14L	253143	0.363524253	Down	Possible	0.363636	-0.126116465	9.69E-05	-0.056169008	-0.196063921	0.008855908	no	no
Medial thalamus	Tha_Micro_1	AIG1	51390	0.514387503	Down	Possible	0.363636	-0.125529231	0.002627417	-0.049740039	-0.201318424	0.033461344	no	no
Medial thalamus	Tha_Micro_1	PACS2	23241	0.424910935	Down	Possible	0.363636	-0.125165255	0.001919025	-0.048323503	-0.202007008	0.029313973	no	no
Medial thalamus	Tha_Micro_1	VAV1	7409	0.501370238	Down	Possible	0.363636	-0.124740248	0.003072463	-0.053137241	-0.196343255	0.035196664	no	no
Medial thalamus	Tha_Micro_1	ZNF280D	54816	0.487462318	Down	Possible	0.363636	-0.122526967	0.002117331	-0.040678847	-0.204375087	0.02984941	no	no
Medial thalamus	Tha_Micro_1	PIBF1	10464	0.409153193	Down	Possible	0.363636	-0.122308433	0.003054567	-0.047230843	-0.197386024	0.035096489	no	no
Medial thalamus	Tha_Micro_1	NFIA	4774	0.58844889	Down	Possible	0.341991	-0.147808494	0.014565928	-0.043759346	-0.251857641	0.071240349	no	no
Medial thalamus	Tha_Micro_1	DGLUCY	80017	0.289668402	Down	Possible	0.329004	-0.130776407	0.00122887	-0.044822688	-0.216730126	0.024717323	no	no
Medial thalamus	Tha_Micro_1	ARHGAP22	58504	0.912715813	Down	Possible	0.293651	-0.18480958	0.025174643	-0.036528649	-0.333090512	0.090774528	no	no
Medial thalamus	Tha_Micro_1	FRMD4A	55691	0.999177857	Down	Possible	0.285714	-0.212149774	0.02570595	-0.05000517	-0.374294379	0.091377455	no	no
Medial thalamus	Tha_Micro_1	TNRC18	84629	0.744450534	Down	Possible	0.282828	-0.129031779	0.01137082	-0.04911099	-0.208952568	0.063766925	no	no
Medial thalamus	Tha_Micro_1	ITPR2	3709	0.993628391	Down	Possible	0.279942	-0.126467419	0.011598098	-0.021507173	-0.231427665	0.06423756	no	no
Medial thalamus	Tha_Micro_1	PTPRJ	5795	0.887366402	Down	Possible	0.277778	-0.15140283	0.020877152	-0.030642781	-0.27216288	0.083541432	no	no
Medial thalamus	Tha_Micro_1	CIITA	4261	0.502671965	Down	Possible	0.277056	-0.146864754	0.017389089	-0.028192774	-0.265536735	0.077099706	no	no
Medial thalamus	Tha_Micro_1	AKAP10	11216	0.500959167	Down	Possible	0.272727	-0.116780162	0.002134614	-0.047970012	-0.185590312	0.02984941	no	yes
Medial thalamus	Tha_Micro_1	BTBD7	55727	0.499040833	Down	Possible	0.272727	-0.115503624	2.76E-05	-0.04996442	-0.181042827	0.006110784	no	yes
Medial thalamus	Tha_Micro_1	CHD9	80205	0.887571938	Down	Possible	0.272727	-0.119248316	0.000655923	-0.061969918	-0.176526714	0.019975153	no	yes
Medial thalamus	Tha_Micro_1	JMJD1C	221037	0.890106879	Down	Possible	0.272727	-0.11696088	5.67E-05	-0.067878219	-0.16604354	0.00860398	no	yes
Medial thalamus	Tha_Micro_1	OSBPL6	114880	0.423951768	Down	Possible	0.272727	-0.118091937	0.001865787	-0.032238498	-0.203945376	0.029185993	no	yes
Medial thalamus	Tha_Micro_1	PBRM1	55193	0.564401206	Down	Possible	0.272727	-0.118244788	2.68E-06	-0.074937109	-0.161552468	0.002728497	yes	yes
Medial thalamus	Tha_Micro_1	RAB10	10890	0.619895862	Down	Possible	0.272727	-0.122107759	0.003093988	-0.055819395	-0.188396122	0.035196664	no	no
Medial thalamus	Tha_Micro_1	CTNND1	1500	0.770416552	Down	Possible	0.272727	-0.121138671	0.002658708	-0.051832755	-0.190444587	0.033736405	no	no
Medial thalamus	Tha_Micro_1	AKAP9	10142	0.527130721	Down	Possible	0.272727	-0.120816984	0.0006525	-0.061876218	-0.179757749	0.019975153	no	no
Medial thalamus	Tha_Micro_1	ABCC4	10257	0.914223075	Down	Possible	0.272727	-0.120788359	0.004370494	-0.049749913	-0.191826805	0.04089304	no	no
Medial thalamus	Tha_Micro_1	GALNT10	55568	0.451219512	Down	Possible	0.272727	-0.120671749	0.000442326	-0.042008642	-0.199334856	0.017062659	no	no
Medial thalamus	Tha_Micro_1	PITPNC1	26207	0.314264182	Down	Possible	0.272727	-0.1198913	0.001556554	-0.028871364	-0.210911236	0.027730017	no	no
Medial thalamus	Tha_Micro_1	CBR4	84869	0.346601809	Down	Possible	0.272727	-0.11859651	0.003111464	-0.033681723	-0.203511297	0.035196664	no	no
Medial thalamus	Tha_Micro_1	UVRAG	7405	0.781172924	Down	Possible	0.272727	-0.117051282	0.006115834	-0.048975928	-0.185126636	0.048145438	no	no
Medial thalamus	Tha_Micro_1	IRF2	3660	0.336050973	Down	Possible	0.272727	-0.116766652	0.003111642	-0.022755923	-0.21077738	0.035196664	no	no
Medial thalamus	Tha_Micro_1	SPG11	80208	0.450876953	Down	Possible	0.272727	-0.115301701	7.50E-05	-0.06566006	-0.164943342	0.008855908	no	no
Medial thalamus	Tha_Micro_1	CDK19	23097	0.506234585	Down	Possible	0.272727	-0.114821877	0.003438369	-0.042721342	-0.186922412	0.036472015	no	no
Medial thalamus	Tha_Micro_1	ZMYND11	10771	0.493148808	Down	Possible	0.272727	-0.11351871	0.003886082	-0.04412451	-0.18291291	0.038740713	no	no
Medial thalamus	Tha_Micro_1	VPS45	11311	0.329953412	Down	Possible	0.272727	-0.113436818	0.001812398	-0.043323665	-0.18354997	0.029005061	no	no
Medial thalamus	Tha_Micro_1	CYSLTR1	10800	0.216292135	Down	Possible	0.25974	-0.132420429	0.001327444	-0.027155686	-0.237685171	0.025305961	no	yes
Medial thalamus	Tha_Micro_1	NUP160	23279	0.243422856	Down	Possible	0.25974	-0.123846963	0.000389402	-0.037187418	-0.210506508	0.015994469	no	no
Medial thalamus	Tha_Micro_1	DIPK1A	388650	0.298232392	Down	Possible	0.25974	-0.119616705	0.000622885	-0.003625281	-0.235608128	0.019620003	no	no
Medial thalamus	Tha_Micro_1	GRK3	157	0.60091806	Down	Possible	0.25974	-0.115164876	0.007237206	-0.04466446	-0.185665292	0.052465056	no	no
Medial thalamus	Tha_Micro_1	CARD8	22900	0.475609756	Down	Possible	0.242424	-0.130823879	0.013814477	-0.045369087	-0.216278671	0.069346774	no	no
Medial thalamus	Tha_Micro_1	CLEC17A	388512	0.154014799	Down	Possible	0.238095	-0.199384531	0.007577686	-0.030847933	-0.367921128	0.053380199	no	no
Medial thalamus	Tha_Micro_1	HS3ST4	9951	0.852288298	Down	Possible	0.233766	-0.146244698	0.021234491	-0.016809154	-0.275680243	0.084091456	no	no
Medial thalamus	Tha_Micro_1	ATF7IP2	80063	0.452863798	Down	Possible	0.227273	-0.137009912	0.017636942	-0.032164257	-0.241855568	0.077724703	no	no
Medial thalamus	Tha_Micro_1	EVL	51466	0.713688682	Down	Possible	0.227273	-0.121116688	0.009628994	-0.043137073	-0.199096303	0.058386	no	no
Medial thalamus	Tha_Micro_1	ATF7IP	55729	0.589956152	Down	Possible	0.225108	-0.122715409	0.015210183	-0.037624055	-0.207806763	0.072558416	no	no
Medial thalamus	Tha_Micro_1	DOCK4	9732	0.998424226	Down	Possible	0.219336	-0.126343401	0.016092853	-0.041282362	-0.21140444	0.073935721	no	no
Medial thalamus	Tha_Micro_1	RASAL2	9462	0.827418471	Down	Possible	0.214286	-0.114199134	0.01099351	-0.041091756	-0.187306513	0.062680707	no	no
Medial thalamus	Tha_Micro_1	CECR2	27443	0.45683749	Down	Possible	0.212121	-0.149842109	0.024108097	0.002043366	-0.301727585	0.089373789	no	no
Medial thalamus	Tha_Micro_1	DHTKD1	55526	0.257399287	Down	Possible	0.207792	-0.121798758	0.000169904	-0.03924136	-0.204356156	0.011379105	no	no
Medial thalamus	Tha_Micro_1	RUBCNL	80183	0.560084955	Down	Possible	0.198413	-0.133919875	0.020984017	-0.044741246	-0.223098504	0.083776834	no	no
Medial thalamus	Tha_Micro_1	MPPE1	65258	0.257330776	Down	Possible	0.190476	-0.11547578	0.007789056	-0.014406379	-0.21654518	0.053752826	no	no
Medial thalamus	Tha_Micro_1	USP6NL	9712	0.710948205	Down	Possible	0.181818	-0.14901095	0.025283949	-0.042934679	-0.255087221	0.09095994	no	yes
Medial thalamus	Tha_Micro_1	ZDHHC14	79683	0.535694711	Down	Possible	0.181818	-0.148418071	0.024042204	-0.038346367	-0.258489774	0.089320556	no	no
Medial thalamus	Tha_Micro_1	BPTF	2186	0.650589203	Down	Possible	0.181818	-0.112950571	0.004913657	-0.046461004	-0.179440137	0.042570058	no	no
Medial thalamus	Tha_Micro_1	PPP6R2	9701	0.644834201	Down	Possible	0.181818	-0.112515662	0.005750754	-0.028598103	-0.196433222	0.04661041	no	no
Medial thalamus	Tha_Micro_1	VPS13C	54832	0.825089065	Down	Possible	0.181818	-0.108809104	0.006263583	-0.044035116	-0.173583093	0.048452337	no	no
Medial thalamus	Tha_Micro_1	AXL	558	0.328994245	Down	Possible	0.181818	-0.108794307	0.000902233	-0.018174036	-0.199414577	0.021359846	no	no
Medial thalamus	Tha_Micro_1	SRRM2	23524	0.628322828	Down	Possible	0.181818	-0.108780008	0.002917814	-0.039551893	-0.178008124	0.034947331	no	no
Medial thalamus	Tha_Micro_1	ULK2	9706	0.402713072	Down	Possible	0.181818	-0.107299534	0.004391819	0.003557185	-0.218156254	0.040959209	no	no
Medial thalamus	Tha_Micro_1	PECAM1	5175	0.328994245	Down	Possible	0.181818	-0.106361512	0.002997499	-0.015370895	-0.19735213	0.034965981	no	no
Medial thalamus	Tha_Micro_1	NUAK1	9891	0.458344752	Down	Possible	0.181818	-0.105380661	0.004115768	0.006583745	-0.217345066	0.039903348	no	no
Medial thalamus	Tha_Micro_1	HDAC8	55869	0.528500959	Down	Possible	0.181818	-0.105183365	0.00573243	-0.021213721	-0.189153008	0.046535993	no	no
Medial thalamus	Tha_Micro_1	BICRAL	23506	0.496985475	Down	Possible	0.181818	-0.104839048	0.005870581	-0.012062076	-0.197616021	0.047197569	no	no
Medial thalamus	Tha_Micro_1	ADAM10	102	0.706220882	Down	Possible	0.171717	-0.10852134	0.007615796	-0.039311448	-0.177731232	0.053394489	no	no
Medial thalamus	Tha_Micro_1	SREBF2	6721	0.445601535	Down	Possible	0.166667	-0.119049054	0.015601195	0.003130055	-0.241228163	0.073217659	no	no
Medial thalamus	Tha_Micro_1	NRIP1	8204	0.799876679	Down	Possible	0.164502	-0.124805922	0.019671132	-0.017997537	-0.231614307	0.08193137	no	no
Medial thalamus	Tha_Micro_1	AGAP1	116987	0.316799123	Down	Possible	0.15873	-0.136361406	0.022882848	-0.026798112	-0.2459247	0.08701245	no	no
Medial thalamus	Tha_Micro_1	LPXN	9404	0.35770074	Down	Possible	0.142857	-0.107330436	0.010671475	-0.022498701	-0.19216217	0.062351398	no	no
Medial thalamus	Tha_Micro_1	HPGDS	27306	0.33166621	Down	Possible	0.141414	-0.110509677	0.011386194	0.008767501	-0.229786856	0.063766925	no	no
Medial thalamus	Tha_Micro_1	DPYSL2	1808	0.51246917	Down	Possible	0.12987	-0.132117601	0.026122782	-0.019143596	-0.245091606	0.092039837	no	no
Medial thalamus	Tha_Micro_1	RALGPS1	9649	0.198958619	Down	Possible	0.12987	-0.114581552	2.60E-06	-0.064839873	-0.164323231	0.002728497	no	no
Medial thalamus	Tha_Micro_1	RBM41	55285	0.240065771	Down	Possible	0.12987	-0.105340786	1.16E-05	-0.046880864	-0.163800707	0.004349159	no	no
Medial thalamus	Tha_Micro_1	ATM	472	0.870786517	Down	Possible	0.121212	-0.128666889	0.024076189	-0.038202747	-0.21913103	0.089320556	no	no
Medial thalamus	Tha_Micro_1	DPYS	1807	0.142367772	Down	Possible	0.119048	-0.241791919	0.016616588	-0.06397255	-0.419611289	0.075059231	no	no
Medial thalamus	Tha_Micro_1	NLGN4Y	22829	0.378117292	Down	Possible	0.112554	-0.111704437	0.014973143	-0.03152181	-0.191887064	0.072171684	no	no
Medial thalamus	Tha_Micro_1	PIK3C2B	5287	0.214784873	Down	Possible	0.103896	-0.105343148	0.002431125	-0.028308677	-0.182377618	0.031892848	no	no
Medial thalamus	Tha_Micro_1	GUCY1A1	2982	0.268292683	Down	Possible	0.0981241	-0.161592446	0.030735326	0.029928307	-0.3531132	0.098639854	no	no
Medial thalamus	Tha_Micro_1	TBCK	93627	0.474033982	Down	Possible	0.0937951	-0.110612975	0.017011738	-0.009311358	-0.211914592	0.075917618	no	no
Medial thalamus	Tha_Micro_1	SMG1	23049	0.53603727	Down	Possible	0.0909091	-0.09735807	0.003763346	-0.03690004	-0.157816099	0.037997714	no	yes
Medial thalamus	Tha_Micro_1	CLIP2	7461	0.35557687	Down	Possible	0.0909091	-0.106454755	0.017566175	-0.016322004	-0.196587506	0.077724703	no	no
Medial thalamus	Tha_Micro_1	BRWD1	54014	0.583379008	Down	Possible	0.0909091	-0.103318277	0.001017592	-0.052363618	-0.154272936	0.022817382	no	no
Medial thalamus	Tha_Micro_1	ZNF652	22834	0.558029597	Down	Possible	0.0909091	-0.103184089	0.000308666	-0.037344871	-0.169023306	0.01477114	no	no
Medial thalamus	Tha_Micro_1	MGA	23269	0.354206632	Down	Possible	0.0909091	-0.102775056	6.51E-05	-0.046100471	-0.159449641	0.00860398	no	no
Medial thalamus	Tha_Micro_1	CNTRL	11064	0.469306659	Down	Possible	0.0909091	-0.102609656	0.003664059	-0.035513403	-0.169705909	0.037753159	no	no
Medial thalamus	Tha_Micro_1	CLASP1	23332	0.629487531	Down	Possible	0.0909091	-0.101007129	9.28E-05	-0.055430438	-0.146583819	0.008855908	no	no
Medial thalamus	Tha_Micro_1	ST3GAL3	6487	0.311592217	Down	Possible	0.0909091	-0.100616827	0.000442489	-0.046349313	-0.15488434	0.017062659	no	no
Medial thalamus	Tha_Micro_1	KMT5B	51111	0.375582351	Down	Possible	0.0909091	-0.100540106	0.000563972	-0.050373886	-0.150706325	0.018640386	no	no
Medial thalamus	Tha_Micro_1	SETD2	29072	0.64764319	Down	Possible	0.0909091	-0.100499178	0.000276591	-0.054598345	-0.146400011	0.014428107	no	no
Medial thalamus	Tha_Micro_1	MAPKAP1	79109	0.534392984	Down	Possible	0.0909091	-0.099972645	5.41E-06	-0.043840392	-0.156104898	0.003401713	no	no
Medial thalamus	Tha_Micro_1	PAK1	5058	0.404836942	Down	Possible	0.0909091	-0.099302173	0.000168676	-0.039405039	-0.159199308	0.011379105	no	no
Medial thalamus	Tha_Micro_1	FNBP1L	54874	0.42333516	Down	Possible	0.0909091	-0.099251761	0.001940358	-0.028427986	-0.170075536	0.029313973	no	no
Medial thalamus	Tha_Micro_1	RUFY3	22902	0.385311044	Down	Possible	0.0909091	-0.098756046	0.000126955	-0.038726863	-0.158785229	0.010189499	no	no
Medial thalamus	Tha_Micro_1	KDM2B	84678	0.366538778	Down	Possible	0.0909091	-0.098286929	0.001852955	-0.015041615	-0.181532242	0.029185993	no	no
Medial thalamus	Tha_Micro_1	NXN	64359	0.366744314	Down	Possible	0.0909091	-0.098226979	0.004495094	-0.013227596	-0.183226362	0.041363187	no	no
Medial thalamus	Tha_Micro_1	KYNU	8942	0.374417649	Down	Possible	0.0909091	-0.09807893	0.004921617	-0.017397771	-0.178760089	0.042570058	no	no
Medial thalamus	Tha_Micro_1	ZNF124	7678	0.359687586	Down	Possible	0.0909091	-0.096722221	0.005586268	-0.019101162	-0.174343281	0.046159258	no	no
Medial thalamus	Tha_Micro_1	MYCBP2	23077	0.862839134	Down	Possible	0.0894661	-0.097184684	0.006733359	-0.039934052	-0.154435317	0.050519588	no	no
Medial thalamus	Tha_Micro_1	ALG13	79868	0.490408331	Down	Possible	0.0865801	-0.096936722	0.007246156	-0.018625365	-0.175248079	0.052465056	no	no
Medial thalamus	Tha_Micro_1	FLI1	2313	0.773979172	Down	Possible	0.0844156	-0.116340506	0.024843393	-0.028219212	-0.204461801	0.090567797	no	no
Medial thalamus	Tha_Micro_1	SNX18	112574	0.386544259	Down	Possible	0.0822511	-0.109931462	0.019512974	-0.016014338	-0.203848586	0.081646414	no	no
Medial thalamus	Tha_Micro_1	FCHSD2	9873	0.930391888	Down	Possible	0.0822511	-0.108955891	0.0193245	-0.033563156	-0.184348627	0.0811848	no	no
Medial thalamus	Tha_Micro_1	ARHGAP35	2909	0.573170732	Down	Possible	0.0822511	-0.105064625	0.019857365	-0.017688259	-0.19244099	0.08193137	no	no
Medial thalamus	Tha_Micro_1	MGMT	4255	0.284667032	Down	Possible	0.0822511	-0.09834707	0.003890168	-0.016471162	-0.180222979	0.038740713	no	no
Medial thalamus	Tha_Micro_1	CPPED1	55313	0.183954508	Down	Possible	0.0779221	-0.107010361	0.000200741	-0.041818977	-0.172201745	0.012460617	no	no
Medial thalamus	Tha_Micro_1	TRANK1	9881	0.367155385	Down	Possible	0.0772006	-0.101930082	0.008439169	0.001158925	-0.205019089	0.055786197	yes	no
Medial thalamus	Tha_Micro_1	DOCK2	1794	0.882707591	Down	Possible	0.0764791	-0.096462639	0.008901551	-0.037816675	-0.155108604	0.057043018	yes	no
Medial thalamus	Tha_Micro_1	CCDC92	80212	0.168402302	Down	Possible	0.0757576	-0.14972078	0.020292824	-0.0010201	-0.298421461	0.082427329	no	no
Medial thalamus	Tha_Micro_1	MVB12B	89853	0.572348589	Down	Possible	0.0714286	-0.095468677	0.010769749	0.012740008	-0.203677361	0.062351398	no	no
Medial thalamus	Tha_Micro_1	LRRK2	120892	0.359208002	Down	Possible	0.0699856	-0.102628281	0.011482568	0.026545087	-0.231801648	0.064153314	no	no
Medial thalamus	Tha_Micro_1	ERMAP	114625	0.241641546	Down	Possible	0.0649351	-0.097485236	0.000847526	-0.03358869	-0.161381782	0.021192876	no	no
Medial thalamus	Tha_Micro_1	RABGAP1L	9910	0.787270485	Down	Possible	0.0634921	-0.112837549	0.022484945	-0.028883132	-0.196791966	0.086376129	no	no
Medial thalamus	Tha_Micro_1	LRMDA	83938	0.997396547	Down	Possible	0.0454545	-0.116657998	0.03035072	-0.009422519	-0.223893478	0.098558684	no	no
Medial thalamus	Tha_Micro_1	SERPINB6	5269	0.403740751	Down	Possible	0.0454545	-0.09715436	0.018438283	-0.023524434	-0.170784286	0.079816383	no	no
Medial thalamus	Tha_Micro_1	AOAH	313	0.89551932	Down	Possible	0.04329	-0.122598337	0.032167107	-0.01304646	-0.232150214	0.100819319	no	no
Medial thalamus	Tha_Micro_1	ITPKB	3707	0.365785147	Down	Possible	0.0411255	-0.103630438	0.020232704	0.005492608	-0.212753485	0.082369232	no	no
Medial thalamus	Tha_Micro_1	ANKRD26	22852	0.182995341	Down	Possible	0.038961	-0.097045958	0.002125573	-0.015775657	-0.178316258	0.02984941	no	no
Medial thalamus	Tha_Micro_1	SLX4IP	128710	0.316730611	Down	Possible	0.033189	-0.111694712	0.027679958	-0.010954057	-0.212435366	0.094684804	no	no
Medial thalamus	Tha_Micro_1	RNF130	55819	0.765826254	Down	Possible	0.031746	-0.096393685	0.02234166	0.004703315	-0.197490684	0.086020462	no	yes
Medial thalamus	Tha_Micro_1	MFSD11	79157	0.350986572	Down	Possible	0.031746	-0.106574284	0.029008629	-0.018474807	-0.194673761	0.096637006	no	no
Medial thalamus	Tha_Micro_1	ATXN7L1	222255	0.437996711	Down	Possible	0.030303	-0.103118029	0.024192893	-0.018538159	-0.187697899	0.089525574	no	no
Medial thalamus	Tha_Micro_1	ALDH2	217	0.291860784	Down	Possible	0.02886	-0.103003431	0.023395354	-0.005636568	-0.200370294	0.08794856	no	no
Medial thalamus	Tha_Micro_1	C1orf112	55732	0.239517676	Down	Possible	0.020202	-0.09934204	0.02355968	0.015050019	-0.213734099	0.088255587	no	no
Medial thalamus	Tha_Micro_1	APCDD1	147495	0.111742943	Down	Possible	0.017316	-0.111695878	0.004608655	0.013063832	-0.236455589	0.041576462	no	no
Medial thalamus	Tha_Micro_1	TET2	54790	0.610646753	Down	Possible	0.015873	-0.09928505	0.028936342	-0.023988679	-0.174581421	0.096637006	no	no
Medial thalamus	Tha_Micro_1	DIP2A	23181	0.641751165	Down	Possible	0.0151515	-0.103988861	0.029806628	-0.031611789	-0.176365933	0.097944309	no	no
Medial thalamus	Tha_Micro_1	TTLL4	9654	0.102836394	Down	Possible	0.012987	-0.114557457	0.002308662	0.009202781	-0.238317695	0.031252898	no	no
Medial thalamus	Tha_Micro_1	PIK3R1	5295	0.660934503	Up	Probable	1	0.19423822	0.003505368	0.305721736	0.082754705	0.036783124	no	no
Medial thalamus	Tha_Micro_1	SAT1	6303	0.853932584	Up	Probable	0.833333	0.200362856	0.00969108	0.339077676	0.061648037	0.058583842	no	no
Medial thalamus	Tha_Micro_1	RIN3	79890	0.715949575	Up	Probable	0.619048	0.228497392	0.014638891	0.387032328	0.069962456	0.071294699	no	no
Medial thalamus	Tha_Micro_1	SPP1	6696	0.499862976	Up	Probable	0.613276	0.178997238	0.013209897	0.34220627	0.015788206	0.067849016	no	no
Medial thalamus	Tha_Micro_1	FTL	2512	0.501986846	Up	Possible	0.428571	0.147454705	0.010985284	0.2391336	0.05577581	0.062680707	no	no
Medial thalamus	Tha_Micro_1	PRKD3	23683	0.359276514	Up	Possible	0.311688	0.12935241	0.008267982	0.21552734	0.04317748	0.05496334	no	no
Medial thalamus	Tha_Micro_1	LAPTM5	7805	0.49965744	Up	Possible	0.285714	0.129794802	0.011079416	0.212072018	0.047517585	0.062900774	no	no
Medial thalamus	Tha_Micro_1	GPRIN3	285513	0.45293231	Up	Possible	0.272727	0.114267505	0.004366324	0.171147019	0.057387992	0.04089304	no	no
Medial thalamus	Tha_Micro_1	EPS15	2060	0.502397917	Up	Possible	0.229437	0.114527969	0.008785906	0.180031865	0.049024072	0.056823712	no	no
Medial thalamus	Tha_Micro_1	PTPRE	5791	0.836736092	Up	Possible	0.147186	0.147692792	0.026606456	0.262859243	0.032526342	0.092968367	no	no
Medial thalamus	Tha_Micro_1	PTMA	5757	0.347081392	Up	Possible	0.0606061	0.100939336	0.013909271	0.162839479	0.039039194	0.069382352	no	no
Medial thalamus	Tha_Micro_1	USP15	9958	0.697862428	Up	Possible	0.0519481	0.145956586	0.033100112	0.257508696	0.034404476	0.102129234	no	no
Medial thalamus	Tha_Micro_1	ZFAND6	54469	0.490819403	Up	Possible	0.021645	0.112513182	0.032605916	0.195893507	0.029132856	0.101433734	no	no
Medial thalamus	Tha_Micro_1	HRH2	3274	0.222321184	Up	Possible	0.018759	0.101066	0.022647259	0.167385476	0.034746524	0.086607474	no	no
Medial thalamus	Tha_Micro_1	LUZP1	7798	0.357221156	Up	Possible	0.015873	0.103760841	0.028827727	0.172573916	0.034947767	0.096534955	no	no
Medial thalamus	Tha_Micro_1	NOS1AP	9722	0.20293231	Up	Possible	0.015873	0.109455983	0.027914047	0.196596848	0.022315118	0.094974931	no	no
Medial thalamus	Tha_Micro_1	PROCR	10544	0.129419019	Up	Possible	0.012987	0.103080791	0.003640557	0.152389391	0.053772191	0.037663487	no	yes
Medial thalamus	Tha_Micro_2	SYNDIG1	79953	0.768004555	Down	Probable	0.984127	-0.518649482	2.86E-05	-0.266966235	-0.77033273	0.018683399	no	yes
Medial thalamus	Tha_Micro_2	HP1BP3	50809	0.286934244	Down	Probable	0.857143	-0.283877281	7.59E-05	-0.088952814	-0.478801747	0.037145637	no	yes
Medial thalamus	Tha_Micro_2	PPP6R2	9701	0.309422146	Down	Possible	0.206349	-0.227098801	0.00044744	-0.069696458	-0.384501144	0.079644406	no	no
Medial thalamus	Tha_Micro_2	ST3GAL3	6487	0.136350697	Down	Possible	0.137085	-0.178873946	0.000106745	-0.0056558	-0.352092092	0.039164293	no	no
Medial thalamus	Tha_Micro_2	BNIP3L	665	0.107884999	Down	Possible	0.02886	-0.157605812	0.000120013	-0.006053525	-0.309158099	0.039164293	no	no
Medial thalamus	Tha_Oligo_1	MOBP	4336	0.849148289	Down	Probable	0.936508	-0.287149435	2.52E-05	-0.159093921	-0.41520495	0.065358224	no	yes
Medial thalamus	Tha_Oligo_1	WDFY2	115825	0.645111337	Down	Possible	0.467532	-0.161534454	0.000227067	-0.086572266	-0.236496643	0.072785615	no	yes
Medial thalamus	Tha_Oligo_1	KIF6	221458	0.64724729	Down	Possible	0.467532	-0.1638576	0.000172412	-0.092499686	-0.235215514	0.072785615	no	no
Medial thalamus	Tha_Oligo_1	TRAPPC12	51112	0.344849682	Down	Possible	0.422078	-0.137520521	4.15E-05	-0.076871717	-0.198169325	0.065358224	no	yes
Medial thalamus	Tha_Oligo_1	KIDINS220	57498	0.66422812	Down	Possible	0.359307	-0.145497761	0.000123527	-0.084970379	-0.206025144	0.072785615	no	yes
Medial thalamus	Tha_Oligo_1	SSH2	85464	0.83302184	Down	Possible	0.334776	-0.129002155	6.45E-05	-0.073469616	-0.184534695	0.065358224	no	yes
Medial thalamus	Tha_Oligo_1	CYP2J2	1573	0.247557003	Down	Possible	0.233766	-0.125246702	5.30E-05	-0.057948797	-0.192544606	0.065358224	no	yes
Medial thalamus	Tha_Oligo_1	RNF144A	9781	0.69130133	Down	Possible	0.175325	-0.119779146	0.000233945	-0.065253537	-0.174304756	0.072785615	no	no
Medial thalamus	Tha_Oligo_1	FNBP1	23048	0.909702568	Down	Possible	0.11544	-0.110493522	0.000295922	-0.040988723	-0.179998322	0.075023205	no	no
Medial thalamus	Tha_Oligo_1	SYNDIG1	79953	0.584290062	Down	Possible	0.108225	-0.179116297	0.001021159	-0.081662011	-0.276570584	0.130644858	no	yes
Medial thalamus	Tha_Oligo_1	TRA2A	29896	0.663106744	Down	Possible	0.0959596	-0.151626948	0.000760359	-0.078008181	-0.225245715	0.120081407	no	yes
Medial thalamus	Tha_Oligo_1	ATF7	11016	0.485662413	Down	Possible	0.0678211	-0.107451171	0.000482158	-0.052266364	-0.162635979	0.091678954	no	no
Medial thalamus	Tha_Oligo_1	AK5	26289	0.830565494	Down	Possible	0.0634921	-0.23933282	0.002408106	-0.0973643	-0.38130134	0.142745738	no	no
Medial thalamus	Tha_Oligo_1	PRTFDC1	56952	0.399797084	Down	Possible	0.0584416	-0.096503381	0.000265561	-0.042138223	-0.150868538	0.073765175	no	yes
Medial thalamus	Tha_Oligo_1	ATP10B	23120	0.7018209	Down	Possible	0.036075	-0.134635982	0.001290015	-0.066854397	-0.202417567	0.134667473	no	yes
Medial thalamus	Tha_Oligo_1	DLG2	1740	0.997650451	Down	Possible	0.0324675	-0.1160684	0.000969159	-0.045521831	-0.186614969	0.130644858	no	no
Medial thalamus	Tha_Oligo_1	PHACTR4	65979	0.565974262	Down	Possible	0.025974	-0.128198022	0.00168774	-0.053671206	-0.202724837	0.142745738	no	no
Medial thalamus	Tha_Oligo_1	MAGI2	9863	0.9954077	Down	Possible	0.025974	-0.122589369	0.002007128	-0.035030784	-0.210147954	0.142745738	no	no
Medial thalamus	Tha_Oligo_1	ATL1	51062	0.456453249	Down	Possible	0.0194805	-0.12109528	0.0018042	-0.046354516	-0.195836043	0.142745738	no	yes
Medial thalamus	Tha_Oligo_1	NBEA	26960	0.513643403	Down	Possible	0.0194805	-0.120852702	0.001867317	-0.053036895	-0.188668508	0.142745738	no	no
Medial thalamus	Tha_Oligo_1	PPP1R9A	55607	0.603139852	Down	Possible	0.0194805	-0.119037564	0.001627233	-0.050750591	-0.187324537	0.142745738	no	no
Medial thalamus	Tha_Oligo_1	ANXA4	307	0.35916057	Down	Possible	0.017316	-0.113509849	0.00256781	-0.049082963	-0.177936736	0.142745738	no	no
Medial thalamus	Tha_Oligo_1	CLASP1	23332	0.688097399	Down	Possible	0.012987	-0.111858117	0.001476706	-0.043314991	-0.180401242	0.140247981	no	no
Medial thalamus	Tha_Oligo_1	MAP4K5	11183	0.818871149	Down	Possible	0.012987	-0.10631169	0.001915241	-0.045768129	-0.166855252	0.142745738	no	no
Medial thalamus	Tha_Oligo_1	FAF1	11124	0.812249693	Down	Possible	0.012987	-0.105409699	0.001489513	-0.050416533	-0.160402865	0.140247981	no	no
Medial thalamus	Tha_Oligo_1	RNF220	55182	0.988839643	Down	Possible	0.011544	-0.111275191	0.002366258	-0.026877104	-0.195673277	0.142745738	no	no
Medial thalamus	Tha_Oligo_1	MEGF10	84466	0.771132589	Down	Possible	0.00649351	-0.098173259	0.001402483	-0.045464723	-0.150881795	0.140247981	no	yes
Medial thalamus	Tha_Oligo_1	RNF130	55819	0.82613339	Down	Possible	0.00649351	-0.09807595	0.001932263	-0.048289439	-0.147862462	0.142745738	no	yes
Medial thalamus	Tha_Oligo_1	NT5DC1	221294	0.644790944	Down	Possible	0.00649351	-0.09875802	0.001996817	-0.014233956	-0.183282084	0.142745738	no	no
Medial thalamus	Tha_Oligo_1	KIF21A	55605	0.410156459	Down	Possible	0.00649351	-0.098133928	0.002088736	-0.039805452	-0.156462404	0.142745738	no	no
Medial thalamus	Tha_Oligo_1	PPP1R12B	4660	0.723020238	Down	Possible	0.00577201	-0.101932032	0.002339081	-0.048594714	-0.15526935	0.142745738	no	no
Medial thalamus	Tha_Oligo_1	ATXN2	6311	0.60046991	Down	Possible	0.00577201	-0.09650177	0.002480035	-0.045582712	-0.147420827	0.142745738	no	no
Medial thalamus	Tha_Oligo_1	RUNX2	860	0.108666631	Down	Possible	0.004329	-0.11743433	0.000406518	0.007012601	-0.241881261	0.089020075	no	no
Medial thalamus	Tha_Oligo_1	HDAC8	55869	0.449938591	Down	Possible	0.002886	-0.102488199	0.003095719	-0.040237481	-0.164738916	0.156967686	no	no
Medial thalamus	Tha_Oligo_1	CLDND1	56650	0.743044802	Up	Possible	0.150794	0.267157861	0.000735898	0.400261465	0.134054257	0.120081407	no	no
Medial thalamus	Tha_Oligo_1	PEBP1	5037	0.44267635	Up	Possible	0.0822511	0.105947948	0.000429238	0.160175796	0.0517201	0.089020075	no	no
Medial thalamus	Tha_Oligo_1	SELENOW	6415	0.402146633	Up	Possible	0.0353535	0.151752198	0.002880965	0.23381074	0.069693656	0.151863953	no	no
Medial thalamus	Tha_Oligo_1	TSC22D4	81628	0.344315694	Up	Possible	0.027417	0.105991908	0.000834525	0.157426371	0.054557445	0.120081407	no	no
Medial thalamus	Tha_Oligo_1	PMP22	5376	0.500827682	Up	Possible	0.017316	0.116257536	0.002573928	0.174430878	0.058084193	0.142745738	no	no
Medial thalamus	Tha_Oligo_2	MOBP	4336	0.969888333	Down	Probable	1	-0.318523085	2.32E-05	-0.133460119	-0.503586052	0.029599091	no	yes
Medial thalamus	Tha_Oligo_2	TTLL11	158135	0.780978052	Down	Probable	1	-0.198605855	1.32E-05	-0.123315712	-0.273895999	0.029599091	no	yes
Medial thalamus	Tha_Oligo_2	NKAIN2	154215	0.990219484	Down	Probable	0.909091	-0.179415109	8.64E-05	-0.068141517	-0.290688702	0.034751805	no	yes
Medial thalamus	Tha_Oligo_2	RASGRP3	25780	0.700962649	Down	Probable	0.704185	-0.16295885	0.0001853	-0.0900697	-0.235848	0.053122854	no	yes
Medial thalamus	Tha_Oligo_2	SYNDIG1	79953	0.739391606	Down	Probable	0.663781	-0.179420294	0.000546701	-0.088994131	-0.269846457	0.085149551	no	yes
Medial thalamus	Tha_Oligo_2	TTC14	151613	0.531382364	Down	Probable	0.636364	-0.152455116	3.11E-05	-0.087406848	-0.217503384	0.029599091	no	yes
Medial thalamus	Tha_Oligo_2	RTN1	6252	0.662379669	Down	Probable	0.545455	-0.141399923	5.36E-05	-0.083878438	-0.198921409	0.032426695	no	yes
Medial thalamus	Tha_Oligo_2	KIF6	221458	0.75386985	Down	Probable	0.545455	-0.148269716	4.46E-05	-0.089235265	-0.207304166	0.029686556	no	no
Medial thalamus	Tha_Oligo_2	ARHGAP22	58504	0.756334232	Down	Probable	0.531746	-0.185606778	0.000991106	-0.088286018	-0.282927537	0.095605814	no	yes
Medial thalamus	Tha_Oligo_2	ATP10B	23120	0.885945322	Down	Possible	0.454545	-0.136608858	7.54E-05	-0.055555374	-0.217662343	0.034751805	no	yes
Medial thalamus	Tha_Oligo_2	KIF21A	55605	0.620947247	Down	Possible	0.454545	-0.134744089	4.28E-05	-0.07487687	-0.194611308	0.029686556	no	yes
Medial thalamus	Tha_Oligo_2	PHACTR4	65979	0.650288795	Down	Possible	0.454545	-0.134000661	2.91E-05	-0.082930808	-0.185070515	0.029599091	no	yes
Medial thalamus	Tha_Oligo_2	TRA2A	29896	0.789295341	Down	Possible	0.398268	-0.146693922	0.00053567	-0.077750481	-0.215637363	0.085149551	no	yes
Medial thalamus	Tha_Oligo_2	TDRD3	81550	0.566037736	Down	Possible	0.363636	-0.123817731	9.61E-05	-0.071549312	-0.176086149	0.035543569	no	yes
Medial thalamus	Tha_Oligo_2	WASF1	8936	0.417404698	Down	Possible	0.363636	-0.12330378	1.19E-06	-0.068194088	-0.178413471	0.007915141	no	yes
Medial thalamus	Tha_Oligo_2	CORO2B	10391	0.748941086	Down	Possible	0.350649	-0.14678522	0.000719849	-0.066997841	-0.226572599	0.09053077	no	yes
Medial thalamus	Tha_Oligo_2	RETREG1	54463	0.770504428	Down	Possible	0.323232	-0.12830292	0.000324691	-0.070938474	-0.185667365	0.067535634	no	yes
Medial thalamus	Tha_Oligo_2	FAM124A	220108	0.83658067	Down	Possible	0.272727	-0.119738568	4.46E-05	-0.063024465	-0.176452671	0.029686556	no	yes
Medial thalamus	Tha_Oligo_2	GTDC1	79712	0.755564112	Down	Possible	0.242424	-0.141270357	0.001713485	-0.068383078	-0.214157635	0.102747348	no	yes
Medial thalamus	Tha_Oligo_2	UGT8	7368	0.932383519	Down	Possible	0.233766	-0.130634039	0.000720873	-0.04899608	-0.212271999	0.09053077	no	yes
Medial thalamus	Tha_Oligo_2	TRIP11	9321	0.484944166	Down	Possible	0.199134	-0.114394163	0.000550095	-0.058925587	-0.169862739	0.085149551	no	no
Medial thalamus	Tha_Oligo_2	FAM120B	84498	0.641509434	Down	Possible	0.181818	-0.112288475	8.54E-05	-0.065554929	-0.159022021	0.034751805	no	yes
Medial thalamus	Tha_Oligo_2	PREX2	80243	0.805852907	Down	Possible	0.17316	-0.10890116	0.000232468	-0.055302189	-0.16250013	0.057679279	no	yes
Medial thalamus	Tha_Oligo_2	CLASP1	23332	0.817019638	Down	Possible	0.17316	-0.107725192	0.000242641	-0.048885703	-0.166564681	0.057679279	no	no
Medial thalamus	Tha_Oligo_2	BTBD8	284697	0.513361571	Down	Possible	0.152958	-0.123179802	0.001917633	-0.048119204	-0.1982404	0.102940625	no	yes
Medial thalamus	Tha_Oligo_2	GRIA4	2893	0.773276858	Down	Possible	0.152958	-0.123035867	0.00197133	-0.041156661	-0.204915073	0.102940625	no	no
Medial thalamus	Tha_Oligo_2	PTPRE	5791	0.531459376	Down	Possible	0.140693	-0.134073704	0.002799744	-0.060263493	-0.207883914	0.111997829	no	yes
Medial thalamus	Tha_Oligo_2	COMMD10	51397	0.637427801	Down	Possible	0.140693	-0.13288144	0.002743673	-0.057379701	-0.208383179	0.111352971	no	no
Medial thalamus	Tha_Oligo_2	ANXA4	307	0.528994994	Down	Possible	0.136364	-0.117006531	0.001609553	-0.053929048	-0.180084014	0.100043422	no	yes
Medial thalamus	Tha_Oligo_2	DMXL1	1657	0.737851367	Down	Possible	0.132756	-0.111666682	0.000524312	-0.057367822	-0.165965543	0.085149551	no	yes
Medial thalamus	Tha_Oligo_2	POLR2F	5435	0.901578745	Down	Possible	0.132756	-0.161424334	0.004454166	-0.050544259	-0.272304409	0.12676862	no	no
Medial thalamus	Tha_Oligo_2	INSR	3643	0.755487101	Down	Possible	0.12987	-0.140383347	0.003911548	-0.061319294	-0.2194474	0.121530087	no	no
Medial thalamus	Tha_Oligo_2	CNKSR3	154043	0.586676935	Down	Possible	0.125541	-0.111286078	0.000628815	-0.048465338	-0.174106818	0.087195699	no	yes
Medial thalamus	Tha_Oligo_2	SYT9	143425	0.617558722	Down	Possible	0.116883	-0.107288045	0.00070936	-0.057467509	-0.15710858	0.09053077	no	no
Medial thalamus	Tha_Oligo_2	C12orf76	400073	0.664844051	Down	Possible	0.112554	-0.116719774	0.002109968	-0.055810035	-0.177629513	0.102940625	no	no
Medial thalamus	Tha_Oligo_2	RNF220	55182	0.998998845	Down	Possible	0.108225	-0.121941696	0.002237066	-0.051409544	-0.192473849	0.104224727	no	yes
Medial thalamus	Tha_Oligo_2	SLC13A3	64849	0.70535233	Down	Possible	0.10101	-0.127341253	0.003337417	-0.052385949	-0.202296557	0.118530157	no	yes
Medial thalamus	Tha_Oligo_2	ZNF608	57507	0.629726608	Down	Possible	0.10101	-0.109235586	0.000866741	-0.056031086	-0.162440087	0.094956473	no	no
Medial thalamus	Tha_Oligo_2	MYO5A	4644	0.860146323	Down	Possible	0.0937951	-0.105100058	0.001233794	-0.047451661	-0.162748455	0.096854064	no	yes
Medial thalamus	Tha_Oligo_2	KIDINS220	57498	0.825644975	Down	Possible	0.0865801	-0.128071389	0.003785123	-0.048471269	-0.20767151	0.120893681	no	yes
Medial thalamus	Tha_Oligo_2	ZNF518A	9849	0.630573739	Down	Possible	0.0865801	-0.115554399	0.0026031	-0.048551652	-0.182557147	0.111049807	no	yes
Medial thalamus	Tha_Oligo_2	ARHGAP35	2909	0.638274933	Down	Possible	0.0844156	-0.115125315	0.002676929	-0.053258385	-0.176992246	0.111352971	no	no
Medial thalamus	Tha_Oligo_2	BTBD7	55727	0.588679245	Down	Possible	0.0750361	-0.110154475	0.002068601	-0.049348565	-0.170960386	0.102940625	no	no
Medial thalamus	Tha_Oligo_2	SFMBT2	57713	0.609395456	Down	Possible	0.0721501	-0.139152076	0.004604798	-0.057263149	-0.221041004	0.127176498	no	no
Medial thalamus	Tha_Oligo_2	MAGI2	9863	0.998459761	Down	Possible	0.0714286	-0.114839109	0.003467356	-0.030414372	-0.199263845	0.119206864	no	no
Medial thalamus	Tha_Oligo_2	LDAH	60526	0.266076242	Down	Possible	0.0663781	-0.112089429	0.001162007	-0.033982939	-0.190195919	0.096854064	no	yes
Medial thalamus	Tha_Oligo_2	PRR5L	79899	0.858606084	Down	Possible	0.0663781	-0.127963608	0.004430606	-0.02819911	-0.227728105	0.12676862	no	yes
Medial thalamus	Tha_Oligo_2	ATG4C	84938	0.825567963	Down	Possible	0.0649351	-0.117232161	0.00371377	-0.051649456	-0.182814866	0.120893681	no	no
Medial thalamus	Tha_Oligo_2	RNF130	55819	0.919984598	Down	Possible	0.0627706	-0.10158587	0.000622617	-0.052759641	-0.150412099	0.087195699	no	yes
Medial thalamus	Tha_Oligo_2	ANKH	56172	0.791220639	Down	Possible	0.0584416	-0.118719076	0.004127932	-0.049172155	-0.188265997	0.12432359	no	yes
Medial thalamus	Tha_Oligo_2	TRAPPC12	51112	0.440046207	Down	Possible	0.0577201	-0.112431355	0.002538178	-0.049489843	-0.175372867	0.111049807	no	no
Medial thalamus	Tha_Oligo_2	PLCL1	5334	0.988140162	Down	Possible	0.0541126	-0.120217911	0.004315639	-0.034141814	-0.206294008	0.12676862	yes	no
Medial thalamus	Tha_Oligo_2	BTBD9	114781	0.659068156	Down	Possible	0.0533911	-0.100104101	0.000782924	-0.05175941	-0.148448791	0.093777579	no	yes
Medial thalamus	Tha_Oligo_2	CYP2J2	1573	0.418097805	Down	Possible	0.047619	-0.107500851	0.003475343	-0.046940038	-0.168061664	0.119206864	no	no
Medial thalamus	Tha_Oligo_2	MAP4K5	11183	0.920985753	Down	Possible	0.047619	-0.103160224	0.001129961	-0.041921188	-0.16439926	0.096854064	no	no
Medial thalamus	Tha_Oligo_2	RBM5	10181	0.491644205	Down	Possible	0.047619	-0.102372632	0.001072122	-0.049403523	-0.15534174	0.096854064	no	no
Medial thalamus	Tha_Oligo_2	CERT1	10087	0.598998845	Down	Possible	0.047619	-0.102065406	0.001148881	-0.046551279	-0.157579533	0.096854064	no	no
Medial thalamus	Tha_Oligo_2	FAM13C	220965	0.881016558	Down	Possible	0.047619	-0.095648968	0.001092538	-0.044086502	-0.147211434	0.096854064	no	no
Medial thalamus	Tha_Oligo_2	UPF3A	65110	0.549249134	Down	Possible	0.0454545	-0.102879771	0.001327376	-0.046650785	-0.159108757	0.098166793	no	no
Medial thalamus	Tha_Oligo_2	UBE2R2	54926	0.717058144	Down	Possible	0.0454545	-0.096882287	0.001479592	-0.040488404	-0.153276171	0.100043422	no	no
Medial thalamus	Tha_Oligo_2	SCAPER	49855	0.770504428	Down	Possible	0.0382395	-0.10048835	0.001935038	-0.045817157	-0.155159542	0.102940625	no	no
Medial thalamus	Tha_Oligo_2	ZNF462	58499	0.639276088	Down	Possible	0.036075	-0.095661833	0.002239203	-0.041694037	-0.14962963	0.104224727	no	yes
Medial thalamus	Tha_Oligo_2	CEP290	80184	0.489949942	Down	Possible	0.0281385	-0.102998505	0.002661349	-0.044768876	-0.161228133	0.111352971	no	no
Medial thalamus	Tha_Oligo_2	ATL1	51062	0.530689257	Down	Possible	0.0281385	-0.097269979	0.002826868	-0.04373352	-0.150806439	0.111997829	no	no
Medial thalamus	Tha_Oligo_2	PRRG1	5638	0.6735464	Down	Possible	0.0266955	-0.102989297	0.003092249	-0.047093795	-0.158884798	0.115467832	no	yes
Medial thalamus	Tha_Oligo_2	NBEA	26960	0.586445899	Down	Possible	0.0266955	-0.099903283	0.003098767	-0.046019151	-0.153787415	0.115467832	no	no
Medial thalamus	Tha_Oligo_2	ZNF521	25925	0.437273777	Down	Possible	0.021645	-0.117054048	0.00536491	-0.046474647	-0.18763345	0.138287694	no	no
Medial thalamus	Tha_Oligo_2	SH3TC2	79628	0.768271082	Down	Possible	0.020202	-0.112293718	0.004959085	-0.044720554	-0.179866883	0.134177515	no	no
Medial thalamus	Tha_Oligo_2	MAPRE2	10982	0.847593377	Down	Possible	0.0180375	-0.133982328	0.00593521	-0.047515573	-0.220449082	0.144824323	no	no
Medial thalamus	Tha_Oligo_2	ST18	9705	0.997843666	Down	Possible	0.0180375	-0.131077545	0.00594006	-0.040797187	-0.221357904	0.144824323	no	no
Medial thalamus	Tha_Oligo_2	TRPM1	4308	0.141085868	Down	Possible	0.015873	-0.227418747	0.002219895	0.394864911	-0.849702405	0.104224727	no	no
Medial thalamus	Tha_Oligo_2	GDAP1	54332	0.60238737	Down	Possible	0.01443	-0.10449156	0.005421525	-0.037028641	-0.171954479	0.138287694	no	yes
Medial thalamus	Tha_Oligo_2	DAAM2	23500	0.904813246	Down	Possible	0.012987	-0.119836531	0.005633288	-0.024509181	-0.215163881	0.140959278	no	no
Medial thalamus	Tha_Oligo_2	FGFR1OP2	26127	0.4632268	Down	Possible	0.00577201	-0.109168206	0.006021705	-0.041910502	-0.176425909	0.145747167	no	no
Medial thalamus	Tha_Oligo_2	SRPRB	58477	0.149865229	Down	Possible	0.004329	-0.104911016	0.00208902	-0.017370134	-0.192451897	0.102940625	no	no
Medial thalamus	Tha_Oligo_2	KLHL4	56062	0.660146323	Down	Possible	0.002886	-0.101289233	0.0061778	-0.037591958	-0.164986508	0.147381484	no	no
Medial thalamus	Tha_Oligo_2	MYRF	745	0.791220639	Up	Probable	1	0.199201571	6.56E-05	0.295016057	0.103387086	0.034751805	yes	yes
Medial thalamus	Tha_Oligo_2	PTMA	5757	0.792298806	Up	Probable	1	0.291353078	1.97E-05	0.421279028	0.161427128	0.029599091	no	yes
Medial thalamus	Tha_Oligo_2	GLUL	2752	0.676549865	Up	Probable	0.952381	0.269587893	0.000241132	0.393191687	0.145984098	0.057679279	no	yes
Medial thalamus	Tha_Oligo_2	RHOU	58480	0.648825568	Up	Probable	0.849206	0.204701977	0.000351524	0.296728997	0.112674957	0.070901294	no	yes
Medial thalamus	Tha_Oligo_2	PEBP1	5037	0.586984983	Up	Probable	0.616162	0.153609713	0.000196955	0.220457022	0.086762403	0.053122854	no	no
Medial thalamus	Tha_Oligo_2	OLIG1	116448	0.426338082	Up	Probable	0.588745	0.158831633	0.000391496	0.22856242	0.089100847	0.076641063	no	yes
Medial thalamus	Tha_Oligo_2	CNP	1267	0.798382749	Up	Probable	0.5	0.271062378	0.001561995	0.425029681	0.117095075	0.100043422	no	yes
Medial thalamus	Tha_Oligo_2	FTL	2512	0.529457066	Up	Probable	0.5	0.185165874	0.001626814	0.28173625	0.088595498	0.100043422	no	no
Medial thalamus	Tha_Oligo_2	TUBA1A	7846	0.687408548	Up	Possible	0.454545	0.177178844	0.001480698	0.272795921	0.081561767	0.100043422	no	no
Medial thalamus	Tha_Oligo_2	LAMP2	3920	0.832268002	Up	Possible	0.439394	0.152353377	0.00061455	0.230913128	0.073793625	0.087195699	no	yes
Medial thalamus	Tha_Oligo_2	FTH1	2495	0.698960339	Up	Possible	0.420635	0.27504366	0.001888881	0.425431952	0.124655368	0.102940625	no	no
Medial thalamus	Tha_Oligo_2	NDRG1	10397	0.714824798	Up	Possible	0.412698	0.187086461	0.002137101	0.292424133	0.081748789	0.102940625	no	no
Medial thalamus	Tha_Oligo_2	SPP1	6696	0.767731998	Up	Possible	0.412698	0.250499609	0.002152156	0.386429491	0.114569727	0.102940625	no	no
Medial thalamus	Tha_Oligo_2	SYT11	23208	0.65567963	Up	Possible	0.40404	0.162506838	0.000858849	0.240884806	0.084128869	0.094956473	no	no
Medial thalamus	Tha_Oligo_2	CRYAB	1410	0.542395071	Up	Possible	0.301587	0.21312464	0.00289552	0.328375111	0.09787417	0.112705154	no	no
Medial thalamus	Tha_Oligo_2	GPRC5B	51704	0.804466692	Up	Possible	0.248918	0.13695017	0.000947439	0.213393653	0.060506687	0.094956473	no	yes
Medial thalamus	Tha_Oligo_2	CALM2	805	0.754023874	Up	Possible	0.234488	0.138218362	0.001243159	0.211285407	0.065151317	0.096854064	no	no
Medial thalamus	Tha_Oligo_2	SELENOW	6415	0.505814401	Up	Possible	0.23088	0.157818778	0.002500204	0.239311995	0.076325561	0.111049807	no	no
Medial thalamus	Tha_Oligo_2	PMP22	5376	0.618405853	Up	Possible	0.229437	0.142791912	0.001872375	0.218364499	0.067219326	0.102940625	no	no
Medial thalamus	Tha_Oligo_2	ZNF565	147929	0.501039661	Up	Possible	0.176768	0.149399623	0.003354261	0.229403678	0.069395567	0.118530157	no	no
Medial thalamus	Tha_Oligo_2	TSC22D4	81628	0.45090489	Up	Possible	0.136364	0.119241191	0.001575058	0.183085466	0.055396916	0.100043422	no	no
Medial thalamus	Tha_Oligo_2	SUN2	25777	0.571043512	Up	Possible	0.12987	0.140782358	0.003941569	0.222777136	0.058787581	0.121530087	no	yes
Medial thalamus	Tha_Oligo_2	JUND	3727	0.496804005	Up	Possible	0.12987	0.140826551	0.003768163	0.227372747	0.054280356	0.120893681	no	no
Medial thalamus	Tha_Oligo_2	CBR1	873	0.356796303	Up	Possible	0.116883	0.107261131	0.000703768	0.156696946	0.057825316	0.09053077	no	yes
Medial thalamus	Tha_Oligo_2	EIF1	10209	0.420485175	Up	Possible	0.112554	0.116298168	0.002003207	0.172595386	0.060000951	0.102940625	no	no
Medial thalamus	Tha_Oligo_2	CALM1	801	0.712745476	Up	Possible	0.0764791	0.108323068	0.001814539	0.168080764	0.048565371	0.102940625	no	no
Medial thalamus	Tha_Oligo_2	GAS7	8522	0.765575664	Up	Possible	0.0663781	0.129529415	0.004522889	0.209143627	0.049915204	0.12676862	no	no
Medial thalamus	Tha_Oligo_2	WWOX	51741	0.923604159	Up	Possible	0.0562771	0.108209673	0.002734921	0.170075837	0.046343508	0.111352971	no	yes
Medial thalamus	Tha_Oligo_2	AMER2	219287	0.728070851	Up	Possible	0.0519481	0.14832511	0.005203021	0.24668385	0.04996637	0.135564406	no	yes
Medial thalamus	Tha_Oligo_2	CD9	928	0.342472083	Up	Possible	0.0519481	0.109843936	0.003220545	0.163881243	0.055806629	0.116499718	no	yes
Medial thalamus	Tha_Oligo_2	MTCH1	23787	0.468848672	Up	Possible	0.037518	0.095951736	0.002154416	0.143004333	0.04889914	0.102940625	no	no
Medial thalamus	Tha_Oligo_2	NKX6-2	84504	0.574509049	Up	Possible	0.02886	0.181087709	0.006063436	0.291795842	0.070379575	0.146216926	no	no
Medial thalamus	Tha_Oligo_2	QDPR	5860	0.876780901	Up	Possible	0.021645	0.138818948	0.005739376	0.230830412	0.046807484	0.141486259	no	yes
Medial thalamus	Tha_Oligo_3	CHD7	55636	0.463522226	Down	Probable	0.984127	-0.247406799	0.000140527	-0.116094806	-0.378718792	0.055590048	no	yes
Medial thalamus	Tha_Oligo_3	MOBP	4336	0.61701165	Down	Probable	0.984127	-0.407308548	0.000134988	-0.226817713	-0.587799384	0.055590048	no	yes
Medial thalamus	Tha_Oligo_3	ANKH	56172	0.33039249	Down	Probable	0.952381	-0.243464693	0.000292153	-0.111520164	-0.375409221	0.067495098	no	yes
Medial thalamus	Tha_Oligo_3	STK39	27347	0.370885646	Down	Probable	0.952381	-0.185186166	0.000280221	-0.078491998	-0.291880335	0.067495098	no	yes
Medial thalamus	Tha_Oligo_3	CTTNBP2	83992	0.450514648	Down	Probable	0.801587	-0.22651808	0.000608646	-0.115223653	-0.337812508	0.085214964	no	yes
Medial thalamus	Tha_Oligo_3	GLDN	342035	0.495758398	Down	Probable	0.785714	-0.236191092	0.00068567	-0.117600613	-0.354781571	0.085214964	no	yes
Medial thalamus	Tha_Oligo_3	MYO5A	4644	0.446668929	Down	Probable	0.785714	-0.205409695	0.000729818	-0.088021849	-0.322797541	0.085214964	no	yes
Medial thalamus	Tha_Oligo_3	RTN1	6252	0.246012894	Down	Probable	0.515873	-0.203631955	0.000606999	-0.066159322	-0.341104588	0.085214964	no	yes
Medial thalamus	Tha_Oligo_3	ZMYND8	23613	0.261621988	Down	Probable	0.515152	-0.156377128	1.49E-05	-0.073716779	-0.239037477	0.018314297	no	yes
Medial thalamus	Tha_Oligo_3	NDE1	54820	0.260604004	Down	Possible	0.294372	-0.122498551	8.19E-05	-0.021850981	-0.223146121	0.050211451	no	yes
Medial thalamus	Tha_Oligo_3	MPHOSPH8	54737	0.300079177	Down	Possible	0.238095	-0.174515307	0.00147471	-0.059035998	-0.289994615	0.112578467	no	yes
Medial thalamus	Tha_Oligo_3	SON	6651	0.378124647	Down	Possible	0.230159	-0.191731316	0.001655391	-0.050516887	-0.332945745	0.112578467	no	yes
Medial thalamus	Tha_Oligo_3	DAPK2	23604	0.247483316	Down	Possible	0.142857	-0.190239271	0.001337073	-0.070245436	-0.310233105	0.110956708	no	yes
Medial thalamus	Tha_Oligo_3	TTC14	151613	0.18142744	Down	Possible	0.111833	-0.133627294	0.000709976	-0.018064548	-0.249190041	0.085214964	no	yes
Medial thalamus	Tha_Oligo_3	HIP1	3092	0.665196245	Down	Possible	0.103175	-0.205167693	0.00214049	-0.096145215	-0.314190171	0.131212059	no	yes
Medial thalamus	Tha_Oligo_3	DLG2	1740	0.957244656	Down	Possible	0.0865801	-0.100523187	0.000302792	-0.03451565	-0.166530725	0.067495098	no	no
Medial thalamus	Tha_Oligo_3	MBD5	55777	0.408890397	Down	Possible	0.0779221	-0.145901282	0.00190248	-0.045608745	-0.246193819	0.122759993	no	yes
Medial thalamus	Tha_Oligo_3	PRKRIP1	79706	0.159258002	Down	Possible	0.0779221	-0.121864804	6.65E-06	-0.060043822	-0.183685785	0.01630819	no	yes
Medial thalamus	Tha_Oligo_3	UPF3A	65110	0.202013347	Down	Possible	0.0670996	-0.115193529	0.000926251	-0.033351665	-0.197035392	0.094525159	no	no
Medial thalamus	Tha_Oligo_3	CNKSR3	154043	0.2195453	Down	Possible	0.0454545	-0.152211063	0.00159455	-0.058460366	-0.245961759	0.112578467	no	yes
Medial thalamus	Tha_Oligo_3	PIBF1	10464	0.229498925	Down	Possible	0.0396825	-0.133634467	0.001698778	-0.047997804	-0.219271131	0.112578467	no	no
Medial thalamus	Tha_Oligo_3	TIMP2	7077	0.214455378	Down	Possible	0.0339105	-0.097467813	0.000506316	-0.026087637	-0.168847989	0.085214964	no	no
Medial thalamus	Tha_Oligo_3	TMEM260	54916	0.163216831	Down	Possible	0.015873	-0.100696028	0.000696194	-0.030840445	-0.170551611	0.085214964	no	no
Medial thalamus	Tha_Oligo_3	DMTF1	9988	0.232213551	Down	Possible	0.0108225	-0.095516347	0.001400479	-0.026384897	-0.164647797	0.110956708	no	no
Medial thalamus	Tha_Oligo_3	NBEA	26960	0.236624816	Down	Possible	0.00577201	-0.113270463	0.002303373	-0.003823692	-0.222717234	0.133078819	no	yes
Medial thalamus	Tha_Oligo_3	EDIL3	10085	0.784187309	Up	Probable	0.984127	0.183969708	0.000158699	0.287263283	0.080676134	0.055590048	yes	yes
Medial thalamus	Tha_Oligo_3	PTMA	5757	0.395882819	Up	Probable	0.801587	0.269437601	0.000506859	0.387280672	0.15159453	0.085214964	no	yes
Medial thalamus	Tha_Oligo_3	PCGF5	84333	0.294536817	Up	Possible	0.25974	0.119808528	6.32E-05	0.168709521	0.070907535	0.050211451	no	yes
Medial thalamus	Tha_OPC	ATP10B	23120	0.420783721	Down	Probable	1	-0.251661458	2.15E-05	-0.115183318	-0.388139598	0.038151531	no	yes
Medial thalamus	Tha_OPC	ATP2C2	9914	0.601963746	Down	Probable	1	-0.235469937	3.18E-05	-0.138705315	-0.33223456	0.043763776	no	yes
Medial thalamus	Tha_OPC	MMD2	221938	0.672427581	Down	Probable	1	-0.224934049	2.09E-05	-0.136334849	-0.31353325	0.038151531	no	yes
Medial thalamus	Tha_OPC	SEZ6L	23544	0.900257686	Down	Probable	0.992063	-0.202368855	8.18E-05	-0.101050746	-0.303686965	0.048426544	no	yes
Medial thalamus	Tha_OPC	GRIA3	2892	0.860805047	Down	Probable	0.909091	-0.175863675	1.48E-05	-0.095312529	-0.256414821	0.038151531	no	yes
Medial thalamus	Tha_OPC	FARS2	10667	0.665763284	Down	Probable	0.721501	-0.159808778	7.60E-05	-0.091543393	-0.228074162	0.048426544	no	yes
Medial thalamus	Tha_OPC	ILDR2	387597	0.612271192	Down	Probable	0.636364	-0.149996369	3.70E-05	-0.085223211	-0.214769527	0.043763776	no	yes
Medial thalamus	Tha_OPC	GRIK1	2897	0.934245602	Down	Probable	0.565657	-0.158107114	0.000146524	-0.089993269	-0.226220958	0.074329439	no	no
Medial thalamus	Tha_OPC	LRRC8D	55144	0.650568687	Down	Probable	0.541126	-0.145388791	7.82E-05	-0.08168755	-0.209090032	0.048426544	no	yes
Medial thalamus	Tha_OPC	CREB5	9586	0.747822996	Down	Possible	0.468975	-0.174820195	0.000324728	-0.09374669	-0.2558937	0.089107309	no	yes
Medial thalamus	Tha_OPC	CLIP2	7461	0.630264795	Down	Possible	0.420635	-0.189475338	0.000664789	-0.09486595	-0.284084726	0.093565603	no	yes
Medial thalamus	Tha_OPC	ADAMTS17	170691	0.902790119	Down	Possible	0.344156	-0.166183294	0.000742809	-0.073497187	-0.2588694	0.093565603	no	yes
Medial thalamus	Tha_OPC	LAMA4	3910	0.62222321	Down	Possible	0.344156	-0.166623207	0.000763628	-0.084410893	-0.248835521	0.093565603	no	yes
Medial thalamus	Tha_OPC	PTPRT	11122	0.826994846	Down	Possible	0.305916	-0.158851478	0.000665543	-0.076201041	-0.241501915	0.093565603	no	no
Medial thalamus	Tha_OPC	IGSF21	84966	0.810733961	Down	Possible	0.281385	-0.147315017	0.00031447	-0.067391325	-0.227238708	0.089107309	no	yes
Medial thalamus	Tha_OPC	COBL	23242	0.893149103	Down	Possible	0.25974	-0.141988966	0.000423801	-0.063745768	-0.220232164	0.089107309	no	no
Medial thalamus	Tha_OPC	PTPRD	5789	0.957259641	Down	Possible	0.222222	-0.15425831	0.000905933	-0.061258517	-0.247258103	0.097773647	no	no
Medial thalamus	Tha_OPC	DISC1	27185	0.877732362	Down	Possible	0.220058	-0.134614624	0.000354107	-0.072509593	-0.196719655	0.089107309	no	yes
Medial thalamus	Tha_OPC	DCLK2	166614	0.695308335	Down	Possible	0.21645	-0.133143468	0.00042113	-0.06978045	-0.196506486	0.089107309	no	yes
Medial thalamus	Tha_OPC	SOGA1	140710	0.583614715	Down	Possible	0.20202	-0.136354564	0.000521939	-0.068416328	-0.2042928	0.089107309	no	yes
Medial thalamus	Tha_OPC	ZNF318	24149	0.370668207	Down	Possible	0.18759	-0.123107932	0.000295643	-0.058836033	-0.187379832	0.089107309	no	yes
Medial thalamus	Tha_OPC	PHACTR1	221692	0.659498845	Down	Possible	0.169553	-0.133283716	0.000830336	-0.066431191	-0.200136242	0.09680425	no	yes
Medial thalamus	Tha_OPC	KLF12	11278	0.844721877	Down	Possible	0.152958	-0.130324018	0.000720401	-0.066831991	-0.193816046	0.093565603	no	yes
Medial thalamus	Tha_OPC	CAMK4	814	0.514261596	Down	Possible	0.152958	-0.129324618	0.000649102	-0.05722257	-0.201426667	0.093565603	no	no
Medial thalamus	Tha_OPC	ANKS1B	56899	0.965478941	Down	Possible	0.147186	-0.147716514	0.001074792	-0.049183856	-0.246249173	0.105326235	no	no
Medial thalamus	Tha_OPC	RAPGEF4	11069	0.813044251	Down	Possible	0.140693	-0.121398977	0.000259408	-0.049160309	-0.193637646	0.089107309	no	no
Medial thalamus	Tha_OPC	SPTBN1	6711	0.726497245	Down	Possible	0.125541	-0.11589808	0.00045011	-0.0530422	-0.178753959	0.089107309	no	yes
Medial thalamus	Tha_OPC	GRM5	2915	0.925537587	Down	Possible	0.121212	-0.119734011	0.000507633	-0.056570032	-0.182897989	0.089107309	no	no
Medial thalamus	Tha_OPC	SCN1A	6323	0.924915586	Down	Possible	0.119048	-0.136249261	0.001127543	-0.060702164	-0.211796357	0.106770819	no	yes
Medial thalamus	Tha_OPC	MAP3K5	4217	0.7752799	Down	Possible	0.114719	-0.117122624	0.000756513	-0.058895882	-0.175349367	0.093565603	no	yes
Medial thalamus	Tha_OPC	SLC24A3	57419	0.847387596	Down	Possible	0.106061	-0.153624134	0.001317974	-0.075227256	-0.232021013	0.112774113	no	yes
Medial thalamus	Tha_OPC	NRXN2	9379	0.594899591	Down	Possible	0.0952381	-0.114832763	0.00093562	-0.054750617	-0.17491491	0.097773647	no	yes
Medial thalamus	Tha_OPC	TJP1	7082	0.8416563	Down	Possible	0.0937951	-0.108451511	0.000269191	-0.054786453	-0.162116569	0.089107309	no	yes
Medial thalamus	Tha_OPC	ADK	132	0.629864937	Down	Possible	0.0808081	-0.107244645	0.000554798	-0.052710007	-0.161779283	0.089107309	no	yes
Medial thalamus	Tha_OPC	BMPR2	659	0.730495824	Down	Possible	0.0764791	-0.105237627	0.00075356	-0.048992978	-0.161482276	0.093565603	no	yes
Medial thalamus	Tha_OPC	CSRNP3	80034	0.753243291	Down	Possible	0.0764791	-0.11112851	0.000681349	-0.051087333	-0.171169686	0.093565603	no	no
Medial thalamus	Tha_OPC	USP43	124739	0.374800071	Down	Possible	0.0764791	-0.109066807	0.000764123	-0.040153278	-0.177980337	0.093565603	no	no
Medial thalamus	Tha_OPC	ASTN1	460	0.824106984	Down	Possible	0.0764791	-0.105080215	0.000708642	-0.050786834	-0.159373595	0.093565603	no	no
Medial thalamus	Tha_OPC	CHD9	80205	0.897192109	Down	Possible	0.0735931	-0.120110488	0.001097457	-0.053461835	-0.186759142	0.105326235	no	yes
Medial thalamus	Tha_OPC	CNTNAP5	129684	0.911809135	Down	Possible	0.0634921	-0.1117601	0.000987178	-0.054141929	-0.169378271	0.100156309	no	no
Medial thalamus	Tha_OPC	WFDC1	58189	0.341434157	Down	Possible	0.0562771	-0.143376905	0.001462897	-0.045584806	-0.241169004	0.118062422	no	yes
Medial thalamus	Tha_OPC	GPC6	10082	0.802603519	Down	Possible	0.0519481	-0.164716143	0.001638559	-0.078175321	-0.251256966	0.126489651	no	no
Medial thalamus	Tha_OPC	PRKG2	5593	0.55518038	Down	Possible	0.040404	-0.104437565	0.001210748	-0.04683294	-0.162042189	0.107178239	no	no
Medial thalamus	Tha_OPC	PPP1R9A	55607	0.89226053	Down	Possible	0.038961	-0.108838779	0.001237485	-0.046649081	-0.171028477	0.107178239	no	no
Medial thalamus	Tha_OPC	HIP1	3092	0.915674427	Down	Possible	0.0324675	-0.168983581	0.001954486	-0.057255427	-0.280711736	0.136497743	no	yes
Medial thalamus	Tha_OPC	FRMD4A	55691	0.918873289	Down	Possible	0.0252525	-0.151761876	0.001785349	-0.057089964	-0.246433788	0.132482442	no	yes
Medial thalamus	Tha_OPC	PLD5	200150	0.722809668	Down	Possible	0.021645	-0.140676011	0.001909933	-0.064134195	-0.217217826	0.136497743	no	no
Medial thalamus	Tha_OPC	GRIN2B	2904	0.696330194	Down	Possible	0.0180375	-0.133964332	0.001912522	-0.06321627	-0.204712394	0.136497743	no	no
Medial thalamus	Tha_OPC	ZNF704	619279	0.847343167	Down	Possible	0.01443	-0.129259063	0.001771287	-0.061783054	-0.196735071	0.132482442	no	yes
Medial thalamus	Tha_OPC	SIPA1L3	23094	0.643326817	Down	Possible	0.0108225	-0.122162529	0.001926919	-0.050555772	-0.193769285	0.136497743	no	yes
Medial thalamus	Tha_OPC	PRKCE	5581	0.700462058	Down	Possible	0.00649351	-0.119912763	0.002261708	-0.054839966	-0.184985561	0.145492342	no	no
Medial thalamus	Tha_OPC	NRG2	9542	0.622312067	Down	Possible	0.00577201	-0.108344846	0.002022188	-0.04957176	-0.167117932	0.139432789	no	no
Medial thalamus	Tha_OPC	AK5	26289	0.373245068	Down	Possible	0.00505051	-0.156475901	0.002533671	-0.04698992	-0.265961883	0.146940583	no	yes
Medial thalamus	Tha_OPC	TRAPPC12	51112	0.50097743	Down	Possible	0.004329	-0.106461649	0.002195467	-0.046141391	-0.166781906	0.145492342	no	yes
Medial thalamus	Tha_OPC	DAB1	1600	0.898658255	Down	Possible	0.004329	-0.11278202	0.002268394	-0.041295861	-0.184268179	0.145492342	no	no
Medial thalamus	Tha_OPC	RNF130	55819	0.78185534	Down	Possible	0.0036075	-0.099015724	0.001960401	-0.046560949	-0.151470499	0.136497743	no	yes
Medial thalamus	Tha_OPC	EYA2	2139	0.414297139	Down	Possible	0.002886	-0.098251995	0.00209328	-0.025891727	-0.170612263	0.141585487	no	no
Medial thalamus	Tha_OPC	CHKA	1119	0.636040519	Down	Possible	0.0021645	-0.118115711	0.002473377	-0.052622506	-0.183608916	0.146940583	no	yes
Medial thalamus	Tha_OPC	CACNB4	785	0.66358628	Down	Possible	0.0021645	-0.113834789	0.002437487	-0.05112754	-0.176542038	0.146940583	no	no
Medial thalamus	Tha_OPC	DPF3	8110	0.573707126	Down	Possible	0.001443	-0.113288987	0.002537631	-0.05014502	-0.176432955	0.146940583	no	yes
Medial thalamus	Tha_OPC	TET1	80312	0.346765594	Down	Possible	0.000721501	-0.103982802	0.002455668	-0.039967154	-0.167998451	0.146940583	no	no
Frontal cortex	FrC_ExN_L2/3IT_1	ST6GAL2	84620	0.894652674	Down	Possible	0.454545	-0.134094118	1.98E-05	-0.068444506	-0.199743731	0.027608758	no	yes
Frontal cortex	FrC_ExN_L2/3IT_1	POU6F2	11281	0.939530235	Down	Possible	0.217172	-0.149011541	0.000414196	-0.049265395	-0.248757687	0.088299476	no	no
Frontal cortex	FrC_ExN_L2/3IT_1	BMPER	168667	0.966416792	Down	Possible	0.181818	-0.111321027	3.68E-05	-0.057749603	-0.164892451	0.031472724	no	yes
Frontal cortex	FrC_ExN_L2/3IT_1	ELMO1	9844	0.977961019	Down	Possible	0.0584416	-0.11462767	0.001100937	-0.049111993	-0.180143347	0.098791347	no	no
Frontal cortex	FrC_ExN_L2/3IT_1	BRINP1	1620	0.982608696	Down	Possible	0.038961	-0.111153363	0.001117889	-0.035366847	-0.186939878	0.099097527	no	no
Frontal cortex	FrC_ExN_L2/3IT_1	NCALD	83988	0.988605697	Down	Possible	0.0310245	-0.102005405	0.00066054	-0.051403839	-0.15260697	0.090049288	no	no
Frontal cortex	FrC_ExN_L2/3IT_1	MICAL2	9645	0.988705647	Down	Possible	0.024531	-0.107880677	0.001212364	-0.020987386	-0.194773969	0.1021968	no	no
Frontal cortex	FrC_ExN_L2/3IT_1	GRID2	2895	0.948975512	Up	Probable	1	0.218191536	8.68E-06	0.314628786	0.121754286	0.016089627	no	yes
Frontal cortex	FrC_ExN_L2/3IT_1	ATP1B1	481	0.865467266	Up	Possible	0.380952	0.230791349	0.000322938	0.414397841	0.047184857	0.085555442	no	yes
Frontal cortex	FrC_ExN_L2/3IT_1	TENM3	55714	0.918690655	Up	Possible	0.363636	0.130288748	2.04E-06	0.181155356	0.079422139	0.007560374	no	yes
Frontal cortex	FrC_ExN_L2/3IT_1	PSMA7	5688	0.271364318	Up	Possible	0.0901876	0.133649982	0.000863989	0.211799242	0.055500722	0.095386339	no	yes
Frontal cortex	FrC_ExN_L2/3IT_1	ASPH	444	0.889505247	Up	Possible	0.0310245	0.097910097	0.000397003	0.147673876	0.048146317	0.088299476	no	no
Frontal cortex	FrC_ExN_L2/3IT_2	ST6GAL2	84620	0.590695856	Down	Probable	0.545455	-0.146460482	1.09E-06	-0.096024107	-0.196896857	0.003033807	no	yes
Frontal cortex	FrC_ExN_L2/3IT_2	ELMO1	9844	0.917737071	Down	Possible	0.454545	-0.132109541	6.59E-05	-0.068487192	-0.19573189	0.042638125	no	yes
Frontal cortex	FrC_ExN_L2/3IT_2	BMPER	168667	0.881101307	Down	Possible	0.363636	-0.12505749	9.95E-06	-0.06009004	-0.190024939	0.01604315	no	yes
Frontal cortex	FrC_ExN_L2/3IT_2	RFTN1	23180	0.91796046	Down	Possible	0.31746	-0.125165215	0.000198916	-0.054677602	-0.195652829	0.063870719	no	yes
Frontal cortex	FrC_ExN_L2/3IT_2	IQSEC3	440073	0.683011281	Down	Possible	0.264069	-0.113793585	0.000130954	-0.064146307	-0.163440863	0.054952958	no	yes
Frontal cortex	FrC_ExN_L2/3IT_2	PPFIBP1	8496	0.93354183	Down	Possible	0.171717	-0.10631642	0.000170312	-0.028964524	-0.183668315	0.058855058	no	no
Frontal cortex	FrC_ExN_L2/3IT_2	TMEM178B	100507421	0.99341003	Down	Possible	0.152958	-0.108420983	0.00023115	-0.03618616	-0.180655806	0.063870719	no	yes
Frontal cortex	FrC_ExN_L2/3IT_2	MLIP	90523	0.974031051	Down	Possible	0.147908	-0.134448151	0.000804299	-0.032934238	-0.235962065	0.098476262	no	yes
Frontal cortex	FrC_ExN_L2/3IT_2	PTCHD4	442213	0.440634424	Down	Possible	0.0981241	-0.110554714	0.000473636	-0.043459747	-0.177649681	0.084868585	no	yes
Frontal cortex	FrC_ExN_L2/3IT_2	SLC4A4	8671	0.768625042	Down	Possible	0.0909091	-0.099263979	2.98E-05	-0.059898579	-0.138629379	0.028825701	no	no
Frontal cortex	FrC_ExN_L2/3IT_2	OTOGL	283310	0.555512119	Down	Possible	0.0880231	-0.106982541	0.000545077	-0.055988512	-0.157976569	0.087902822	no	no
Frontal cortex	FrC_ExN_L2/3IT_2	MOB3B	79817	0.571875349	Down	Possible	0.0880231	-0.098261813	0.00012697	-0.055843281	-0.140680345	0.054952958	no	no
Frontal cortex	FrC_ExN_L2/3IT_2	ADCY2	108	0.969004803	Down	Possible	0.0779221	-0.100270042	0.000211683	-0.046638871	-0.153901212	0.063870719	no	no
Frontal cortex	FrC_ExN_L2/3IT_2	JCAD	57608	0.407349492	Down	Possible	0.0606061	-0.101341948	0.00036526	-0.054943145	-0.147740751	0.076831725	no	no
Frontal cortex	FrC_ExN_L2/3IT_2	CABP1	9478	0.966379984	Down	Possible	0.0606061	-0.099304981	0.000378534	-0.002448737	-0.196161225	0.077120271	no	no
Frontal cortex	FrC_ExN_L2/3IT_2	NRXN3	9369	0.998883056	Down	Possible	0.0468975	-0.13249659	0.001315596	-0.065508625	-0.199484555	0.112516024	no	yes
Frontal cortex	FrC_ExN_L2/3IT_2	SETBP1	26040	0.966044901	Down	Possible	0.0468975	-0.133320385	0.001268779	-0.045998569	-0.220642201	0.112516024	no	yes
Frontal cortex	FrC_ExN_L2/3IT_2	ATXN1	6310	0.969898358	Down	Possible	0.046176	-0.126787415	0.001138414	-0.035512771	-0.21806206	0.110949839	no	yes
Frontal cortex	FrC_ExN_L2/3IT_2	SV2B	9899	0.972076399	Down	Possible	0.038961	-0.113006676	0.00088177	-0.04190997	-0.184103381	0.104048839	no	yes
Frontal cortex	FrC_ExN_L2/3IT_2	SMAD3	4088	0.894672177	Down	Possible	0.0151515	-0.119506557	0.001522402	-0.049990597	-0.189022518	0.113131562	yes	yes
Frontal cortex	FrC_ExN_L2/3IT_2	UNC5D	137970	0.944264492	Down	Possible	0.00505051	-0.096873185	0.001518063	-0.025401957	-0.168344413	0.113131562	no	no
Frontal cortex	FrC_ExN_L2/3IT_2	ATP1B1	481	0.730816486	Up	Possible	0.484127	0.319701884	0.000590885	0.513885997	0.125517771	0.089334467	no	yes
Frontal cortex	FrC_ExN_L2/3IT_2	THY1	7070	0.536579917	Up	Possible	0.194805	0.147572413	0.000671724	0.294698854	0.000445973	0.096573073	no	yes
Frontal cortex	FrC_ExN_L2/3IT_2	MIA3	375056	0.656037083	Up	Possible	0.177489	0.105944632	0.000116408	0.154972342	0.056916923	0.053636484	no	yes
Frontal cortex	FrC_ExN_L2/3IT_2	APLP2	334	0.56226963	Up	Possible	0.0909091	0.097824939	7.94E-05	0.143284912	0.052364966	0.042638125	no	yes
Frontal cortex	FrC_ExN_L2/3IT_2	NEMF	9147	0.811403999	Up	Possible	0.0909091	0.097133513	8.74E-05	0.142365208	0.051901819	0.042638125	no	yes
Frontal cortex	FrC_ExN_L2/3IT_2	TIAM1	7074	0.741204066	Up	Possible	0.0887446	0.115074462	0.000759894	0.170767477	0.059381448	0.098476262	no	yes
Frontal cortex	FrC_ExN_L2/3IT_2	RTN3	10313	0.957444432	Up	Possible	0.037518	0.129308825	0.001320753	0.211553562	0.047064088	0.112516024	no	yes
Frontal cortex	FrC_ExN_L5/6NP	PRICKLE1	144165	0.948293692	Down	Possible	0.363636	-0.164870805	1.80E-05	-0.102927772	-0.226813839	0.092801095	no	yes
Frontal cortex	FrC_ExN_L5/6NP	SLC24A3	57419	0.810754912	Down	Possible	0.194805	-0.179357244	5.54E-05	-0.025417096	-0.333297391	0.114443785	no	no
Frontal cortex	FrC_ExN_L5/6NP	RSRP1	57035	0.785935884	Down	Possible	0.00793651	-0.099383534	8.69E-05	-0.029083691	-0.169683378	0.131576171	no	no
Frontal cortex	FrC_ExN_L5/6NP	WNT5B	81029	0.37745605	Up	Possible	0.363636	0.124170041	3.40E-06	0.220453714	0.027886368	0.035192897	no	yes
Frontal cortex	FrC_ExN_L5/6NP	FHIT	2272	0.925542916	Up	Possible	0.214286	0.228859702	5.51E-05	0.374143937	0.083575468	0.114443785	no	yes
Frontal cortex	FrC_ExN_L5/6NP	ARHGAP5	394	0.654601861	Up	Possible	0.0974026	0.135136056	4.17E-05	0.191520757	0.078751356	0.114443785	no	no
Frontal cortex	FrC_ExN_L5/6NP	GNAS	2778	0.69803516	Up	Possible	0.047619	0.142442491	8.91E-05	0.482990588	-0.198105606	0.131576171	no	no
Frontal cortex	FrC_ExN_L5IT_1	SLC1A2	6506	0.921918099	Down	Probable	1	-0.184687679	0.000119681	-0.080085157	-0.2892902	0.032821268	no	yes
Frontal cortex	FrC_ExN_L5IT_1	ST6GAL2	84620	0.90314025	Down	Probable	0.636364	-0.150367794	2.69E-05	-0.07423604	-0.226499549	0.016311493	no	yes
Frontal cortex	FrC_ExN_L5IT_1	GALR1	2587	0.275938892	Down	Probable	0.623377	-0.158846565	0.000261288	-0.039377685	-0.278315445	0.044175421	no	yes
Frontal cortex	FrC_ExN_L5IT_1	BRINP1	1620	0.97697857	Down	Possible	0.272727	-0.117646361	0.000281503	-0.058706405	-0.176586318	0.044175421	no	yes
Frontal cortex	FrC_ExN_L5IT_1	IL1RAP	3556	0.737746658	Down	Possible	0.272727	-0.114241041	0.000156961	-0.059360404	-0.169121679	0.037223442	no	no
Frontal cortex	FrC_ExN_L5IT_1	BCL2	596	0.878209209	Down	Possible	0.196248	-0.127082392	0.00075077	-0.048866436	-0.205298348	0.076017186	no	yes
Frontal cortex	FrC_ExN_L5IT_1	RHOBTB1	9886	0.786441757	Down	Possible	0.181818	-0.105856985	2.54E-06	-0.068480901	-0.14323307	0.006296074	no	yes
Frontal cortex	FrC_ExN_L5IT_1	WSB1	26118	0.926904307	Down	Possible	0.181818	-0.108846596	1.83E-06	-0.066160015	-0.151533178	0.006296074	no	yes
Frontal cortex	FrC_ExN_L5IT_1	NREP	9315	0.90091237	Down	Possible	0.167388	-0.127414544	0.000904578	-0.042917758	-0.21191133	0.079676384	no	no
Frontal cortex	FrC_ExN_L5IT_1	ZBBX	79740	0.742945046	Down	Possible	0.150072	-0.127399274	0.00111148	-0.051653539	-0.203145009	0.086012649	no	no
Frontal cortex	FrC_ExN_L5IT_1	MDFIC	29969	0.690112455	Down	Possible	0.0909091	-0.100316182	2.44E-05	-0.057826352	-0.142806012	0.016311493	no	no
Frontal cortex	FrC_ExN_L5IT_1	UTRN	7402	0.823891364	Down	Possible	0.0909091	-0.097325952	0.000239438	-0.053311993	-0.141339912	0.044175421	no	no
Frontal cortex	FrC_ExN_L5IT_1	ANKRD30BL	554226	0.875981328	Up	Probable	0.992063	0.212146371	0.000360805	0.316785414	0.107507328	0.049068841	no	yes
Frontal cortex	FrC_ExN_L5IT_1	RTN3	10313	0.995013792	Up	Possible	0.272727	0.116907716	0.000229658	0.192814048	0.041001384	0.043651197	no	no
Frontal cortex	FrC_ExN_L5IT_1	GNAS	2778	0.538616592	Up	Possible	0.19697	0.113672456	0.000573149	0.614050046	-0.386705133	0.065363114	no	no
Frontal cortex	FrC_ExN_L5IT_1	FCHSD2	9873	0.882664969	Up	Possible	0.181818	0.107394616	5.18E-05	0.155312502	0.059476731	0.020763861	no	yes
Frontal cortex	FrC_ExN_L5IT_2	COL5A2	1290	0.488077679	Down	Probable	1	-0.312300342	0.000246913	-0.050281016	-0.574319668	0.049690049	no	yes
Frontal cortex	FrC_ExN_L5IT_2	ZNF804B	219578	0.769296952	Down	Probable	1	-0.263445063	4.58E-05	-0.144015904	-0.382874222	0.033479966	no	yes
Frontal cortex	FrC_ExN_L5IT_2	ST6GAL2	84620	0.911873156	Down	Probable	0.818182	-0.172096638	8.71E-07	-0.101041153	-0.243152122	0.00445536	no	yes
Frontal cortex	FrC_ExN_L5IT_2	ABCA4	24	0.290560472	Down	Probable	0.692641	-0.159438784	9.46E-05	-0.073504694	-0.245372874	0.038727965	no	yes
Frontal cortex	FrC_ExN_L5IT_2	RHOBTB1	9886	0.631882989	Down	Possible	0.272727	-0.120181968	9.21E-08	-0.08298987	-0.157374065	0.000942853	no	yes
Frontal cortex	FrC_ExN_L5IT_2	KIAA0319	9856	0.948746313	Down	Possible	0.272727	-0.115600276	1.70E-05	-0.067747182	-0.163453371	0.019379785	no	no
Frontal cortex	FrC_ExN_L5IT_2	TENM2	57451	0.997910521	Down	Possible	0.23088	-0.134049781	0.001273132	-0.068109561	-0.199990001	0.074467325	no	yes
Frontal cortex	FrC_ExN_L5IT_2	NDST3	9348	0.652531957	Down	Possible	0.204906	-0.125113929	0.0009289	-0.054024259	-0.1962036	0.072520723	no	no
Frontal cortex	FrC_ExN_L5IT_2	RHOBTB2	23221	0.923180924	Down	Possible	0.0909091	-0.100242502	0.000199367	-0.027227433	-0.173257571	0.048636023	no	no
Frontal cortex	FrC_ExN_L5IT_2	FMNL2	114793	0.98574238	Down	Possible	0.0707071	-0.106745701	0.001647681	-0.049545407	-0.163945995	0.083493375	no	yes
Frontal cortex	FrC_ExN_L5IT_2	SCAI	286205	0.973697148	Down	Possible	0.040404	-0.108974464	0.002087438	-0.042075985	-0.175872943	0.094163958	no	no
Frontal cortex	FrC_ExN_L5IT_2	BRINP1	1620	0.979351032	Down	Possible	0.034632	-0.119318542	0.002635392	-0.035462679	-0.203174405	0.101430544	no	yes
Frontal cortex	FrC_ExN_L5IT_2	ANKRD30BL	554226	0.616519174	Up	Probable	1	0.269146572	2.20E-05	0.380085536	0.158207609	0.021926544	no	yes
Frontal cortex	FrC_ExN_L5IT_2	THY1	7070	0.607177974	Up	Probable	1	0.20067311	6.51E-05	0.296085245	0.105260975	0.034825298	no	yes
Frontal cortex	FrC_ExN_L5IT_2	EEF1A2	1917	0.237831858	Up	Probable	0.666667	0.190206851	5.91E-05	0.342426746	0.037986956	0.033803245	no	yes
Frontal cortex	FrC_ExN_L5IT_2	MAP1A	4130	0.490781711	Up	Probable	0.636364	0.153775829	2.36E-05	0.237755019	0.069796639	0.021926544	no	yes
Frontal cortex	FrC_ExN_L5IT_2	ATP1B1	481	0.809611603	Up	Probable	0.606061	0.180549696	0.000539758	0.272245491	0.088853901	0.063897608	no	yes
Frontal cortex	FrC_ExN_L5IT_2	SLC22A17	51310	0.370698132	Up	Probable	0.606061	0.175130478	0.000624869	0.484863051	-0.134602095	0.06773716	no	yes
Frontal cortex	FrC_ExN_L5IT_2	MAP1B	4131	0.977876106	Up	Possible	0.454545	0.148195183	0.00044219	0.232455653	0.063934712	0.059555998	no	yes
Frontal cortex	FrC_ExN_L5IT_2	CKB	1152	0.296214356	Up	Possible	0.4329	0.143581039	0.000400779	1.026337535	-0.739175457	0.05616664	no	no
Frontal cortex	FrC_ExN_L5IT_2	ATP6V0C	527	0.319198623	Up	Possible	0.363636	0.123764691	0.000119106	0.569320139	-0.321790756	0.042040237	no	no
Frontal cortex	FrC_ExN_L5IT_2	PPIA	5478	0.365044248	Up	Possible	0.323232	0.153178534	0.0011406	0.325788668	-0.019431601	0.074467325	no	no
Frontal cortex	FrC_ExN_L5IT_2	DPYD	1806	0.852015733	Up	Possible	0.307359	0.143180925	0.000980146	0.215988668	0.070373181	0.072520723	no	no
Frontal cortex	FrC_ExN_L5IT_2	PSAP	5660	0.63913471	Up	Possible	0.30303	0.134311588	0.000698864	0.3408082	-0.072185024	0.068129227	no	no
Frontal cortex	FrC_ExN_L5IT_2	RPS8	6202	0.338126844	Up	Possible	0.23088	0.137291311	0.001125166	0.219484852	0.05509777	0.074467325	no	yes
Frontal cortex	FrC_ExN_L5IT_2	TLE4	7091	0.778638151	Up	Possible	0.181818	0.111027803	0.000156926	0.162497765	0.059557841	0.043788333	no	yes
Frontal cortex	FrC_ExN_L5IT_2	SCAPER	49855	0.938053097	Up	Possible	0.121212	0.107137192	0.000549335	0.157751418	0.056522965	0.063897608	no	yes
Frontal cortex	FrC_ExN_L5IT_2	GNAS	2778	0.732792527	Up	Possible	0.121212	0.10655156	0.000628666	0.476570868	-0.263467747	0.06773716	no	no
Frontal cortex	FrC_ExN_L5IT_2	CXXC5	51523	0.753318584	Up	Possible	0.102453	0.106602673	0.000980904	0.162110249	0.051095098	0.072520723	no	no
Frontal cortex	FrC_ExN_L5IT_2	CTXN1	404217	0.15339233	Up	Possible	0.0649351	0.138741154	0.001132341	0.280075601	-0.002593293	0.074467325	no	yes
Frontal cortex	FrC_ExN_L5IT_2	ASPH	444	0.939896755	Up	Possible	0.0606061	0.130235489	0.002518892	0.211281277	0.049189702	0.099935577	no	yes
Frontal cortex	FrC_ExN_L5IT_2	HINT1	3094	0.413102262	Up	Possible	0.0606061	0.108463227	0.001790083	0.178175484	0.03875097	0.086430631	no	yes
Frontal cortex	FrC_ExN_L5IT_2	ANKRD12	23253	0.917772861	Up	Possible	0.0519481	0.119587446	0.00214478	0.189423173	0.049751718	0.095531779	no	yes
Frontal cortex	FrC_ExN_L5IT_2	ZFYVE28	57732	0.939650934	Up	Possible	0.0519481	0.1137649	0.002157115	0.18695599	0.040573811	0.095531779	no	yes
Frontal cortex	FrC_ExN_L5IT_2	ATRX	546	0.972468043	Up	Possible	0.030303	0.10805162	0.002508245	0.168564401	0.04753884	0.099900373	no	yes
Frontal cortex	FrC_ExN_L5IT_3	PRKD1	5587	0.870952821	Down	Probable	1	-0.201580804	2.54E-06	-0.120405172	-0.282756436	0.006640707	no	yes
Frontal cortex	FrC_ExN_L5IT_3	ST6GAL2	84620	0.920906568	Down	Probable	1	-0.226238345	6.97E-06	-0.13557936	-0.31689733	0.010305448	no	yes
Frontal cortex	FrC_ExN_L5IT_3	CCDC85A	114800	0.985661425	Down	Probable	0.968254	-0.206257536	0.000967419	-0.105624337	-0.306890735	0.051204019	no	yes
Frontal cortex	FrC_ExN_L5IT_3	NPAS3	64067	0.898242368	Down	Probable	0.833333	-0.240351245	0.001267324	-0.11936349	-0.361339001	0.056262644	no	no
Frontal cortex	FrC_ExN_L5IT_3	BRINP1	1620	0.963459759	Down	Probable	0.636364	-0.153144942	0.000521315	-0.082162293	-0.224127591	0.039902449	no	yes
Frontal cortex	FrC_ExN_L5IT_3	NDST3	9348	0.809898242	Down	Probable	0.530303	-0.156574268	0.001258923	-0.072002818	-0.241145718	0.056262644	no	yes
Frontal cortex	FrC_ExN_L5IT_3	NCAM2	4685	0.971322849	Down	Possible	0.444444	-0.202598577	0.003349125	-0.090951716	-0.314245437	0.083477954	no	no
Frontal cortex	FrC_ExN_L5IT_3	FMNL2	114793	0.993987049	Down	Possible	0.363636	-0.128101562	0.00086634	-0.067045742	-0.189157382	0.049696704	no	yes
Frontal cortex	FrC_ExN_L5IT_3	CPNE4	131034	0.994449584	Down	Possible	0.309524	-0.220678391	0.004325624	-0.097014418	-0.344342364	0.090575415	no	no
Frontal cortex	FrC_ExN_L5IT_3	PTPRR	5801	0.934782609	Down	Possible	0.181818	-0.111193323	3.99E-05	-0.03086177	-0.191524875	0.02062846	no	yes
Frontal cortex	FrC_ExN_L5IT_3	KCNN2	3781	0.590656799	Down	Possible	0.181818	-0.108901525	0.000446249	-0.055775138	-0.162027912	0.037399227	no	no
Frontal cortex	FrC_ExN_L5IT_3	ELAVL2	1993	0.90333025	Down	Possible	0.181818	-0.10733326	0.000224054	-0.055291733	-0.159374786	0.03111428	no	no
Frontal cortex	FrC_ExN_L5IT_3	NIPAL2	79815	0.716466235	Down	Possible	0.181818	-0.106799079	0.000641914	-0.040636301	-0.172961856	0.043442802	no	no
Frontal cortex	FrC_ExN_L5IT_3	TESC	54997	0.549491212	Down	Possible	0.154401	-0.108583589	0.001172803	-0.050652056	-0.166515123	0.055056906	no	no
Frontal cortex	FrC_ExN_L5IT_3	SH3RF1	57630	0.594357077	Down	Possible	0.154401	-0.105863599	0.001200834	-0.052346256	-0.159380941	0.055268431	no	no
Frontal cortex	FrC_ExN_L5IT_3	B3GLCT	145173	0.660499537	Down	Possible	0.142857	-0.112996276	0.001687136	-0.052957569	-0.173034984	0.062641592	no	no
Frontal cortex	FrC_ExN_L5IT_3	HIVEP2	3097	0.969010176	Down	Possible	0.127706	-0.12020713	0.003149777	-0.046750791	-0.193663469	0.081375551	no	no
Frontal cortex	FrC_ExN_L5IT_3	SPRED2	200734	0.866327475	Down	Possible	0.121212	-0.124882491	0.003677572	-0.036484192	-0.21328079	0.085868906	no	yes
Frontal cortex	FrC_ExN_L5IT_3	NPAS2	4862	0.948658649	Down	Possible	0.0909091	-0.11215131	0.002661731	-0.035716033	-0.188586587	0.077339744	no	yes
Frontal cortex	FrC_ExN_L5IT_3	SLC8A3	6547	0.909343201	Down	Possible	0.0909091	-0.098982669	0.000433829	-0.017449319	-0.180516018	0.037086982	no	yes
Frontal cortex	FrC_ExN_L5IT_3	CA1	759	0.155874191	Down	Possible	0.0519481	-0.116270923	0.001908795	-0.036358908	-0.196182938	0.066762523	no	no
Frontal cortex	FrC_ExN_L5IT_3	OPRM1	4988	0.823311748	Down	Possible	0.034632	-0.13046168	0.00591506	-0.035468905	-0.225454454	0.103417887	no	no
Frontal cortex	FrC_ExN_L5IT_3	EPHA7	2045	0.561517114	Down	Possible	0.024531	-0.109927387	0.005680254	-0.04628974	-0.173565034	0.101380547	no	no
Frontal cortex	FrC_ExN_L5IT_3	ANKRD30BL	554226	0.801110083	Up	Probable	1	0.250633346	0.000496514	0.39625532	0.105011372	0.039205674	no	yes
Frontal cortex	FrC_ExN_L5IT_3	MAP1A	4130	0.404255319	Up	Probable	1	0.185313186	2.57E-06	0.333548927	0.037077445	0.006640707	no	yes
Frontal cortex	FrC_ExN_L5IT_3	RPS6KA5	9252	0.919056429	Up	Probable	0.909091	0.181197687	0.000769583	0.282599146	0.079796228	0.047103937	no	yes
Frontal cortex	FrC_ExN_L5IT_3	SLIT2	9353	0.810823312	Up	Probable	0.818182	0.168195306	0.00038139	0.258820645	0.077569967	0.036044308	no	yes
Frontal cortex	FrC_ExN_L5IT_3	FRMD5	84978	0.876040703	Up	Probable	0.757576	0.178000511	0.0013469	0.270906782	0.085094239	0.057165111	no	yes
Frontal cortex	FrC_ExN_L5IT_3	THY1	7070	0.673913043	Up	Probable	0.727273	0.16466287	6.98E-05	0.238595947	0.090729794	0.023087737	no	yes
Frontal cortex	FrC_ExN_L5IT_3	GALNT18	374378	0.87372803	Up	Probable	0.686869	0.159850419	0.001049178	0.24372353	0.075977308	0.05305232	no	no
Frontal cortex	FrC_ExN_L5IT_3	ATP1B1	481	0.771970398	Up	Probable	0.666667	0.224564044	0.001859658	0.372505769	0.076622318	0.06610414	no	yes
Frontal cortex	FrC_ExN_L5IT_3	ADAMTS19	171019	0.882978723	Up	Probable	0.636364	0.149716579	7.62E-05	0.209627683	0.089805474	0.023087737	yes	yes
Frontal cortex	FrC_ExN_L5IT_3	RTN3	10313	0.990286772	Up	Probable	0.545455	0.14195151	0.000374239	0.240041227	0.043861792	0.036044308	no	yes
Frontal cortex	FrC_ExN_L5IT_3	ALCAM	214	0.615171138	Up	Possible	0.460317	0.25737897	0.003217637	0.464825135	0.049932804	0.082108048	no	yes
Frontal cortex	FrC_ExN_L5IT_3	ATP1A1	476	0.667900093	Up	Possible	0.450938	0.137179369	0.000910415	0.251090343	0.023268395	0.050360088	no	yes
Frontal cortex	FrC_ExN_L5IT_3	SLC17A7	57030	0.855226642	Up	Possible	0.429293	0.132866811	0.001099341	0.20101559	0.064718033	0.053490489	no	yes
Frontal cortex	FrC_ExN_L5IT_3	EIF1	10209	0.65679926	Up	Possible	0.363636	0.12442935	0.000298381	0.185353826	0.063504873	0.033070466	no	yes
Frontal cortex	FrC_ExN_L5IT_3	GDI1	2664	0.316373728	Up	Possible	0.363636	0.161552613	0.002862342	0.317537256	0.00556797	0.078729838	no	yes
Frontal cortex	FrC_ExN_L5IT_3	SERINC1	57515	0.675763182	Up	Possible	0.363636	0.147207581	0.002109278	0.274889062	0.0195261	0.068938804	no	yes
Frontal cortex	FrC_ExN_L5IT_3	ATRX	546	0.978723404	Up	Possible	0.359307	0.14567453	0.002228409	0.224110464	0.067238596	0.070276395	no	yes
Frontal cortex	FrC_ExN_L5IT_3	CAMK2N1	55450	0.907955597	Up	Possible	0.333333	0.311238846	0.004182749	0.539598293	0.0828794	0.089018756	no	no
Frontal cortex	FrC_ExN_L5IT_3	PTPRK	5796	0.995837188	Up	Possible	0.301587	1.281037788	0.004466725	4.121960778	-1.559885203	0.091131769	no	no
Frontal cortex	FrC_ExN_L5IT_3	CEP290	80184	0.902867715	Up	Possible	0.272727	0.120379361	0.000390271	0.177371362	0.063387361	0.036044308	no	yes
Frontal cortex	FrC_ExN_L5IT_3	PRRC2C	23215	0.907955597	Up	Possible	0.272727	0.120432158	0.000846619	0.181695004	0.059169311	0.049477004	no	yes
Frontal cortex	FrC_ExN_L5IT_3	TSPYL2	64061	0.591581869	Up	Possible	0.272727	0.118201541	0.000181067	0.175360216	0.061042866	0.029285126	no	yes
Frontal cortex	FrC_ExN_L5IT_3	AP2M1	1173	0.208603145	Up	Possible	0.238095	0.138358805	0.000333364	0.253112482	0.023605128	0.034821161	no	no
Frontal cortex	FrC_ExN_L5IT_3	GOLGA4	2803	0.958834413	Up	Possible	0.227273	0.118408579	0.001321478	0.22847075	0.008346409	0.056719388	no	yes
Frontal cortex	FrC_ExN_L5IT_3	NIM1K	167359	0.781221092	Up	Possible	0.227273	0.122149747	0.001392654	0.191134291	0.053165204	0.057165111	no	yes
Frontal cortex	FrC_ExN_L5IT_3	ANKRD12	23253	0.944495837	Up	Possible	0.181818	0.141527741	0.003467167	0.221474149	0.061581332	0.084698108	no	yes
Frontal cortex	FrC_ExN_L5IT_3	RNF11	26994	0.709528215	Up	Possible	0.181818	0.105591287	0.000246652	0.156058664	0.05512391	0.03111428	no	yes
Frontal cortex	FrC_ExN_L5IT_3	FAM117B	150864	0.775208141	Up	Possible	0.180375	0.111325703	0.000894292	0.169001029	0.053650377	0.050184649	no	yes
Frontal cortex	FrC_ExN_L5IT_3	EEF1A2	1917	0.222941721	Up	Possible	0.168831	0.119463776	2.11E-05	0.279345691	-0.04041814	0.01562326	no	no
Frontal cortex	FrC_ExN_L5IT_3	CHPT1	56994	0.766419981	Up	Possible	0.151515	0.104489917	0.00145595	0.162459104	0.046520731	0.058209664	no	no
Frontal cortex	FrC_ExN_L5IT_3	SPTAN1	6709	0.938482886	Up	Possible	0.151515	0.112604053	0.001378775	0.178540575	0.046667532	0.057165111	no	no
Frontal cortex	FrC_ExN_L5IT_3	ATP5F1A	498	0.243293247	Up	Possible	0.12987	0.108449163	0.000791866	0.261352133	-0.044453808	0.04813146	no	no
Frontal cortex	FrC_ExN_L5IT_3	TSHZ3	57616	0.806197965	Up	Possible	0.121212	0.10774945	0.002161231	0.167219414	0.048279486	0.069443228	no	yes
Frontal cortex	FrC_ExN_L5IT_3	RIF1	55183	0.799722479	Up	Possible	0.0909091	0.095462314	8.04E-05	0.1372722	0.053652427	0.023087737	no	yes
Frontal cortex	FrC_ExN_L5IT_3	SPAG16	79582	0.932007401	Up	Possible	0.0909091	0.118886234	0.004011876	0.18907843	0.048694039	0.087378104	no	yes
Frontal cortex	FrC_ExN_L5IT_3	STMN4	81551	0.5	Up	Possible	0.0909091	0.09612656	5.42E-06	0.141030156	0.051222963	0.010305448	no	yes
Frontal cortex	FrC_ExN_L5IT_3	TCEAL2	140597	0.43293247	Up	Possible	0.0909091	0.099638891	0.00016276	0.145411952	0.05386583	0.029285126	no	yes
Frontal cortex	FrC_ExN_L5IT_3	GABBR1	2550	0.827012026	Up	Possible	0.0909091	0.095597843	7.65E-05	0.143392803	0.047802882	0.023087737	no	no
Frontal cortex	FrC_ExN_L5IT_3	SNCB	6620	0.435245143	Up	Possible	0.0909091	0.096388747	0.000115441	0.148657832	0.044119662	0.024369888	no	no
Frontal cortex	FrC_ExN_L5IT_3	CPNE5	57699	0.779833488	Up	Possible	0.0909091	0.097706865	0.000716132	0.147372234	0.048041496	0.045487303	no	no
Frontal cortex	FrC_ExN_L5IT_3	TMEM41B	440026	0.697039778	Up	Possible	0.0909091	0.099271592	0.000112622	0.142048729	0.056494455	0.024369888	no	no
Frontal cortex	FrC_ExN_L5IT_3	PHF3	23469	0.882516189	Up	Possible	0.0873016	0.101601071	0.001005439	0.159615689	0.043586452	0.052109868	no	yes
Frontal cortex	FrC_ExN_L5IT_3	DYNC2H1	79659	0.919981499	Up	Possible	0.0865801	0.095914481	0.001034995	0.144850793	0.046978168	0.052738851	no	yes
Frontal cortex	FrC_ExN_L5IT_3	P2RY6	5031	0.214153562	Up	Possible	0.0793651	0.10798659	0.001596979	0.161214632	0.054758548	0.061409498	no	yes
Frontal cortex	FrC_ExN_L5IT_3	SACS	26278	0.869102683	Up	Possible	0.0772006	0.095936103	0.001182923	0.148659057	0.04321315	0.055117808	no	yes
Frontal cortex	FrC_ExN_L5IT_3	BOD1L1	259282	0.85013876	Up	Possible	0.0721501	0.102020482	0.001610708	0.153801599	0.050239366	0.061708022	no	yes
Frontal cortex	FrC_ExN_L5IT_3	ITM2B	9445	0.681313599	Up	Possible	0.0606061	0.125342181	0.004792748	0.226385381	0.024298982	0.095718149	no	yes
Frontal cortex	FrC_ExN_L5IT_3	KIF1A	547	0.85106383	Up	Possible	0.0606061	0.101195371	0.002073726	0.155137106	0.047253636	0.068938804	no	yes
Frontal cortex	FrC_ExN_L5IT_3	USP11	8237	0.626734505	Up	Possible	0.0606061	0.096217508	0.002113237	0.157358013	0.035077003	0.068938804	no	yes
Frontal cortex	FrC_ExN_L5IT_3	FTL	2512	0.180388529	Up	Possible	0.0584416	0.169758737	0.004992356	0.313425807	0.026091667	0.097870554	no	yes
Frontal cortex	FrC_ExN_L5IT_3	ENO2	2026	0.700277521	Up	Possible	0.0454545	0.102031333	0.002676238	0.162434674	0.041627992	0.077543446	no	yes
Frontal cortex	FrC_ExN_L5IT_3	IQCA1	79781	0.575393154	Up	Possible	0.0454545	0.096284786	0.002805937	0.14510347	0.047466102	0.078729838	no	no
Frontal cortex	FrC_ExN_L5IT_3	FAIM2	23017	0.808973173	Up	Possible	0.030303	0.101482501	0.00355139	0.169959655	0.033005346	0.085630711	no	yes
Frontal cortex	FrC_ExN_L5IT_3	PNMA2	10687	0.74560592	Up	Possible	0.030303	0.09864863	0.003887562	0.153279097	0.044018164	0.086775631	no	yes
Frontal cortex	FrC_ExN_L5IT_3	TMOD2	29767	0.919981499	Up	Possible	0.027417	0.097525884	0.004426284	0.163678893	0.031372874	0.090873786	no	no
Frontal cortex	FrC_ExN_L5IT_3	NR1D2	9975	0.814986124	Up	Possible	0.027417	0.103483014	0.004383881	0.166135836	0.040830192	0.090873786	no	no
Frontal cortex	FrC_ExN_L5IT_3	CENPC	1060	0.884366327	Up	Possible	0.0266955	0.098232513	0.004503551	0.155165817	0.041299208	0.091522067	no	yes
Frontal cortex	FrC_ExN_L5IT_4	COL5A2	1290	0.579831933	Down	Probable	1	-0.252160054	5.30E-06	-0.144204723	-0.360115385	0.004653302	no	yes
Frontal cortex	FrC_ExN_L5IT_4	TTC6	319089	0.490196078	Down	Probable	0.912698	-0.239717521	0.00057779	-0.106954655	-0.372480388	0.053112669	no	yes
Frontal cortex	FrC_ExN_L5IT_4	DCDC1	341019	0.487861811	Down	Probable	0.909091	-0.17977453	0.000316399	-0.09487123	-0.264677829	0.041038397	no	yes
Frontal cortex	FrC_ExN_L5IT_4	PLCB1	23236	0.978524743	Down	Probable	0.865079	-0.195884776	0.000747178	-0.069238349	-0.322531203	0.057928976	no	yes
Frontal cortex	FrC_ExN_L5IT_4	RAB11A	8766	0.713352007	Down	Probable	0.844156	-0.175579174	0.000545572	-0.058983159	-0.29217519	0.052318119	no	yes
Frontal cortex	FrC_ExN_L5IT_4	SYT16	83851	0.955648926	Down	Probable	0.818182	-0.170672276	1.80E-05	-0.09601262	-0.245331932	0.008976168	yes	yes
Frontal cortex	FrC_ExN_L5IT_4	ANKUB1	389161	0.52334267	Down	Probable	0.769841	-0.188490705	0.000875061	-0.08254681	-0.2944346	0.062701605	no	yes
Frontal cortex	FrC_ExN_L5IT_4	OPRM1	4988	0.547152194	Down	Probable	0.727273	-0.164239807	0.000451789	-0.079587609	-0.248892004	0.048451813	no	yes
Frontal cortex	FrC_ExN_L5IT_4	ATXN1	6310	0.98085901	Down	Probable	0.656566	-0.177639507	0.001009541	-0.080340658	-0.274938356	0.068140507	no	yes
Frontal cortex	FrC_ExN_L5IT_4	FILIP1L	11259	0.672268908	Down	Probable	0.656566	-0.177680654	0.001030506	-0.042165804	-0.313195505	0.068442181	no	yes
Frontal cortex	FrC_ExN_L5IT_4	EXT1	2131	0.929505135	Down	Probable	0.636364	-0.154918849	0.00042624	-0.055402557	-0.254435141	0.047288196	no	yes
Frontal cortex	FrC_ExN_L5IT_4	TRPM3	80036	0.928571429	Down	Probable	0.636364	-0.155192581	9.70E-05	-0.077772845	-0.232612317	0.022826213	no	yes
Frontal cortex	FrC_ExN_L5IT_4	CDH2	1000	0.932773109	Down	Probable	0.545455	-0.141973426	2.14E-06	-0.087415425	-0.196531428	0.002706833	no	yes
Frontal cortex	FrC_ExN_L5IT_4	STRADB	55437	0.512138189	Down	Probable	0.545455	-0.146757319	0.000222914	-0.077941819	-0.215572818	0.036968562	no	yes
Frontal cortex	FrC_ExN_L5IT_4	PIK3R1	5295	0.938842204	Down	Probable	0.540404	-0.154026036	0.000805268	-0.065637423	-0.242414648	0.059982513	no	yes
Frontal cortex	FrC_ExN_L5IT_4	DGKI	9162	0.979925303	Down	Possible	0.454545	-0.134371709	0.000360711	-0.052730959	-0.216012458	0.043519804	no	yes
Frontal cortex	FrC_ExN_L5IT_4	BRINP1	1620	0.942110177	Down	Possible	0.363636	-0.128645614	1.04E-05	-0.060700797	-0.196590432	0.007351853	no	yes
Frontal cortex	FrC_ExN_L5IT_4	NOVA1	4857	0.973856209	Down	Possible	0.363636	-0.130800061	0.000316489	-0.050379905	-0.211220217	0.041038397	no	yes
Frontal cortex	FrC_ExN_L5IT_4	RHOBTB1	9886	0.865079365	Down	Possible	0.363636	-0.126083571	0.000283171	-0.065283966	-0.186883175	0.039287591	no	yes
Frontal cortex	FrC_ExN_L5IT_4	POLR1C	9533	0.335200747	Down	Possible	0.314574	-0.122264313	0.000751823	-0.059164189	-0.185364438	0.057928976	no	no
Frontal cortex	FrC_ExN_L5IT_4	ADGRL2	23266	0.984593838	Down	Possible	0.272727	-0.115796417	0.000206767	-0.020727984	-0.21086485	0.035637782	no	yes
Frontal cortex	FrC_ExN_L5IT_4	CCNY	219771	0.942577031	Down	Possible	0.272727	-0.114915576	0.000215106	-0.052524475	-0.177306677	0.036424677	no	yes
Frontal cortex	FrC_ExN_L5IT_4	FARS2	10667	0.911297852	Down	Possible	0.246753	-0.118234096	0.000619342	-0.044781133	-0.191687059	0.054541914	no	no
Frontal cortex	FrC_ExN_L5IT_4	SCIMP	388325	0.199813259	Down	Possible	0.220779	-0.142909923	0.000536522	-0.058320969	-0.227498876	0.052308191	no	yes
Frontal cortex	FrC_ExN_L5IT_4	RHOBTB2	23221	0.739962652	Down	Possible	0.186147	-0.116736782	0.001110114	-0.031116661	-0.202356902	0.070706305	no	no
Frontal cortex	FrC_ExN_L5IT_4	MAK	4117	0.471521942	Down	Possible	0.166667	-0.185944082	0.002465224	-0.084647773	-0.287240391	0.103905426	no	yes
Frontal cortex	FrC_ExN_L5IT_4	P2RY14	9934	0.425770308	Down	Possible	0.166667	-0.229727159	0.002450313	-0.097954436	-0.361499882	0.103905426	no	yes
Frontal cortex	FrC_ExN_L5IT_4	HS6ST2	90161	0.134920635	Down	Possible	0.15873	-0.194426767	0.000573221	-0.055367075	-0.333486458	0.053112669	no	yes
Frontal cortex	FrC_ExN_L5IT_4	CEACAM1	634	0.154995331	Down	Possible	0.155844	-0.147514487	1.34E-06	-0.062827524	-0.23220145	0.002706833	no	yes
Frontal cortex	FrC_ExN_L5IT_4	CAV3	859	0.193744164	Down	Possible	0.11544	-0.164789066	0.001767147	-0.058821061	-0.270757071	0.08746923	no	yes
Frontal cortex	FrC_ExN_L5IT_4	DCLK1	9201	0.994397759	Down	Possible	0.111833	-0.132499316	0.002121775	-0.052623127	-0.212375506	0.098458528	no	yes
Frontal cortex	FrC_ExN_L5IT_4	REEP3	221035	0.56022409	Down	Possible	0.0909091	-0.099243298	0.000461164	-0.035683302	-0.162803294	0.048913825	no	yes
Frontal cortex	FrC_ExN_L5IT_4	MAST4	375449	0.954715219	Down	Possible	0.0894661	-0.128478426	0.002136793	-0.052284301	-0.204672551	0.098681003	no	no
Frontal cortex	FrC_ExN_L5IT_4	TENM2	57451	0.998132586	Down	Possible	0.0714286	-0.200854503	0.002846215	-0.091103118	-0.310605889	0.111673461	no	yes
Frontal cortex	FrC_ExN_L5IT_4	STAG3	10734	0.342203548	Down	Possible	0.0468975	-0.135443301	0.002661777	-0.063107794	-0.207778807	0.107495704	no	yes
Frontal cortex	FrC_ExN_L5IT_4	CTNND1	1500	0.901493931	Down	Possible	0.044733	-0.101891783	0.001605958	-0.036092729	-0.167690837	0.082550564	no	no
Frontal cortex	FrC_ExN_L5IT_4	ZNF641	121274	0.215219421	Down	Possible	0.04329	-0.102794318	0.000669274	-0.043557709	-0.162030928	0.056172487	no	no
Frontal cortex	FrC_ExN_L5IT_4	SLC8A3	6547	0.886554622	Down	Possible	0.0151515	-0.150208302	0.003167722	-0.042705816	-0.257710787	0.118507186	no	yes
Frontal cortex	FrC_ExN_L5IT_4	CCDC168	643677	0.435107376	Down	Possible	0.00793651	-0.252557587	0.003439092	-0.108595686	-0.396519489	0.122487521	no	yes
Frontal cortex	FrC_ExN_L5IT_4	CFTR	1080	0.113912232	Down	Possible	0.00721501	-0.102542096	0.000676428	-0.018077888	-0.187006304	0.056283441	no	yes
Frontal cortex	FrC_ExN_L5IT_4	SPATS2L	26010	0.920168067	Down	Possible	0.000721501	-0.103265706	0.003460461	-0.041760414	-0.164770999	0.122795485	no	no
Frontal cortex	FrC_ExN_L5IT_4	ANKRD30BL	554226	0.697012138	Up	Probable	1	0.266381863	0.000242725	0.384249229	0.148514498	0.037187022	no	yes
Frontal cortex	FrC_ExN_L5IT_4	ANKRD36C	400986	0.955182073	Up	Probable	1	0.213115219	0.000186921	0.377906348	0.04832409	0.034040747	no	yes
Frontal cortex	FrC_ExN_L5IT_4	ATRX	546	0.951447246	Up	Probable	1	0.210167769	1.22E-05	0.336129663	0.084205876	0.007351853	no	yes
Frontal cortex	FrC_ExN_L5IT_4	DST	667	0.991129785	Up	Probable	1	0.219553141	1.88E-05	0.312325494	0.126780787	0.008976168	no	yes
Frontal cortex	FrC_ExN_L5IT_4	GOLGB1	2804	0.809056956	Up	Probable	1	0.192697108	0.00013345	0.286940578	0.098453637	0.028001319	no	yes
Frontal cortex	FrC_ExN_L5IT_4	PRRC2C	23215	0.87394958	Up	Probable	0.909091	0.175861384	4.72E-06	0.241654928	0.110067839	0.004551898	no	yes
Frontal cortex	FrC_ExN_L5IT_4	AKAP9	10142	0.903828198	Up	Probable	0.818182	0.170918603	6.46E-05	0.254865105	0.086972101	0.019384717	no	yes
Frontal cortex	FrC_ExN_L5IT_4	FCHSD2	9873	0.725490196	Up	Probable	0.818182	0.168661866	1.50E-06	0.224060011	0.113263722	0.002706833	no	yes
Frontal cortex	FrC_ExN_L5IT_4	GPR137C	283554	0.621848739	Up	Probable	0.818182	0.170357882	0.000284929	0.254924339	0.085791426	0.039287591	no	yes
Frontal cortex	FrC_ExN_L5IT_4	PPIG	9360	0.785714286	Up	Probable	0.727273	0.162457372	6.96E-06	0.225759822	0.099154921	0.005597463	no	yes
Frontal cortex	FrC_ExN_L5IT_4	CCDC144A	9720	0.93557423	Up	Probable	0.642857	0.275477923	0.001146945	0.418997267	0.131958578	0.071606222	no	yes
Frontal cortex	FrC_ExN_L5IT_4	BPTF	2186	0.918767507	Up	Probable	0.636364	0.150973408	6.57E-05	0.214634737	0.087312078	0.019384717	no	yes
Frontal cortex	FrC_ExN_L5IT_4	PHF3	23469	0.788048553	Up	Probable	0.636364	0.155275289	2.55E-06	0.215202449	0.09534813	0.002729728	no	yes
Frontal cortex	FrC_ExN_L5IT_4	BDP1	55814	0.931839402	Up	Probable	0.575758	0.154935583	0.000633159	0.235565884	0.074305282	0.055056352	no	yes
Frontal cortex	FrC_ExN_L5IT_4	BAZ1B	9031	0.609243697	Up	Probable	0.545455	0.143335968	9.19E-08	0.19747595	0.089195986	0.000887057	no	yes
Frontal cortex	FrC_ExN_L5IT_4	CLIP1	6249	0.869281046	Up	Probable	0.545455	0.144780399	6.86E-05	0.2138691	0.075691699	0.019384717	no	yes
Frontal cortex	FrC_ExN_L5IT_4	ZNF780B	163131	0.713352007	Up	Probable	0.545455	0.140209817	4.32E-05	0.199100843	0.08131879	0.014392361	no	yes
Frontal cortex	FrC_ExN_L5IT_4	NEMF	9147	0.784313725	Up	Possible	0.454545	0.13138665	1.57E-05	0.185852234	0.076921067	0.008931587	no	yes
Frontal cortex	FrC_ExN_L5IT_4	RBBP6	5930	0.697012138	Up	Possible	0.454545	0.134508249	0.000191211	0.199550251	0.069466247	0.034177202	no	yes
Frontal cortex	FrC_ExN_L5IT_4	FNIP1	96459	0.85620915	Up	Possible	0.363636	0.130456536	2.40E-05	0.185496712	0.07541636	0.00964511	no	yes
Frontal cortex	FrC_ExN_L5IT_4	KANTR	102723508	0.763305322	Up	Possible	0.363636	0.12229389	0.000228346	0.17950245	0.065085329	0.036968562	no	yes
Frontal cortex	FrC_ExN_L5IT_4	MIA3	375056	0.549019608	Up	Possible	0.363636	0.129808207	1.87E-07	0.177286866	0.082329548	0.000902331	no	yes
Frontal cortex	FrC_ExN_L5IT_4	ANKHD1	54882	0.816059757	Up	Possible	0.337662	0.123378362	0.000519748	0.186068508	0.060688217	0.05222577	no	yes
Frontal cortex	FrC_ExN_L5IT_4	PACRG	135138	0.800186741	Up	Possible	0.333333	0.147113012	0.001215397	0.230800431	0.063425593	0.073779959	no	no
Frontal cortex	FrC_ExN_L5IT_4	ARHGAP21	57584	0.979925303	Up	Possible	0.33189	0.122378157	0.000586371	0.198474648	0.046281666	0.053392955	no	yes
Frontal cortex	FrC_ExN_L5IT_4	BOD1L1	259282	0.786647993	Up	Possible	0.326118	0.124644015	0.000693993	0.188867571	0.06042046	0.056321529	no	yes
Frontal cortex	FrC_ExN_L5IT_4	CENPC	1060	0.838935574	Up	Possible	0.326118	0.124209645	0.000668979	0.197365553	0.051053737	0.056172487	no	yes
Frontal cortex	FrC_ExN_L5IT_4	RUNDC3B	154661	0.889355742	Up	Possible	0.272727	0.115028431	0.000232226	0.16970101	0.060355852	0.036968562	no	yes
Frontal cortex	FrC_ExN_L5IT_4	SPTAN1	6709	0.89869281	Up	Possible	0.272727	0.11649161	0.000300824	0.168133254	0.064849966	0.040327079	no	yes
Frontal cortex	FrC_ExN_L5IT_4	WDR19	57728	0.697478992	Up	Possible	0.272727	0.11336111	0.000415062	0.167706801	0.059015419	0.046583465	no	yes
Frontal cortex	FrC_ExN_L5IT_4	ADCY9	115	0.800186741	Up	Possible	0.262626	0.124699825	0.001035284	0.194891524	0.054508125	0.068442181	no	yes
Frontal cortex	FrC_ExN_L5IT_4	INSR	3643	0.712885154	Up	Possible	0.253247	0.115053705	0.000528865	0.175797933	0.054309477	0.05222577	no	yes
Frontal cortex	FrC_ExN_L5IT_4	DNM3	26052	0.909430439	Up	Possible	0.248918	0.119871027	0.000572882	0.175171185	0.064570869	0.053112669	no	yes
Frontal cortex	FrC_ExN_L5IT_4	PFKP	5214	0.649859944	Up	Possible	0.246753	0.116620826	0.000621592	0.17443375	0.058807902	0.054541914	no	yes
Frontal cortex	FrC_ExN_L5IT_4	TUT4	23318	0.866013072	Up	Possible	0.246753	0.116946997	0.000601111	0.177773939	0.056120054	0.054223547	no	yes
Frontal cortex	FrC_ExN_L5IT_4	DNAH14	127602	0.768907563	Up	Possible	0.209957	0.118609413	0.000889983	0.183875712	0.053343114	0.062701605	no	yes
Frontal cortex	FrC_ExN_L5IT_4	GPRASP1	9737	0.571428571	Up	Possible	0.181818	0.11149727	0.000111121	0.160574518	0.062420022	0.025063497	no	yes
Frontal cortex	FrC_ExN_L5IT_4	MACF1	23499	0.985994398	Up	Possible	0.181818	0.109326434	8.06E-05	0.178033298	0.04061957	0.020669253	no	yes
Frontal cortex	FrC_ExN_L5IT_4	RIF1	55183	0.717086835	Up	Possible	0.181818	0.110621126	9.10E-05	0.171474194	0.049768058	0.02251012	no	yes
Frontal cortex	FrC_ExN_L5IT_4	TRIM37	4591	0.741830065	Up	Possible	0.168831	0.11078848	0.000530266	0.171985301	0.049591659	0.05222577	no	yes
Frontal cortex	FrC_ExN_L5IT_4	MGA	23269	0.770774977	Up	Possible	0.164502	0.11901552	0.001240404	0.180191788	0.057839253	0.07433276	no	yes
Frontal cortex	FrC_ExN_L5IT_4	FAM117B	150864	0.653594771	Up	Possible	0.139971	0.107505205	0.000882096	0.161903822	0.053106589	0.062701605	no	yes
Frontal cortex	FrC_ExN_L5IT_4	SFMBT2	57713	0.699346405	Up	Possible	0.111111	0.154358919	0.00239236	0.249571601	0.059146237	0.103327665	no	yes
Frontal cortex	FrC_ExN_L5IT_4	ADGRL1	22859	0.815592904	Up	Possible	0.0909091	0.101014289	3.15E-05	0.148366939	0.053661639	0.012163179	no	yes
Frontal cortex	FrC_ExN_L5IT_4	KDM2A	22992	0.849206349	Up	Possible	0.0909091	0.103547766	7.03E-05	0.149482402	0.05761313	0.019384717	no	yes
Frontal cortex	FrC_ExN_L5IT_4	MAP7D2	256714	0.6643324	Up	Possible	0.0909091	0.101848595	1.71E-05	0.143155079	0.060542111	0.008976168	no	no
Frontal cortex	FrC_ExN_L5IT_4	PNISR	25957	0.97805789	Up	Possible	0.0808081	0.154134848	0.00255032	0.236660498	0.071609199	0.105646712	no	yes
Frontal cortex	FrC_ExN_L5IT_4	NUBPL	80224	0.68627451	Up	Possible	0.0793651	0.109196319	0.001681203	0.168611029	0.049781609	0.08585697	no	no
Frontal cortex	FrC_ExN_L5IT_4	PDE4A	5141	0.762838469	Up	Possible	0.0663781	0.123345307	0.00232122	0.185046263	0.06164435	0.102772542	no	yes
Frontal cortex	FrC_ExN_L5IT_4	TPP2	7174	0.776377218	Up	Possible	0.0555556	0.097189024	0.001206233	0.153064517	0.041313531	0.073687121	no	no
Frontal cortex	FrC_ExN_L5IT_4	TTC14	151613	0.786647993	Up	Possible	0.049062	0.102063451	0.001442707	0.157053849	0.047073054	0.080730436	no	yes
Frontal cortex	FrC_ExN_L5IT_4	SRRM1	10250	0.654528478	Up	Possible	0.0454545	0.101598673	0.001520111	0.161577479	0.041619867	0.082544767	no	yes
Frontal cortex	FrC_ExN_L5IT_4	CEP295	85459	0.710550887	Up	Possible	0.0454545	0.098785363	0.001509154	0.157983162	0.039587565	0.082544767	no	no
Frontal cortex	FrC_ExN_L5IT_4	ZMIZ1	57178	0.609710551	Up	Possible	0.0367965	0.096493351	0.001826821	0.147512404	0.045474298	0.089052925	no	no
Frontal cortex	FrC_ExN_L5IT_4	CCAR1	55749	0.737628385	Up	Possible	0.033189	0.112180161	0.002289316	0.176757289	0.047603033	0.102478313	no	yes
Frontal cortex	FrC_ExN_L5IT_4	RPAP2	79871	0.850606909	Up	Possible	0.0223665	0.096878377	0.002074285	0.151634614	0.04212214	0.097189327	no	no
Frontal cortex	FrC_ExN_L5IT_4	TFDP2	7029	0.805788982	Up	Possible	0.021645	0.096989665	0.002160892	0.159156248	0.034823081	0.099119729	no	no
Frontal cortex	FrC_ExN_L5IT_4	PCBP3	54039	0.852941176	Up	Possible	0.020202	0.148692536	0.003070509	0.235146379	0.062238694	0.116221769	no	yes
Frontal cortex	FrC_ExN_L5IT_4	ZDBF2	57683	0.733893557	Up	Possible	0.0194805	0.114875715	0.002887029	0.17813033	0.0516211	0.111910075	no	yes
Frontal cortex	FrC_ExN_L5IT_4	CEP290	80184	0.838001867	Up	Possible	0.01443	0.126463416	0.003023102	0.198282636	0.054644197	0.114877858	no	yes
Frontal cortex	FrC_ExN_L5IT_4	MAP1A	4130	0.179738562	Up	Possible	0.011544	0.110485875	0.002039514	0.262642401	-0.04167065	0.096026312	no	no
Frontal cortex	FrC_ExN_L5IT_4	GOLGA4	2803	0.871148459	Up	Possible	0.00865801	0.124434983	0.003285163	0.194584036	0.05428593	0.119703522	no	yes
Frontal cortex	FrC_ExN_L5IT_4	PCLO	27445	0.99719888	Up	Possible	0.004329	0.118895356	0.003329355	0.257625684	-0.019834971	0.12019005	no	yes
Frontal cortex	FrC_ExN_L6CT/b	ST6GAL2	84620	0.824329732	Down	Probable	1	-0.254702141	3.89E-09	-0.169377715	-0.340026568	4.03E-05	no	yes
Frontal cortex	FrC_ExN_L6CT/b	TEAD1	7003	0.887955182	Down	Probable	0.909091	-0.177027413	3.45E-05	-0.094604712	-0.259450114	0.018888021	no	yes
Frontal cortex	FrC_ExN_L6CT/b	ELMO1	9844	0.930372149	Down	Probable	0.818182	-0.170900241	3.61E-06	-0.106753468	-0.235047014	0.006233038	no	yes
Frontal cortex	FrC_ExN_L6CT/b	SLC1A2	6506	0.908363345	Down	Probable	0.818182	-0.173206111	0.000382591	-0.080292057	-0.266120166	0.048896069	no	yes
Frontal cortex	FrC_ExN_L6CT/b	KCNN2	3781	0.841136455	Down	Probable	0.636364	-0.155756928	4.89E-05	-0.079194084	-0.232319771	0.018888021	no	yes
Frontal cortex	FrC_ExN_L6CT/b	TRIM9	114088	0.988395358	Down	Probable	0.545455	-0.147702697	0.000187644	-0.085683531	-0.209721863	0.036098992	no	yes
Frontal cortex	FrC_ExN_L6CT/b	ASAP2	8853	0.890756303	Down	Probable	0.545455	-0.14137728	0.000148304	-0.071483815	-0.211270746	0.030370088	no	no
Frontal cortex	FrC_ExN_L6CT/b	CPNE8	144402	0.893157263	Down	Probable	0.530303	-0.151775383	0.000535644	-0.080165447	-0.223385319	0.059409359	no	yes
Frontal cortex	FrC_ExN_L6CT/b	GNG7	2788	0.831132453	Down	Possible	0.454545	-0.131907291	4.63E-05	-0.072216424	-0.191598158	0.018888021	no	yes
Frontal cortex	FrC_ExN_L6CT/b	PRICKLE1	144165	0.941176471	Down	Possible	0.454545	-0.144043808	0.000561173	-0.076485351	-0.211602266	0.059917183	no	yes
Frontal cortex	FrC_ExN_L6CT/b	RPS27	6232	0.37454982	Down	Possible	0.454545	-0.135812258	0.000214051	0.028973251	-0.300597767	0.037556908	no	yes
Frontal cortex	FrC_ExN_L6CT/b	NRP1	8829	0.833533413	Down	Possible	0.396104	-0.171045499	0.001020109	-0.082939848	-0.25915115	0.082639522	no	yes
Frontal cortex	FrC_ExN_L6CT/b	BMPER	168667	0.961184474	Down	Possible	0.363636	-0.127480995	5.23E-05	-0.074060932	-0.180901057	0.019333654	no	yes
Frontal cortex	FrC_ExN_L6CT/b	HIVEP1	3096	0.923169268	Down	Possible	0.363636	-0.127064849	0.000122459	-0.0701677	-0.183961997	0.026972352	no	yes
Frontal cortex	FrC_ExN_L6CT/b	PAK5	57144	0.968787515	Down	Possible	0.363636	-0.129096523	0.000115723	-0.063556183	-0.194636864	0.026972352	no	yes
Frontal cortex	FrC_ExN_L6CT/b	PCDH17	27253	0.845938375	Down	Possible	0.363636	-0.129451201	4.26E-05	-0.077001096	-0.181901306	0.018888021	no	yes
Frontal cortex	FrC_ExN_L6CT/b	RAPGEF4	11069	0.987995198	Down	Possible	0.363636	-0.124194555	0.00025919	-0.067041433	-0.181347677	0.041279071	no	yes
Frontal cortex	FrC_ExN_L6CT/b	SLC8A3	6547	0.853941577	Down	Possible	0.363636	-0.129722277	4.75E-05	-0.067613871	-0.191830683	0.018888021	no	yes
Frontal cortex	FrC_ExN_L6CT/b	ZDHHC23	254887	0.454181673	Down	Possible	0.363636	-0.123917432	9.21E-05	-0.072365502	-0.175469363	0.025104747	no	yes
Frontal cortex	FrC_ExN_L6CT/b	NPAS3	64067	0.87434974	Down	Possible	0.324675	-0.175891307	0.001288672	-0.075076324	-0.276706291	0.092104393	no	no
Frontal cortex	FrC_ExN_L6CT/b	STRADB	55437	0.524209684	Down	Possible	0.30303	-0.124074143	0.000526522	-0.064628423	-0.183519864	0.059245191	no	no
Frontal cortex	FrC_ExN_L6CT/b	CHSY3	337876	0.980392157	Down	Possible	0.272727	-0.11834287	3.97E-05	-0.039474818	-0.197210921	0.018888021	no	yes
Frontal cortex	FrC_ExN_L6CT/b	NCK2	8440	0.804721889	Down	Possible	0.272727	-0.11767264	1.58E-07	-0.078842641	-0.156502639	0.000408458	no	yes
Frontal cortex	FrC_ExN_L6CT/b	NETO1	81832	0.954381753	Down	Possible	0.272727	-0.118103606	4.42E-05	-0.070803668	-0.165403545	0.018888021	no	yes
Frontal cortex	FrC_ExN_L6CT/b	RAPH1	65059	0.775110044	Down	Possible	0.272727	-0.113610705	2.28E-05	-0.05716673	-0.17005468	0.018888021	no	no
Frontal cortex	FrC_ExN_L6CT/b	SEMA5A	9037	0.616246499	Down	Possible	0.269841	-0.222024173	0.001483381	-0.100447815	-0.343600532	0.097098339	no	yes
Frontal cortex	FrC_ExN_L6CT/b	ETV5	2119	0.744697879	Down	Possible	0.264069	-0.147641128	0.000993234	-0.053412019	-0.241870236	0.08240105	no	no
Frontal cortex	FrC_ExN_L6CT/b	SPRED2	200734	0.795918367	Down	Possible	0.235931	-0.120858822	0.000483736	-0.045496286	-0.196221357	0.056963536	no	yes
Frontal cortex	FrC_ExN_L6CT/b	MCC	4163	0.860344138	Down	Possible	0.176046	-0.122634716	0.000994989	-0.061290291	-0.183979142	0.08240105	no	yes
Frontal cortex	FrC_ExN_L6CT/b	BAALC	79870	0.87555022	Down	Possible	0.157287	-0.110673115	0.000491038	-0.038861028	-0.182485203	0.056963536	no	no
Frontal cortex	FrC_ExN_L6CT/b	SMURF1	57154	0.898359344	Down	Possible	0.151515	-0.106360968	0.000549377	-0.054125934	-0.158596001	0.059864708	no	no
Frontal cortex	FrC_ExN_L6CT/b	ETV1	2115	0.592236895	Down	Possible	0.134199	-0.148080164	0.001693203	-0.067233535	-0.228926793	0.100160233	no	yes
Frontal cortex	FrC_ExN_L6CT/b	GOLGA8B	440270	0.905562225	Down	Possible	0.116883	-0.110483598	0.000792655	-0.034871749	-0.186095447	0.07261559	no	no
Frontal cortex	FrC_ExN_L6CT/b	WLS	79971	0.673869548	Down	Possible	0.0995671	-0.144366835	0.001952713	-0.064646368	-0.224087302	0.102611591	no	no
Frontal cortex	FrC_ExN_L6CT/b	LHFPL2	10184	0.339735894	Down	Possible	0.0909091	-0.103324071	9.38E-05	-0.05643196	-0.150216183	0.025104747	no	no
Frontal cortex	FrC_ExN_L6CT/b	GSTA4	2941	0.703881553	Down	Possible	0.0894661	-0.098738603	0.000406063	-0.050851322	-0.146625884	0.050645326	no	no
Frontal cortex	FrC_ExN_L6CT/b	SH3RF1	57630	0.619847939	Down	Possible	0.0793651	-0.108747886	0.001097493	-0.053585775	-0.163909996	0.085422907	no	no
Frontal cortex	FrC_ExN_L6CT/b	EML6	400954	0.947979192	Down	Possible	0.0779221	-0.12163447	0.001411673	-0.056456966	-0.186811973	0.095513968	no	no
Frontal cortex	FrC_ExN_L6CT/b	B3GNT5	84002	0.262505002	Down	Possible	0.0764791	-0.105558147	0.000932655	-0.040779834	-0.170336459	0.079138051	no	no
Frontal cortex	FrC_ExN_L6CT/b	ABCC9	10060	0.448979592	Down	Possible	0.0649351	-0.106222852	0.001309247	-0.028269945	-0.184175759	0.092104393	no	no
Frontal cortex	FrC_ExN_L6CT/b	NRSN1	140767	0.888755502	Down	Possible	0.0649351	-0.104978398	0.00125104	-0.043188489	-0.166768308	0.092104393	no	no
Frontal cortex	FrC_ExN_L6CT/b	PDE8B	8622	0.87194878	Down	Possible	0.0577201	-0.10697589	0.001384322	-0.018463451	-0.19548833	0.094315702	no	no
Frontal cortex	FrC_ExN_L6CT/b	PRKD3	23683	0.224089636	Down	Possible	0.0562771	-0.111575677	0.000907133	-0.053103321	-0.170048033	0.078623814	no	no
Frontal cortex	FrC_ExN_L6CT/b	SAXO1	158297	0.130452181	Down	Possible	0.0519481	-0.118105382	0.00036949	-0.047316998	-0.188893766	0.048759571	no	no
Frontal cortex	FrC_ExN_L6CT/b	PLCL2	23228	0.949979992	Down	Possible	0.0497835	-0.097024306	0.000925726	-0.041894718	-0.152153893	0.079138051	no	no
Frontal cortex	FrC_ExN_L6CT/b	LDB2	9079	0.987995198	Down	Possible	0.047619	-0.192382424	0.002735489	-0.088426036	-0.296338813	0.114000589	no	no
Frontal cortex	FrC_ExN_L6CT/b	GFRA2	2675	0.62585034	Down	Possible	0.044733	-0.112829501	0.001676877	-0.041352589	-0.184306414	0.100160233	no	no
Frontal cortex	FrC_ExN_L6CT/b	OLFM3	118427	0.985594238	Down	Possible	0.0324675	-0.173546455	0.002798018	-0.068460635	-0.278632276	0.115153846	no	no
Frontal cortex	FrC_ExN_L6CT/b	SRSF7	6432	0.599839936	Down	Possible	0.0324675	-0.119997623	0.002161577	-0.055264528	-0.184730718	0.107481899	no	no
Frontal cortex	FrC_ExN_L6CT/b	CIRBP	1153	0.759103641	Down	Possible	0.024531	-0.096043107	0.001556989	-0.038019119	-0.154067095	0.09757206	no	no
Frontal cortex	FrC_ExN_L6CT/b	SPRED1	161742	0.794717887	Down	Possible	0.017316	-0.128960467	0.002639369	-0.053615366	-0.204305567	0.113284622	no	no
Frontal cortex	FrC_ExN_L6CT/b	CDH2	1000	0.965986395	Down	Possible	0.015873	-0.098209287	0.001984189	-0.038856734	-0.157561841	0.10321772	no	no
Frontal cortex	FrC_ExN_L6CT/b	SLC13A4	26266	0.112444978	Down	Possible	0.00865801	-0.100362955	0.000292441	-0.02654387	-0.17418204	0.043247908	no	no
Frontal cortex	FrC_ExN_L6CT/b	NDST3	9348	0.735894358	Down	Possible	0.00793651	-0.097816524	0.002331123	-0.023464025	-0.172169023	0.109689953	no	no
Frontal cortex	FrC_ExN_L6CT/b	DGKZ	8525	0.906762705	Down	Possible	0.004329	-0.110874133	0.002952728	-0.030050163	-0.191698102	0.116735435	no	no
Frontal cortex	FrC_ExN_L6CT/b	NLK	51701	0.933573429	Down	Possible	0.004329	-0.09542396	0.002521299	-0.037514503	-0.153333417	0.112502121	no	no
Frontal cortex	FrC_ExN_L6CT/b	RASA2	5922	0.919167667	Down	Possible	0.001443	-0.108667685	0.003175547	-0.038732646	-0.178602724	0.120980525	no	no
Frontal cortex	FrC_ExN_L6CT/b	ANKRD12	23253	0.948379352	Up	Probable	0.636364	0.15485087	0.000119174	0.235754537	0.073947202	0.026972352	no	yes
Frontal cortex	FrC_ExN_L6CT/b	CACNA1B	774	0.995998399	Up	Probable	0.636364	0.155140064	1.26E-05	0.211218365	0.099061762	0.015904516	no	yes
Frontal cortex	FrC_ExN_L6CT/b	RNF130	55819	0.961184474	Up	Possible	0.454545	0.13668284	0.000121609	0.196734501	0.076631179	0.026972352	no	no
Frontal cortex	FrC_ExN_L6CT/b	SPTAN1	6709	0.949179672	Up	Possible	0.314574	0.127684642	0.000495239	0.186782186	0.068587097	0.056963536	no	yes
Frontal cortex	FrC_ExN_L6CT/b	TNRC6A	27327	0.993197279	Up	Possible	0.30303	0.123001463	0.000561434	0.26965511	-0.023652184	0.059917183	no	no
Frontal cortex	FrC_ExN_L6CT/b	DOCK3	1795	0.99719888	Up	Possible	0.272727	0.11386862	0.000214019	0.162857709	0.06487953	0.037556908	no	yes
Frontal cortex	FrC_ExN_L6CT/b	MAGI3	260425	0.883553421	Up	Possible	0.272727	0.116412552	7.37E-05	0.166496236	0.066328868	0.024424321	no	yes
Frontal cortex	FrC_ExN_L6CT/b	MYO9A	4649	0.959583834	Up	Possible	0.272727	0.116700956	4.06E-05	0.163061592	0.07034032	0.018888021	no	yes
Frontal cortex	FrC_ExN_L6CT/b	SYN3	8224	0.496198479	Up	Possible	0.272727	0.116506519	0.000130552	0.180276058	0.052736979	0.027650767	no	no
Frontal cortex	FrC_ExN_L6CT/b	AKAP9	10142	0.972789116	Up	Possible	0.209957	0.114439387	0.000667184	0.170832771	0.058046003	0.064548459	no	yes
Frontal cortex	FrC_ExN_L6CT/b	SEZ6L2	26470	0.707883153	Up	Possible	0.181818	0.107614629	7.71E-08	0.146463175	0.068766082	0.00026603	no	yes
Frontal cortex	FrC_ExN_L6CT/b	SH3BGRL	6451	0.723489396	Up	Possible	0.181818	0.110931563	4.47E-05	0.153800528	0.068062598	0.018888021	no	yes
Frontal cortex	FrC_ExN_L6CT/b	PHF3	23469	0.887955182	Up	Possible	0.181818	0.104369847	0.000373793	0.167409265	0.041330429	0.048759571	no	no
Frontal cortex	FrC_ExN_L6CT/b	SIMC1	375484	0.783513405	Up	Possible	0.181818	0.104830951	8.10E-05	0.152447193	0.057214708	0.024424321	no	no
Frontal cortex	FrC_ExN_L6CT/b	AKAP12	9590	0.762304922	Up	Possible	0.181818	0.111346565	1.73E-05	0.156229513	0.066463617	0.017923182	no	no
Frontal cortex	FrC_ExN_L6CT/b	GRID2	2895	0.955982393	Up	Possible	0.174603	0.189242153	0.002019216	0.297042288	0.081442017	0.103479834	no	no
Frontal cortex	FrC_ExN_L6CT/b	NR3C2	4306	0.81472589	Up	Possible	0.17316	0.115918304	0.000802586	0.171515272	0.060321336	0.072880424	no	yes
Frontal cortex	FrC_ExN_L6CT/b	ELAVL3	1995	0.943177271	Up	Possible	0.150072	0.111137732	0.000590933	0.164656723	0.057618741	0.060567666	no	yes
Frontal cortex	FrC_ExN_L6CT/b	NSF	4905	0.792717087	Up	Possible	0.0909091	0.099959274	0.000376813	0.147000466	0.052918083	0.048759571	no	yes
Frontal cortex	FrC_ExN_L6CT/b	NFIX	4784	0.901560624	Up	Possible	0.0909091	0.103289912	3.80E-05	0.156818311	0.049761513	0.018888021	no	no
Frontal cortex	FrC_ExN_L6CT/b	ZNF37A	7587	0.838735494	Up	Possible	0.0786436	0.096171463	0.000494686	0.145288596	0.047054329	0.056963536	no	no
Frontal cortex	FrC_ExN_L6CT/b	ATP1A3	478	0.655062025	Up	Possible	0.0735931	0.112204386	0.001173473	0.183686179	0.040722593	0.088027497	no	yes
Frontal cortex	FrC_ExN_L6CT/b	MDN1	23195	0.901560624	Up	Possible	0.0324675	0.10364498	0.001316794	0.161754788	0.045535172	0.092104393	no	yes
Frontal cortex	FrC_ExN_L6CT/b	GOLGB1	2804	0.883953581	Up	Possible	0.030303	0.113319796	0.002039468	0.184176759	0.042462834	0.104002815	no	yes
Frontal cortex	FrC_ExN_L6CT/b	TMEM41B	440026	0.68467387	Up	Possible	0.02886	0.10117135	0.001381207	0.154152582	0.048190118	0.094315702	no	yes
Frontal cortex	FrC_ExN_L6CT/b	WIPF3	644150	0.506602641	Up	Possible	0.0108225	0.099032975	0.00212959	0.156192974	0.041872975	0.107017064	yes	yes
Frontal cortex	FrC_ExN_L6IT	ST6GAL2	84620	0.89937818	Down	Possible	0.223665	-0.134718042	4.60E-05	-0.069535532	-0.199900552	0.083958231	no	yes
Frontal cortex	FrC_ExN_L6IT	RAPH1	65059	0.920859243	Down	Possible	0.127706	-0.118299125	0.000273621	-0.052144874	-0.184453377	0.084955532	no	no
Frontal cortex	FrC_ExN_L6IT	RSRP1	57035	0.934708875	Down	Possible	0.101732	-0.116247654	0.000332155	-0.05174395	-0.180751357	0.09255213	no	no
Frontal cortex	FrC_ExN_L6IT	WSB1	26118	0.930186546	Down	Possible	0.0894661	-0.109887044	5.47E-05	-0.064132481	-0.155641607	0.083958231	no	yes
Frontal cortex	FrC_ExN_L6IT	NPAS2	4862	0.954211419	Down	Possible	0.0425685	-0.102421794	0.000271868	-0.049430908	-0.15541268	0.084955532	no	no
Frontal cortex	FrC_ExN_L6IT	FHIT	2272	0.934991521	Up	Possible	0.127706	0.117712211	0.000209301	0.177717053	0.057707369	0.084955532	no	no
Frontal cortex	FrC_ExN_L6IT	SPAG16	79582	0.903900509	Up	Possible	0.0137085	0.097242686	0.00049603	0.142142733	0.052342639	0.10688989	no	no
Frontal cortex	FrC_ExN_L6ITCar3	DCHS2	54798	0.793180133	Down	Probable	1	-0.188438178	6.18E-05	-0.096342397	-0.280533958	0.016541963	no	yes
Frontal cortex	FrC_ExN_L6ITCar3	ELMO1	9844	0.90585619	Down	Probable	1	-0.23425985	2.12E-06	-0.141976432	-0.326543267	0.002532283	no	yes
Frontal cortex	FrC_ExN_L6ITCar3	FAP	2191	0.738324685	Down	Probable	1	-0.230021515	2.70E-06	-0.146556869	-0.313486161	0.002906416	no	yes
Frontal cortex	FrC_ExN_L6ITCar3	GFRA1	2674	0.796886583	Down	Probable	1	-0.21781463	0.000103785	-0.126098243	-0.309531017	0.017916339	no	yes
Frontal cortex	FrC_ExN_L6ITCar3	ITGA11	22801	0.685693106	Down	Probable	1	-0.198699188	0.000517409	-0.095492091	-0.301906286	0.037416508	no	yes
Frontal cortex	FrC_ExN_L6ITCar3	KCNN2	3781	0.851000741	Down	Probable	1	-0.190058884	0.000189751	-0.081032591	-0.299085177	0.024055665	no	yes
Frontal cortex	FrC_ExN_L6ITCar3	MYO10	4651	0.799110452	Down	Probable	1	-0.247506673	1.25E-08	-0.146551367	-0.348461979	6.72E-05	no	yes
Frontal cortex	FrC_ExN_L6ITCar3	PLD5	200150	0.852483321	Down	Probable	1	-0.419878256	4.62E-10	-0.309611695	-0.530144817	4.97E-06	no	yes
Frontal cortex	FrC_ExN_L6ITCar3	RXFP1	59350	0.963676798	Down	Probable	1	-0.211051341	6.46E-05	-0.115986088	-0.306116593	0.016541963	no	yes
Frontal cortex	FrC_ExN_L6ITCar3	TNR	7143	0.965900667	Down	Probable	1	-0.269795168	0.000141036	-0.096073015	-0.443517321	0.020497832	no	yes
Frontal cortex	FrC_ExN_L6ITCar3	WSB1	26118	0.967383247	Down	Probable	1	-0.201189695	0.000100447	-0.114077267	-0.288302123	0.017916339	no	yes
Frontal cortex	FrC_ExN_L6ITCar3	RIN2	54453	0.489992587	Down	Probable	1	-0.19677358	0.000254022	-0.109482912	-0.284064249	0.026035304	no	no
Frontal cortex	FrC_ExN_L6ITCar3	ETV5	2119	0.531504818	Down	Probable	0.909091	-0.181119452	8.02E-05	-0.087241842	-0.274997061	0.017253381	no	yes
Frontal cortex	FrC_ExN_L6ITCar3	SNTB1	6641	0.722016308	Down	Probable	0.909091	-0.180265563	0.000362919	-0.086360212	-0.274170914	0.032277428	no	yes
Frontal cortex	FrC_ExN_L6ITCar3	BACH2	60468	0.908821349	Down	Probable	0.904762	-0.214836741	0.001481872	-0.082474118	-0.347199364	0.057383415	no	yes
Frontal cortex	FrC_ExN_L6ITCar3	HIVEP2	3097	0.985174203	Down	Probable	0.818182	-0.168657794	0.000154487	-0.097724788	-0.2395908	0.021907889	no	yes
Frontal cortex	FrC_ExN_L6ITCar3	VWC2	375567	0.853224611	Down	Probable	0.818182	-0.170543649	0.000625841	-0.074916795	-0.266170503	0.039827946	no	yes
Frontal cortex	FrC_ExN_L6ITCar3	RIMS1	22999	0.996293551	Down	Probable	0.801587	-0.219612963	0.001809723	-0.112583247	-0.326642679	0.062583828	no	yes
Frontal cortex	FrC_ExN_L6ITCar3	PDE10A	10846	0.946627131	Down	Probable	0.777778	-0.355323336	0.001986766	-0.078844312	-0.631802361	0.065683057	no	no
Frontal cortex	FrC_ExN_L6ITCar3	SRRM4	84530	0.959229059	Down	Probable	0.769841	-0.23138399	0.002035075	-0.092160967	-0.370607012	0.066729353	no	yes
Frontal cortex	FrC_ExN_L6ITCar3	CLMP	79827	0.289844329	Down	Probable	0.74026	-0.17034105	0.000205386	-0.074799886	-0.265882214	0.024555562	no	yes
Frontal cortex	FrC_ExN_L6ITCar3	LAMA4	3910	0.803558191	Down	Probable	0.727273	-0.157347921	0.000288604	-0.053874591	-0.260821252	0.02900876	no	yes
Frontal cortex	FrC_ExN_L6ITCar3	OSBPL3	26031	0.936249073	Down	Probable	0.727273	-0.160863021	6.35E-05	-0.094379233	-0.22734681	0.016541963	no	yes
Frontal cortex	FrC_ExN_L6ITCar3	SH3RF3	344558	0.958487769	Down	Probable	0.727273	-0.159888466	0.000102044	-0.096703284	-0.223073648	0.017916339	no	yes
Frontal cortex	FrC_ExN_L6ITCar3	SYT10	341359	0.62120089	Down	Probable	0.636364	-0.151379059	8.30E-06	-0.071218872	-0.231539246	0.006867642	no	yes
Frontal cortex	FrC_ExN_L6ITCar3	VWC2L	402117	0.440326168	Down	Probable	0.636364	-0.156168045	0.000318362	-0.079279037	-0.233057053	0.029773768	no	yes
Frontal cortex	FrC_ExN_L6ITCar3	PCSK1	5122	0.447739066	Down	Probable	0.636364	-0.152548179	0.000925545	-0.073006708	-0.23208965	0.047176495	no	no
Frontal cortex	FrC_ExN_L6ITCar3	HCRTR2	3062	0.247590808	Down	Probable	0.562771	-0.177127513	0.001492393	-0.077941161	-0.276313866	0.057383415	no	no
Frontal cortex	FrC_ExN_L6ITCar3	MAML3	55534	0.85693106	Down	Probable	0.545455	-0.143015692	0.000233917	-0.052358954	-0.23367243	0.025671172	no	yes
Frontal cortex	FrC_ExN_L6ITCar3	ST6GAL2	84620	0.704225352	Down	Probable	0.545455	-0.145202372	0.000436608	-0.040827585	-0.24957716	0.035042716	no	yes
Frontal cortex	FrC_ExN_L6ITCar3	NPAS2	4862	0.947368421	Down	Probable	0.506494	-0.145047016	0.001359386	-0.071126248	-0.218967783	0.056231539	no	yes
Frontal cortex	FrC_ExN_L6ITCar3	GLCCI1	113263	0.928836175	Down	Probable	0.505051	-0.156855437	0.001857888	-0.068164719	-0.245546155	0.063642375	no	no
Frontal cortex	FrC_ExN_L6ITCar3	ZEB2	9839	0.983691623	Down	Possible	0.46176	-0.160957854	0.002523423	-0.070369852	-0.251545857	0.073748419	no	yes
Frontal cortex	FrC_ExN_L6ITCar3	OLFML2B	25903	0.863602669	Down	Possible	0.454545	-0.132537173	3.04E-05	-0.071786618	-0.193287729	0.01360986	no	yes
Frontal cortex	FrC_ExN_L6ITCar3	RHOBTB1	9886	0.802816901	Down	Possible	0.454545	-0.131523216	0.000139037	-0.065669364	-0.197377069	0.020484145	no	yes
Frontal cortex	FrC_ExN_L6ITCar3	NRSN1	140767	0.568569311	Down	Possible	0.454545	-0.136288334	2.42E-05	-0.071648219	-0.200928448	0.01261023	no	no
Frontal cortex	FrC_ExN_L6ITCar3	FARP1	10160	0.721275019	Down	Possible	0.400433	-0.131165733	0.001567313	-0.050967001	-0.211364466	0.058679775	no	no
Frontal cortex	FrC_ExN_L6ITCar3	ZDHHC23	254887	0.656782802	Down	Possible	0.363636	-0.122851909	0.00019666	-0.068018635	-0.177685183	0.024311303	no	yes
Frontal cortex	FrC_ExN_L6ITCar3	TRPS1	7227	0.959970348	Down	Possible	0.36075	-0.133284183	0.001917011	-0.047227653	-0.219340714	0.064228818	no	no
Frontal cortex	FrC_ExN_L6ITCar3	SOBP	55084	0.989621942	Down	Possible	0.341991	-0.140917072	0.002659416	-0.064910858	-0.216923286	0.075125808	no	yes
Frontal cortex	FrC_ExN_L6ITCar3	SV2B	9899	0.982950334	Down	Possible	0.331169	-0.166567823	0.003941271	-0.077521269	-0.255614376	0.090380323	no	yes
Frontal cortex	FrC_ExN_L6ITCar3	MCTP2	55784	0.916975537	Down	Possible	0.285714	-0.254068574	0.004723027	-0.108168836	-0.399968312	0.096350436	no	no
Frontal cortex	FrC_ExN_L6ITCar3	TRPC4	7223	0.90437361	Down	Possible	0.246753	-0.118675811	0.001504614	-0.055688315	-0.181663306	0.057383415	no	no
Frontal cortex	FrC_ExN_L6ITCar3	KCNQ3	3786	0.99777613	Down	Possible	0.218615	-0.121757452	0.001795967	-0.044848568	-0.198666335	0.062562259	no	yes
Frontal cortex	FrC_ExN_L6ITCar3	ARHGAP10	79658	0.349888807	Down	Possible	0.181818	-0.10563254	0.000670789	-0.025781651	-0.185483429	0.041224777	no	yes
Frontal cortex	FrC_ExN_L6ITCar3	SLC8A3	6547	0.802816901	Down	Possible	0.181818	-0.104587402	0.000530911	-0.029181782	-0.179993021	0.037416508	no	yes
Frontal cortex	FrC_ExN_L6ITCar3	TIA1	7072	0.721275019	Down	Possible	0.181818	-0.105813596	3.53E-05	-0.06063935	-0.150987843	0.014325363	no	no
Frontal cortex	FrC_ExN_L6ITCar3	DOCK9	23348	0.962935508	Down	Possible	0.177489	-0.108097468	0.0011441	-0.055022197	-0.161172739	0.05126999	no	no
Frontal cortex	FrC_ExN_L6ITCar3	PLCB1	23236	0.99777613	Down	Possible	0.161616	-0.127899902	0.003524316	-0.059288263	-0.196511541	0.08699367	no	yes
Frontal cortex	FrC_ExN_L6ITCar3	LRRC4C	57689	0.982950334	Down	Possible	0.116883	-0.145372826	0.005451904	-0.057141713	-0.233603939	0.102325039	no	no
Frontal cortex	FrC_ExN_L6ITCar3	OPN3	23596	0.425500371	Down	Possible	0.108225	-0.106725664	0.002903213	-0.041671248	-0.17178008	0.078281398	no	no
Frontal cortex	FrC_ExN_L6ITCar3	SPRED2	200734	0.853965901	Down	Possible	0.0909091	-0.103839107	0.000857254	-0.013264821	-0.194413392	0.045417596	no	no
Frontal cortex	FrC_ExN_L6ITCar3	PPEF1	5475	0.449962936	Down	Possible	0.0909091	-0.102215589	0.000244845	-0.037248424	-0.167182755	0.025816722	no	no
Frontal cortex	FrC_ExN_L6ITCar3	CCNY	219771	0.982209044	Down	Possible	0.0829726	-0.096509473	0.001417484	-0.051684463	-0.141334483	0.057286484	no	yes
Frontal cortex	FrC_ExN_L6ITCar3	JAK1	3716	0.925871016	Down	Possible	0.0707071	-0.105649493	0.004069693	-0.037344611	-0.173954375	0.091850881	no	yes
Frontal cortex	FrC_ExN_L6ITCar3	SNX25	83891	0.504077094	Down	Possible	0.0670996	-0.099286364	0.002258266	-0.042959266	-0.155613463	0.069592119	no	no
Frontal cortex	FrC_ExN_L6ITCar3	LDB2	9079	0.95255745	Down	Possible	0.047619	-0.3006033	0.007254094	-0.104606233	-0.496600366	0.114901	no	no
Frontal cortex	FrC_ExN_L6ITCar3	SPRY2	10253	0.461082283	Down	Possible	0.0396825	-0.100003228	0.003633647	-0.036036117	-0.163970339	0.087819938	no	no
Frontal cortex	FrC_ExN_L6ITCar3	C1orf21	81563	0.939955523	Down	Possible	0.0353535	-0.101875692	0.004059683	-0.042551773	-0.16119961	0.091850881	no	no
Frontal cortex	FrC_ExN_L6ITCar3	GAP43	2596	0.947368421	Down	Possible	0.030303	-0.117664046	0.005938003	-0.019244139	-0.216083952	0.107216625	no	yes
Frontal cortex	FrC_ExN_L6ITCar3	CHRM2	1129	0.849518162	Down	Possible	0.030303	-0.102792095	0.004465733	-0.040703245	-0.164880946	0.094332573	no	no
Frontal cortex	FrC_ExN_L6ITCar3	SLC8A1	6546	0.99851742	Down	Possible	0.0238095	-0.122094056	0.00647498	-0.047522768	-0.196665343	0.110203484	no	yes
Frontal cortex	FrC_ExN_L6ITCar3	PRLR	5618	0.62120089	Down	Possible	0.021645	-0.137567372	0.007218093	-0.053737033	-0.22139771	0.114499395	no	yes
Frontal cortex	FrC_ExN_L6ITCar3	BDNF	627	0.630096368	Down	Possible	0.018759	-0.100840051	0.00554623	-0.019202115	-0.182477987	0.102844316	no	no
Frontal cortex	FrC_ExN_L6ITCar3	DCLK1	9201	0.99925871	Down	Possible	0.00865801	-0.104412736	0.007210645	-0.044864665	-0.163960807	0.114499395	no	yes
Frontal cortex	FrC_ExN_L6ITCar3	ATP1B1	481	0.702742772	Up	Probable	1	0.416726587	0.000755467	0.651230568	0.182222606	0.042227544	no	yes
Frontal cortex	FrC_ExN_L6ITCar3	CCDC144A	9720	0.919940697	Up	Probable	1	0.310442444	0.000634258	0.466276006	0.154608882	0.039891518	no	yes
Frontal cortex	FrC_ExN_L6ITCar3	CLSTN1	22883	0.957746479	Up	Probable	1	0.188116249	6.42E-07	0.264139471	0.112093027	0.001727383	no	yes
Frontal cortex	FrC_ExN_L6ITCar3	GRM1	2911	0.910303929	Up	Probable	1	0.220209472	9.77E-06	0.376552668	0.063866276	0.007508536	no	yes
Frontal cortex	FrC_ExN_L6ITCar3	ROBO1	6091	0.897702001	Up	Probable	1	0.294635131	3.96E-05	0.429704529	0.159565733	0.014325363	no	yes
Frontal cortex	FrC_ExN_L6ITCar3	RTN3	10313	0.985915493	Up	Probable	1	0.20573711	1.40E-05	0.29447287	0.117001349	0.008507236	no	yes
Frontal cortex	FrC_ExN_L6ITCar3	TENM2	57451	0.955522609	Up	Probable	1	0.222386145	0.000128394	0.383757764	0.061014525	0.019726883	no	yes
Frontal cortex	FrC_ExN_L6ITCar3	RPS6KA5	9252	0.922905856	Up	Probable	1	0.192412464	0.000684244	0.286564031	0.098260897	0.041356066	no	no
Frontal cortex	FrC_ExN_L6ITCar3	AKAP9	10142	0.962935508	Up	Probable	0.909091	0.175178904	0.000734426	0.281660418	0.06869739	0.042227544	no	yes
Frontal cortex	FrC_ExN_L6ITCar3	CLIP1	6249	0.95181616	Up	Probable	0.909091	0.176949687	0.000486726	0.260184123	0.09371525	0.036352339	no	yes
Frontal cortex	FrC_ExN_L6ITCar3	MACROD2	140733	0.987398073	Up	Probable	0.81746	0.271881853	0.001656716	0.634193099	-0.090429393	0.060462285	yes	yes
Frontal cortex	FrC_ExN_L6ITCar3	CCDC88A	55704	0.981467754	Up	Probable	0.801587	0.201858587	0.001780046	0.394081017	0.009636157	0.062562259	no	yes
Frontal cortex	FrC_ExN_L6ITCar3	ANKRD12	23253	0.983691623	Up	Probable	0.793651	0.183179444	0.001899887	0.277127596	0.089231293	0.064059464	no	yes
Frontal cortex	FrC_ExN_L6ITCar3	SIK3	23387	0.964418087	Up	Probable	0.74026	0.173341855	0.001482076	0.488207588	-0.141523877	0.057383415	no	no
Frontal cortex	FrC_ExN_L6ITCar3	ARHGAP32	9743	0.994810971	Up	Probable	0.727273	0.163159484	0.000208237	0.55697124	-0.230652272	0.024555562	no	yes
Frontal cortex	FrC_ExN_L6ITCar3	DDX24	57062	0.788732394	Up	Probable	0.727273	0.157590972	0.000526091	0.240361438	0.074820506	0.037416508	no	yes
Frontal cortex	FrC_ExN_L6ITCar3	DTNB	1838	0.913269088	Up	Probable	0.727273	0.164397013	9.59E-05	0.249176843	0.079617184	0.017520665	no	yes
Frontal cortex	FrC_ExN_L6ITCar3	MAPK14	1432	0.922164566	Up	Probable	0.727273	0.158264323	7.36E-05	0.230365107	0.086163539	0.016661594	no	yes
Frontal cortex	FrC_ExN_L6ITCar3	MAP1A	4130	0.448480356	Up	Probable	0.636364	0.149389982	6.45E-05	0.240187471	0.058592494	0.016541963	no	yes
Frontal cortex	FrC_ExN_L6ITCar3	DGKG	1608	0.679762787	Up	Probable	0.545455	0.14270646	0.000523836	0.210548216	0.074864704	0.037416508	no	yes
Frontal cortex	FrC_ExN_L6ITCar3	ELAVL3	1995	0.957746479	Up	Probable	0.545455	0.145662588	0.001030261	0.229765485	0.061559691	0.049466334	no	yes
Frontal cortex	FrC_ExN_L6ITCar3	FNIP1	96459	0.959970348	Up	Probable	0.545455	0.143224934	0.000968141	0.233264437	0.053185431	0.048279137	no	yes
Frontal cortex	FrC_ExN_L6ITCar3	NFIA	4774	0.637509266	Up	Probable	0.545455	0.144690567	6.41E-06	0.21925815	0.070122984	0.005747866	no	yes
Frontal cortex	FrC_ExN_L6ITCar3	YAF2	10138	0.865085248	Up	Probable	0.545455	0.140190554	9.15E-07	0.206378165	0.074002944	0.001968679	no	yes
Frontal cortex	FrC_ExN_L6ITCar3	CUL1	8454	0.842846553	Up	Possible	0.454545	0.139682748	5.97E-05	0.206377527	0.07298797	0.016541963	no	yes
Frontal cortex	FrC_ExN_L6ITCar3	FBXL5	26234	0.834692365	Up	Possible	0.454545	0.136242004	1.24E-05	0.201405022	0.071078987	0.008507236	no	yes
Frontal cortex	FrC_ExN_L6ITCar3	HSPA9	3313	0.641215715	Up	Possible	0.454545	0.13267118	1.39E-06	0.182126603	0.083215756	0.002489049	no	yes
Frontal cortex	FrC_ExN_L6ITCar3	INPP5A	3632	0.844329133	Up	Possible	0.454545	0.137182782	4.22E-05	0.197967435	0.076398128	0.014653216	no	yes
Frontal cortex	FrC_ExN_L6ITCar3	PAN3	255967	0.926612305	Up	Possible	0.454545	0.134510157	0.000163386	0.206429007	0.062591308	0.022243207	no	yes
Frontal cortex	FrC_ExN_L6ITCar3	PRNP	5621	0.790214974	Up	Possible	0.454545	0.132875028	0.000186037	0.200417878	0.065332177	0.024055665	no	yes
Frontal cortex	FrC_ExN_L6ITCar3	SMAP1	60682	0.947368421	Up	Possible	0.454545	0.133023074	0.000776364	0.191472173	0.074573974	0.042384742	no	yes
Frontal cortex	FrC_ExN_L6ITCar3	TMTC1	83857	0.639733136	Up	Possible	0.454545	0.134585206	6.35E-05	0.191153561	0.078016851	0.016541963	no	yes
Frontal cortex	FrC_ExN_L6ITCar3	USP47	55031	0.896960712	Up	Possible	0.454545	0.132444449	6.73E-05	0.187621035	0.077267864	0.016661594	no	yes
Frontal cortex	FrC_ExN_L6ITCar3	YWHAH	7533	0.85544848	Up	Possible	0.349928	0.133187516	0.002021669	0.202671182	0.06370385	0.066492516	no	yes
Frontal cortex	FrC_ExN_L6ITCar3	CAMKK1	84254	0.81171238	Up	Possible	0.335498	0.138361956	0.002249134	0.219174981	0.057548931	0.069509878	no	no
Frontal cortex	FrC_ExN_L6ITCar3	LRRTM4	80059	0.913269088	Up	Possible	0.333333	0.272142965	0.004495001	0.422139731	0.122146199	0.09450353	no	yes
Frontal cortex	FrC_ExN_L6ITCar3	HERC1	8925	0.993328391	Up	Possible	0.30303	0.15514293	0.003312829	0.277577678	0.032708181	0.083916918	no	no
Frontal cortex	FrC_ExN_L6ITCar3	ANKRD24	170961	0.770941438	Up	Possible	0.272727	0.117533997	0.000805176	0.178285511	0.056782483	0.043515921	no	yes
Frontal cortex	FrC_ExN_L6ITCar3	KDM5A	5927	0.896219422	Up	Possible	0.272727	0.118556178	0.000332383	0.17796872	0.059143635	0.030294753	no	yes
Frontal cortex	FrC_ExN_L6ITCar3	MIA3	375056	0.729429207	Up	Possible	0.272727	0.114537922	0.000509194	0.166357021	0.062718823	0.037254309	no	yes
Frontal cortex	FrC_ExN_L6ITCar3	MON2	23041	0.981467754	Up	Possible	0.272727	0.117346086	0.001039909	0.170692502	0.063999671	0.049707645	no	yes
Frontal cortex	FrC_ExN_L6ITCar3	PRRT2	112476	0.717568569	Up	Possible	0.272727	0.121174664	0.000108678	0.169762123	0.072587204	0.017982076	no	yes
Frontal cortex	FrC_ExN_L6ITCar3	SLC41A2	84102	0.90659748	Up	Possible	0.272727	0.115969237	1.50E-05	0.159602353	0.072336121	0.008507236	no	yes
Frontal cortex	FrC_ExN_L6ITCar3	TBC1D32	221322	0.946627131	Up	Possible	0.272727	0.119828674	0.000467053	0.187414897	0.052242452	0.036133374	no	yes
Frontal cortex	FrC_ExN_L6ITCar3	TSPYL2	64061	0.494440326	Up	Possible	0.272727	0.117238038	0.000615684	0.174992549	0.059483528	0.039827946	no	yes
Frontal cortex	FrC_ExN_L6ITCar3	CEP350	9857	0.911786509	Up	Possible	0.270563	0.11434406	0.001087676	0.186627316	0.042060803	0.050525726	no	yes
Frontal cortex	FrC_ExN_L6ITCar3	TBCD	6904	0.919940697	Up	Possible	0.257576	0.115580821	0.001259474	0.205433047	0.025728595	0.05468921	no	no
Frontal cortex	FrC_ExN_L6ITCar3	TFDP2	7029	0.912527798	Up	Possible	0.255411	0.146649017	0.003347869	0.233271669	0.060026365	0.084323956	no	yes
Frontal cortex	FrC_ExN_L6ITCar3	PPM1E	22843	0.968865827	Up	Possible	0.238095	0.14835901	0.003615388	0.263194142	0.033523878	0.087575449	no	yes
Frontal cortex	FrC_ExN_L6ITCar3	SERINC1	57515	0.66864344	Up	Possible	0.238095	0.135326056	0.003172205	0.292874922	-0.022222809	0.082119297	no	yes
Frontal cortex	FrC_ExN_L6ITCar3	TSPYL1	7259	0.823573017	Up	Possible	0.229437	0.142409607	0.003836213	0.22335726	0.061461953	0.089859575	no	yes
Frontal cortex	FrC_ExN_L6ITCar3	SEZ6L2	26470	0.654558933	Up	Possible	0.21645	0.116512111	0.00186504	0.188897456	0.044126766	0.063677783	no	yes
Frontal cortex	FrC_ExN_L6ITCar3	ZFYVE28	57732	0.949592291	Up	Possible	0.209235	0.136354079	0.003395435	0.219193926	0.053514231	0.085076887	no	yes
Frontal cortex	FrC_ExN_L6ITCar3	GNAS	2778	0.732394366	Up	Possible	0.206349	0.227440394	0.005522774	0.394628357	0.060252431	0.102844316	no	yes
Frontal cortex	FrC_ExN_L6ITCar3	CKAP5	9793	0.813194959	Up	Possible	0.181818	0.110085	3.58E-05	0.165577728	0.054592272	0.014325363	no	yes
Frontal cortex	FrC_ExN_L6ITCar3	DZIP1	22873	0.881393625	Up	Possible	0.181818	0.109797356	7.31E-05	0.159808091	0.059786621	0.016661594	no	yes
Frontal cortex	FrC_ExN_L6ITCar3	ERCC5	2073	0.723498888	Up	Possible	0.181818	0.112725077	1.68E-06	0.156044655	0.069405499	0.002532283	no	yes
Frontal cortex	FrC_ExN_L6ITCar3	HLCS	3141	0.805782061	Up	Possible	0.181818	0.105767093	0.000226597	0.154734617	0.056799569	0.02512423	no	yes
Frontal cortex	FrC_ExN_L6ITCar3	PCMT1	5110	0.838398814	Up	Possible	0.181818	0.108485349	8.63E-05	0.151357713	0.065612986	0.017520665	no	yes
Frontal cortex	FrC_ExN_L6ITCar3	ROCK1	6093	0.869532987	Up	Possible	0.181818	0.111454402	0.000630536	0.177921329	0.044987476	0.039890663	no	yes
Frontal cortex	FrC_ExN_L6ITCar3	SPAG9	9043	0.910303929	Up	Possible	0.181818	0.105726626	0.000214436	0.16475362	0.046699632	0.024555562	no	yes
Frontal cortex	FrC_ExN_L6ITCar3	WDR33	55339	0.842846553	Up	Possible	0.181818	0.104407525	0.000300807	0.159172184	0.049642865	0.029697294	no	yes
Frontal cortex	FrC_ExN_L6ITCar3	SYT16	83851	0.977020015	Up	Possible	0.181818	0.104991869	0.000543977	0.61609655	-0.406112813	0.03769061	yes	no
Frontal cortex	FrC_ExN_L6ITCar3	ECPAS	23392	0.922164566	Up	Possible	0.181818	0.104476848	0.000363849	0.151025424	0.057928272	0.032277428	no	no
Frontal cortex	FrC_ExN_L6ITCar3	WDR37	22884	0.875463306	Up	Possible	0.181818	0.106987456	9.32E-05	0.172811	0.041163911	0.017520665	no	no
Frontal cortex	FrC_ExN_L6ITCar3	XRCC5	7520	0.825055597	Up	Possible	0.181818	0.108636942	0.000746548	0.177799313	0.039474571	0.042227544	no	no
Frontal cortex	FrC_ExN_L6ITCar3	STRN3	29966	0.931060044	Up	Possible	0.181818	0.110732448	0.00044527	0.172706279	0.048758617	0.035212374	no	no
Frontal cortex	FrC_ExN_L6ITCar3	MED13	9969	0.914010378	Up	Possible	0.178932	0.108177091	0.001126149	0.165485348	0.050868834	0.050903845	no	yes
Frontal cortex	FrC_ExN_L6ITCar3	PREPL	9581	0.939214233	Up	Possible	0.17316	0.138760272	0.004122487	0.230795678	0.046724866	0.092093551	no	yes
Frontal cortex	FrC_ExN_L6ITCar3	SETD2	29072	0.955522609	Up	Possible	0.17316	0.123194872	0.003319481	0.191544324	0.054845421	0.083916918	no	yes
Frontal cortex	FrC_ExN_L6ITCar3	DST	667	0.99851742	Up	Possible	0.170996	0.119410288	0.002586113	0.210027204	0.028793373	0.074298383	no	yes
Frontal cortex	FrC_ExN_L6ITCar3	KNDC1	85442	0.753891772	Up	Possible	0.168831	0.110130653	0.001370387	0.165633468	0.054627838	0.056429498	no	yes
Frontal cortex	FrC_ExN_L6ITCar3	ATP1A3	478	0.492216457	Up	Possible	0.165945	0.131932233	0.004266452	0.359328494	-0.095464028	0.093517679	no	yes
Frontal cortex	FrC_ExN_L6ITCar3	APLP2	334	0.815418829	Up	Possible	0.152958	0.12425844	0.003896824	0.19296739	0.055549489	0.089859575	no	yes
Frontal cortex	FrC_ExN_L6ITCar3	CLTC	1213	0.850259451	Up	Possible	0.137085	0.106320238	0.002140895	0.172515236	0.04012524	0.068322911	no	yes
Frontal cortex	FrC_ExN_L6ITCar3	SEC63	11231	0.80726464	Up	Possible	0.0995671	0.114358662	0.004236389	0.183021735	0.04569559	0.093365506	no	yes
Frontal cortex	FrC_ExN_L6ITCar3	SKP1	6500	0.771682728	Up	Possible	0.0909091	0.104164063	0.000471647	0.152120534	0.056207592	0.036133374	no	yes
Frontal cortex	FrC_ExN_L6ITCar3	SV2A	9900	0.645663454	Up	Possible	0.0909091	0.103509451	0.001059687	0.156149689	0.050869214	0.050094948	no	yes
Frontal cortex	FrC_ExN_L6ITCar3	TUT4	23318	0.911786509	Up	Possible	0.0909091	0.101387392	0.000131102	0.147346554	0.05542823	0.019844817	no	yes
Frontal cortex	FrC_ExN_L6ITCar3	TXNDC16	57544	0.8102298	Up	Possible	0.0909091	0.100314949	0.000687633	0.151324308	0.049305589	0.041356066	no	yes
Frontal cortex	FrC_ExN_L6ITCar3	MTCH1	23787	0.670867309	Up	Possible	0.0909091	0.095553171	0.000171625	0.137217245	0.053889097	0.023072853	no	no
Frontal cortex	FrC_ExN_L6ITCar3	UBR4	23352	0.847294292	Up	Possible	0.0909091	0.098815916	0.000676404	0.1517582	0.045873632	0.041333684	no	no
Frontal cortex	FrC_ExN_L6ITCar3	SLC22A23	63027	0.660489251	Up	Possible	0.0909091	0.100503675	0.000381104	0.148883355	0.052123996	0.032790171	no	no
Frontal cortex	FrC_ExN_L6ITCar3	RNPC3	55599	0.946627131	Up	Possible	0.0865801	0.177133686	0.006317822	0.374175307	-0.019907935	0.109241438	no	no
Frontal cortex	FrC_ExN_L6ITCar3	PDE4DIP	9659	0.924388436	Up	Possible	0.0858586	0.099486673	0.00128282	0.153648173	0.045325173	0.054821964	no	yes
Frontal cortex	FrC_ExN_L6ITCar3	KLHL24	54800	0.85618977	Up	Possible	0.0844156	0.098742818	0.001374666	0.158030273	0.039455364	0.056429498	no	no
Frontal cortex	FrC_ExN_L6ITCar3	DENND4A	10260	0.954781319	Up	Possible	0.0836941	0.105224444	0.003375215	0.187351254	0.023097634	0.084814115	no	yes
Frontal cortex	FrC_ExN_L6ITCar3	WRN	7486	0.8102298	Up	Possible	0.0822511	0.096545441	0.001498571	0.157551605	0.035539277	0.057383415	no	yes
Frontal cortex	FrC_ExN_L6ITCar3	YWHAE	7531	0.844329133	Up	Possible	0.0786436	0.097570062	0.001592962	0.145979722	0.049160403	0.0590769	yes	no
Frontal cortex	FrC_ExN_L6ITCar3	FBXO42	54455	0.849518162	Up	Possible	0.0735931	0.096375152	0.001738821	0.150336759	0.042413545	0.062151643	no	no
Frontal cortex	FrC_ExN_L6ITCar3	ZNF780B	163131	0.794662713	Up	Possible	0.0721501	0.099019533	0.001900365	0.154976614	0.043062452	0.064059464	no	yes
Frontal cortex	FrC_ExN_L6ITCar3	CKB	1152	0.42624166	Up	Possible	0.0707071	0.149815661	0.005976199	0.385273651	-0.085642329	0.107302198	no	yes
Frontal cortex	FrC_ExN_L6ITCar3	WWOX	51741	0.917716827	Up	Possible	0.0692641	0.16361253	0.006377866	0.272006336	0.055218723	0.109750319	no	yes
Frontal cortex	FrC_ExN_L6ITCar3	KIAA1328	57536	0.885841364	Up	Possible	0.0685426	0.099551232	0.00210937	0.156280371	0.042822093	0.067922993	no	yes
Frontal cortex	FrC_ExN_L6ITCar3	TMEM41B	440026	0.755374351	Up	Possible	0.0685426	0.101593983	0.002098512	0.154740204	0.048447762	0.067899177	no	yes
Frontal cortex	FrC_ExN_L6ITCar3	DYNC1H1	1778	0.967383247	Up	Possible	0.0620491	0.106912676	0.004353693	0.171271751	0.042553601	0.093835608	no	yes
Frontal cortex	FrC_ExN_L6ITCar3	AKAP12	9590	0.818383988	Up	Possible	0.0606061	0.111187463	0.004440691	0.173375847	0.04899908	0.094220395	no	yes
Frontal cortex	FrC_ExN_L6ITCar3	SLC38A1	81539	0.854707191	Up	Possible	0.0584416	0.113461018	0.005409221	0.182070231	0.044851805	0.102274584	no	yes
Frontal cortex	FrC_ExN_L6ITCar3	PIP5K1A	8394	0.869532987	Up	Possible	0.0584416	0.116248869	0.005410901	0.190803416	0.041694322	0.102274584	no	no
Frontal cortex	FrC_ExN_L6ITCar3	PRKN	5071	0.979243884	Up	Possible	0.0577201	0.104160978	0.002482694	0.168619991	0.039701965	0.073657944	no	no
Frontal cortex	FrC_ExN_L6ITCar3	CCAR1	55749	0.873239437	Up	Possible	0.0562771	0.103319534	0.002722747	0.158631261	0.048007808	0.075640525	no	no
Frontal cortex	FrC_ExN_L6ITCar3	PTPN13	5783	0.85767235	Up	Possible	0.046176	0.104474339	0.005160492	0.174851766	0.034096911	0.100104737	no	no
Frontal cortex	FrC_ExN_L6ITCar3	ATL1	51062	0.865826538	Up	Possible	0.044733	0.108555026	0.005190309	0.181639457	0.035470596	0.100218626	no	no
Frontal cortex	FrC_ExN_L6ITCar3	AMPH	273	0.970348406	Up	Possible	0.040404	0.12748035	0.006017068	0.214422662	0.040538039	0.107855943	no	no
Frontal cortex	FrC_ExN_L6ITCar3	NEMF	9147	0.889547813	Up	Possible	0.0396825	0.098909981	0.003738903	0.158328039	0.039491922	0.088623287	no	yes
Frontal cortex	FrC_ExN_L6ITCar3	MROH1	727957	0.841363973	Up	Possible	0.0396825	0.097513254	0.003689163	0.158962103	0.036064405	0.088367368	no	no
Frontal cortex	FrC_ExN_L6ITCar3	MAP3K2	10746	0.896960712	Up	Possible	0.038961	0.108768658	0.005433243	0.176542576	0.040994741	0.102325039	no	no
Frontal cortex	FrC_ExN_L6ITCar3	STXBP1	6812	0.987398073	Up	Possible	0.030303	0.10081087	0.00444018	0.154684768	0.046936972	0.094220395	no	yes
Frontal cortex	FrC_ExN_L6ITCar3	GRIK4	2900	0.386212009	Up	Possible	0.0281385	0.11467512	0.006084264	0.204259622	0.025090618	0.10818811	no	no
Frontal cortex	FrC_ExN_L6ITCar3	COX7A2	1347	0.298739807	Up	Possible	0.017316	0.108479335	0.006132008	0.184924619	0.03203405	0.10818811	no	no
Frontal cortex	FrC_ExN_L6ITCar3	PPP1R12A	4659	0.965900667	Up	Possible	0.01443	0.101483358	0.005775614	0.211773038	-0.008806321	0.10546133	no	no
Frontal cortex	FrC_ExN_L6ITCar3	KCNK1	3775	0.776871757	Up	Possible	0.00937951	0.100118441	0.0062816	0.1634432	0.036793682	0.109020658	no	no
Frontal cortex	FrC_ExN_L6ITCar3	COP1	64326	0.971830986	Up	Possible	0.00865801	0.106113418	0.007186634	0.212712026	-0.000485189	0.114499395	no	no
Frontal cortex	FrC_ExN_L6ITCar3	CYP51A1	1595	0.544106746	Up	Possible	0.00793651	0.095431683	0.006553064	0.160684114	0.030179253	0.110354542	no	yes
Frontal cortex	FrC_ExN_L6ITCar3	RIF1	55183	0.854707191	Up	Possible	0.00577201	0.099675136	0.006854612	0.160498076	0.038852195	0.1132239	no	yes
Frontal cortex	FrC_ExN_L6ITCar3	SLC35F3	148641	0.731653076	Up	Possible	0.00577201	0.097636103	0.006804795	0.174826915	0.020445291	0.113115263	no	no
Frontal cortex	FrC_ExN_L6ITCar3	SRPK2	6733	0.986656783	Up	Possible	0.002886	0.099203782	0.007377206	0.159923376	0.038484188	0.116337027	no	no
Frontal cortex	FrC_InN_CGE_LAMP5	SAMD4A	23034	0.789393167	Down	Probable	0.636364	-0.155710557	3.58E-06	-0.098829517	-0.212591597	0.018240243	no	yes
Frontal cortex	FrC_InN_CGE_LAMP5	CDH13	1012	0.875063743	Down	Probable	0.515873	-0.412842274	8.46E-05	-0.2411698	-0.584514747	0.08371474	no	yes
Frontal cortex	FrC_InN_CGE_LAMP5	NYAP2	57624	0.959204488	Down	Possible	0.468975	-0.17718601	7.88E-05	-0.075966348	-0.278405671	0.08371474	no	yes
Frontal cortex	FrC_InN_CGE_LAMP5	TIAM2	26230	0.945945946	Down	Possible	0.328283	-0.155201377	4.59E-05	-0.080039189	-0.230363564	0.08371474	no	no
Frontal cortex	FrC_InN_CGE_LAMP5	ARHGAP31	57514	0.733299337	Down	Possible	0.328283	-0.148703664	4.56E-05	-0.084629364	-0.212777964	0.08371474	no	no
Frontal cortex	FrC_InN_CGE_LAMP5	EPHA4	2043	0.625701173	Down	Possible	0.0880231	-0.113042283	0.000101241	-0.058196578	-0.167887987	0.085877601	no	no
Frontal cortex	FrC_InN_CGE_LAMP5	HECW2	57520	0.983681795	Down	Possible	0.015873	-0.201405159	0.000291263	-0.112363622	-0.290446697	0.137200216	no	no
Frontal cortex	FrC_InN_CGE_LAMP5	KCNH5	27133	0.79500255	Down	Possible	0.01443	-0.18049321	0.000259323	-0.07908856	-0.28189786	0.137200216	no	no
Frontal cortex	FrC_InN_CGE_LAMP5	PRKCE	5581	0.994900561	Down	Possible	0.004329	-0.147584603	0.000355693	-0.073663595	-0.22150561	0.140058303	no	no
Frontal cortex	FrC_InN_CGE_LAMP5	PLAGL1	5325	0.779704233	Down	Possible	0.004329	-0.142444027	0.000357678	-0.073933464	-0.210954589	0.140058303	no	no
Frontal cortex	FrC_InN_CGE_LAMP5	CIRBP	1153	0.804691484	Down	Possible	0.001443	-0.100811081	0.000280556	-0.036953085	-0.164669077	0.137200216	no	yes
Frontal cortex	FrC_InN_CGE_LAMP5	KCNT2	343450	0.831718511	Up	Probable	1	0.226978192	2.13E-06	0.316507519	0.137448866	0.018240243	no	yes
Frontal cortex	FrC_InN_CGE_LAMP5	KHDRBS2	202559	0.653748088	Up	Probable	0.515873	0.193155283	9.05E-05	0.454046264	-0.067735698	0.08371474	no	yes
Frontal cortex	FrC_InN_CGE_LAMP5	PHF3	23469	0.820499745	Up	Possible	0.328283	0.149005993	8.69E-05	0.223974303	0.074037682	0.08371474	no	yes
Frontal cortex	FrC_InN_CGE_LAMP5	ZNF451	26036	0.800101989	Up	Possible	0.234488	0.131258281	8.20E-05	0.191222347	0.071294214	0.08371474	no	yes
Frontal cortex	FrC_InN_CGE_LAMP5	MAP1B	4131	0.640489546	Up	Possible	0.134921	0.292337428	0.000166157	0.580947093	0.003727763	0.112753866	no	yes
Frontal cortex	FrC_InN_CGE_LAMP5	CDK17	5128	0.754207037	Up	Possible	0.108225	0.116456976	0.000128434	0.172263791	0.060650161	0.093380676	no	yes
Frontal cortex	FrC_InN_CGE_LAMP5	AKT3	10000	0.962264151	Up	Possible	0.015873	0.240708195	0.000259068	0.535244568	-0.053828178	0.137200216	no	no
Frontal cortex	FrC_InN_CGE_LAMP5	GRID2	2895	0.768485467	Up	Possible	0.00793651	0.245115552	0.000368441	0.35525302	0.134978083	0.140058303	no	yes
Frontal cortex	FrC_InN_CGE_LAMP5	DDHD1	80821	0.82763896	Up	Possible	0.0021645	0.118853972	0.000371507	0.184045688	0.053662256	0.140058303	no	no
Frontal cortex	FrC_InN_CGE_NDNF	CEP164	22897	0.64434045	Down	Possible	0.272727	-0.119446038	1.89E-06	-0.07848637	-0.160405705	0.008933727	no	no
Frontal cortex	FrC_InN_CGE_NDNF	GABRG3	2567	0.947937994	Down	Possible	0.151515	-0.151271435	7.94E-05	-0.072035458	-0.230507412	0.111457985	no	no
Frontal cortex	FrC_InN_CGE_NDNF	FAM135A	57579	0.79409184	Up	Possible	0.021645	0.096524609	6.87E-05	0.140558705	0.052490514	0.111457985	no	no
Frontal cortex	FrC_InN_CGE_VIP	RUNDC3B	154661	0.849837486	Up	Possible	0.163059	0.104649842	9.63E-06	0.151042835	0.058256849	0.06227515	no	yes
Frontal cortex	FrC_InN_MGE_LAMP5	FAM131A	131408	0.428927681	Down	Possible	0.023088	-0.163653384	1.41E-05	-0.096467059	-0.230839709	0.115038572	no	no
Frontal cortex	FrC_InN_MGE_LAMP5	SPCS1	28972	0.335411471	Down	Possible	0.017316	-0.162488839	7.18E-05	-0.088145222	-0.236832456	0.115038572	yes	no
Frontal cortex	FrC_InN_MGE_LAMP5	ITGB5	3693	0.667082294	Down	Possible	0.00721501	-0.137094064	0.000199302	-0.057056946	-0.217131183	0.133271469	no	no
Frontal cortex	FrC_InN_MGE_LAMP5	PPM1B	5495	0.862842893	Down	Possible	0.00577201	-0.128896143	0.000104011	-0.072606881	-0.185185405	0.133271469	no	no
Frontal cortex	FrC_InN_MGE_LAMP5	MXRA7	439921	0.733167082	Down	Possible	0.00577201	-0.122669218	0.00023356	-0.051028039	-0.194310398	0.133271469	no	no
Frontal cortex	FrC_InN_MGE_LAMP5	SRSF5	6430	0.826683292	Down	Possible	0.004329	-0.120907715	0.000233764	-0.050203457	-0.191611973	0.133271469	no	no
Frontal cortex	FrC_InN_MGE_LAMP5	KCNT2	343450	0.748129676	Up	Possible	0.0238095	0.2493058	6.17E-05	0.36823267	0.13037893	0.115038572	no	yes
Frontal cortex	FrC_InN_MGE_LAMP5	TTC17	55761	0.92394015	Up	Possible	0.0238095	0.221766715	3.55E-05	0.438874105	0.004659326	0.115038572	no	no
Frontal cortex	FrC_InN_MGE_LAMP5	GRID2	2895	0.635910224	Up	Possible	0.01443	0.180948631	0.000182239	0.265206391	0.096690871	0.133271469	no	no
Frontal cortex	FrC_InN_MGE_LAMP5	NELL1	4745	0.366583541	Up	Possible	0.010101	0.154816016	0.000209552	0.298304262	0.011327771	0.133271469	no	no
Frontal cortex	FrC_InN_MGE_LAMP5	PRH1	5554	0.927680798	Up	Possible	0.00865801	0.143698334	0.000165821	0.218121707	0.069274961	0.133271469	no	no
Frontal cortex	FrC_InN_MGE_LAMP5	NCOA1	8648	0.981296758	Up	Possible	0.00865801	0.147319834	0.000122638	0.211542383	0.083097285	0.133271469	no	no
Frontal cortex	FrC_InN_MGE_LAMP5	MALT1	10892	0.579800499	Up	Possible	0.00721501	0.13138157	0.00022624	0.188704861	0.07405828	0.133271469	no	no
Frontal cortex	FrC_InN_MGE_SST	PDZRN4	29951	0.463549337	Down	Probable	1	-0.209355972	4.26E-05	-0.117392257	-0.301319687	0.04180061	no	yes
Frontal cortex	FrC_InN_MGE_SST	SOX5	6660	0.763346834	Down	Probable	1	-0.2183275	4.30E-06	-0.136912128	-0.299742872	0.012647098	no	yes
Frontal cortex	FrC_InN_MGE_SST	COL25A1	84570	0.800994109	Down	Probable	0.909091	-0.17571746	2.26E-06	-0.109775152	-0.241659768	0.009966775	no	yes
Frontal cortex	FrC_InN_MGE_SST	ZNF385D	79750	0.913291605	Down	Probable	0.727273	-0.159735571	2.47E-05	-0.091197109	-0.228274034	0.036381821	no	yes
Frontal cortex	FrC_InN_MGE_SST	BCL2	596	0.644698085	Down	Possible	0.37518	-0.138213332	0.000108783	-0.077152159	-0.199274505	0.073913674	no	no
Frontal cortex	FrC_InN_MGE_SST	PIP5K1B	8395	0.866531664	Down	Possible	0.363636	-0.128529475	1.20E-07	-0.069855353	-0.187203598	0.001058763	no	yes
Frontal cortex	FrC_InN_MGE_SST	ELAVL2	1993	0.91890648	Down	Possible	0.272727	-0.119352208	6.16E-05	-0.063991879	-0.174712538	0.049498876	no	yes
Frontal cortex	FrC_InN_MGE_SST	RCAN1	1827	0.466310751	Down	Possible	0.272727	-0.121572901	9.64E-06	-0.065585063	-0.177560739	0.021290567	no	yes
Frontal cortex	FrC_InN_MGE_SST	TOX3	27324	0.661910898	Down	Possible	0.272727	-0.121863097	4.02E-05	-0.071766104	-0.17196009	0.04180061	no	yes
Frontal cortex	FrC_InN_MGE_SST	VWC2	375567	0.547680412	Down	Possible	0.137085	-0.176998138	0.000319045	-0.096295796	-0.25770048	0.108389267	no	no
Frontal cortex	FrC_InN_MGE_SST	OSBPL3	26031	0.769145803	Down	Possible	0.0909091	-0.096897596	5.50E-05	-0.05496241	-0.138832782	0.04860973	no	no
Frontal cortex	FrC_InN_MGE_SST	SLC8A3	6547	0.817470545	Down	Possible	0.0909091	-0.095761081	3.29E-05	-0.049554655	-0.141967507	0.04153808	no	no
Frontal cortex	FrC_InN_MGE_SST	SEMA6D	80031	0.457934462	Down	Possible	0.033189	-0.108508531	0.000281093	-0.054718367	-0.162298696	0.104711005	no	no
Frontal cortex	FrC_InN_MGE_SST	GRK3	157	0.854289396	Down	Possible	0.004329	-0.106026158	0.000504121	-0.055532758	-0.156519558	0.129861665	no	no
Frontal cortex	FrC_InN_MGE_SST	CHN1	1123	0.601435935	Up	Probable	0.584416	0.178659215	0.000160314	0.260751855	0.096566576	0.080605325	no	yes
Frontal cortex	FrC_InN_MGE_SST	TBC1D32	221322	0.765095729	Up	Possible	0.181818	0.112972033	2.32E-05	0.160224218	0.065719848	0.036381821	no	yes
Frontal cortex	FrC_InN_MGE_SST	GPR137C	283554	0.789304124	Up	Possible	0.031746	0.124881422	0.000403891	0.187285211	0.062477633	0.117181068	no	yes
Frontal cortex	FrC_InN_MGE_SST	SLC39A10	57181	0.471005155	Up	Possible	0.015873	0.10757447	0.000396807	0.15616869	0.05898025	0.117181068	no	yes
Frontal cortex	FrC_InN_MGE_SST	FAIM2	23017	0.614506627	Up	Possible	0.000721501	0.099247181	0.000620087	0.146181574	0.052312787	0.140441851	no	no
Frontal cortex	FrC_InN_MGE_TAC1	CHN1	1123	0.727986187	Up	Possible	0.454545	0.132589912	5.12E-06	0.178192666	0.086987158	0.016841043	no	yes
Frontal cortex	FrC_InN_MGE_TAC1	CDK14	5218	0.94004081	Up	Possible	0.0281385	0.103790458	0.000115927	0.154063189	0.053517726	0.099977266	no	no
Frontal cortex	FrC_InN_MGE_TAC1	SYN3	8224	0.847119761	Up	Possible	0.0238095	0.185736385	0.000183125	0.27430242	0.097170349	0.127297761	no	yes
Frontal cortex	FrC_Micro	SYNDIG1	79953	0.840962441	Down	Probable	1	-0.503845677	4.27E-06	-0.266086849	-0.741604505	0.017955952	no	yes
Frontal cortex	FrC_Micro	WSB1	26118	0.596244131	Down	Probable	0.722222	-0.215312523	5.11E-05	-0.131927386	-0.29869766	0.10740636	no	no
Frontal cortex	FrC_Oligo	UGT8	7368	0.758670717	Down	Probable	0.818182	-0.167961533	6.74E-06	-0.106718447	-0.229204618	0.032315993	no	yes
Frontal cortex	FrC_Oligo	MOBP	4336	0.836605159	Down	Possible	0.198413	-0.242357515	0.000141241	-0.109306644	-0.375408386	0.111960702	no	yes
Frontal cortex	FrC_Oligo	STK39	27347	0.608015596	Down	Possible	0.109668	-0.126863005	7.36E-05	-0.076305993	-0.177420018	0.111960702	no	yes
Frontal cortex	FrC_Oligo	ZFYVE16	9765	0.864034093	Down	Possible	0.108225	-0.142225269	0.000199407	-0.049652443	-0.234798095	0.111960702	no	no
Frontal cortex	FrC_Oligo	CCNY	219771	0.658113071	Down	Possible	0.036075	-0.110461987	0.000221912	-0.058985348	-0.161938626	0.111960702	no	no
Frontal cortex	FrC_Oligo	SLC38A1	81539	0.215033776	Down	Possible	0.010101	-0.106026192	0.000220221	-0.022484762	-0.189567621	0.111960702	no	no
Frontal cortex	FrC_Oligo	NKAIN2	154215	0.90556286	Down	Possible	0.004329	-0.140251589	0.000370798	-0.055248071	-0.225255108	0.161600296	no	no
Frontal cortex	FrC_OPC	PLLP	51090	0.578071464	Down	Possible	0.125541	-0.141107017	5.64E-05	-0.083285048	-0.198928986	0.15542012	no	yes
Frontal cortex	FrC_OPC	KCTD1	284252	0.381302007	Down	Possible	0.041847	-0.106330485	6.72E-05	-0.057612728	-0.155048243	0.15542012	no	no
