# Supplementary material for: Disturbances of paraventricular thalamic nucleus neurons in bipolar disorder revealed by single-nucleus analysis
Source: Nat Commun. 2026 Jan 7;17:1338. doi: 10.1038/s41467-025-68094-5 (PMC12873406; doi:10.1038/s41467-025-68094-5)
Supplement: Supplementary file 3 — Supplementary Data 1-31 [file 41467_2025_68094_MOESM3_ESM.zip › SupplementaryData/DataS27.DEG-GO_Dx_withPMI.txt]

#### Gene ontology (GO) enrichment of DEGs by disease status, using PMI as an additional covariate
Region	Direction	Cluster	ONTOLOGY	GO ID	Description	Robustness	Fold-change	GeneRatio	BgRatio	pvalue	p.adjust	qvalue	Count	Gene
Medial thalamus	DOWN	Tha_ExN_CALB	CC	GO:1990351	transporter complex	0.993506	5.640018435	8/67	421/19886	8.26156E-05	0.000617443	0.000430242	8	SHISA9/KCNQ3/KCND2/KCNC2/CACNA1C/KCNB2/GRIN2A/KCNK2
Medial thalamus	DOWN	Tha_ExN_CALB	CC	GO:0034702	monoatomic ion channel complex	0.784271	7.914825871	8/67	300/19886	7.36559E-06	0.000116213	8.09784E-05	8	SHISA9/KCNQ3/KCND2/KCNC2/CACNA1C/KCNB2/GRIN2A/KCNK2
Medial thalamus	DOWN	Tha_ExN_CALB	CC	GO:0008076	voltage-gated potassium channel complex	0.78355	18.78518798	5/67	79/19886	6.93284E-06	0.000116213	8.09784E-05	5	KCNQ3/KCND2/KCNC2/KCNB2/KCNK2
Medial thalamus	DOWN	Tha_ExN_CALB	CC	GO:0099572	postsynaptic specialization	0.769841	8.57820723	10/67	346/19886	2.29769E-07	8.15681E-06	5.68376E-06	10	SHISA9/KCND2/SLC8A3/CACNA1C/GRM5/LRRC7/CTNND2/GRIN2A/DGKI/DLGAP4
Medial thalamus	DOWN	Tha_ExN_CALB	CC	GO:0043197	dendritic spine	0.727273	13.6462515	8/67	174/19886	1.22882E-07	6.35156E-06	4.42585E-06	8	SHISA9/KCND2/SLC8A3/GRM5/GRIN2A/DGKI/FARP1/FRMPD4
Medial thalamus	DOWN	Tha_ExN_CALB	CC	GO:0044309	neuron spine	0.727273	13.49118046	8/67	176/19886	1.34188E-07	6.35156E-06	4.42585E-06	8	SHISA9/KCND2/SLC8A3/GRM5/GRIN2A/DGKI/FARP1/FRMPD4
Medial thalamus	DOWN	Tha_ExN_CALB	CC	GO:0043204	perikaryon	0.715729	11.95191826	6/67	149/19886	1.09546E-05	0.000141414	9.85392E-05	6	KCND2/KCNC2/SLC8A3/CACNA1C/KCNB2/CTNND2
Medial thalamus	DOWN	Tha_ExN_CALB	BP	GO:0042551	neuron maturation	0.636364	18.42773438	3/64	48/18870	0.000577153	0.048313905	0.04366129	3	KCNQ3/GLDN/ANKS1A
Medial thalamus	DOWN	Tha_ExN_CALB	BP	GO:0034765	regulation of monoatomic ion transmembrane transport	0.612554	5.195484581	8/64	454/18870	0.000143492	0.016685815	0.015078976	8	KCNQ3/KCND2/KCNC2/CACNA1C/GRM5/DMD/KCNB2/GRIN2A
Medial thalamus	DOWN	Tha_ExN_CALB	CC	GO:0098978	glutamatergic synapse	0.599567	5.834023983	8/67	407/19886	6.52635E-05	0.000545142	0.000379862	8	SHISA9/KCND2/GRM5/PLXNA4/CADPS/GRIN2A/DLGAP4/FARP1
Medial thalamus	DOWN	Tha_ExN_CALB	BP	GO:0071805	potassium ion transmembrane transport	0.57215	6.793634793	5/64	217/18870	0.000843911	0.048313905	0.04366129	5	KCNQ3/KCND2/KCNC2/KCNB2/KCNK2
Medial thalamus	DOWN	Tha_ExN_CALB	BP	GO:0006813	potassium ion transport	0.536797	na	na	na	na	na	na	na	na
Medial thalamus	DOWN	Tha_ExN_CALB	BP	GO:0042391	regulation of membrane potential	0.506494	6.700994318	10/64	440/18870	2.10893E-06	0.002414726	0.002182189	10	KCNQ3/KCND2/KCNC2/SLC8A3/CUX2/CACNA1C/GRM5/DMD/GRIN2A/KCNK2
Medial thalamus	DOWN	Tha_ExN_PVALB_1	CC	GO:0031256	leading edge membrane	0.880952	na	na	na	na	na	na	na	na
Medial thalamus	DOWN	Tha_ExN_PVALB_1	CC	GO:0031252	cell leading edge	0.844877	na	na	na	na	na	na	na	na
Medial thalamus	DOWN	Tha_ExN_PVALB_1	CC	GO:0045211	postsynaptic membrane	0.753968	na	na	na	na	na	na	na	na
Medial thalamus	DOWN	Tha_ExN_PVALB_1	BP	GO:0042391	regulation of membrane potential	0.71645	na	na	na	na	na	na	na	na
Medial thalamus	DOWN	Tha_ExN_PVALB_1	BP	GO:0001558	regulation of cell growth	0.618326	na	na	na	na	na	na	na	na
Medial thalamus	DOWN	Tha_ExN_PVALB_1	BP	GO:0016049	cell growth	0.603175	na	na	na	na	na	na	na	na
Medial thalamus	DOWN	Tha_ExN_PVALB_1	CC	GO:0043197	dendritic spine	0.60101	na	na	na	na	na	na	na	na
Medial thalamus	DOWN	Tha_ExN_PVALB_1	CC	GO:0044309	neuron spine	0.60101	na	na	na	na	na	na	na	na
Medial thalamus	DOWN	Tha_ExN_PVALB_1	CC	GO:0030666	endocytic vesicle membrane	0.518759	na	na	na	na	na	na	na	na
Medial thalamus	DOWN	Tha_ExN_PVALB_1	CC	GO:0098984	neuron to neuron synapse	0.518759	na	na	na	na	na	na	na	na
Medial thalamus	DOWN	Tha_Micro_1	BP	GO:0090630	activation of GTPase activity	1	9.573820396	12/219	108/18870	4.62849E-09	1.18212E-05	1.06406E-05	12	TIAM1/TBC1D4/ARHGAP24/ABR/TBC1D12/TBC1D9/TBC1D22A/TBC1D5/ARHGAP22/USP6NL/AGAP1/TBCK
Medial thalamus	DOWN	Tha_Micro_1	MF	GO:0030695	GTPase regulator activity	0.961039	4.587301587	27/224	486/18496	4.45312E-11	8.21602E-09	7.40625E-09	27	TIAM1/TBC1D4/ARHGAP24/ABR/CCDC88A/TBC1D12/TRIO/TBC1D9/ARHGAP21/DENND4A/TBC1D22A/ARHGAP12/TBC1D5/VAV1/RGS12/ARHGAP22/DOCK4/RASAL2/USP6NL/AGAP1/RALGPS1/TBCK/MYCBP2/ARHGAP35/DOCK2/LRRK2/RABGAP1L
Medial thalamus	DOWN	Tha_Micro_1	MF	GO:0060589	nucleoside-triphosphatase regulator activity	0.961039	4.587301587	27/224	486/18496	4.45312E-11	8.21602E-09	7.40625E-09	27	TIAM1/TBC1D4/ARHGAP24/ABR/CCDC88A/TBC1D12/TRIO/TBC1D9/ARHGAP21/DENND4A/TBC1D22A/ARHGAP12/TBC1D5/VAV1/RGS12/ARHGAP22/DOCK4/RASAL2/USP6NL/AGAP1/RALGPS1/TBCK/MYCBP2/ARHGAP35/DOCK2/LRRK2/RABGAP1L
Medial thalamus	DOWN	Tha_Micro_1	CC	GO:0150034	distal axon	0.960317	3.930039526	12/220	276/19886	6.17111E-05	0.008516132	0.007113017	12	TIAM1/TANC1/PRKCB/CYFIP1/CXADR/MYO5A/ABL1/EXOC4/SLC8A1/CTNND1/RUFY3/LRRK2
Medial thalamus	DOWN	Tha_Micro_1	BP	GO:0043087	regulation of GTPase activity	0.831169	5.051983401	18/219	307/18870	2.08724E-08	2.6654E-05	2.39922E-05	18	TIAM1/TBC1D4/ARHGAP24/ABR/TBC1D12/TBC1D9/TBC1D22A/LRCH1/ARHGAP12/TBC1D5/VAV1/ARHGAP22/USP6NL/AGAP1/RALGPS1/TBCK/SNX18/LRRK2
Medial thalamus	DOWN	Tha_Micro_1	CC	GO:0030427	site of polarized growth	0.784271	5.22490804	10/220	173/19886	2.36761E-05	0.006534592	0.005457954	10	TIAM1/CYFIP1/CXADR/MYO5A/ABL1/EXOC4/COTL1/CTNND1/RUFY3/LRRK2
Medial thalamus	DOWN	Tha_Micro_1	MF	GO:0005543	phospholipid binding	0.650072	3.412042503	20/224	484/18496	1.92559E-06	0.000177635	0.000160128	20	KCNQ1/OSBPL1A/SNX29/MYOF/CCDC88A/PLD1/SYT17/SGK3/RCSD1/ITPR2/PITPNC1/RUBCNL/MPPE1/AXL/AGAP1/PIK3C2B/MAPKAP1/SNX18/FCHSD2/ARHGAP35
Medial thalamus	DOWN	Tha_Micro_1	BP	GO:0007264	small GTPase mediated signal transduction	0.608947	na	na	na	na	na	na	na	na
Medial thalamus	DOWN	Tha_Micro_1	CC	GO:0043197	dendritic spine	0.545455	na	na	na	na	na	na	na	na
Medial thalamus	DOWN	Tha_Micro_1	CC	GO:0044309	neuron spine	0.545455	na	na	na	na	na	na	na	na
Medial thalamus	DOWN	Tha_Micro_1	MF	GO:0030971	receptor tyrosine kinase binding	0.501443	na	na	na	na	na	na	na	na
Medial thalamus	DOWN	Tha_OPC	CC	GO:1990351	transporter complex	0.68254	na	na	na	na	na	na	na	na
Medial thalamus	UP	Tha_ExN_CALB	CC	GO:0098978	glutamatergic synapse	0.969697	4.482564299	10/109	407/19886	8.12324E-05	0.001473014	0.001162906	10	SV2A/RTN4/GRID2/YWHAH/SYT4/TIAM1/PRKAR1A/PTPRT/PURA/STXBP1
Medial thalamus	UP	Tha_ExN_CALB	BP	GO:0050804	modulation of chemical synaptic transmission	0.878788	5.409666877	15/107	489/18870	1.09167E-07	9.35969E-05	8.26532E-05	15	RTN4/NEFL/GRID2/MAP1A/YWHAH/SYT4/SNCG/GRIA3/CALB2/PREPL/MAP1B/ARF1/SYP/INA/STXBP1
Medial thalamus	UP	Tha_ExN_CALB	BP	GO:0099177	regulation of trans-synaptic signaling	0.878788	5.39862674	15/107	490/18870	1.12092E-07	9.35969E-05	8.26532E-05	15	RTN4/NEFL/GRID2/MAP1A/YWHAH/SYT4/SNCG/GRIA3/CALB2/PREPL/MAP1B/ARF1/SYP/INA/STXBP1
Medial thalamus	UP	Tha_ExN_CALB	CC	GO:0032279	asymmetric synapse	0.730159	5.511793564	10/109	331/19886	1.41501E-05	0.000549831	0.000434077	10	RTN4/GRID2/YWHAH/GRIA3/TIAM1/MAP1B/ATP1A1/ARF1/PTPRT/PJA2
Medial thalamus	UP	Tha_ExN_CALB	CC	GO:0043025	neuronal cell body	0.681818	5.22324159	14/109	489/19886	4.65651E-07	7.33357E-05	5.78966E-05	14	SV2A/MAP1A/SYT4/SNCG/SEZ6L2/THY1/UCHL1/TIAM1/MAP1B/OLFM1/SLC12A5/EPHA5/TUBB3/PURA
Medial thalamus	UP	Tha_ExN_CALB	BP	GO:0051960	regulation of nervous system development	0.681818	3.406000562	9/107	466/18870	0.001337194	0.038868327	0.034323685	9	RTN4/NEFL/GRID2/YWHAH/SYT4/THY1/TIAM1/MAP1B/EIF4G2
Medial thalamus	UP	Tha_ExN_CALB	CC	GO:0150034	distal axon	0.636364	6.610158224	10/109	276/19886	2.8712E-06	0.000156193	0.00012331	10	NEFL/SNCG/CALB2/THY1/TIAM1/KLC1/MAP1B/OLFM1/TUBB3/SYP
Medial thalamus	UP	Tha_ExN_CALB	BP	GO:0010975	regulation of neuron projection development	0.636364	na	na	na	na	na	na	na	na
Medial thalamus	UP	Tha_ExN_CALB	CC	GO:0030427	site of polarized growth	0.545455	7.381980167	7/109	173/19886	4.72229E-05	0.001167694	0.000921864	7	NEFL/THY1/TIAM1/KLC1/MAP1B/OLFM1/TUBB3
Medial thalamus	UP	Tha_ExN_CALB	CC	GO:1990351	transporter complex	0.533189	3.033450282	7/109	421/19886	0.008515507	0.059431284	0.046919435	7	GRID2/ATP1B1/GRIA3/UQCRB/CALM1/ATP1A1/SCN2B
Medial thalamus	UP	Tha_ExN_CALB	CC	GO:0014069	postsynaptic density	0.520924	5.212581913	9/109	315/19886	5.96549E-05	0.001279698	0.001010288	9	RTN4/GRID2/GRIA3/TIAM1/MAP1B/ATP1A1/ARF1/PTPRT/PJA2
Medial thalamus	UP	Tha_ExN_CALB	CC	GO:0060076	excitatory synapse	0.5	17.37527304	6/109	63/19886	1.24435E-06	8.46161E-05	6.68022E-05	6	GRID2/YWHAH/GRIA3/CALB2/SYP/STXBP1
Medial thalamus	UP	Tha_ExN_CALB	CC	GO:1904115	axon cytoplasm	0.5	na	na	na	na	na	na	na	na
Medial thalamus	UP	Tha_ExN_PVALB_1	BP	GO:0050804	modulation of chemical synaptic transmission	0.641414	6.678857952	9/52	489/18870	6.68935E-06	0.003386578	0.002906258	9	NEFL/SNCG/KCNQ3/GRID2/SYP/LRRC4C/RTN4/SNAP25/MAP1A
Medial thalamus	UP	Tha_ExN_PVALB_1	BP	GO:0099177	regulation of trans-synaptic signaling	0.641414	6.66522763	9/52	490/18870	6.80036E-06	0.003386578	0.002906258	9	NEFL/SNCG/KCNQ3/GRID2/SYP/LRRC4C/RTN4/SNAP25/MAP1A
Medial thalamus	UP	Tha_ExN_PVALB_1	BP	GO:0001508	action potential	0.555556	na	na	na	na	na	na	na	na
Medial thalamus	UP	Tha_ExN_VGLUT1	CC	GO:0030658	transport vesicle membrane	0.674603	na	na	na	na	na	na	na	na
Frontal cortex	UP	FrC_ExN_L5IT_3	BP	GO:0007409	axonogenesis	0.776335	na	na	na	na	na	na	na	na
Frontal cortex	UP	FrC_ExN_L6ITCar3	CC	GO:0014069	postsynaptic density	1	5.537733222	10/114	315/19886	1.37081E-05	0.001192602	0.001072596	10	RTN3/GRM1/CLSTN1/AKAP9/DTNB/ARHGAP32/PRNP/PRRT2/PRKN/GRIK4
Frontal cortex	UP	FrC_ExN_L6ITCar3	CC	GO:0045211	postsynaptic membrane	0.935065	na	na	na	na	na	na	na	na
Frontal cortex	UP	FrC_ExN_L6ITCar3	CC	GO:0098978	glutamatergic synapse	0.849206	3.428768481	8/114	407/19886	0.002398459	0.047309361	0.04254885	8	GRM1/CLSTN1/AKAP9/MAPK14/YWHAH/PRRT2/SV2A/STXBP1
Frontal cortex	UP	FrC_ExN_L6ITCar3	CC	GO:0032279	asymmetric synapse	0.834055	na	na	na	na	na	na	na	na
Frontal cortex	UP	FrC_ExN_L6ITCar3	CC	GO:0098984	neuron to neuron synapse	0.784993	5.782494911	12/114	362/19886	1.15262E-06	0.000300834	0.000270562	12	RTN3/GRM1/CLSTN1/AKAP9/DTNB/ARHGAP32/PRNP/YWHAH/PRRT2/ATP1A3/PRKN/GRIK4
Frontal cortex	UP	FrC_ExN_L6ITCar3	CC	GO:0099572	postsynaptic specialization	0.646465	na	na	na	na	na	na	na	na
Frontal cortex	UP	FrC_ExN_L6ITCar3	BP	GO:0098742	cell-cell adhesion via plasma-membrane adhesion molecules	0.568543	na	na	na	na	na	na	na	na
* na: if we observed no enrichment of a GO term in possible DEGs, we assigned na for Fold-change, GeneRatio, BgRatio, pvalue, p.adjust, qvalue, and Count, because we could not calculate them.
