# Supplementary material for: Disturbances of paraventricular thalamic nucleus neurons in bipolar disorder revealed by single-nucleus analysis
Source: Nat Commun. 2026 Jan 7;17:1338. doi: 10.1038/s41467-025-68094-5 (PMC12873406; doi:10.1038/s41467-025-68094-5)
Supplement: Supplementary file 3 — Supplementary Data 1-31 [file 41467_2025_68094_MOESM3_ESM.zip › SupplementaryData/DataS28.DEG_GSEA_withPMI.txt]

#### GSEA results for thalamic and cortical DEGs incorporating PMI as an additional covariate
#### enrichmentScore > 0.7
Region	Cluster	Direction	ONTOLOGY	ID	Description	setSize	enrichmentScore	NES	pvalue	p.adjust	qvalue	rank	leading_edge	core_enrichment_gene
Medial thalamus	Tha_Astro_1	Down	BP	GO:0007188	adenylate cyclase-modulating G protein-coupled receptor signaling pathway	23	0.732994018	1.61544813	0.000389617	0.008773106	0.007476503	613	tags=61%, list=20%, signal=49%	PDE4D/GRM5/GRIK3/ADORA1/ADCYAP1R1/GNAO1/ADGRB3/ADCY8/GPR37L1/CACNA1D/GABBR1/GNAQ/ADGRL3/ATP2B4
Medial thalamus	Tha_Astro_1	Down	BP	GO:0051965	positive regulation of synapse assembly	21	0.719366427	1.573502235	0.001501767	0.023165058	0.019741427	366	tags=48%, list=12%, signal=42%	NRXN1/GRID2/NTRK2/FLRT2/SEMA4A/ADGRB3/LRRN1/LRRC4B/LRRN3/PTPRD
Medial thalamus	Tha_Astro_1	Down	CC	GO:0098802	plasma membrane signaling receptor complex	24	0.718262862	1.589609147	0.000966438	0.017530117	0.01493929	544	tags=42%, list=18%, signal=34%	GRIK2/GRID2/TF/GRIK3/GABBR1/ITGB8/GRIA2/CNIH3/ITGA7/ITGB5
Medial thalamus	Tha_Astro_1	Down	BP	GO:0007156	homophilic cell adhesion via plasma membrane adhesion molecules	25	0.714591572	1.583304571	0.000389617	0.008773106	0.007476503	227	tags=36%, list=8%, signal=34%	DSCAM/CADM2/PCDH7/CDH10/PTPRT/CDH20/CDH6/PCDH9/PCDH17
Medial thalamus	Tha_Astro_1	Down	BP	GO:0050805	negative regulation of synaptic transmission	20	0.713564621	1.55551286	0.002351743	0.030713766	0.026174489	227	tags=40%, list=8%, signal=37%	GRIK2/GRID2/CD38/SHANK2/GRIK3/ADORA1/ADCY8/PCDH17
Medial thalamus	Tha_Astro_1	Down	BP	GO:0006694	steroid biosynthetic process	24	0.710987154	1.57350706	0.001353004	0.021905241	0.018667801	572	tags=42%, list=19%, signal=34%	PBX1/MALRD1/CYP7B1/DKK3/PRKG1/SCP2/FAXDC2/HMGCS1/NR3C1/MSMO1
Medial thalamus	Tha_Astro_1	Down	BP	GO:0001508	action potential	28	0.705979981	1.579377809	0.000334935	0.008305536	0.007078036	620	tags=68%, list=21%, signal=54%	GRIK2/NTRK2/SCN1A/CACNB4/KCND2/NEDD4L/CALM1/CACNA1D/NDP/DMD/KCNA2/AKAP6/SNTA1/CTNNA3/GNAQ/GJA1/KCNN2/ANK2/AKAP9
Medial thalamus	Tha_Astro_1	Down	CC	GO:0034704	calcium channel complex	20	0.702980736	1.53244085	0.003314645	0.040082647	0.034158716	347	tags=40%, list=11%, signal=36%	CACNA1A/PDE4D/SCN1A/CACNB4/CALM1/CACNA1D/CACHD1/AKAP6
Medial thalamus	Tha_Astro_1	Down	MF	GO:0005496	steroid binding	21	0.700553415	1.532351696	0.003462784	0.041363373	0.035250159	500	tags=48%, list=17%, signal=40%	SIDT1/RORA/PTCH1/NR3C2/SCP2/GRAMD1C/ESRRG/PAQR8/NR3C1/ANXA6
Medial thalamus	Tha_Astro_3	Down	BP	GO:0050805	negative regulation of synaptic transmission	20	0.760477783	1.731776615	8.55106E-05	0.006517146	0.00591543	339	tags=55%, list=12%, signal=49%	GRIK2/GRID2/SHANK2/SLC6A1/ADCY8/IQSEC2/GRIK3/ADORA1/MAPT/CD38/PCDH17
Medial thalamus	Tha_Astro_3	Down	BP	GO:0098742	cell-cell adhesion via plasma-membrane adhesion molecules	39	0.703404535	1.680103658	2.59678E-06	0.000765323	0.000694662	416	tags=51%, list=15%, signal=44%	DSCAM/GRID2/FAT3/CDH10/ALCAM/CADM2/PCDH7/LRRC4C/TENM2/PTPRD/CDH20/NTNG2/ADGRL3/LRFN5/PCDH17/CDH6/LRRC4B/ROBO1/CRB1/PTPRS
Medial thalamus	Tha_ExN_CALB	Down	BP	GO:0006937	regulation of muscle contraction	24	0.831341254	1.690380756	6.11786E-06	0.00018134	0.000135297	217	tags=42%, list=6%, signal=40%	CHRM3/DMD/KCNB2/CACNA1C/SLC8A3/PDE4D/SLC8A1/CASQ2/FGF13/CAMK2D
Medial thalamus	Tha_ExN_CALB	Down	BP	GO:0098815	modulation of excitatory postsynaptic potential	21	0.813168907	1.63378566	8.64697E-05	0.001487136	0.001109551	554	tags=76%, list=15%, signal=65%	SLC8A3/CUX2/RIMS1/TMEM108/GRIN2A/PTK2B/CHRNA7/SYNE1/GRIN2B/NLGN4X/GRIN2D/CELF4/APP/SHANK1/IGSF11/RIMS2
Medial thalamus	Tha_ExN_CALB	Down	MF	GO:0005267	potassium channel activity	26	0.793039731	1.618662449	9.98336E-05	0.001675433	0.001250038	277	tags=38%, list=7%, signal=36%	KCND2/KCNC2/KCNQ3/KCNIP4/KCNB2/KCNH5/KCNK2/KCNH7/KCNMA1/KCNN3
Medial thalamus	Tha_ExN_CALB	Down	MF	GO:0008013	beta-catenin binding	29	0.783861548	1.61138673	2.61099E-05	0.000617441	0.000460672	458	tags=41%, list=12%, signal=37%	RNF220/RORA/GRIP1/PTPRJ/CTNNA2/TCF7L2/CTNND2/MED12L/CDH2/NUMB/CTNND1/TBL1XR1
Medial thalamus	Tha_ExN_CALB	Down	MF	GO:0005249	voltage-gated potassium channel activity	24	0.780949921	1.587919174	0.000211989	0.003243748	0.002420157	277	tags=38%, list=7%, signal=35%	KCND2/KCNC2/KCNQ3/KCNB2/KCNH5/KCNK2/KCNH7/KCNMA1/KCNN3
Medial thalamus	Tha_ExN_CALB	Down	BP	GO:0031644	regulation of nervous system process	38	0.771982169	1.609063176	2.97511E-06	9.52493E-05	7.10654E-05	554	tags=58%, list=15%, signal=50%	SLC8A3/CUX2/RIMS1/TMEM108/GRIN2A/DLGAP4/PTK2B/CHRNA7/SYNE1/GRIN2B/MGLL/NLGN4X/TENM4/GRIN2D/CELF4/APP/SHANK1/PARD3/CTSC/CARTPT/IGSF11/RIMS2
Medial thalamus	Tha_ExN_CALB	Down	BP	GO:0060079	excitatory postsynaptic potential	28	0.767919519	1.578255522	0.000196119	0.003023132	0.002255555	554	tags=57%, list=15%, signal=49%	SLC8A3/CUX2/RIMS1/TMEM108/GRIN2A/PTK2B/CHRNA7/SYNE1/GRIN2B/NLGN4X/GRIN2D/CELF4/APP/SHANK1/IGSF11/RIMS2
Medial thalamus	Tha_ExN_CALB	Down	CC	GO:0044304	main axon	20	0.765192441	1.531945349	0.002386391	0.021781054	0.016250818	674	tags=65%, list=18%, signal=54%	LRRC7/KCNC2/KCNQ3/ROBO2/CHRNA7/SPOCK1/NRCAM/NFASC/PARD3/MYO1D/EPB41L3/NAV1/SLC1A2
Medial thalamus	Tha_ExN_CALB	Down	BP	GO:0043266	regulation of potassium ion transport	22	0.763513034	1.540139133	0.002164406	0.02028887	0.015137501	231	tags=32%, list=6%, signal=30%	KCNC2/KCNIP4/PTK2B/CASQ2/RGS7/NOS1AP/DPP6
Medial thalamus	Tha_ExN_CALB	Down	BP	GO:0099565	chemical synaptic transmission, postsynaptic	29	0.760880824	1.564145182	0.000128102	0.002115709	0.001578528	554	tags=55%, list=15%, signal=47%	SLC8A3/CUX2/RIMS1/TMEM108/GRIN2A/PTK2B/CHRNA7/SYNE1/GRIN2B/NLGN4X/GRIN2D/CELF4/APP/SHANK1/IGSF11/RIMS2
Medial thalamus	Tha_ExN_CALB	Down	BP	GO:0051966	regulation of synaptic transmission, glutamatergic	26	0.756805695	1.544705659	0.000847194	0.00968687	0.007227362	464	tags=50%, list=12%, signal=44%	GRM7/GRM5/GRIN2A/DGKI/PTK2B/GRIN2B/GRM8/GRIN2D/DTNBP1/CDH2/CACNG4/GRM4/CACNG5
Medial thalamus	Tha_ExN_CALB	Down	BP	GO:0060078	regulation of postsynaptic membrane potential	36	0.756653605	1.57480868	4.6304E-05	0.000926525	0.000691279	608	tags=56%, list=16%, signal=47%	KCND2/GRM5/SLC8A3/CUX2/RIMS1/TMEM108/GRIN2A/PTK2B/GABRB1/CHRNA7/SYNE1/GRIN2B/NLGN4X/GRIN2D/CELF4/APP/SHANK1/IGSF11/RIMS2/GRIA4
Medial thalamus	Tha_ExN_CALB	Down	MF	GO:0030594	neurotransmitter receptor activity	22	0.756335559	1.525660914	0.002793365	0.024736141	0.018455605	319	tags=36%, list=9%, signal=33%	CHRM3/GRM5/GRIN2A/PTK2B/GABRB1/CHRNA7/GRIN2B/GRIN2D
Medial thalamus	Tha_ExN_CALB	Down	MF	GO:0015079	potassium ion transmembrane transporter activity	34	0.754907089	1.568006081	6.2608E-05	0.001142871	0.000852694	331	tags=32%, list=9%, signal=30%	KCND2/KCNC2/KCNQ3/KCNIP4/KCNB2/KCNH5/KCNK2/KCNH7/KCNMA1/KCNN3/SLC24A2
Medial thalamus	Tha_ExN_CALB	Down	CC	GO:0098982	GABA-ergic synapse	22	0.744420527	1.501626212	0.004796351	0.037382798	0.02789126	447	tags=45%, list=12%, signal=40%	KCND2/KCNC2/CNTN5/PLCB1/GABRB1/EFNA5/NLGN4X/GAP43/ERC2/PCLO
Medial thalamus	Tha_ExN_CALB	Down	BP	GO:0071805	potassium ion transmembrane transport	46	0.742911313	1.566665293	2.08042E-05	0.0005154	0.00038454	331	tags=33%, list=9%, signal=30%	KCND2/KCNC2/KCNQ3/KCNIP4/KCNB2/KCNH5/CASQ2/KCNK2/KCNH7/KCNMA1/RGS7/NOS1AP/DPP6/KCNN3/SLC24A2
Medial thalamus	Tha_ExN_CALB	Down	CC	GO:0044306	neuron projection terminus	27	0.742543638	1.52122281	0.000929623	0.010235688	0.007636834	362	tags=37%, list=10%, signal=34%	KCNC2/DMD/SLC8A3/SLC8A1/KCNK2/VTI1A/CDH8/TANC1/AAK1/PTPN9
Medial thalamus	Tha_ExN_CALB	Down	CC	GO:0043679	axon terminus	21	0.741437181	1.489665214	0.004731444	0.037382798	0.02789126	596	tags=43%, list=16%, signal=36%	KCNC2/SLC8A3/SLC8A1/KCNK2/CDH8/TANC1/AAK1/NTRK2/CDHR3
Medial thalamus	Tha_ExN_CALB	Down	MF	GO:0005244	voltage-gated monoatomic ion channel activity	49	0.734010766	1.54980971	1.2574E-05	0.000327081	0.000244035	560	tags=49%, list=15%, signal=42%	KCND2/KCNC2/KCNQ3/KCNIP4/KCNB2/CACNA1C/CACNA2D3/KCNH5/GRIN2A/PTK2B/KCNK2/KCNH7/KCNMA1/CACNA1B/GRIN2B/KCNN3/GRIN2D/CACNG4/KCNK13/CACNG5/SCN9A/CACNB2/KCNB1/CACNB4
Medial thalamus	Tha_ExN_CALB	Down	MF	GO:0022832	voltage-gated channel activity	49	0.734010766	1.54980971	1.2574E-05	0.000327081	0.000244035	560	tags=49%, list=15%, signal=42%	KCND2/KCNC2/KCNQ3/KCNIP4/KCNB2/CACNA1C/CACNA2D3/KCNH5/GRIN2A/PTK2B/KCNK2/KCNH7/KCNMA1/CACNA1B/GRIN2B/KCNN3/GRIN2D/CACNG4/KCNK13/CACNG5/SCN9A/CACNB2/KCNB1/CACNB4
Medial thalamus	Tha_ExN_CALB	Down	BP	GO:0019932	second-messenger-mediated signaling	59	0.733473772	1.557809575	1.53158E-06	5.05908E-05	3.77458E-05	319	tags=34%, list=9%, signal=32%	KCNC2/CHRM3/DMD/PDE10A/CACNA1C/GRM5/PTPRJ/PDE4D/GRIN2A/SLC8A1/RCAN2/CASQ2/NCALD/ADGRG6/PLCG2/GRIN2B/CAMK2D/NOS1AP/PEX5L/GRIN2D
Medial thalamus	Tha_ExN_CALB	Down	BP	GO:0006813	potassium ion transport	50	0.732297667	1.548484358	1.09068E-05	0.000298644	0.000222818	331	tags=32%, list=9%, signal=30%	KCND2/KCNC2/KCNQ3/KCNIP4/KCNB2/KCNH5/PTK2B/CASQ2/KCNK2/KCNH7/KCNMA1/RGS7/NOS1AP/DPP6/KCNN3/SLC24A2
Medial thalamus	Tha_ExN_CALB	Down	CC	GO:0098984	neuron to neuron synapse	104	0.731102002	1.58818813	1E-10	1.48643E-08	1.10902E-08	669	tags=57%, list=18%, signal=48%	LRRC7/SHISA9/CACNA1C/GRM7/GRM5/SLC8A3/GRIP1/SYT9/SHISA6/PLEKHA5/PLXNA4/TMEM108/GRIN2A/CTNND2/SLC8A1/SORCS3/DGKI/ANKS1B/LRRTM3/PTK2B/KALRN/GRID2IP/GRIN2B/CDKL5/SPOCK1/VTI1A/BMPR2/NLGN4X/NRCAM/TANC1/GRIN2D/DAPK1/GAP43/DTNBP1/CLSTN2/ADCY8/DNM2/CDH2/CACNG4/RAPGEF4/CTNND1/SHANK1/PCLO/SORCS2/PDLIM5/CACNG5/SYT7/PKP4/IGSF11/CPEB1/ADD2/NETO2/ALS2/NTRK2/IGSF9B/GRIA4/PPP1R9A/SLC16A7/ITPR1
Medial thalamus	Tha_ExN_CALB	Down	CC	GO:0099572	postsynaptic specialization	105	0.729720346	1.586048308	1.79282E-10	2.43447E-08	1.81636E-08	669	tags=57%, list=18%, signal=48%	KCND2/LRRC7/SHISA9/CACNA1C/GRM5/SLC8A3/GRIP1/SHISA6/PLEKHA5/TMEM108/GRIN2A/CTNND2/SLC8A1/SORCS3/DGKI/ANKS1B/DLGAP4/LRRTM3/PTK2B/GABRB1/KALRN/CHRNA7/GRID2IP/GRIN2B/CDKL5/SPOCK1/BMPR2/NLGN4X/NRCAM/TANC1/GRIN2D/DAPK1/GAP43/DTNBP1/CLSTN2/ADCY8/DNM2/CDH2/CACNG4/CTNND1/SHANK1/ERBIN/PCLO/SORCS2/PDLIM5/CACNG5/PKP4/IGSF11/CPEB1/ADD2/KCNB1/NETO2/ALS2/NTRK2/IGSF9B/GRIA4/PPP1R9A/SLC16A7/KCND3/ITPR1
Medial thalamus	Tha_ExN_CALB	Down	BP	GO:0019722	calcium-mediated signaling	44	0.729421217	1.535074669	6.93763E-05	0.001233949	0.000920648	217	tags=30%, list=6%, signal=28%	CHRM3/DMD/CACNA1C/GRM5/PTPRJ/GRIN2A/SLC8A1/RCAN2/CASQ2/NCALD/PLCG2/GRIN2B/CAMK2D
Medial thalamus	Tha_ExN_CALB	Down	CC	GO:0032279	asymmetric synapse	97	0.728506689	1.579559917	6.05504E-10	5.25022E-08	3.91719E-08	669	tags=57%, list=18%, signal=48%	LRRC7/SHISA9/CACNA1C/GRM7/GRM5/SLC8A3/GRIP1/SHISA6/PLEKHA5/PLXNA4/TMEM108/GRIN2A/CTNND2/SLC8A1/SORCS3/DGKI/ANKS1B/LRRTM3/PTK2B/KALRN/GRID2IP/GRIN2B/CDKL5/SPOCK1/BMPR2/NLGN4X/NRCAM/TANC1/GRIN2D/DAPK1/GAP43/DTNBP1/CLSTN2/ADCY8/DNM2/CDH2/CACNG4/CTNND1/SHANK1/PCLO/SORCS2/PDLIM5/CACNG5/PKP4/IGSF11/CPEB1/ADD2/NETO2/ALS2/NTRK2/IGSF9B/GRIA4/PPP1R9A/SLC16A7/ITPR1
Medial thalamus	Tha_ExN_CALB	Down	CC	GO:0097060	synaptic membrane	114	0.727667744	1.583535088	1E-10	1.48643E-08	1.10902E-08	674	tags=53%, list=18%, signal=44%	KCND2/LRRC7/KCNC2/CHRM3/DMD/SHISA9/CACNA1C/GRM7/GRM5/CNTN5/GRIP1/SHISA6/RIMS1/CNTNAP4/GRIN2A/SORCS3/DGKI/RPH3A/LRRTM3/FARP1/GABRB1/KCNMA1/CHRNA7/SYNE1/ITSN2/GRID2IP/NRXN3/GRIN2B/NRP1/IL1RAPL1/NLGN4X/NRCAM/CDH8/GRIN2D/DTNBP1/CLSTN2/ADCY8/DNM2/CACNG4/ERC2/SHANK1/SORCS2/CACNG5/SYT7/CDH9/APBA1/KCNB1/RIMS2/GABBR2/NETO2/ERC1/DENND1A/IGSF9B/GRIA4/ITSN1/STX2/SLC16A7/KCND3/LRFN2/SLC1A2
Medial thalamus	Tha_ExN_CALB	Down	CC	GO:0098839	postsynaptic density membrane	31	0.727621691	1.504669581	0.001113701	0.012134093	0.009053232	655	tags=58%, list=18%, signal=48%	SHISA9/CACNA1C/GRM5/SHISA6/GRIN2A/SORCS3/LRRTM3/GRIN2B/NLGN4X/NRCAM/GRIN2D/CLSTN2/CACNG4/SORCS2/CACNG5/NETO2/GRIA4/SLC16A7
Medial thalamus	Tha_ExN_CALB	Down	CC	GO:0014069	postsynaptic density	92	0.727436815	1.576301226	1.64666E-09	1.18162E-07	8.81608E-08	669	tags=58%, list=18%, signal=48%	LRRC7/SHISA9/CACNA1C/GRM5/SLC8A3/GRIP1/SHISA6/PLEKHA5/TMEM108/GRIN2A/CTNND2/SLC8A1/SORCS3/DGKI/ANKS1B/LRRTM3/PTK2B/KALRN/GRID2IP/GRIN2B/CDKL5/SPOCK1/BMPR2/NLGN4X/NRCAM/TANC1/GRIN2D/DAPK1/GAP43/DTNBP1/CLSTN2/ADCY8/DNM2/CDH2/CACNG4/CTNND1/SHANK1/PCLO/SORCS2/PDLIM5/CACNG5/PKP4/IGSF11/CPEB1/ADD2/NETO2/ALS2/NTRK2/IGSF9B/GRIA4/PPP1R9A/SLC16A7/ITPR1
Medial thalamus	Tha_ExN_CALB	Down	MF	GO:0005546	phosphatidylinositol-4,5-bisphosphate binding	24	0.726700995	1.477613882	0.003607315	0.030269449	0.022583999	481	tags=46%, list=13%, signal=40%	PLCB1/SYT9/RPH3A/MYO1B/FRMPD4/SESTD1/ASAP1/SH3PXD2A/MAPKAP1/PARD3/SYT7
Medial thalamus	Tha_ExN_CALB	Down	CC	GO:0099634	postsynaptic specialization membrane	40	0.72480343	1.516487581	0.000177981	0.002764014	0.002062227	666	tags=57%, list=18%, signal=48%	KCND2/SHISA9/CACNA1C/GRM5/SHISA6/GRIN2A/SORCS3/LRRTM3/GABRB1/CHRNA7/GRIN2B/NLGN4X/NRCAM/GRIN2D/CLSTN2/CACNG4/SORCS2/CACNG5/KCNB1/NETO2/GRIA4/SLC16A7/KCND3
Medial thalamus	Tha_ExN_CALB	Down	CC	GO:0045211	postsynaptic membrane	82	0.72221838	1.558410485	4.82628E-08	2.39131E-06	1.78415E-06	671	tags=52%, list=18%, signal=44%	KCND2/LRRC7/KCNC2/CHRM3/DMD/SHISA9/CACNA1C/GRM7/GRM5/GRIP1/SHISA6/GRIN2A/SORCS3/RPH3A/LRRTM3/FARP1/GABRB1/KCNMA1/CHRNA7/SYNE1/GRID2IP/GRIN2B/NRP1/IL1RAPL1/NLGN4X/NRCAM/GRIN2D/DTNBP1/CLSTN2/DNM2/CACNG4/SHANK1/SORCS2/CACNG5/CDH9/KCNB1/GABBR2/NETO2/IGSF9B/GRIA4/SLC16A7/KCND3/LRFN2
Medial thalamus	Tha_ExN_CALB	Down	BP	GO:0007612	learning	39	0.721354454	1.507219949	0.000132636	0.002173351	0.001621534	425	tags=46%, list=11%, signal=41%	GRM5/SLC8A3/PLCB1/ATXN1/GRIN2A/SORCS3/CHRNA7/FGF13/NRXN3/INSR/NLGN4X/SLC7A11/PAK5/TANC1/CLSTN2/SLC24A2/APP/SHANK1
Medial thalamus	Tha_ExN_CALB	Down	MF	GO:0022843	voltage-gated monoatomic cation channel activity	42	0.720248272	1.51076098	0.000239241	0.003556146	0.002653236	560	tags=48%, list=15%, signal=41%	KCND2/KCNC2/KCNQ3/KCNB2/CACNA1C/CACNA2D3/KCNH5/KCNK2/KCNH7/KCNMA1/CACNA1B/KCNN3/GRIN2D/CACNG4/KCNK13/CACNG5/SCN9A/CACNB2/KCNB1/CACNB4
Medial thalamus	Tha_ExN_CALB	Down	BP	GO:0007189	adenylate cyclase-activating G protein-coupled receptor signaling pathway	27	0.717764801	1.470459286	0.002904358	0.025288576	0.018867776	396	tags=33%, list=11%, signal=30%	FSHR/PDE4D/AKAP13/CALCRL/ADGRG6/ADGRL3/CRHR1/ADCY8/RAPGEF4
Medial thalamus	Tha_ExN_CALB	Down	BP	GO:0035249	synaptic transmission, glutamatergic	36	0.717467688	1.49325178	0.000718971	0.008749586	0.006528056	608	tags=56%, list=16%, signal=47%	GRM7/GRM5/GRIN2A/DGKI/PTK2B/NR3C1/GRIN2B/GRM8/CDH8/GRIN2D/DTNBP1/CDH2/CACNG4/GRM4/CACNG5/EXT1/CACNB4/ALS2/CDHR3/GRIA4
Medial thalamus	Tha_ExN_CALB	Down	BP	GO:0051963	regulation of synapse assembly	31	0.716040367	1.480720232	0.002053414	0.019601623	0.014624748	773	tags=61%, list=21%, signal=49%	ROBO2/CUX2/EPHA7/LRRTM3/PTK2B/FARP1/LRRN1/EFNA5/LINGO2/IL1RAPL1/IL1RAP/CLSTN2/APP/PDLIM5/NTRK2/NEGR1/VSTM5/COLQ/LRFN5
Medial thalamus	Tha_ExN_CALB	Down	BP	GO:0007605	sensory perception of sound	34	0.715799936	1.486777206	0.001187332	0.012802274	0.009551761	158	tags=21%, list=4%, signal=20%	KCNQ3/GRM7/CNTN5/NAV2/THRB/LHFPL3/LRP2
Medial thalamus	Tha_ExN_CALB	Down	BP	GO:0090257	regulation of muscle system process	37	0.715659041	1.490004223	0.000554114	0.006988555	0.005214153	217	tags=30%, list=6%, signal=28%	CHRM3/DMD/KCNB2/CACNA1C/SLC8A3/PDE4D/SLC8A1/CASQ2/FOXP1/FGF13/CAMK2D
Medial thalamus	Tha_ExN_CALB	Down	BP	GO:0050731	positive regulation of peptidyl-tyrosine phosphorylation	26	0.714522747	1.458402517	0.006357927	0.047422385	0.035381784	744	tags=50%, list=20%, signal=40%	GRM5/PTPRJ/PTK2B/EFNA5/PLCG2/ACVR1/NRP1/BANK1/PIBF1/ENPP2/ABL1/ARHGEF2/KITLG
Medial thalamus	Tha_ExN_CALB	Down	BP	GO:0010469	regulation of signaling receptor activity	30	0.714165386	1.47258073	0.002756368	0.02461803	0.018367482	464	tags=40%, list=12%, signal=35%	SHISA9/PDE4D/SHISA6/DLGAP4/PTK2B/NRP1/BICD1/DAPK1/CACNG4/APP/SHANK1/CACNG5
Medial thalamus	Tha_ExN_CALB	Down	CC	GO:0098794	postsynapse	167	0.71408204	1.573907854	1E-10	1.48643E-08	1.10902E-08	671	tags=51%, list=18%, signal=44%	KCND2/LRRC7/KCNC2/CHRM3/DMD/SHISA9/CACNA1C/GRM7/GRM5/SLC8A3/GRIP1/PLCB1/SHISA6/PLEKHA5/TMEM108/GRIN2A/CTNND2/SLC8A1/SORCS3/DGKI/ANKS1B/DLGAP4/RPH3A/LRRTM3/PTK2B/FARP1/FRMPD4/GABRB1/KALRN/KCNMA1/CHRNA7/SYNE1/GRID2IP/TANC2/GRIN2B/ASAP1/CDKL5/SPOCK1/NRP1/IL1RAPL1/BMPR2/CTTNBP2/NLGN4X/NRCAM/MKLN1/ZNF804A/TANC1/GRIN2D/DAPK1/GAP43/DTNBP1/CLSTN2/GIPC1/ADCY8/DNM2/CDH2/CELF4/CACNG4/CTNND1/APP/SHANK1/ERBIN…
Medial thalamus	Tha_ExN_CALB	Down	CC	GO:0043204	perikaryon	40	0.711882024	1.489452454	0.000416959	0.005671181	0.004231261	618	tags=42%, list=17%, signal=36%	KCND2/KCNC2/KCNB2/CACNA1C/SLC8A3/GRIP1/CTNND2/ASTN2/TTLL7/GAP43/SHTN1/APP/SORCS2/KCNB1/MYO1D/RTN4RL1/SERPINI1
Medial thalamus	Tha_ExN_CALB	Down	BP	GO:0001508	action potential	40	0.710959988	1.487523302	0.000448857	0.006026263	0.004496188	583	tags=40%, list=16%, signal=34%	KCND2/KCNC2/KCNQ3/DMD/CACNA1C/SLC8A1/KCNH7/FGF13/CAMK2D/NOS1AP/NRCAM/PTPN3/CACNB2/KCNB1/CACNB4/NTRK2
Medial thalamus	Tha_ExN_CALB	Down	BP	GO:0007411	axon guidance	51	0.704051677	1.488361638	8.51689E-05	0.001476971	0.001101966	497	tags=45%, list=13%, signal=40%	ROBO1/ROBO2/CNTN5/CNTN4/PLXNA4/UNC5C/EPHA7/EPHA6/SLIT3/KALRN/EFNA5/DPYSL5/NRXN3/NRP1/BMPR2/NRCAM/ETV1/GAP43/NEO1/NFASC/APP/PTK7/EXT1
Medial thalamus	Tha_ExN_CALB	Down	BP	GO:0097485	neuron projection guidance	51	0.704051677	1.488361638	8.51689E-05	0.001476971	0.001101966	497	tags=45%, list=13%, signal=40%	ROBO1/ROBO2/CNTN5/CNTN4/PLXNA4/UNC5C/EPHA7/EPHA6/SLIT3/KALRN/EFNA5/DPYSL5/NRXN3/NRP1/BMPR2/NRCAM/ETV1/GAP43/NEO1/NFASC/APP/PTK7/EXT1
Medial thalamus	Tha_ExN_CALB	Down	CC	GO:0043197	dendritic spine	56	0.703059418	1.489228107	5.80958E-05	0.001079441	0.00080537	666	tags=52%, list=18%, signal=43%	KCND2/SHISA9/GRM5/SLC8A3/SHISA6/GRIN2A/DGKI/ANKS1B/RPH3A/PTK2B/FARP1/FRMPD4/SYNE1/TANC2/ASAP1/CTTNBP2/ZNF804A/DTNBP1/GIPC1/CTNND1/APP/SHANK1/SORCS2/APBA1/ALS2/NTRK2/GRIA4/PPP1R9A/KCND3
Medial thalamus	Tha_ExN_CALB	Down	CC	GO:0044309	neuron spine	56	0.703059418	1.489228107	5.80958E-05	0.001079441	0.00080537	666	tags=52%, list=18%, signal=43%	KCND2/SHISA9/GRM5/SLC8A3/SHISA6/GRIN2A/DGKI/ANKS1B/RPH3A/PTK2B/FARP1/FRMPD4/SYNE1/TANC2/ASAP1/CTTNBP2/ZNF804A/DTNBP1/GIPC1/CTNND1/APP/SHANK1/SORCS2/APBA1/ALS2/NTRK2/GRIA4/PPP1R9A/KCND3
Medial thalamus	Tha_ExN_CALB	Down	BP	GO:0097061	dendritic spine organization	28	0.702733538	1.444282973	0.004721991	0.037382798	0.02789126	463	tags=39%, list=12%, signal=35%	CUX2/CTNND2/CHRNA7/TANC2/GRIN2B/INSR/ZNF804A/TANC1/DTNBP1/SHANK1/PDLIM5
Medial thalamus	Tha_ExN_CALB	Down	BP	GO:0008016	regulation of heart contraction	45	0.701555427	1.478238744	0.000380504	0.005314281	0.003964979	221	tags=29%, list=6%, signal=28%	KCND2/DMD/CACNA1C/SLC8A3/PDE4D/THRB/SLC8A1/CASQ2/CHRNA7/CELF2/FGF13/CAMK2D/NOS1AP
Medial thalamus	Tha_ExN_CALB	Down	MF	GO:1902936	phosphatidylinositol bisphosphate binding	32	0.700976189	1.452888423	0.00353332	0.029889588	0.022300585	481	tags=41%, list=13%, signal=36%	PLCB1/SYT9/PLEKHA5/RPH3A/MYO1B/FRMPD4/SESTD1/ASAP1/CLVS1/SH3PXD2A/MAPKAP1/PARD3/SYT7
Medial thalamus	Tha_ExN_CALB	Down	BP	GO:0048167	regulation of synaptic plasticity	58	0.700295958	1.486401307	3.50789E-05	0.000776588	0.000579411	814	tags=55%, list=22%, signal=44%	KCNQ3/SHISA9/GRM5/SLC8A3/CNTN4/SHISA6/RIMS1/GRIN2A/SORCS3/PTK2B/CHRNA7/GRID2IP/GRIN2B/GRIN2D/SLC24A2/GIPC1/ADCY8/ERC2/APP/SORCS2/SYT7/IGSF11/KCNB1/RIMS2/ERC1/NTRK2/ITPR3/ABL1/MAPT/NF1/CPEB3/DRD2
Medial thalamus	Tha_ExN_CALB	Down	BP	GO:0099175	regulation of postsynapse organization	34	0.700039559	1.454041566	0.002793365	0.024736141	0.018455605	340	tags=41%, list=9%, signal=38%	CUX2/EPHA7/PTK2B/TANC2/GRIN2B/ASAP1/CDKL5/IL1RAPL1/NRCAM/ZNF804A/TANC1/IL1RAP/DTNBP1/CDH2
Medial thalamus	Tha_ExN_PVALB_1	Down	MF	GO:0015079	potassium ion transmembrane transporter activity	27	0.839815236	1.542788392	1.52193E-05	0.000397034	0.000313598	182	tags=44%, list=5%, signal=43%	KCNC2/KCND2/KCNK13/SLC24A2/SLC24A3/KCNH5/KCNB2/KCNJ3/KCNN3/KCND3/KCNMA1/KCNK2
Medial thalamus	Tha_ExN_PVALB_1	Down	MF	GO:0005244	voltage-gated monoatomic ion channel activity	39	0.827227612	1.542503447	1.08666E-06	5.15422E-05	4.07107E-05	350	tags=51%, list=10%, signal=47%	KCNC2/KCND2/PTK2B/KCNK13/KCNH5/CACNA1C/GRIN2B/CACNB4/OPRM1/KCNB2/KCNJ3/CACHD1/KCNN3/KCND3/KCNMA1/KCNK2/CACNG5/GRIN2A/GRIN2D/CACNG4
Medial thalamus	Tha_ExN_PVALB_1	Down	MF	GO:0022832	voltage-gated channel activity	39	0.827227612	1.542503447	1.08666E-06	5.15422E-05	4.07107E-05	350	tags=51%, list=10%, signal=47%	KCNC2/KCND2/PTK2B/KCNK13/KCNH5/CACNA1C/GRIN2B/CACNB4/OPRM1/KCNB2/KCNJ3/CACHD1/KCNN3/KCND3/KCNMA1/KCNK2/CACNG5/GRIN2A/GRIN2D/CACNG4
Medial thalamus	Tha_ExN_PVALB_1	Down	MF	GO:0022843	voltage-gated monoatomic cation channel activity	33	0.822248121	1.524174437	1.74533E-05	0.000438855	0.000346631	350	tags=52%, list=10%, signal=47%	KCNC2/KCND2/KCNK13/KCNH5/CACNA1C/CACNB4/OPRM1/KCNB2/KCNJ3/CACHD1/KCNN3/KCND3/KCNMA1/KCNK2/CACNG5/GRIN2D/CACNG4
Medial thalamus	Tha_ExN_PVALB_1	Down	CC	GO:0098839	postsynaptic density membrane	32	0.80177059	1.484570752	5.69678E-05	0.00114319	0.000902951	355	tags=56%, list=10%, signal=51%	SHISA6/SHISA9/GRM5/NRCAM/CACNA1C/GRM1/GRIN2B/NLGN4X/EPHA4/CLSTN2/LRRTM3/CACNG5/GRIN2A/SLC16A7/GRIN2D/LIN7A/CACNG4/GRIK3
Medial thalamus	Tha_ExN_PVALB_1	Down	BP	GO:0031644	regulation of nervous system process	35	0.799253686	1.484248413	2.72269E-05	0.000617637	0.000487842	342	tags=46%, list=9%, signal=42%	TENM4/TMEM108/SLC8A3/DLGAP4/TAFA4/PTK2B/GRM1/GRIN2B/CUX2/NLGN4X/DLGAP3/MGLL/CTSC/RIMS1/GRIN2A/GRIN2D
Medial thalamus	Tha_ExN_PVALB_1	Down	BP	GO:0071805	potassium ion transmembrane transport	39	0.796623095	1.485436236	2.19212E-05	0.000525858	0.00041535	182	tags=36%, list=5%, signal=34%	KCNC2/KCND2/CASQ2/DPP6/KCNK13/SLC24A2/SLC24A3/KCNH5/KCNB2/KCNJ3/KCNN3/KCND3/KCNMA1/KCNK2
Medial thalamus	Tha_ExN_PVALB_1	Down	BP	GO:0061337	cardiac conduction	22	0.795070071	1.448306524	0.002645375	0.026931204	0.021271664	146	tags=36%, list=4%, signal=35%	CASQ2/SLC8A3/ATP2B1/PDE4D/CACNA1C/SLC8A1/KCNJ3/KCND3
Medial thalamus	Tha_ExN_PVALB_1	Down	MF	GO:0005546	phosphatidylinositol-4,5-bisphosphate binding	21	0.791665923	1.437218742	0.002055467	0.021775431	0.017199367	507	tags=52%, list=14%, signal=45%	SYT9/SESTD1/FRMPD4/RPH3A/GSN/MYO1B/ASAP1/SH3PXD2A/AVIL/SYT7/ANXA2
Medial thalamus	Tha_ExN_PVALB_1	Down	BP	GO:0006813	potassium ion transport	44	0.791486932	1.478648637	1.7174E-05	0.0004371	0.000345244	182	tags=34%, list=5%, signal=33%	KCNC2/KCND2/CASQ2/DPP6/PTK2B/KCNK13/SLC24A2/SLC24A3/KCNH5/KCNB2/KCNJ3/KCNN3/KCND3/KCNMA1/KCNK2
Medial thalamus	Tha_ExN_PVALB_1	Down	BP	GO:0043279	response to alkaloid	25	0.784918587	1.435994404	0.001021662	0.0125424	0.00990664	478	tags=44%, list=13%, signal=39%	CASQ2/ADCY8/PTK2B/SLC8A1/OPRM1/PRKCE/RYR3/CACNG4/HOMER2/BCHE/SLC1A1
Medial thalamus	Tha_ExN_PVALB_1	Down	BP	GO:0010469	regulation of signaling receptor activity	31	0.780582097	1.441900142	0.000773924	0.010094868	0.007973452	350	tags=42%, list=10%, signal=38%	SHISA6/SHISA9/DLGAP4/PDE4D/TAFA4/PTK2B/NRP1/OPRM1/DLGAP3/CACNG5/DAPK1/BICD1/CACNG4
Medial thalamus	Tha_ExN_PVALB_1	Down	BP	GO:0001508	action potential	33	0.77940998	1.444766776	0.000325821	0.004857062	0.00383636	149	tags=33%, list=4%, signal=32%	KCNC2/KCND2/NRCAM/CACNA1C/FGF13/CACNB4/SLC8A1/PTPN3/KCNJ3/KCND3/DMD
Medial thalamus	Tha_ExN_PVALB_1	Down	BP	GO:0007416	synapse assembly	54	0.77818865	1.465181654	7.43332E-06	0.000218498	0.000172581	560	tags=48%, list=15%, signal=41%	CNTN5/PTK2B/NRCAM/FGF13/CUX2/KIRREL3/NRG3/PCLO/NLGN4X/SHANK2/LRRN1/LINGO2/FARP1/CLSTN2/LRRTM3/IL1RAP/GAP43/AGRN/ADD2/CDH2/GABRB2/PTPRS/DNER/COLQ/IL1RAPL2/NTRK2
Medial thalamus	Tha_ExN_PVALB_1	Down	BP	GO:0099175	regulation of postsynapse organization	28	0.77476948	1.426424822	0.001279372	0.015000277	0.011847998	587	tags=57%, list=16%, signal=48%	PTK2B/NRCAM/GRIN2B/CUX2/TANC1/CDKL5/LRFN2/SHANK2/ASAP1/EPHA4/IL1RAP/TANC2/CDH2/DTNBP1/PTPRS/LRP8
Medial thalamus	Tha_ExN_PVALB_1	Down	CC	GO:0034703	cation channel complex	41	0.773530602	1.443288426	7.95287E-05	0.001522719	0.001202722	355	tags=44%, list=10%, signal=40%	KCNC2/KCND2/CASQ2/PDE4D/DPP6/CACNA1C/CACNB4/KCNB2/KCNJ3/CACHD1/KCND3/KCNMA1/KCNK2/RYR3/DPP10/TRPC3/CACNG4/GRIK3
Medial thalamus	Tha_ExN_PVALB_1	Down	CC	GO:0032587	ruffle membrane	24	0.772027562	1.410429588	0.002423389	0.025288063	0.019973826	313	tags=29%, list=9%, signal=27%	PTPRJ/CDKL5/PAK1/WWC1/DLC1/MACF1/PLCG2
Medial thalamus	Tha_ExN_PVALB_1	Down	CC	GO:0099634	postsynaptic specialization membrane	39	0.769057993	1.434036519	0.000207455	0.003382486	0.002671663	510	tags=59%, list=14%, signal=51%	SHISA6/SHISA9/KCND2/GRM5/NRCAM/CACNA1C/GRM1/GRIN2B/KCND3/NLGN4X/EPHA4/CLSTN2/LRRTM3/CACNG5/GRIN2A/SLC16A7/GRIN2D/LIN7A/CACNG4/GRIK3/GABRB2/PTPRS/GSG1L
Medial thalamus	Tha_ExN_PVALB_1	Down	BP	GO:0006942	regulation of striated muscle contraction	21	0.765931708	1.390499924	0.005545498	0.047824189	0.03777403	149	tags=33%, list=4%, signal=32%	CASQ2/SLC8A3/PDE4D/CACNA1C/FGF13/SLC8A1/DMD
Medial thalamus	Tha_ExN_PVALB_1	Down	MF	GO:0005261	monoatomic cation channel activity	56	0.765733361	1.44359713	1.10457E-05	0.000311518	0.000246053	507	tags=50%, list=14%, signal=44%	KCNC2/KCND2/KCNK13/SLC24A2/SLC24A3/KCNH5/CACNA1C/GRIN2B/CACNB4/OPRM1/KCNB2/KCNJ3/CACHD1/KCNN3/KCND3/KCNMA1/KCNK2/RYR3/CACNG5/GRIN2A/TRPC3/GRIN2D/CACNG4/GRIK3/UNC80/CACNA1A/ITPR1/ANXA2
Medial thalamus	Tha_ExN_PVALB_1	Down	MF	GO:0015085	calcium ion transmembrane transporter activity	40	0.764073875	1.425177461	0.000275696	0.004293857	0.003391511	564	tags=57%, list=15%, signal=49%	SLC8A3/ATP2B1/SLC24A2/SLC24A3/CACNA1C/GRIN2B/CACNB4/SLC8A1/OPRM1/CACHD1/RYR3/CACNG5/GRIN2A/TRPC3/GRIN2D/CACNG4/SLC8B1/CACNA1A/ITPR1/ANXA2/ATP2A2/ATP2C1/TRPM2
Medial thalamus	Tha_ExN_PVALB_1	Down	CC	GO:0014069	postsynaptic density	86	0.761597152	1.456030039	9.17589E-08	7.09262E-06	5.60212E-06	510	tags=52%, list=14%, signal=46%	SHISA6/LRRC7/SHISA9/GRM5/SPOCK1/TMEM108/SLC8A3/ADCY8/PTK2B/NRCAM/PLEKHA5/CACNA1C/GRM1/GRIN2B/CTNND1/SLC8A1/TANC1/PCLO/CDKL5/NLGN4X/SHANK2/DLGAP3/DGKI/EPHA4/CAMK2A/CTNND2/CLSTN2/LRRTM3/CACNG5/DAPK1/GRIN2A/SLC16A7/GAP43/GRIN2D/LIN7A/CACNG4/GRIK3/HOMER2/ADD2/CDH2/GRID2IP/DTNBP1/ITPR1/PTPRS/GSG1L
Medial thalamus	Tha_ExN_PVALB_1	Down	BP	GO:0051963	regulation of synapse assembly	25	0.761316595	1.392814986	0.003052349	0.030190771	0.02384624	560	tags=52%, list=15%, signal=44%	PTK2B/CUX2/LRRN1/LINGO2/FARP1/CLSTN2/LRRTM3/IL1RAP/AGRN/PTPRS/COLQ/IL1RAPL2/NTRK2
Medial thalamus	Tha_ExN_PVALB_1	Down	CC	GO:0032279	asymmetric synapse	92	0.760969436	1.457984301	1.95997E-08	2.39287E-06	1.89001E-06	510	tags=52%, list=14%, signal=46%	SHISA6/LRRC7/SHISA9/GRM5/SPOCK1/TMEM108/SLC8A3/ADCY8/PTK2B/NRCAM/PLEKHA5/CACNA1C/GRM1/GRIN2B/CTNND1/SLC8A1/TANC1/PCLO/CDKL5/NLGN4X/GRM7/SHANK2/DLGAP3/DGKI/EPHA4/CAMK2A/CTNND2/CLSTN2/LRRTM3/CACNG5/DAPK1/GRIN2A/SLC16A7/GAP43/PLXNA4/GRIN2D/LIN7A/CACNG4/GRIK3/HOMER2/ADD2/CDH2/GRID2IP/DTNBP1/SLC1A1/ITPR1/PTPRS/GSG1L
Medial thalamus	Tha_ExN_PVALB_1	Down	CC	GO:0098984	neuron to neuron synapse	99	0.760865743	1.461243126	7.68514E-09	1.44664E-06	1.14263E-06	510	tags=53%, list=14%, signal=46%	SHISA6/LRRC7/SHISA9/GRM5/SPOCK1/TMEM108/SLC8A3/SYT9/ADCY8/PTK2B/NRCAM/PLEKHA5/CACNA1C/GRM1/GRIN2B/CTNND1/SLC8A1/TANC1/PCLO/CDKL5/NLGN4X/GRM7/SHANK2/DLGAP3/DGKI/EPHA4/CAMK2A/CTNND2/CLSTN2/LRRTM3/CACNG5/DAPK1/GRIN2A/SLC16A7/GAP43/PLXNA4/GRIN2D/LIN7A/CACNG4/GRIK3/SYT7/HOMER2/VTI1A/ADD2/SEPTIN11/CDH2/GRID2IP/DTNBP1/SLC1A1/ITPR1/PTPRS/GSG1L
Medial thalamus	Tha_ExN_PVALB_1	Down	BP	GO:0034765	regulation of monoatomic ion transmembrane transport	81	0.760436757	1.450751021	2.2664E-07	1.5258E-05	1.20516E-05	350	tags=37%, list=10%, signal=34%	KCNC2/KCND2/GRM5/CASQ2/BCL2/PDE4D/DPP6/PTK2B/KCNK13/KCNH5/CACNA1C/FGF13/GRIN2B/CACNB4/SESTD1/SLC8A1/PTPN3/KCNB2/KCNJ3/KCND3/DMD/KCNMA1/PRKCE/GRIN2A/HECW2/WNK2/DPP10/TRPC3/GRIN2D/CACNG4
Medial thalamus	Tha_ExN_PVALB_1	Down	BP	GO:0045766	positive regulation of angiogenesis	25	0.759405008	1.38931777	0.003496322	0.033017304	0.026078782	266	tags=28%, list=7%, signal=26%	PTK2B/NRP1/CCBE1/ADAM12/SASH1/GAB1/HIPK2
Medial thalamus	Tha_ExN_PVALB_1	Down	BP	GO:1904018	positive regulation of vasculature development	25	0.759405008	1.38931777	0.003496322	0.033017304	0.026078782	266	tags=28%, list=7%, signal=26%	PTK2B/NRP1/CCBE1/ADAM12/SASH1/GAB1/HIPK2
Medial thalamus	Tha_ExN_PVALB_1	Down	CC	GO:0099572	postsynaptic specialization	98	0.759246536	1.457722501	2.06381E-08	2.39287E-06	1.89001E-06	750	tags=65%, list=20%, signal=53%	SHISA6/LRRC7/SHISA9/KCND2/GRM5/SPOCK1/TMEM108/SLC8A3/DLGAP4/ADCY8/PTK2B/NRCAM/PLEKHA5/CACNA1C/GRM1/GRIN2B/CTNND1/SLC8A1/TANC1/PCLO/KCND3/CDKL5/NLGN4X/SHANK2/DLGAP3/DGKI/EPHA4/CAMK2A/CTNND2/CLSTN2/LRRTM3/CACNG5/DAPK1/GRIN2A/SLC16A7/GAP43/GRIN2D/LIN7A/CACNG4/GRIK3/HOMER2/ERBIN/ADD2/SEPTIN11/CDH2/GRID2IP/DTNBP1/GABRB2/ITPR1/PTPRS/GSG1L/NTRK2/IGSF9B/ALS2/RGS7BP/GABRB1/BMPR2/CPEB1/ADD3/SHANK1/GABRA5/C…
Medial thalamus	Tha_ExN_PVALB_1	Down	BP	GO:0099173	postsynapse organization	51	0.758525834	1.423571173	8.7425E-05	0.001629071	0.001286725	523	tags=49%, list=14%, signal=43%	SHISA6/TMEM108/PTK2B/NRCAM/NRP1/GRIN2B/CUX2/TANC1/CDKL5/LRFN2/NLGN4X/SHANK2/ASAP1/EPHA4/CTNND2/FARP1/IL1RAP/GAP43/TANC2/GDNF/CDH2/DTNBP1/PTPRS/LAMA5/COLQ
Medial thalamus	Tha_ExN_PVALB_1	Down	CC	GO:0043204	perikaryon	36	0.756154647	1.404026688	0.000792241	0.01020622	0.008061403	633	tags=56%, list=17%, signal=46%	KCNC2/KCND2/SLC8A3/CACNA1C/OPRM1/KCNB2/ASTN2/EPHA4/SHTN1/CTNND2/LYPD6/GAP43/GRIK3/RTN4RL1/SLC1A1/PTPRS/TTLL7/TRPM2/TIAM2/RGS7BP
Medial thalamus	Tha_ExN_PVALB_1	Down	MF	GO:1902936	phosphatidylinositol bisphosphate binding	30	0.753742314	1.390168316	0.001500267	0.017109604	0.013514055	507	tags=43%, list=14%, signal=38%	SYT9/PLEKHA5/SESTD1/FRMPD4/RPH3A/GSN/MYO1B/ASAP1/SH3PXD2A/AVIL/SYT7/CLVS1/ANXA2
Medial thalamus	Tha_ExN_PVALB_1	Down	CC	GO:0034702	monoatomic ion channel complex	68	0.753061336	1.429760358	4.94269E-06	0.000171923	0.000135794	526	tags=47%, list=14%, signal=41%	SHISA6/KCNC2/SHISA9/KCND2/CASQ2/OLFM3/PDE4D/DPP6/PTK2B/VWC2L/CACNA1C/GRIN2B/CACNB4/KCNB2/KCNJ3/CACHD1/KCND3/KCNMA1/KCNK2/RYR3/CACNG5/GRIN2A/DPP10/TRPC3/GRIN2D/CACNG4/GRIK3/VWC2/UNC80/GABRB2/CACNA1A/TTYH1
Medial thalamus	Tha_ExN_PVALB_1	Down	BP	GO:1904062	regulation of monoatomic cation transmembrane transport	57	0.749716211	1.413373525	2.72269E-05	0.000617637	0.000487842	342	tags=37%, list=9%, signal=34%	KCNC2/CASQ2/BCL2/PDE4D/DPP6/PTK2B/CACNA1C/FGF13/GRIN2B/CACNB4/SESTD1/SLC8A1/PTPN3/DMD/PRKCE/GRIN2A/HECW2/WNK2/DPP10/TRPC3/GRIN2D
Medial thalamus	Tha_ExN_PVALB_1	Down	BP	GO:0060041	retina development in camera-type eye	27	0.74964118	1.377133517	0.004052747	0.037096857	0.029301026	664	tags=44%, list=18%, signal=37%	PTPRM/NRP1/THRB/FAT3/MEGF11/HIPK2/CRB1/ZHX2/DTNBP1/SLC1A1/NTRK2/BMPR2
Medial thalamus	Tha_ExN_PVALB_1	Down	BP	GO:0060048	cardiac muscle contraction	27	0.7487398	1.375477632	0.004052747	0.037096857	0.029301026	149	tags=33%, list=4%, signal=32%	CASQ2/PDE4D/CACNA1C/FGF13/SLC8A1/KCNJ3/KCND3/GSN/DMD
Medial thalamus	Tha_ExN_PVALB_1	Down	BP	GO:0043269	regulation of monoatomic ion transport	99	0.748625052	1.437734871	5.92505E-08	5.15232E-06	4.06957E-06	388	tags=38%, list=11%, signal=35%	KCNC2/KCND2/GRM5/CASQ2/BCL2/ATP2B1/PDE4D/DPP6/PTK2B/KCNK13/KCNH5/CACNA1C/FGF13/GRIN2B/CACNB4/SESTD1/PRKG2/SLC8A1/PTPN3/KCNB2/KCNJ3/CNKSR3/KCND3/DMD/KCNMA1/CAMK2A/PRKCE/MAOB/GRIN2A/HECW2/WNK2/DPP10/TRPC3/GRIN2D/CACNG4/HOMER2/NKAIN2/LGALS3
Medial thalamus	Tha_ExN_PVALB_1	Down	BP	GO:0006941	striated muscle contraction	32	0.748370402	1.385694143	0.001794795	0.019818712	0.015653849	245	tags=34%, list=7%, signal=32%	CASQ2/SLC8A3/PDE4D/CACNA1C/FGF13/SLC8A1/KCNJ3/KCND3/GSN/DMD/RYR3
Medial thalamus	Tha_ExN_PVALB_1	Down	CC	GO:1902495	transmembrane transporter complex	71	0.746515673	1.420051021	5.63396E-06	0.000189646	0.000149793	526	tags=45%, list=14%, signal=39%	SHISA6/KCNC2/SHISA9/KCND2/CASQ2/OLFM3/PDE4D/DPP6/PTK2B/VWC2L/CACNA1C/GRIN2B/CACNB4/KCNB2/KCNJ3/CACHD1/KCND3/KCNMA1/KCNK2/RYR3/CACNG5/GRIN2A/DPP10/TRPC3/GRIN2D/CACNG4/GRIK3/VWC2/UNC80/GABRB2/CACNA1A/TTYH1
Medial thalamus	Tha_ExN_PVALB_1	Down	MF	GO:0005262	calcium channel activity	32	0.746314824	1.381888004	0.001979419	0.021404389	0.016906299	564	tags=53%, list=15%, signal=45%	SLC24A2/SLC24A3/CACNA1C/GRIN2B/CACNB4/OPRM1/CACHD1/RYR3/CACNG5/GRIN2A/TRPC3/GRIN2D/CACNG4/CACNA1A/ITPR1/ANXA2/TRPM2
Medial thalamus	Tha_ExN_PVALB_1	Down	CC	GO:0098978	glutamatergic synapse	115	0.745966436	1.438080677	1.74258E-09	4.54597E-07	3.59064E-07	552	tags=46%, list=15%, signal=40%	SHISA6/NTNG1/SHISA9/KCND2/GRM5/ADAM23/ATP2B1/DLGAP4/ADCY8/PTK2B/NRCAM/NRP1/PLEKHA5/GRM1/CACNB4/CTNND1/TANC1/NRG3/PCLO/CDH6/CDKL5/NLGN4X/SHANK2/DLGAP3/ASAP1/EPHA4/FARP1/CLSTN2/LRRTM3/IL1RAP/CDH11/CACNG5/DAPK1/GRIN2A/SLC16A7/PLXNA4/PPM1H/GRIN2D/CACNG4/GRIK3/HOMER2/ERBIN/CADPS/SEPTIN11/SH3GL2/GRID2IP/DTNBP1/PTPRS/GSG1L/LAMA5/IL1RAPL2/TRIO/ERC2
Medial thalamus	Tha_ExN_PVALB_1	Down	BP	GO:0019722	calcium-mediated signaling	42	0.745756469	1.393080657	0.000508321	0.007168009	0.005661666	586	tags=48%, list=16%, signal=40%	PTPRJ/GRM5/CASQ2/CACNA1C/GRIN2B/SLC8A1/RIT2/NCALD/DMD/RCAN2/GRIN2A/PLCG2/CHRM3/GRIN2D/HOMER2/RCAN1/ITPR1/ATP2A2/TRPM2/AKAP6
Medial thalamus	Tha_ExN_PVALB_1	Down	BP	GO:0006937	regulation of muscle contraction	28	0.744844369	1.371329827	0.005316876	0.046234665	0.036518541	149	tags=32%, list=4%, signal=31%	CASQ2/SLC8A3/ATP2B1/PDE4D/CACNA1C/FGF13/SLC8A1/KCNB2/DMD
Medial thalamus	Tha_ExN_PVALB_1	Down	CC	GO:0098802	plasma membrane signaling receptor complex	39	0.744096938	1.387492481	0.001076885	0.012916434	0.010202071	485	tags=44%, list=13%, signal=38%	SHISA6/SHISA9/OLFM3/PTK2B/VWC2L/GRM1/GRIN2B/GABBR2/TGFBR1/CACNG5/GRIN2A/GRIN2D/CACNG4/GRIK3/ITGA9/VWC2/ITGA4
Medial thalamus	Tha_ExN_PVALB_1	Down	MF	GO:0022836	gated channel activity	57	0.7424185	1.399615797	5.5284E-05	0.001142354	0.000902291	499	tags=46%, list=14%, signal=40%	KCNC2/KCND2/PTK2B/KCNK13/KCNH5/CACNA1C/GRIN2B/CACNB4/OPRM1/KCNB2/KCNJ3/CACHD1/KCNN3/KCND3/KCNMA1/KCNK2/RYR3/CACNG5/GRIN2A/TRPC3/GRIN2D/CACNG4/GRIK3/GABRB2/CACNA1A/ITPR1
Medial thalamus	Tha_ExN_PVALB_1	Down	MF	GO:0022839	monoatomic ion gated channel activity	57	0.7424185	1.399615797	5.5284E-05	0.001142354	0.000902291	499	tags=46%, list=14%, signal=40%	KCNC2/KCND2/PTK2B/KCNK13/KCNH5/CACNA1C/GRIN2B/CACNB4/OPRM1/KCNB2/KCNJ3/CACHD1/KCNN3/KCND3/KCNMA1/KCNK2/RYR3/CACNG5/GRIN2A/TRPC3/GRIN2D/CACNG4/GRIK3/GABRB2/CACNA1A/ITPR1
Medial thalamus	Tha_ExN_PVALB_1	Down	CC	GO:0097060	synaptic membrane	112	0.741110938	1.427433074	2.3234E-08	2.55207E-06	2.01576E-06	552	tags=49%, list=15%, signal=43%	SHISA6/LRRC7/NTNG1/KCNC2/SHISA9/KCND2/CNTN5/GRM5/ADAM23/ATP2B1/NRXN3/ADCY8/NRCAM/NRP1/CACNA1C/GRM1/GRIN2B/SNCAIP/RPH3A/KCNJ3/KCND3/DMD/GABBR2/LRFN2/NLGN4X/KCNMA1/GRM7/SHANK2/DGKI/EPHA4/FARP1/TENM2/CLSTN2/LRRTM3/CACNG5/RIMS1/ITSN2/GRIN2A/SLC16A7/CHRM3/GRIN2D/LIN7A/CACNG4/GRIK3/SYT7/GPR158/CNTNAP4/GRID2IP/CNTN6/DTNBP1/GABRB2/PTPRS/GSG1L/KCTD16/ERC2
Medial thalamus	Tha_ExN_PVALB_1	Down	CC	GO:0044306	neuron projection terminus	31	0.738965011	1.365024587	0.005911762	0.049549584	0.039136837	560	tags=45%, list=15%, signal=39%	KCNC2/SLC8A3/SLC8A1/TANC1/DMD/KCNK2/EPHA4/AAK1/GRIK3/VTI1A/PTPN9/SLC1A1/CYFIP1/NTRK2
Medial thalamus	Tha_ExN_PVALB_1	Down	BP	GO:0071456	cellular response to hypoxia	33	0.738194746	1.368367444	0.003052349	0.030190771	0.02384624	266	tags=24%, list=7%, signal=23%	KCND2/BCL2/SLC8A3/FMN2/KCNK2/EPHA4/PRKCE/HIPK2
Medial thalamus	Tha_ExN_PVALB_1	Down	BP	GO:0019932	second-messenger-mediated signaling	61	0.736436006	1.390932723	5.24778E-05	0.001106274	0.000873792	379	tags=36%, list=10%, signal=33%	PTPRJ/KCNC2/GRM5/CASQ2/PEX5L/PDE10A/PDE4D/CACNA1C/GRIN2B/SLC8A1/RIT2/NCALD/DMD/PDE3A/RCAN2/ADGRG6/GRIN2A/PLCG2/CHRM3/GRIN2D/HOMER2/RCAN1
Medial thalamus	Tha_ExN_PVALB_1	Down	MF	GO:0046873	metal ion transmembrane transporter activity	87	0.735526128	1.406566716	1.87451E-06	8.1502E-05	6.43745E-05	582	tags=45%, list=16%, signal=39%	KCNC2/KCND2/SLC8A3/ATP2B1/KCNK13/SLC24A2/SLC24A3/KCNH5/CACNA1C/SLC4A4/GRIN2B/CACNB4/SLC8A1/OPRM1/KCNB2/KCNJ3/CACHD1/KCNN3/KCND3/KCNMA1/KCNK2/RYR3/CACNG5/GRIN2A/TRPC3/GRIN2D/CACNG4/SLC20A2/GRIK3/SLC8B1/SLC1A1/CACNA1A/ITPR1/ANXA2/ATP2A2/ATP2C1/TTYH1/TRPM2/ATP7B
Medial thalamus	Tha_ExN_PVALB_1	Down	CC	GO:1990351	transporter complex	79	0.735151376	1.40138885	7.01652E-06	0.000212224	0.000167626	526	tags=42%, list=14%, signal=37%	SHISA6/KCNC2/SHISA9/KCND2/CASQ2/OLFM3/PDE4D/DPP6/PTK2B/VWC2L/CACNA1C/GRIN2B/CACNB4/KCNB2/KCNJ3/CACHD1/KCND3/KCNMA1/KCNK2/ATP10A/RYR3/CACNG5/GRIN2A/DPP10/TRPC3/GRIN2D/CACNG4/GRIK3/VWC2/UNC80/GABRB2/CACNA1A/TTYH1
Medial thalamus	Tha_ExN_PVALB_1	Down	BP	GO:0035725	sodium ion transmembrane transport	32	0.734839272	1.360639696	0.002830363	0.028536074	0.022539274	428	tags=41%, list=12%, signal=36%	SLC8A3/SLC24A2/SLC24A3/SLC4A4/FGF13/SLC8A1/PTPN3/DMD/PRKCE/HECW2/WNK2/SLC20A2/SLC8B1
Medial thalamus	Tha_ExN_PVALB_1	Down	BP	GO:0001764	neuron migration	53	0.734400217	1.381111057	0.000153041	0.002639643	0.002084927	279	tags=30%, list=8%, signal=28%	NTNG1/KIAA0319/UNC5C/SPOCK1/NRCAM/NRP1/FGF13/AUTS2/KIRREL3/NRG3/CDKL5/ASTN2/FAT3/SHTN1/CAMK2A/SEMA3E
Medial thalamus	Tha_ExN_PVALB_1	Down	CC	GO:0098797	plasma membrane protein complex	103	0.733725914	1.410393343	2.43585E-07	1.58863E-05	1.25478E-05	543	tags=42%, list=15%, signal=37%	SHISA6/KCNC2/SHISA9/KCND2/OLFM3/PDE4D/DPP6/PTK2B/VWC2L/CACNA1C/GRM1/GRIN2B/CACNB4/CTNND1/KCNB2/KCNJ3/CACHD1/CDH6/KCND3/DMD/GABBR2/KCNMA1/KCNK2/TGFBR1/CDH11/CACNG5/CRB1/GRIN2A/DPP10/GRIN2D/LIN7A/CDH18/CACNG4/GRIK3/ITGA9/GNG2/VWC2/CDH2/ITGA4/CACNA1A/ANXA2/SORBS1/GNAI3
Medial thalamus	Tha_ExN_PVALB_1	Down	BP	GO:0022898	regulation of transmembrane transporter activity	52	0.733417037	1.379257174	0.000289366	0.004408083	0.003481733	350	tags=37%, list=10%, signal=34%	SHISA6/SHISA9/GRM5/CASQ2/BCL2/PDE4D/PTK2B/FGF13/CACNB4/PTPN3/OPRM1/DMD/PRKCE/CACNG5/DAPK1/HECW2/WNK2/CHRM3/CACNG4
Medial thalamus	Tha_ExN_PVALB_1	Down	BP	GO:0007613	memory	33	0.733285216	1.359266811	0.003496322	0.033017304	0.026078782	721	tags=52%, list=20%, signal=42%	PAK5/SLC8A3/ATXN1/ADCY8/SLC24A2/BRINP1/FGF13/CUX2/KCNK2/GRIN2A/TAFA2/RCAN1/SLC1A1/LRRC66/CRTC1/SPG11/SHANK1
Medial thalamus	Tha_ExN_PVALB_1	Down	BP	GO:0007612	learning	39	0.732919013	1.366649382	0.001776387	0.019719783	0.015575709	738	tags=51%, list=20%, signal=41%	PAK5/GRM5/SLC8A3/ATXN1/NRXN3/SLC24A2/FGF13/TANC1/NLGN4X/SHANK2/CLSTN2/GRIN2A/TAFA2/BCHE/SLC1A1/NTRK2/TNR/SHANK1/NF1/GABRA5
Medial thalamus	Tha_ExN_PVALB_1	Down	CC	GO:0045211	postsynaptic membrane	80	0.732034624	1.395878298	7.01652E-06	0.000212224	0.000167626	539	tags=50%, list=15%, signal=44%	SHISA6/LRRC7/KCNC2/SHISA9/KCND2/GRM5/NRCAM/NRP1/CACNA1C/GRM1/GRIN2B/RPH3A/KCND3/DMD/GABBR2/LRFN2/NLGN4X/KCNMA1/GRM7/SHANK2/EPHA4/FARP1/TENM2/CLSTN2/LRRTM3/CACNG5/GRIN2A/SLC16A7/CHRM3/GRIN2D/LIN7A/CACNG4/GRIK3/GPR158/GRID2IP/DTNBP1/GABRB2/PTPRS/GSG1L/KCTD16
Medial thalamus	Tha_ExN_PVALB_1	Down	BP	GO:0036294	cellular response to decreased oxygen levels	35	0.730878482	1.357272724	0.002608377	0.026816171	0.021180805	266	tags=23%, list=7%, signal=21%	KCND2/BCL2/SLC8A3/FMN2/KCNK2/EPHA4/PRKCE/HIPK2
Medial thalamus	Tha_ExN_PVALB_1	Down	BP	GO:0034762	regulation of transmembrane transport	112	0.730237491	1.406490032	1.3384E-07	9.63185E-06	7.60774E-06	398	tags=35%, list=11%, signal=32%	SHISA6/KCNC2/SHISA9/KCND2/GRM5/CASQ2/BCL2/PDE4D/DPP6/PTK2B/KCNK13/KCNH5/CACNA1C/FGF13/GRIN2B/CACNB4/SESTD1/SLC8A1/PTPN3/OPRM1/KCNB2/KCNJ3/KCND3/DMD/KCNMA1/PRKCE/CACNG5/DAPK1/GRIN2A/HECW2/PRKAG2/WNK2/DPP10/TRPC3/CHRM3/GRIN2D/CACNG4/CLTCL1/PID1
Medial thalamus	Tha_ExN_PVALB_1	Down	BP	GO:0032412	regulation of monoatomic ion transmembrane transporter activity	49	0.728972885	1.363822093	0.000819718	0.010495402	0.008289814	350	tags=37%, list=10%, signal=34%	SHISA6/SHISA9/GRM5/CASQ2/PDE4D/PTK2B/FGF13/CACNB4/PTPN3/OPRM1/DMD/PRKCE/CACNG5/DAPK1/HECW2/WNK2/CHRM3/CACNG4
Medial thalamus	Tha_ExN_PVALB_1	Down	BP	GO:0051606	detection of stimulus	37	0.727810846	1.351872959	0.003422327	0.032763282	0.025878143	558	tags=38%, list=15%, signal=32%	PTPRJ/CASQ2/CACNB4/PAK1/CRB1/TRPC3/PPEF1/PTK2/CDH2/NMT2/EXTL3/CAMKMT/OR3A2/SCARB1
Medial thalamus	Tha_ExN_PVALB_1	Down	BP	GO:0050770	regulation of axonogenesis	44	0.727578847	1.359256138	0.001389819	0.016025156	0.012657501	726	tags=50%, list=20%, signal=41%	KIAA0319/FSTL4/NRP1/FGF13/NIN/CDKL5/PAK1/EPHA4/SHTN1/SEMA3E/MACF1/PLXNA4/CDH2/PTPRS/CYFIP1/NTRK2/LPAR3/TIAM2/TNR/BMPR2/WNT3/MAP6
Medial thalamus	Tha_ExN_PVALB_1	Down	BP	GO:0008016	regulation of heart contraction	40	0.727274626	1.356538208	0.002275399	0.023863101	0.018848317	509	tags=42%, list=14%, signal=37%	KCND2/CASQ2/SLC8A3/ATP2B1/PDE4D/THRB/CACNA1C/FGF13/SLC8A1/KCNJ3/KCND3/DMD/CYP2J2/SREBF1/CELF2/SLC1A1/ATP2A2
Medial thalamus	Tha_ExN_PVALB_1	Down	BP	GO:0010959	regulation of metal ion transport	66	0.726586289	1.377318412	0.000116765	0.002100771	0.001659298	428	tags=38%, list=12%, signal=34%	KCNC2/CASQ2/BCL2/ATP2B1/PDE4D/DPP6/PTK2B/CACNA1C/FGF13/CACNB4/SESTD1/SLC8A1/PTPN3/CNKSR3/DMD/CAMK2A/PRKCE/HECW2/WNK2/DPP10/TRPC3/HOMER2/NKAIN2/LGALS3/SLC8B1
Medial thalamus	Tha_ExN_PVALB_1	Down	MF	GO:0005216	monoatomic ion channel activity	75	0.726158195	1.383520031	2.44345E-05	0.000572974	0.000452565	526	tags=44%, list=14%, signal=38%	KCNC2/KCND2/PTK2B/KCNK13/SLC24A2/SLC24A3/KCNH5/CACNA1C/GRIN2B/CACNB4/OPRM1/KCNB2/KCNJ3/CACHD1/KCNN3/KCND3/KCNMA1/KCNK2/RYR3/CACNG5/ANO4/GRIN2A/TRPC3/GRIN2D/CACNG4/GRIK3/UNC80/SLC1A1/GABRB2/CACNA1A/ITPR1/ANXA2/TTYH1
Medial thalamus	Tha_ExN_PVALB_1	Down	MF	GO:0015267	channel activity	79	0.726075573	1.38408802	1.80118E-05	0.000442242	0.000349306	526	tags=43%, list=14%, signal=38%	KCNC2/KCND2/BCL2/PTK2B/KCNK13/SLC24A2/SLC24A3/KCNH5/CACNA1C/GRIN2B/CACNB4/OPRM1/KCNB2/KCNJ3/CACHD1/KCNN3/KCND3/KCNMA1/KCNK2/RYR3/CACNG5/ANO4/GRIN2A/TRPC3/GRIN2D/CACNG4/GRIK3/UNC80/SLC1A1/GABRB2/CACNA1A/ITPR1/ANXA2/TTYH1
Medial thalamus	Tha_ExN_PVALB_1	Down	MF	GO:0022803	passive transmembrane transporter activity	79	0.726075573	1.38408802	1.80118E-05	0.000442242	0.000349306	526	tags=43%, list=14%, signal=38%	KCNC2/KCND2/BCL2/PTK2B/KCNK13/SLC24A2/SLC24A3/KCNH5/CACNA1C/GRIN2B/CACNB4/OPRM1/KCNB2/KCNJ3/CACHD1/KCNN3/KCND3/KCNMA1/KCNK2/RYR3/CACNG5/ANO4/GRIN2A/TRPC3/GRIN2D/CACNG4/GRIK3/UNC80/SLC1A1/GABRB2/CACNA1A/ITPR1/ANXA2/TTYH1
Medial thalamus	Tha_ExN_PVALB_1	Down	BP	GO:0032409	regulation of transporter activity	56	0.726046299	1.368777185	0.000289366	0.004408083	0.003481733	350	tags=34%, list=10%, signal=31%	SHISA6/SHISA9/GRM5/CASQ2/BCL2/PDE4D/PTK2B/FGF13/CACNB4/PTPN3/OPRM1/DMD/PRKCE/CACNG5/DAPK1/HECW2/WNK2/CHRM3/CACNG4
Medial thalamus	Tha_ExN_PVALB_1	Down	CC	GO:0030136	clathrin-coated vesicle	35	0.725729622	1.347711071	0.003311333	0.031846786	0.025154246	440	tags=31%, list=12%, signal=28%	KIAA0319/SYT9/ADCY8/NCALD/ASTN2/AAK1/PANK1/CLTCL1/VTI1A/CLVS1/SH3GL2
Medial thalamus	Tha_ExN_PVALB_1	Down	BP	GO:0050954	sensory perception of mechanical stimulus	30	0.725518967	1.338114449	0.005688679	0.04845826	0.038274852	375	tags=23%, list=10%, signal=21%	CNTN5/LHFPL3/THRB/NAV2/GRM7/COL4A3/HOMER2
Medial thalamus	Tha_ExN_PVALB_1	Down	BP	GO:0050851	antigen receptor-mediated signaling pathway	32	0.725180826	1.342755969	0.004201468	0.038123753	0.030112122	559	tags=41%, list=15%, signal=35%	PTPRJ/BCL2/CD226/PDE4D/PRKCH/CACNB4/FOXP1/PLCG2/LGALS3/NFKB1/PLCL2/CARD11/VAV3
Medial thalamus	Tha_ExN_PVALB_1	Down	BP	GO:0050768	negative regulation of neurogenesis	30	0.724347087	1.335953085	0.005911762	0.049549584	0.039136837	733	tags=40%, list=20%, signal=32%	KIAA0319/FSTL4/NRP1/BRINP1/FGF13/SEMA3E/DAAM2/DPYSL5/PTPRS/TNR/WNT3/NF1
Medial thalamus	Tha_ExN_PVALB_1	Down	BP	GO:0051961	negative regulation of nervous system development	30	0.724347087	1.335953085	0.005911762	0.049549584	0.039136837	733	tags=40%, list=20%, signal=32%	KIAA0319/FSTL4/NRP1/BRINP1/FGF13/SEMA3E/DAAM2/DPYSL5/PTPRS/TNR/WNT3/NF1
Medial thalamus	Tha_ExN_PVALB_1	Down	CC	GO:0098794	postsynapse	161	0.722272646	1.402413852	5.58014E-10	1.66368E-07	1.31406E-07	750	tags=55%, list=20%, signal=45%	SHISA6/LRRC7/KCNC2/SHISA9/KCND2/GRM5/SPOCK1/TMEM108/SLC8A3/DLGAP4/ADCY8/PTK2B/NRCAM/NRP1/PLEKHA5/CACNA1C/GRM1/GRIN2B/FRMPD4/CTNND1/SLC8A1/RPH3A/TANC1/PCLO/KCND3/DMD/GABBR2/CDKL5/LRFN2/NLGN4X/KCNMA1/GRM7/SHANK2/DLGAP3/ASAP1/DGKI/EPHA4/CAMK2A/CTNND2/FARP1/TENM2/CLSTN2/LRRTM3/CACNG5/DAPK1/GRIN2A/SLC16A7/GAP43/TANC2/CHRM3/GRIN2D/LIN7A/CACNG4/GRIK3/GPR158/HOMER2/ERBIN/ADD2/SEPTIN11/PTK2/MKLN1/CDH2/GRI…
Medial thalamus	Tha_ExN_PVALB_1	Down	BP	GO:0050806	positive regulation of synaptic transmission	38	0.72159487	1.342603139	0.003829667	0.035680868	0.028182603	750	tags=61%, list=20%, signal=49%	SLC8A3/ADCY8/PTK2B/SLC24A2/GRIN2B/SHANK2/EPHA4/PRKCE/CLSTN2/CACNG5/RIMS1/GRIN2A/GRIN2D/CACNG4/GPR158/DTNBP1/SLC1A1/NTRK2/TNR/TSHZ3/NF1/IGSF11/CACNG2
Medial thalamus	Tha_ExN_PVALB_1	Down	BP	GO:0006936	muscle contraction	55	0.720123637	1.357244528	0.000572432	0.007808266	0.006167374	415	tags=38%, list=11%, signal=34%	KCND2/CASQ2/SLC8A3/ATP2B1/PDE4D/CACNA1C/FGF13/SLC8A1/APBB2/KCNB2/HTR7/SULF1/KCNJ3/KCND3/GSN/DMD/KCNMA1/RYR3/CHRM3/MYOF/GDNF
Medial thalamus	Tha_ExN_PVALB_1	Down	BP	GO:0050807	regulation of synapse organization	64	0.71992644	1.363357204	9.41933E-05	0.001739659	0.001374073	587	tags=45%, list=16%, signal=39%	PTK2B/NRCAM/GRIN2B/FRMPD4/CUX2/TANC1/CDKL5/LRFN2/SHANK2/ASAP1/LRRN1/EPHA4/LINGO2/FARP1/CLSTN2/LRRTM3/IL1RAP/TANC2/GPR158/AGRN/SEPTIN11/CDH2/DTNBP1/PTPRS/COLQ/CYFIP1/IL1RAPL2/NTRK2/LRP8
Medial thalamus	Tha_ExN_PVALB_1	Down	CC	GO:0031256	leading edge membrane	42	0.719223268	1.343516369	0.002645375	0.026931204	0.021271664	313	tags=24%, list=9%, signal=22%	SHISA6/PTPRJ/KCNC2/SHISA9/CDKL5/PAK1/WWC1/DLC1/MACF1/PLCG2
Medial thalamus	Tha_ExN_PVALB_1	Down	BP	GO:0060047	heart contraction	44	0.718715001	1.342696782	0.002571379	0.026698849	0.021088138	509	tags=41%, list=14%, signal=36%	KCND2/CASQ2/SLC8A3/ATP2B1/PDE4D/THRB/CACNA1C/FGF13/SLC8A1/KCNJ3/KCND3/GSN/DMD/CYP2J2/SREBF1/CELF2/SLC1A1/ATP2A2
Medial thalamus	Tha_ExN_PVALB_1	Down	CC	GO:0150034	distal axon	72	0.718329513	1.368061089	0.000123567	0.002204142	0.001740946	624	tags=46%, list=17%, signal=39%	KCNC2/UNC5C/SLC8A3/PTK2B/FGF13/CTNND1/AUTS2/SLC8A1/SLC2A13/APBB2/NIN/TANC1/CDKL5/KCNK2/SHANK2/EPHA4/SHTN1/TENM2/AAK1/GAP43/COBL/GRIK3/DTNBP1/SLC1A1/ITGA4/PTPRS/NRSN1/CYFIP1/ERC2/NTRK2/TIAM2/EXOC4/ALS2
Medial thalamus	Tha_ExN_PVALB_1	Down	CC	GO:0030426	growth cone	52	0.717729279	1.349754925	0.00104007	0.012693715	0.010026155	624	tags=46%, list=17%, signal=39%	UNC5C/PTK2B/FGF13/CTNND1/AUTS2/SLC2A13/APBB2/NIN/CDKL5/SHANK2/EPHA4/SHTN1/TENM2/GAP43/COBL/DTNBP1/ITGA4/PTPRS/NRSN1/CYFIP1/ERC2/TIAM2/EXOC4/ALS2
Medial thalamus	Tha_ExN_PVALB_1	Down	BP	GO:0050804	modulation of chemical synaptic transmission	114	0.717327741	1.382609269	7.96085E-07	4.37218E-05	3.45338E-05	560	tags=47%, list=15%, signal=41%	SHISA6/NTNG1/SHISA9/GRM5/TMEM108/SLC8A3/DLGAP4/ADCY8/PTK2B/SLC24A2/GRM1/GRIN2B/CACNB4/SNCAIP/CUX2/NRG3/CDKL5/LRFN2/NLGN4X/GRM7/SHANK2/DLGAP3/DGKI/EPHA4/CNTN4/CAMK2A/PRKCE/CLSTN2/CDH11/CACNG5/RIMS1/GRM4/GRIN2A/DYSF/GRIN2D/CACNG4/GRIK3/SYT7/GPR158/MYOF/BCHE/CNTNAP4/CDH2/GRID2IP/PLCL2/DTNBP1/SLC1A1/CACNA1A/PTPRS/ATP2A2/CYFIP1/TRIO/ERC2/NTRK2
Medial thalamus	Tha_ExN_PVALB_1	Down	BP	GO:0099177	regulation of trans-synaptic signaling	114	0.717327741	1.382609269	7.96085E-07	4.37218E-05	3.45338E-05	560	tags=47%, list=15%, signal=41%	SHISA6/NTNG1/SHISA9/GRM5/TMEM108/SLC8A3/DLGAP4/ADCY8/PTK2B/SLC24A2/GRM1/GRIN2B/CACNB4/SNCAIP/CUX2/NRG3/CDKL5/LRFN2/NLGN4X/GRM7/SHANK2/DLGAP3/DGKI/EPHA4/CNTN4/CAMK2A/PRKCE/CLSTN2/CDH11/CACNG5/RIMS1/GRM4/GRIN2A/DYSF/GRIN2D/CACNG4/GRIK3/SYT7/GPR158/MYOF/BCHE/CNTNAP4/CDH2/GRID2IP/PLCL2/DTNBP1/SLC1A1/CACNA1A/PTPRS/ATP2A2/CYFIP1/TRIO/ERC2/NTRK2
Medial thalamus	Tha_ExN_PVALB_1	Down	BP	GO:0007626	locomotory behavior	42	0.716705281	1.338812743	0.002978354	0.029740785	0.023490818	478	tags=38%, list=13%, signal=34%	KCND2/PAK5/GRM5/ADCY8/GRM1/CACNB4/NAV2/SHANK2/EPHA4/PRKCE/HIPK2/GRIN2D/RCAN1/GDNF/TBCE/SLC1A1
Medial thalamus	Tha_ExN_PVALB_1	Down	CC	GO:0042734	presynaptic membrane	47	0.716692086	1.340207322	0.002978354	0.029740785	0.023490818	636	tags=51%, list=17%, signal=43%	NTNG1/KCNC2/CNTN5/ADAM23/ATP2B1/NRXN3/ADCY8/SNCAIP/KCNJ3/EPHA4/RIMS1/ITSN2/GRIN2A/GRIN2D/GRIK3/SYT7/GPR158/CNTNAP4/CNTN6/PTPRS/KCTD16/ERC2/RGS7BP/GABRB1
Medial thalamus	Tha_ExN_PVALB_1	Down	BP	GO:1990138	neuron projection extension	48	0.716598884	1.34117446	0.001132109	0.01334865	0.010543458	720	tags=52%, list=20%, signal=42%	KIAA0319/TMEM108/NRCAM/NRP1/AUTS2/PRICKLE1/CDKL5/CPNE9/SHTN1/RIMS1/ITSN2/SEMA3E/MACF1/PLXNA4/SLIT3/SH3GL2/ITGA4/PTPRS/CYFIP1/WASF1/TNR/BMPR2/WNT3/SPG11/BCL11A
Medial thalamus	Tha_ExN_PVALB_1	Down	BP	GO:0010977	negative regulation of neuron projection development	37	0.716366869	1.330616333	0.005986122	0.04997215	0.039470601	506	tags=38%, list=14%, signal=33%	KIAA0319/FSTL4/SPOCK1/NRP1/FGF13/RIT2/FAT3/EPHA4/SEMA3E/PTPRG/RTN4RL1/PTPN9/DTNBP1/PTPRS
Medial thalamus	Tha_ExN_PVALB_1	Down	CC	GO:0030427	site of polarized growth	54	0.716096264	1.348273466	0.000673178	0.009005908	0.007113334	624	tags=46%, list=17%, signal=39%	UNC5C/PTK2B/FGF13/CTNND1/AUTS2/SLC2A13/APBB2/NIN/CDKL5/SHANK2/EPHA4/SHTN1/TENM2/GAP43/COBL/FRYL/DTNBP1/ITGA4/PTPRS/NRSN1/CYFIP1/ERC2/TIAM2/EXOC4/ALS2
Medial thalamus	Tha_ExN_PVALB_1	Down	CC	GO:0043197	dendritic spine	56	0.715672512	1.349220027	0.000526638	0.007376468	0.005826318	633	tags=48%, list=17%, signal=41%	SHISA6/SHISA9/KCND2/GRM5/SLC8A3/PTK2B/FRMPD4/CTNND1/RPH3A/KCND3/SHANK2/ASAP1/DGKI/EPHA4/CAMK2A/FARP1/TENM2/GRIN2A/TANC2/SEPTIN11/PTK2/DTNBP1/SLC1A1/CYFIP1/NTRK2/ALS2/RGS7BP
Medial thalamus	Tha_ExN_PVALB_1	Down	BP	GO:0048167	regulation of synaptic plasticity	46	0.714896233	1.336830525	0.003089347	0.030269797	0.023908659	560	tags=43%, list=15%, signal=37%	SHISA6/SHISA9/GRM5/SLC8A3/ADCY8/PTK2B/SLC24A2/GRIN2B/SHANK2/EPHA4/CNTN4/CAMK2A/RIMS1/GRIN2A/GRIN2D/SYT7/GRID2IP/SLC1A1/ERC2/NTRK2
Medial thalamus	Tha_ExN_PVALB_1	Down	BP	GO:0007188	adenylate cyclase-modulating G protein-coupled receptor signaling pathway	40	0.714541423	1.33278779	0.004424549	0.039801869	0.031437584	756	tags=55%, list=21%, signal=44%	GRM5/PDE4D/ADCY8/GRM1/OPRM1/RIT2/GABBR2/GRM7/ADGRG6/GRM4/MRAP2/CHRM3/GRIK3/GNG2/CRHR1/GNAI3/ADRA1B/RAPGEF4/LPAR3/GPR161/GRM8/GNA12
Medial thalamus	Tha_ExN_PVALB_1	Down	CC	GO:0098857	membrane microdomain	63	0.713897704	1.351010508	0.000375947	0.005486718	0.004333695	664	tags=51%, list=18%, signal=42%	KCND2/CD226/ADCY8/LAMP2/SULF1/RIT2/DMD/KCNMA1/TGFBR1/DLC1/LYPD6/PLCG2/SPRED1/RTN4RL1/MYOF/ADD2/UNC5B/CDH2/SLC1A1/ANXA2/SORBS1/SYNJ2/CARD11/SCARB1/TNFRSF11A/AKAP6/LRP8/ADRA1B/MFAP3/TNR/PLPP1/BMPR2
Medial thalamus	Tha_ExN_PVALB_1	Down	BP	GO:0050803	regulation of synapse structure or activity	65	0.71378649	1.352358871	0.000164377	0.002811929	0.002221008	587	tags=45%, list=16%, signal=38%	PTK2B/NRCAM/GRIN2B/FRMPD4/CUX2/TANC1/CDKL5/LRFN2/SHANK2/ASAP1/LRRN1/EPHA4/LINGO2/FARP1/CLSTN2/LRRTM3/IL1RAP/TANC2/GPR158/AGRN/SEPTIN11/CDH2/DTNBP1/PTPRS/COLQ/CYFIP1/IL1RAPL2/NTRK2/LRP8
Medial thalamus	Tha_ExN_PVALB_1	Down	MF	GO:1901981	phosphatidylinositol phosphate binding	44	0.713508264	1.332969603	0.003755307	0.035144954	0.027759311	507	tags=39%, list=14%, signal=34%	SYT9/PLEKHA5/SESTD1/FRMPD4/RPH3A/GSN/MYO1B/ARAP2/ASAP1/GAP43/SH3PXD2A/AVIL/SYT7/OSBPL5/CLVS1/SNX24/ANXA2
Medial thalamus	Tha_ExN_PVALB_1	Down	BP	GO:0007611	learning or memory	64	0.712558045	1.349403342	0.000182515	0.003096822	0.002446031	738	tags=45%, list=20%, signal=37%	PAK5/GRM5/SLC8A3/ATXN1/NRXN3/ADCY8/SLC24A2/BRINP1/FGF13/GRIN2B/CUX2/TANC1/NLGN4X/KCNK2/SHANK2/CLSTN2/GRIN2A/TAFA2/RCAN1/BCHE/SLC1A1/NTRK2/LRRC66/TNR/CRTC1/SPG11/SHANK1/NF1/GABRA5
Medial thalamus	Tha_ExN_PVALB_1	Down	BP	GO:0034329	cell junction assembly	107	0.711633956	1.370352022	3.49102E-06	0.000132468	0.00010463	560	tags=38%, list=15%, signal=33%	PTPRJ/CNTN5/BCL2/PTK2B/NRCAM/NRP1/PRKCH/FGF13/CTNND1/CUX2/KIRREL3/NRG3/PCLO/CDH6/NLGN4X/CORO2B/SHANK2/LRRN1/CTNND2/LINGO2/FARP1/CLSTN2/PHLDB2/LRRTM3/IL1RAP/DLC1/CDH11/GAP43/MACF1/CDH18/AGRN/ADD2/PTK2/CDH2/GABRB2/PTPRS/DNER/SORBS1/COLQ/IL1RAPL2/NTRK2
Medial thalamus	Tha_ExN_PVALB_1	Down	CC	GO:0044309	neuron spine	57	0.711233644	1.340825751	0.000856353	0.010897609	0.008607498	633	tags=47%, list=17%, signal=40%	SHISA6/SHISA9/KCND2/GRM5/SLC8A3/PTK2B/FRMPD4/CTNND1/RPH3A/KCND3/SHANK2/ASAP1/DGKI/EPHA4/CAMK2A/FARP1/TENM2/GRIN2A/TANC2/SEPTIN11/PTK2/DTNBP1/SLC1A1/CYFIP1/NTRK2/ALS2/RGS7BP
Medial thalamus	Tha_ExN_PVALB_1	Down	BP	GO:0097553	calcium ion transmembrane import into cytosol	46	0.71092446	1.32940345	0.003607315	0.033912015	0.026785471	586	tags=48%, list=16%, signal=41%	CASQ2/BCL2/SLC8A3/PDE4D/PTK2B/SLC24A2/CACNA1C/GRIN2B/SLC8A1/DMD/PRKCE/RYR3/GRIN2A/PLCG2/TRPC3/GRIN2D/PLCB4/SLC8B1/CACNA1A/ITPR1/TRPM2/AKAP6
Medial thalamus	Tha_ExN_PVALB_1	Down	BP	GO:0048588	developmental cell growth	65	0.710691365	1.346494765	0.000200653	0.003297347	0.002604416	720	tags=51%, list=20%, signal=42%	KIAA0319/FSTL4/TMEM108/NRCAM/NRP1/FGF13/AUTS2/PRICKLE1/NIN/CDKL5/CPNE9/SHTN1/RIMS1/ITSN2/SEMA3E/FOXP1/MACF1/PLXNA4/COBL/SORBS2/SLIT3/SH3GL2/ITGA4/PTPRS/CYFIP1/WASF1/AKAP6/LPAR3/TNR/BMPR2/WNT3/SPG11/BCL11A
Medial thalamus	Tha_ExN_PVALB_1	Down	BP	GO:0050808	synapse organization	140	0.709613772	1.375464658	1.3384E-07	9.63185E-06	7.60774E-06	625	tags=44%, list=17%, signal=38%	SHISA6/NTNG1/CNTN5/GRM5/TMEM108/SLC8A3/PTK2B/NRCAM/NRP1/PPFIBP1/FGF13/GRIN2B/CACNB4/FRMPD4/CUX2/KIRREL3/APBB2/TANC1/NRG3/PCLO/CDH6/CDKL5/LRFN2/NLGN4X/SHANK2/DLGAP3/ASAP1/LRRN1/EPHA4/CTNND2/LINGO2/FARP1/CLSTN2/LRRTM3/IL1RAP/SEMA3E/GAP43/TANC2/PLXNA4/SEZ6L/GPR158/AGRN/GDNF/ADD2/SEPTIN11/CDH2/DTNBP1/SLC1A1/GABRB2/PTPRS/DNER/LAMA5/COLQ/CYFIP1/IL1RAPL2/ERC2/NTRK2/WASF1/LRP8/ALS2/TNR
Medial thalamus	Tha_ExN_PVALB_1	Down	CC	GO:0045121	membrane raft	62	0.708345406	1.338643651	0.000490003	0.007052669	0.005570564	664	tags=50%, list=18%, signal=42%	KCND2/CD226/ADCY8/SULF1/RIT2/DMD/KCNMA1/TGFBR1/DLC1/LYPD6/PLCG2/SPRED1/RTN4RL1/MYOF/ADD2/UNC5B/CDH2/SLC1A1/ANXA2/SORBS1/SYNJ2/CARD11/SCARB1/TNFRSF11A/AKAP6/LRP8/ADRA1B/MFAP3/TNR/PLPP1/BMPR2
Medial thalamus	Tha_ExN_PVALB_1	Down	CC	GO:0097447	dendritic tree	157	0.707879996	1.373302176	2.84362E-08	2.82601E-06	2.23213E-06	738	tags=48%, list=20%, signal=40%	SHISA6/KCNC2/SHISA9/KCND2/UNC5C/GRM5/TMEM108/SLC8A3/ADCY8/PTK2B/CACNA1C/GRM1/BRINP1/FGF13/FRMPD4/CTNND1/SLC8A1/OPRM1/KIRREL3/RPH3A/KCNB2/NIN/HTR7/TANC1/RIT2/KCND3/CDKL5/NLGN4X/FAT3/GRM7/SHANK2/PAK1/BRINP2/INPP5A/ASAP1/DGKI/EPHA4/CAMK2A/CTNND2/IFT57/FARP1/TENM2/CLSTN2/LYPD6/GRIN2A/TRIM9/GAP43/TANC2/COBL/CHRM3/SORBS2/DPYSL5/GRIK3/HOMER2/SEPTIN11/PTK2/DTNBP1/SLC1A1/TTLL7/DNER/CYFIP1/NTRK2/LRP8/MARK3…
Medial thalamus	Tha_ExN_PVALB_1	Down	CC	GO:0043025	neuronal cell body	103	0.707680326	1.360327613	5.08094E-06	0.000173835	0.000137304	664	tags=46%, list=18%, signal=38%	KCNC2/KCND2/UNC5C/SLC8A3/ADCY8/PTK2B/CACNA1C/BRINP1/SNCAIP/SLC8A1/OPRM1/KCNB2/TANC1/KCNN3/KCND3/ASTN2/KCNK2/SHANK2/BRINP2/EPHA4/SHTN1/CTNND2/LYPD6/GAP43/SEZ6L/COBL/SORBS2/DPYSL5/GRIK3/RTN4RL1/VTI1A/DTNBP1/SLC1A1/GHR/ITGA4/CACNA1A/PTPRS/TTLL7/DNER/NRSN1/CYFIP1/TRPM2/LRP8/TIAM2/RGS7BP/DAB2IP/BMPR2
Medial thalamus	Tha_ExN_PVALB_1	Down	BP	GO:0070588	calcium ion transmembrane transport	74	0.706608415	1.34671748	0.000146239	0.002543347	0.002008867	586	tags=46%, list=16%, signal=39%	CASQ2/BCL2/SLC8A3/ATP2B1/PDE4D/PTK2B/SLC24A2/SLC24A3/CACNA1C/GRIN2B/CACNB4/SESTD1/SLC8A1/OPRM1/CACHD1/DMD/PRKCE/RYR3/CACNG5/GRIN2A/PLCG2/TRPC3/GRIN2D/CACNG4/PLCB4/SLC8B1/CACNA1A/ITPR1/ANXA2/ATP2A2/CRHR1/ATP2C1/TRPM2/AKAP6
Medial thalamus	Tha_ExN_PVALB_1	Down	BP	GO:0060560	developmental growth involved in morphogenesis	62	0.706373916	1.334917895	0.000544955	0.007531934	0.005949113	720	tags=48%, list=20%, signal=40%	KIAA0319/FSTL4/TMEM108/NRCAM/NRP1/FGF13/AUTS2/PRICKLE1/NIN/CDKL5/CPNE9/SHTN1/RIMS1/ITSN2/SEMA3E/MACF1/PLXNA4/COBL/SLIT3/SH3GL2/ITGA4/PTPRS/CYFIP1/WASF1/LPAR3/TNR/BMPR2/WNT3/SPG11/BCL11A
Medial thalamus	Tha_ExN_PVALB_1	Down	CC	GO:0045202	synapse	350	0.706205532	1.382770953	1E-10	3.47833E-08	2.74737E-08	750	tags=46%, list=20%, signal=41%	SHISA6/LRRC7/NTNG1/KCNC2/SHISA9/KCND2/CNTN5/PAK5/UNC5C/GRM5/SPOCK1/TMEM108/ADAM23/SLC8A3/ATP2B1/OLFM3/DLGAP4/NRXN3/SYT9/ADCY8/PTK2B/NRCAM/NRP1/PPFIBP1/VWC2L/PLEKHA5/CACNA1C/GRM1/GRIN2B/CACNB4/NR3C1/FRMPD4/CTNND1/SNCAIP/SLC8A1/OPRM1/KIRREL3/RPH3A/APBB2/HTR7/TANC1/RIT2/NRG3/KCNJ3/PCLO/CDH6/KCND3/MYRIP/DMD/GABBR2/CDKL5/TMEM163/LRFN2/NLGN4X/KCNMA1/KCNK2/GRM7/SHANK2/DLGAP3/ASAP1/DGKI/EPHA4/CAMK2A/PRKC…
Medial thalamus	Tha_ExN_PVALB_1	Down	CC	GO:0030425	dendrite	156	0.706117526	1.370016715	3.15667E-08	2.99453E-06	2.36523E-06	738	tags=48%, list=20%, signal=40%	SHISA6/KCNC2/SHISA9/KCND2/UNC5C/GRM5/TMEM108/SLC8A3/ADCY8/PTK2B/CACNA1C/GRM1/BRINP1/FGF13/FRMPD4/CTNND1/SLC8A1/OPRM1/KIRREL3/RPH3A/KCNB2/NIN/HTR7/TANC1/KCND3/CDKL5/NLGN4X/FAT3/GRM7/SHANK2/PAK1/BRINP2/INPP5A/ASAP1/DGKI/EPHA4/CAMK2A/CTNND2/IFT57/FARP1/TENM2/CLSTN2/LYPD6/GRIN2A/TRIM9/GAP43/TANC2/COBL/CHRM3/SORBS2/DPYSL5/GRIK3/HOMER2/SEPTIN11/PTK2/DTNBP1/SLC1A1/TTLL7/DNER/CYFIP1/NTRK2/LRP8/MARK3/ALS2…
Medial thalamus	Tha_ExN_PVALB_1	Down	BP	GO:0099536	synaptic signaling	181	0.705673433	1.371419275	3.88795E-09	8.11415E-07	6.40898E-07	750	tags=50%, list=20%, signal=42%	SHISA6/NTNG1/SHISA9/KCND2/GRM5/TMEM108/SLC8A3/DLGAP4/SYT9/ADCY8/PTK2B/SLC24A2/GRM1/GRIN2B/CACNB4/NR3C1/SNCAIP/CUX2/OPRM1/RPH3A/HTR7/RIT2/NRG3/PCLO/DMD/GABBR2/CDKL5/LRFN2/NLGN4X/GRM7/SHANK2/DLGAP3/DGKI/EPHA4/CNTN4/CAMK2A/PRKCE/FARP1/CLSTN2/IL1RAP/CDH11/CACNG5/RIMS1/GRM4/GRIN2A/DYSF/CHRM3/GRIN2D/LIN7A/CACNG4/GRIK3/SYT7/GPR158/MYOF/BCHE/AGRN/GDNF/CADPS/CNTNAP4/CDH2/GRID2IP/PLCL2/DTNBP1/SLC1A1/GABRB2…
Medial thalamus	Tha_ExN_PVALB_1	Down	BP	GO:0006836	neurotransmitter transport	46	0.705663768	1.319566143	0.005316876	0.046234665	0.036518541	552	tags=43%, list=15%, signal=37%	SYT9/CACNB4/SNCAIP/RPH3A/PCLO/CAMK2A/RIMS1/GRM4/DYSF/LIN7A/ICA1/SYT7/GPR158/MYOF/GDNF/CADPS/DTNBP1/SLC1A1/ATP2A2/ERC2
Medial thalamus	Tha_ExN_PVALB_1	Down	BP	GO:0045765	regulation of angiogenesis	41	0.705644212	1.316622926	0.005391236	0.046686765	0.036875633	361	tags=29%, list=10%, signal=27%	PTPRM/PTK2B/NRP1/CCBE1/SULF1/ADAM12/SASH1/GAB1/COL4A3/HIPK2/SEMA3E/SPRED1
Medial thalamus	Tha_ExN_PVALB_1	Down	CC	GO:0044297	cell body	113	0.705622721	1.359345906	2.08087E-06	8.68555E-05	6.8603E-05	664	tags=45%, list=18%, signal=38%	KCNC2/KCND2/UNC5C/SLC8A3/ADCY8/PTK2B/CACNA1C/BRINP1/SNCAIP/SLC8A1/SLC2A13/OPRM1/KCNB2/TANC1/RIT2/KCNN3/KCND3/ASTN2/KCNK2/SHANK2/BRINP2/EPHA4/SHTN1/CTNND2/LYPD6/GAP43/SEZ6L/COBL/SORBS2/DPYSL5/CACNG4/GRIK3/RTN4RL1/VTI1A/DTNBP1/SLC1A1/GHR/GLUL/ITGA4/CACNA1A/PTPRS/TTLL7/DNER/NRSN1/CYFIP1/TRPM2/LRP8/TIAM2/RGS7BP/DAB2IP/BMPR2
Medial thalamus	Tha_ExN_PVALB_1	Down	MF	GO:0022890	inorganic cation transmembrane transporter activity	107	0.705463694	1.358470308	7.15545E-06	0.000213335	0.000168503	582	tags=38%, list=16%, signal=33%	KCNC2/KCND2/SLC8A3/ATP2B1/PTK2B/KCNK13/SLC24A2/SLC24A3/KCNH5/CACNA1C/SLC4A4/GRIN2B/CACNB4/SLC8A1/SLC2A13/OPRM1/KCNB2/KCNJ3/CACHD1/KCNN3/KCND3/KCNMA1/KCNK2/RYR3/CACNG5/GRIN2A/TRPC3/GRIN2D/CACNG4/SLC20A2/GRIK3/SLC8B1/SLC1A1/CACNA1A/ITPR1/ANXA2/ATP2A2/ATP2C1/TTYH1/TRPM2/ATP7B
Medial thalamus	Tha_ExN_PVALB_1	Down	BP	GO:0050767	regulation of neurogenesis	77	0.70532199	1.343382306	0.000106602	0.001934592	0.001528041	733	tags=44%, list=20%, signal=36%	KIAA0319/FSTL4/GRM5/TENM4/NRP1/PRKCH/BRINP1/FGF13/CUX2/OPRM1/NIN/CDKL5/LEF1/EPHA4/SHTN1/SEMA3E/DAAM2/MACF1/PLXNA4/DPYSL5/NCAN/PTPRS/ANXA2/CYFIP1/NTRK2/LRP8/LPAR3/TIAM2/CUX1/TNR/BMPR2/WNT3/MAP6/NF1
Medial thalamus	Tha_ExN_PVALB_1	Down	BP	GO:0010632	regulation of epithelial cell migration	50	0.705140974	1.32176163	0.001831611	0.020118798	0.015890872	733	tags=42%, list=20%, signal=34%	PTPRM/HDAC9/PTK2B/NRP1/CCBE1/SASH1/PRKCE/FOXP1/MACF1/PLCG2/SPRED1/PTPRG/ENPP2/PTK2/PTPRR/GLUL/SCARB1/DAB2IP/BMPR2/GPLD1/NF1
Medial thalamus	Tha_ExN_PVALB_1	Down	BP	GO:0003015	heart process	48	0.704896863	1.319273154	0.002608377	0.026816171	0.021180805	509	tags=38%, list=14%, signal=33%	KCND2/CASQ2/SLC8A3/ATP2B1/PDE4D/THRB/CACNA1C/FGF13/SLC8A1/KCNJ3/KCND3/GSN/DMD/CYP2J2/SREBF1/CELF2/SLC1A1/ATP2A2
Medial thalamus	Tha_ExN_PVALB_1	Down	BP	GO:0006814	sodium ion transport	45	0.704796575	1.3176131	0.001868427	0.020415741	0.016125413	428	tags=33%, list=12%, signal=30%	SLC8A3/SLC24A2/SLC24A3/SLC4A4/FGF13/SLC8A1/PTPN3/CNKSR3/DMD/PRKCE/HECW2/WNK2/SLC20A2/NKAIN2/SLC8B1
Medial thalamus	Tha_ExN_PVALB_1	Down	MF	GO:1901702	salt transmembrane transporter activity	110	0.70336208	1.354779776	1.29908E-05	0.000351305	0.000277479	582	tags=41%, list=16%, signal=35%	KCNC2/KCND2/SLC8A3/ATP2B1/KCNK13/SLC24A2/SLC24A3/KCNH5/CACNA1C/SLC4A4/GRIN2B/CACNB4/SLC8A1/OPRM1/KCNB2/KCNJ3/SLC44A5/CACHD1/KCNN3/KCND3/KCNMA1/KCNK2/RYR3/CACNG5/ANO4/GRIN2A/SLC16A7/TRPC3/GRIN2D/CACNG4/SLC20A2/GRIK3/SLC7A2/SLC8B1/SLC1A1/GABRB2/CACNA1A/ITPR1/ANXA2/ATP2A2/SLC44A1/ATP2C1/TTYH1/TRPM2/ATP7B
Medial thalamus	Tha_ExN_PVALB_1	Down	BP	GO:0099537	trans-synaptic signaling	175	0.703144441	1.365833851	9.36421E-09	1.44664E-06	1.14263E-06	750	tags=50%, list=20%, signal=42%	SHISA6/NTNG1/SHISA9/KCND2/GRM5/TMEM108/SLC8A3/DLGAP4/SYT9/ADCY8/PTK2B/SLC24A2/GRM1/GRIN2B/CACNB4/NR3C1/SNCAIP/CUX2/RPH3A/HTR7/RIT2/NRG3/PCLO/GABBR2/CDKL5/LRFN2/NLGN4X/GRM7/SHANK2/DLGAP3/DGKI/EPHA4/CNTN4/CAMK2A/PRKCE/FARP1/CLSTN2/IL1RAP/CDH11/CACNG5/RIMS1/GRM4/GRIN2A/DYSF/CHRM3/GRIN2D/LIN7A/CACNG4/GRIK3/SYT7/GPR158/MYOF/BCHE/GDNF/CADPS/CNTNAP4/CDH2/GRID2IP/PLCL2/DTNBP1/SLC1A1/GABRB2/CACNA1A/PTPRS/…
Medial thalamus	Tha_ExN_PVALB_1	Down	BP	GO:0051960	regulation of nervous system development	97	0.702143236	1.347862947	2.44345E-05	0.000572974	0.000452565	733	tags=42%, list=20%, signal=35%	KIAA0319/FSTL4/GRM5/TENM4/NRP1/PRKCH/BRINP1/FGF13/CUX2/OPRM1/NIN/CDKL5/LEF1/CTSC/LRRN1/EPHA4/SHTN1/LINGO2/CLSTN2/LRRTM3/IL1RAP/SEMA3E/DAAM2/MACF1/PLXNA4/DPYSL5/NCAN/AGRN/PTPRS/ANXA2/CYFIP1/NTRK2/LRP8/LPAR3/TIAM2/CUX1/TNR/BMPR2/WNT3/MAP6/NF1
Medial thalamus	Tha_ExN_PVALB_1	Down	BP	GO:0007268	chemical synaptic transmission	172	0.701786189	1.363888456	1.03975E-08	1.44664E-06	1.14263E-06	750	tags=49%, list=20%, signal=41%	SHISA6/NTNG1/SHISA9/KCND2/GRM5/TMEM108/SLC8A3/DLGAP4/SYT9/ADCY8/PTK2B/SLC24A2/GRM1/GRIN2B/CACNB4/NR3C1/SNCAIP/CUX2/RPH3A/HTR7/RIT2/NRG3/PCLO/GABBR2/CDKL5/LRFN2/NLGN4X/GRM7/SHANK2/DLGAP3/DGKI/EPHA4/CNTN4/CAMK2A/PRKCE/CLSTN2/CDH11/CACNG5/RIMS1/GRM4/GRIN2A/DYSF/CHRM3/GRIN2D/LIN7A/CACNG4/GRIK3/SYT7/GPR158/MYOF/BCHE/GDNF/CADPS/CNTNAP4/CDH2/GRID2IP/PLCL2/DTNBP1/SLC1A1/GABRB2/CACNA1A/PTPRS/ATP2A2/COLQ/C…
Medial thalamus	Tha_ExN_PVALB_1	Down	BP	GO:0098916	anterograde trans-synaptic signaling	172	0.701786189	1.363888456	1.03975E-08	1.44664E-06	1.14263E-06	750	tags=49%, list=20%, signal=41%	SHISA6/NTNG1/SHISA9/KCND2/GRM5/TMEM108/SLC8A3/DLGAP4/SYT9/ADCY8/PTK2B/SLC24A2/GRM1/GRIN2B/CACNB4/NR3C1/SNCAIP/CUX2/RPH3A/HTR7/RIT2/NRG3/PCLO/GABBR2/CDKL5/LRFN2/NLGN4X/GRM7/SHANK2/DLGAP3/DGKI/EPHA4/CNTN4/CAMK2A/PRKCE/CLSTN2/CDH11/CACNG5/RIMS1/GRM4/GRIN2A/DYSF/CHRM3/GRIN2D/LIN7A/CACNG4/GRIK3/SYT7/GPR158/MYOF/BCHE/GDNF/CADPS/CNTNAP4/CDH2/GRID2IP/PLCL2/DTNBP1/SLC1A1/GABRB2/CACNA1A/PTPRS/ATP2A2/COLQ/C…
Medial thalamus	Tha_ExN_PVALB_1	Down	BP	GO:1901888	regulation of cell junction assembly	47	0.701678247	1.312131588	0.005688679	0.04845826	0.038274852	560	tags=43%, list=15%, signal=37%	PTPRJ/PTK2B/NRP1/PRKCH/CUX2/LRRN1/LINGO2/FARP1/CLSTN2/PHLDB2/LRRTM3/IL1RAP/DLC1/MACF1/AGRN/PTK2/PTPRS/COLQ/IL1RAPL2/NTRK2
Medial thalamus	Tha_ExN_PVALB_1	Down	BP	GO:0006816	calcium ion transport	83	0.70105972	1.338483673	5.64065E-05	0.001142917	0.000902735	586	tags=45%, list=16%, signal=38%	CASQ2/BCL2/SLC8A3/ATP2B1/PDE4D/PTK2B/SLC24A2/SLC24A3/CACNA1C/GRIN2B/CACNB4/SESTD1/SLC8A1/OPRM1/CACHD1/DMD/CAMK2A/PRKCE/RYR3/CACNG5/GRIN2A/PLCG2/TRPC3/GRIN2D/CACNG4/PLCB4/HOMER2/LGALS3/SLC8B1/CACNA1A/ITPR1/ANXA2/ATP2A2/CRHR1/ATP2C1/TRPM2/AKAP6
Medial thalamus	Tha_ExN_PVALB_1	Down	BP	GO:0007411	axon guidance	51	0.700860288	1.315346767	0.00457327	0.040614528	0.032079465	550	tags=47%, list=15%, signal=41%	CNTN5/UNC5C/PTPRM/NRXN3/NRCAM/NRP1/EPHA4/CNTN4/NFASC/SEMA3E/GAP43/PLXNA4/DPYSL5/ARK2C/PLEKHG4B/SLIT3/GDNF/PTK2/NOTCH2/UNC5B/CNTN6/ETV1/CYFIP1/TRIO
Medial thalamus	Tha_ExN_PVALB_1	Down	BP	GO:0097485	neuron projection guidance	51	0.700860288	1.315346767	0.00457327	0.040614528	0.032079465	550	tags=47%, list=15%, signal=41%	CNTN5/UNC5C/PTPRM/NRXN3/NRCAM/NRP1/EPHA4/CNTN4/NFASC/SEMA3E/GAP43/PLXNA4/DPYSL5/ARK2C/PLEKHG4B/SLIT3/GDNF/PTK2/NOTCH2/UNC5B/CNTN6/ETV1/CYFIP1/TRIO
Medial thalamus	Tha_ExN_PVALB_1	Down	BP	GO:0007163	establishment or maintenance of cell polarity	48	0.700847093	1.311693672	0.003089347	0.030269797	0.023908659	424	tags=31%, list=12%, signal=28%	LRRC7/PTK2B/RHOBTB1/FRMD4B/FGF13/PRICKLE1/GSN/AMOTL1/SHTN1/WWC1/PHLDB2/CRB1/LIN7A/ERBIN/PTK2
Medial thalamus	Tha_ExN_PVALB_1	Down	BP	GO:0001558	regulation of cell growth	82	0.70053592	1.337513161	0.000189317	0.003186325	0.002516725	720	tags=43%, list=20%, signal=35%	PTPRJ/KIAA0319/PAK5/FSTL4/SPOCK1/BCL2/PTK2B/NRCAM/NRP1/FGF13/NRG3/CDKL5/CPNE9/SHTN1/TGFBR1/RIMS1/ITSN2/SEMA3E/FOXP1/MACF1/PLXNA4/SLIT3/EXTL3/PTPRS/CYFIP1/KLHL22/AKAP6/INHBA/LPAR3/TNR/BMPR2/CAMK2D/WNT3/MAPKAP1/BCL11A
Medial thalamus	Tha_ExN_PVALB_2	Down	BP	GO:0021766	hippocampus development	20	0.793263801	1.575282486	0.001043196	0.013017822	0.010981011	122	tags=20%, list=3%, signal=19%	DAB1/KIRREL3/FGF13/TMEM108
Medial thalamus	Tha_ExN_PVALB_2	Down	MF	GO:0008013	beta-catenin binding	26	0.792444246	1.603256949	0.000182698	0.003033666	0.002559008	487	tags=46%, list=13%, signal=40%	GRIP1/RNF220/CTNNA2/MED12L/PTPRT/CDH2/AXIN1/TCF7L2/TRPC4/DLG5/SUFU/CTNND2
Medial thalamus	Tha_ExN_PVALB_2	Down	BP	GO:0051966	regulation of synaptic transmission, glutamatergic	20	0.788881522	1.566580051	0.001301681	0.015765654	0.013298908	451	tags=50%, list=12%, signal=44%	GRM8/GRIK1/GRM5/NRXN1/GRM3/GRIK2/CDH2/CACNG2/SERPINE2/GRIN2D
Medial thalamus	Tha_ExN_PVALB_2	Down	BP	GO:0098742	cell-cell adhesion via plasma-membrane adhesion molecules	58	0.787045539	1.637619548	8.23209E-08	7.06245E-06	5.95744E-06	288	tags=41%, list=8%, signal=39%	ROBO2/CDH13/PCDH9/DAB1/CNTN4/ADGRL3/PCDH11X/CDH9/KIRREL3/PCDH15/TENM4/PCDH17/CDH12/PTPRT/PCDH7/FAT3/PTPRD/NTNG1/LRFN5/CDH2/CDH11/CNTN6/DCHS2/CLSTN2
Medial thalamus	Tha_ExN_PVALB_2	Down	MF	GO:0030594	neurotransmitter receptor activity	26	0.781793363	1.5817083	0.000490493	0.006732839	0.005679397	452	tags=54%, list=12%, signal=48%	GRIK1/GRM5/CHRM5/GABRB2/GABRB1/GRIK2/GABRG1/GRIA4/CHRM3/GABRB3/HTR1E/GABRA2/GRIN2D/CHRM2
Medial thalamus	Tha_ExN_PVALB_2	Down	BP	GO:0007156	homophilic cell adhesion via plasma membrane adhesion molecules	48	0.778016249	1.611544641	2.28723E-06	0.000102378	8.636E-05	465	tags=46%, list=13%, signal=41%	ROBO2/CDH13/PCDH9/CNTN4/PCDH11X/CDH9/KIRREL3/PCDH15/PCDH17/CDH12/PTPRT/PCDH7/FAT3/CDH2/CDH11/CNTN6/DCHS2/CLSTN2/EMB/PTK7/PCDH20/CDH18
Medial thalamus	Tha_ExN_PVALB_2	Down	CC	GO:0044853	plasma membrane raft	25	0.777705409	1.570496961	0.000326147	0.005011466	0.004227356	353	tags=36%, list=10%, signal=33%	CDH13/KCNMA1/CDH2/KCND2/BMPR2/DLC1/AKAP6/TRPC4/SPRED1
Medial thalamus	Tha_ExN_PVALB_2	Down	CC	GO:0034705	potassium channel complex	22	0.775332386	1.549032098	0.003064595	0.032525782	0.027436691	354	tags=45%, list=10%, signal=41%	KCNB2/GRIK1/KCNIP4/KCNMA1/KCNQ3/GRIK2/KCND2/KCNK2/HCN1/KCNC2
Medial thalamus	Tha_ExN_PVALB_2	Down	BP	GO:0006937	regulation of muscle contraction	28	0.768954717	1.557823937	0.000435621	0.006101661	0.005146975	331	tags=43%, list=9%, signal=39%	KCNB2/SLC8A1/FGF13/PDE4B/PDE5A/SLC8A3/DMD/CHRM3/DOCK4/CAMK2D/PRKG1/CACNA1C
Medial thalamus	Tha_ExN_PVALB_2	Down	BP	GO:0007416	synapse assembly	56	0.766895344	1.595956613	1.30912E-06	6.12609E-05	5.16758E-05	288	tags=41%, list=8%, signal=38%	ROBO2/ADGRL3/LRRN1/LRRTM3/ERBB4/NEGR1/CDH9/KIRREL3/NRXN1/PCDH17/FGF13/GABRB2/EPHA7/PTPRD/LRFN5/GPM6A/CDH2/GAP43/SHANK2/LINGO2/GABRB3/NLGN4X/CLSTN2
Medial thalamus	Tha_ExN_PVALB_2	Down	MF	GO:0099106	ion channel regulator activity	28	0.765504797	1.550834749	0.000536333	0.007217704	0.006088399	433	tags=43%, list=12%, signal=38%	NRXN1/KCNIP4/GRM3/FGF13/ITPR1/FGF12/SGK1/CAMK2D/FGF14/PRKG1/GPLD1/COMMD1
Medial thalamus	Tha_ExN_PVALB_2	Down	CC	GO:0098685	Schaffer collateral - CA1 synapse	27	0.763432141	1.541768413	0.000948979	0.01191431	0.010050158	470	tags=56%, list=13%, signal=49%	GRM5/PPP3CA/GABRB1/ITPR1/APBA1/GSG1L/PTPRD/NTNG1/CDH11/LRFN2/RALA/GIPC1/CACNG2/SLC16A7/ADCY1
Medial thalamus	Tha_ExN_PVALB_2	Down	BP	GO:0035249	synaptic transmission, glutamatergic	27	0.759095328	1.533010122	0.001262225	0.015378232	0.012972104	547	tags=52%, list=15%, signal=45%	GRM8/GRIK1/GRM5/NRXN1/GRM3/GRIK2/GRIA4/CDH2/EXT1/CACNG2/SERPINE2/GRIN2D/NF1/CDHR3
Medial thalamus	Tha_ExN_PVALB_2	Down	BP	GO:0051963	regulation of synapse assembly	26	0.758995361	1.53558385	0.001428062	0.016898734	0.014254702	288	tags=38%, list=8%, signal=36%	ROBO2/LRRN1/LRRTM3/NEGR1/NRXN1/EPHA7/PTPRD/LRFN5/LINGO2/CLSTN2
Medial thalamus	Tha_ExN_PVALB_2	Down	BP	GO:2000027	regulation of animal organ morphogenesis	21	0.757580178	1.508449315	0.00235882	0.026395704	0.022265746	641	tags=48%, list=17%, signal=40%	ROBO2/PRICKLE2/SULF1/MAGI2/SMURF1/TNFRSF11B/PTK7/ABL1/BTBD7/RSPO3
Medial thalamus	Tha_ExN_PVALB_2	Down	BP	GO:0090257	regulation of muscle system process	38	0.757192069	1.553626787	5.64065E-05	0.001172967	0.000989441	331	tags=42%, list=9%, signal=39%	KCNB2/FOXP1/SLC8A1/PPP3CA/FGF13/PDE4B/PDE5A/SLC8A3/DMD/CHRM3/DOCK4/CAMK2D/AKAP6/PRKG1/HDAC4/CACNA1C
Medial thalamus	Tha_ExN_PVALB_2	Down	BP	GO:0060078	regulation of postsynaptic membrane potential	38	0.756788442	1.552798616	5.92239E-05	0.001207346	0.001018441	451	tags=45%, list=12%, signal=40%	GRIK1/GRM5/NRXN1/PPP3CA/TMEM108/GABRB2/GABRB1/GRIK2/SLC8A3/GABRG1/GRIA4/KCND2/HCN1/NLGN4X/GABRA2/RIMS1/GRIN2D
Medial thalamus	Tha_ExN_PVALB_2	Down	CC	GO:0099634	postsynaptic specialization membrane	41	0.75455325	1.552238924	0.000130369	0.002236911	0.001886917	470	tags=56%, list=13%, signal=50%	LRRTM3/GRIK1/ERBB4/GRM5/SORCS2/PTPRT/GABRB2/GABRB1/GRIK2/GSG1L/LRFN5/GRIA4/KCND2/LIN7A/NLGN4X/ITGA8/CLSTN2/CACNA1C/GABRA2/CACNG2/SLC16A7/GRIN2D/ADCY1
Medial thalamus	Tha_ExN_PVALB_2	Down	CC	GO:0042734	presynaptic membrane	45	0.750939824	1.551588836	3.39564E-05	0.000803635	0.000677896	452	tags=51%, list=12%, signal=45%	GRIK1/ERBB4/CDH9/CNTNAP4/NRXN1/PCDH17/GRM3/GABRB1/PPFIA2/GRIK2/APBA1/PTPRD/NTNG1/GPM6A/CNTN6/KCTD8/ITSN2/HCN1/KCNC2/CNTN1/RIMS1/GRIN2D/CHRM2
Medial thalamus	Tha_ExN_PVALB_2	Down	BP	GO:0007612	learning	34	0.750803997	1.537279942	0.000627384	0.008280663	0.006985044	545	tags=50%, list=15%, signal=43%	PLCB1/GRM5/CSMD1/NRXN1/ATP8A1/FGF13/PDE8B/SLC8A3/ATXN1/SHANK2/NLGN4X/CLSTN2/BRAF/ELAVL4/NF1/TPBG/ABL1
Medial thalamus	Tha_ExN_PVALB_2	Down	CC	GO:0098839	postsynaptic density membrane	34	0.750702663	1.537072461	0.000627384	0.008280663	0.006985044	470	tags=56%, list=13%, signal=49%	LRRTM3/GRIK1/ERBB4/GRM5/SORCS2/PTPRT/GRIK2/GSG1L/LRFN5/GRIA4/LIN7A/NLGN4X/ITGA8/CLSTN2/CACNA1C/CACNG2/SLC16A7/GRIN2D/ADCY1
Medial thalamus	Tha_ExN_PVALB_2	Down	MF	GO:0005267	potassium channel activity	33	0.75058819	1.536017907	0.000366833	0.005489888	0.004630922	365	tags=39%, list=10%, signal=36%	KCNB2/GRIK1/KCNN2/KCNH5/KCNIP4/KCNMA1/KCNQ3/GRIK2/KCND2/KCNK2/HCN1/KCNC2/KCNT1
Medial thalamus	Tha_ExN_PVALB_2	Down	MF	GO:0015079	potassium ion transmembrane transporter activity	40	0.750012307	1.541800035	8.06567E-05	0.001566719	0.001321585	365	tags=35%, list=10%, signal=32%	KCNB2/SLC24A3/GRIK1/KCNN2/KCNH5/KCNIP4/KCNMA1/KCNQ3/GRIK2/KCND2/KCNK2/HCN1/KCNC2/KCNT1
Medial thalamus	Tha_ExN_PVALB_2	Down	BP	GO:0030534	adult behavior	26	0.746666451	1.510640254	0.002499881	0.027673419	0.023343545	457	tags=38%, list=12%, signal=34%	DAB1/OXR1/NRXN1/PCDH17/FGF12/SHANK2/TBCE/NLGN4X/GRIN2D/CHL1
Medial thalamus	Tha_ExN_PVALB_2	Down	BP	GO:0035051	cardiocyte differentiation	24	0.743285262	1.493476547	0.00413537	0.041133946	0.034697994	395	tags=33%, list=11%, signal=30%	FOXP1/SLC8A1/TENM4/AKAP6/AKAP13/PRKG1/ALPK3/FHOD3
Medial thalamus	Tha_ExN_PVALB_2	Down	BP	GO:0007219	Notch signaling pathway	24	0.743239106	1.493383807	0.004209879	0.041557558	0.035055326	379	tags=33%, list=10%, signal=30%	ROBO2/ZNF423/MAML2/BEND6/CNTN6/GMDS/CNTN1/CFAP58
Medial thalamus	Tha_ExN_PVALB_2	Down	BP	GO:0048738	cardiac muscle tissue development	31	0.742686067	1.512671696	0.001794795	0.020997059	0.01771179	395	tags=39%, list=11%, signal=35%	FOXP1/ERBB4/SLC8A1/ZFPM2/TENM4/KCNK2/AKAP6/AKAP13/PRKG1/FGFR2/ALPK3/FHOD3
Medial thalamus	Tha_ExN_PVALB_2	Down	BP	GO:0055007	cardiac muscle cell differentiation	21	0.741961147	1.477349613	0.004218324	0.041557558	0.035055326	395	tags=33%, list=11%, signal=30%	FOXP1/SLC8A1/AKAP6/AKAP13/PRKG1/ALPK3/FHOD3
Medial thalamus	Tha_ExN_PVALB_2	Down	BP	GO:0099072	regulation of postsynaptic membrane neurotransmitter receptor levels	21	0.73922714	1.47190582	0.004815594	0.04647604	0.039204246	408	tags=33%, list=11%, signal=30%	GPC6/GRIP1/ERBB4/GSG1L/RALA/LRRC7/CACNG2
Medial thalamus	Tha_ExN_PVALB_2	Down	CC	GO:0048786	presynaptic active zone	21	0.737961542	1.469385833	0.00511423	0.047864545	0.040375501	451	tags=48%, list=12%, signal=42%	PPFIBP1/GABRB1/PPFIA2/APBA1/NTNG1/GPM6A/SHANK2/HCN1/RIMS1/GRIN2D
Medial thalamus	Tha_ExN_PVALB_2	Down	CC	GO:0042383	sarcolemma	30	0.737719714	1.500711363	0.001979419	0.022896761	0.019314258	331	tags=40%, list=9%, signal=37%	CACNB2/SLC8A1/PPP3CA/UTRN/FGF13/SLC8A3/DMD/CDH2/CAMK2D/AKAP6/PRKG1/CACNA1C
Medial thalamus	Tha_ExN_PVALB_2	Down	MF	GO:0016247	channel regulator activity	31	0.736783324	1.500649238	0.002386391	0.02655989	0.022404243	433	tags=42%, list=12%, signal=37%	NRXN1/KCNIP4/GRM3/FGF13/ITPR1/FGF12/SGK1/CAMK2D/FGF14/PRKG1/CACNG2/GPLD1/COMMD1
Medial thalamus	Tha_ExN_PVALB_2	Down	CC	GO:0034703	cation channel complex	42	0.736333195	1.517962073	0.000321264	0.004973557	0.004195378	757	tags=67%, list=20%, signal=54%	KCNB2/CACNB2/GRIK1/KCNIP4/CACNA2D3/KCNMA1/KCNQ3/PDE4B/GRIK2/CACHD1/KCND2/KCNK2/HCN1/AKAP6/CACNA1C/TRPC4/KCNC2/MICU1/CACNG2/TRPC1/KCNJ3/CATSPERE/CACNA1B/MCU/KCNJ5/SCN8A/SCN9A/CACNA1G
Medial thalamus	Tha_ExN_PVALB_2	Down	MF	GO:0015085	calcium ion transmembrane transporter activity	35	0.734959432	1.503614155	0.000948031	0.01191431	0.010050158	757	tags=63%, list=20%, signal=50%	SLC24A3/CACNB2/SLC8A1/CACNA2D3/SLC8A3/ITPR1/ITPR2/TMC1/CACHD1/GPM6A/TRPM6/CACNA1C/TRPC4/CACNG2/TRPC1/GRIN2D/CACNA1B/MCU/SCN8A/SCN9A/CACNG5/CACNA1G
Medial thalamus	Tha_ExN_PVALB_2	Down	CC	GO:0043197	dendritic spine	44	0.734952006	1.518056197	6.71202E-05	0.001341752	0.001131817	390	tags=41%, list=11%, signal=37%	KCNN2/GRM5/SORCS2/PPP3CA/FRMPD4/GRM3/PDE4B/PPFIA2/SLC8A3/APBA1/GPM6A/GRIA4/KCND2/SHANK2/ITGA8/TANC2/GIPC1/ZNF804A
Medial thalamus	Tha_ExN_PVALB_2	Down	CC	GO:0044309	neuron spine	44	0.734952006	1.518056197	6.71202E-05	0.001341752	0.001131817	390	tags=41%, list=11%, signal=37%	KCNN2/GRM5/SORCS2/PPP3CA/FRMPD4/GRM3/PDE4B/PPFIA2/SLC8A3/APBA1/GPM6A/GRIA4/KCND2/SHANK2/ITGA8/TANC2/GIPC1/ZNF804A
Medial thalamus	Tha_ExN_PVALB_2	Down	CC	GO:0045211	postsynaptic membrane	93	0.734837767	1.560620457	3.10449E-08	3.36429E-06	2.8379E-06	470	tags=46%, list=13%, signal=41%	LRRTM4/LRRTM3/GRIP1/GRIK1/ERBB4/CDH9/GRM5/SORCS2/UTRN/KCNMA1/PCDH17/CHRM5/GRM3/PTPRT/GABRB2/GABRB1/GRIK2/GABRG1/DMD/GSG1L/LRFN5/GRIA4/KCND2/SHANK2/CHRM3/LRFN2/KCTD8/GABRB3/HCN1/LIN7A/NLGN4X/ITGA8/CLSTN2/CACNA1C/KCNC2/LRRC7/CNTN1/GABRA2/CACNG2/SLC16A7/GRIN2D/CHRM2/ADCY1
Medial thalamus	Tha_ExN_PVALB_2	Down	BP	GO:0031644	regulation of nervous system process	27	0.73219592	1.478686161	0.0040568	0.040746103	0.034370834	497	tags=44%, list=13%, signal=39%	NRXN1/TENM4/TMEM108/GRIK2/SLC8A3/FGF12/DLGAP4/NLGN4X/DLGAP1/RIMS1/GRIN2D/TAFA4
Medial thalamus	Tha_ExN_PVALB_2	Down	MF	GO:0005262	calcium channel activity	30	0.731785518	1.488639683	0.002534382	0.027905304	0.023539149	757	tags=67%, list=20%, signal=53%	SLC24A3/CACNB2/CACNA2D3/ITPR1/ITPR2/TMC1/CACHD1/GPM6A/TRPM6/CACNA1C/TRPC4/CACNG2/TRPC1/GRIN2D/CACNA1B/MCU/SCN8A/SCN9A/CACNG5/CACNA1G
Medial thalamus	Tha_ExN_PVALB_2	Down	BP	GO:0033002	muscle cell proliferation	38	0.730663074	1.499193891	0.00037139	0.005489888	0.004630922	327	tags=37%, list=9%, signal=34%	CDH13/FOXP1/ERBB4/ZFPM2/TENM4/MEGF10/KCNK2/CALCRL/BMPR2/PDE1A/TCF7L2/PRKG1/FGFR2/TAFA5
Medial thalamus	Tha_ExN_PVALB_2	Down	BP	GO:0001935	endothelial cell proliferation	26	0.730305284	1.477538676	0.005098887	0.047864545	0.040375501	345	tags=31%, list=9%, signal=28%	CDH13/BMPER/SULF1/NOX5/BMPR2/COL8A1/VEGFC/AKT3
Medial thalamus	Tha_ExN_PVALB_2	Down	CC	GO:0097060	synaptic membrane	119	0.728720505	1.56364202	3.52459E-10	8.06348E-08	6.80184E-08	470	tags=45%, list=13%, signal=41%	LRRTM4/LRRTM3/GRIP1/GRIK1/ERBB4/CDH9/GRM5/CNTNAP4/SORCS2/NRXN1/UTRN/KCNMA1/PCDH17/CHRM5/GRM3/PTPRT/GABRB2/GABRB1/PPFIA2/GRIK2/GABRG1/APBA1/DMD/GSG1L/PTPRD/NTNG1/LRFN5/GPM6A/GRIA4/KCND2/CNTN6/SHANK2/CHRM3/LRFN2/KCTD8/GABRB3/ITSN2/HCN1/LIN7A/NLGN4X/ITGA8/CLSTN2/CACNA1C/KCNC2/RALA/LRRC7/CNTN1/GABRA2/RIMS1/CACNG2/SLC16A7/GRIN2D/CHRM2/ADCY1
Medial thalamus	Tha_ExN_PVALB_2	Down	MF	GO:0015276	ligand-gated monoatomic ion channel activity	30	0.727241043	1.479395055	0.002941356	0.031379544	0.026469798	528	tags=47%, list=14%, signal=40%	GRIK1/KCNN2/GABRB2/GABRB1/GRIK2/ITPR1/GABRG1/ITPR2/GRIA4/GABRB3/HCN1/GABRA2/GRIN2D/KCNJ3
Medial thalamus	Tha_ExN_PVALB_2	Down	MF	GO:0022834	ligand-gated channel activity	30	0.727241043	1.479395055	0.002941356	0.031379544	0.026469798	528	tags=47%, list=14%, signal=40%	GRIK1/KCNN2/GABRB2/GABRB1/GRIK2/ITPR1/GABRG1/ITPR2/GRIA4/GABRB3/HCN1/GABRA2/GRIN2D/KCNJ3
Medial thalamus	Tha_ExN_PVALB_2	Down	BP	GO:0021537	telencephalon development	61	0.727086706	1.514144783	2.1642E-05	0.000571293	0.000481906	294	tags=25%, list=8%, signal=23%	ROBO2/DAB1/FOXP1/FOXP2/ERBB4/PLCB1/KIRREL3/FGF13/PLXNA4/TMEM108/LAMB1/CDH2/EXT1/TMEM14B/KDM2B
Medial thalamus	Tha_ExN_PVALB_2	Down	MF	GO:0044325	transmembrane transporter binding	29	0.724104731	1.469288549	0.003644313	0.037331547	0.03149053	402	tags=38%, list=11%, signal=34%	KCNH5/SLC8A1/FGF13/PDE4B/ITPR2/FGF12/CAMK2D/AKAP6/KCNC2/PACS1/RIMS1
Medial thalamus	Tha_ExN_PVALB_2	Down	BP	GO:2001257	regulation of cation channel activity	25	0.723681724	1.461401626	0.004875583	0.04647604	0.039204246	304	tags=32%, list=8%, signal=30%	CACNB2/FGF13/PDE4B/FGF12/DMD/CAMK2D/FGF14/AKAP6
Medial thalamus	Tha_ExN_PVALB_2	Down	BP	GO:0014706	striated muscle tissue development	32	0.722728975	1.473837753	0.004127107	0.041133946	0.034697994	395	tags=38%, list=11%, signal=34%	FOXP1/ERBB4/SLC8A1/ZFPM2/TENM4/KCNK2/AKAP6/AKAP13/PRKG1/FGFR2/ALPK3/FHOD3
Medial thalamus	Tha_ExN_PVALB_2	Down	MF	GO:0005261	monoatomic cation channel activity	65	0.722105647	1.510463958	1.68948E-05	0.000463818	0.000391248	451	tags=45%, list=12%, signal=40%	KCNB2/SLC24A3/CACNB2/GRIK1/KCNN2/KCNH5/KCNIP4/CACNA2D3/KCNMA1/KCNQ3/GRIK2/ITPR1/ITPR2/TMC1/CACHD1/GPM6A/KCND2/NOX5/KCNK2/HCN1/TRPM6/CACNA1C/ANO6/TRPC4/KCNC2/KCNT1/CACNG2/TRPC1/GRIN2D
Medial thalamus	Tha_ExN_PVALB_2	Down	BP	GO:0060048	cardiac muscle contraction	29	0.721238158	1.463471955	0.003829667	0.038653351	0.032605521	331	tags=34%, list=9%, signal=32%	CACNB2/KCNN2/SLC8A1/FGF13/PDE4B/PDE5A/FGF12/DMD/CAMK2D/CACNA1C
Medial thalamus	Tha_ExN_PVALB_2	Down	CC	GO:0098794	postsynapse	166	0.720877169	1.56392417	1E-10	3.43167E-08	2.89474E-08	487	tags=43%, list=13%, signal=39%	LRRTM4/LRRTM3/GRIP1/GRIK1/ERBB4/PLCB1/KCNN2/CDH9/GRM5/SORCS2/SLC8A1/PPP3CA/UTRN/KCNMA1/FRMPD4/PCDH17/CHRM5/GRM3/PTPRT/TMEM108/GABRB2/GABRB1/PDE4B/PPFIA2/GRIK2/SLC8A3/ITPR1/GABRG1/APBA1/DMD/GSG1L/MAGI2/LRFN5/GPM6A/GRIA4/CDH2/KCND2/GAP43/SHANK2/CHRM3/PLEKHA5/LRFN2/BMPR2/KCTD8/GABRB3/DLGAP4/HCN1/LIN7A/NLGN4X/ITGA8/CLSTN2/TANC2/CPEB3/DLGAP1/CACNA1C/KCNC2/LRRC7/GIPC1/CNTN1/GABRA2/ZNF804A/CACNG2/RTN1/S…
Medial thalamus	Tha_ExN_PVALB_2	Down	CC	GO:0098978	glutamatergic synapse	93	0.720367689	1.529889457	2.43585E-07	1.75953E-05	1.48423E-05	491	tags=43%, list=13%, signal=38%	GPC6/ADGRL3/LRRTM3/ERBB4/PLCB1/GRM5/PPP3CA/PCDH17/GRM3/PLXNA4/PTPRT/EPHA7/PPFIA2/GRIK2/APBA1/GSG1L/PTPRD/NTNG1/LRFN5/GPM6A/KCND2/CDH11/SHANK2/PLEKHA5/DLGAP4/HCN1/NLGN4X/ITGA8/CLSTN2/DLGAP1/CADPS/GIPC1/CACNG2/SLC16A7/DLG5/GRIN2D/CHRM2/ELAVL4/ADCY1/NF1
Medial thalamus	Tha_ExN_PVALB_2	Down	BP	GO:0007626	locomotory behavior	42	0.718918492	1.482061398	0.000819718	0.01048322	0.008842981	500	tags=33%, list=14%, signal=29%	DAB1/NEGR1/OXR1/GRM5/APBA1/FGF12/KCND2/SHANK2/TBCE/CNTN1/GRIN2D/ELAVL4/CHL1/ZFHX3
Medial thalamus	Tha_ExN_PVALB_2	Down	BP	GO:0050803	regulation of synapse structure or activity	56	0.717381552	1.492915352	9.41933E-05	0.001763127	0.001487263	545	tags=45%, list=15%, signal=39%	ROBO2/LRRN1/LRRTM3/NEGR1/CTNNA2/NRXN1/FRMPD4/PTPRT/EPHA7/PPFIA2/PTPRD/LRFN5/GPM6A/CDH2/SHANK2/LRFN2/LINGO2/CLSTN2/TANC2/ZNF804A/DLG5/SYBU/NF1/TPBG/ABL1
Medial thalamus	Tha_ExN_PVALB_2	Down	BP	GO:0050807	regulation of synapse organization	55	0.71702748	1.491155555	0.000143972	0.002429825	0.002049647	291	tags=35%, list=8%, signal=32%	ROBO2/LRRN1/LRRTM3/NEGR1/CTNNA2/NRXN1/FRMPD4/PTPRT/EPHA7/PPFIA2/PTPRD/LRFN5/GPM6A/CDH2/SHANK2/LRFN2/LINGO2/CLSTN2/TANC2
Medial thalamus	Tha_ExN_PVALB_2	Down	BP	GO:0003012	muscle system process	74	0.716882323	1.511651958	7.98907E-06	0.000265314	0.000223803	331	tags=32%, list=9%, signal=30%	KCNB2/FOXP1/CACNB2/KCNN2/SLC8A1/PPP3CA/UTRN/KCNMA1/FGF13/SULF1/PDE4B/PDE5A/SLC8A3/FGF12/DMD/KCND2/CHRM3/DOCK4/CAMK2D/TBCE/AKAP6/PRKG1/HDAC4/CACNA1C
Medial thalamus	Tha_ExN_PVALB_2	Down	CC	GO:0099572	postsynaptic specialization	100	0.714859012	1.524134133	1.57024E-07	1.24351E-05	1.04895E-05	487	tags=45%, list=13%, signal=40%	LRRTM3/GRIP1/GRIK1/ERBB4/GRM5/SORCS2/SLC8A1/GRM3/PTPRT/TMEM108/GABRB2/GABRB1/PDE4B/PPFIA2/GRIK2/SLC8A3/ITPR1/GSG1L/MAGI2/LRFN5/GRIA4/CDH2/KCND2/GAP43/SHANK2/PLEKHA5/BMPR2/DLGAP4/LIN7A/NLGN4X/ITGA8/CLSTN2/CPEB3/DLGAP1/CACNA1C/LRRC7/GABRA2/CACNG2/RTN1/SLC16A7/DLG5/GRIN2D/PKP4/ADCY1/CTNND2
Medial thalamus	Tha_ExN_PVALB_2	Down	CC	GO:0034702	monoatomic ion channel complex	69	0.712448436	1.495629294	1.63363E-05	0.000454546	0.000383426	757	tags=58%, list=20%, signal=47%	KCNB2/CACNB2/GRIK1/KCNIP4/CACNA2D3/KCNMA1/KCNQ3/GABRB2/GABRB1/PDE4B/GRIK2/GABRG1/CACHD1/GRIA4/OLFM2/KCND2/KCNK2/GABRB3/HCN1/AKAP6/CACNA1C/ANO6/TRPC4/KCNC2/GABRA2/MICU1/CACNG2/TRPC1/GRIN2D/KCNJ3/CATSPERE/LRRC8C/VWC2L/CACNA1B/MCU/KCNJ5/SCN8A/SCN9A/CACNG5/CACNA1G
Medial thalamus	Tha_ExN_PVALB_2	Down	MF	GO:0022836	gated channel activity	71	0.712271706	1.49831854	1.49401E-05	0.000427244	0.000360396	408	tags=39%, list=11%, signal=36%	KCNB2/CACNB2/GRIK1/KCNN2/KCNH5/KCNIP4/CACNA2D3/KCNMA1/KCNQ3/GABRB2/GABRB1/GRIK2/ITPR1/GABRG1/ITPR2/TMC1/CACHD1/GRIA4/KCND2/KCNK2/GABRB3/HCN1/CACNA1C/ANO6/KCNC2/KCNT1/GABRA2/CACNG2
Medial thalamus	Tha_ExN_PVALB_2	Down	MF	GO:0022839	monoatomic ion gated channel activity	71	0.712271706	1.49831854	1.49401E-05	0.000427244	0.000360396	408	tags=39%, list=11%, signal=36%	KCNB2/CACNB2/GRIK1/KCNN2/KCNH5/KCNIP4/CACNA2D3/KCNMA1/KCNQ3/GABRB2/GABRB1/GRIK2/ITPR1/GABRG1/ITPR2/TMC1/CACHD1/GRIA4/KCND2/KCNK2/GABRB3/HCN1/CACNA1C/ANO6/KCNC2/KCNT1/GABRA2/CACNG2
Medial thalamus	Tha_ExN_PVALB_2	Down	BP	GO:0006936	muscle contraction	61	0.70984764	1.478244741	0.000105474	0.00188844	0.001592968	331	tags=31%, list=9%, signal=29%	KCNB2/CACNB2/KCNN2/SLC8A1/UTRN/KCNMA1/FGF13/SULF1/PDE4B/PDE5A/SLC8A3/FGF12/DMD/KCND2/CHRM3/DOCK4/CAMK2D/PRKG1/CACNA1C
Medial thalamus	Tha_ExN_PVALB_2	Down	BP	GO:0006941	striated muscle contraction	34	0.709154862	1.452002852	0.004350189	0.042450418	0.035808486	331	tags=32%, list=9%, signal=30%	CACNB2/KCNN2/SLC8A1/FGF13/PDE4B/PDE5A/SLC8A3/FGF12/DMD/CAMK2D/CACNA1C
Medial thalamus	Tha_ExN_PVALB_2	Down	CC	GO:0043204	perikaryon	44	0.70775049	1.461870989	0.000508321	0.006885739	0.005808374	487	tags=36%, list=13%, signal=32%	KCNB2/GRIP1/SORCS2/GRIK2/SLC8A3/KCND2/GAP43/MYO1D/ITGA8/CACNA1C/KCNC2/LYPD6/SMN1/SERPINI1/ELAVL4/CTNND2
Medial thalamus	Tha_ExN_PVALB_2	Down	BP	GO:0045165	cell fate commitment	36	0.707742489	1.449507655	0.003311333	0.034785894	0.029343179	701	tags=50%, list=19%, signal=41%	TOX/ERBB4/TENM4/FGF13/GAP43/MTA3/EXT1/SOX13/TCF7L2/FGFR2/BRAF/ZNF521/LATS1/SUFU/MYT1L/GATAD2B/JAK1/CDON
Medial thalamus	Tha_ExN_PVALB_2	Down	CC	GO:0032279	asymmetric synapse	94	0.706435043	1.501065327	6.76886E-07	3.66765E-05	3.0938E-05	487	tags=44%, list=13%, signal=39%	LRRTM3/GRIP1/GRIK1/ERBB4/GRM5/SORCS2/SLC8A1/GRM3/PLXNA4/PTPRT/TMEM108/PDE4B/GRIK2/SLC8A3/ITPR1/GSG1L/MAGI2/LRFN5/GRIA4/CDH2/GAP43/SHANK2/PLEKHA5/BMPR2/LIN7A/NLGN4X/ITGA8/CLSTN2/CPEB3/DLGAP1/CACNA1C/LRRC7/CACNG2/RTN1/SLC16A7/DLG5/GRIN2D/CHRM2/PKP4/ADCY1/CTNND2
Medial thalamus	Tha_ExN_PVALB_2	Down	MF	GO:0005216	monoatomic ion channel activity	89	0.705596648	1.497466497	2.73435E-06	0.000112601	9.49827E-05	451	tags=39%, list=12%, signal=35%	KCNB2/SLC24A3/CACNB2/GRIK1/KCNN2/KCNH5/KCNIP4/CACNA2D3/KCNMA1/KCNQ3/GABRB2/GABRB1/GRIK2/ITPR1/GABRG1/ITPR2/TMC1/CACHD1/GPM6A/GRIA4/KCND2/NOX5/KCNK2/GABRB3/HCN1/TRPM6/CACNA1C/ANO6/TRPC4/KCNC2/KCNT1/GABRA2/CACNG2/TRPC1/GRIN2D
Medial thalamus	Tha_ExN_PVALB_2	Down	BP	GO:0071805	potassium ion transmembrane transport	50	0.705054972	1.461092927	0.000426072	0.006050227	0.005103588	365	tags=30%, list=10%, signal=27%	KCNB2/SLC24A3/KCNN2/KCNH5/KCNIP4/KCNMA1/KCNQ3/KCND2/KCNK2/RGS7/HCN1/AKAP6/ANO6/KCNC2/KCNT1
Medial thalamus	Tha_ExN_PVALB_2	Down	MF	GO:0022843	voltage-gated monoatomic cation channel activity	44	0.704195228	1.454527534	0.000718971	0.009310452	0.007853708	757	tags=57%, list=20%, signal=46%	KCNB2/CACNB2/KCNN2/KCNH5/CACNA2D3/KCNMA1/KCNQ3/TMC1/CACHD1/KCND2/KCNK2/HCN1/CACNA1C/KCNC2/KCNT1/CACNG2/GRIN2D/KCNJ3/CACNA1B/KCNJ5/KCNK10/SCN8A/SCN9A/CACNG5/CACNA1G
Medial thalamus	Tha_ExN_PVALB_2	Down	CC	GO:0098984	neuron to neuron synapse	102	0.703488457	1.500499417	6.17287E-07	3.43512E-05	2.89765E-05	487	tags=43%, list=13%, signal=39%	LRRTM3/GRIP1/GRIK1/ERBB4/GRM5/SORCS2/SLC8A1/GRM3/PLXNA4/PTPRT/TMEM108/PDE4B/GRIK2/SLC8A3/ITPR1/GSG1L/PTPRD/MAGI2/LRFN5/GRIA4/CDH2/GAP43/SHANK2/PLEKHA5/BMPR2/VTI1A/LIN7A/SYT9/NLGN4X/ITGA8/CLSTN2/CPEB3/DLGAP1/CACNA1C/LRRC7/CACNG2/RTN1/SLC16A7/DLG5/GRIN2D/CHRM2/PKP4/ADCY1/CTNND2
Medial thalamus	Tha_ExN_PVALB_2	Down	CC	GO:1902495	transmembrane transporter complex	72	0.702991412	1.480356887	5.47228E-05	0.001172967	0.000989441	757	tags=57%, list=20%, signal=46%	KCNB2/CACNB2/GRIK1/KCNIP4/CACNA2D3/KCNMA1/KCNQ3/GABRB2/GABRB1/PDE4B/GRIK2/GABRG1/CACHD1/GRIA4/OLFM2/KCND2/KCNK2/GABRB3/HCN1/AKAP6/CACNA1C/ANO6/TRPC4/KCNC2/GABRA2/MICU1/CACNG2/TRPC1/GRIN2D/KCNJ3/CATSPERE/LRRC8C/NDUFS4/VWC2L/CACNA1B/MCU/KCNJ5/SCN8A/SCN9A/CACNG5/CACNA1G
Medial thalamus	Tha_ExN_PVALB_2	Down	CC	GO:0014069	postsynaptic density	91	0.702361848	1.491340653	4.25142E-06	0.000153573	0.000129545	487	tags=43%, list=13%, signal=38%	LRRTM3/GRIP1/GRIK1/ERBB4/GRM5/SORCS2/SLC8A1/GRM3/PTPRT/TMEM108/PDE4B/GRIK2/SLC8A3/ITPR1/GSG1L/MAGI2/LRFN5/GRIA4/CDH2/GAP43/SHANK2/PLEKHA5/BMPR2/LIN7A/NLGN4X/ITGA8/CLSTN2/CPEB3/DLGAP1/CACNA1C/LRRC7/CACNG2/RTN1/SLC16A7/DLG5/GRIN2D/PKP4/ADCY1/CTNND2
Medial thalamus	Tha_ExN_PVALB_2	Down	CC	GO:1990351	transporter complex	82	0.701568685	1.484835823	9.79526E-06	0.000305582	0.00025777	757	tags=54%, list=20%, signal=44%	KCNB2/CACNB2/GRIK1/KCNIP4/ATP8A1/CACNA2D3/KCNMA1/KCNQ3/GABRB2/GABRB1/PDE4B/GRIK2/GABRG1/ATP11C/CACHD1/GRIA4/OLFM2/KCND2/KCNK2/GABRB3/HCN1/AKAP6/CACNA1C/ANO6/TRPC4/KCNC2/GABRA2/MICU1/CACNG2/TRPC1/GRIN2D/KCNJ3/CATSPERE/LRRC8C/NDUFS4/VWC2L/CACNA1B/MCU/KCNJ5/ATP8A2/SCN8A/SCN9A/CACNG5/CACNA1G
Medial thalamus	Tha_InN_1	Down	MF	GO:0030594	neurotransmitter receptor activity	23	0.754996583	1.652581774	0.000165037	0.003173568	0.002428228	446	tags=43%, list=9%, signal=40%	CHRM2/GPR158/GRIN3A/HRH1/GRM5/HTR1E/GRIN2B/CHRM3/HTR7/GRIA3
Medial thalamus	Tha_InN_1	Down	MF	GO:0008081	phosphoric diester hydrolase activity	33	0.743467686	1.678380619	1.13236E-05	0.000441619	0.000337901	396	tags=30%, list=8%, signal=28%	PDE4B/PLCH1/PLCG2/PLCL1/PDE3A/PDE4D/PDE8A/CHRM3/SMPD3/NAPEPLD
Medial thalamus	Tha_InN_1	Down	MF	GO:0004620	phospholipase activity	22	0.7248681	1.577792967	0.000749442	0.009645322	0.007380034	396	tags=32%, list=8%, signal=30%	PLCH1/PLCG2/PLCL1/PLA2G4C/CHRM3/SMPD3/NAPEPLD
Medial thalamus	Tha_InN_1	Down	BP	GO:0048864	stem cell development	25	0.721523105	1.593485174	0.000710522	0.009283678	0.007103325	206	tags=20%, list=4%, signal=19%	SEMA3C/NRP2/ERBB4/BCL2/CDH2
Medial thalamus	Tha_InN_1	Down	BP	GO:0006937	regulation of muscle contraction	29	0.720976916	1.609010873	0.000168912	0.003173568	0.002428228	511	tags=31%, list=10%, signal=28%	PDE4B/CHRM2/DOCK4/PRKD1/PDE4D/SLC8A1/SLC8A3/CHRM3/GUCY1A1
Medial thalamus	Tha_InN_1	Down	CC	GO:0034704	calcium channel complex	24	0.720789392	1.585718082	0.00168941	0.017120242	0.013099404	354	tags=33%, list=7%, signal=31%	PDE4B/MICU1/CACNB2/CACHD1/AKAP6/PDE4D/CACNA2D3/MCU
Medial thalamus	Tha_InN_1	Down	BP	GO:0048477	oogenesis	22	0.719806118	1.566774744	0.00089657	0.010937309	0.008368587	379	tags=27%, list=7%, signal=25%	BMPR1B/IGF1/BCL2/PDE3A/FMN2/SHB
Medial thalamus	Tha_InN_1	Down	BP	GO:0007193	adenylate cyclase-inhibiting G protein-coupled receptor signaling pathway	20	0.718952234	1.551651806	0.001506286	0.015825228	0.012108536	297	tags=30%, list=6%, signal=28%	GRM7/CHRM2/GRM3/GRM5/HTR1E/CHRM3
Medial thalamus	Tha_InN_1	Down	BP	GO:0071868	cellular response to monoamine stimulus	29	0.717174827	1.600525715	0.000207455	0.003760484	0.002877302	429	tags=34%, list=8%, signal=32%	PDE4B/CHRM2/HRH1/PRKD1/HTR1E/GNG2/ABL1/CHRM3/APLP1/HTR7
Medial thalamus	Tha_InN_1	Down	BP	GO:0071870	cellular response to catecholamine stimulus	29	0.717174827	1.600525715	0.000207455	0.003760484	0.002877302	429	tags=34%, list=8%, signal=32%	PDE4B/CHRM2/HRH1/PRKD1/HTR1E/GNG2/ABL1/CHRM3/APLP1/HTR7
Medial thalamus	Tha_InN_1	Down	BP	GO:0007189	adenylate cyclase-activating G protein-coupled receptor signaling pathway	27	0.715488233	1.588276808	0.000280253	0.004714836	0.003607516	545	tags=41%, list=10%, signal=37%	PDE4B/ADGRL2/PDE4D/PRKCA/GNG2/ADGRL3/GALR1/APLP1/AKAP13/RAPGEF4/GPR161
Medial thalamus	Tha_InN_1	Down	BP	GO:0007215	glutamate receptor signaling pathway	24	0.713888574	1.570536459	0.002133804	0.020417883	0.015622565	961	tags=50%, list=18%, signal=41%	GRM7/GRM3/GRIN3A/GRM5/FYN/GRIN2B/HOMER1/GRIA3/KCNB1/GRIA1/HOMER2/GRM4
Medial thalamus	Tha_InN_1	Down	BP	GO:0014032	neural crest cell development	21	0.712441709	1.545553406	0.003250326	0.027611681	0.021126837	206	tags=19%, list=4%, signal=18%	SEMA3C/NRP2/ERBB4/CDH2
Medial thalamus	Tha_InN_1	Down	BP	GO:0030166	proteoglycan biosynthetic process	26	0.711859695	1.574762058	0.000472158	0.006605076	0.005053816	725	tags=50%, list=14%, signal=43%	HS6ST3/BMPR1B/IGF1/HS3ST2/XYLT1/EXT1/EXTL3/UGDH/UST/CHSY1/NDST4/NDST3/HS2ST1
Medial thalamus	Tha_InN_1	Down	BP	GO:0007411	axon guidance	59	0.708088906	1.661814151	7.49803E-08	1.07222E-05	8.20399E-06	357	tags=31%, list=7%, signal=29%	SEMA3C/BMPR1B/RELN/UNC5C/CHL1/EPHA3/PTPRO/NRP2/UNC5D/DSCAML1/PLXNA4/FYN/EXT1/DSCAM/PLXNC1/PLXNA2/NCAM1/TRIO
Medial thalamus	Tha_InN_1	Down	BP	GO:0097485	neuron projection guidance	59	0.708088906	1.661814151	7.49803E-08	1.07222E-05	8.20399E-06	357	tags=31%, list=7%, signal=29%	SEMA3C/BMPR1B/RELN/UNC5C/CHL1/EPHA3/PTPRO/NRP2/UNC5D/DSCAML1/PLXNA4/FYN/EXT1/DSCAM/PLXNC1/PLXNA2/NCAM1/TRIO
Medial thalamus	Tha_InN_1	Down	BP	GO:0046434	organophosphate catabolic process	34	0.706250378	1.59748813	9.98336E-05	0.002215272	0.001694996	586	tags=29%, list=11%, signal=26%	PDE4B/PLCG2/PDE4D/PDE8A/PLA2G4C/SMPD3/NAPEPLD/NUDT5/UPP2/SCARB1
Medial thalamus	Tha_InN_1	Down	BP	GO:0051153	regulation of striated muscle cell differentiation	20	0.705920394	1.523526323	0.002581696	0.023393597	0.017899407	664	tags=35%, list=13%, signal=31%	IGF1/BCL2/PRKD1/AKAP6/HDAC4/HDAC9/FOXP1
Medial thalamus	Tha_InN_1	Down	BP	GO:0051279	regulation of release of sequestered calcium ion into cytosol	24	0.704542726	1.549975836	0.003543941	0.029144103	0.022299357	835	tags=50%, list=16%, signal=42%	PRKCE/PRKD1/AKAP6/UBASH3B/PDE4D/SLC8A1/ABL1/ATG5/TRPC1/CACNA1C/PKD2/JPH3
Medial thalamus	Tha_InN_1	Down	BP	GO:0009791	post-embryonic development	29	0.704370675	1.57195057	0.000416959	0.006203765	0.004746757	874	tags=41%, list=17%, signal=35%	SEMA3C/BCL2/DSCAM/FGFR2/TBCE/ABL1/AGO2/ARID5B/LARGE1/ZFX/ASH1L/ACADM
Medial thalamus	Tha_InN_1	Down	BP	GO:0043500	muscle adaptation	26	0.702069015	1.55310331	0.000820537	0.010302746	0.007883057	809	tags=54%, list=16%, signal=46%	IGF1/AKAP6/PRKCA/GATM/TBCE/HDAC4/SMAD3/FOXO1/FOXO3/PPP3CA/GTF2IRD1/LMNA/FOXP1/RPS6KB1
Medial thalamus	Tha_InN_1	Down	BP	GO:0090257	regulation of muscle system process	51	0.701780962	1.633928463	1.80572E-06	9.88919E-05	7.56663E-05	809	tags=43%, list=16%, signal=37%	PDE4B/IGF1/CHRM2/DOCK4/PRKD1/AKAP6/PDE4D/PRKCA/HDAC4/SLC8A1/SLC8A3/SMAD3/FOXO1/CHRM3/FOXO3/PPP3CA/GTF2IRD1/GUCY1A1/LMNA/FOXP1/CACNA1C/RPS6KB1
Medial thalamus	Tha_InN_2	Down	MF	GO:0030594	neurotransmitter receptor activity	22	0.79407191	1.778979056	8.96163E-06	0.000350272	0.000272353	693	tags=59%, list=12%, signal=52%	CHRM2/GPR158/GRIN3A/HRH1/HTR2A/GRIK1/GRIN2B/GRM5/GRIK5/GRIA3/HTR1E/GRID1/HTR7
Medial thalamus	Tha_InN_2	Down	BP	GO:0007215	glutamate receptor signaling pathway	22	0.773992978	1.733995725	3.45177E-05	0.001049337	0.000815909	976	tags=77%, list=18%, signal=64%	GRM7/GRIN3A/GRM3/FYN/GRIK1/GRIN2B/GRM5/GRIK5/KCNB1/FRRS1L/GRIA3/PLCB1/GRID1/HOMER1/CDK5R1/HOMER2/GNAQ
Medial thalamus	Tha_InN_2	Down	BP	GO:0071526	semaphorin-plexin signaling pathway	20	0.763862177	1.704084119	9.08092E-05	0.002412173	0.001875578	254	tags=35%, list=5%, signal=34%	SEMA3C/PLXNA2/PLXNC1/PLXNA4/SEMA3E/NCAM1/NRP2
Medial thalamus	Tha_InN_2	Down	BP	GO:0035249	synaptic transmission, glutamatergic	40	0.758318985	1.772882526	3.57407E-08	3.1544E-06	2.4527E-06	709	tags=60%, list=13%, signal=53%	GRM7/GRIN3A/RELN/GRM3/UNC13B/NLGN1/HTR2A/NRXN1/GRIK1/EXT1/GRIN2B/CDH2/UNC13A/GRM5/NF1/GRIK5/CACNG8/FRRS1L/CACNB4/SYT1/GRIA3/CDH8/GRID1/HOMER1
Medial thalamus	Tha_InN_2	Down	BP	GO:0051966	regulation of synaptic transmission, glutamatergic	27	0.754324954	1.719136951	1.77325E-05	0.000622002	0.000483636	709	tags=56%, list=13%, signal=49%	GRM7/RELN/GRM3/NLGN1/HTR2A/NRXN1/GRIK1/GRIN2B/CDH2/UNC13A/GRM5/CACNG8/FRRS1L/SYT1/HOMER1
Medial thalamus	Tha_InN_2	Down	CC	GO:0034705	potassium channel complex	22	0.740454348	1.658858299	0.000257468	0.004792063	0.003726054	701	tags=55%, list=13%, signal=48%	KCNJ3/GRIK1/DPP10/CNTNAP2/KCNMB2/KCND2/GRIK5/ABCB8/KCNB1/KCNAB2/KCNJ6/KCNIP4
Medial thalamus	Tha_InN_2	Down	BP	GO:0060078	regulation of postsynaptic membrane potential	39	0.733526512	1.713366107	2.63117E-06	0.000124119	9.65081E-05	680	tags=51%, list=12%, signal=45%	GRIN3A/RELN/UNC13B/NLGN1/NRXN1/CELF4/SLC8A3/GRIK1/CUX2/INSYN2B/GRIN2B/PPP3CA/KCND2/TMEM108/GRM5/GRIK5/SHANK1/GRIA3/NETO1/GRID1
Medial thalamus	Tha_InN_2	Down	BP	GO:0003300	cardiac muscle hypertrophy	27	0.731136706	1.666289999	9.41933E-05	0.002431254	0.001890414	931	tags=56%, list=17%, signal=46%	PDLIM5/IGF1/AKAP6/FOXO1/HDAC4/PRKCA/SMAD3/PPARG/PRKG1/PPP3CA/LMNA/FOXP1/JARID2/SORBS2/ATP2B4
Medial thalamus	Tha_InN_2	Down	BP	GO:0014896	muscle hypertrophy	27	0.731136706	1.666289999	9.41933E-05	0.002431254	0.001890414	931	tags=56%, list=17%, signal=46%	PDLIM5/IGF1/AKAP6/FOXO1/HDAC4/PRKCA/SMAD3/PPARG/PRKG1/PPP3CA/LMNA/FOXP1/JARID2/SORBS2/ATP2B4
Medial thalamus	Tha_InN_2	Down	BP	GO:0014897	striated muscle hypertrophy	27	0.731136706	1.666289999	9.41933E-05	0.002431254	0.001890414	931	tags=56%, list=17%, signal=46%	PDLIM5/IGF1/AKAP6/FOXO1/HDAC4/PRKCA/SMAD3/PPARG/PRKG1/PPP3CA/LMNA/FOXP1/JARID2/SORBS2/ATP2B4
Medial thalamus	Tha_InN_2	Down	BP	GO:0030166	proteoglycan biosynthetic process	27	0.728011152	1.659166736	0.000119033	0.002807529	0.002182986	915	tags=56%, list=16%, signal=47%	HS6ST3/IGF1/HS3ST2/NDST4/EXT1/CHSY1/EXTL3/UST/UGDH/HS2ST1/NDST3/EXTL1/DSE/EXT2/CHST15
Medial thalamus	Tha_InN_2	Down	BP	GO:0098815	modulation of excitatory postsynaptic potential	20	0.722259394	1.611273342	0.0008014	0.010695759	0.008316454	631	tags=50%, list=11%, signal=44%	RELN/NLGN1/NRXN1/CELF4/SLC8A3/CUX2/GRIN2B/TMEM108/SHANK1/NETO1
Medial thalamus	Tha_InN_2	Down	BP	GO:0099565	chemical synaptic transmission, postsynaptic	31	0.719128069	1.652362442	4.96715E-05	0.001415638	0.001100725	631	tags=45%, list=11%, signal=40%	RELN/UNC13B/NLGN1/NRXN1/CELF4/SLC8A3/CUX2/INSYN2B/GRIN2B/PPP3CA/TMEM108/GRIK5/SHANK1/NETO1
Medial thalamus	Tha_InN_2	Down	MF	GO:0008081	phosphoric diester hydrolase activity	31	0.718446599	1.650796608	5.3039E-05	0.001496028	0.001163232	727	tags=35%, list=13%, signal=31%	PDE4B/PLCH1/PLCG2/PLCL1/PDE8A/PDE3A/PLCXD3/NAPEPLD/PLCB1/SMPD3/SMPD4
Medial thalamus	Tha_InN_2	Down	BP	GO:0008306	associative learning	26	0.716853303	1.628395779	0.00029848	0.005372639	0.004177479	650	tags=35%, list=12%, signal=31%	TAFA2/RELN/HRH1/KIT/ABL1/NF1/SHANK1/NETO1/ABCA7
Medial thalamus	Tha_InN_2	Down	CC	GO:0042734	presynaptic membrane	58	0.715873214	1.710763247	7.9175E-08	6.35317E-06	4.93989E-06	994	tags=59%, list=18%, signal=49%	CHRM2/GPR158/GRM3/STX3/CDH10/UNC13B/KCTD8/HTR2A/NRXN1/KCNJ3/ERBB4/GRIK1/KCTD12/KCTD16/ATP2B2/ERC2/UNC13A/PPFIA2/NRXN3/LRRC4B/GRIK5/SLC1A2/SYT1/DENND1A/STX2/EPHA4/ERC1/PCDH17/FBXO45/PTPRS/ATP2B4/NPTN/IL31RA/RGS7BP
Medial thalamus	Tha_InN_2	Down	BP	GO:0060998	regulation of dendritic spine development	21	0.7122843	1.588661564	0.002645375	0.026223713	0.020390168	1308	tags=76%, list=24%, signal=58%	GRIN3A/RELN/NLGN1/CUX2/PPFIA2/SHANK1/SDK1/EEF2K/NEURL1/DLG5/PTPRS/TANC2/BAIAP2/SRGAP2C/MAPKAPK5/DTNBP1
Medial thalamus	Tha_InN_2	Down	BP	GO:0060079	excitatory postsynaptic potential	26	0.711411844	1.616035024	0.000430629	0.006694326	0.005205153	631	tags=46%, list=11%, signal=41%	RELN/NLGN1/NRXN1/CELF4/SLC8A3/CUX2/GRIN2B/PPP3CA/TMEM108/GRIK5/SHANK1/NETO1
Medial thalamus	Tha_InN_2	Down	MF	GO:0004620	phospholipase activity	23	0.710411439	1.596095081	0.000773924	0.010379684	0.008070691	863	tags=39%, list=16%, signal=33%	PLCH1/PLCG2/PLCL1/PLA2G4C/NAPEPLD/PLCB1/SMPD3/SMPD4/PITPNM3
Medial thalamus	Tha_InN_2	Down	MF	GO:0030159	signaling receptor complex adaptor activity	22	0.705283464	1.580064093	0.001316188	0.015794253	0.012280773	1264	tags=59%, list=23%, signal=46%	GRIP1/SORBS1/SHB/NCK2/SHANK1/GNB4/CRK/HOMER2/DLG5/MAGI2/SH2B1/GRB2/NCK1
Medial thalamus	Tha_InN_2	Down	BP	GO:0006024	glycosaminoglycan biosynthetic process	28	0.703011037	1.60353155	0.000271139	0.005012404	0.003897379	915	tags=54%, list=16%, signal=45%	HS3ST2/NDST4/EXT1/CHSY1/ST3GAL2/UST/UGDH/ANGPT1/NDST3/ST3GAL3/SMPD3/DSE/SLC10A7/EXT2/CHST15
Medial thalamus	Tha_InN_2	Down	MF	GO:0016298	lipase activity	29	0.701989802	1.606868389	0.000230127	0.004402995	0.003423535	863	tags=38%, list=16%, signal=32%	PLCH1/PLCG2/PLCL1/PLA2G4C/LDAH/ABHD2/NAPEPLD/PLCB1/SMPD3/SMPD4/PITPNM3
Medial thalamus	Tha_InN_2	Down	BP	GO:0043502	regulation of muscle adaptation	27	0.70140053	1.598520057	0.000609066	0.008634227	0.006713517	931	tags=52%, list=17%, signal=43%	IGF1/AKAP6/FOXO1/HDAC4/PRKCA/SMAD3/PPARG/GTF2IRD1/PPP3CA/LMNA/FOXO3/FOXP1/JARID2/ATP2B4
Medial thalamus	Tha_Micro_1	Down	BP	GO:0099175	regulation of postsynapse organization	25	0.7411793	1.66273744	7.72726E-05	0.008761712	0.007605621	269	tags=32%, list=9%, signal=29%	GRID2/TIAM1/TANC1/ARHGAP22/RPS6KA5/ZMYND8/ADAM10/LRRK2
Medial thalamus	Tha_Micro_1	Down	BP	GO:0090630	activation of GTPase activity	29	0.729866335	1.661229701	2.47137E-05	0.00510007	0.004427125	231	tags=41%, list=8%, signal=38%	TIAM1/ABR/ARHGAP24/ARHGAP22/TBC1D4/TBC1D12/TBC1D9/USP6NL/TBC1D5/AGAP1/TBC1D22A/TBCK
Medial thalamus	Tha_Micro_1	Down	BP	GO:0001508	action potential	20	0.729465049	1.601430709	0.000683702	0.023129998	0.020078039	468	tags=50%, list=16%, signal=42%	CACNA1D/CXADR/KCNQ3/KCNQ1/CACNB4/SLC8A1/AKAP9/CTNNA3/NEDD4L/CAMK2D
Medial thalamus	Tha_Micro_1	Down	CC	GO:0034702	monoatomic ion channel complex	29	0.729326212	1.66000034	2.55515E-05	0.00510007	0.004427125	381	tags=38%, list=13%, signal=33%	GRID2/VWC2/CACNA1D/KCNQ3/KCNQ1/KCNIP1/CACNB4/LRRC8C/AKAP9/RYR1/CALM2
Medial thalamus	Tha_Micro_1	Down	MF	GO:0005244	voltage-gated monoatomic ion channel activity	20	0.723677395	1.588724788	0.000931484	0.02817033	0.024453308	437	tags=50%, list=15%, signal=43%	CACNA1D/KCNQ3/KCNQ1/KCNIP1/KCNK13/CACNB4/TPCN1/CLCN3/RYR1/CYBB
Medial thalamus	Tha_Micro_1	Down	MF	GO:0022832	voltage-gated channel activity	20	0.723677395	1.588724788	0.000931484	0.02817033	0.024453308	437	tags=50%, list=15%, signal=43%	CACNA1D/KCNQ3/KCNQ1/KCNIP1/KCNK13/CACNB4/TPCN1/CLCN3/RYR1/CYBB
Medial thalamus	Tha_Micro_1	Down	BP	GO:0106027	neuron projection organization	20	0.712212807	1.563556009	0.001411047	0.03274941	0.028428187	269	tags=30%, list=9%, signal=27%	TIAM1/TANC1/ZMYND8/DOCK10/DIP2A/LRRK2
Medial thalamus	Tha_Micro_1	Down	MF	GO:0022836	gated channel activity	28	0.702585246	1.596853302	0.000205188	0.012798576	0.011109828	334	tags=43%, list=12%, signal=38%	GRID2/CACNA1D/KCNQ3/KCNQ1/KCNIP1/KCNK13/CACNB4/ITPR2/TPCN1/CLCN3/ITPR1/RYR1
Medial thalamus	Tha_Micro_1	Down	MF	GO:0022839	monoatomic ion gated channel activity	28	0.702585246	1.596853302	0.000205188	0.012798576	0.011109828	334	tags=43%, list=12%, signal=38%	GRID2/CACNA1D/KCNQ3/KCNQ1/KCNIP1/KCNK13/CACNB4/ITPR2/TPCN1/CLCN3/ITPR1/RYR1
Medial thalamus	Tha_Oligo_2	Down	BP	GO:0008037	cell recognition	21	0.733346919	1.671715729	0.000158208	0.013210347	0.012115383	546	tags=52%, list=16%, signal=44%	CNTNAP2/EPHB2/ARHGAP35/DSCAML1/NTM/DLG1/SPESP1/RTN4/SEMA5A/APP/MEGF10
Medial thalamus	Tha_Oligo_2	Down	CC	GO:0098839	postsynaptic density membrane	22	0.704531682	1.615425917	0.000463918	0.024465555	0.022437682	333	tags=45%, list=10%, signal=41%	SYNDIG1/SORCS2/ACTN2/GRIA4/DLG2/NLGN4Y/NLGN4X/DLG1/AKAP9/KCNH1
Medial thalamus	Tha_Astro_1	Up	BP	GO:0099072	regulation of postsynaptic membrane neurotransmitter receptor levels	24	0.779775082	1.810023065	0.000211625	0.014116665	0.011987382	46	tags=12%, list=2%, signal=12%	LRRC7/GPC6/ERBIN
Medial thalamus	Tha_Astro_1	Up	BP	GO:0061951	establishment of protein localization to plasma membrane	20	0.756893518	1.723654198	0.001049506	0.034081076	0.028940467	234	tags=25%, list=8%, signal=23%	LRRC7/ACSL3/GOLGA4/AFDN/RAB7A
Medial thalamus	Tha_Astro_1	Up	BP	GO:0001936	regulation of endothelial cell proliferation	24	0.74813589	1.736581802	0.000642318	0.027726417	0.023544311	382	tags=50%, list=13%, signal=44%	APOE/F3/HIF1A/STAT3/AKT3/FGFR1/FGF2/PRKCA/VEGFA/NRP2/STAT1/PTPRM
Medial thalamus	Tha_Astro_1	Up	BP	GO:0001935	endothelial cell proliferation	27	0.742514375	1.744454779	0.000228088	0.014116665	0.011987382	382	tags=44%, list=13%, signal=39%	APOE/F3/HIF1A/STAT3/AKT3/FGFR1/FGF2/PRKCA/VEGFA/NRP2/STAT1/PTPRM
Medial thalamus	Tha_Astro_1	Up	BP	GO:0045766	positive regulation of angiogenesis	26	0.73920521	1.730598804	0.000731785	0.028056125	0.023824288	582	tags=65%, list=20%, signal=53%	F3/HIF1A/STAT3/AKT3/SMAD1/ANGPTL4/FGF2/AGO2/HIPK2/PRKCA/VEGFA/ADAM12/NFE2L2/WNK1/GAB1/PLCG1/ITGB1
Medial thalamus	Tha_Astro_1	Up	BP	GO:1904018	positive regulation of vasculature development	26	0.73920521	1.730598804	0.000731785	0.028056125	0.023824288	582	tags=65%, list=20%, signal=53%	F3/HIF1A/STAT3/AKT3/SMAD1/ANGPTL4/FGF2/AGO2/HIPK2/PRKCA/VEGFA/ADAM12/NFE2L2/WNK1/GAB1/PLCG1/ITGB1
Medial thalamus	Tha_Astro_1	Up	BP	GO:0071887	leukocyte apoptotic process	23	0.738649825	1.718649277	0.000463918	0.022637076	0.019222619	328	tags=39%, list=11%, signal=35%	BCL6/IRS2/HIF1A/SLC7A11/ST3GAL1/FNIP1/ITPKB/BCL2L1/RAPGEF2
Medial thalamus	Tha_Astro_1	Up	MF	GO:0008201	heparin binding	24	0.73551343	1.707282401	0.000975206	0.032715127	0.027780551	358	tags=46%, list=12%, signal=41%	APOE/SERPINE2/NAV2/ADGRG1/FGFR1/FGF2/COL5A3/VEGFA/NRP2/PAFAH1B1/FGFR2
Medial thalamus	Tha_Astro_1	Up	BP	GO:0098754	detoxification	21	0.729023521	1.674423459	0.001421004	0.040678599	0.034542855	264	tags=38%, list=9%, signal=35%	APOE/MGST1/ALDH1A1/MT2A/MT3/MT1E/NFE2L2/SOD2
Medial thalamus	Tha_Astro_1	Up	BP	GO:1902414	protein localization to cell junction	29	0.715497324	1.686214077	0.000555224	0.025914454	0.022005655	18	tags=7%, list=1%, signal=7%	LRRC7/GPC6
Medial thalamus	Tha_Astro_1	Up	BP	GO:0050866	negative regulation of cell activation	27	0.714002804	1.677470021	0.000848041	0.03086007	0.0262053	44	tags=19%, list=1%, signal=18%	APOE/SERPINE2/BCL6/BCR/SDC4
Medial thalamus	Tha_Astro_1	Up	BP	GO:0046661	male sex differentiation	24	0.702973867	1.631751185	0.001922711	0.043453273	0.036899011	310	tags=38%, list=10%, signal=34%	BMPR1A/NCOA1/RHOBTB3/ADGRG1/ARID5B/ARID4B/STAT5B/CTNNA1/BCL2L1
Medial thalamus	Tha_Astro_1	Up	BP	GO:0043535	regulation of blood vessel endothelial cell migration	24	0.702571752	1.63081779	0.001960044	0.043835572	0.037223647	257	tags=38%, list=9%, signal=35%	APOE/HIF1A/SPRED1/AKT3/FGFR1/FGF2/PRKCA/VEGFA/NFE2L2
Medial thalamus	Tha_Astro_3	Up	MF	GO:0004866	endopeptidase inhibitor activity	21	0.711009009	1.683989946	0.000730319	0.014729377	0.010964897	316	tags=38%, list=13%, signal=33%	CST3/SERPINE2/CPAMD8/SPOCK1/ROCK1/CAST/CRIM1/PEBP1
Medial thalamus	Tha_Astro_3	Up	MF	GO:0030414	peptidase inhibitor activity	21	0.711009009	1.683989946	0.000730319	0.014729377	0.010964897	316	tags=38%, list=13%, signal=33%	CST3/SERPINE2/CPAMD8/SPOCK1/ROCK1/CAST/CRIM1/PEBP1
Medial thalamus	Tha_ExN_CALB	Up	MF	GO:0022824	transmitter-gated monoatomic ion channel activity	24	0.826126625	1.823729522	6.36222E-07	3.02042E-05	2.37852E-05	733	tags=62%, list=10%, signal=57%	GRID2/GRIK1/GRIA3/GABRG3/GRIA1/GRIA2/GRIN1/GABRA1/GABRG2/GRIN3A/GRID1/GABRA3/GRIK4/GABRG1/GLRB
Medial thalamus	Tha_ExN_CALB	Up	MF	GO:0022835	transmitter-gated channel activity	24	0.826126625	1.823729522	6.36222E-07	3.02042E-05	2.37852E-05	733	tags=62%, list=10%, signal=57%	GRID2/GRIK1/GRIA3/GABRG3/GRIA1/GRIA2/GRIN1/GABRA1/GABRG2/GRIN3A/GRID1/GABRA3/GRIK4/GABRG1/GLRB
Medial thalamus	Tha_ExN_CALB	Up	MF	GO:0099529	neurotransmitter receptor activity involved in regulation of postsynaptic membrane potential	21	0.823246899	1.806321847	1.02633E-05	0.000286205	0.000225381	733	tags=62%, list=10%, signal=56%	GRID2/GRIK1/GRIA3/GABRG3/GRIA1/GRIA2/GABRA1/GABRG2/GABBR1/GRIN3A/GRID1/GRIK4/GLRB
Medial thalamus	Tha_ExN_CALB	Up	MF	GO:1904315	transmitter-gated monoatomic ion channel activity involved in regulation of postsynaptic membrane potential	20	0.819171157	1.78654037	1.18231E-05	0.000316821	0.00024949	733	tags=60%, list=10%, signal=54%	GRID2/GRIK1/GRIA3/GABRG3/GRIA1/GRIA2/GABRA1/GABRG2/GRIN3A/GRID1/GRIK4/GLRB
Medial thalamus	Tha_ExN_CALB	Up	MF	GO:0005230	extracellular ligand-gated monoatomic ion channel activity	29	0.807279842	1.808562941	4.81542E-07	2.42895E-05	1.91275E-05	733	tags=52%, list=10%, signal=47%	GRID2/GRIK1/GRIA3/GABRG3/GRIA1/GRIA2/GRIN1/GABRA1/GABRG2/GRIN3A/GRID1/GABRA3/GRIK4/GABRG1/GLRB
Medial thalamus	Tha_ExN_CALB	Up	CC	GO:0008328	ionotropic glutamate receptor complex	20	0.805052775	1.755749418	2.91087E-05	0.000682904	0.000537773	366	tags=40%, list=5%, signal=38%	GRID2/GRIK1/GRIA3/GRIA1/CACNG8/GRIA2/GRIN1/GRIN3A
Medial thalamus	Tha_ExN_CALB	Up	CC	GO:0098878	neurotransmitter receptor complex	20	0.805052775	1.755749418	2.91087E-05	0.000682904	0.000537773	366	tags=40%, list=5%, signal=38%	GRID2/GRIK1/GRIA3/GRIA1/CACNG8/GRIA2/GRIN1/GRIN3A
Medial thalamus	Tha_ExN_CALB	Up	BP	GO:0086065	cell communication involved in cardiac conduction	23	0.798999851	1.759839857	1.64018E-05	0.000416728	0.000328165	835	tags=52%, list=11%, signal=47%	ATP1B1/CALM1/CALM3/ATP1A3/ATP1A1/SCN3B/RYR2/CACNA1D/CALM2/SCN1B/PRKACA/CTNNA3
Medial thalamus	Tha_ExN_CALB	Up	MF	GO:0098960	postsynaptic neurotransmitter receptor activity	24	0.786060536	1.735280963	1.4985E-05	0.000386455	0.000304325	733	tags=54%, list=10%, signal=49%	GRID2/GRIK1/GRIA3/GABRG3/GRIA1/GRIA2/GABRA1/GABRG2/GABBR1/GRIN3A/GRID1/GRIK4/GLRB
Medial thalamus	Tha_ExN_CALB	Up	BP	GO:0051955	regulation of amino acid transport	21	0.783037277	1.718096165	0.000113939	0.002089903	0.001645754	1067	tags=62%, list=14%, signal=53%	SV2A/SYT4/STXBP1/ARL6IP5/ABAT/PRKG1/GABBR1/SLC6A1/RAB3GAP1/SLC38A1/SNCA/SLC38A2/HRH3
Medial thalamus	Tha_ExN_CALB	Up	MF	GO:0030594	neurotransmitter receptor activity	33	0.777187591	1.753094219	1.07062E-06	4.64837E-05	3.66049E-05	733	tags=48%, list=10%, signal=44%	GRID2/GRIK1/GRIA3/GABRG3/GRIA1/GRIA2/GRIN1/GABRA1/GABRG2/GABBR1/GRIN3A/GRID1/GABRA3/GRIK4/GABRG1/GLRB
Medial thalamus	Tha_ExN_CALB	Up	CC	GO:0048786	presynaptic active zone	32	0.771505127	1.738528207	8.27521E-06	0.000244689	0.000192688	1105	tags=53%, list=14%, signal=46%	SV2A/SNAP25/GRIA1/HCN1/SYP/SYT11/GUCY1B1/STXBP1/SYN1/FLOT1/ATP2B4/UNC13C/TPRG1L/CNTNAP1/CTBP1/ATP2B2/BRSK1
Medial thalamus	Tha_ExN_CALB	Up	BP	GO:0007215	glutamate receptor signaling pathway	24	0.769094015	1.697826239	4.30655E-05	0.000929024	0.000731586	817	tags=50%, list=11%, signal=45%	GRID2/GRIK1/GRIA3/PRNP/GRIA1/GRIA2/GRIN1/GRM3/GRIN3A/GRID1/GRIK4/CDK5R1
Medial thalamus	Tha_ExN_CALB	Up	CC	GO:0030315	T-tubule	21	0.768440769	1.686069332	0.000231283	0.003741977	0.002946728	1182	tags=52%, list=15%, signal=44%	ATP1B1/ATP1A1/CACNG8/SCN2B/CACNA1D/SCN2A/ATP2B4/SCN1B/SCN1A/AHNAK2/PPP3CB
Medial thalamus	Tha_ExN_CALB	Up	BP	GO:0086009	membrane repolarization	21	0.75929112	1.665993689	0.000327457	0.004779475	0.003763736	623	tags=33%, list=8%, signal=31%	ATP1B1/ATP1A1/SCN2B/CACNA1D/AKAP9/SCN1B/YWHAE
Medial thalamus	Tha_ExN_CALB	Up	BP	GO:0035249	synaptic transmission, glutamatergic	46	0.755500371	1.739507439	1.02246E-07	6.3764E-06	5.02128E-06	802	tags=50%, list=10%, signal=45%	GRID2/GRIK1/GRIA3/SLC17A6/GRIA1/CACNG8/GRIA2/GRIN1/STXBP1/GRM3/MEF2C/NAPB/GRIN3A/GRID1/CLSTN3/RAB3GAP1/MAPK8IP2/UNC13C/SERPINE2/GRIK4/PLPPR4/TPRG1L/NAPA
Medial thalamus	Tha_ExN_CALB	Up	CC	GO:0016471	vacuolar proton-transporting V-type ATPase complex	20	0.755471988	1.647618076	0.000631802	0.007851744	0.006183082	1196	tags=60%, list=16%, signal=51%	ATP6V1B2/ATP6V0E2/ATP6V1G1/ATP6AP2/ATP6V1D/ATP6V1E1/ATP6V1F/ATP6V1A/ATP6V0D1/ATP6V1C1/ATP6V1G2/ATP6V0A1
Medial thalamus	Tha_ExN_CALB	Up	CC	GO:0033176	proton-transporting V-type ATPase complex	20	0.755471988	1.647618076	0.000631802	0.007851744	0.006183082	1196	tags=60%, list=16%, signal=51%	ATP6V1B2/ATP6V0E2/ATP6V1G1/ATP6AP2/ATP6V1D/ATP6V1E1/ATP6V1F/ATP6V1A/ATP6V0D1/ATP6V1C1/ATP6V1G2/ATP6V0A1
Medial thalamus	Tha_ExN_CALB	Up	CC	GO:0060076	excitatory synapse	34	0.753069073	1.700514039	7.57226E-06	0.000229848	0.000181001	982	tags=53%, list=13%, signal=46%	GRID2/CALB2/GRIA3/YWHAH/SLC17A6/GRIA1/SYP/GRIA2/GRIN1/SYT11/STXBP1/NLGN4Y/ADGRB3/UNC13C/CHD4/PLXNC1/ATP2B3/ATP2B2
Medial thalamus	Tha_ExN_CALB	Up	BP	GO:1901016	regulation of potassium ion transmembrane transporter activity	20	0.744325951	1.623309546	0.001103006	0.01228294	0.009672556	650	tags=35%, list=8%, signal=32%	ATP1B1/VAMP2/CACNA1D/AKAP9/CAB39/YWHAE/SUMO1
Medial thalamus	Tha_ExN_CALB	Up	BP	GO:0016188	synaptic vesicle maturation	22	0.743817326	1.635386496	0.000326801	0.004779475	0.003763736	1196	tags=64%, list=16%, signal=54%	ATP6V1B2/SYP/STXBP1/ATP6V1G1/ATP6AP2/ATP6V1D/ATP6V1E1/ATP6V1F/ATP6V1A/UNC13C/ATP6V0D1/ATP6V1C1/ATP6V1G2/ATP6V0A1
Medial thalamus	Tha_ExN_CALB	Up	CC	GO:0097225	sperm midpiece	20	0.74084681	1.615721846	0.001381069	0.014575594	0.011477973	829	tags=35%, list=11%, signal=31%	CALM1/CALM3/TOMM20/HSPD1/CALM2/GABARAP/VPS13A
Medial thalamus	Tha_ExN_CALB	Up	CC	GO:0022625	cytosolic large ribosomal subunit	23	0.735417758	1.619796901	0.000850593	0.009923583	0.007814612	1522	tags=65%, list=20%, signal=52%	RPL15/RPL37A/RPL7A/RPL34/RPL37/RPL13/SNU13/RPL32/RPL6/RPL7L1/RPLP2/ZCCHC17/RPL17/RPL22/RPL5
Medial thalamus	Tha_ExN_CALB	Up	BP	GO:0061337	cardiac conduction	39	0.734461969	1.675333094	5.70309E-06	0.000182819	0.000143966	982	tags=46%, list=13%, signal=40%	ATP1B1/CALM1/CALM3/ATP1A3/ATP1A1/SCN2B/SCN3B/RYR2/CACNA1D/AKAP9/CALM2/ATP2B4/SCN1B/YWHAE/PRKACA/CTNNA3/ATP2B3/ATP2B2
Medial thalamus	Tha_ExN_CALB	Up	BP	GO:0140115	export across plasma membrane	28	0.732873623	1.640935624	0.000169081	0.002929023	0.002306544	1034	tags=39%, list=13%, signal=34%	ATP1B1/CALM1/CALM3/ATP1A3/ATP1A1/CALM2/ABCB1/YWHAE/KCNA2/ATP2B3/DLG1
Medial thalamus	Tha_ExN_CALB	Up	BP	GO:1902305	regulation of sodium ion transmembrane transport	21	0.730749271	1.603368774	0.001230294	0.013354136	0.0105161	602	tags=33%, list=8%, signal=31%	ATP1B1/YWHAH/SCN2B/FXYD6/SCN3B/ATP2B4/SCN1B
Medial thalamus	Tha_ExN_CALB	Up	BP	GO:0050805	negative regulation of synaptic transmission	22	0.727900057	1.600390153	0.000666015	0.008217378	0.006471012	698	tags=32%, list=9%, signal=29%	GRID2/GRIA1/ARF1/STXBP1/GABBR1/SLC6A1/TPRG1L
Medial thalamus	Tha_ExN_CALB	Up	BP	GO:0070050	neuron cellular homeostasis	30	0.726961943	1.632202544	0.000162272	0.002854325	0.002247721	1196	tags=60%, list=16%, signal=51%	CALB2/MAP1A/ATP6V1B2/DCTN1/ATP6V1G1/ATP6AP2/ATP6V1D/ATP6V1E1/CALB1/ATP6V1F/ATP6V1A/ATP6V0D1/TMEM106B/ATP2B3/ATP6V1C1/ATP6V1G2/CX3CL1/ATP6V0A1
Medial thalamus	Tha_ExN_CALB	Up	MF	GO:0019829	ATPase-coupled monoatomic cation transmembrane transporter activity	33	0.725109768	1.6356228	6.94456E-05	0.001401168	0.00110339	1196	tags=52%, list=16%, signal=44%	ATP1A3/ATP1A1/ATP6V1B2/ATP6V0E2/ATP6V1G1/ATP6V1D/ATP6V1E1/ATP6V1F/ATP6V1A/ATP13A2/ATP2B4/ATP6V0D1/ATP2B3/ATP6V1C1/ATP2B2/ATP6V1G2/ATP6V0A1
Medial thalamus	Tha_ExN_CALB	Up	BP	GO:0032892	positive regulation of organic acid transport	20	0.723891972	1.578744833	0.00273852	0.02471875	0.019465494	504	tags=35%, list=7%, signal=33%	SYT4/STXBP1/ABAT/GABBR1/SLC6A1/RAB3GAP1/SLC38A1
Medial thalamus	Tha_ExN_CALB	Up	MF	GO:0030170	pyridoxal phosphate binding	24	0.723455273	1.597075678	0.000675201	0.008241779	0.006490227	1070	tags=38%, list=14%, signal=32%	PDXDC1/GOT1/ABAT/PDXK/OAT/GOT2/CISD1/PYGL/CSAD
Medial thalamus	Tha_ExN_CALB	Up	MF	GO:0070279	vitamin B6 binding	24	0.723455273	1.597075678	0.000675201	0.008241779	0.006490227	1070	tags=38%, list=14%, signal=32%	PDXDC1/GOT1/ABAT/PDXK/OAT/GOT2/CISD1/PYGL/CSAD
Medial thalamus	Tha_ExN_CALB	Up	BP	GO:0017156	calcium-ion regulated exocytosis	33	0.722016718	1.628645839	8.75124E-05	0.001686335	0.001327953	1240	tags=55%, list=16%, signal=46%	SNAP25/SYT4/VAMP2/SYT11/STXBP1/BAIAP3/STX1B/SCAMP5/RAB3GAP1/SYN2/UNC13C/SYT13/ARL8B/SYT5/CDK5R2/SDF4/PPP3CB/SYT17
Medial thalamus	Tha_ExN_CALB	Up	CC	GO:0043195	terminal bouton	21	0.719730273	1.579191512	0.002100905	0.020356228	0.0160301	1078	tags=48%, list=14%, signal=41%	CALB2/PRNP/SYP/GRIN1/CALB1/SYNJ1/UNC13C/CPLX1/AP3D1/SLC4A8
Medial thalamus	Tha_ExN_CALB	Up	CC	GO:0044304	main axon	31	0.718099609	1.612960608	0.000289656	0.004415639	0.003477222	1232	tags=48%, list=16%, signal=41%	MAP1B/THY1/MAP1A/TIAM1/KCNC1/GABBR1/SCN2A/SCN1B/CNTNAP1/KCNA4/KCNA2/KCNAB2/SCN1A/DLG1/SPTBN1
Medial thalamus	Tha_ExN_CALB	Up	BP	GO:0021695	cerebellar cortex development	23	0.717009858	1.579252517	0.002135944	0.020637429	0.01625154	1014	tags=35%, list=13%, signal=30%	GRID2/FAIM2/CEND1/TTC21B/SERPINE2/MTPN/MAP2K1/PTPN11
Medial thalamus	Tha_ExN_CALB	Up	MF	GO:0015276	ligand-gated monoatomic ion channel activity	48	0.716831898	1.654220638	3.38784E-06	0.000121013	9.52951E-05	733	tags=35%, list=10%, signal=32%	GRID2/GRIK1/GRIA3/GABRG3/GRIA1/HCN1/GRIA2/GRIN1/GABRA1/GABRG2/RYR2/GRIN3A/GRID1/GABRA3/GRIK4/GABRG1/GLRB
Medial thalamus	Tha_ExN_CALB	Up	MF	GO:0022834	ligand-gated channel activity	48	0.716831898	1.654220638	3.38784E-06	0.000121013	9.52951E-05	733	tags=35%, list=10%, signal=32%	GRID2/GRIK1/GRIA3/GABRG3/GRIA1/HCN1/GRIA2/GRIN1/GABRA1/GABRG2/RYR2/GRIN3A/GRID1/GABRA3/GRIK4/GABRG1/GLRB
Medial thalamus	Tha_ExN_CALB	Up	CC	GO:0001917	photoreceptor inner segment	26	0.71564061	1.59003277	0.001595495	0.016143207	0.012712435	516	tags=35%, list=7%, signal=32%	SNAP25/ATP1A3/ATP1A1/KIFAP3/ENO2/BSG/DNM1/GUK1/RDH11
Medial thalamus	Tha_ExN_CALB	Up	BP	GO:0086001	cardiac muscle cell action potential	32	0.714693699	1.610507968	0.000294217	0.004426159	0.003485507	1034	tags=44%, list=13%, signal=38%	ATP1B1/CALM1/CALM3/ATP1A1/SCN2B/SCN3B/RYR2/CACNA1D/AKAP9/SCN1B/YWHAE/CTNNA3/SCN1A/DLG1
Medial thalamus	Tha_ExN_CALB	Up	BP	GO:0055117	regulation of cardiac muscle contraction	32	0.713158882	1.607049376	0.000326147	0.004779475	0.003763736	1034	tags=31%, list=13%, signal=27%	ATP1B1/CALM1/CALM3/RYR2/AKAP9/CALM2/PRKACA/SUMO1/CTNNA3/DLG1
Medial thalamus	Tha_ExN_CALB	Up	BP	GO:1901379	regulation of potassium ion transmembrane transport	31	0.71039047	1.595644713	0.000481326	0.00644901	0.005078459	1034	tags=42%, list=13%, signal=36%	ATP1B1/PRNP/VAMP2/KCNIP1/KCNC1/CACNA1D/AKAP9/CAB39/YWHAE/SUMO1/KCNAB2/DPP10/DLG1
Medial thalamus	Tha_ExN_CALB	Up	BP	GO:0002027	regulation of heart rate	32	0.709770124	1.599413066	0.000394568	0.005546596	0.004367827	835	tags=41%, list=11%, signal=36%	CALM1/CALM3/SCN2B/SCN3B/RYR2/CACNA1D/AKAP9/CALM2/SCN1B/YWHAE/PRKACA/SHOX2/CTNNA3
Medial thalamus	Tha_ExN_CALB	Up	BP	GO:1904427	positive regulation of calcium ion transmembrane transport	32	0.706875198	1.59288957	0.000472158	0.006350984	0.005001266	1182	tags=41%, list=15%, signal=35%	ATP1B1/CALM1/THY1/CALM3/GRIN1/RYR2/CALM2/HTT/ADCYAP1R1/SNCA/STIM2/CX3CL1/PPP3CB
Medial thalamus	Tha_ExN_CALB	Up	BP	GO:0007613	memory	51	0.704962796	1.632381755	4.73531E-06	0.00015769	0.000124178	416	tags=31%, list=5%, signal=30%	CSMD1/SNAP25/MAP1A/SYT4/PRNP/CAMK2N1/PJA2/GRIA1/SYT11/LARGE1/TAFA2/CALB1/CAMK4/RASGRF1/SLC6A1/SCN2A
Medial thalamus	Tha_ExN_CALB	Up	BP	GO:0031102	neuron projection regeneration	25	0.703662864	1.556511095	0.002168739	0.020836907	0.016408624	1323	tags=48%, list=17%, signal=40%	NEFL/MAP1B/THY1/INPP5F/MAPK8IP3/MAP2K2/MAP2K1/OMG/JAK2/ULK1/PUM2/CTNNA1
Medial thalamus	Tha_ExN_CALB	Up	BP	GO:0031112	positive regulation of microtubule polymerization or depolymerization	20	0.703482874	1.534234381	0.005429203	0.041290833	0.03251566	1863	tags=60%, list=24%, signal=46%	MAP1B/STMN2/DCTN1/RAC1/AKAP9/CKAP5/CDK5R1/PDE4DIP/DRG1/NUMA1/CLIP1/MECP2
Medial thalamus	Tha_ExN_CALB	Up	BP	GO:0086002	cardiac muscle cell action potential involved in contraction	20	0.700089907	1.526834618	0.005953394	0.044488324	0.035033616	1034	tags=45%, list=13%, signal=39%	ATP1A1/SCN2B/SCN3B/RYR2/CACNA1D/SCN1B/CTNNA3/SCN1A/DLG1
Medial thalamus	Tha_ExN_PVALB_1	Up	BP	GO:0035725	sodium ion transmembrane transport	73	0.78652219	1.810114203	0.000104346	0.013567058	0.011086059	844	tags=36%, list=11%, signal=32%	FGF14/ATP1B1/ATP1A3/ATP1A1/YWHAH/ASIC2/SCN9A/NETO1/SLC17A6/SLC4A10/ATP2B4/SCN1B/SLC9A7/SLC4A8/SCN3B/NALCN/FXYD6/SCN7A/SCN1A/DLG1/SCN2B/NEDD4L/SLC4A7/HCN1/ATP1B3/SLC20A1
Medial thalamus	Tha_ExN_PVALB_1	Up	BP	GO:0098900	regulation of action potential	22	0.773732988	1.658277997	0.000354224	0.038126809	0.031154584	46	tags=18%, list=1%, signal=18%	KCNQ3/RYR2/CALM1/CALM3
Medial thalamus	Tha_ExN_PVALB_1	Up	BP	GO:0006814	sodium ion transport	98	0.756570978	1.760589711	2.83439E-05	0.004279934	0.003497265	872	tags=34%, list=11%, signal=30%	FGF14/ATP1B1/ATP1A3/CNTN1/ATP1A1/YWHAH/ASIC2/SCN9A/NETO1/SLC17A6/SLC4A10/ATP2B4/SCN1B/SLC9A7/SLC4A8/SCN3B/NALCN/FXYD6/SCN7A/SCN1A/SLC38A1/DLG1/SCN2B/EDNRB/NEDD4L/SLC4A7/HCN1/ATP1B3/MFSD4B/PER1/NKAIN1/SLC20A1/SLC38A2
Medial thalamus	Tha_ExN_PVALB_1	Up	BP	GO:0032412	regulation of monoatomic ion transmembrane transporter activity	96	0.745601634	1.732803231	7.61445E-05	0.010577998	0.008643607	1101	tags=35%, list=14%, signal=31%	FGF14/ATP1B1/RYR2/CALM1/CALM3/PRNP/VAMP2/NLGN1/CRH/YWHAH/TMSB4X/TCAF1/NETO1/SCN1B/SCN3B/GNB5/FXYD6/DLG1/MAPK8IP2/SCN2B/MEF2C/NEDD4L/ABCB1/UBQLN1/YWHAE/ATP1B3/HTT/PRKACA/CAB39/JPH4/PRRT1/FHL1/EPHB2/NLGN2
Medial thalamus	Tha_ExN_PVALB_1	Up	BP	GO:0022898	regulation of transmembrane transporter activity	98	0.74516183	1.734039884	0.000130369	0.015612786	0.012757686	1101	tags=35%, list=14%, signal=30%	FGF14/ATP1B1/RYR2/CALM1/CALM3/PRNP/VAMP2/NLGN1/CRH/YWHAH/TMSB4X/TCAF1/NETO1/SCN1B/SCN3B/GNB5/FXYD6/DLG1/MAPK8IP2/SCN2B/MEF2C/NEDD4L/ABCB1/UBQLN1/YWHAE/ATP1B3/HTT/PRKACA/CAB39/JPH4/PRRT1/FHL1/EPHB2/NLGN2
Medial thalamus	Tha_ExN_PVALB_1	Up	BP	GO:0032409	regulation of transporter activity	104	0.740990216	1.72661822	0.000105474	0.013567058	0.011086059	1101	tags=35%, list=14%, signal=30%	FGF14/ATP1B1/RYR2/CALM1/CALM3/PRNP/NDFIP1/VAMP2/NLGN1/CRH/YWHAH/TMSB4X/TCAF1/SYNGR3/NETO1/SCN1B/SCN3B/GNB5/FXYD6/DLG1/MAPK8IP2/SCN2B/MEF2C/NEDD4L/ABCB1/UBQLN1/YWHAE/ATP1B3/HTT/PRKACA/CAB39/JPH4/PRRT1/FHL1/EPHB2/NLGN2
Medial thalamus	Tha_ExN_PVALB_1	Up	BP	GO:1904062	regulation of monoatomic cation transmembrane transport	122	0.725728164	1.696062696	2.1642E-05	0.003416482	0.002791712	905	tags=28%, list=11%, signal=25%	FGF14/ATP1B1/RYR2/CALM1/CALM3/KCNIP1/THY1/PRNP/VAMP2/VDAC1/YWHAH/TMSB4X/NETO1/KCNC1/ATP2B4/SCN1B/SCN3B/GNB5/FXYD6/FYN/DLG1/ADCYAP1R1/TMBIM6/SCN2B/GRIN1/NEDD4L/UBR3/UBQLN1/YWHAE/ATP1B3/HTT/ISCU/PPP3CB/PRKACA
Medial thalamus	Tha_ExN_PVALB_1	Up	BP	GO:0010959	regulation of metal ion transport	144	0.71216843	1.678283781	9.51738E-06	0.001573993	0.001286158	905	tags=28%, list=11%, signal=26%	FGF14/ATP1B1/RYR2/CALM1/CALM3/KCNIP1/SARAF/THY1/PRNP/EPB41/VAMP2/CNTN1/ATP1A1/VDAC1/YWHAH/NETO1/CAMK2G/KCNC1/ATP2B4/SCN1B/SCN3B/GNB5/FXYD6/FYN/DLG1/ADCYAP1R1/TMBIM6/SCN2B/GRIN1/NEDD4L/UBR3/UBQLN1/CAMK2B/YWHAE/ATP1B3/PER1/NKAIN1/HTT/ISCU/PPP3CB/PRKACA
Medial thalamus	Tha_ExN_PVALB_1	Up	BP	GO:0034765	regulation of monoatomic ion transmembrane transport	177	0.70093044	1.662263995	2.60529E-07	5.02676E-05	4.10752E-05	1059	tags=31%, list=13%, signal=27%	FGF14/KCNQ3/ATP1B1/RYR2/CALM1/CACNA2D3/CALM3/KCNIP1/THY1/PRNP/VAMP2/VDAC1/YWHAH/ASIC2/TMSB4X/SCN9A/TCAF1/NETO1/KCNC1/ATP2B4/SCN1B/SCN3B/GNB5/NALCN/FXYD6/CACNA1E/FYN/SCN7A/SCN1A/DLG1/ADCYAP1R1/KCNH7/TMBIM6/SCN2B/GRIN1/NEDD4L/ABCB1/UBR3/UBQLN1/YWHAE/KCNA2/HCN1/ATP1B3/HTT/CATSPER2/ISCU/PPP3CB/PRKACA/GPR89A/CAB39/KCNJ6/JPH4/FHL1/EPHB2
Medial thalamus	Tha_ExN_PVALB_2	Up	CC	GO:0033176	proton-transporting V-type ATPase complex	20	0.780142884	1.771734971	0.000303948	0.006214042	0.004758012	840	tags=55%, list=11%, signal=49%	ATP6V0E2/ATP6AP2/ATP6V1D/ATP6V1E1/ATP6V1G1/ATP6V1A/ATP6V1F/ATP6V1B2/ATP6V0D1/ATP6V1C1/ATP6V1H
Medial thalamus	Tha_ExN_PVALB_2	Up	BP	GO:0007157	heterophilic cell-cell adhesion via plasma membrane cell adhesion molecules	23	0.766322772	1.764058112	0.00020787	0.004628752	0.003544176	887	tags=52%, list=11%, signal=46%	IL1RAPL1/TENM1/CBLN1/CADM1/ALCAM/ADGRL1/HMCN1/TENM2/NLGN1/CADM3/TENM3/CRB1
Medial thalamus	Tha_ExN_PVALB_2	Up	BP	GO:0086065	cell communication involved in cardiac conduction	25	0.763743484	1.771067395	2.33408E-05	0.00094883	0.000726507	719	tags=44%, list=9%, signal=40%	PDE4D/ATP1B1/RYR2/ATP1A3/CALM3/CALM1/ATP1A1/CACNA1D/CTNNA3/SCN3B/PRKACA
Medial thalamus	Tha_ExN_PVALB_2	Up	BP	GO:0007212	dopamine receptor signaling pathway	20	0.733171579	1.665061303	0.001080122	0.015104431	0.011565268	372	tags=30%, list=5%, signal=29%	GNAS/RGS4/NSG2/NSG1/VPS35/GNB5
Medial thalamus	Tha_ExN_PVALB_2	Up	BP	GO:0051955	regulation of amino acid transport	23	0.731369974	1.683597541	0.000793827	0.012118867	0.00927926	1592	tags=61%, list=20%, signal=49%	ARL6IP1/GABBR1/RGS4/SLC6A1/SV2A/SLC38A1/SYT4/HRH3/ARL6IP5/STXBP1/ADORA1/SLC38A2/RAB3GAP1/ABAT
Medial thalamus	Tha_ExN_PVALB_2	Up	MF	GO:0019829	ATPase-coupled monoatomic cation transmembrane transporter activity	30	0.72058381	1.699122656	0.000153041	0.003794551	0.002905438	840	tags=47%, list=11%, signal=42%	ATP1A3/ATP6V0E2/ATP1A1/ATP2A2/ATP6V1D/ATP6V1E1/ATP6V1G1/ATP6V1A/ATP6V1F/ATP6V1B2/ATP6V0D1/ATP6V1C1/ATP13A2/ATP6V1H
Medial thalamus	Tha_ExN_PVALB_2	Up	BP	GO:0016188	synaptic vesicle maturation	22	0.718172701	1.647586869	0.000914045	0.013540254	0.010367598	1262	tags=59%, list=16%, signal=50%	SYP/ATP6AP2/ATP6V1D/ATP6V1E1/ATP6V1G1/ATP6V1A/ATP6V1F/ATP6V1B2/ATP6V0D1/ATP6V1C1/ATP6V1H/STXBP1/DLG4
Medial thalamus	Tha_ExN_PVALB_2	Up	MF	GO:0005544	calcium-dependent phospholipid binding	22	0.717460116	1.645952102	0.000932417	0.013696347	0.010487116	639	tags=23%, list=8%, signal=21%	CPNE4/SYT11/SYT4/SYT2/ESYT2
Medial thalamus	Tha_ExN_PVALB_2	Up	BP	GO:0055008	cardiac muscle tissue morphogenesis	23	0.716392708	1.649120206	0.001226599	0.015765405	0.012071367	1199	tags=39%, list=15%, signal=33%	NRG1/RYR2/TTN/COL11A1/CHD7/TPM1/FKBP1A/HEG1/WNT5A
Medial thalamus	Tha_ExN_PVALB_2	Up	BP	GO:0060415	muscle tissue morphogenesis	26	0.715206023	1.665736331	0.000166811	0.003994327	0.003058405	1199	tags=38%, list=15%, signal=33%	NRG1/RYR2/TTN/COL11A1/CHD7/TPM1/FKBP1A/SHOX2/HEG1/WNT5A
Medial thalamus	Tha_ExN_PVALB_2	Up	BP	GO:0007218	neuropeptide signaling pathway	20	0.709338721	1.61093595	0.00194826	0.021218437	0.016246684	702	tags=40%, list=9%, signal=36%	TENM1/CPE/SORCS1/GAL/SCG5/NMU/GPR83/PCSK1N
Medial thalamus	Tha_ExN_PVALB_2	Up	BP	GO:0009593	detection of chemical stimulus	21	0.708565545	1.62019383	0.001245044	0.015885667	0.012163451	555	tags=29%, list=7%, signal=27%	RYR2/CALM3/KCNMB2/SLC24A4/CALM1/CYB5R4
Medial thalamus	Tha_ExN_PVALB_2	Up	BP	GO:0099174	regulation of presynapse organization	23	0.707121753	1.627778673	0.001503271	0.018184894	0.013923939	1060	tags=39%, list=14%, signal=34%	IL1RAPL1/CBLN1/IL1RAP/SLITRK4/VPS35/CLSTN3/IL1RAPL2/CBLN2/APP
Medial thalamus	Tha_ExN_PVALB_2	Up	BP	GO:1905606	regulation of presynapse assembly	23	0.707121753	1.627778673	0.001503271	0.018184894	0.013923939	1060	tags=39%, list=14%, signal=34%	IL1RAPL1/CBLN1/IL1RAP/SLITRK4/VPS35/CLSTN3/IL1RAPL2/CBLN2/APP
Medial thalamus	Tha_ExN_PVALB_2	Up	BP	GO:0032092	positive regulation of protein binding	28	0.700061737	1.642085238	0.000984846	0.014110746	0.010804416	1547	tags=64%, list=20%, signal=52%	TIAM1/NRP1/PKD1/FLOT1/NMD3/CAPRIN2/PPP2CB/PIN1/PPP2CA/USP9X/APP/LRP1/FKBP1A/AKTIP/PRKN/STK3/RAN/HIP1R
Medial thalamus	Tha_InN_2	Up	BP	GO:0002028	regulation of sodium ion transport	23	0.754187041	1.655644826	0.001299078	0.020754684	0.016433327	297	tags=35%, list=6%, signal=33%	FXYD6/DMD/FGF12/YWHAH/ATP1A1/ATP1B1/P2RX7/NKAIN3
Medial thalamus	Tha_InN_2	Up	BP	GO:0098900	regulation of action potential	22	0.751047269	1.644039229	0.001593899	0.023252178	0.018410815	483	tags=41%, list=9%, signal=37%	RYR2/CTNNA3/FGF12/ATP2A2/AKAP9/CALM1/ADRA1A/CALM3/ANK2
Medial thalamus	Tha_InN_2	Up	CC	GO:0022627	cytosolic small ribosomal subunit	32	0.750469984	1.680713664	4.74739E-05	0.002123095	0.001681043	960	tags=66%, list=19%, signal=54%	RPS12/RPS8/RPS23/RPS28/RPS4X/RPS24/RPS27A/RPS29/RPS25/RPS19/RPS3A/RPS20/RPSA/RPS3/RPS27/RPS15A/RPS7/RPS27L/RACK1/RPS2/RPS14
Medial thalamus	Tha_InN_2	Up	CC	GO:0022625	cytosolic large ribosomal subunit	51	0.747858839	1.7098744	4.21504E-07	7.18664E-05	5.6903E-05	783	tags=59%, list=15%, signal=50%	RPL34/RPLP1/RPL41/RPL21/RPL5/RPL37A/RPL14/RPL15/RPL13A/RPL27A/RPL11/RPL32/RPL9/RPL39/ZCCHC17/RPL35A/RPL38/RPL10/RPL26/RPLP2/RPL6/RPL30/RPL31/RPL37/RPL17/RPL23/RPL22/RPL4/RPL23A/RPL12
Medial thalamus	Tha_InN_2	Up	BP	GO:1903350	response to dopamine	20	0.743996069	1.613101501	0.002509921	0.032297476	0.025572782	350	tags=15%, list=7%, signal=14%	GNAS/VPS35/GNA14
Medial thalamus	Tha_InN_2	Up	CC	GO:0044291	cell-cell contact zone	26	0.738717582	1.640360322	0.00076553	0.015243542	0.012069667	570	tags=38%, list=11%, signal=34%	PCDH9/CTNNA1/CTNNA3/TIAM1/SCN1A/YWHAH/ATP1B1/ANK2/PKP4/CADM4
Medial thalamus	Tha_InN_2	Up	BP	GO:0061951	establishment of protein localization to plasma membrane	20	0.737934894	1.599959913	0.003179223	0.037873009	0.029987426	922	tags=55%, list=18%, signal=45%	ACSL3/ATP6AP1/SORL1/ATP2C1/VPS35/RAB11A/SPTBN1/PREPL/BBS2/KIF13A/RACK1
Medial thalamus	Tha_InN_2	Up	CC	GO:0042788	polysomal ribosome	25	0.736349832	1.62652362	0.000820537	0.015331683	0.012139456	428	tags=44%, list=8%, signal=41%	RPL41/RPS23/RPS28/RPL11/RPL32/RPS29/RPL39/RPL38/RPL6/RPL30/RPL31
Medial thalamus	Tha_InN_2	Up	CC	GO:0001917	photoreceptor inner segment	22	0.73503206	1.608982005	0.003240575	0.038269649	0.030301482	685	tags=41%, list=13%, signal=36%	ATP1A3/ENO2/ATP1A1/SNAP25/BSG/KIFAP3/MYO3A/USH2A/DNM1
Medial thalamus	Tha_InN_2	Up	CC	GO:0019897	extrinsic component of plasma membrane	34	0.733260118	1.642177605	0.000198584	0.005953163	0.004713648	350	tags=21%, list=7%, signal=19%	GNAS/CTNNA1/TIAM1/AKAP9/SNAP25/GNG3/GNA14
Medial thalamus	Tha_InN_2	Up	CC	GO:0022626	cytosolic ribosome	93	0.731291671	1.70044699	1E-10	2.728E-07	0.000000216	960	tags=58%, list=19%, signal=48%	RPL34/EEF1A1/RPS12/RPLP1/RPL41/RPS8/RPS23/RPL21/RPS28/RPL5/RPL37A/RPL14/RPS4X/RPL15/RPS24/RPL13A/RPL27A/RPL11/RPL32/RPS27A/RPS29/RPL9/RPL39/RPS25/ZCCHC17/RPL35A/NEMF/RPL38/RPS19/RPL10/RPL26/RPLP2/RPL6/RPS3A/RPL30/RPS20/RPL31/RPL37/RPL17/RPSA/RPS3/RPL23/RPS27/RPL22/RPS15A/RPL4/RPL23A/RPL12/RPS7/RPS27L/RACK1/RPS2/RPL36A/RPS14
Medial thalamus	Tha_InN_2	Up	BP	GO:0071868	cellular response to monoamine stimulus	24	0.729078723	1.608826006	0.002277674	0.030016883	0.023767034	350	tags=17%, list=7%, signal=16%	GNAS/RYR2/VPS35/GNA14
Medial thalamus	Tha_InN_2	Up	BP	GO:0071870	cellular response to catecholamine stimulus	24	0.729078723	1.608826006	0.002277674	0.030016883	0.023767034	350	tags=17%, list=7%, signal=16%	GNAS/RYR2/VPS35/GNA14
Medial thalamus	Tha_InN_2	Up	BP	GO:0086065	cell communication involved in cardiac conduction	23	0.728995257	1.600342038	0.00327761	0.038374763	0.030384709	483	tags=39%, list=9%, signal=36%	ATP1A3/RYR2/CTNNA3/ATP1A1/ATP1B1/CALM2/CALM1/CALM3/ANK2
Medial thalamus	Tha_InN_2	Up	BP	GO:0071867	response to monoamine	25	0.726616456	1.605023561	0.001354357	0.020992528	0.01662165	350	tags=16%, list=7%, signal=15%	GNAS/RYR2/VPS35/GNA14
Medial thalamus	Tha_InN_2	Up	BP	GO:0071869	response to catecholamine	25	0.726616456	1.605023561	0.001354357	0.020992528	0.01662165	350	tags=16%, list=7%, signal=15%	GNAS/RYR2/VPS35/GNA14
Medial thalamus	Tha_InN_2	Up	BP	GO:0050921	positive regulation of chemotaxis	28	0.724596874	1.609882057	0.000747942	0.015002835	0.011879077	371	tags=25%, list=7%, signal=23%	SCG2/TMSB4X/TIAM1/CAMK1D/ADAM10/RAC1/NRP1
Medial thalamus	Tha_InN_2	Up	BP	GO:0030168	platelet activation	20	0.724561858	1.570965049	0.004895163	0.048007679	0.038011945	758	tags=40%, list=15%, signal=34%	GNAS/ACTB/ACTG1/PPIA/IL6ST/MAPK14/PDIA3/FZD6
Medial thalamus	Tha_InN_2	Up	BP	GO:0003300	cardiac muscle hypertrophy	27	0.723617604	1.609071064	0.000385445	0.009827058	0.007780955	518	tags=37%, list=10%, signal=34%	RYR2/RAP1GDS1/TIAM1/ROCK2/ATP2A2/TTN/INPP5F/IL6ST/ADRA1A/MEF2A
Medial thalamus	Tha_InN_2	Up	BP	GO:0014896	muscle hypertrophy	27	0.723617604	1.609071064	0.000385445	0.009827058	0.007780955	518	tags=37%, list=10%, signal=34%	RYR2/RAP1GDS1/TIAM1/ROCK2/ATP2A2/TTN/INPP5F/IL6ST/ADRA1A/MEF2A
Medial thalamus	Tha_InN_2	Up	BP	GO:0014897	striated muscle hypertrophy	27	0.723617604	1.609071064	0.000385445	0.009827058	0.007780955	518	tags=37%, list=10%, signal=34%	RYR2/RAP1GDS1/TIAM1/ROCK2/ATP2A2/TTN/INPP5F/IL6ST/ADRA1A/MEF2A
Medial thalamus	Tha_InN_2	Up	BP	GO:0032411	positive regulation of transporter activity	34	0.719478798	1.611313558	0.000421937	0.010464036	0.008285307	483	tags=32%, list=9%, signal=30%	TMSB4X/RYR2/DMD/ATP1B1/AKAP9/CALM2/SYNGR3/TCAF1/CALM1/CALM3/ANK2
Medial thalamus	Tha_InN_2	Up	BP	GO:0006942	regulation of striated muscle contraction	33	0.713092512	1.596400215	0.0003672	0.009725446	0.0077005	483	tags=39%, list=9%, signal=36%	RYR2/DMD/CTNNA3/ATP2A2/CHGA/ATP1A1/ATP1B1/AKAP9/CALM2/CALM1/ADRA1A/CALM3/ANK2
Medial thalamus	Tha_InN_2	Up	BP	GO:0086001	cardiac muscle cell action potential	33	0.712756331	1.595647607	0.000390007	0.009851285	0.007800138	483	tags=36%, list=9%, signal=33%	RYR2/DMD/CTNNA3/SCN1A/FGF12/ATP2A2/ATP1A1/ATP1B1/AKAP9/CALM1/CALM3/ANK2
Medial thalamus	Tha_InN_2	Up	BP	GO:0070252	actin-mediated cell contraction	32	0.71231865	1.595271916	0.000435621	0.010516591	0.008326919	483	tags=34%, list=9%, signal=31%	RYR2/CTNNA3/SCN1A/FGF12/ATP2A2/SHTN1/LIMCH1/ATP1A1/AKAP9/MYL6/ANK2
Medial thalamus	Tha_InN_2	Up	BP	GO:0032414	positive regulation of ion transmembrane transporter activity	32	0.712174316	1.594948672	0.000435621	0.010516591	0.008326919	483	tags=31%, list=9%, signal=29%	TMSB4X/RYR2/DMD/ATP1B1/AKAP9/CALM2/TCAF1/CALM1/CALM3/ANK2
Medial thalamus	Tha_InN_2	Up	BP	GO:0006110	regulation of glycolytic process	21	0.71108879	1.550762999	0.003845031	0.042295346	0.033488983	613	tags=38%, list=12%, signal=34%	APP/ZBTB20/PGAM1/P2RX7/INSR/PRKAG2/OGT/NCOR1
Medial thalamus	Tha_InN_2	Up	BP	GO:0008585	female gonad development	30	0.707597132	1.578898404	0.001483341	0.022606449	0.017899535	309	tags=23%, list=6%, signal=22%	CTNNA1/CSMD1/UBE3A/SOD1/NPPC/PTPRN/INSR
Medial thalamus	Tha_InN_2	Up	BP	GO:0035751	regulation of lysosomal lumen pH	21	0.706760146	1.541322967	0.004591618	0.047267674	0.037426018	348	tags=29%, list=7%, signal=27%	ATP6V0C/ATP6V1D/ATP6AP1/ATP6AP2/ATP6V1A/ATP6V1H
Medial thalamus	Tha_InN_2	Up	BP	GO:1901222	regulation of non-canonical NF-kappaB signal transduction	27	0.70283973	1.562868379	0.001133241	0.019083218	0.015109879	516	tags=19%, list=10%, signal=17%	TMSB4X/UACA/APP/TERF2IP/RPS3
Medial thalamus	Tha_InN_2	Up	BP	GO:0006096	glycolytic process	32	0.701943206	1.572035608	0.000820537	0.015331683	0.012139456	722	tags=44%, list=14%, signal=38%	PKM/APP/ZBTB20/ENO2/PGAM1/P2RX7/INSR/PGK1/LDHA/PRKAG2/OGT/NCOR1/ENO4/GPI
Medial thalamus	Tha_InN_2	Up	BP	GO:0046545	development of primary female sexual characteristics	31	0.701294634	1.569241504	0.000884713	0.01598342	0.012655493	309	tags=23%, list=6%, signal=21%	CTNNA1/CSMD1/UBE3A/SOD1/NPPC/PTPRN/INSR
Medial thalamus	Tha_InN_2	Up	BP	GO:0046660	female sex differentiation	32	0.701137169	1.570230449	0.000820537	0.015331683	0.012139456	309	tags=22%, list=6%, signal=21%	CTNNA1/CSMD1/UBE3A/SOD1/NPPC/PTPRN/INSR
Medial thalamus	Tha_InN_2	Up	BP	GO:0055117	regulation of cardiac muscle contraction	32	0.70099637	1.569915122	0.000838873	0.015462472	0.012243013	483	tags=38%, list=9%, signal=34%	RYR2/DMD/CTNNA3/ATP2A2/CHGA/ATP1B1/AKAP9/CALM2/CALM1/ADRA1A/CALM3/ANK2
Medial thalamus	Tha_Micro_1	Up	BP	GO:0032231	regulation of actin filament bundle assembly	20	0.768706287	1.722764672	0.000160807	0.003582431	0.002551205	199	tags=40%, list=9%, signal=37%	PIK3R1/MTSS1/TGFBR1/RAC1/CARMIL1/SWAP70/RDX/ARHGAP6
Medial thalamus	Tha_Oligo_1	Up	CC	GO:0043209	myelin sheath	20	0.809568296	1.871421637	5.87067E-06	0.00102203	0.000925262	161	tags=55%, list=6%, signal=52%	CNP/CNTN2/PLP1/PMP22/CALM2/MAG/ERMN/MAL/CALM1/JAM3/TUBB4A
Medial thalamus	Tha_Oligo_1	Up	BP	GO:0048709	oligodendrocyte differentiation	30	0.759441982	1.823520506	3.11268E-06	0.000629011	0.000569455	116	tags=37%, list=5%, signal=35%	CNP/NKX6-2/OLIG1/ABCA2/MYRF/CNTN2/PLP1/MAG/TPPP/OLIG2/MAL
Medial thalamus	Tha_Oligo_1	Up	BP	GO:0021782	glial cell development	34	0.755170149	1.830356543	1.53158E-06	0.000578675	0.000523885	116	tags=32%, list=5%, signal=31%	ROR1/NKX6-2/OLIG1/ABCA2/MYRF/NDRG1/CNTN2/PLP1/MAG/TPPP/MAL
Medial thalamus	Tha_Oligo_1	Up	BP	GO:0007272	ensheathment of neurons	37	0.748429823	1.824646935	4.72546E-07	0.000301642	0.000273082	156	tags=38%, list=6%, signal=36%	NKX6-2/ABCA2/MYRF/NDRG1/CNTN2/PLP1/PMP22/CLDN11/MAG/CD9/TPPP/OLIG2/MAL/JAM3
Medial thalamus	Tha_Oligo_1	Up	BP	GO:0008366	axon ensheathment	37	0.748429823	1.824646935	4.72546E-07	0.000301642	0.000273082	156	tags=38%, list=6%, signal=36%	NKX6-2/ABCA2/MYRF/NDRG1/CNTN2/PLP1/PMP22/CLDN11/MAG/CD9/TPPP/OLIG2/MAL/JAM3
Medial thalamus	Tha_Oligo_1	Up	BP	GO:0042552	myelination	35	0.741794455	1.80124121	1.84011E-06	0.000578675	0.000523885	156	tags=37%, list=6%, signal=35%	NKX6-2/ABCA2/MYRF/NDRG1/CNTN2/PLP1/PMP22/MAG/CD9/TPPP/OLIG2/MAL/JAM3
Medial thalamus	Tha_Oligo_1	Up	BP	GO:0006497	protein lipidation	21	0.706381374	1.646420005	0.001117049	0.039613858	0.035863144	445	tags=43%, list=17%, signal=36%	GLUL/GOLGA7/PPM1B/ZDHHC9/PIGC/ATG7/PPM1A/PGAP1/DBI
Medial thalamus	Tha_Oligo_1	Up	BP	GO:0007043	cell-cell junction assembly	22	0.700761961	1.641469127	0.001301681	0.043731914	0.039591295	340	tags=50%, list=13%, signal=44%	PRKCA/CLDN11/CD9/ACTB/AFDN/PKP4/CTNNA1/JAM3/CDH19/ACTG1/FSCN1
Medial thalamus	Tha_Oligo_2	Up	BP	GO:0014003	oligodendrocyte development	22	0.831329403	1.875627264	1.75446E-06	0.000157365	0.000127088	191	tags=45%, list=6%, signal=43%	PLP1/MYRF/NKX6-2/OLIG1/ABCA2/CNTN2/MAG/MAL/TPPP/GPM6B
Medial thalamus	Tha_Oligo_2	Up	CC	GO:0043209	myelin sheath	22	0.817544387	1.844525812	5.41151E-06	0.000429249	0.000346662	347	tags=68%, list=11%, signal=61%	CNP/PLP1/PMP22/CALM2/CNTN2/MAG/ERMN/MAL/CALM1/BCL2/GPM6B/TUBB4A/PLLP/SIRT2/JAM3
Medial thalamus	Tha_Oligo_2	Up	BP	GO:0048857	neural nucleus development	26	0.756053572	1.731784664	5.66328E-05	0.003144539	0.002539536	378	tags=50%, list=11%, signal=45%	CNP/PLP1/CALM2/ACTB/NFIB/CALM1/BCL2/NDRG2/YWHAQ/RHOA/KIRREL3/SIRT2/LARGE1
Medial thalamus	Tha_Oligo_2	Up	BP	GO:0021762	substantia nigra development	21	0.741701843	1.666279209	0.00075322	0.019915488	0.01608379	340	tags=43%, list=10%, signal=39%	CNP/PLP1/CALM2/ACTB/CALM1/NDRG2/YWHAQ/RHOA/SIRT2
Medial thalamus	Tha_Oligo_2	Up	BP	GO:0048709	oligodendrocyte differentiation	41	0.733192696	1.747952807	1.73693E-06	0.000157365	0.000127088	271	tags=37%, list=8%, signal=34%	CNP/PLP1/MYRF/NKX6-2/OLIG1/ABCA2/CNTN2/MAG/MAL/TPPP/DUSP10/SLC8A3/GPM6B/BOK/OPALIN
Medial thalamus	Tha_Oligo_2	Up	BP	GO:0051592	response to calcium ion	27	0.730764801	1.683033513	0.000208496	0.007983969	0.00644787	181	tags=37%, list=5%, signal=35%	TUBA1A/SYT11/JUND/CALM2/NLGN1/CALM1/ADD1/KCNMB4/CLIC4/IQGAP1
Medial thalamus	Tha_Oligo_2	Up	CC	GO:0044304	main axon	20	0.730063484	1.636782633	0.001070238	0.025559131	0.020641607	377	tags=50%, list=11%, signal=45%	HAPLN2/CNTN2/MAG/ERMN/SPOCK1/NFASC/TUBB4A/LGI3/SIRT2/BIN1
Medial thalamus	Tha_Oligo_2	Up	BP	GO:0007272	ensheathment of neurons	50	0.724294927	1.746183629	5.15117E-07	8.13143E-05	6.56696E-05	378	tags=40%, list=11%, signal=36%	PLP1/MYRF/NDRG1/NKX6-2/ABCA2/PMP22/CNTN2/MAG/MAL/CD9/TPPP/CLDN11/SLC8A3/NFASC/GPM6B/PLLP/SIRT2/JAM3/OLIG2/LARGE1
Medial thalamus	Tha_Oligo_2	Up	BP	GO:0008366	axon ensheathment	50	0.724294927	1.746183629	5.15117E-07	8.13143E-05	6.56696E-05	378	tags=40%, list=11%, signal=36%	PLP1/MYRF/NDRG1/NKX6-2/ABCA2/PMP22/CNTN2/MAG/MAL/CD9/TPPP/CLDN11/SLC8A3/NFASC/GPM6B/PLLP/SIRT2/JAM3/OLIG2/LARGE1
Medial thalamus	Tha_Oligo_2	Up	BP	GO:0042552	myelination	49	0.718488034	1.729267408	1.22356E-06	0.000143028	0.000115509	378	tags=39%, list=11%, signal=35%	PLP1/MYRF/NDRG1/NKX6-2/ABCA2/PMP22/CNTN2/MAG/MAL/CD9/TPPP/SLC8A3/NFASC/GPM6B/PLLP/SIRT2/JAM3/OLIG2/LARGE1
Medial thalamus	Tha_Oligo_2	Up	BP	GO:0045685	regulation of glial cell differentiation	23	0.715559079	1.619355766	0.001864923	0.038710229	0.031262461	377	tags=43%, list=11%, signal=39%	MYRF/NKX6-2/CNTN2/MAG/DAB1/DUSP10/OPALIN/IL6ST/OLIG2/BIN1
Medial thalamus	Tha_Oligo_2	Up	BP	GO:0021782	glial cell development	41	0.714412604	1.70318052	7.85013E-06	0.000601212	0.00048554	88	tags=27%, list=3%, signal=26%	PLP1/MYRF/NDRG1/NKX6-2/OLIG1/ABCA2/CNTN2/ROR1/MAG/MAL/TPPP
Medial thalamus	Tha_Oligo_2	Up	CC	GO:0034702	monoatomic ion channel complex	27	0.710522995	1.636414359	0.000713376	0.019322046	0.015604524	366	tags=37%, list=11%, signal=33%	CALM2/CALM1/KCNMB4/HSPA2/CLIC4/DPP6/GRID2/HCN2/GRIA2/TTYH2
Medial thalamus	Tha_Oligo_2	Up	BP	GO:0050435	amyloid-beta metabolic process	20	0.706580282	1.584133927	0.002562542	0.045531237	0.036771122	377	tags=35%, list=11%, signal=31%	ABCA2/LRRTM3/PRNP/ABCG1/PICALM/TMED10/BIN1
Medial thalamus	Tha_Oligo_2	Up	BP	GO:0030534	adult behavior	29	0.704814022	1.639125785	0.000481326	0.014981606	0.012099176	258	tags=28%, list=8%, signal=26%	CNP/TUBA1A/CNTN2/DAB1/NPC1/PCDH17/CLN8/SNCA
Medial thalamus	Tha_Oligo_3	Up	BP	GO:0048709	oligodendrocyte differentiation	23	0.718041562	1.678799494	0.000335605	0.025953482	0.024446202	138	tags=48%, list=12%, signal=43%	PLP1/MYRF/CNP/ABCA2/CNTN2/GPM6B/TPPP/NTRK2/OLIG1/MAL/NKX6-2
Medial thalamus	Tha_Oligo_3	Up	BP	GO:0021782	glial cell development	23	0.711649825	1.663855449	0.000431491	0.031283119	0.029466314	138	tags=52%, list=12%, signal=47%	PLP1/MYRF/ROR1/ABCA2/CNTN2/GPM6B/NDRG1/TPPP/NTRK2/OLIG1/MAL/NKX6-2
Medial thalamus	Tha_OPC	Up	MF	GO:0043178	alcohol binding	21	0.762961747	1.71372368	0.000115305	0.01418246	0.01230421	384	tags=52%, list=14%, signal=45%	ABCA1/PMP2/APOD/OSBPL1A/GRAMD1C/CD81/OSBPL3/PTCH1/TRPC4/SLC38A9/VDAC1
Medial thalamus	Tha_OPC	Up	MF	GO:0005496	steroid binding	23	0.717278511	1.630290294	0.000914045	0.044970995	0.039015273	534	tags=57%, list=20%, signal=46%	ABCA1/PMP2/APOD/OSBPL1A/GRAMD1C/CD81/OSBPL3/ATP1A1/PTCH1/SLC38A9/VDAC1/OSBPL9/VDAC2
Frontal cortex	FrC_ExN_L2/3IT_1	Down	BP	GO:0033555	multicellular organismal response to stress	21	0.774226822	1.681662862	3.74361E-05	0.001372658	0.001022926	209	tags=33%, list=4%, signal=32%	BRINP1/PDE8B/NPAS2/BCL2/KIAA0319/EXT1/GNG7
Frontal cortex	FrC_ExN_L2/3IT_1	Down	BP	GO:0045582	positive regulation of T cell differentiation	20	0.760833322	1.642960693	0.000276802	0.005005183	0.003729939	462	tags=40%, list=8%, signal=37%	IL7/TESPA1/ZBTB16/SOX4/IL1RL2/RASGRP1/BCL6/SMARCA2
Frontal cortex	FrC_ExN_L2/3IT_1	Down	BP	GO:0006195	purine nucleotide catabolic process	23	0.74407688	1.626443118	0.000214901	0.004202501	0.003131768	78	tags=22%, list=1%, signal=22%	PDE10A/PDE5A/PDE7B/PDE8B/PDE4B
Frontal cortex	FrC_ExN_L2/3IT_1	Down	BP	GO:0009261	ribonucleotide catabolic process	22	0.73792132	1.609091228	0.000738765	0.00970318	0.007230958	78	tags=23%, list=1%, signal=22%	PDE10A/PDE5A/PDE7B/PDE8B/PDE4B
Frontal cortex	FrC_ExN_L2/3IT_1	Down	MF	GO:0004879	nuclear receptor activity	21	0.73681055	1.600392679	0.000331371	0.00550201	0.004100182	736	tags=43%, list=14%, signal=37%	RORB/AHRR/ESRRG/NR4A1/THRB/RARB/RORA/PPARD/NR1H3
Frontal cortex	FrC_ExN_L2/3IT_1	Down	MF	GO:0098531	ligand-activated transcription factor activity	21	0.73681055	1.600392679	0.000331371	0.00550201	0.004100182	736	tags=43%, list=14%, signal=37%	RORB/AHRR/ESRRG/NR4A1/THRB/RARB/RORA/PPARD/NR1H3
Frontal cortex	FrC_ExN_L2/3IT_1	Down	CC	GO:0008076	voltage-gated potassium channel complex	26	0.7338193	1.619211604	0.000171522	0.003651752	0.002721341	350	tags=35%, list=6%, signal=33%	KCNB2/KCNH1/KCNMA1/KCNB1/CALM2/KCNQ5/KCNIP3/KCNQ3/DPP6
Frontal cortex	FrC_ExN_L2/3IT_1	Down	BP	GO:0003300	cardiac muscle hypertrophy	20	0.731708265	1.580067387	0.001099687	0.012733223	0.009488993	346	tags=35%, list=6%, signal=33%	PDE5A/SMAD3/MLIP/HDAC4/FOXP1/PRKCA/CAV3
Frontal cortex	FrC_ExN_L2/3IT_1	Down	BP	GO:0014896	muscle hypertrophy	20	0.731708265	1.580067387	0.001099687	0.012733223	0.009488993	346	tags=35%, list=6%, signal=33%	PDE5A/SMAD3/MLIP/HDAC4/FOXP1/PRKCA/CAV3
Frontal cortex	FrC_ExN_L2/3IT_1	Down	BP	GO:0014897	striated muscle hypertrophy	20	0.731708265	1.580067387	0.001099687	0.012733223	0.009488993	346	tags=35%, list=6%, signal=33%	PDE5A/SMAD3/MLIP/HDAC4/FOXP1/PRKCA/CAV3
Frontal cortex	FrC_ExN_L2/3IT_1	Down	BP	GO:0046632	alpha-beta T cell differentiation	25	0.729561014	1.604022297	0.000344737	0.005617942	0.004186576	557	tags=44%, list=10%, signal=40%	BCL2/TOX/JAK1/SH3RF1/FOXP1/ZBTB16/IL6R/BCL6/RORA/BCL11B/ZFPM1
Frontal cortex	FrC_ExN_L2/3IT_1	Down	BP	GO:0035710	CD4-positive, alpha-beta T cell activation	20	0.720376589	1.555597507	0.001691105	0.017304325	0.012895448	557	tags=40%, list=10%, signal=36%	TOX/JAK1/SH3RF1/FOXP1/IL6R/BCL6/RORA/ZFPM1
Frontal cortex	FrC_ExN_L2/3IT_1	Down	BP	GO:0043367	CD4-positive, alpha-beta T cell differentiation	20	0.720376589	1.555597507	0.001691105	0.017304325	0.012895448	557	tags=40%, list=10%, signal=36%	TOX/JAK1/SH3RF1/FOXP1/IL6R/BCL6/RORA/ZFPM1
Frontal cortex	FrC_ExN_L2/3IT_1	Down	BP	GO:0072523	purine-containing compound catabolic process	24	0.717508726	1.575805385	0.000747942	0.009775082	0.007284541	527	tags=29%, list=10%, signal=26%	PDE10A/PDE5A/PDE7B/PDE8B/PDE4B/PDE1A/ADAL
Frontal cortex	FrC_ExN_L2/3IT_1	Down	BP	GO:0030166	proteoglycan biosynthetic process	32	0.716004476	1.60596028	9.08092E-05	0.002159785	0.001609505	963	tags=59%, list=18%, signal=49%	CHST9/HS3ST5/UST/HS6ST2/EXT1/CHSY3/CSGALNACT1/HS3ST4/TCF7L2/XYLT1/CHST10/CHST15/GLCE/EXTL1/EXTL2/B3GAT1/CHSY1/EXTL3/BMPR1B
Frontal cortex	FrC_ExN_L2/3IT_1	Down	BP	GO:0045580	regulation of T cell differentiation	31	0.714173353	1.600049009	0.000196119	0.003982717	0.002967981	462	tags=35%, list=8%, signal=33%	IL7/TESPA1/TOX/SH3RF1/ZBTB16/SOX4/IL1RL2/RASGRP1/BCL6/TMEM131L/SMARCA2
Frontal cortex	FrC_ExN_L2/3IT_1	Down	BP	GO:0046631	alpha-beta T cell activation	29	0.711607013	1.583388444	0.000394568	0.006127414	0.004566243	557	tags=41%, list=10%, signal=37%	BCL2/TOX/JAK1/SH3RF1/FOXP1/ZBTB16/DOCK2/IL6R/BCL6/RORA/BCL11B/ZFPM1
Frontal cortex	FrC_ExN_L2/3IT_1	Down	BP	GO:0043500	muscle adaptation	23	0.711291879	1.554779906	0.001264755	0.014148101	0.010543382	655	tags=39%, list=12%, signal=35%	PDE5A/SMAD3/MLIP/HDAC4/FOXP1/PRKCA/CAV3/TBCE/RGS4
Frontal cortex	FrC_ExN_L2/3IT_1	Down	BP	GO:0006942	regulation of striated muscle contraction	21	0.71074326	1.543773104	0.001301681	0.014499738	0.010805427	895	tags=48%, list=16%, signal=40%	PDE5A/CTNNA3/SLC8A3/PDE4B/NR4A1/CALM2/CAV3/PRKD1/ADRA1B/TMEM38A
Frontal cortex	FrC_ExN_L2/3IT_1	Down	BP	GO:0032835	glomerulus development	23	0.708879166	1.549506069	0.001393997	0.014899404	0.011103264	398	tags=35%, list=7%, signal=32%	MYO1E/BCL2/PTPRO/EXT1/KIRREL3/BASP1/ANGPT2/IL6R
Frontal cortex	FrC_ExN_L2/3IT_1	Down	MF	GO:0008013	beta-catenin binding	31	0.70870258	1.587792173	0.000284809	0.005059118	0.003770132	615	tags=39%, list=11%, signal=35%	CTNNA3/CTNND1/GRIP1/SMAD3/PTPRJ/CTNNA2/NUMB/PTPRT/TCF7L2/RORA/TBL1XR1/CDH2
Frontal cortex	FrC_ExN_L2/3IT_1	Down	BP	GO:0010717	regulation of epithelial to mesenchymal transition	30	0.707149177	1.57699982	0.00027141	0.004941533	0.003682506	797	tags=47%, list=15%, signal=40%	SPRED2/SMAD3/DAB2IP/PHLDB2/SPRED1/LDLRAD4/SPRED3/SPRY2/TCF7L2/OVOL2/ACVR1/EPHA4/APLF/SDHAF2
Frontal cortex	FrC_ExN_L2/3IT_1	Down	BP	GO:0001657	ureteric bud development	22	0.70463263	1.536502812	0.003021388	0.025483913	0.018991002	1069	tags=55%, list=20%, signal=44%	BMPER/BCL2/SMAD3/BASP1/FGF1/PBX1/FMN1/RARB/FGFR2/PKD2/PTCH1/VEGFA
Frontal cortex	FrC_ExN_L2/3IT_1	Down	BP	GO:0048754	branching morphogenesis of an epithelial tube	35	0.701964956	1.581473987	0.000143972	0.003141211	0.002340878	1193	tags=51%, list=22%, signal=40%	HHIP/BCL2/EXT1/FGF1/PBX1/CAV3/SPRY2/ACVR1/FGFR2/MET/ABL1/DLG5/PKD2/PTCH1/VEGFA/PAK1/NRP1/PKD1
Frontal cortex	FrC_ExN_L2/3IT_2	Down	MF	GO:0019838	growth factor binding	22	0.764173153	1.689634344	0.00013558	0.002792726	0.002098051	809	tags=59%, list=17%, signal=49%	FSTL4/NTRK3/NTRK2/PCSK6/FGFR2/COL5A1/IL6R/GPC1/LTBP3/PXDN/ACVR1/NRDC/PDGFA
Frontal cortex	FrC_ExN_L2/3IT_2	Down	BP	GO:0006942	regulation of striated muscle contraction	20	0.730631145	1.601751045	0.000566101	0.008025308	0.006029059	479	tags=50%, list=10%, signal=45%	PDE5A/CTNNA3/PDE4B/SLC8A3/PRKD1/NR4A1/PDE4D/CALM2/TMEM38A/ADRA1B
Frontal cortex	FrC_ExN_L2/3IT_2	Down	BP	GO:1903351	cellular response to dopamine	22	0.710349242	1.570626331	0.001785304	0.019557198	0.014692457	881	tags=55%, list=19%, signal=44%	GNA14/HRH2/GNB5/HRH1/RGS4/ABL1/HTR2A/DTNBP1/FLNA/ADCY6/PALM/CHRM3
Frontal cortex	FrC_ExN_L2/3IT_2	Down	BP	GO:0008037	cell recognition	30	0.708017235	1.613212321	0.000187237	0.003639036	0.002733847	615	tags=43%, list=13%, signal=38%	DOCK2/NEDD9/SPON2/SCARB1/NTM/EXT1/CNTN4/GAP43/NCAM2/CNTN6/EPHA4/NCK2/EPHB2
Frontal cortex	FrC_ExN_L2/3IT_2	Down	BP	GO:1903350	response to dopamine	23	0.706230164	1.568720519	0.001415297	0.016398391	0.012319385	881	tags=52%, list=19%, signal=43%	GNA14/HRH2/GNB5/HRH1/RGS4/ABL1/HTR2A/DTNBP1/FLNA/ADCY6/PALM/CHRM3
Frontal cortex	FrC_ExN_L2/3IT_2	Down	BP	GO:0045582	positive regulation of T cell differentiation	21	0.703324397	1.547632571	0.002624106	0.025500384	0.019157309	508	tags=33%, list=11%, signal=30%	TESPA1/SOX4/IL7/RASGRP1/ZBTB16/BCL6/IL1RL2
Frontal cortex	FrC_ExN_L5IT_1	Down	BP	GO:1904063	negative regulation of cation transmembrane transport	21	0.73097615	1.588189771	0.000600508	0.009637961	0.00750291	760	tags=57%, list=15%, signal=49%	BCL2/HECW2/CAV3/CBARP/CALM2/CALM3/RGS4/PRKCE/GNB5/NEDD4L/CALM1/FKBP1B
Frontal cortex	FrC_ExN_L5IT_1	Down	BP	GO:0031103	axon regeneration	20	0.726390687	1.574998255	0.00161394	0.019671279	0.015313595	294	tags=30%, list=6%, signal=28%	NREP/BCL2/GAP43/KIAA0319/EPHA4/PTN
Frontal cortex	FrC_ExN_L5IT_1	Down	BP	GO:0031102	neuron projection regeneration	21	0.723609481	1.57218423	0.000848041	0.0121741	0.009477231	294	tags=29%, list=6%, signal=27%	NREP/BCL2/GAP43/KIAA0319/EPHA4/PTN
Frontal cortex	FrC_ExN_L5IT_1	Down	BP	GO:0055117	regulation of cardiac muscle contraction	20	0.720327982	1.561852781	0.00194631	0.022253387	0.017323702	760	tags=45%, list=15%, signal=39%	CTNNA3/PDE5A/PDE4B/CAV3/SLC8A1/CALM2/CALM3/CALM1/FKBP1B
Frontal cortex	FrC_ExN_L5IT_1	Down	BP	GO:0009791	post-embryonic development	24	0.71868532	1.579850791	0.000857209	0.012237724	0.00952676	973	tags=54%, list=19%, signal=44%	BCL2/GABRG2/FBN1/ACADM/HMGN1/MYO1E/ARID5B/ABL1/TBCE/STK36/BAX/ITPR1/SERP1
Frontal cortex	FrC_ExN_L5IT_1	Down	BP	GO:0006942	regulation of striated muscle contraction	24	0.714650142	1.570980455	0.001059536	0.014334245	0.011158849	840	tags=50%, list=16%, signal=42%	CTNNA3/PDE5A/PDE4B/SLC8A3/CAV3/NR4A1/SLC8A1/CALM2/CALM3/CALM1/FKBP1B/PRKD1
Frontal cortex	FrC_ExN_L5IT_1	Down	BP	GO:0006476	protein deacetylation	21	0.705360894	1.532535578	0.001870295	0.02167194	0.01687106	158	tags=19%, list=3%, signal=19%	SPRED2/SPRED1/HDAC9/HDAC4
Frontal cortex	FrC_ExN_L5IT_1	Down	BP	GO:0072523	purine-containing compound catabolic process	21	0.702792574	1.526955396	0.002166571	0.023924864	0.018624904	318	tags=24%, list=6%, signal=22%	PDE5A/PDE10A/PDE4B/PDE7B/PDE1A
Frontal cortex	FrC_ExN_L5IT_1	Down	BP	GO:0008037	cell recognition	24	0.702054129	1.543291256	0.001759737	0.020668908	0.016090225	763	tags=42%, list=15%, signal=36%	EXT1/EPHA3/GAP43/EPHA4/NEDD9/NCK2/ZPBP/NTM/EPHB1/ROBO3
Frontal cortex	FrC_ExN_L5IT_1	Down	BP	GO:0048857	neural nucleus development	21	0.700800921	1.522628138	0.002314709	0.024818286	0.019320411	1000	tags=62%, list=19%, signal=50%	BCL2/MBP/KCNC2/BASP1/CALM2/CALM3/ASCL1/DYNLL1/FOXP2/FGF9/CALM1/ATP5PF/YWHAQ
Frontal cortex	FrC_ExN_L5IT_2	Down	CC	GO:0032580	Golgi cisterna membrane	23	0.770909255	1.684420462	5.11003E-05	0.001236521	0.000990068	916	tags=74%, list=21%, signal=59%	ST6GAL2/ZDHHC14/GOLGA8B/GALNT2/UXS1/GOLIM4/CHSY3/ST6GAL1/CHSY1/CSGALNACT1/ASAP2/B4GALNT4/GOLGA8A/ST3GAL2/TMEM87A/NAGPA/CSGALNACT2
Frontal cortex	FrC_ExN_L5IT_2	Down	MF	GO:0008081	phosphoric diester hydrolase activity	31	0.747195465	1.666850596	1.74707E-05	0.000513728	0.000411336	691	tags=52%, list=16%, signal=44%	PDE10A/PDE5A/PLCB1/MPPED2/PDE8B/PDE1A/PLCH1/NAPEPLD/PLCH2/PLCL1/PLCL2/PDE7B/MPPE1/PDE1C/PDE4D/SMPD4
Frontal cortex	FrC_ExN_L5IT_2	Down	BP	GO:0046632	alpha-beta T cell differentiation	21	0.740779711	1.609700475	0.001193293	0.01428876	0.01144085	390	tags=38%, list=9%, signal=35%	BCL2/SH3RF1/ANXA1/ZBTB16/RORA/TOX/JAK1/RELB
Frontal cortex	FrC_ExN_L5IT_2	Down	BP	GO:0099175	regulation of postsynapse organization	30	0.734550647	1.636160937	6.15414E-05	0.001458783	0.001168031	451	tags=50%, list=10%, signal=45%	NEDD9/CUX2/LRFN2/HOMER1/IL1RAP/EPHA4/EPHA7/NLGN1/CDH2/ASAP1/GRID2/FYN/NGEF/EPHB2/ZMYND8
Frontal cortex	FrC_ExN_L5IT_2	Down	BP	GO:0033555	multicellular organismal response to stress	23	0.723296498	1.580387592	0.000631167	0.008624713	0.006905711	662	tags=43%, list=15%, signal=37%	BRINP1/KIAA0319/EXT1/BCL2/PDE8B/TRPA1/EPHB2/NPAS2/GNG7/HCN1
Frontal cortex	FrC_ExN_L5IT_2	Down	CC	GO:0098982	GABA-ergic synapse	20	0.72064162	1.558379753	0.002664004	0.026789962	0.021450422	809	tags=65%, list=18%, signal=53%	PLCB1/EFNA5/NLGN1/GABRG3/ATP2B2/KCNC2/IQSEC3/ERC2/PTPRO/GAP43/PCDH17/KCND2/CDH10
Frontal cortex	FrC_ExN_L5IT_2	Down	BP	GO:0051965	positive regulation of synapse assembly	27	0.717323492	1.585603527	0.000417793	0.00678695	0.005434234	621	tags=56%, list=14%, signal=48%	CUX2/EFNA5/IL1RAP/NLGN1/FLRT2/LRRTM3/ST8SIA2/NTRK2/NRXN1/GRID2/SYNDIG1/TPBG/EPHB2/BDNF/ADGRB3
Frontal cortex	FrC_ExN_L5IT_2	Down	BP	GO:0006835	dicarboxylic acid transport	22	0.704738064	1.537078895	0.00284743	0.02826744	0.022633421	440	tags=32%, list=10%, signal=29%	SLC1A2/SLC22A6/ABCC8/GRM7/PER2/NTRK2/KMO
Frontal cortex	FrC_ExN_L5IT_3	Down	BP	GO:0006937	regulation of muscle contraction	26	0.806871599	1.749539509	6.9613E-06	0.000188471	0.00014203	515	tags=58%, list=13%, signal=51%	PDE4B/PRKD1/PDE5A/KCNB2/CTNNA3/SLC8A3/DMD/TACR1/TRPM4/CHRM2/NR4A1/SLC8A1/CHRM3/ADRA1B/ATP2B1
Frontal cortex	FrC_ExN_L5IT_3	Down	CC	GO:0060076	excitatory synapse	20	0.797379966	1.684527411	8.30788E-05	0.001598174	0.001204374	449	tags=55%, list=11%, signal=49%	PDE4B/GRID2/HOMER1/PLXNA4/ATP2B2/NETO1/GRIA3/GPM6A/SYNDIG1/GRIA1/CNTN6
Frontal cortex	FrC_ExN_L5IT_3	Down	BP	GO:0071868	cellular response to monoamine stimulus	22	0.785096898	1.670142567	0.000102294	0.001933887	0.001457365	421	tags=45%, list=11%, signal=41%	PDE4B/PRKD1/GNG2/FLNA/HRH1/GNAQ/ATP2B4/CHRM2/RGS4/CHRM3
Frontal cortex	FrC_ExN_L5IT_3	Down	BP	GO:0071870	cellular response to catecholamine stimulus	22	0.785096898	1.670142567	0.000102294	0.001933887	0.001457365	421	tags=45%, list=11%, signal=41%	PDE4B/PRKD1/GNG2/FLNA/HRH1/GNAQ/ATP2B4/CHRM2/RGS4/CHRM3
Frontal cortex	FrC_ExN_L5IT_3	Down	BP	GO:0070252	actin-mediated cell contraction	22	0.779732836	1.658731556	0.000135173	0.002390605	0.001801546	314	tags=41%, list=8%, signal=38%	PDE4B/KCNN2/CTNNA3/FRMD6/FLNA/ZEB2/NEDD4L/SGCD/TRPM4
Frontal cortex	FrC_ExN_L5IT_3	Down	BP	GO:0007215	glutamate receptor signaling pathway	20	0.774625315	1.636456436	0.000267116	0.003958004	0.002982728	680	tags=70%, list=17%, signal=58%	GRID2/GRIK2/HOMER1/GRM8/GNAQ/GRIA3/KCNB1/GRIN2B/GRIN2A/GRIA1/GRM5/GRM7/SSTR1/FYN
Frontal cortex	FrC_ExN_L5IT_3	Down	BP	GO:0090257	regulation of muscle system process	38	0.774324132	1.716675316	2.6338E-06	8.62078E-05	6.49657E-05	437	tags=50%, list=11%, signal=45%	PDE4B/PRKD1/PDE5A/KCNB2/CTNNA3/SLC8A3/ABCC8/DMD/TACR1/HDAC4/TRPM4/ATP2B4/CHRM2/NR4A1/RGS4/SLC8A1/SMAD3/CHRM3/ADRA1B
Frontal cortex	FrC_ExN_L5IT_3	Down	BP	GO:1903522	regulation of blood circulation	41	0.772742442	1.724288725	4.55518E-07	2.43647E-05	1.83611E-05	515	tags=51%, list=13%, signal=45%	PDE4B/KCNMB2/PDE5A/KCNN2/CTNNA3/SLC8A3/FLNA/HRH1/THRB/ATP2B2/DMD/TACR1/TRPM4/ATP2B4/CHRM2/RGS4/SLC8A1/CHRM3/ADRA1B/KCNMB4/ATP2B1
Frontal cortex	FrC_ExN_L5IT_3	Down	BP	GO:0071867	response to monoamine	24	0.767966974	1.654362859	0.000119271	0.002179677	0.001642591	421	tags=42%, list=11%, signal=38%	PDE4B/PRKD1/GNG2/FLNA/HRH1/GNAQ/ATP2B4/CHRM2/RGS4/CHRM3
Frontal cortex	FrC_ExN_L5IT_3	Down	BP	GO:0071869	response to catecholamine	24	0.767966974	1.654362859	0.000119271	0.002179677	0.001642591	421	tags=42%, list=11%, signal=38%	PDE4B/PRKD1/GNG2/FLNA/HRH1/GNAQ/ATP2B4/CHRM2/RGS4/CHRM3
Frontal cortex	FrC_ExN_L5IT_3	Down	BP	GO:0060048	cardiac muscle contraction	26	0.766277699	1.661519765	0.000114727	0.002132181	0.001606798	508	tags=46%, list=13%, signal=41%	PDE4B/PDE5A/KCNN2/CTNNA3/FLNA/DMD/NEDD4L/SGCD/TRPM4/SLC8A1/ADRA1B/FGF12
Frontal cortex	FrC_ExN_L5IT_3	Down	BP	GO:0006941	striated muscle contraction	38	0.765777033	1.697726411	5.5704E-06	0.000162879	0.000122744	508	tags=47%, list=13%, signal=42%	PDE4B/PRKD1/PDE5A/KCNN2/CTNNA3/HOMER1/SLC8A3/DTNA/FLNA/DMD/NEDD4L/SGCD/TRPM4/RCSD1/NR4A1/SLC8A1/ADRA1B/FGF12
Frontal cortex	FrC_ExN_L5IT_3	Down	BP	GO:0008016	regulation of heart contraction	32	0.76145792	1.670780008	2.05661E-05	0.00045557	0.000343315	515	tags=50%, list=13%, signal=44%	PDE4B/PDE5A/KCNN2/CTNNA3/SLC8A3/FLNA/THRB/ATP2B2/DMD/TRPM4/ATP2B4/CHRM2/RGS4/SLC8A1/ADRA1B/ATP2B1
Frontal cortex	FrC_ExN_L5IT_3	Down	BP	GO:0071222	cellular response to lipopolysaccharide	23	0.759404017	1.625440004	0.000422359	0.005579723	0.004204845	201	tags=22%, list=5%, signal=21%	PDE4B/LY86/KMO/TRIM5/SCIMP
Frontal cortex	FrC_ExN_L5IT_3	Down	BP	GO:0071219	cellular response to molecule of bacterial origin	24	0.753052326	1.62223356	0.00028538	0.004200251	0.003165284	201	tags=21%, list=5%, signal=20%	PDE4B/LY86/KMO/TRIM5/SCIMP
Frontal cortex	FrC_ExN_L5IT_3	Down	BP	GO:0051966	regulation of synaptic transmission, glutamatergic	20	0.752240427	1.589166612	0.000885598	0.009520182	0.007174352	742	tags=65%, list=19%, signal=53%	GRIK2/HOMER1/GRM8/KMO/DGKI/TNR/NRXN1/GRIN2B/GRIN2A/GRM5/GRM7/UNC13A/CACNG3
Frontal cortex	FrC_ExN_L5IT_3	Down	BP	GO:0001508	action potential	38	0.748488153	1.659396994	1.66322E-05	0.000376024	0.000283369	560	tags=53%, list=14%, signal=46%	KCNMB2/GRIK2/KCNN2/CTNNA3/KCNH7/NTRK2/FLNA/DMD/TACR1/GNAQ/NEDD4L/HCN1/KCNB1/TRPM4/GRIA1/SLC8A1/KCNMB4/ANK3/FGF12/KCNQ3
Frontal cortex	FrC_ExN_L5IT_3	Down	BP	GO:0030048	actin filament-based movement	29	0.746013418	1.628511904	6.04123E-05	0.001226705	0.000924437	314	tags=31%, list=8%, signal=29%	PDE4B/KCNN2/CTNNA3/FRMD6/FLNA/ZEB2/NEDD4L/SGCD/TRPM4
Frontal cortex	FrC_ExN_L5IT_3	Down	BP	GO:0009166	nucleotide catabolic process	24	0.745927638	1.60688548	0.000372133	0.005006677	0.003773002	307	tags=21%, list=8%, signal=19%	PDE4B/PDE10A/PDE5A/PDE1A/PDE8B
Frontal cortex	FrC_ExN_L5IT_3	Down	BP	GO:0060047	heart contraction	45	0.737596234	1.65615396	9.83985E-07	3.92342E-05	2.95666E-05	515	tags=44%, list=13%, signal=39%	PDE4B/PDE5A/EXT1/KCNN2/CTNNA3/SLC8A3/FLNA/THRB/ATP2B2/DMD/NEDD4L/SGCD/TRPM4/ATP2B4/CHRM2/RGS4/SLC8A1/ADRA1B/FGF12/ATP2B1
Frontal cortex	FrC_ExN_L5IT_3	Down	CC	GO:0034705	potassium channel complex	22	0.73266446	1.558602644	0.00154016	0.014749221	0.011114924	669	tags=64%, list=17%, signal=53%	KCNMB2/GRIK2/KCNK2/KCNB2/ABCC8/HCN1/DPP10/KCNB1/KCNIP3/KCNMB4/KCNH1/KCNQ3/KCNK1/KCNV1
Frontal cortex	FrC_ExN_L5IT_3	Down	BP	GO:0007189	adenylate cyclase-activating G protein-coupled receptor signaling pathway	23	0.730015434	1.56253623	0.001263488	0.012481217	0.00940577	579	tags=43%, list=14%, signal=37%	PDE4B/ADGRL4/RXFP1/GNG2/GNAQ/RAPGEF4/ATP2B4/ADRA1B/ADGRL2/ADCY1
Frontal cortex	FrC_ExN_L5IT_3	Down	MF	GO:0030594	neurotransmitter receptor activity	22	0.724624223	1.541498588	0.002205811	0.019505416	0.014699164	806	tags=73%, list=20%, signal=58%	GRID2/GRIK2/HRH1/GRIA3/GRIN2B/GRIN2A/CHRM2/GABRG3/GRIA1/GABRA3/CHRM3/GRM5/GLRA2/GABRB1/GPR158/HTR2B
Frontal cortex	FrC_ExN_L5IT_3	Down	BP	GO:1901292	nucleoside phosphate catabolic process	27	0.724013428	1.576138342	0.000618843	0.007105359	0.005354556	117	tags=15%, list=3%, signal=14%	PDE4B/PDE10A/PDE5A/PDE1A
Frontal cortex	FrC_ExN_L5IT_3	Down	BP	GO:0098742	cell-cell adhesion via plasma-membrane adhesion molecules	54	0.722685709	1.643821788	4.55518E-07	2.43647E-05	1.83611E-05	458	tags=44%, list=11%, signal=40%	GRID2/ROBO1/CDH11/CDH12/NTNG1/DCHS2/LRRC4C/TENM3/CDH4/CDH6/CNTN4/PCDH17/DAB1/UNC5D/TENM4/FLRT3/PCDH7/EFNA5/ACVR1/MAP2K5/FAT1/PCDH11X/CNTN6/CDH10
Frontal cortex	FrC_ExN_L5IT_3	Down	BP	GO:0030595	leukocyte chemotaxis	24	0.722331422	1.556054254	0.001447936	0.014112552	0.010635134	629	tags=38%, list=16%, signal=32%	PDE4B/NEDD9/ITGA9/TRPM4/ZNF580/PTPRO/TRPM2/IL34/CYP7B1
Frontal cortex	FrC_ExN_L5IT_3	Down	BP	GO:0060079	excitatory postsynaptic potential	23	0.720837062	1.542890703	0.002094596	0.018903084	0.01424525	358	tags=39%, list=9%, signal=36%	GRID2/GRIK2/RIMS1/SLC8A3/NETO1/NRXN1/GRIN2B/GRIN2A/RGS4
Frontal cortex	FrC_ExN_L5IT_3	Down	BP	GO:0050905	neuromuscular process	37	0.719555238	1.592793845	6.37998E-05	0.001271936	0.000958523	347	tags=35%, list=9%, signal=32%	PRKD1/GRID2/HOMER1/SLC8A3/ABCC8/DMD/ITPR1/TNR/NRXN1/PDE8B/RCSD1/GRIN2A/NR4A1
Frontal cortex	FrC_ExN_L5IT_3	Down	BP	GO:0045766	positive regulation of angiogenesis	21	0.716391451	1.516193442	0.004656935	0.032318538	0.024355056	302	tags=38%, list=8%, signal=35%	PRKD1/ITGB8/FGF1/BMPER/DDAH1/ANGPT2/JCAD/JAK1
Frontal cortex	FrC_ExN_L5IT_3	Down	BP	GO:1904018	positive regulation of vasculature development	21	0.716391451	1.516193442	0.004656935	0.032318538	0.024355056	302	tags=38%, list=8%, signal=35%	PRKD1/ITGB8/FGF1/BMPER/DDAH1/ANGPT2/JCAD/JAK1
Frontal cortex	FrC_ExN_L5IT_3	Down	MF	GO:0044325	transmembrane transporter binding	29	0.715639162	1.562206346	0.000472158	0.005985213	0.00451042	508	tags=45%, list=13%, signal=39%	PDE4B/RIMS1/HOMER1/ABCC8/FLNA/NEDD4L/DPP10/KCNB1/KCNH5/SLC8A1/CBARP/ANK3/FGF12
Frontal cortex	FrC_ExN_L5IT_3	Down	BP	GO:0007188	adenylate cyclase-modulating G protein-coupled receptor signaling pathway	46	0.714521791	1.607560723	1.34076E-05	0.000319437	0.000240726	618	tags=46%, list=15%, signal=39%	PDE4B/ADGRL4/RXFP1/OPRM1/GNG2/SSTR2/FLNA/GRM8/GNAQ/RAPGEF4/ATP2B4/CHRM2/CHRM3/ADRA1B/GRM5/ADGRL2/GABBR2/GRM7/GRK5/ADCY1/VIPR1
Frontal cortex	FrC_ExN_L5IT_3	Down	BP	GO:0008037	cell recognition	26	0.713744165	1.547611314	0.001484826	0.014408067	0.010857833	186	tags=27%, list=5%, signal=26%	NCAM2/ROBO1/EPHA3/EXT1/NEDD9/GAP43/CNTN4
Frontal cortex	FrC_ExN_L5IT_3	Down	MF	GO:0030165	PDZ domain binding	22	0.713504543	1.517843608	0.003317963	0.025711279	0.019375865	742	tags=64%, list=19%, signal=52%	GRID2/GRIK2/DTNA/SSTR2/ATP2B2/LNX1/USHBP1/ATP2B4/GRIA1/CFTR/ATP2B1/EXOC4/LNX2/CACNG3
Frontal cortex	FrC_ExN_L5IT_3	Down	BP	GO:0003015	heart process	47	0.713428397	1.60876188	8.26695E-06	0.000213287	0.000160732	515	tags=43%, list=13%, signal=38%	PDE4B/PDE5A/EXT1/KCNN2/CTNNA3/SLC8A3/FLNA/THRB/ATP2B2/DMD/NEDD4L/SGCD/TRPM4/ATP2B4/CHRM2/RGS4/SLC8A1/ADRA1B/FGF12/ATP2B1
Frontal cortex	FrC_ExN_L5IT_3	Down	BP	GO:0030278	regulation of ossification	25	0.71217804	1.539131946	0.003132604	0.024622937	0.018555697	613	tags=52%, list=15%, signal=44%	NELL1/TACR1/PKDCC/TRPM4/ACVR1/SLC8A1/PBX1/SMAD3/BMPR1A/GPM6B/RUNX2/ATP2B1/RFLNA
Frontal cortex	FrC_ExN_L5IT_3	Down	BP	GO:0007156	homophilic cell adhesion via plasma membrane adhesion molecules	33	0.71198859	1.56672349	0.000371761	0.005006677	0.003773002	458	tags=42%, list=11%, signal=38%	ROBO1/CDH11/CDH12/DCHS2/TENM3/CDH4/CDH6/CNTN4/PCDH17/PCDH7/FAT1/PCDH11X/CNTN6/CDH10
Frontal cortex	FrC_ExN_L5IT_3	Down	BP	GO:0006936	muscle contraction	66	0.711903734	1.64047933	1.02246E-07	8.80092E-06	6.63232E-06	515	tags=39%, list=13%, signal=35%	PDE4B/PRKD1/PDE5A/KCNN2/KCNB2/CTNNA3/HOMER1/SLC8A3/DTNA/SSTR2/FLNA/DMD/TACR1/NEDD4L/SGCD/TRPM4/ATP2B4/RCSD1/CHRM2/NR4A1/SLC8A1/CHRM3/ADRA1B/TPCN2/FGF12/ATP2B1
Frontal cortex	FrC_ExN_L5IT_3	Down	BP	GO:0019226	transmission of nerve impulse	20	0.710849459	1.501724962	0.004880463	0.033551271	0.025284036	560	tags=50%, list=14%, signal=43%	KCNMB2/GRIK2/NTRK2/TNR/HCN1/GRIA1/KCNMB4/ANK3/FGF12/KCNQ3
Frontal cortex	FrC_ExN_L5IT_3	Down	BP	GO:0030879	mammary gland development	23	0.709905143	1.519491855	0.002873101	0.023776267	0.017917651	37	tags=13%, list=1%, signal=13%	ROBO1/NRG1/RXFP1
Frontal cortex	FrC_ExN_L5IT_3	Down	CC	GO:0043197	dendritic spine	55	0.709610011	1.613365703	2.08087E-06	7.36023E-05	5.54663E-05	519	tags=40%, list=13%, signal=35%	PDE4B/GRID2/ASAP1/KCNN2/HOMER1/SLC8A3/TANC2/APBA2/NTRK2/ATP2B2/DGKI/GRIA3/LAMA2/GPM6A/GRIN2A/CTTNBP2/SYNDIG1/FRMPD4/GRIA1/ARHGAP44/GRM5/PTPRO
Frontal cortex	FrC_ExN_L5IT_3	Down	CC	GO:0044309	neuron spine	55	0.709610011	1.613365703	2.08087E-06	7.36023E-05	5.54663E-05	519	tags=40%, list=13%, signal=35%	PDE4B/GRID2/ASAP1/KCNN2/HOMER1/SLC8A3/TANC2/APBA2/NTRK2/ATP2B2/DGKI/GRIA3/LAMA2/GPM6A/GRIN2A/CTTNBP2/SYNDIG1/FRMPD4/GRIA1/ARHGAP44/GRM5/PTPRO
Frontal cortex	FrC_ExN_L5IT_3	Down	MF	GO:0005267	potassium channel activity	29	0.708628192	1.546901729	0.000655515	0.007372022	0.005555511	567	tags=55%, list=14%, signal=48%	KCNMB2/GRIK2/KCNN2/KCNK2/KCNB2/KCNH7/ABCC8/HCN1/KCNB1/KCNH5/KCNK10/KCNIP3/KCNMB4/KCNH1/KCNQ3/KCNK1
Frontal cortex	FrC_ExN_L5IT_3	Down	MF	GO:0099106	ion channel regulator activity	34	0.707353035	1.558435857	0.000212201	0.003277165	0.002469652	508	tags=41%, list=13%, signal=36%	KCNMB2/SGK1/CABP1/FLNA/ITPR1/RASA1/NRXN1/NEDD4L/DPP10/ATP2B4/CFTR/KCNIP3/KCNMB4/FGF12
Frontal cortex	FrC_ExN_L5IT_3	Down	BP	GO:0003231	cardiac ventricle development	20	0.705880377	1.491227388	0.005476539	0.036447455	0.027466582	424	tags=30%, list=11%, signal=27%	ROBO1/NRG1/KCNK2/ACVR1/TGFBR1/BMPR1A
Frontal cortex	FrC_ExN_L5IT_3	Down	BP	GO:1904062	regulation of monoatomic cation transmembrane transport	58	0.705542633	1.610220587	3.07829E-06	9.64385E-05	7.26754E-05	508	tags=40%, list=13%, signal=35%	PDE4B/PRKD1/KCNN2/TESC/HOMER1/CABP1/FLNA/UBASH3B/DMD/NETO1/NEDD4L/DPP10/ATP2B4/HECW2/GRIN2B/GRIN2A/RGS4/SLC8A1/RGS7/KCNIP3/CBARP/ANK3/FGF12
Frontal cortex	FrC_ExN_L5IT_3	Down	BP	GO:0071216	cellular response to biotic stimulus	30	0.705138963	1.544342611	0.000775473	0.008545792	0.006440058	201	tags=17%, list=5%, signal=16%	PDE4B/LY86/KMO/TRIM5/SCIMP
Frontal cortex	FrC_ExN_L5IT_3	Down	BP	GO:0030166	proteoglycan biosynthetic process	25	0.704055284	1.521577355	0.003837334	0.028526348	0.021497284	429	tags=44%, list=11%, signal=40%	NDST3/CHST9/EXT1/HS3ST5/UST/CSGALNACT1/HS6ST3/XYLT1/CHSY3/CSGALNACT2/GLCE
Frontal cortex	FrC_ExN_L5IT_3	Down	BP	GO:0099565	chemical synaptic transmission, postsynaptic	25	0.701381742	1.515799398	0.004284388	0.030604768	0.023063568	787	tags=52%, list=20%, signal=42%	GRID2/GRIK2/RIMS1/SLC8A3/NETO1/NRXN1/GRIN2B/GRIN2A/RGS4/UNC13B/GLRA2/ZMYND8/RIMS2
Frontal cortex	FrC_ExN_L5IT_4	Down	BP	GO:0031644	regulation of nervous system process	27	0.829733698	1.840487396	0.000267116	0.027209373	0.0234525	371	tags=41%, list=9%, signal=37%	DLGAP1/CUX2/SLC8A3/TNR/JAM2/GRIN2B/RGS4/GRIN2A/NLGN1/RIMS1/IGSF11
Frontal cortex	FrC_ExN_L5IT_4	Down	CC	GO:0014069	postsynaptic density	104	0.708553937	1.696479904	8.82269E-06	0.001412261	0.001217266	652	tags=38%, list=16%, signal=32%	DLGAP1/SLC8A3/CDH2/DCC/DGKI/PSD3/DCLK1/LRRC4C/GRM3/ATP2B2/CTNND1/MAGI2/GAP43/GRIP1/ITPR1/HOMER1/CABP1/EPHA4/PLEKHA5/ANKS1B/GRIN2B/CAMK2A/PTPRO/KALRN/GRIN2A/NLGN1/IGSF11/DRP2/LRRTM3/DLGAP3/GRIA3/ADGRB3/SHISA6/GRID2/NCK2/CTNND2/IQSEC3/SLC8A1/SRGAP2
Frontal cortex	FrC_ExN_L5IT_4	Down	CC	GO:0098978	glutamatergic synapse	118	0.702199439	1.690515782	3.24072E-07	0.000242081	0.000208657	587	tags=36%, list=14%, signal=32%	DLGAP1/PLCB1/RAB11A/TNR/LRRC4C/GRM3/CADPS2/ATP2B2/CTNND1/TRIO/NTNG1/IL1RAP/UBE3A/HOMER1/EPHA4/ATP2B1/CTTNBP2/PLEKHA5/CDH11/SLC30A3/GPC6/ADAM23/NOS1AP/CDH8/PTPRO/GRIN2A/NLGN1/CNN3/CACNB4/ASAP1/DRP2/LRRTM3/DLGAP3/ADGRB3/SHISA6/SH3GL2/CADPS/ZDHHC5/PPP3CA/GRID2/HTR2A/IL1RAPL1/FLNA
Frontal cortex	FrC_ExN_L6CT/b	Down	BP	GO:0090497	mesenchymal cell migration	21	0.791105738	1.725370962	3.07117E-05	0.000880168	0.000675583	287	tags=38%, list=6%, signal=36%	SEMA5A/ERBB4/NRP1/SEMA5B/SEMA6D/CDH2/SEMA3E/ACVR1
Frontal cortex	FrC_ExN_L6CT/b	Down	BP	GO:0001755	neural crest cell migration	20	0.778022015	1.689717466	5.21771E-05	0.001364943	0.001047677	287	tags=35%, list=6%, signal=33%	SEMA5A/ERBB4/NRP1/SEMA5B/SEMA6D/SEMA3E/ACVR1
Frontal cortex	FrC_ExN_L6CT/b	Down	BP	GO:0030166	proteoglycan biosynthetic process	24	0.774112192	1.705460523	2.44589E-05	0.000734349	0.000563658	517	tags=46%, list=11%, signal=41%	CHST9/CHSY3/NDST3/HS3ST2/EXTL1/UST/EXT1/B3GAT1/EXTL2/CHST15/XYLT1
Frontal cortex	FrC_ExN_L6CT/b	Down	BP	GO:0048843	negative regulation of axon extension involved in axon guidance	20	0.768488918	1.669013372	8.89976E-05	0.001949791	0.001496584	213	tags=30%, list=4%, signal=29%	SEMA5A/NRP1/SEMA5B/SEMA6D/SLIT1/SEMA3E
Frontal cortex	FrC_ExN_L6CT/b	Down	MF	GO:0045499	chemorepellent activity	20	0.761282029	1.653361364	0.00013558	0.002630261	0.002018886	213	tags=30%, list=4%, signal=29%	SEMA5A/SEMA5B/FLRT2/EFNA5/SEMA6D/SEMA3E
Frontal cortex	FrC_ExN_L6CT/b	Down	BP	GO:0048841	regulation of axon extension involved in axon guidance	21	0.760067959	1.657678769	0.000174142	0.003092862	0.002373961	213	tags=29%, list=4%, signal=27%	SEMA5A/NRP1/SEMA5B/SEMA6D/SLIT1/SEMA3E
Frontal cortex	FrC_ExN_L6CT/b	Down	MF	GO:0008081	phosphoric diester hydrolase activity	28	0.739607595	1.645965564	7.40364E-05	0.001713025	0.001314851	769	tags=54%, list=16%, signal=45%	PDE5A/PDE4B/PDE8B/PLCB1/PLCL2/MPPED2/PDE1A/PDE10A/PLCL1/MPPE1/PDE4D/SMPD3/SMPD4/PLCB4/ENPP1
Frontal cortex	FrC_ExN_L6CT/b	Down	BP	GO:0014032	neural crest cell development	28	0.737125517	1.640441806	8.30788E-05	0.001870757	0.00143592	287	tags=29%, list=6%, signal=27%	SEMA5A/ERBB4/NRP1/SEMA5B/SEMA6D/CDH2/SEMA3E/ACVR1
Frontal cortex	FrC_ExN_L6CT/b	Down	BP	GO:0090090	negative regulation of canonical Wnt signaling pathway	25	0.729216074	1.607201915	0.000289656	0.004481665	0.003439952	302	tags=32%, list=6%, signal=30%	PRICKLE1/MCC/SFRP4/CDH2/SHISA6/TLE4/HECW1/PFDN5
Frontal cortex	FrC_ExN_L6CT/b	Down	CC	GO:0005901	caveola	27	0.729125514	1.615658516	6.83848E-05	0.001611837	0.001237184	252	tags=33%, list=5%, signal=32%	CDH13/SPRED1/CAV3/EFNA5/SORBS1/PTCH1/ADTRP/DLC1/LRP8
Frontal cortex	FrC_ExN_L6CT/b	Down	BP	GO:0035725	sodium ion transmembrane transport	43	0.728299504	1.663137632	4.55518E-07	4.41853E-05	3.39149E-05	460	tags=44%, list=9%, signal=40%	SLC8A1/SLC8A3/NETO1/CAV3/HCN1/SLC13A4/PKD2/TESC/NEDD4L/SLC4A4/HECW1/SLC12A2/FGF13/KCNK1/CAMK2D/SLC4A7/ASIC2/TPCN2/HECW2
Frontal cortex	FrC_ExN_L6CT/b	Down	BP	GO:0002040	sprouting angiogenesis	38	0.725136802	1.641108684	7.15545E-06	0.000334186	0.000256508	485	tags=50%, list=10%, signal=45%	SEMA5A/CDH13/NRP1/SPRED1/BMPER/FGF1/HDAC9/RHOJ/ADTRP/SEMA3E/JAK1/STARD13/RECK/TSPAN18/PARVA/FBXW7/JCAD/CEMIP2/RNF213
Frontal cortex	FrC_ExN_L6CT/b	Down	BP	GO:0090263	positive regulation of canonical Wnt signaling pathway	24	0.723923823	1.594889623	0.000563836	0.007145702	0.005484764	362	tags=38%, list=7%, signal=35%	SEMA5A/WLS/SFRP4/RPS12/RSPO2/SMAD3/RECK/TBL1XR1/FAM53B
Frontal cortex	FrC_ExN_L6CT/b	Down	BP	GO:0048846	axon extension involved in axon guidance	22	0.723263663	1.583930015	0.000739505	0.008674566	0.006658261	446	tags=32%, list=9%, signal=29%	SEMA5A/NRP1/SEMA5B/SEMA6D/SLIT1/SEMA3E/SLIT3
Frontal cortex	FrC_ExN_L6CT/b	Down	BP	GO:1902284	neuron projection extension involved in neuron projection guidance	22	0.723263663	1.583930015	0.000739505	0.008674566	0.006658261	446	tags=32%, list=9%, signal=29%	SEMA5A/NRP1/SEMA5B/SEMA6D/SLIT1/SEMA3E/SLIT3
Frontal cortex	FrC_ExN_L6CT/b	Down	BP	GO:0061337	cardiac conduction	24	0.722149156	1.590979822	0.000628011	0.007763944	0.005959302	589	tags=42%, list=12%, signal=37%	CTNNA3/KCNN2/SLC8A1/SLC8A3/ABCC9/ATP2B2/ATP2B1/CAMK2D/PDE4D/CALM2
Frontal cortex	FrC_ExN_L6CT/b	Down	BP	GO:0050922	negative regulation of chemotaxis	26	0.721799247	1.595425577	0.000348954	0.005057828	0.003882193	213	tags=27%, list=4%, signal=26%	SEMA5A/NRP1/SEMA5B/ANGPT2/SEMA6D/SLIT1/SEMA3E
Frontal cortex	FrC_ExN_L6CT/b	Down	BP	GO:0006942	regulation of striated muscle contraction	27	0.718054655	1.591126762	0.00014426	0.002756248	0.002115589	958	tags=56%, list=20%, signal=45%	CTNNA3/PDE5A/SLC8A1/SLC8A3/PDE4B/CAV3/FGF13/CAMK2D/PDE4D/CALM2/NR4A1/SLC9A1/PRKD1/DLG1/TMEM38A
Frontal cortex	FrC_ExN_L6CT/b	Down	BP	GO:0010232	vascular transport	22	0.715728384	1.567427937	0.001098586	0.011217137	0.00860984	276	tags=27%, list=6%, signal=26%	SLC1A2/ABCC9/SLC22A8/SLC44A1/SLC4A4/SLC12A2
Frontal cortex	FrC_ExN_L6CT/b	Down	BP	GO:0150104	transport across blood-brain barrier	22	0.715728384	1.567427937	0.001098586	0.011217137	0.00860984	276	tags=27%, list=6%, signal=26%	SLC1A2/ABCC9/SLC22A8/SLC44A1/SLC4A4/SLC12A2
Frontal cortex	FrC_ExN_L6CT/b	Down	BP	GO:0048864	stem cell development	32	0.714545147	1.600796608	9.64494E-05	0.002061402	0.001582252	351	tags=28%, list=7%, signal=26%	SEMA5A/ERBB4/NRP1/SEMA5B/SEMA6D/CDH2/SEMA3E/ACVR1/BCL2
Frontal cortex	FrC_ExN_L6CT/b	Down	BP	GO:0014033	neural crest cell differentiation	31	0.713278146	1.59173279	7.28332E-05	0.001700789	0.00130546	433	tags=29%, list=9%, signal=27%	SEMA5A/ERBB4/NRP1/SEMA5B/SEMA6D/CDH2/SEMA3E/ACVR1/EXT1
Frontal cortex	FrC_ExN_L6CT/b	Down	BP	GO:0055117	regulation of cardiac muscle contraction	23	0.71315794	1.567440748	0.001208154	0.01204334	0.009244001	958	tags=52%, list=20%, signal=42%	CTNNA3/PDE5A/SLC8A1/PDE4B/CAV3/FGF13/CAMK2D/PDE4D/CALM2/SLC9A1/DLG1/TMEM38A
Frontal cortex	FrC_ExN_L6CT/b	Down	MF	GO:0015081	sodium ion transmembrane transporter activity	34	0.710566222	1.595913782	4.23752E-05	0.001161633	0.000891625	509	tags=38%, list=10%, signal=35%	SLC1A2/SLC8A1/SLC8A3/HCN1/SLC13A4/PKD2/SLC4A4/SLC12A2/KCNK1/SLC4A7/ASIC2/TPCN2/GRIK3
Frontal cortex	FrC_ExN_L6CT/b	Down	BP	GO:0030517	negative regulation of axon extension	25	0.708568429	1.561694231	0.000838873	0.009529901	0.007314783	213	tags=28%, list=4%, signal=27%	SEMA5A/NRP1/TNR/SEMA5B/SEMA6D/SLIT1/SEMA3E
Frontal cortex	FrC_ExN_L6CT/b	Down	BP	GO:0006029	proteoglycan metabolic process	32	0.706086033	1.581845642	0.000166645	0.002980691	0.002287863	517	tags=41%, list=11%, signal=37%	CHST9/CHSY3/NDST3/HS3ST2/EXTL1/GPC1/COL11A1/UST/EXT1/B3GAT1/EXTL2/CHST15/XYLT1
Frontal cortex	FrC_ExN_L6CT/b	Down	BP	GO:0035418	protein localization to synapse	26	0.701488565	1.550531957	0.000866377	0.009711122	0.007453881	921	tags=54%, list=19%, signal=44%	ERBB4/NETO1/GRIN2A/RAB11A/HOMER1/NETO2/ZDHHC2/ASIC2/CPLX1/CACNG3/RAB27B/SHANK1/STX3/DLG1
Frontal cortex	FrC_ExN_L6CT/b	Down	CC	GO:0042734	presynaptic membrane	47	0.700548495	1.609348456	5.56484E-06	0.000292386	0.000224424	775	tags=45%, list=16%, signal=38%	ERBB4/NRXN3/SLC1A2/PCDH17/HCN1/GRIN2A/GRM3/GPR158/RIMS1/ATP2B2/ADAM11/IGSF21/CNTNAP4/KCNQ5/ATP2B1/GRIK3/KCNA1/UNC13B/ERC2/UNC13A/STX3
Frontal cortex	FrC_ExN_L6IT	Down	BP	GO:0030166	proteoglycan biosynthetic process	26	0.782576467	1.749389455	9.81487E-06	0.000520973	0.000395281	712	tags=58%, list=13%, signal=50%	CHST9/CHSY3/GLCE/UST/CHST8/XYLT1/CSGALNACT1/EXT1/CHST10/HS3ST1/CHST15/CHSY1/NDST3/HS6ST2/EXTL1
Frontal cortex	FrC_ExN_L6IT	Down	BP	GO:0070373	negative regulation of ERK1 and ERK2 cascade	21	0.777146159	1.708671684	0.000104659	0.002670828	0.002026452	334	tags=43%, list=6%, signal=40%	TIMP3/SPRED2/SPRED1/PTPRR/DAB2IP/EPHA4/SPRY2/DUSP6/SPRED3
Frontal cortex	FrC_ExN_L6IT	Down	BP	GO:0072523	purine-containing compound catabolic process	21	0.771691774	1.696679404	0.000135309	0.003264631	0.002476992	188	tags=29%, list=4%, signal=28%	PDE5A/PDE10A/PDE1A/PDE4B/PDE7B/PDE8B
Frontal cortex	FrC_ExN_L6IT	Down	BP	GO:2000649	regulation of sodium ion transmembrane transporter activity	20	0.762078191	1.671548704	0.000226725	0.004799528	0.003641573	616	tags=50%, list=12%, signal=44%	CAV3/TESC/CAMK2D/NETO1/PRKCE/NEDD4L/UTRN/SCN3B/FXYD1/CHP1
Frontal cortex	FrC_ExN_L6IT	Down	BP	GO:0006023	aminoglycan biosynthetic process	29	0.751577994	1.693562353	1.94469E-05	0.000770328	0.000584475	648	tags=45%, list=12%, signal=40%	CHST9/CHSY3/GLCE/UST/XYLT1/CSGALNACT1/ST3GAL1/EXT1/CEMIP/HS3ST1/CHST15/CHSY1/NDST3
Frontal cortex	FrC_ExN_L6IT	Down	BP	GO:0006024	glycosaminoglycan biosynthetic process	29	0.751577994	1.693562353	1.94469E-05	0.000770328	0.000584475	648	tags=45%, list=12%, signal=40%	CHST9/CHSY3/GLCE/UST/XYLT1/CSGALNACT1/ST3GAL1/EXT1/CEMIP/HS3ST1/CHST15/CHSY1/NDST3
Frontal cortex	FrC_ExN_L6IT	Down	BP	GO:1901379	regulation of potassium ion transmembrane transport	20	0.749682352	1.644359568	0.000432791	0.007134331	0.005413071	448	tags=40%, list=8%, signal=37%	CAV3/KCNN2/RGS4/KCNIP3/KCNIP1/NETO1/NEDD4L/FLNA
Frontal cortex	FrC_ExN_L6IT	Down	BP	GO:0002042	cell migration involved in sprouting angiogenesis	22	0.74124007	1.632908657	0.001079041	0.013258219	0.010059482	545	tags=45%, list=10%, signal=41%	SPRED1/FBXW7/EFNB2/VEGFA/NRP1/JCAD/NR4A1/ADTRP/GREM1/AKT3
Frontal cortex	FrC_ExN_L6IT	Down	BP	GO:0003300	cardiac muscle hypertrophy	20	0.737286519	1.617170443	0.000860652	0.011840553	0.008983848	520	tags=45%, list=10%, signal=41%	PDE5A/SMAD3/MLIP/CAV3/RGS4/CAMK2D/TTN/NR4A3/ATP2B4
Frontal cortex	FrC_ExN_L6IT	Down	BP	GO:0014896	muscle hypertrophy	20	0.737286519	1.617170443	0.000860652	0.011840553	0.008983848	520	tags=45%, list=10%, signal=41%	PDE5A/SMAD3/MLIP/CAV3/RGS4/CAMK2D/TTN/NR4A3/ATP2B4
Frontal cortex	FrC_ExN_L6IT	Down	BP	GO:0014897	striated muscle hypertrophy	20	0.737286519	1.617170443	0.000860652	0.011840553	0.008983848	520	tags=45%, list=10%, signal=41%	PDE5A/SMAD3/MLIP/CAV3/RGS4/CAMK2D/TTN/NR4A3/ATP2B4
Frontal cortex	FrC_ExN_L6IT	Down	CC	GO:0005581	collagen trimer	21	0.732778838	1.611123515	0.000886486	0.01200374	0.009107665	631	tags=43%, list=12%, signal=38%	COL5A2/COL26A1/COL16A1/COL24A1/C1QL3/COL18A1/COL19A1/COL6A1/COL5A3
Frontal cortex	FrC_ExN_L6IT	Down	BP	GO:2000027	regulation of animal organ morphogenesis	29	0.730351077	1.645730846	8.19485E-05	0.002265535	0.001718942	580	tags=38%, list=11%, signal=34%	PRICKLE1/FGF1/CAV3/RUNX2/SMURF1/VEGFA/PDGFA/GREM1/BMPR1A/FZD3/AHI1
Frontal cortex	FrC_ExN_L6IT	Down	BP	GO:1902305	regulation of sodium ion transmembrane transport	23	0.728454578	1.611904389	0.000738026	0.010645224	0.00807691	616	tags=48%, list=12%, signal=42%	CAV3/TESC/CAMK2D/NETO1/PRKCE/NEDD4L/UTRN/ATP2B4/SCN3B/FXYD1/CHP1
Frontal cortex	FrC_ExN_L6IT	Down	BP	GO:0071230	cellular response to amino acid stimulus	24	0.722106123	1.601397447	0.00071969	0.010494824	0.007962796	579	tags=33%, list=11%, signal=30%	COL5A2/BCL11A/NTRK2/PDGFC/NEURL1/COL16A1/DNMT3A/COL6A1
Frontal cortex	FrC_ExN_L6IT	Down	BP	GO:0071229	cellular response to acid chemical	27	0.720506237	1.615085594	0.000299077	0.0055898	0.00424118	579	tags=33%, list=11%, signal=30%	COL5A2/BCL11A/NTRK2/PDGFC/VEGFA/NEURL1/COL16A1/DNMT3A/COL6A1
Frontal cortex	FrC_ExN_L6IT	Down	MF	GO:0008081	phosphoric diester hydrolase activity	28	0.720190433	1.619908459	0.000267116	0.005340849	0.004052292	841	tags=50%, list=16%, signal=42%	PDE5A/PDE10A/PDE1A/PDE4B/PDE7B/PDE8B/PLCG2/PLCL2/PLCH2/MPPE1/CHRM3/PLCB1/PDE1B/PDE4A
Frontal cortex	FrC_ExN_L6IT	Down	BP	GO:0002040	sprouting angiogenesis	40	0.718959514	1.666218052	7.7112E-06	0.000417664	0.000316896	545	tags=45%, list=10%, signal=41%	CDH13/BMPER/SPRED1/FGF1/JAK1/FBXW7/EFNB2/VEGFA/NRP1/CEMIP2/JCAD/NR4A1/CEACAM1/ADTRP/GHRL/RNF213/GREM1/AKT3
Frontal cortex	FrC_ExN_L6IT	Down	BP	GO:0055117	regulation of cardiac muscle contraction	21	0.710447832	1.562025469	0.002430674	0.023373217	0.017734091	145	tags=29%, list=3%, signal=28%	CTNNA3/PDE5A/PDE4B/CALM2/CAV3/CAMK2D
Frontal cortex	FrC_ExN_L6IT	Down	MF	GO:0016782	transferase activity, transferring sulphur-containing groups	20	0.704823452	1.545965679	0.003551057	0.030599047	0.023216585	667	tags=40%, list=13%, signal=35%	CHST9/UST/CHST8/CHST10/HS3ST1/CHST15/NDST3/HS6ST2
Frontal cortex	FrC_ExN_L6IT	Down	BP	GO:0009166	nucleotide catabolic process	31	0.702784075	1.595913541	0.000385445	0.006599821	0.005007519	192	tags=23%, list=4%, signal=22%	PDE5A/PDE10A/PDE1A/PDE4B/PDE7B/PDE8B/OGG1
Frontal cortex	FrC_ExN_L6IT	Down	BP	GO:0060840	artery development	20	0.702221465	1.540258458	0.003848892	0.032223846	0.024449378	545	tags=35%, list=10%, signal=32%	PRICKLE1/EFNB2/VEGFA/NRP1/SOX4/BMPR1A/AKT3
Frontal cortex	FrC_ExN_L6ITCar3	Down	CC	GO:0042788	polysomal ribosome	22	0.810095066	1.683163166	2.33641E-05	0.001036269	0.000826064	515	tags=64%, list=13%, signal=56%	RPS23/RPL11/RPL19/RPL10A/RPL6/RPL7A/RPL36A/RPL32/RPL8/RPL39/RPL24/RPL38/RPS21/RPL41
Frontal cortex	FrC_ExN_L6ITCar3	Down	CC	GO:0022625	cytosolic large ribosomal subunit	47	0.794683944	1.717893914	5.81582E-09	1.31554E-06	1.04868E-06	458	tags=66%, list=11%, signal=59%	RPL26/RPL14/RPL11/RPL19/RPL37A/RPL10A/RPL6/RPL3/RPLP1/RPL7A/RPL17/RPL12/RPL36A/RPL32/RPL37/RPLP2/RPL13A/RPL27A/RPL10/RPL8/RPL34/RPL7/RPL39/RPL15/RPL22/RPL28/RPL24/RPL38/RPL13/RPL36AL/RPL23
Frontal cortex	FrC_ExN_L6ITCar3	Down	CC	GO:0005844	polysome	31	0.76696607	1.621067482	2.83439E-05	0.001092673	0.000871027	515	tags=52%, list=13%, signal=45%	RPS4X/RPS23/RPL11/RPL19/RPL10A/RPL6/RPL7A/RPL36A/RPL32/RPL8/RPL39/RPS3/RPL24/RPL38/RPS21/RPL41
Frontal cortex	FrC_ExN_L6ITCar3	Down	CC	GO:0022626	cytosolic ribosome	79	0.763684458	1.693711769	1E-10	3.80425E-08	3.03257E-08	463	tags=57%, list=11%, signal=51%	RPS27A/RPS4X/RPL26/RPL14/RPS23/RPL11/RPL19/RPL37A/RPL10A/RPL6/RPS27/RPL3/RPLP1/RPS24/RPS7/RPL7A/RPL17/RPS12/RPL12/RPL36A/RPL32/RPL37/RPLP2/RPL13A/RPL27A/RPL10/RPL8/RPS15/RPL34/RPL7/RPS18/RPL39/RPL15/RPS3/RPL22/RPS25/RPL28/RPL24/RPL38/RPS20/FAU/RPL13/RPL36AL/RPL23/RPS21
Frontal cortex	FrC_ExN_L6ITCar3	Down	CC	GO:0032040	small-subunit processome	25	0.76078356	1.590267513	0.000275971	0.005623849	0.004483063	116	tags=28%, list=3%, signal=27%	RPS27A/RPS4X/RPS23/RPS27/RPS24/RPS7/RPS12
Frontal cortex	FrC_ExN_L6ITCar3	Down	BP	GO:0002181	cytoplasmic translation	87	0.756934262	1.681801082	1E-10	3.80425E-08	3.03257E-08	463	tags=51%, list=11%, signal=46%	RPS27A/RPS4X/RPL26/RPL14/RPS23/RPL11/RPL19/RPL37A/RPL10A/RPL6/RPS27/RPL3/RPLP1/RPS24/RPS7/RPL7A/RPL17/RPS12/RPL12/RPL36A/RPL32/RPL37/RPLP2/RPL13A/RPL27A/RPL10/RPL8/RPS15/RPL34/RPL7/RPS18/RPL39/RPL15/RPS3/RPL22/RPS25/RPL28/RPL24/RPL38/RPS20/FAU/RPL13/RPL23/RPS21
Frontal cortex	FrC_ExN_L6ITCar3	Down	MF	GO:0001653	peptide receptor activity	20	0.754208112	1.558468246	0.001652483	0.020766208	0.016553825	510	tags=50%, list=13%, signal=44%	RXFP1/HCRTR2/VIPR2/NPFFR2/SSTR2/CCKBR/VIPR1/CYSLTR1/NPY1R/SORCS3
Frontal cortex	FrC_ExN_L6ITCar3	Down	BP	GO:0008037	cell recognition	25	0.737906702	1.542447968	0.001096388	0.0166445	0.013268197	246	tags=32%, list=6%, signal=30%	SEMA5A/NTM/DSCAML1/GAP43/OPCML/EXT1/ZPBP/EPHA4
Frontal cortex	FrC_ExN_L6ITCar3	Down	CC	GO:0015934	large ribosomal subunit	68	0.736593175	1.620023375	1.88209E-08	3.27484E-06	2.61054E-06	458	tags=46%, list=11%, signal=41%	RPL26/RPL14/RPL11/RPL19/RPL37A/RPL10A/RPL6/RPL3/RPLP1/RPL7A/RPL17/RPL12/RPL36A/RPL32/RPL37/RPLP2/RPL13A/RPL27A/RPL10/RPL8/RPL34/RPL7/RPL39/RPL15/RPL22/RPL28/RPL24/RPL38/RPL13/RPL36AL/RPL23
Frontal cortex	FrC_ExN_L6ITCar3	Down	BP	GO:0051592	response to calcium ion	35	0.732416851	1.558201797	0.000130369	0.003281195	0.002615611	707	tags=60%, list=17%, signal=50%	PCSK1/SYT10/CPNE4/KCNQ3/KCNMB2/HOMER1/ITPKB/KCNMB4/TTN/CALM2/MEF2C/RYR3/SYT2/SYT13/TRPC3/MNAT1/PRKAA1/CALM1/NLGN1/SLC25A13/SYT9
Frontal cortex	FrC_ExN_L6ITCar3	Down	BP	GO:0090288	negative regulation of cellular response to growth factor stimulus	24	0.729715644	1.524524274	0.001208154	0.01708028	0.01361558	547	tags=54%, list=13%, signal=47%	BMPER/VWC2/VWC2L/SEMA6A/SULF2/SPRY2/DAB2IP/SPRY4/EPN2/SMURF1/FGF2/HIPK2/ATP2B4
Frontal cortex	FrC_ExN_L6ITCar3	Down	BP	GO:0046330	positive regulation of JNK cascade	23	0.729113264	1.519119842	0.00154016	0.020105833	0.016027405	538	tags=35%, list=13%, signal=30%	SH3RF3/PLCB1/DAB2IP/TNIK/SH3RF1/RASGRP1/MTURN/HIPK2
Frontal cortex	FrC_ExN_L6ITCar3	Down	BP	GO:0050920	regulation of chemotaxis	42	0.723970646	1.560221445	5.5284E-05	0.001689899	0.001347106	539	tags=45%, list=13%, signal=40%	SEMA5A/PLXNA4/MTUS1/VEGFC/SLIT1/SEMA6A/PRKD1/FGF1/SEMA6D/ANGPT2/STK39/NTRK3/TBR1/NEDD9/PTPRO/TPBG/FGF2/PLXNA3/P2RX4
Frontal cortex	FrC_ExN_L6ITCar3	Down	BP	GO:0002040	sprouting angiogenesis	29	0.72026834	1.518475768	0.001132109	0.016737452	0.013342294	586	tags=48%, list=14%, signal=42%	SEMA5A/BMPER/VEGFC/SEMA6A/JAK1/FGF1/NR4A1/EPN2/SPRED1/FBXW7/RECK/FGF2/STARD13/RNF213
Frontal cortex	FrC_ExN_L6ITCar3	Down	CC	GO:0030684	preribosome	33	0.719880612	1.523809148	0.0004443	0.007913435	0.006308211	116	tags=21%, list=3%, signal=21%	RPS27A/RPS4X/RPS23/RPS27/RPS24/RPS7/RPS12
Frontal cortex	FrC_ExN_L6ITCar3	Down	MF	GO:0003735	structural constituent of ribosome	103	0.7181726	1.601705284	1E-10	3.80425E-08	3.03257E-08	463	tags=44%, list=11%, signal=40%	RPS27A/RPS4X/RPL26/RPL14/RPS23/RPL11/RPL19/RPL37A/RPL10A/RPL6/RPS27/RPL3/RPLP1/RPS24/RPS7/RPL7A/RPL17/RPS12/RPL12/RPL36A/RPL32/RPL37/RPLP2/RPL13A/RPL27A/RPL10/RPL8/RPS15/RPL34/RPL7/RPS18/RPL39/RPL15/RPS3/RPL22/RPS25/RPL28/RPL24/RPL38/RPS20/FAU/RPL13/RPL36AL/RPL23/RPS21
Frontal cortex	FrC_ExN_L6ITCar3	Down	CC	GO:0043679	axon terminus	29	0.716975047	1.511532821	0.001353004	0.01854845	0.014785934	539	tags=41%, list=13%, signal=36%	PCSK1/CPLX2/SLC8A1/SLC8A3/CHRM2/PRKCB/EPHA4/FLRT3/UNC13B/KCNQ5/TPBG/P2RX4
Frontal cortex	FrC_ExN_L6ITCar3	Down	BP	GO:0051588	regulation of neurotransmitter transport	27	0.714620427	1.497522129	0.001483341	0.019737162	0.015733519	876	tags=59%, list=22%, signal=47%	MCTP2/RIMS1/SV2B/CPLX2/PRKCB/KCNMB4/GPM6B/MEF2C/PER2/RIMS3/PPFIA2/NLGN1/STX1A/ASIC1/GPR158/NF1
Frontal cortex	FrC_ExN_L6ITCar3	Down	CC	GO:0022627	cytosolic small ribosomal subunit	29	0.713466708	1.504136512	0.001573899	0.020113896	0.016033833	642	tags=55%, list=16%, signal=47%	RPS27A/RPS4X/RPS23/RPS27/RPS24/RPS7/RPS12/RPS15/RPS18/RPS3/RPS25/RPS20/FAU/RPS21/RPS8/RPS6
Frontal cortex	FrC_ExN_L6ITCar3	Down	CC	GO:0044391	ribosomal subunit	107	0.71262175	1.590517114	1E-10	3.80425E-08	3.03257E-08	463	tags=42%, list=11%, signal=38%	RPS27A/RPS4X/RPL26/RPL14/RPS23/RPL11/RPL19/RPL37A/RPL10A/RPL6/RPS27/RPL3/RPLP1/RPS24/RPS7/RPL7A/RPL17/RPS12/RPL12/RPL36A/RPL32/RPL37/RPLP2/RPL13A/RPL27A/RPL10/RPL8/RPS15/RPL34/RPL7/RPS18/RPL39/RPL15/RPS3/RPL22/RPS25/RPL28/RPL24/RPL38/RPS20/FAU/RPL13/RPL36AL/RPL23/RPS21
Frontal cortex	FrC_ExN_L6ITCar3	Down	BP	GO:0046928	regulation of neurotransmitter secretion	24	0.712262715	1.48806156	0.003132604	0.033111912	0.026395228	876	tags=58%, list=22%, signal=46%	MCTP2/RIMS1/SV2B/CPLX2/PRKCB/KCNMB4/MEF2C/RIMS3/PPFIA2/NLGN1/STX1A/ASIC1/GPR158/NF1
Frontal cortex	FrC_ExN_L6ITCar3	Down	BP	GO:0090263	positive regulation of canonical Wnt signaling pathway	28	0.710548917	1.490032003	0.000966438	0.015394954	0.012272119	494	tags=39%, list=12%, signal=35%	SEMA5A/ZEB2/RPS12/SULF2/EDA/SOX4/TBL1X/SFRP4/RECK/FGF2/FAM53B
Frontal cortex	FrC_ExN_L6ITCar3	Down	BP	GO:0017156	calcium-ion regulated exocytosis	21	0.708890568	1.468140479	0.005556611	0.048906825	0.038986175	707	tags=48%, list=17%, signal=40%	RIMS1/SYT10/CBARP/UNC13B/RPH3A/RIMS3/SYT2/SYT13/STX1A/SYT9
Frontal cortex	FrC_ExN_L6ITCar3	Down	BP	GO:0050921	positive regulation of chemotaxis	23	0.706113909	1.471200295	0.004731444	0.04315535	0.034401375	539	tags=39%, list=13%, signal=34%	SEMA5A/VEGFC/PRKD1/STK39/NTRK3/NEDD9/TPBG/FGF2/P2RX4
Frontal cortex	FrC_ExN_L6ITCar3	Down	BP	GO:1902075	cellular response to salt	39	0.703495971	1.510265666	0.000239241	0.00530552	0.004229306	707	tags=51%, list=17%, signal=43%	SYT10/CPNE4/PLCB1/KCNQ3/CHRM2/PRKCB/ITPKB/BCL11A/SLC1A2/STK39/MEF2C/RYR3/CHRM3/SYT2/SYT13/P2RX4/ATP2B4/PRKAA1/NLGN1/SYT9
Frontal cortex	FrC_ExN_L6ITCar3	Down	BP	GO:0072006	nephron development	30	0.700305284	1.477134415	0.001776387	0.02207795	0.017599483	733	tags=53%, list=18%, signal=44%	DCHS2/FMN1/EXT1/SULF2/FGF1/MTSS1/ANGPT2/MEF2C/BASP1/KLHL3/PTPRO/FGF2/NPNT/AHI1/PTCH1/PBX1
Frontal cortex	FrC_InN_CGE_LAMP5	Down	BP	GO:0032456	endocytic recycling	33	0.891160665	2.011153177	0.000330378	0.023551229	0.017437995	1	tags=3%, list=0%, signal=3%	GRIP1
Frontal cortex	FrC_InN_CGE_LAMP5	Down	CC	GO:0045211	postsynaptic membrane	88	0.771118016	1.819721531	0.000109986	0.008852101	0.006554345	453	tags=35%, list=10%, signal=32%	GRIP1/CLSTN2/NETO1/UTRN/DGKB/GRIK1/GRM5/HSPA8/PTPRT/EPHA4/RGS7BP/LRRTM3/GRIN3A/KCNC2/SHISA9/SHISA6/LIN7A/KCTD8/GABRA5/ADCY1/GRIA4/GABRG3/LRRC4C/GABBR2/GPR158/GRIN2A/KCTD16/SYNDIG1/CACNG8/GRIA3/GRIA2
Frontal cortex	FrC_InN_CGE_LAMP5	Down	BP	GO:0072659	protein localization to plasma membrane	85	0.754843097	1.777082108	0.000691495	0.040122794	0.029708049	297	tags=16%, list=7%, signal=16%	GRIP1/EPHA3/RAB3C/PRKCE/CACNB2/PKP2/EFR3B/DPP6/FGF13/RAB26/PRKG2/EGFR/GPR158/RAB11FIP2
Frontal cortex	FrC_InN_CGE_LAMP5	Down	CC	GO:0097060	synaptic membrane	120	0.734925998	1.756288083	1.49401E-05	0.001433671	0.001061531	768	tags=43%, list=17%, signal=37%	GRIP1/CLSTN2/NETO1/GAD2/UTRN/DGKB/CDH8/GRIK1/GRM5/HSPA8/PTPRT/EPHA4/SNCAIP/RGS7BP/LRRTM3/GRIN3A/KCNC2/SHISA9/SHISA6/RIMS1/LIN7A/KCTD8/GABRA5/ADCY1/GRIA4/GABRG3/LRRC4C/GABBR2/GPR158/GRIN2A/KCTD16/ADCY8/SYNDIG1/CACNG8/GRIA3/GRIA2/PI4K2A/GABRD/GRM3/GRIN2B/GRIN1/PICK1/CHRM3/ADAM23/CRYAB/KCND3/GRIK2/KCND2/SLC16A7/UNC13C/GABRB1/DNAJC6
Frontal cortex	FrC_InN_CGE_LAMP5	Down	BP	GO:0048812	neuron projection morphogenesis	170	0.733436153	1.765361322	1.08746E-10	2.71321E-08	2.00894E-08	419	tags=26%, list=9%, signal=25%	GRIP1/HECW2/UNC5C/NYAP2/EPHA3/TIAM2/SGK1/SEMA6D/SLIT2/HSP90AA1/BCL2/EFNA5/EXT1/SIPA1L1/BCL11B/EPHA4/NTN1/LMO4/ETV1/STMN1/ANOS1/ATP8A2/MAP3K13/FGF13/RIMS1/ABI1/PRICKLE1/PHACTR1/ADCY1/KIRREL3/DOCK10/DISC1/BCL11A/CTNNA2/DSCAM/LRRC4C/SH3GL2/TUBA1A/RELN/CUX1/EPHB6/TBCE/NTRK2/PLXNA2/SDC2
Frontal cortex	FrC_InN_CGE_LAMP5	Down	BP	GO:0120039	plasma membrane bounded cell projection morphogenesis	174	0.729923373	1.756453345	1.30299E-10	2.95541E-08	2.18827E-08	419	tags=26%, list=9%, signal=24%	GRIP1/HECW2/UNC5C/NYAP2/EPHA3/TIAM2/SGK1/SEMA6D/SLIT2/HSP90AA1/BCL2/EFNA5/EXT1/SIPA1L1/BCL11B/EPHA4/NTN1/LMO4/ETV1/STMN1/ANOS1/ATP8A2/MAP3K13/FGF13/RIMS1/ABI1/PRICKLE1/PHACTR1/ADCY1/KIRREL3/DOCK10/DISC1/BCL11A/CTNNA2/DSCAM/LRRC4C/SH3GL2/TUBA1A/RELN/CUX1/EPHB6/TBCE/NTRK2/PLXNA2/SDC2
Frontal cortex	FrC_InN_CGE_LAMP5	Down	BP	GO:0048858	cell projection morphogenesis	175	0.729458688	1.754954975	1E-10	2.71321E-08	2.00894E-08	419	tags=26%, list=9%, signal=24%	GRIP1/HECW2/UNC5C/NYAP2/EPHA3/TIAM2/SGK1/SEMA6D/SLIT2/HSP90AA1/BCL2/EFNA5/EXT1/SIPA1L1/BCL11B/EPHA4/NTN1/LMO4/ETV1/STMN1/ANOS1/ATP8A2/MAP3K13/FGF13/RIMS1/ABI1/PRICKLE1/PHACTR1/ADCY1/KIRREL3/DOCK10/DISC1/BCL11A/CTNNA2/DSCAM/LRRC4C/SH3GL2/TUBA1A/RELN/CUX1/EPHB6/TBCE/NTRK2/PLXNA2/SDC2
Frontal cortex	FrC_InN_CGE_LAMP5	Down	BP	GO:1990778	protein localization to cell periphery	106	0.728630168	1.732819103	0.000453414	0.029006844	0.021477486	365	tags=19%, list=8%, signal=18%	GRIP1/EPHA3/NETO1/RAB3C/PRKCE/CACNB2/PKP2/SLC1A1/EFR3B/DPP6/FGF13/LIN7A/RAB26/PRKG2/EGFR/GPR158/RAB11FIP2/CPLX1/GRIN2A/VTI1B
Frontal cortex	FrC_InN_CGE_LAMP5	Down	BP	GO:0031346	positive regulation of cell projection organization	108	0.727112184	1.730549607	0.000453414	0.029006844	0.021477486	463	tags=23%, list=10%, signal=21%	GRIP1/EPHA3/TIAM2/SEPTIN7/SLIT2/HSP90AA1/EFNA5/EPHA4/NTN1/CDC42EP3/PLPPR5/ATP8A2/MAP3K13/DISC1/DSCAM/NEGR1/NEDD9/RELN/CUX1/NTRK2/PLXNA2/KIT/FUT9/FBXW8/ABL1
Frontal cortex	FrC_InN_CGE_LAMP5	Down	BP	GO:0032990	cell part morphogenesis	186	0.722603396	1.742303066	1E-10	2.71321E-08	2.00894E-08	419	tags=25%, list=9%, signal=23%	GRIP1/HECW2/UNC5C/NYAP2/EPHA3/TIAM2/SGK1/SEMA6D/SLIT2/HSP90AA1/BCL2/EFNA5/EXT1/SIPA1L1/BCL11B/EPHA4/NTN1/LMO4/ETV1/STMN1/ANOS1/ATP8A2/MAP3K13/FGF13/RIMS1/ABI1/PRICKLE1/PHACTR1/ADCY1/KIRREL3/DOCK10/MFF/DISC1/BCL11A/CTNNA2/DSCAM/LRRC4C/SH3GL2/TUBA1A/RELN/CUX1/EPHB6/TBCE/NTRK2/PLXNA2/SDC2
Frontal cortex	FrC_InN_CGE_LAMP5	Down	CC	GO:0032279	asymmetric synapse	114	0.719686829	1.716487129	0.000325821	0.023551229	0.017437995	642	tags=35%, list=14%, signal=31%	GRIP1/CLSTN2/NETO1/GRIK1/GRM5/PTPRT/SIPA1L1/EPHA4/RGS7BP/LRRTM3/GRIN3A/SLC1A1/SHISA9/SHISA6/LIN7A/ABI1/ADCY1/GRIA4/DISC1/SLC8A3/LRRC4C/CABP1/GRIN2A/PPP1R9A/ADCY8/NTRK2/SYNDIG1/CACNG8/NCK2/GRIA3/GRIA2/CTNND2/GRM3/GRIN2B/FAM81A/GRIN1/PICK1/HNRNPD/SLC8A1/ALS2
Frontal cortex	FrC_InN_CGE_LAMP5	Down	CC	GO:0098984	neuron to neuron synapse	117	0.717210264	1.714109329	0.0004443	0.029006844	0.021477486	642	tags=35%, list=14%, signal=31%	GRIP1/CLSTN2/NETO1/GRIK1/GRM5/PTPRT/SIPA1L1/EPHA4/RGS7BP/LRRTM3/GRIN3A/SLC1A1/SHISA9/SHISA6/LIN7A/ABI1/ADCY1/GRIA4/DISC1/SLC8A3/LRRC4C/CABP1/ROGDI/GRIN2A/PPP1R9A/ADCY8/NTRK2/SYNDIG1/CACNG8/NCK2/GRIA3/GRIA2/CTNND2/GRM3/GRIN2B/FAM81A/GRIN1/PICK1/HNRNPD/SLC8A1/ALS2
Frontal cortex	FrC_InN_CGE_LAMP5	Down	BP	GO:0032989	cellular component morphogenesis	200	0.714987196	1.726633609	1E-10	2.71321E-08	2.00894E-08	463	tags=25%, list=10%, signal=23%	GRIP1/HECW2/UNC5C/MYH11/NYAP2/EPHA3/TIAM2/SGK1/SEMA6D/SLIT2/HSP90AA1/BCL2/EFNA5/EXT1/SIPA1L1/BCL11B/EPHA4/NTN1/LMO4/ETV1/STMN1/ANOS1/ATP8A2/MAP3K13/FGF13/RIMS1/ABI1/PRICKLE1/PHACTR1/ADCY1/KIRREL3/DOCK10/MFF/DISC1/BCL11A/CTNNA2/DSCAM/LRRC4C/SH3GL2/TUBA1A/RELN/CUX1/EPHB6/TBCE/NTRK2/PLXNA2/SDC2/TENM4/FBXW8/ABL1
Frontal cortex	FrC_InN_CGE_LAMP5	Down	CC	GO:0099572	postsynaptic specialization	120	0.705689606	1.686420468	0.000718971	0.040768939	0.030186473	768	tags=39%, list=17%, signal=33%	GRIP1/CLSTN2/NETO1/GRIK1/GRM5/HSPA8/PTPRT/SIPA1L1/EPHA4/RGS7BP/LRRTM3/GRIN3A/SHISA9/SHISA6/LIN7A/ABI1/GABRA5/ADCY1/GRIA4/DISC1/SLC8A3/LRRC4C/CABP1/GRIN2A/PPP1R9A/ADCY8/NTRK2/SYNDIG1/CACNG8/NCK2/GRIA3/GRIA2/CTNND2/GRM3/GRIN2B/FAM81A/GRIN1/PICK1/HNRNPD/SLC8A1/ALS2/KCND3/GRIK2/KCND2/SLC16A7/GABRB1/DNAJC6
Frontal cortex	FrC_InN_CGE_NDNF	Down	MF	GO:0098960	postsynaptic neurotransmitter receptor activity	20	0.748683165	1.739963792	6.19129E-05	0.002913412	0.002550296	994	tags=65%, list=21%, signal=51%	GABRG3/GRIN2A/CHRM2/GRIA4/GLRA2/GRID1/GRIK2/GRM5/GRIA1/GRIN3A/CHRM3/GRIN2D/GABRA5
Frontal cortex	FrC_InN_CGE_NDNF	Down	MF	GO:0030594	neurotransmitter receptor activity	27	0.719274185	1.729459839	2.89052E-05	0.001709053	0.001496043	994	tags=59%, list=21%, signal=47%	GABRG3/GRIN2A/CHRM2/GRIA4/GPR158/GRIN1/GABRB3/GLRA2/GRID1/GRIK2/GRM5/GRIA1/GRIN3A/CHRM3/GRIN2D/GABRA5
Frontal cortex	FrC_InN_CGE_NDNF	Down	MF	GO:0005230	extracellular ligand-gated monoatomic ion channel activity	22	0.711555673	1.677270267	0.000350355	0.009929392	0.008691833	994	tags=55%, list=21%, signal=43%	GABRG3/GRIN2A/GRIA4/GRIN1/GABRB3/GLRA2/GRID1/GRIK2/GRIA1/GRIN3A/GRIN2D/GABRA5
Frontal cortex	FrC_InN_CGE_NDNF	Down	BP	GO:0008306	associative learning	26	0.706640859	1.695476081	0.000109986	0.004424276	0.003872852	443	tags=42%, list=9%, signal=39%	RELN/GRIN2A/CLSTN2/SLC1A1/CSMD1/SHANK2/GRIN1/ELAVL4/TNR/PDE8B/ABL1
Frontal cortex	FrC_InN_CGE_VIP	Down	BP	GO:0060419	heart growth	20	0.744495782	1.739646221	0.000110068	0.008952157	0.008001398	786	tags=55%, list=15%, signal=47%	KCNK2/PDLIM5/ZFPM2/ADRA1A/FGFR2/JARID2/IGF1/ABL1/FGF9/TENM4/DIPK2A
Frontal cortex	FrC_InN_CGE_VIP	Down	BP	GO:0003300	cardiac muscle hypertrophy	20	0.718009324	1.677755923	0.000389339	0.016854605	0.015064571	209	tags=30%, list=4%, signal=29%	PDLIM5/ADRA1A/TTN/JARID2/PDE5A/IGF1
Frontal cortex	FrC_InN_CGE_VIP	Down	BP	GO:0014896	muscle hypertrophy	20	0.718009324	1.677755923	0.000389339	0.016854605	0.015064571	209	tags=30%, list=4%, signal=29%	PDLIM5/ADRA1A/TTN/JARID2/PDE5A/IGF1
Frontal cortex	FrC_InN_CGE_VIP	Down	BP	GO:0014897	striated muscle hypertrophy	20	0.718009324	1.677755923	0.000389339	0.016854605	0.015064571	209	tags=30%, list=4%, signal=29%	PDLIM5/ADRA1A/TTN/JARID2/PDE5A/IGF1
Frontal cortex	FrC_InN_CGE_VIP	Down	BP	GO:0008037	cell recognition	27	0.713432254	1.723126195	5.15096E-05	0.007276413	0.006503626	955	tags=59%, list=18%, signal=49%	NTM/EXT1/CNTN2/CNTN6/EPHB1/EPHB2/DSCAM/NRP1/CNR1/ROBO1/ZPBP/MYO18A/DOCK2/ST6GALNAC6/NEDD9/EPHA3
Frontal cortex	FrC_InN_CGE_VIP	Down	BP	GO:0050433	regulation of catecholamine secretion	20	0.701257254	1.638611746	0.000801044	0.0282895	0.025285031	487	tags=40%, list=9%, signal=36%	VIP/CRH/SYT10/CNR1/SYT3/ABAT/SYT12/KCNB1
Frontal cortex	FrC_InN_CGE_VIP	Down	BP	GO:0050432	catecholamine secretion	21	0.700914371	1.644670669	0.000576463	0.020908462	0.018687891	487	tags=38%, list=9%, signal=35%	VIP/CRH/SYT10/CNR1/SYT3/ABAT/SYT12/KCNB1
Frontal cortex	FrC_InN_MGE_SST	Down	BP	GO:0021675	nerve development	21	0.780508731	1.715403794	6.19129E-05	0.00238392	0.002024748	594	tags=57%, list=13%, signal=50%	PLXNA4/EXT1/NRP1/KCNQ3/GABRB2/KCNC2/NAV2/SLC24A4/SULF2/LARGE1/SCN8A/KCNC1
Frontal cortex	FrC_InN_MGE_SST	Down	BP	GO:0060997	dendritic spine morphogenesis	22	0.740780972	1.635391653	0.000263341	0.006789248	0.005766349	564	tags=41%, list=13%, signal=36%	NLGN1/CUX2/DOCK10/SIPA1L1/TIAM1/PDLIM5/LRP8/DIP2A/SHANK1
Frontal cortex	FrC_InN_MGE_SST	Down	BP	GO:0051963	regulation of synapse assembly	30	0.727450132	1.641772839	0.00013717	0.004140206	0.003516424	522	tags=43%, list=12%, signal=38%	NLGN1/CUX2/LRRTM3/CLSTN2/FARP1/MEF2C/SYNDIG1/ADGRB3/LRFN5/NTRK2/NEGR1/PDLIM5/ASIC2
Frontal cortex	FrC_InN_MGE_SST	Down	BP	GO:0072006	nephron development	30	0.722888855	1.631478552	0.000200653	0.005643368	0.004793113	602	tags=50%, list=14%, signal=43%	KIRREL3/BCL2/EXT1/CALB1/FGF1/MEF2C/PROM1/KIF26B/MTSS1/AHI1/SULF2/ANGPT2/ERBB4/MAGI2/PTCH1
Frontal cortex	FrC_InN_MGE_SST	Down	BP	GO:0003300	cardiac muscle hypertrophy	20	0.722399332	1.58083118	0.001863047	0.026424892	0.022443598	481	tags=35%, list=11%, signal=31%	HDAC4/PDE5A/TIAM1/PRKCA/IGF1/SORBS2/PDLIM5
Frontal cortex	FrC_InN_MGE_SST	Down	BP	GO:0014896	muscle hypertrophy	20	0.722399332	1.58083118	0.001863047	0.026424892	0.022443598	481	tags=35%, list=11%, signal=31%	HDAC4/PDE5A/TIAM1/PRKCA/IGF1/SORBS2/PDLIM5
Frontal cortex	FrC_InN_MGE_SST	Down	BP	GO:0014897	striated muscle hypertrophy	20	0.722399332	1.58083118	0.001863047	0.026424892	0.022443598	481	tags=35%, list=11%, signal=31%	HDAC4/PDE5A/TIAM1/PRKCA/IGF1/SORBS2/PDLIM5
Frontal cortex	FrC_InN_MGE_SST	Down	BP	GO:0033555	multicellular organismal response to stress	24	0.722091071	1.600704131	0.000987807	0.017588642	0.014938658	627	tags=46%, list=14%, signal=40%	BCL2/HCN1/NOS1/EXT1/PDE8B/MEF2C/LARGE1/TAC1/EIF4E/ALS2/LRP11
Frontal cortex	FrC_InN_MGE_SST	Down	BP	GO:0043524	negative regulation of neuron apoptotic process	33	0.720815272	1.639858041	4.74265E-05	0.001915639	0.00162702	303	tags=24%, list=7%, signal=23%	BCL2/TOX3/NRP1/RASA1/MEF2C/OXR1/PPARGC1A/NTRK2
Frontal cortex	FrC_InN_MGE_SST	Down	CC	GO:0060076	excitatory synapse	26	0.714995205	1.596582884	0.00046299	0.009964347	0.008463074	564	tags=46%, list=13%, signal=40%	PDE4B/PLXNA4/NLGN1/CYFIP1/SYNDIG1/ADGRB3/KCNJ3/ATP2B2/GRIA3/NLGN4X/SCN8A/SHANK1
Frontal cortex	FrC_InN_MGE_SST	Down	BP	GO:0050773	regulation of dendrite development	35	0.713841574	1.628386786	6.59921E-05	0.002474705	0.002101854	595	tags=40%, list=13%, signal=35%	DGKG/ALK/PTN/CYFIP1/CUX2/TIAM1/BCL11A/ADGRB3/HECW2/CAMK1D/ELAVL4/LRP8/GSK3B/OBSL1
Frontal cortex	FrC_InN_MGE_SST	Down	MF	GO:0005516	calmodulin binding	45	0.71172046	1.645897945	3.49102E-06	0.000261826	0.000222378	565	tags=40%, list=13%, signal=35%	RASGRF2/MYO5B/KCNH1/SLC8A3/MKNK1/NOS1/MYO10/UNC13A/KCNQ3/PDE1C/ITPKB/CAMK1D/CAMK1G/ATP2B2/SLC24A4/PCNT/ADCY1/CALD1
Frontal cortex	FrC_InN_MGE_SST	Down	BP	GO:0010976	positive regulation of neuron projection development	53	0.708821159	1.652077601	5.57688E-07	5.52111E-05	4.68927E-05	528	tags=38%, list=12%, signal=34%	ZNF804A/NLGN1/ALK/ROR1/PTN/CYFIP1/CUX2/NRP1/TIAM1/PLPPR5/TENM3/NTRK2/CAMK1D/NEGR1/RAPGEF1/ELAVL4/LRP8/TRIM67/RETREG3/MAGI2
Frontal cortex	FrC_InN_MGE_SST	Down	BP	GO:0045666	positive regulation of neuron differentiation	21	0.707161261	1.554200564	0.002440455	0.031623697	0.026859128	413	tags=38%, list=9%, signal=35%	VWC2/ETV5/ZEB1/BEND6/DAB1/MEF2C/BRINP2/GDPD5
Frontal cortex	FrC_InN_MGE_SST	Down	BP	GO:0001776	leukocyte homeostasis	25	0.703733584	1.562091791	0.000876421	0.016067723	0.013646887	294	tags=28%, list=7%, signal=26%	PDE4B/BCL2/DOCK10/MEF2C/ITPKB/SPNS2/DOCK11
Frontal cortex	FrC_InN_MGE_SST	Down	BP	GO:0086003	cardiac muscle cell contraction	20	0.703686284	1.539881295	0.003595461	0.042375073	0.035990652	460	tags=30%, list=10%, signal=27%	PDE4B/CTNNA3/KCNJ3/FGF13/SCN2B/NOS1AP
Frontal cortex	FrC_InN_MGE_TAC1	Down	BP	GO:0007156	homophilic cell adhesion via plasma membrane adhesion molecules	31	0.731409589	1.769774364	4.18229E-06	0.000785972	0.000673569	386	tags=35%, list=7%, signal=33%	CLSTN2/TENM3/CDH9/CDH12/PCDH9/CDH7/CNTN6/IGSF11/CDH11/PCDH17/CDH4
Frontal cortex	FrC_InN_MGE_TAC1	Down	BP	GO:0086001	cardiac muscle cell action potential	21	0.729439807	1.699378207	0.000149703	0.007877374	0.00675082	696	tags=52%, list=13%, signal=46%	KCNIP2/CTNNA3/SCN2B/FGF12/SLC4A3/KCND3/HCN2/CAV3/KCNJ3/NEDD4L/DMD
Frontal cortex	FrC_InN_MGE_TAC1	Down	BP	GO:0015804	neutral amino acid transport	21	0.712758861	1.660516554	0.00034682	0.012499786	0.010712173	433	tags=29%, list=8%, signal=26%	SLC1A2/RGS4/SLC7A6/SLC36A1/SLC1A4/SLC32A1
Frontal cortex	FrC_InN_MGE_TAC1	Down	BP	GO:0003300	cardiac muscle hypertrophy	21	0.709371256	1.652624441	0.000406537	0.012928188	0.011079309	600	tags=38%, list=11%, signal=34%	PDE5A/TTN/HDAC4/LMNA/RGS4/TIAM1/CAV3/PRKG1
Frontal cortex	FrC_InN_MGE_TAC1	Down	BP	GO:0014896	muscle hypertrophy	21	0.709371256	1.652624441	0.000406537	0.012928188	0.011079309	600	tags=38%, list=11%, signal=34%	PDE5A/TTN/HDAC4/LMNA/RGS4/TIAM1/CAV3/PRKG1
Frontal cortex	FrC_InN_MGE_TAC1	Down	BP	GO:0014897	striated muscle hypertrophy	21	0.709371256	1.652624441	0.000406537	0.012928188	0.011079309	600	tags=38%, list=11%, signal=34%	PDE5A/TTN/HDAC4/LMNA/RGS4/TIAM1/CAV3/PRKG1
Frontal cortex	FrC_Micro	Down	CC	GO:0043197	dendritic spine	23	0.771459028	1.763947441	4.53627E-05	0.008473814	0.007120195	254	tags=43%, list=11%, signal=39%	SYNDIG1/TIAM1/GRID2/CYFIP1/DIP2A/CTNND1/ABR/ZMYND8/DOCK10/LPAR1
Frontal cortex	FrC_Micro	Down	BP	GO:0098742	cell-cell adhesion via plasma-membrane adhesion molecules	20	0.747948828	1.694422025	0.000149552	0.011705653	0.009835775	178	tags=35%, list=8%, signal=32%	PCDH9/GRID2/CXADR/PECAM1/ITGAM/DSCAM/ITGAL
Frontal cortex	FrC_Micro	Down	CC	GO:0044309	neuron spine	24	0.745813814	1.708025157	0.000109185	0.011705653	0.009835775	254	tags=42%, list=11%, signal=37%	SYNDIG1/TIAM1/GRID2/CYFIP1/DIP2A/CTNND1/ABR/ZMYND8/DOCK10/LPAR1
Frontal cortex	FrC_Micro	Down	BP	GO:0090630	activation of GTPase activity	22	0.7456221	1.700452297	0.000263076	0.014995354	0.012599974	285	tags=50%, list=13%, signal=44%	TIAM1/USP6NL/ARHGAP24/TBC1D4/TBC1D12/TBC1D5/ABR/TBC1D22A/ARHGAP22/AGAP1/TBCK
Frontal cortex	FrC_Micro	Down	BP	GO:0099504	synaptic vesicle cycle	29	0.728261102	1.704337976	3.90858E-05	0.008473814	0.007120195	372	tags=59%, list=17%, signal=49%	SYNDIG1/GAK/PLD1/CYFIP1/FBXL20/PRKCB/CTBP2/PICALM/CLCN3/ACTB/NLGN4Y/LPAR1/P2RX7/CACNB4/GIT2/ATP6V0A1/BIN1
Frontal cortex	FrC_Micro	Down	BP	GO:0050807	regulation of synapse organization	28	0.712046608	1.657728375	0.000133035	0.011705653	0.009835775	365	tags=43%, list=17%, signal=36%	SYNDIG1/TANC1/TIAM1/GRID2/CYFIP1/ARHGAP22/ZMYND8/CDKL5/ABL1/RPS6KA5/ADAM10/ADGRB3
Frontal cortex	FrC_Micro	Down	BP	GO:0099003	vesicle-mediated transport in synapse	31	0.705883651	1.655927655	0.000132902	0.011705653	0.009835775	372	tags=55%, list=17%, signal=46%	SYNDIG1/GAK/PLD1/CYFIP1/FBXL20/PRKCB/CTBP2/PICALM/CLCN3/ACTB/NLGN4Y/LPAR1/P2RX7/CACNB4/GIT2/ATP6V0A1/BIN1
Frontal cortex	FrC_Oligo	Down	MF	GO:0003730	mRNA 3'-UTR binding	20	0.767153063	1.665182115	0.000398731	0.015462984	0.014362507	170	tags=30%, list=7%, signal=28%	RBFOX1/CIRBP/CPEB2/SECISBP2L/CPEB1/FUS
Frontal cortex	FrC_Oligo	Down	BP	GO:0006814	sodium ion transport	26	0.744346766	1.646915176	0.000146239	0.008017953	0.007447327	333	tags=50%, list=14%, signal=43%	SLC5A11/NKAIN2/NEDD4L/STK39/SLC12A2/SLC38A1/TPCN1/DLG1/SLC24A2/SLC13A3/CNKSR3/ANK3/PRKCE
Frontal cortex	FrC_OPC	Down	BP	GO:2000177	regulation of neural precursor cell proliferation	27	0.731830578	1.677276388	2.0266E-05	0.002805676	0.002427624	671	tags=52%, list=18%, signal=43%	PTN/GPR37L1/KDM2B/ADGRG1/DISC1/BCAN/SIRT2/VEGFA/NCAN/ILK/TAFA1/NOTCH1/VCAN/SMARCD3
Frontal cortex	FrC_OPC	Down	MF	GO:0005267	potassium channel activity	21	0.705241409	1.583792665	0.001914989	0.0365274	0.031605502	460	tags=52%, list=12%, signal=46%	KCNJ6/KCNJ16/KCNIP4/KCNIP3/GRIK4/KCNK2/KCNJ10/KCNMB2/KCNN2/KCNH8/KCNQ2
Frontal cortex	FrC_OPC	Down	BP	GO:0002028	regulation of sodium ion transport	25	0.701835218	1.603158962	0.000573004	0.018977551	0.016420414	378	tags=44%, list=10%, signal=40%	NKAIN4/NETO1/NKAIN3/NOS1/SERPINE2/UTRN/ATP2B4/FXYD6/FGF12/ATP1A2/HECW2
Frontal cortex	FrC_Astro	Up	BP	GO:0098739	import across plasma membrane	24	0.736024463	1.69120684	0.000529282	0.010687436	0.007859953	266	tags=50%, list=11%, signal=45%	SLC1A3/SLC7A11/GFAP/PPP3CA/SLC7A2/ATP2B4/SLC3A2/IRS2/SLC1A4/PPP3CC/CACNA1C/ATP1B2
Frontal cortex	FrC_Astro	Up	BP	GO:0045766	positive regulation of angiogenesis	21	0.734344416	1.66231962	0.001103006	0.016284544	0.011976282	373	tags=52%, list=16%, signal=44%	F3/AGO2/STAT3/HIF1A/FGF2/NFE2L2/ANGPTL4/RHOB/PRKCA/MTDH/HIPK2
Frontal cortex	FrC_Astro	Up	BP	GO:1904018	positive regulation of vasculature development	21	0.734344416	1.66231962	0.001103006	0.016284544	0.011976282	373	tags=52%, list=16%, signal=44%	F3/AGO2/STAT3/HIF1A/FGF2/NFE2L2/ANGPTL4/RHOB/PRKCA/MTDH/HIPK2
Frontal cortex	FrC_Astro	Up	BP	GO:1903034	regulation of response to wounding	28	0.729514994	1.706024173	0.000123939	0.004213203	0.003098552	365	tags=50%, list=16%, signal=43%	F3/PRKG1/IGF1R/SERPINE2/STAT3/FGF2/FERMT2/NFE2L2/APOE/PRKCE/ARFGEF1/NEO1/STK24/INPP5F
Frontal cortex	FrC_Astro	Up	BP	GO:1903522	regulation of blood circulation	26	0.720563546	1.666119506	0.00026819	0.007287758	0.005359699	403	tags=54%, list=17%, signal=45%	HSP90AA1/BMPR2/ATP2B4/CACNB2/PDE4B/EPAS1/TGFB2/CACNA1C/HOPX/ECE1/ATP1B2/AGT/DOCK4/SREBF1
Frontal cortex	FrC_Astro	Up	BP	GO:0008016	regulation of heart contraction	21	0.719220462	1.628083852	0.002030616	0.023648483	0.017392007	280	tags=48%, list=12%, signal=42%	HSP90AA1/ATP2B4/CACNB2/PDE4B/EPAS1/TGFB2/CACNA1C/HOPX/ATP1B2/AGT
Frontal cortex	FrC_Astro	Up	BP	GO:0007188	adenylate cyclase-modulating G protein-coupled receptor signaling pathway	24	0.705823972	1.621813388	0.002249638	0.025564069	0.018800803	390	tags=54%, list=17%, signal=46%	GNA14/ABCA1/PSAP/AKAP13/GNA12/ADGRG1/ATP2B4/PDE4B/AKAP12/PRKCA/WASF2/ADCY9/ADCY8
Frontal cortex	FrC_ExN_L2/3IT_1	Up	CC	GO:0001917	photoreceptor inner segment	21	0.761032864	1.632179709	0.000555224	0.023152821	0.019428649	331	tags=33%, list=6%, signal=32%	ATP1A3/KIFAP3/ATP1A1/GUK1/SNAP25/ENO2/BSG
Frontal cortex	FrC_ExN_L2/3IT_1	Up	MF	GO:0030414	peptidase inhibitor activity	28	0.735182604	1.608923153	0.000554114	0.023152821	0.019428649	961	tags=50%, list=17%, signal=42%	PEBP1/PRNP/APLP2/ROCK1/SERPINE2/CRIM1/SERPINI1/SIMC1/USP14/APP/UCHL5/BIRC6/SPOCK2/SPINT2
Frontal cortex	FrC_ExN_L2/3IT_1	Up	BP	GO:0007215	glutamate receptor signaling pathway	21	0.733416074	1.572950251	0.00157705	0.046034088	0.038629424	581	tags=48%, list=10%, signal=43%	GRID2/PRNP/GRIA4/GRIK4/GRM1/GRIA1/GRM8/GRM5/APP/CPEB4
Frontal cortex	FrC_ExN_L2/3IT_1	Up	CC	GO:0044304	main axon	28	0.733217725	1.60462308	0.000618225	0.024061324	0.020191018	222	tags=25%, list=4%, signal=24%	ROBO2/MAP1A/THY1/TIAM1/MAP1B/SCN2A/MAP2
Frontal cortex	FrC_ExN_L2/3IT_1	Up	MF	GO:0004866	endopeptidase inhibitor activity	26	0.73090677	1.591537681	0.000248355	0.01271837	0.010672598	961	tags=50%, list=17%, signal=42%	PEBP1/PRNP/APLP2/ROCK1/SERPINE2/CRIM1/SERPINI1/USP14/APP/UCHL5/BIRC6/SPOCK2/SPINT2
Frontal cortex	FrC_ExN_L2/3IT_2	Up	CC	GO:0022627	cytosolic small ribosomal subunit	20	0.745108491	1.648513648	0.000678601	0.018924389	0.015596258	988	tags=55%, list=20%, signal=44%	RPS8/RPS28/RPSA/RPS2/RPS14/RPS15A/RPS9/RPS29/RACK1/DHX29/RPS3
Frontal cortex	FrC_ExN_L2/3IT_2	Up	CC	GO:0001917	photoreceptor inner segment	20	0.74010091	1.637434637	0.000844787	0.021985607	0.018119117	620	tags=40%, list=12%, signal=35%	ENO2/GUK1/KIFAP3/ATP1A3/SNAP25/ATP1A1/BSG/SLC24A2
Frontal cortex	FrC_ExN_L2/3IT_2	Up	BP	GO:0140115	export across plasma membrane	23	0.733112539	1.643239886	0.000436932	0.01457587	0.01201249	607	tags=30%, list=12%, signal=27%	ATP1B1/KCNT2/YWHAE/ATP1A3/CALM1/ATP1A1/ATP2B1
Frontal cortex	FrC_ExN_L2/3IT_2	Up	BP	GO:0021762	substantia nigra development	21	0.731014542	1.625280596	0.000843089	0.021985607	0.018119117	429	tags=29%, list=9%, signal=26%	CKB/DYNLL1/YWHAH/YWHAE/CALM1/SUDS3
Frontal cortex	FrC_ExN_L2/3IT_2	Up	BP	GO:0002028	regulation of sodium ion transport	25	0.721771719	1.628658557	0.000601109	0.017953996	0.014796523	566	tags=36%, list=11%, signal=32%	ATP1B1/YWHAH/CNTN1/WNK1/FXYD6/SERPINE2/SLMAP/ATP1A1/PER1
Frontal cortex	FrC_ExN_L2/3IT_2	Up	BP	GO:1901379	regulation of potassium ion transmembrane transport	24	0.702538767	1.58347475	0.001779943	0.034666797	0.028570135	789	tags=42%, list=16%, signal=35%	ATP1B1/VAMP2/PRNP/NOS1AP/AKAP9/YWHAE/KCNC1/KCNC2/CAB39/CACNA1D
Frontal cortex	FrC_ExN_L5/6NP	Up	CC	GO:0044304	main axon	29	0.779121393	1.768581229	0.000189696	0.024669501	0.021755601	281	tags=24%, list=5%, signal=23%	LRRC7/MAP1B/MAP1A/MAP2/SCN2A/SCN1A/ADORA1
Frontal cortex	FrC_ExN_L5IT_1	Up	CC	GO:0042788	polysomal ribosome	20	0.78217746	1.704354538	3.91642E-05	0.003890759	0.003396125	546	tags=55%, list=10%, signal=50%	RPL31/RPL41/RPL7A/RPL18/RPS23/RPL32/RPL10A/RPL38/LARP1/NUFIP2/RPL19
Frontal cortex	FrC_ExN_L5IT_1	Up	CC	GO:0022625	cytosolic large ribosomal subunit	43	0.772065923	1.783499155	2.73927E-08	6.57652E-06	5.74044E-06	743	tags=56%, list=13%, signal=49%	RPLP1/RPL31/RPL34/RPL41/RPL7A/RPL18/RPL32/RPL29/RPL10A/RPL37A/RPL17/RPL23A/RPL35A/RPL28/RPL21/RPL3/RPL38/RPL23/RPL19/RPL13A/RPL13/RPL4/RPL12/RPL5
Frontal cortex	FrC_ExN_L5IT_1	Up	BP	GO:0048168	regulation of neuronal synaptic plasticity	24	0.730912418	1.618364098	0.000221279	0.012498708	0.01090974	706	tags=46%, list=13%, signal=40%	RAB3A/NCDN/SLC4A10/MCTP1/SNCA/CAMK2B/SYT4/CAMK2A/KMT2A/SLC8A2/RAB3GAP1
Frontal cortex	FrC_ExN_L5IT_1	Up	MF	GO:0017022	myosin binding	31	0.717334387	1.616028366	0.000123567	0.009128124	0.007967661	589	tags=35%, list=11%, signal=32%	RAB3A/STXBP5L/SNAP25/STXBP5/RAB10/MYRIP/RAB6A/LMTK2/GRIA1/RAB6B/RAB27B
Frontal cortex	FrC_ExN_L5IT_1	Up	CC	GO:0015934	large ribosomal subunit	63	0.715335267	1.680268085	1.33694E-08	3.85173E-06	3.36206E-06	824	tags=40%, list=15%, signal=34%	RPLP1/RPL31/RPL34/RPL41/RPL7A/RPL18/RPL32/RPL29/RPL10A/RPL37A/RPL17/RPL23A/RPL35A/RPL28/RPL21/RPL3/RPL38/RPL23/RPL19/RPL13A/RPL13/RPL4/RPL12/RPL5/NPM1
Frontal cortex	FrC_ExN_L5IT_1	Up	CC	GO:0022626	cytosolic ribosome	75	0.715004354	1.695452086	9.30643E-10	6.7373E-07	5.88078E-07	750	tags=47%, list=13%, signal=41%	RPLP1/RPL31/RPL34/RPL41/RPS9/RPL7A/RPS15/RPL18/RPS23/RPL32/RPL29/NEMF/RPL10A/RPS8/RPS4X/RPL37A/RPL17/RPS14/RPL23A/RPL35A/RPL28/RPL21/RPL3/RPL38/RPL23/RPL19/RPSA/RACK1/RPL13A/RPL13/RPL4/RPL12/RPS29/RPL5/RPS15A
Frontal cortex	FrC_ExN_L5IT_1	Up	MF	GO:0003735	structural constituent of ribosome	82	0.705565513	1.678032241	1.98876E-10	4.7368E-07	4.13461E-07	750	tags=40%, list=13%, signal=35%	RPLP1/RPL31/RPL34/RPL41/RPS9/RPL7A/RPS15/RPL18/RPS23/RPL32/RPL29/RPL10A/RPS8/RPS4X/RPL37A/RPL17/RPS14/RPL23A/RPL35A/RPL28/RPL21/RPL3/RPL38/RPL23/RPL19/RPSA/RPL13A/RPL13/RPL4/RPL12/RPS29/RPL5/RPS15A
Frontal cortex	FrC_ExN_L5IT_2	Up	CC	GO:0001917	photoreceptor inner segment	20	0.785833352	1.687682721	6.97946E-05	0.002666889	0.002046471	452	tags=40%, list=8%, signal=37%	ATP1A3/SNAP25/GUK1/ENO2/KIFAP3/ATP1A1/BSG/DNM1
Frontal cortex	FrC_ExN_L5IT_2	Up	BP	GO:0035306	positive regulation of dephosphorylation	21	0.749856856	1.619553635	0.000286239	0.007165849	0.005498804	355	tags=29%, list=6%, signal=27%	PPIA/CALM1/CALM3/PINK1/HSP90AB1/ROCK1
Frontal cortex	FrC_ExN_L5IT_2	Up	MF	GO:0140662	ATP-dependent protein folding chaperone	20	0.742054465	1.593661679	0.000621953	0.012286748	0.009428391	1110	tags=75%, list=19%, signal=61%	HSP90B1/HSPA4L/CCT8/HSPH1/HSPA9/HSP90AB1/HSPA4/CCT4/TCP1/TRAP1/CCT5/HSPA13/HSPD1/CCT3/CCT6A
Frontal cortex	FrC_ExN_L5IT_2	Up	BP	GO:0140115	export across plasma membrane	21	0.737132414	1.592071168	0.000593715	0.011809228	0.00906196	397	tags=38%, list=7%, signal=36%	ATP1B1/KCNT2/ATP1A3/CALM1/CALM3/YWHAE/ATP1A1/SLC8A2
Frontal cortex	FrC_ExN_L5IT_2	Up	BP	GO:0043001	Golgi to plasma membrane protein transport	22	0.731061968	1.584242929	0.000693574	0.01304294	0.010008664	656	tags=41%, list=11%, signal=36%	VAMP2/PREPL/GOLGA4/NSF/RAB10/ACSL3/ATP2C1/GGA2/RACK1
Frontal cortex	FrC_ExN_L5IT_2	Up	BP	GO:0031116	positive regulation of microtubule polymerization	22	0.729090439	1.579970539	0.000794623	0.014019673	0.010758173	609	tags=45%, list=10%, signal=41%	MAP1B/AKAP9/RAC1/DCTN1/CKAP5/CLIP1/CDK5R1/PDE4DIP/MECP2/RPS3
Frontal cortex	FrC_ExN_L5IT_2	Up	BP	GO:0008038	neuron recognition	20	0.712335663	1.529836557	0.00232634	0.026808303	0.020571689	883	tags=45%, list=15%, signal=38%	ROBO2/RTN4/CNTN4/NCAM2/CDK5R1/DSCAML1/NRCAM/APP/ARHGAP35
Frontal cortex	FrC_ExN_L5IT_2	Up	BP	GO:0070527	platelet aggregation	20	0.709959193	1.524732769	0.002512444	0.028724947	0.022042451	1109	tags=55%, list=19%, signal=45%	PPIA/GNAS/ACTG1/PDIA3/JAK2/PRKCQ/ACTB/STXBP1/TYRO3/IL6ST/PIK3CB
Frontal cortex	FrC_ExN_L5IT_2	Up	BP	GO:0031112	positive regulation of microtubule polymerization or depolymerization	25	0.701960917	1.539590778	0.000885598	0.014865766	0.011407433	609	tags=40%, list=10%, signal=36%	MAP1B/AKAP9/RAC1/DCTN1/CKAP5/CLIP1/CDK5R1/PDE4DIP/MECP2/RPS3
Frontal cortex	FrC_ExN_L5IT_3	Up	BP	GO:0010927	cellular component assembly involved in morphogenesis	39	0.743657848	1.806855928	0.000448857	0.036073905	0.031768113	338	tags=10%, list=5%, signal=10%	CNTN1/TMOD2/PRKAR1A/CCDC136
Frontal cortex	FrC_ExN_L6CT/b	Up	MF	GO:0005230	extracellular ligand-gated monoatomic ion channel activity	20	0.760653112	1.702996538	0.000364095	0.016706575	0.014111418	687	tags=50%, list=13%, signal=44%	GRID2/GRIA4/GRIK2/GABRD/GRIK5/GABRB2/GRIN1/GLRA3/GABRA5/P2RX7
Frontal cortex	FrC_ExN_L6CT/b	Up	MF	GO:0098960	postsynaptic neurotransmitter receptor activity	20	0.740392386	1.657635589	0.000823833	0.028823844	0.024346422	562	tags=40%, list=10%, signal=36%	GRID2/GRIA4/GRIK2/GABRD/GRIK5/GABRB2/GLRA3/GABRA5
Frontal cortex	FrC_ExN_L6CT/b	Up	BP	GO:0002931	response to ischemia	22	0.721601786	1.633184907	0.000968373	0.03305459	0.027919975	734	tags=45%, list=14%, signal=39%	UCHL1/MEF2C/FAIM2/PIK3CB/SOS1/PINK1/EEF2K/SLC8A2/P2RX7/MAP2K6
Frontal cortex	FrC_ExN_L6IT	Up	BP	GO:0042698	ovulation cycle	25	0.713453652	1.588901404	0.000702056	0.028743617	0.024837056	913	tags=40%, list=17%, signal=34%	ROBO2/SLIT2/NCOA1/SCAPER/PTPRN/MAP2K6/ADNP/CHRNA7/ESR1/NRIP1
Frontal cortex	FrC_ExN_L6IT	Up	CC	GO:0044304	main axon	29	0.702795114	1.585293906	0.000408253	0.021116741	0.018246753	1022	tags=52%, list=19%, signal=42%	ROBO2/TIAM1/MAP1A/SCN2A/MAP1B/NRCAM/BIN1/SCN1A/CHRNA7/DLG1/KCNAB1/KCNC2/SIRT2/MAP2/SPTBN4
Frontal cortex	FrC_ExN_L6ITCar3	Up	BP	GO:0086001	cardiac muscle cell action potential	26	0.766430259	1.787591092	3.49801E-06	0.000458385	0.000373274	454	tags=42%, list=7%, signal=40%	RYR2/ATP1B1/AKAP9/ATP1A1/CACNA2D1/CACNB2/DMD/YWHAE/NOS1AP/KCND3/SLMAP
Frontal cortex	FrC_ExN_L6ITCar3	Up	BP	GO:0032414	positive regulation of ion transmembrane transporter activity	28	0.75046274	1.769298171	5.5012E-06	0.000665434	0.00054188	471	tags=36%, list=7%, signal=33%	RYR2/ATP1B1/AKAP9/NDUFA4/CACNA2D1/CACNB2/DMD/NOS1AP/TMSB4X/TCAF1
Frontal cortex	FrC_ExN_L6ITCar3	Up	BP	GO:0032411	positive regulation of transporter activity	31	0.734816291	1.752047442	8.12801E-06	0.000798831	0.000650508	471	tags=32%, list=7%, signal=30%	RYR2/ATP1B1/AKAP9/NDUFA4/CACNA2D1/CACNB2/DMD/NOS1AP/TMSB4X/TCAF1
Frontal cortex	FrC_ExN_L6ITCar3	Up	BP	GO:0006942	regulation of striated muscle contraction	26	0.727336125	1.696409509	5.53947E-05	0.002714602	0.002210569	218	tags=23%, list=3%, signal=22%	RYR2/ATP1B1/AKAP9/ATP1A1/PDE4B/DMD
Frontal cortex	FrC_ExN_L6ITCar3	Up	BP	GO:0055117	regulation of cardiac muscle contraction	23	0.72416506	1.664145699	0.000162435	0.006081628	0.004952422	218	tags=22%, list=3%, signal=21%	RYR2/ATP1B1/AKAP9/PDE4B/DMD
Frontal cortex	FrC_ExN_L6ITCar3	Up	BP	GO:0061337	cardiac conduction	30	0.714683025	1.69755208	4.12527E-05	0.002390998	0.001947049	981	tags=43%, list=15%, signal=37%	RYR2/ATP1B1/AKAP9/ATP1A3/ATP1A1/CACNA2D1/CACNB2/YWHAE/KCND3/SPTBN4/TMEM65/CACNA1D/ATP2A2
Frontal cortex	FrC_ExN_L6ITCar3	Up	MF	GO:0098960	postsynaptic neurotransmitter receptor activity	25	0.713900861	1.656899792	0.00014426	0.005816653	0.004736647	917	tags=40%, list=14%, signal=35%	GRM1/GRIK4/GABRD/GRIK5/GABRB2/GRIA2/GABRB1/GABRA4/GABBR1/GRIA4
Frontal cortex	FrC_ExN_L6ITCar3	Up	BP	GO:0086003	cardiac muscle cell contraction	24	0.713559323	1.648927668	0.00023972	0.007693052	0.006264646	426	tags=33%, list=6%, signal=31%	RYR2/AKAP9/ATP1A1/PDE4B/CACNA2D1/CACNB2/NOS1AP/KCND3
Frontal cortex	FrC_ExN_L6ITCar3	Up	BP	GO:1902991	regulation of amyloid precursor protein catabolic process	22	0.703937003	1.61222784	0.000968373	0.019603424	0.015963562	553	tags=32%, list=8%, signal=29%	RTN3/PRNP/RTN4/ROCK1/RANBP9/FKBP1A/RTN1
Frontal cortex	FrC_InN_CGE_LAMP5	Up	MF	GO:0005249	voltage-gated potassium channel activity	25	0.770665935	1.78224355	5.23489E-06	0.000266605	0.000227895	484	tags=40%, list=9%, signal=37%	KCNT2/KCNQ5/KCNH7/SNAP25/KCNC1/KCNN3/KCNQ3/KCNB1/KCNMA1/KCNK1
Frontal cortex	FrC_InN_CGE_LAMP5	Up	MF	GO:0005267	potassium channel activity	31	0.752526293	1.77626851	3.90969E-06	0.000214431	0.000183296	484	tags=39%, list=9%, signal=36%	KCNT2/KCNQ5/KCNMB2/KCNH7/SNAP25/KCNC1/KCNN3/KCNQ3/KCNB1/KCNMA1/GRIK4/KCNK1
Frontal cortex	FrC_InN_CGE_LAMP5	Up	MF	GO:0022843	voltage-gated monoatomic cation channel activity	45	0.74397666	1.802647128	5.92505E-08	1.0292E-05	8.79761E-06	520	tags=44%, list=9%, signal=41%	KCNT2/CACNA2D3/KCNQ5/CACNA1D/CACNA1E/SCN8A/KCNH7/CACNA1C/SNAP25/KCNC1/SCN2A/KCNN3/KCNQ3/KCNB1/KCNMA1/CACNA1B/NCS1/CACNA1I/KCNK1/CACNG3
Frontal cortex	FrC_InN_CGE_LAMP5	Up	BP	GO:0060999	positive regulation of dendritic spine development	21	0.71031017	1.607312564	0.00092788	0.020837107	0.017811597	1236	tags=67%, list=22%, signal=52%	NLGN1/CAMK2B/ARMCX5-GPRASP2/CDKL5/MECP2/STAU2/DLG5/SHANK3/NEURL1/CAPRIN1/SHANK1/CPEB3/BAIAP2/NLGN2
Frontal cortex	FrC_InN_CGE_NDNF	Up	CC	GO:0022627	cytosolic small ribosomal subunit	31	0.817317811	1.924018273	2.09638E-09	6.46618E-07	5.36723E-07	575	tags=74%, list=11%, signal=66%	RPS7/FAU/RPS27A/RPS14/RPS13/RPS16/RPS18/RPS3/RPS9/RPS8/RPS19/RPS23/RPS21/RPS29/RPS15/RPS11/RPS6/RPS5/RACK1/RPS20/RPS25/RPS28/RPSA
Frontal cortex	FrC_InN_CGE_NDNF	Up	MF	GO:0003735	structural constituent of ribosome	83	0.76922525	1.93054514	1E-10	3.96571E-08	3.29173E-08	575	tags=59%, list=11%, signal=53%	RPS7/RPL7A/RPL32/RPL41/FAU/RPL24/RPS27A/RPL18/RPL31/RPLP1/RPS14/RPS13/RPS16/RPL3/RPS18/RPL5/RPL35A/RPL38/RPL17/RPS3/RPL21/RPL23A/RPL15/RPL29/RPL37A/RPL13/RPS9/RPL10A/RPS8/RPS19/RPS23/RPS21/RPL26/RPL27A/RPS29/RPS15/RPS11/RPL14/RPS6/RPS5/RPS20/RPL18A/RPL28/RPL34/RPS25/RPS28/RPL9/RPL13A/RPSA
Frontal cortex	FrC_InN_CGE_NDNF	Up	CC	GO:0022626	cytosolic ribosome	86	0.767974855	1.93073059	1E-10	3.96571E-08	3.29173E-08	746	tags=65%, list=15%, signal=57%	RPS7/RPL7A/RPL32/RPL41/FAU/RPL24/RPS27A/RPL18/RPL31/RPLP1/RPS14/RPS13/RPS16/RPL3/RPS18/RPL5/EEF1A1/RPL35A/RPL38/RPL17/RPS3/RPL21/RPL23A/RPL15/RPL29/RPL37A/RPL13/RPS9/RPL10A/RPS8/RPS19/RPS23/RPS21/RPL26/RPL27A/RPS29/RPS15/RPS11/RPL14/RPS6/RPS5/RACK1/RPS20/RPL18A/RPL28/RPL34/ASCC3/RPS25/RPS28/RPL9/RPL13A/RPSA/DHX29/RPLP2/RPL11/RPL6
Frontal cortex	FrC_InN_CGE_NDNF	Up	CC	GO:0015935	small ribosomal subunit	39	0.766333414	1.83782943	1.02683E-08	2.85049E-06	2.36604E-06	575	tags=59%, list=11%, signal=53%	RPS7/FAU/RPS27A/RPS14/RPS13/RPS16/RPS18/RPS3/RPS9/RPS8/RPS19/RPS23/RPS21/RPS29/RPS15/RPS11/RPS6/RPS5/RACK1/RPS20/RPS25/RPS28/RPSA
Frontal cortex	FrC_InN_CGE_NDNF	Up	CC	GO:0042788	polysomal ribosome	24	0.762051426	1.74725549	6.82276E-06	0.00046021	0.000381996	746	tags=67%, list=15%, signal=57%	RPL7A/RPL32/RPL41/RPL24/RPL18/RPL31/RPL38/RPL10A/RPS23/RPS21/RPS29/RPL18A/RPS28/LARP4B/RPL11/RPL6
Frontal cortex	FrC_InN_CGE_NDNF	Up	CC	GO:0022625	cytosolic large ribosomal subunit	44	0.758619423	1.833607222	1.74258E-09	6.04677E-07	5.0191E-07	746	tags=68%, list=15%, signal=59%	RPL7A/RPL32/RPL41/RPL24/RPL18/RPL31/RPLP1/RPL3/RPL5/RPL35A/RPL38/RPL17/RPL21/RPL23A/RPL15/RPL29/RPL37A/RPL13/RPL10A/RPL26/RPL27A/RPL14/RPL18A/RPL28/RPL34/RPL9/RPL13A/RPLP2/RPL11/RPL6
Frontal cortex	FrC_InN_CGE_NDNF	Up	CC	GO:0044391	ribosomal subunit	94	0.740566764	1.87154809	1E-10	3.96571E-08	3.29173E-08	746	tags=57%, list=15%, signal=50%	RPS7/RPL7A/RPL32/RPL41/FAU/RPL24/RPS27A/RPL18/RPL31/RPLP1/RPS14/RPS13/RPS16/RPL3/RPS18/RPL5/RPL35A/RPL38/RPL17/RPS3/RPL21/RPL23A/RPL15/RPL29/RPL37A/RPL13/RPS9/RPL10A/RPS8/RPS19/RPS23/RPS21/RPL26/RPL27A/RPS29/RPS15/RPS11/RPL14/RPS6/RPS5/RACK1/RPS20/RPL18A/RPL28/RPL34/RPS25/RPS28/RPL9/RPL13A/RPSA/DHX29/RPLP2/RPL11/RPL6
Frontal cortex	FrC_InN_CGE_NDNF	Up	MF	GO:0048306	calcium-dependent protein binding	20	0.738369232	1.665480041	0.000363365	0.011594269	0.009623788	930	tags=65%, list=18%, signal=53%	SNAP25/CALM1/CALM3/ANXA11/VAMP2/STMN2/SYN1/SEC31A/ANXA6/MYO1D/CPNE3/SYT1/CALM2
Frontal cortex	FrC_InN_CGE_NDNF	Up	MF	GO:0019829	ATPase-coupled monoatomic cation transmembrane transporter activity	21	0.714261954	1.621147038	0.000675201	0.017682626	0.014677411	826	tags=62%, list=16%, signal=52%	ATP1A1/ATP8A1/ATP6V0C/ATP2A2/ATP2C1/ATP13A3/ATP2B1/ATP6V1H/ATP6V1D/ATP6V1B2/ATP6V1C1/ATP1A3/ATP6V1A
Frontal cortex	FrC_InN_CGE_NDNF	Up	BP	GO:0002181	cytoplasmic translation	107	0.71418939	1.819913945	1E-10	3.96571E-08	3.29173E-08	786	tags=56%, list=15%, signal=48%	RPS7/RPL7A/RPL32/RPL41/FAU/RPL24/RPS27A/RPL18/RPL31/RPLP1/RPS14/RPS13/CPEB4/RPS16/RPL3/RPS18/RPL5/EIF4A2/RPL35A/RPL38/RPL17/RPS3/RPL21/RPL23A/RPL15/RPL29/RPL37A/RPL13/RPS9/RPL10A/RPS8/RPS19/RPS23/EIF4A1/RPS21/RPL26/RPL27A/RPS29/RPS15/RPS11/RPL14/RPS6/RPS5/RACK1/RPS20/RPL18A/RPL28/RPL34/RPS25/PKM/RPS28/RPL9/RPL13A/RPSA/DHX29/RPLP2/RPL11/RPL6/PABPC1/EIF3A
Frontal cortex	FrC_InN_CGE_NDNF	Up	CC	GO:0005840	ribosome	114	0.709607183	1.813399412	1E-10	3.96571E-08	3.29173E-08	746	tags=50%, list=15%, signal=44%	RPS7/RPL7A/RPL32/RPL41/FAU/RPL24/RPS27A/RPL18/RPL31/RPLP1/RPS14/RPS13/RPS16/RPL3/RPS18/RPL5/EEF1A1/RPL35A/RPL38/RPL17/RPS3/RPL21/RPL23A/RPL15/RPL29/RPL37A/RPL13/RPS9/RPL10A/RPS8/RPS19/RPS23/RPS21/RPL26/RPL27A/RPS29/RPS15/RPS11/RPL14/RPS6/RPS5/RACK1/RPS20/RPL18A/RPL28/RPL34/ASCC3/RPS25/RPS28/RPL9/RPL13A/RPSA/DHX29/LARP4B/RPLP2/RPL11/RPL6
Frontal cortex	FrC_InN_CGE_NDNF	Up	CC	GO:0015934	large ribosomal subunit	57	0.707977733	1.738907175	1.31098E-08	3.30845E-06	2.74617E-06	746	tags=53%, list=15%, signal=45%	RPL7A/RPL32/RPL41/RPL24/RPL18/RPL31/RPLP1/RPL3/RPL5/RPL35A/RPL38/RPL17/RPL21/RPL23A/RPL15/RPL29/RPL37A/RPL13/RPL10A/RPL26/RPL27A/RPL14/RPL18A/RPL28/RPL34/RPL9/RPL13A/RPLP2/RPL11/RPL6
Frontal cortex	FrC_InN_CGE_VIP	Up	CC	GO:0022627	cytosolic small ribosomal subunit	32	0.769383702	1.750457759	1.77133E-06	0.000144695	0.000118574	803	tags=66%, list=17%, signal=55%	RPS7/RPS14/RPS16/FAU/RPS13/RPS27A/RPS15/RPS19/RPS18/RPS8/RPS11/RPS29/RACK1/RPS5/RPS21/RPSA/RPS25/RPS9/RPS20/RPS6/UBA52
Frontal cortex	FrC_InN_CGE_VIP	Up	BP	GO:0035304	regulation of protein dephosphorylation	27	0.752103269	1.683313877	4.51815E-05	0.00181699	0.001488976	622	tags=48%, list=13%, signal=42%	HSP90AB1/HSP90B1/PPIA/PINK1/CALM3/ROCK2/CALM1/YWHAB/HTT/PPP4R4/PPP1R12A/SPPL3/MAGI2
Frontal cortex	FrC_InN_CGE_VIP	Up	CC	GO:0022625	cytosolic large ribosomal subunit	42	0.750532815	1.746987809	5.32145E-07	6.42402E-05	5.26432E-05	812	tags=69%, list=17%, signal=58%	RPL7A/RPL31/RPL41/RPLP1/RPL29/RPL3/RPL32/RPL18/RPL35A/RPL26/RPL17/RPL24/RPL18A/RPL21/RPL6/RPL36/RPL13A/RPL23A/RPL13/RPL38/RPL15/RPL39/RPL5/RPL27A/RPL8/RPL9/RPLP2/UBA52/RPL19
Frontal cortex	FrC_InN_CGE_VIP	Up	CC	GO:0022626	cytosolic ribosome	81	0.749551377	1.809902512	1E-10	4.35667E-08	3.57018E-08	812	tags=63%, list=17%, signal=53%	RPS7/RPL7A/RPL31/RPS14/RPL41/RPLP1/RPL29/RPL3/RPS16/FAU/RPL32/RPS13/RPL18/RPL35A/RPS27A/RPS15/RPS19/RPS18/RPL26/RPL17/EEF1A1/RPS8/RPL24/RPL18A/RPL21/RPS11/RPS29/RPL6/RACK1/RPS5/RPL36/RPL13A/RPL23A/RPL13/RPL38/RPL15/RPS21/RPL39/RPL5/RPSA/RPS25/NEMF/RPL27A/RPS9/RPS20/RPS6/RPL8/RPL9/RPLP2/UBA52/RPL19
Frontal cortex	FrC_InN_CGE_VIP	Up	CC	GO:0015935	small ribosomal subunit	38	0.746626671	1.72421617	2.18405E-06	0.000167915	0.000137602	803	tags=55%, list=17%, signal=46%	RPS7/RPS14/RPS16/FAU/RPS13/RPS27A/RPS15/RPS19/RPS18/RPS8/RPS11/RPS29/RACK1/RPS5/RPS21/RPSA/RPS25/RPS9/RPS20/RPS6/UBA52
Frontal cortex	FrC_InN_CGE_VIP	Up	CC	GO:0042788	polysomal ribosome	25	0.737353402	1.63960373	0.000160003	0.004752806	0.003894801	554	tags=56%, list=12%, signal=50%	RPL7A/RPL31/RPL41/RPL32/RPL18/RPL24/RPL18A/RPS29/RPL6/RPL36/RPL38/RPS21/LARP1/RPL39
Frontal cortex	FrC_InN_CGE_VIP	Up	CC	GO:0044391	ribosomal subunit	91	0.734183174	1.783596569	1E-10	4.35667E-08	3.57018E-08	812	tags=54%, list=17%, signal=45%	RPS7/RPL7A/RPL31/RPS14/RPL41/RPLP1/RPL29/RPL3/RPS16/FAU/RPL32/RPS13/RPL18/RPL35A/RPS27A/RPS15/RPS19/RPS18/RPL26/RPL17/RPS8/RPL24/RPL18A/RPL21/RPS11/RPS29/RPL6/RACK1/RPS5/RPL36/RPL13A/RPL23A/RPL13/RPL38/RPL15/RPS21/RPL39/RPL5/RPSA/RPS25/RPL27A/RPS9/RPS20/RPS6/RPL8/RPL9/RPLP2/UBA52/RPL19
Frontal cortex	FrC_InN_CGE_VIP	Up	BP	GO:0002181	cytoplasmic translation	102	0.734041764	1.790202094	1E-10	4.35667E-08	3.57018E-08	812	tags=55%, list=17%, signal=46%	RPS7/RPL7A/RPL31/RPS14/RPL41/PKM/RPLP1/RPL29/RPL3/RPS16/FAU/RPL32/RPS13/RPL18/RPL35A/RPS27A/RPS15/RPS19/RPS18/RPL26/RPL17/RPS8/EIF4A2/RPL24/CPEB4/RPL18A/RPL21/RPS11/RPS29/RPL6/RACK1/RPS5/RPL36/RPL13A/RPL23A/RPL13/RPL38/RPL15/EIF4A1/RPS21/RPL39/RPL5/RPSA/RPS25/NEMF/RPL27A/PABPC1/RPS9/RPS20/RPS6/RPL8/RPL9/RPLP2/EIF3A/UBA52/RPL19
Frontal cortex	FrC_InN_CGE_VIP	Up	MF	GO:0003735	structural constituent of ribosome	85	0.733945233	1.77534992	1E-10	4.35667E-08	3.57018E-08	812	tags=56%, list=17%, signal=48%	RPS7/RPL7A/RPL31/RPS14/RPL41/RPLP1/RPL29/RPL3/RPS16/FAU/RPL32/RPS13/RPL18/RPL35A/RPS27A/RPS15/RPS19/RPS18/RPL26/RPL17/RPS8/RPL24/RPL18A/RPL21/RPS11/RPS29/RPL6/RPS5/RPL36/RPL13A/RPL23A/RPL13/RPL38/RPL15/RPS21/RPL39/RPL5/RPSA/RPS25/RPL27A/RPS9/RPS20/RPS6/RPL8/RPL9/RPLP2/UBA52/RPL19
Frontal cortex	FrC_InN_CGE_VIP	Up	BP	GO:0021762	substantia nigra development	22	0.733073108	1.609031585	0.000372506	0.00861709	0.007061482	632	tags=45%, list=14%, signal=39%	YWHAH/CALM3/HSPA5/MBP/CALM1/SUDS3/BASP1/DYNLL1/ATP5PF/INA
Frontal cortex	FrC_InN_CGE_VIP	Up	MF	GO:0048156	tau protein binding	21	0.725992882	1.58709418	0.001118169	0.01771451	0.014516582	642	tags=43%, list=14%, signal=37%	HSP90AB1/MAP1A/ROCK2/MAP2/PPP2CB/SNCA/DYRK1A/SMAD2/DCTN1
Frontal cortex	FrC_InN_CGE_VIP	Up	MF	GO:0019829	ATPase-coupled monoatomic cation transmembrane transporter activity	21	0.724863161	1.584624493	0.001155133	0.018080938	0.01481686	733	tags=62%, list=16%, signal=52%	ATP1A1/ATP2C1/ATP6V1H/ATP6V0C/ATP6V1B2/ATP6V1A/ATP6V1E1/ATP8A1/ATP2A2/ATP1A3/ATP6V1D/ATP6V1C1/ATP6V1F
Frontal cortex	FrC_InN_CGE_VIP	Up	MF	GO:0044183	protein folding chaperone	27	0.723780498	1.619923495	0.000239241	0.006253758	0.005124793	678	tags=44%, list=15%, signal=38%	HSP90AB1/HSP90B1/HSPA5/HSPA4L/HSPH1/HSPA9/HSPA4/CALR/TCP1/FKBP8/CCT8/CCT6A
Frontal cortex	FrC_InN_CGE_VIP	Up	CC	GO:0015934	large ribosomal subunit	55	0.721638527	1.706034224	8.44183E-08	1.47113E-05	1.20555E-05	812	tags=53%, list=17%, signal=44%	RPL7A/RPL31/RPL41/RPLP1/RPL29/RPL3/RPL32/RPL18/RPL35A/RPL26/RPL17/RPL24/RPL18A/RPL21/RPL6/RPL36/RPL13A/RPL23A/RPL13/RPL38/RPL15/RPL39/RPL5/RPL27A/RPL8/RPL9/RPLP2/UBA52/RPL19
Frontal cortex	FrC_InN_CGE_VIP	Up	BP	GO:0002931	response to ischemia	20	0.719203133	1.566298199	0.002395966	0.028862001	0.023651662	470	tags=45%, list=10%, signal=41%	UCHL1/PINK1/ROCK2/MAP3K5/SOS1/CPEB4/SLC8A2/ARID1B/FAIM2
Frontal cortex	FrC_InN_CGE_VIP	Up	BP	GO:0042982	amyloid precursor protein metabolic process	31	0.713836211	1.622459193	0.000130369	0.00420721	0.003447699	348	tags=32%, list=7%, signal=30%	ITM2C/PRNP/ITM2B/RTN1/RTN4/NECAB1/ROCK2/RTN3/NTRK2/DYRK1A
Frontal cortex	FrC_InN_CGE_VIP	Up	BP	GO:0006942	regulation of striated muscle contraction	26	0.707434096	1.578872839	0.00046299	0.009785613	0.008019056	611	tags=46%, list=13%, signal=40%	ATP1A1/CALM3/DMD/CALM1/ATP1B1/CAMK2D/RYR2/PRKD1/ANK2/AKAP9/SLC8A1/ATP2A2
Frontal cortex	FrC_InN_CGE_VIP	Up	BP	GO:0008088	axo-dendritic transport	36	0.703907556	1.618699592	6.48641E-05	0.002388095	0.001956982	638	tags=50%, list=14%, signal=44%	UCHL1/APP/DST/CALY/MAP1A/KIF5C/MAP2/ARL8B/DYNC1H1/STAU2/KIF1B/AGTPBP1/SOD1/PURA/KIF3A/AGBL4/KIF1A/RAB21
Frontal cortex	FrC_InN_CGE_VIP	Up	CC	GO:0005840	ribosome	110	0.702386885	1.719979092	1E-10	4.35667E-08	3.57018E-08	812	tags=47%, list=17%, signal=40%	RPS7/RPL7A/RPL31/RPS14/RPL41/RPLP1/RPL29/RPL3/RPS16/FAU/RPL32/RPS13/RPL18/RPL35A/RPS27A/RPS15/RPS19/RPS18/RPL26/RPL17/EEF1A1/RPS8/RPL24/RPL18A/RPL21/RPS11/RPS29/RPL6/RACK1/RPS5/RPL36/RPL13A/RPL23A/RPL13/RPL38/RPL15/RPS21/LARP1/RPL39/RPL5/RPSA/RPS25/NEMF/RPL27A/RPS9/RPS20/RPS6/RPL8/RPL9/RPLP2/UBA52/RPL19
Frontal cortex	FrC_InN_CGE_VIP	Up	BP	GO:0050848	regulation of calcium-mediated signaling	22	0.702216076	1.541303089	0.001541704	0.02202193	0.018046401	891	tags=55%, list=19%, signal=44%	HINT1/PRNP/CALM3/CALM1/ITPR1/HTT/SLC8A2/SPPL3/PPP3R1/PPP3CB/TMBIM4/PPP3CC
Frontal cortex	FrC_InN_MGE_LAMP5	Up	BP	GO:0046324	regulation of glucose import	20	0.736083059	1.642578822	0.001486314	0.040913581	0.036304074	528	tags=45%, list=11%, signal=40%	APPL1/MEF2A/GRB10/RHOQ/MAPK14/PID1/APPL2/NFE2L2/SORBS1
Frontal cortex	FrC_InN_MGE_LAMP5	Up	BP	GO:0060079	excitatory postsynaptic potential	27	0.715031163	1.632563895	0.00084889	0.028975443	0.02571094	774	tags=48%, list=16%, signal=41%	GRIN2B/RIMS2/GRID2/RIMS1/TMEM108/STX1A/SHANK3/PPP3CA/SYNE1/MPP2/SNCA/MECP2/GRIK5
Frontal cortex	FrC_InN_MGE_LAMP5	Up	CC	GO:0048786	presynaptic active zone	32	0.714642896	1.659757136	0.000449306	0.019170371	0.017010551	710	tags=41%, list=14%, signal=35%	PCLO/RIMS2/NTNG1/TRIO/PPFIA2/RIMS1/CTNNB1/STX1A/UNC13C/ERC2/CTNND1/CTBP1/RIMS4
Frontal cortex	FrC_InN_MGE_SST	Up	MF	GO:0005267	potassium channel activity	23	0.81253237	1.740011402	1.02325E-05	0.000365553	0.000291755	185	tags=35%, list=4%, signal=33%	KCNMB2/SNAP25/KCNIP4/KCNH5/KCNB2/KCNJ6/GRIK2/KCNQ5
Frontal cortex	FrC_InN_MGE_SST	Up	CC	GO:0044306	neuron projection terminus	37	0.783332991	1.740045696	1.76169E-07	2.89505E-05	2.3106E-05	486	tags=49%, list=11%, signal=44%	SNCA/BAIAP2/UNC13C/UCHL1/CDH8/PRKCG/SLC8A2/SLC8A1/VAMP2/CPLX2/GRIK2/KCNQ5/SYT1/PRNP/ACTB/SEPTIN6/PRRT2/PTPRN
Frontal cortex	FrC_InN_MGE_SST	Up	BP	GO:0046928	regulation of neurotransmitter secretion	27	0.776764839	1.688219355	1.28776E-05	0.000447089	0.000356831	502	tags=56%, list=11%, signal=50%	SNCA/PRKCG/PREPL/CPLX2/SYT11/BAIAP3/PFN2/SYT1/STXBP5/SYT4/SYN1/STXBP1/ATP2A2/CASK/FBXL20
Frontal cortex	FrC_InN_MGE_SST	Up	BP	GO:0051279	regulation of release of sequestered calcium ion into cytosol	20	0.774733522	1.642987225	0.000198982	0.003290781	0.002626441	553	tags=60%, list=13%, signal=53%	SNCA/CALM1/SLC8A1/THY1/ANK2/PDE4D/CALM2/PRKD1/CAMK2D/RYR2/CALM3/HTT
Frontal cortex	FrC_InN_MGE_SST	Up	CC	GO:0034705	potassium channel complex	22	0.767662183	1.64055461	0.000164706	0.002761913	0.002204341	538	tags=50%, list=12%, signal=44%	KCNMB2/KCNIP4/CALM1/KCNB2/KCNJ6/GRIK2/AKAP9/KCNQ5/CALM2/DPP10/CALM3
Frontal cortex	FrC_InN_MGE_SST	Up	CC	GO:0043679	axon terminus	30	0.765900952	1.684597652	1.41164E-05	0.000473147	0.000377629	486	tags=47%, list=11%, signal=42%	SNCA/UNC13C/CDH8/PRKCG/SLC8A2/SLC8A1/CPLX2/GRIK2/KCNQ5/PRNP/ACTB/SEPTIN6/PRRT2/PTPRN
Frontal cortex	FrC_InN_MGE_SST	Up	CC	GO:0008076	voltage-gated potassium channel complex	21	0.759120647	1.620453069	0.000858927	0.009745535	0.007778117	538	tags=48%, list=12%, signal=42%	KCNMB2/KCNIP4/CALM1/KCNB2/KCNJ6/AKAP9/KCNQ5/CALM2/DPP10/CALM3
Frontal cortex	FrC_InN_MGE_SST	Up	BP	GO:0051588	regulation of neurotransmitter transport	29	0.753815682	1.649294685	3.57115E-05	0.000936478	0.000747423	596	tags=55%, list=14%, signal=48%	SNCA/PRKCG/PREPL/CPLX2/SYT11/BAIAP3/PFN2/SYT1/STXBP5/SYT4/SYN1/STXBP1/ATP2A2/CASK/FBXL20/SYNGR3
Frontal cortex	FrC_InN_MGE_SST	Up	BP	GO:0002027	regulation of heart rate	27	0.747648179	1.624937257	7.6297E-05	0.001580437	0.00126138	538	tags=52%, list=12%, signal=46%	CACNA2D1/CALM1/SLC8A1/CACNB2/SCN3B/AKAP9/ANK2/PDE4D/CALM2/CAMK2D/YWHAE/ATP2A2/RYR2/CALM3
Frontal cortex	FrC_InN_MGE_SST	Up	BP	GO:0086001	cardiac muscle cell action potential	27	0.746093667	1.621558682	8.42091E-05	0.001673996	0.001336051	589	tags=48%, list=13%, signal=42%	CACNA2D1/CALM1/SLC8A1/CACNB2/SCN3B/AKAP9/ANK2/CAMK2D/YWHAE/ATP2A2/RYR2/CALM3/ATP1A1
Frontal cortex	FrC_InN_MGE_SST	Up	BP	GO:0051208	sequestering of calcium ion	35	0.745996938	1.651178143	1.4396E-05	0.000473147	0.000377629	668	tags=57%, list=15%, signal=49%	SNCA/HSP90B1/CALM1/SLC8A1/THY1/HTR2C/ANK2/PDE4D/CALM2/PLCG2/ITPR1/PLCB1/PLCB4/PRKD1/CAMK2D/RYR2/CALM3/HTT/ANXA6/RYR1
Frontal cortex	FrC_InN_MGE_SST	Up	CC	GO:0060076	excitatory synapse	25	0.745393095	1.608574115	0.000230588	0.003552496	0.002835322	512	tags=48%, list=12%, signal=43%	YWHAH/BAIAP2/UNC13C/PPP3R1/NETO1/SYT11/SYT1/CACNG3/GRID2/SHISA6/STXBP1/GPM6A
Frontal cortex	FrC_InN_MGE_SST	Up	BP	GO:0017156	calcium-ion regulated exocytosis	20	0.743772569	1.577327938	0.000932417	0.010125147	0.008081093	471	tags=50%, list=11%, signal=45%	UNC13C/SNAP25/VAMP2/SYT11/BAIAP3/SYT1/SYT9/SYT4/STXBP1/ATP2A2
Frontal cortex	FrC_InN_MGE_SST	Up	BP	GO:0086065	cell communication involved in cardiac conduction	23	0.740814286	1.586429478	0.000885598	0.009745535	0.007778117	589	tags=52%, list=13%, signal=45%	CACNA2D1/CALM1/SLC8A1/CACNB2/SCN3B/ANK2/PDE4D/CALM2/CAMK2D/RYR2/CALM3/ATP1A1
Frontal cortex	FrC_InN_MGE_SST	Up	BP	GO:0033138	positive regulation of peptidyl-serine phosphorylation	23	0.740452974	1.58565574	0.000885598	0.009745535	0.007778117	335	tags=35%, list=8%, signal=32%	SNCA/HSP90AB1/PINK1/AKAP9/PFN2/FNIP1/DOCK7/PRKD1
Frontal cortex	FrC_InN_MGE_SST	Up	CC	GO:0019897	extrinsic component of plasma membrane	32	0.740450796	1.631927456	6.83165E-05	0.001503572	0.001200033	569	tags=47%, list=13%, signal=41%	GNAS/CDH8/CNKSR2/SNAP25/CTNNA2/AKAP9/CDH11/CDH2/AP2M1/CDH10/GNAO1/CTNND1/STXBP1/GNG2/RNF10
Frontal cortex	FrC_InN_MGE_SST	Up	BP	GO:0001508	action potential	41	0.738406905	1.648286496	2.11526E-06	0.000121762	9.71807E-05	589	tags=44%, list=13%, signal=38%	CACNA2D1/KCNMB2/YWHAH/CALM1/SLC8A2/SLC8A1/CACNB2/GRIK2/SCN3B/AKAP9/ANK2/CAMK2D/SOD1/YWHAE/ATP2A2/RYR2/CALM3/ATP1A1
Frontal cortex	FrC_InN_MGE_SST	Up	BP	GO:0051282	regulation of sequestering of calcium ion	34	0.737615389	1.63045485	4.63503E-05	0.001131222	0.000902852	760	tags=59%, list=17%, signal=49%	SNCA/CALM1/SLC8A1/THY1/HTR2C/ANK2/PDE4D/CALM2/PLCG2/ITPR1/PLCB1/PLCB4/PRKD1/CAMK2D/RYR2/CALM3/HTT/ANXA6/RYR1/JPH3
Frontal cortex	FrC_InN_MGE_SST	Up	BP	GO:0051283	negative regulation of sequestering of calcium ion	34	0.737615389	1.63045485	4.63503E-05	0.001131222	0.000902852	760	tags=59%, list=17%, signal=49%	SNCA/CALM1/SLC8A1/THY1/HTR2C/ANK2/PDE4D/CALM2/PLCG2/ITPR1/PLCB1/PLCB4/PRKD1/CAMK2D/RYR2/CALM3/HTT/ANXA6/RYR1/JPH3
Frontal cortex	FrC_InN_MGE_SST	Up	BP	GO:0061337	cardiac conduction	33	0.737476661	1.628966697	3.79231E-05	0.000984004	0.000785354	747	tags=55%, list=17%, signal=46%	CACNA2D1/CALM1/SLC8A2/SLC8A1/CACNB2/SCN3B/AKAP9/ANK2/PDE4D/CALM2/CAMK2D/YWHAE/ATP2A2/RYR2/CALM3/ATP1A1/ATP2B1/ATP1A3
Frontal cortex	FrC_InN_MGE_SST	Up	BP	GO:0071868	cellular response to monoamine stimulus	22	0.736264342	1.573454949	0.000876421	0.009745535	0.007778117	518	tags=45%, list=12%, signal=40%	GNAS/SNCA/CALY/HTR2C/PRKD1/CHRM3/GNAO1/GNG2/RYR2/NSG2
Frontal cortex	FrC_InN_MGE_SST	Up	BP	GO:0071870	cellular response to catecholamine stimulus	22	0.736264342	1.573454949	0.000876421	0.009745535	0.007778117	518	tags=45%, list=12%, signal=40%	GNAS/SNCA/CALY/HTR2C/PRKD1/CHRM3/GNAO1/GNG2/RYR2/NSG2
Frontal cortex	FrC_InN_MGE_SST	Up	MF	GO:0015276	ligand-gated monoatomic ion channel activity	23	0.736143172	1.576426442	0.001115931	0.011461537	0.009147694	676	tags=48%, list=15%, signal=41%	KCNJ6/GRIN3A/GRIK2/ITPR1/GRID2/RYR2/GABRG3/ANXA6/GRIA2/RYR1/GABRA3
Frontal cortex	FrC_InN_MGE_SST	Up	MF	GO:0022834	ligand-gated channel activity	23	0.736143172	1.576426442	0.001115931	0.011461537	0.009147694	676	tags=48%, list=15%, signal=41%	KCNJ6/GRIN3A/GRIK2/ITPR1/GRID2/RYR2/GABRG3/ANXA6/GRIA2/RYR1/GABRA3
Frontal cortex	FrC_InN_MGE_SST	Up	BP	GO:0051209	release of sequestered calcium ion into cytosol	33	0.734990384	1.623474915	4.29794E-05	0.001092208	0.000871714	760	tags=58%, list=17%, signal=48%	SNCA/CALM1/SLC8A1/THY1/HTR2C/ANK2/PDE4D/CALM2/PLCG2/ITPR1/PLCB1/PLCB4/PRKD1/CAMK2D/RYR2/CALM3/HTT/RYR1/JPH3
Frontal cortex	FrC_InN_MGE_SST	Up	BP	GO:0071867	response to monoamine	23	0.732508795	1.568643542	0.001392602	0.013568236	0.010829095	518	tags=43%, list=12%, signal=39%	GNAS/SNCA/CALY/HTR2C/PRKD1/CHRM3/GNAO1/GNG2/RYR2/NSG2
Frontal cortex	FrC_InN_MGE_SST	Up	BP	GO:0071869	response to catecholamine	23	0.732508795	1.568643542	0.001392602	0.013568236	0.010829095	518	tags=43%, list=12%, signal=39%	GNAS/SNCA/CALY/HTR2C/PRKD1/CHRM3/GNAO1/GNG2/RYR2/NSG2
Frontal cortex	FrC_InN_MGE_SST	Up	MF	GO:0097110	scaffold protein binding	22	0.731894645	1.564116561	0.00115282	0.011694244	0.009333423	411	tags=36%, list=9%, signal=33%	PSAP/BAIAP2/GRIK2/PDE4D/PLCG2/GRID2/XRCC6/YWHAE
Frontal cortex	FrC_InN_MGE_SST	Up	MF	GO:0003735	structural constituent of ribosome	51	0.729803243	1.653828516	3.62197E-07	4.05825E-05	3.23898E-05	608	tags=53%, list=14%, signal=46%	RPL3/RPL13A/RPL31/RPSA/RPL24/RPL37A/RPS8/RPS7/RPL32/RPL10/RPL5/RPL12/RPL27A/RPS20/RPS29/RPL34/RPS23/RPS27/RPL4/RPL15/RPL23/RPL13/RPL19/RPL14/RPS25/RPL23A/RPS2
Frontal cortex	FrC_InN_MGE_SST	Up	BP	GO:0098815	modulation of excitatory postsynaptic potential	24	0.726360499	1.564341098	0.000838873	0.009617778	0.007676151	542	tags=38%, list=12%, signal=33%	BAIAP2/NRXN1/SLC8A2/RELN/NETO1/GRIK2/PTEN/CELF4/PRKAR1B
Frontal cortex	FrC_InN_MGE_SST	Up	BP	GO:0050848	regulation of calcium-mediated signaling	22	0.725966149	1.551446898	0.001466381	0.014175017	0.01131338	553	tags=50%, list=13%, signal=44%	CALM1/SLC8A2/PPP3R1/CALM2/HINT1/PLCG2/ITPR1/PRNP/SPPL3/CALM3/HTT
Frontal cortex	FrC_InN_MGE_SST	Up	BP	GO:0016079	synaptic vesicle exocytosis	40	0.72466974	1.617595494	1.88495E-05	0.00057363	0.000457826	732	tags=55%, list=17%, signal=46%	SNCA/UNC13C/PRKCG/SNAP25/PREPL/VAMP2/CPLX2/SYT11/PFN2/SYT1/STXBP5/SYT9/SYT4/SYN1/PRRT2/STXBP1/ATP2A2/CASK/FBXL20/PCLO/SYT7/NAPB
Frontal cortex	FrC_InN_MGE_SST	Up	BP	GO:0051492	regulation of stress fiber assembly	21	0.724520323	1.546593661	0.003766595	0.028745068	0.022942044	759	tags=52%, list=17%, signal=44%	CCDC88A/STMN1/PIK3R1/PFN2/RAC1/LIMCH1/ROCK1/CD47/ARHGAP28/PAK2/CORO2B
Frontal cortex	FrC_InN_MGE_SST	Up	BP	GO:0099084	postsynaptic specialization organization	20	0.724035705	1.53547172	0.002022478	0.018128754	0.01446894	358	tags=35%, list=8%, signal=32%	GAP43/NRXN1/PTPRD/RELN/GRID2/CDH2/PTEN
Frontal cortex	FrC_InN_MGE_SST	Up	CC	GO:0016529	sarcoplasmic reticulum	21	0.723666788	1.544771667	0.003766595	0.028745068	0.022942044	760	tags=52%, list=17%, signal=44%	CACNA2D1/HSP90B1/SGCD/ITPR1/ASPH/CAMK2D/ATP2A2/RYR2/REEP5/RYR1/JPH3
Frontal cortex	FrC_InN_MGE_SST	Up	BP	GO:0032231	regulation of actin filament bundle assembly	22	0.722734519	1.544540651	0.001724609	0.016102879	0.012852047	759	tags=50%, list=17%, signal=42%	CCDC88A/STMN1/PIK3R1/PFN2/RAC1/LIMCH1/ROCK1/CD47/ARHGAP28/PAK2/CORO2B
Frontal cortex	FrC_InN_MGE_SST	Up	BP	GO:1904427	positive regulation of calcium ion transmembrane transport	24	0.722101477	1.555168568	0.000985831	0.010519798	0.008396072	553	tags=46%, list=13%, signal=40%	SNCA/CACNA2D1/CALM1/PPP3R1/THY1/CACNB2/ANK2/CALM2/RYR2/CALM3/HTT
Frontal cortex	FrC_InN_MGE_SST	Up	BP	GO:1903305	regulation of regulated secretory pathway	30	0.721770096	1.587531918	0.000275971	0.003978184	0.003175072	767	tags=57%, list=17%, signal=47%	PRKCG/PREPL/SYT11/BAIAP3/PFN2/SYT1/STXBP5/SYT9/SYT4/SYN1/STXBP1/ATP2A2/CASK/FBXL20/RABGEF1/SYT7/SNX4
Frontal cortex	FrC_InN_MGE_SST	Up	BP	GO:0070252	actin-mediated cell contraction	25	0.721096867	1.556142338	0.000876421	0.009745535	0.007778117	630	tags=56%, list=14%, signal=48%	CACNA2D1/CACNB2/SGCD/SCN3B/AKAP9/ANK2/PDE4D/CAMK2D/LIMCH1/ATP2A2/RYR2/ROCK1/ATP1A1/FRMD6
Frontal cortex	FrC_InN_MGE_SST	Up	BP	GO:0033135	regulation of peptidyl-serine phosphorylation	32	0.719695328	1.586183137	0.000230357	0.003552496	0.002835322	467	tags=41%, list=11%, signal=37%	SNCA/HSP90AB1/PINK1/AKAP9/PDE4D/PFN2/FNIP1/DOCK7/RICTOR/PRKD1/PTEN/DMTN/GGNBP2
Frontal cortex	FrC_InN_MGE_SST	Up	BP	GO:0030168	platelet activation	20	0.71781009	1.522268979	0.002579109	0.021922426	0.01749675	462	tags=35%, list=10%, signal=31%	GNAS/PPIA/PRKG1/MAPK14/PLCG2/ACTB/STXBP1
Frontal cortex	FrC_InN_MGE_SST	Up	BP	GO:0110020	regulation of actomyosin structure organization	25	0.717658279	1.548721792	0.001042152	0.010978223	0.008761951	759	tags=52%, list=17%, signal=43%	CCDC88A/STMN1/PIK3R1/PFN2/PRKD1/RAC1/LIMCH1/AKAP13/ROCK1/CD47/ARHGAP28/PAK2/CORO2B
Frontal cortex	FrC_InN_MGE_SST	Up	BP	GO:0007269	neurotransmitter secretion	51	0.717292848	1.625478345	1.03532E-06	8.50689E-05	6.78953E-05	751	tags=53%, list=17%, signal=44%	SNCA/UNC13C/PRKCG/SNAP25/NRXN1/PREPL/VAMP2/CPLX2/SYT11/BAIAP3/SYN3/PFN2/SYT1/STXBP5/SYT9/SYT4/SYN1/PRRT2/STXBP1/ATP2A2/CASK/FBXL20/PCLO/SYT7/NRXN2/NAPB/MCTP1
Frontal cortex	FrC_InN_MGE_SST	Up	BP	GO:0099643	signal release from synapse	51	0.717292848	1.625478345	1.03532E-06	8.50689E-05	6.78953E-05	751	tags=53%, list=17%, signal=44%	SNCA/UNC13C/PRKCG/SNAP25/NRXN1/PREPL/VAMP2/CPLX2/SYT11/BAIAP3/SYN3/PFN2/SYT1/STXBP5/SYT9/SYT4/SYN1/PRRT2/STXBP1/ATP2A2/CASK/FBXL20/PCLO/SYT7/NRXN2/NAPB/MCTP1
Frontal cortex	FrC_InN_MGE_SST	Up	CC	GO:0016528	sarcoplasm	25	0.716646099	1.546537488	0.001097486	0.011461537	0.009147694	760	tags=48%, list=17%, signal=40%	CACNA2D1/HSP90B1/SGCD/ITPR1/ASPH/CAMK2D/SCN3A/ATP2A2/RYR2/REEP5/RYR1/JPH3
Frontal cortex	FrC_InN_MGE_SST	Up	CC	GO:0022625	cytosolic large ribosomal subunit	32	0.715513892	1.5769674	0.000307901	0.004170201	0.003328325	487	tags=53%, list=11%, signal=48%	RPL3/RPL13A/RPL31/RPL24/RPL37A/RPL32/RPL10/RPL5/RPL12/RPL27A/RPL34/RPL4/RPL15/RPL23/RPL13/RPL19/RPL14
Frontal cortex	FrC_InN_MGE_SST	Up	CC	GO:0022626	cytosolic ribosome	54	0.715370162	1.62698667	6.34315E-07	5.79106E-05	4.62197E-05	608	tags=56%, list=14%, signal=48%	RPL3/RPL13A/RPL31/RPSA/RPL24/RPL37A/RPS8/RPS7/NEMF/RPL32/EEF1A1/RPL10/RPL5/RPL12/RPL27A/RPS20/RPS29/RPL34/RPS23/RPS27/RPL4/RPL15/RPL23/RPL13/RPL19/RPL14/RPS25/RNF10/RPL23A/RPS2
Frontal cortex	FrC_InN_MGE_SST	Up	MF	GO:0044325	transmembrane transporter binding	45	0.710616604	1.60019277	1.04899E-05	0.000369396	0.000294823	553	tags=44%, list=13%, signal=39%	YWHAH/SNAP25/CALM1/SLC8A1/KCNH5/YWHAZ/SCN3B/AKAP9/ANK2/PDE4D/CALM2/PRNP/AP2M1/GRINA/CAMK2D/DPP10/YWHAE/ATP2A2/CALM3/HTT
Frontal cortex	FrC_InN_MGE_SST	Up	BP	GO:0031644	regulation of nervous system process	37	0.710180263	1.577548915	8.97708E-05	0.00177028	0.001412898	569	tags=35%, list=13%, signal=31%	GRM1/BAIAP2/NRXN1/SLC8A2/RELN/NETO1/HTR2C/GRIK2/PTEN/TPPP/CELF4/PRKAR1B/RNF10
Frontal cortex	FrC_InN_MGE_SST	Up	MF	GO:0015079	potassium ion transmembrane transporter activity	34	0.705307448	1.559040073	0.000426498	0.005447246	0.004347562	185	tags=26%, list=4%, signal=26%	KCNMB2/SNAP25/KCNIP4/KCNH5/KCNB2/KCNJ6/SLC9A9/GRIK2/KCNQ5
Frontal cortex	FrC_InN_MGE_SST	Up	BP	GO:0071277	cellular response to calcium ion	24	0.702686384	1.513354858	0.002499881	0.021471108	0.017136543	1006	tags=67%, list=23%, signal=52%	SYT11/JUND/PLCG2/SYT1/CPNE5/CAMK2D/SYT9/SYT4/DMTN/CPNE7/RYR1/SYT7/IQGAP1/ADCY8/LGMN/CPNE8
Frontal cortex	FrC_InN_MGE_SST	Up	BP	GO:0035304	regulation of protein dephosphorylation	27	0.701023398	1.523603038	0.000821359	0.009460977	0.007551005	674	tags=52%, list=15%, signal=44%	HSP90AB1/HSP90B1/PPIA/CALM1/PINK1/PPP4R4/CALM2/SPPL3/YWHAE/ROCK1/CALM3/HTT/PPP1R12A/YWHAB
Frontal cortex	FrC_InN_MGE_SST	Up	BP	GO:0097553	calcium ion transmembrane import into cytosol	50	0.700465784	1.587627076	8.40588E-06	0.000318777	0.000254423	594	tags=48%, list=13%, signal=42%	SNCA/CACNA2D1/CALM1/SLC8A2/SLC8A1/PPP3R1/THY1/CACNA1B/HTR2C/ANK2/PDE4D/CALM2/PLCG2/ITPR1/PLCB1/PRNP/PLCB4/PRKD1/CAMK2D/SCN3A/RYR2/CALM3/HTT/SCN9A
Frontal cortex	FrC_InN_MGE_SST	Up	CC	GO:1904115	axon cytoplasm	30	0.700194122	1.540075606	0.000673851	0.008024358	0.006404409	1078	tags=73%, list=24%, signal=56%	UCHL1/CALY/NETO1/KIF1A/ACTR10/SOD1/PAFAH1B1/MAPK8IP3/AP3S1/DST/KIF5A/MAP1A/KIF3A/AGBL4/AGTPBP1/DYNC1H1/RAB21/OPA1/KIF1B/KIF5C/BLOC1S6/RANGAP1
Frontal cortex	FrC_InN_MGE_SST	Up	MF	GO:0016247	channel regulator activity	39	0.70007588	1.562293043	0.000143972	0.002590448	0.002067491	411	tags=38%, list=9%, signal=35%	KCNMB2/YWHAH/NRXN1/KCNIP4/CALM1/SCN3B/PRKG1/AKAP9/CALM2/ITPR1/CACNG3/STX7/CAMK2D/DPP10/YWHAE
Frontal cortex	FrC_Oligo	Up	BP	GO:0048708	astrocyte differentiation	22	0.766155661	1.767601185	3.51844E-05	0.001549749	0.001202384	330	tags=59%, list=13%, signal=52%	DAB1/ROR1/CNTN2/MAPT/BIN1/CDK6/PTPN11/LARGE1/VPS54/MAPK1/MECP2/NF1/STAT3
Frontal cortex	FrC_Oligo	Up	BP	GO:0071805	potassium ion transmembrane transport	22	0.735869758	1.69772844	0.000194434	0.005044633	0.003913915	186	tags=41%, list=8%, signal=38%	DPP6/KCNMB4/BIN1/SLC9A9/RGS7/VAMP2/LARGE1/KCNK10/HCN2
Frontal cortex	FrC_Oligo	Up	BP	GO:0021782	glial cell development	30	0.735548118	1.756912109	1.91479E-05	0.000967336	0.000750514	316	tags=53%, list=13%, signal=47%	MYRF/ROR1/NDRG1/CNTN2/MAPT/NTRK2/TPPP/OLIG1/CDK6/ABCA2/MAL/MECP2/NF1/SOX10/PTEN/NKX6-2
Frontal cortex	FrC_Oligo	Up	BP	GO:0051897	positive regulation of phosphatidylinositol 3-kinase/protein kinase B signal transduction	22	0.717534001	1.655425934	0.000528221	0.009808342	0.007609874	72	tags=27%, list=3%, signal=27%	ROR1/HSP90AA1/PTPRJ/HSP90AB1/STK3/NTRK2
Frontal cortex	FrC_Oligo	Up	MF	GO:0099106	ion channel regulator activity	21	0.708188521	1.62714794	0.001155133	0.017030332	0.013213107	25	tags=19%, list=1%, signal=19%	SGK1/DPP6/KCNMB4/ANKRD36C
Frontal cortex	FrC_Oligo	Up	BP	GO:0006813	potassium ion transport	26	0.702167125	1.649963203	0.00030334	0.006839591	0.005306546	186	tags=35%, list=8%, signal=32%	DPP6/KCNMB4/BIN1/SLC9A9/RGS7/VAMP2/LARGE1/KCNK10/HCN2
Frontal cortex	FrC_OPC	Up	CC	GO:0044304	main axon	21	0.808229218	1.844281685	1.10567E-05	0.001337251	0.001132831	232	tags=52%, list=7%, signal=49%	MAP1B/SPOCK1/TIAM1/PARD3/NFASC/SCN2A/KCNQ3/MAP2/CNTNAP2/NRCAM/DLG1
Frontal cortex	FrC_OPC	Up	CC	GO:0005901	caveola	21	0.778467496	1.776369021	6.60581E-05	0.003886717	0.00329257	397	tags=48%, list=12%, signal=42%	SORBS1/IGF1R/LRRK2/CTNNA1/JAK2/SPRED1/ADRA1A/KCNMA1/PACSIN2/PTCH1
Frontal cortex	FrC_OPC	Up	CC	GO:0044853	plasma membrane raft	24	0.756885801	1.744783574	4.70533E-05	0.003201091	0.002711753	397	tags=42%, list=12%, signal=37%	SORBS1/IGF1R/LRRK2/CTNNA1/JAK2/SPRED1/ADRA1A/KCNMA1/PACSIN2/PTCH1
Frontal cortex	FrC_OPC	Up	CC	GO:0048786	presynaptic active zone	23	0.750624648	1.722599408	0.000185524	0.007105912	0.006019659	144	tags=30%, list=4%, signal=29%	UNC13C/TRIO/PCLO/RIMS2/SNAP25/ATP2B2/PNISR
Frontal cortex	FrC_OPC	Up	BP	GO:0035249	synaptic transmission, glutamatergic	25	0.738625605	1.711469214	0.000173793	0.006879061	0.005827486	191	tags=32%, list=6%, signal=30%	UNC13C/GRIK3/LRRK2/VPS54/FXR1/GRID1/OPHN1/DGKI
Frontal cortex	FrC_OPC	Up	BP	GO:0016079	synaptic vesicle exocytosis	28	0.736476046	1.72057787	9.21213E-05	0.004557909	0.003861159	186	tags=32%, list=6%, signal=31%	UNC13C/PCLO/CADPS/RIMS2/LRRK2/PRKCB/SNAP25/PREPL/CADPS2
Frontal cortex	FrC_OPC	Up	BP	GO:0008217	regulation of blood pressure	22	0.72827255	1.666518275	0.000757878	0.022601364	0.019146382	570	tags=50%, list=18%, signal=42%	ATP2B1/GNA12/SGK1/ASIC2/TPM1/ADRA1A/ATP1A1/RPS6KA2/STK39/WNK1/LNPEP
Frontal cortex	FrC_OPC	Up	MF	GO:0019905	syntaxin binding	21	0.719732892	1.642343733	0.00104111	0.029057637	0.02461571	241	tags=33%, list=7%, signal=31%	UNC13C/LRRK2/SNAP25/STXBP5L/ABCA1/VPS54/SCFD1
Frontal cortex	FrC_OPC	Up	BP	GO:0032355	response to estradiol	21	0.701987711	1.601851367	0.002203605	0.047031844	0.03984227	563	tags=43%, list=17%, signal=36%	MAP1B/NCOA1/IGF1R/STAT5B/EGFR/PTCH1/STRN3/STAT3/STXBP1
Frontal cortex	FrC_OPC	Up	BP	GO:0007269	neurotransmitter secretion	36	0.701399308	1.669676107	9.87055E-05	0.004571955	0.003873058	186	tags=25%, list=6%, signal=24%	UNC13C/PCLO/CADPS/RIMS2/LRRK2/PRKCB/SNAP25/PREPL/CADPS2
Frontal cortex	FrC_OPC	Up	BP	GO:0099643	signal release from synapse	36	0.701399308	1.669676107	9.87055E-05	0.004571955	0.003873058	186	tags=25%, list=6%, signal=24%	UNC13C/PCLO/CADPS/RIMS2/LRRK2/PRKCB/SNAP25/PREPL/CADPS2
