# Supplementary material for: Disturbances of paraventricular thalamic nucleus neurons in bipolar disorder revealed by single-nucleus analysis
Source: Nat Commun. 2026 Jan 7;17:1338. doi: 10.1038/s41467-025-68094-5 (PMC12873406; doi:10.1038/s41467-025-68094-5)
Supplement: Supplementary file 3 — Supplementary Data 1-31 [file 41467_2025_68094_MOESM3_ESM.zip › SupplementaryData/DataS29.lowPMI.DEG.txt]

#### DEGs identified using only low-PMI samples
Cluster	Direction	Gene	Entrez ID	DEG	P value	logFC.coef	CI (high)	CI (low)	FDR (ER > 0.1)
Tha_ExN_CALB	Down	FSHR	2492	Probable DEG	0.000188666	-0.350736812	-0.188389562	-0.513084061	0.015581892
Tha_ExN_CALB	Down	ZNF385D	79750	Probable DEG	0.008622553	-0.344064018	-0.060917805	-0.62721023	0.064193847
Tha_ExN_CALB	Down	LRRC7	57554	Probable DEG	0.090969792	-0.320699755	-0.037171346	-0.604228164	0.185923663
Tha_ExN_CALB	Down	ROBO1	6091	Probable DEG	0.004182293	-0.319521982	-0.064504969	-0.574538994	0.047010457
Tha_ExN_CALB	Down	KCNC2	3747	Probable DEG	0.012784498	-0.296724736	-0.067099505	-0.526349966	0.07484306
Tha_ExN_CALB	Down	KCNQ3	3786	Probable DEG	0.011843719	-0.281220952	-0.075220582	-0.487221321	0.072834356
Tha_ExN_CALB	Down	RASAL2	9462	Probable DEG	0.001492107	-0.262825727	-0.073791466	-0.451859988	0.031156464
Tha_ExN_CALB	Down	CTNNA2	1496	Probable DEG	0.004030662	-0.225356534	-0.062635317	-0.388077751	0.046179636
Tha_ExN_CALB	Down	XKR4	114786	Probable DEG	0.036639956	-0.210616182	-0.060998432	-0.360233933	0.116864698
Tha_ExN_CALB	Down	PDE4D	5144	Probable DEG	0.021309849	-0.207660672	-0.049599673	-0.365721671	0.091521536
Tha_ExN_CALB	Down	CNTNAP4	85445	Probable DEG	0.054864295	-0.203025399	-0.035596336	-0.370454461	0.142170313
Tha_ExN_CALB	Down	SHISA9	729993	Probable DEG	0.013725348	-0.174408137	-0.015445813	-0.333370462	0.077107367
Tha_ExN_CALB	Down	CACNA1C	775	Probable DEG	0.049028903	-0.170369732	-0.030096567	-0.310642896	0.133535422
Tha_ExN_CALB	Down	GLDN	342035	Probable DEG	0.027658407	-0.158289481	-0.045115633	-0.271463328	0.102517705
Tha_ExN_CALB	Down	CNTN5	53942	Probable DEG	0.019434435	-0.157317614	0.199194991	-0.51383022	0.087683653
Tha_ExN_CALB	Down	PDE10A	10846	Probable DEG	0.325630673	-0.156783671	0.045210421	-0.358777763	0.414557985
Tha_ExN_CALB	Down	CNTN4	152330	Probable DEG	0.009299759	-0.151969323	-0.050655186	-0.253283459	0.066139337
Tha_ExN_CALB	Down	AUTS2	26053	Probable DEG	0.075178584	-0.116024216	-0.016019491	-0.216028941	0.167712814
Tha_ExN_CALB	Down	CUX2	23316	Probable DEG	0.000376642	-0.067820204	0.056225191	-0.191865599	0.019327291
Tha_ExN_CALB	Down	PTPRJ	5795	Probable DEG	0.621947602	-0.065475268	0.065857378	-0.196807914	0.678926268
Tha_ExN_CALB	Down	PITPNC1	26207	Probable DEG	0.825751839	-0.027066109	0.09231105	-0.146443268	0.854034644
Tha_ExN_CALB	Down	ROBO2	6092	Probable DEG	0.008533054	-0.011951794	0.434021422	-0.457925011	0.063890103
Tha_ExN_CALB	Down	KCND2	3751	Possible DEG	0.106802202	-0.233281304	0.013424456	-0.479987065	0.204110085
Tha_ExN_CALB	Down	DMD	1756	Possible DEG	0.048677522	-0.214401946	-0.030638349	-0.398165544	0.133148484
Tha_ExN_CALB	Down	RNF220	55182	Possible DEG	0.180200488	-0.212060731	0.004229714	-0.428351175	0.278373204
Tha_ExN_CALB	Down	KCNB2	9312	Possible DEG	0.106195005	-0.199327412	0.010745781	-0.409400604	0.20345772
Tha_ExN_CALB	Down	ANKS1A	23294	Possible DEG	0.00878953	-0.198279668	-0.07817202	-0.318387316	0.064806551
Tha_ExN_CALB	Down	ATXN1	6310	Possible DEG	0.000898919	-0.193379271	-0.098858312	-0.287900231	0.026325479
Tha_ExN_CALB	Down	GRM5	2915	Possible DEG	0.014723446	-0.187172715	-0.056246667	-0.318098764	0.078240553
Tha_ExN_CALB	Down	ARHGAP18	93663	Possible DEG	0.00232021	-0.184023797	-0.065050785	-0.302996809	0.037889063
Tha_ExN_CALB	Down	PHACTR2	9749	Possible DEG	0.034145627	-0.178631687	-0.007900107	-0.349363267	0.113031084
Tha_ExN_CALB	Down	ZBTB7C	201501	Possible DEG	0.001089544	-0.16698062	-0.052804105	-0.281157134	0.028044757
Tha_ExN_CALB	Down	INPP4B	8821	Possible DEG	0.248649101	-0.166652851	0.064092135	-0.397397837	0.343376841
Tha_ExN_CALB	Down	SEZ6L	23544	Possible DEG	0.003446223	-0.154295201	-0.019259778	-0.289330623	0.043951104
Tha_ExN_CALB	Down	RHOBTB1	9886	Possible DEG	0.018044652	-0.147375592	-0.030009725	-0.264741458	0.085176164
Tha_ExN_CALB	Down	TMEM108	66000	Possible DEG	0.110855078	-0.140821126	0.012138118	-0.29378037	0.208420618
Tha_ExN_CALB	Down	DGKI	9162	Possible DEG	0.069738088	-0.138731799	0.038879093	-0.316342691	0.160729422
Tha_ExN_CALB	Down	ENOX1	55068	Possible DEG	0.057258413	-0.132047562	0.007795852	-0.271890976	0.145016984
Tha_ExN_CALB	Down	RIMS1	22999	Possible DEG	0.025884137	-0.131178114	-0.018064664	-0.244291563	0.09968128
Tha_ExN_CALB	Down	QDPR	5860	Possible DEG	0.08533712	-0.1291328	-0.004082336	-0.254183264	0.179888016
Tha_ExN_CALB	Down	CYP27C1	339761	Possible DEG	0.001536392	-0.122135564	-0.034521687	-0.20974944	0.031466845
Tha_ExN_CALB	Down	TRPS1	7227	Possible DEG	0.008423602	-0.1180903	-0.004196752	-0.231983847	0.063552087
Tha_ExN_CALB	Down	SLC8A3	6547	Possible DEG	0.048764784	-0.111638677	-0.014490954	-0.208786401	0.133226967
Tha_ExN_CALB	Down	SYT9	143425	Possible DEG	0.064722677	-0.110351446	-0.025135696	-0.195567196	0.154633991
Tha_ExN_CALB	Down	SAMD5	389432	Possible DEG	0.462780056	-0.10414252	0.058864205	-0.267149245	0.537126179
Tha_ExN_CALB	Down	TOX	9760	Possible DEG	0.035645968	-0.102242096	0.018935219	-0.223419411	0.115458371
Tha_ExN_CALB	Down	POU2F1	5451	Possible DEG	0.025973007	-0.101211654	-0.012887182	-0.189536126	0.099689108
Tha_ExN_CALB	Down	TMEM163	81615	Possible DEG	0.091857391	-0.100107571	-0.008243725	-0.191971417	0.187156479
Tha_ExN_CALB	Down	NAV2	89797	Possible DEG	0.010665289	-0.092398006	-0.018553909	-0.166242102	0.069992097
Tha_ExN_CALB	Down	CELF2	10659	Possible DEG	0.101687921	-0.089316835	0.01005512	-0.18868879	0.198475788
Tha_ExN_CALB	Down	DLGAP4	22839	Possible DEG	0.085963212	-0.088517544	0.023053326	-0.200088414	0.180544763
Tha_ExN_CALB	Down	SASH1	23328	Possible DEG	0.198061698	-0.088070439	0.008199613	-0.184340491	0.295616338
Tha_ExN_CALB	Down	RSU1	6251	Possible DEG	0.089632726	-0.083469394	-0.008359016	-0.158579772	0.184474212
Tha_ExN_CALB	Down	RORA	6095	Possible DEG	0.187738388	-0.061506118	0.120413647	-0.243425883	0.285845376
Tha_ExN_CALB	Down	AKAP13	11214	Possible DEG	0.576594566	-0.055191423	0.070312956	-0.180695801	0.639731866
Tha_ExN_CALB	Down	PRKCH	5583	Possible DEG	0.792147208	-0.05332281	0.104183798	-0.210829419	0.824988656
Tha_ExN_CALB	Down	NR3C1	2908	Possible DEG	0.174534123	-0.038695603	0.066381091	-0.143772298	0.272751655
Tha_ExN_CALB	Down	GRIN2A	2903	Possible DEG	0.255002139	-0.032152314	0.166699819	-0.231004447	0.349084731
Tha_ExN_CALB	Down	PLEKHG1	57480	Possible DEG	0.731200757	-0.02256392	0.074837797	-0.119965637	0.773514992
Tha_ExN_CALB	Down	KALRN	8997	Possible DEG	0.007521534	-0.015327328	0.087077674	-0.117732331	0.060204724
Tha_ExN_CALB	Down	EFNA5	1946	Possible DEG	0.056190044	0.009696724	0.15851546	-0.139122011	0.143826468
Tha_ExN_CALB	Down	CTNND2	1501	Possible DEG	NA	NA	NA	NA	NA
Tha_ExN_CALB	Down	NRXN1	9378	Possible DEG	NA	NA	NA	NA	NA
Tha_ExN_CALB	Down	CADPS	8618	Possible DEG	NA	NA	NA	NA	NA
Tha_ExN_CALB	Up	GRIA3	2892	Probable DEG	0.518947684	0.066650858	0.185648919	-0.052347202	0.587700445
Tha_ExN_CALB	Up	CCDC85B	11007	Probable DEG	0.009600166	0.146995703	0.241488482	0.052502925	0.067078455
Tha_ExN_CALB	Up	CPE	1363	Probable DEG	0.037702617	0.15882215	0.272368968	0.045275331	0.118290802
Tha_ExN_CALB	Up	SARAF	51669	Probable DEG	0.032698322	0.160991782	0.280229025	0.04175454	0.111025359
Tha_ExN_CALB	Up	TERF2IP	54386	Probable DEG	2.49604E-05	0.165133192	0.224653292	0.105613092	0.006961157
Tha_ExN_CALB	Up	HMGCS1	3157	Probable DEG	0.000379879	0.167514513	0.250344311	0.084684715	0.01938229
Tha_ExN_CALB	Up	NDST3	9348	Probable DEG	0.036290833	0.175024758	0.298480528	0.051568989	0.116256406
Tha_ExN_CALB	Up	CANX	821	Probable DEG	0.009381338	0.183221788	0.300976395	0.065467181	0.066439084
Tha_ExN_CALB	Up	PKM	5315	Probable DEG	0.015539714	0.185375161	0.309246409	0.061503913	0.079962313
Tha_ExN_CALB	Up	UCHL1	7345	Probable DEG	0.046412723	0.187888388	0.325246146	0.05053063	0.130447911
Tha_ExN_CALB	Up	SEZ6L2	26470	Probable DEG	0.000197308	0.188704724	0.284437626	0.092971823	0.015733029
Tha_ExN_CALB	Up	SNCG	6623	Probable DEG	2.57391E-05	0.192360136	0.382486557	0.002233714	0.006961157
Tha_ExN_CALB	Up	PREPL	9581	Probable DEG	0.021668932	0.196301995	0.326844174	0.065759816	0.092269784
Tha_ExN_CALB	Up	OAZ1	4946	Probable DEG	0.000282005	0.200653744	0.293742084	0.107565403	0.016995035
Tha_ExN_CALB	Up	BEX3	27018	Probable DEG	0.001071882	0.205506944	0.320932994	0.090080894	0.027969641
Tha_ExN_CALB	Up	SYT4	6860	Probable DEG	0.001747101	0.20822447	0.31199658	0.104452361	0.033595845
Tha_ExN_CALB	Up	EIF4A2	1974	Probable DEG	0.008375829	0.2112238	0.342987801	0.079459799	0.063452696
Tha_ExN_CALB	Up	PSAP	5660	Probable DEG	0.000545165	0.217588251	0.400168801	0.0350077	0.021713038
Tha_ExN_CALB	Up	PEG3	5178	Probable DEG	0.066464768	0.218175971	0.409944713	0.026407228	0.156727897
Tha_ExN_CALB	Up	YWHAH	7533	Probable DEG	0.000254633	0.219749306	0.320286871	0.119211741	0.016802803
Tha_ExN_CALB	Up	TOMM20	9804	Probable DEG	0.013153613	0.226759461	0.364935113	0.088583809	0.075727311
Tha_ExN_CALB	Up	PNMA2	10687	Probable DEG	0.001501551	0.22946512	0.352505051	0.106425189	0.031156464
Tha_ExN_CALB	Up	DDX24	57062	Probable DEG	0.000110719	0.234139735	0.335593262	0.132686208	0.012673709
Tha_ExN_CALB	Up	RTN4	57142	Probable DEG	0.005747281	0.239296745	0.375061707	0.103531782	0.053891732
Tha_ExN_CALB	Up	PRNP	5621	Probable DEG	0.026466773	0.24739808	0.410420771	0.084375389	0.100468213
Tha_ExN_CALB	Up	TUBB3	10381	Probable DEG	0.013861397	0.248542675	0.400040142	0.097045208	0.077284527
Tha_ExN_CALB	Up	CALM3	808	Probable DEG	0.084951675	0.252451747	0.475716785	0.029186709	0.179570103
Tha_ExN_CALB	Up	FAIM2	23017	Probable DEG	0.021452771	0.254080725	0.422052101	0.086109349	0.091873367
Tha_ExN_CALB	Up	YWHAB	7529	Probable DEG	0.044782004	0.256608931	0.452866415	0.060351448	0.128118247
Tha_ExN_CALB	Up	SV2A	9900	Probable DEG	0.001521441	0.261274956	0.419158405	0.103391507	0.03135753
Tha_ExN_CALB	Up	PEBP1	5037	Probable DEG	0.013603555	0.274925886	0.461507784	0.088343987	0.076736327
Tha_ExN_CALB	Up	MAP1B	4131	Probable DEG	0.043933778	0.275237853	0.508523566	0.04195214	0.127061447
Tha_ExN_CALB	Up	THY1	7070	Probable DEG	0.005847515	0.284364798	0.509699436	0.05903016	0.054399899
Tha_ExN_CALB	Up	BEX1	55859	Probable DEG	0.00012214	0.293937118	0.419843584	0.168030653	0.012673709
Tha_ExN_CALB	Up	MAP1A	4130	Probable DEG	1.30816E-07	0.295970877	0.394081764	0.197859989	0.001108716
Tha_ExN_CALB	Up	GRID2	2895	Probable DEG	0.00057055	0.309713203	0.479300919	0.140125487	0.021713038
Tha_ExN_CALB	Up	CALM1	801	Probable DEG	0.01735735	0.309961369	0.634672612	-0.014749874	0.084026222
Tha_ExN_CALB	Up	CAMK2N1	55450	Probable DEG	0.000402417	0.338578711	0.503540905	0.173616516	0.020173567
Tha_ExN_CALB	Up	CALB2	794	Probable DEG	0.011224918	0.367516681	0.746369974	-0.011336611	0.071233866
Tha_ExN_CALB	Up	TUBA1B	10376	Probable DEG	0.017976235	0.373493415	0.634877661	0.11210917	0.085176164
Tha_ExN_CALB	Up	SERINC1	57515	Probable DEG	0.007027462	0.393795611	1.106609894	-0.319018672	0.058587699
Tha_ExN_CALB	Up	ATP1B1	481	Probable DEG	0.000238927	0.514746653	0.753911839	0.275581467	0.016802803
Tha_ExN_CALB	Up	NEFL	4747	Probable DEG	0.000538834	0.632803204	1.363576803	-0.097970396	0.021713038
Tha_ExN_CALB	Up	PDE1A	5136	Possible DEG	0.097924716	-0.006383118	0.2927295	-0.305495736	0.19422525
Tha_ExN_CALB	Up	UQCRB	7381	Possible DEG	0.00138172	0.053069366	0.272034834	-0.165896101	0.030170035
Tha_ExN_CALB	Up	TMEM41B	440026	Possible DEG	0.025699738	0.054357321	0.106915672	0.001798971	0.099299445
Tha_ExN_CALB	Up	GABRG2	2566	Possible DEG	0.491565927	0.069933062	0.190007751	-0.050141626	0.563585024
Tha_ExN_CALB	Up	NSG2	51617	Possible DEG	0.387589988	0.072180022	0.174078596	-0.029718553	0.468865444
Tha_ExN_CALB	Up	CALB1	793	Possible DEG	0.05567893	0.076830185	0.174774743	-0.021114372	0.143156578
Tha_ExN_CALB	Up	ACSL3	2181	Possible DEG	0.153614981	0.077717326	0.186321684	-0.030887031	0.252288981
Tha_ExN_CALB	Up	SCN3B	55800	Possible DEG	0.182021544	0.079841164	0.164358859	-0.00467653	0.280153136
Tha_ExN_CALB	Up	C8orf34	116328	Possible DEG	0.288534744	0.083211369	0.198841004	-0.032418265	0.38077697
Tha_ExN_CALB	Up	OCIAD1	54940	Possible DEG	0.026384891	0.088825836	0.153547244	0.024104428	0.100397267
Tha_ExN_CALB	Up	RB1CC1	9821	Possible DEG	0.008815655	0.094063455	0.151341162	0.036785748	0.064874178
Tha_ExN_CALB	Up	ARHGAP5	394	Possible DEG	0.002376386	0.097332252	0.169515745	0.02514876	0.038262141
Tha_ExN_CALB	Up	PCDH10	57575	Possible DEG	0.06063264	0.09737462	0.181666692	0.013082548	0.149480532
Tha_ExN_CALB	Up	CREG2	200407	Possible DEG	0.142304484	0.100620614	0.20184008	-0.000598852	0.241129959
Tha_ExN_CALB	Up	RAB11A	8766	Possible DEG	0.238410876	0.101422956	0.220940393	-0.018094481	0.333811304
Tha_ExN_CALB	Up	IDI1	3422	Possible DEG	0.004309185	0.102015768	0.156698592	0.047332944	0.047612559
Tha_ExN_CALB	Up	HSPA4L	22824	Possible DEG	0.034066287	0.103495523	0.17799673	0.028994316	0.112898663
Tha_ExN_CALB	Up	ATP1A3	478	Possible DEG	0.097952517	0.103615622	0.270914952	-0.063683707	0.194246829
Tha_ExN_CALB	Up	SAMD4A	23034	Possible DEG	0.219621578	0.10372929	0.235593915	-0.028135335	0.316780465
Tha_ExN_CALB	Up	FAM153A	285596	Possible DEG	0.000366344	0.105015283	0.164776543	0.045254024	0.019030006
Tha_ExN_CALB	Up	HSPD1	3329	Possible DEG	1.65701E-05	0.108274097	0.151918226	0.064629969	0.005764376
Tha_ExN_CALB	Up	TSPAN7	7102	Possible DEG	0.106011793	0.109596501	0.207535798	0.011657204	0.20327633
Tha_ExN_CALB	Up	PURA	5813	Possible DEG	0.114968422	0.110936652	0.210975795	0.010897509	0.212122043
Tha_ExN_CALB	Up	NSF	4905	Possible DEG	0.119191444	0.110939479	0.227708027	-0.005829069	0.216727838
Tha_ExN_CALB	Up	SKP1	6500	Possible DEG	0.000421103	0.114747869	0.165409636	0.064086103	0.020326197
Tha_ExN_CALB	Up	MEF2C	4208	Possible DEG	0.002550094	0.117557324	0.227659547	0.0074551	0.039295405
Tha_ExN_CALB	Up	PSIP1	11168	Possible DEG	0.007843739	0.118744349	0.200107474	0.037381224	0.061403367
Tha_ExN_CALB	Up	HACD3	51495	Possible DEG	0.006987898	0.119273834	0.186178325	0.052369343	0.058555527
Tha_ExN_CALB	Up	MDH1	4190	Possible DEG	5.81872E-05	0.123413187	0.176914904	0.069911469	0.010437333
Tha_ExN_CALB	Up	NEMF	9147	Possible DEG	0.001057424	0.123725789	0.203794298	0.04365728	0.027969641
Tha_ExN_CALB	Up	ZNF483	158399	Possible DEG	0.02719883	0.124664999	0.211379864	0.037950134	0.101885889
Tha_ExN_CALB	Up	HMGCR	3156	Possible DEG	0.015334812	0.124959026	0.204496697	0.045421356	0.079657755
Tha_ExN_CALB	Up	KIF3A	11127	Possible DEG	0.006127555	0.126319707	0.19528652	0.057352894	0.055488208
Tha_ExN_CALB	Up	REEP5	7905	Possible DEG	0.102794866	0.127131826	0.238368406	0.015895246	0.199574702
Tha_ExN_CALB	Up	NUDT3	11165	Possible DEG	0.109699307	0.129321301	0.243388362	0.01525424	0.207231866
Tha_ExN_CALB	Up	FXYD6	53826	Possible DEG	0.115883827	0.13052086	0.249268029	0.011773691	0.213162367
Tha_ExN_CALB	Up	PRKAR1A	5573	Possible DEG	0.098843567	0.13083312	0.257182219	0.004484021	0.195170992
Tha_ExN_CALB	Up	ARF1	375	Possible DEG	0.020557541	0.132385131	0.218072089	0.046698172	0.090143677
Tha_ExN_CALB	Up	GCC2	9648	Possible DEG	0.00072194	0.132525305	0.191511063	0.073539547	0.023745808
Tha_ExN_CALB	Up	TSPYL2	64061	Possible DEG	0.000120727	0.133104164	0.191518702	0.074689626	0.012673709
Tha_ExN_CALB	Up	CRIM1	51232	Possible DEG	0.039791646	0.134694438	0.232173094	0.037215782	0.121008767
Tha_ExN_CALB	Up	ATP1A1	476	Possible DEG	0.015068969	0.134904611	0.218481677	0.051327546	0.079193333
Tha_ExN_CALB	Up	G3BP2	9908	Possible DEG	0.005953298	0.134947136	0.213565413	0.05632886	0.054978324
Tha_ExN_CALB	Up	ATP6V1B2	526	Possible DEG	0.105149458	0.135709604	0.255949277	0.01546993	0.202264709
Tha_ExN_CALB	Up	NDFIP1	80762	Possible DEG	0.030311953	0.136874169	0.233079282	0.040669056	0.107086982
Tha_ExN_CALB	Up	USP22	23326	Possible DEG	0.013953072	0.13704952	0.223986221	0.05011282	0.077419658
Tha_ExN_CALB	Up	MTCH1	23787	Possible DEG	0.015439726	0.137887363	0.225932574	0.049842151	0.07976013
Tha_ExN_CALB	Up	TMEM59L	25789	Possible DEG	0.000736597	0.13830291	0.207609909	0.068995912	0.023887374
Tha_ExN_CALB	Up	VDAC1	7416	Possible DEG	0.000276851	0.139022709	0.201292876	0.076752542	0.016995035
Tha_ExN_CALB	Up	DYNLL1	8655	Possible DEG	0.002246227	0.139974965	0.219654199	0.060295732	0.037599745
Tha_ExN_CALB	Up	ATP6V1G1	9550	Possible DEG	0.00617703	0.140026362	0.217089233	0.062963491	0.05557675
Tha_ExN_CALB	Up	TIAM1	7074	Possible DEG	0.040136946	0.140758123	0.242878857	0.038637388	0.121415582
Tha_ExN_CALB	Up	UQCRH	7388	Possible DEG	0.015492939	0.140894879	0.227974714	0.053815043	0.079864812
Tha_ExN_CALB	Up	GUCY1B1	2983	Possible DEG	0.048436698	0.141059284	0.248391378	0.03372719	0.132868169
Tha_ExN_CALB	Up	EIF4G2	1982	Possible DEG	0.010670891	0.142929494	0.248568088	0.0372909	0.069992097
Tha_ExN_CALB	Up	STXBP1	6812	Possible DEG	0.001396681	0.143571199	0.218177131	0.068965267	0.030195659
Tha_ExN_CALB	Up	SYNGR3	9143	Possible DEG	0.002801156	0.144146383	0.220300629	0.067992138	0.040751718
Tha_ExN_CALB	Up	FKBP8	23770	Possible DEG	0.00368814	0.144331822	0.234026204	0.054637441	0.044876496
Tha_ExN_CALB	Up	PLD3	23646	Possible DEG	0.00348773	0.14533435	0.249506028	0.041162673	0.044080491
Tha_ExN_CALB	Up	NAP1L5	266812	Possible DEG	0.00115194	0.146203952	0.219079696	0.073328207	0.028317492
Tha_ExN_CALB	Up	SULT4A1	25830	Possible DEG	0.002873271	0.148196072	0.22298189	0.073410254	0.040924511
Tha_ExN_CALB	Up	INPP5F	22876	Possible DEG	0.035653304	0.148305041	0.25850793	0.038102152	0.115458371
Tha_ExN_CALB	Up	HCN1	348980	Possible DEG	0.031163291	0.148305054	0.25214687	0.044463237	0.108050312
Tha_ExN_CALB	Up	HPCAL4	51440	Possible DEG	0.025158597	0.148602976	0.250147497	0.047058455	0.098640946
Tha_ExN_CALB	Up	NDRG4	65009	Possible DEG	0.06231088	0.148855601	0.264098163	0.033613039	0.151360327
Tha_ExN_CALB	Up	BEX2	84707	Possible DEG	0.000100066	0.15000307	0.211045628	0.088960511	0.012673709
Tha_ExN_CALB	Up	KLC1	3831	Possible DEG	0.005981489	0.15039185	0.234852513	0.065931187	0.055066158
Tha_ExN_CALB	Up	TIMP2	7077	Possible DEG	0.03138528	0.151684803	0.266070966	0.037298641	0.10846662
Tha_ExN_CALB	Up	NUCKS1	64710	Possible DEG	0.08603938	0.152353519	0.283286038	0.021421001	0.180572592
Tha_ExN_CALB	Up	STMN1	3925	Possible DEG	0.027602837	0.15241374	0.25763332	0.047194159	0.102517705
Tha_ExN_CALB	Up	CAMK2B	816	Possible DEG	0.018546085	0.154042709	0.253093851	0.054991566	0.08602386
Tha_ExN_CALB	Up	SCN2B	6327	Possible DEG	0.004698931	0.154227057	0.236683249	0.071770865	0.049324603
Tha_ExN_CALB	Up	MORF4L1	10933	Possible DEG	0.016109548	0.155010764	0.265880113	0.044141415	0.081268398
Tha_ExN_CALB	Up	CADM3	57863	Possible DEG	0.021541926	0.155818794	0.256943961	0.054693627	0.09212609
Tha_ExN_CALB	Up	EID1	23741	Possible DEG	0.00186403	0.156828925	0.245383819	0.06827403	0.034682447
Tha_ExN_CALB	Up	KIDINS220	57498	Possible DEG	0.039469196	0.157137468	0.284347925	0.029927012	0.120457138
Tha_ExN_CALB	Up	SERINC3	10955	Possible DEG	0.013704997	0.158285147	0.257669415	0.058900879	0.077048661
Tha_ExN_CALB	Up	INA	9118	Possible DEG	0.00332753	0.15957805	0.243126311	0.07602979	0.043212715
Tha_ExN_CALB	Up	SELENOW	6415	Possible DEG	0.014258707	0.160214949	0.267286559	0.05314334	0.077504712
Tha_ExN_CALB	Up	NGRN	51335	Possible DEG	0.010599211	0.160513151	0.255472904	0.065553398	0.069850137
Tha_ExN_CALB	Up	SYP	6855	Possible DEG	0.003414366	0.160530457	0.251851573	0.069209341	0.04374657
Tha_ExN_CALB	Up	DNAJA1	3301	Possible DEG	0.000554307	0.161244688	0.250318134	0.072171243	0.021713038
Tha_ExN_CALB	Up	EML6	400954	Possible DEG	0.005585171	0.162370647	0.296614439	0.028126855	0.053165646
Tha_ExN_CALB	Up	KIF1A	547	Possible DEG	0.000935172	0.162404785	0.234359896	0.090449673	0.026821781
Tha_ExN_CALB	Up	GPX4	2879	Possible DEG	0.007356978	0.162923982	0.282618146	0.043229818	0.059703509
Tha_ExN_CALB	Up	BTBD8	284697	Possible DEG	0.000212815	0.164602727	0.232359708	0.096845747	0.016287421
Tha_ExN_CALB	Up	EPB41L1	2036	Possible DEG	0.022278824	0.167356767	0.281453724	0.05325981	0.093105532
Tha_ExN_CALB	Up	SPOCK3	50859	Possible DEG	0.149735426	0.167587112	0.342919457	-0.007745234	0.248413792
Tha_ExN_CALB	Up	DNM1	1759	Possible DEG	0.003621106	0.168552978	0.254593438	0.082512517	0.044755617
Tha_ExN_CALB	Up	SYT11	23208	Possible DEG	0.031086188	0.168633233	0.303161675	0.034104791	0.107978651
Tha_ExN_CALB	Up	PTPRT	11122	Possible DEG	2.84163E-05	0.170747256	0.255248639	0.086245872	0.007095424
Tha_ExN_CALB	Up	CCK	885	Possible DEG	0.006153003	0.170918114	0.26539796	0.076438267	0.055488208
Tha_ExN_CALB	Up	BEX4	56271	Possible DEG	0.003529646	0.17109356	0.259218216	0.082968905	0.044236177
Tha_ExN_CALB	Up	SLC17A6	57084	Possible DEG	0.079073111	0.171363171	0.320728133	0.021998209	0.172413255
Tha_ExN_CALB	Up	NCDN	23154	Possible DEG	0.004636319	0.172764172	0.269939604	0.07558874	0.049100497
Tha_ExN_CALB	Up	PGRMC1	10857	Possible DEG	0.06514514	0.173307157	0.314548952	0.032065361	0.15512678
Tha_ExN_CALB	Up	OLFM1	10439	Possible DEG	0.000408049	0.173619869	0.2483242	0.098915538	0.020273035
Tha_ExN_CALB	Up	SEC62	7095	Possible DEG	0.00769567	0.173985697	0.280105544	0.067865849	0.060668786
Tha_ExN_CALB	Up	SPOCK2	9806	Possible DEG	0.012682677	0.174350287	0.279130442	0.069570132	0.074780463
Tha_ExN_CALB	Up	RPL15	6138	Possible DEG	0.01182124	0.174512498	0.306391654	0.042633341	0.072812159
Tha_ExN_CALB	Up	TCAF1	9747	Possible DEG	0.00152092	0.175304853	0.257568928	0.093040778	0.03135753
Tha_ExN_CALB	Up	PJA2	9867	Possible DEG	0.002208541	0.176247416	0.290697343	0.06179749	0.037285363
Tha_ExN_CALB	Up	SLC12A5	57468	Possible DEG	0.002513353	0.179579806	0.276800993	0.082358618	0.039165654
Tha_ExN_CALB	Up	ENO2	2026	Possible DEG	0.008125386	0.182605878	0.301587379	0.063624377	0.062438226
Tha_ExN_CALB	Up	TSPYL1	7259	Possible DEG	0.005664582	0.18432902	0.287676297	0.080981743	0.053566232
Tha_ExN_CALB	Up	DYNC1H1	1778	Possible DEG	5.15245E-06	0.184645943	0.264270959	0.105020926	0.003518819
Tha_ExN_CALB	Up	ATP6V0E2	155066	Possible DEG	0.026222312	0.188300995	0.322706558	0.053895431	0.100110457
Tha_ExN_CALB	Up	GRIN1	2902	Possible DEG	0.005278908	0.191702488	0.305034819	0.078370156	0.051799416
Tha_ExN_CALB	Up	TAGLN3	29114	Possible DEG	0.001705466	0.193501956	0.288926779	0.098077133	0.033287641
Tha_ExN_CALB	Up	ACTG1	71	Possible DEG	0.013327842	0.19747838	0.565805197	-0.170848436	0.075893904
Tha_ExN_CALB	Up	USP11	8237	Possible DEG	5.38897E-06	0.204810688	0.290538286	0.119083091	0.003518819
Tha_ExN_CALB	Up	PGM2L1	283209	Possible DEG	0.004984148	0.209563457	0.332972194	0.08615472	0.050421989
Tha_ExN_CALB	Up	PCDH7	5099	Possible DEG	0.079962055	0.272255075	0.505268005	0.039242145	0.173659552
Tha_ExN_CALB	Up	DKK3	27122	Possible DEG	0.000531137	0.284809519	0.452505489	0.117113548	0.021713038
Tha_Micro_1	Down	SYNDIG1	79953	Probable DEG	0.032641908	-0.274131614	0.03289169	-0.581154918	0.37012739
Tha_Micro_1	Down	CYFIP1	23191	Probable DEG	0.003167111	-0.209591456	-0.066372181	-0.352810732	0.20034688
Tha_Micro_1	Down	OXR1	55074	Probable DEG	0.012353918	-0.203201845	-0.07459434	-0.331809349	0.277452103
Tha_Micro_1	Down	TIAM1	7074	Probable DEG	0.071752573	-0.187614457	-0.025562023	-0.34966689	0.447553003
Tha_Micro_1	Down	FAM149A	25854	Probable DEG	0.01764846	-0.176457438	-0.03581602	-0.317098856	0.305851505
Tha_Micro_1	Down	PADI2	11240	Probable DEG	0.014968977	-0.173516315	-0.033974762	-0.313057868	0.293864644
Tha_Micro_1	Down	DIP2B	57609	Probable DEG	0.000863481	-0.126905612	-0.070145948	-0.183665276	0.125252664
Tha_Micro_1	Down	ABR	29	Probable DEG	0.049330269	-0.124869415	-0.015703089	-0.234035742	0.409485021
Tha_Micro_1	Down	FAM135A	57579	Probable DEG	0.099016304	-0.108336255	0.017226767	-0.233899278	0.50229114
Tha_Micro_1	Down	GCNT2	2651	Probable DEG	0.157699527	-0.081321894	0.086297406	-0.248941195	0.560590151
Tha_Micro_1	Down	PRKCB	5579	Possible DEG	0.007146556	-0.230304553	-0.080518297	-0.38009081	0.231487836
Tha_Micro_1	Down	JMJD1C	221037	Possible DEG	2.47189E-05	-0.159899964	-0.103647902	-0.216152027	0.07279699
Tha_Micro_1	Down	JAZF1	221895	Possible DEG	0.393085262	-0.156994805	0.072333153	-0.386322763	0.722443242
Tha_Micro_1	Down	DENND4A	10260	Possible DEG	0.000302759	-0.134867911	-0.078232425	-0.191503396	0.083210923
Tha_Micro_1	Down	SMG1	23049	Possible DEG	0.001723401	-0.134532698	-0.07229603	-0.196769366	0.176462793
Tha_Micro_1	Down	CCDC88A	55704	Possible DEG	0.011092699	-0.131955475	-0.034996287	-0.228914664	0.262108921
Tha_Micro_1	Down	MTHFD1L	25902	Possible DEG	0.131126174	-0.131698532	-0.008196657	-0.255200408	0.534536208
Tha_Micro_1	Down	LRCH1	23143	Possible DEG	0.00063989	-0.130899107	-0.070971223	-0.19082699	0.111383523
Tha_Micro_1	Down	TTC17	55761	Possible DEG	0.000299512	-0.12154277	-0.067189501	-0.175896038	0.083210923
Tha_Micro_1	Down	RNF130	55819	Possible DEG	0.056489027	-0.11391302	-0.00415039	-0.223675651	0.413153853
Tha_Micro_1	Down	CTTNBP2NL	55917	Possible DEG	0.144392552	-0.109355817	0.018327321	-0.237038954	0.549182555
Tha_Micro_1	Down	INPP5D	3635	Possible DEG	0.013450738	-0.106879957	-0.038939137	-0.174820776	0.286692867
Tha_Micro_1	Down	LRRC8C	84230	Possible DEG	0.003920169	-0.104950902	-0.027534189	-0.182367616	0.207849802
Tha_Micro_1	Down	MYOF	26509	Possible DEG	0.035348822	-0.104094649	-0.018581613	-0.189607684	0.373625713
Tha_Micro_1	Down	ARHGAP21	57584	Possible DEG	0.176374236	-0.102373574	0.002967828	-0.207714977	0.574205899
Tha_Micro_1	Down	SPECC1	92521	Possible DEG	0.061880288	-0.101812361	0.00466532	-0.208290043	0.422967308
Tha_Micro_1	Down	NCOA2	10499	Possible DEG	0.015543759	-0.095536815	-0.014486628	-0.176587001	0.297942681
Tha_Micro_1	Down	TRAF3IP3	80342	Possible DEG	0.132323197	-0.094872413	0.012198526	-0.201943352	0.53718049
Tha_Micro_1	Down	SAMHD1	25939	Possible DEG	0.09577312	-0.092012606	-0.008473522	-0.175551689	0.49468569
Tha_Micro_1	Down	TBC1D12	23232	Possible DEG	0.064819095	-0.089687004	-0.002464175	-0.176909833	0.431216113
Tha_Micro_1	Down	MACF1	23499	Possible DEG	0.019774237	-0.085282062	-0.028803851	-0.141760273	0.312246286
Tha_Micro_1	Down	JAK2	3717	Possible DEG	0.035135128	-0.085004683	-0.004584495	-0.16542487	0.372779388
Tha_Micro_1	Down	ATRX	546	Possible DEG	0.091827648	-0.078124405	-0.009154262	-0.147094547	0.486997831
Tha_Micro_1	Down	DAAM1	23002	Possible DEG	0.07370465	-0.076424713	-0.00516187	-0.147687555	0.452305441
Tha_Micro_1	Down	KRCC1	51315	Possible DEG	0.007173975	-0.076397408	-0.026066097	-0.126728719	0.231487836
Tha_Micro_1	Down	TBC1D22A	25771	Possible DEG	0.017397829	-0.076330155	-0.025944605	-0.126715704	0.304248458
Tha_Micro_1	Down	TRIO	7204	Possible DEG	0.019689999	-0.07567851	-0.022945883	-0.128411137	0.312246286
Tha_Micro_1	Down	USP6NL	9712	Possible DEG	0.589809065	-0.075634111	0.071573995	-0.222842218	0.823304715
Tha_Micro_1	Down	ZFHX3	463	Possible DEG	0.059390836	-0.075523718	-0.01492957	-0.136117866	0.419223395
Tha_Micro_1	Down	PBRM1	55193	Possible DEG	0.041333877	-0.074934315	-0.019517866	-0.130350764	0.393161209
Tha_Micro_1	Down	BTBD7	55727	Possible DEG	0.006867532	-0.073697454	-0.012688319	-0.134706589	0.231487836
Tha_Micro_1	Down	ARHGAP12	94134	Possible DEG	0.259629678	-0.072030122	0.013017538	-0.157077782	0.639380946
Tha_Micro_1	Down	ZNF609	23060	Possible DEG	0.112682823	-0.057842619	0.006124418	-0.121809656	0.51728408
Tha_Micro_1	Down	KCNQ1	3784	Possible DEG	0.40956634	-0.056548285	0.038231492	-0.151328061	0.733203781
Tha_Micro_1	Down	AKAP10	11216	Possible DEG	0.222069362	-0.047981344	0.013943462	-0.10990615	0.613244953
Tha_Micro_1	Down	HPS3	84343	Possible DEG	0.109735646	-0.04582453	0.041888449	-0.133537509	0.516592667
Tha_Micro_1	Down	ITGAX	3687	Possible DEG	0.661852706	-0.045450933	0.097952271	-0.188854138	0.855936181
Tha_Micro_1	Down	CHD9	80205	Possible DEG	0.044074899	-0.045262942	-0.003041204	-0.087484681	0.400928139
Tha_Micro_1	Down	WDR70	55100	Possible DEG	0.084771902	-0.040336454	0.044782534	-0.125455443	0.470383979
Tha_Micro_1	Down	PKN2	5586	Possible DEG	0.448729524	-0.040031285	0.021373452	-0.101436023	0.753461599
Tha_Micro_1	Down	CYSLTR1	10800	Possible DEG	0.162368225	-0.039788258	0.038873634	-0.11845015	0.560969705
Tha_Micro_1	Down	ZMYND8	23613	Possible DEG	0.202272832	-0.037601424	0.025189272	-0.10039212	0.597999002
Tha_Micro_1	Down	RGS12	6002	Possible DEG	0.038295435	-0.029730055	0.055975408	-0.115435518	0.384950044
Tha_Micro_1	Down	OSBPL6	114880	Possible DEG	0.071513712	-0.023843511	0.05363508	-0.101322102	0.44696214
Tha_Micro_1	Down	SYT17	51760	Possible DEG	0.222001357	-0.021705809	0.051323038	-0.094734656	0.613244953
Tha_Micro_1	Up	PROCR	10544	Possible DEG	0.000424029	0.097064836	0.138984866	0.055144806	0.092075384
Tha_Micro_1	Up	SUMF1	285362	Possible DEG	0.05860131	0.097748498	0.174748081	0.020748916	0.419087348
