# Supplementary material for: Disturbances of paraventricular thalamic nucleus neurons in bipolar disorder revealed by single-nucleus analysis
Source: Nat Commun. 2026 Jan 7;17:1338. doi: 10.1038/s41467-025-68094-5 (PMC12873406; doi:10.1038/s41467-025-68094-5)
Supplement: Supplementary file 3 — Supplementary Data 1-31 [file 41467_2025_68094_MOESM3_ESM.zip › SupplementaryData/DataS30.lowPMI.GSEA.txt]

#### GSEA results using only low-PMI samples
Cluster	Direction	ONTOLOGY	ID	Description	setSize	enrichmentScore	NES	pvalue	p.adjust	qvalue	rank	leading_edge	core_enrichment_gene
Tha_ExN_CALB	Down	MF	GO:0015079	potassium ion transmembrane transporter activity	20	0.879044142	1.673600276	4.80923829983253e-06	0.000175441	0.000149137	233	tags=55%, list=8%, signal=51%	KCNC2/KCNQ3/KCNH7/KCND2/KCNB2/KCNIP4/KCNH5/KCNK2/SLC12A2/KCNK10/KCNMA1
Tha_ExN_CALB	Down	BP	GO:0071805	potassium ion transmembrane transport	29	0.838752418	1.61428314	2.83753319315996e-06	0.000112514	9.56449975634923e-05	294	tags=52%, list=10%, signal=47%	KCNC2/KCNQ3/KCNH7/KCND2/KCNB2/KCNIP4/RGS7/KCNH5/NETO1/NOS1AP/KCNK2/SLC12A2/KCNK10/KCNMA1/AKAP6
Tha_ExN_CALB	Down	MF	GO:0044325	transmembrane transporter binding	20	0.8282887	1.576967674	0.000184967	0.00324404	0.002757659	373	tags=55%, list=12%, signal=49%	KCNC2/PDE4D/FGF12/FGF13/RIMS1/KCNH5/CAMK2D/SLC8A1/AKAP6/PACS1/RIMS2
Tha_ExN_CALB	Down	BP	GO:0006813	potassium ion transport	31	0.823265766	1.590739964	6.25611116932365e-06	0.000215305	0.000183024	294	tags=48%, list=10%, signal=44%	KCNC2/KCNQ3/KCNH7/KCND2/KCNB2/KCNIP4/RGS7/KCNH5/NETO1/NOS1AP/KCNK2/SLC12A2/KCNK10/KCNMA1/AKAP6
Tha_ExN_CALB	Down	MF	GO:0005546	phosphatidylinositol-4,5-bisphosphate binding	20	0.818142103	1.557649706	0.000344393	0.005025377	0.004271918	209	tags=40%, list=7%, signal=38%	PLCB1/PARD3/SESTD1/GSN/FRMPD4/SYT9/MYO1B/ASAP1
Tha_ExN_CALB	Down	BP	GO:0070252	actin-mediated cell contraction	20	0.811656528	1.545301908	0.000527165	0.006819493	0.005797041	218	tags=45%, list=7%, signal=42%	PDE4D/CACNA1C/FGF12/FGF13/GSN/CAMK2D/NOS1AP/CACNB2/CACNA2D1
Tha_ExN_CALB	Down	MF	GO:0022843	voltage-gated monoatomic cation channel activity	29	0.800887161	1.541406752	6.03519176872149e-05	0.001280022	0.001088107	288	tags=52%, list=9%, signal=47%	KCNC2/KCNQ3/KCNH7/KCND2/KCNB2/CACNA1C/CACNA2D3/KCNH5/KCNK2/KCNK10/CACNB2/CACNA2D1/KCNMA1/SCN9A/CACNA1B
Tha_ExN_CALB	Down	MF	GO:1902936	phosphatidylinositol bisphosphate binding	24	0.795302065	1.528041432	0.000358077	0.005142774	0.004371714	375	tags=42%, list=12%, signal=37%	PLCB1/PARD3/SESTD1/GSN/FRMPD4/SYT9/MYO1B/ASAP1/CLVS1/PLCZ1
Tha_ExN_CALB	Down	BP	GO:0060048	cardiac muscle contraction	23	0.794488698	1.521826059	0.00027141	0.004231212	0.003596823	284	tags=48%, list=9%, signal=44%	DMD/PDE4D/CACNA1C/FGF12/FGF13/GSN/CAMK2D/NOS1AP/CACNB2/CACNA2D1/SLC8A1
Tha_ExN_CALB	Down	BP	GO:0001508	action potential	30	0.793938493	1.53305064	0.000104346	0.002091502	0.001777921	294	tags=47%, list=10%, signal=43%	KCNC2/KCNQ3/KCNH7/KCND2/DMD/CACNA1C/FGF12/FGF13/CAMK2D/NOS1AP/CACNB2/CACNA2D1/SLC8A1/AKAP6
Tha_ExN_CALB	Down	BP	GO:2001257	regulation of cation channel activity	20	0.792355332	1.508554621	0.001446488	0.015429209	0.013115896	294	tags=50%, list=10%, signal=45%	DMD/PDE4D/FGF12/FGF13/NETO1/CAMK2D/NOS1AP/CACNB2/CACNA2D1/AKAP6
Tha_ExN_CALB	Down	BP	GO:0007605	sensory perception of sound	24	0.789662872	1.517206656	0.000554668	0.007124753	0.006056534	171	tags=29%, list=6%, signal=28%	KCNQ3/LHFPL3/GRM7/CNTN5/LRP2/PCDH15/NAV2
Tha_ExN_CALB	Down	MF	GO:0005244	voltage-gated monoatomic ion channel activity	35	0.779652831	1.51483312	5.69677994476754e-05	0.001237015	0.001051548	288	tags=49%, list=9%, signal=44%	KCNC2/KCNQ3/KCNH7/KCND2/KCNB2/KCNIP4/CACNA1C/CACNA2D3/KCNH5/KCNK2/KCNK10/CACNB2/CACNA2D1/KCNMA1/SCN9A/GRIN2B/CACNA1B
Tha_ExN_CALB	Down	MF	GO:0022832	voltage-gated channel activity	35	0.779652831	1.51483312	5.69677994476754e-05	0.001237015	0.001051548	288	tags=49%, list=9%, signal=44%	KCNC2/KCNQ3/KCNH7/KCND2/KCNB2/KCNIP4/CACNA1C/CACNA2D3/KCNH5/KCNK2/KCNK10/CACNB2/CACNA2D1/KCNMA1/SCN9A/GRIN2B/CACNA1B
Tha_ExN_CALB	Down	BP	GO:0031644	regulation of nervous system process	31	0.778390588	1.504030735	0.000193851	0.003335707	0.002835582	373	tags=65%, list=12%, signal=57%	FGF12/CARTPT/PARD3/TMEM108/RIMS1/CELF4/SLC8A3/NETO1/GRM1/DLGAP4/NLGN1/GRIN2B/CUX2/CHRNA7/SYNE1/APP/MGLL/GRIN2D/TENM4/RIMS2
Tha_ExN_CALB	Down	BP	GO:0098742	cell-cell adhesion via plasma-membrane adhesion molecules	52	0.776357973	1.531412097	8.30141664983733e-07	4.20605110258425e-05	3.5754347149738e-05	496	tags=50%, list=16%, signal=43%	KIRREL3/ROBO1/NTNG1/TENM1/CDH18/ADGRL3/CNTN4/LRFN5/CDH9/PCDH15/CDH8/IL1RAPL1/ATP2C1/DCHS2/ACVR1/NLGN1/EMB/IL1RAP/TENM3/CDH2/TENM4/NECTIN3/CDH6/DAB1/CDH11/CRB1
Tha_ExN_CALB	Down	CC	GO:0099634	postsynaptic specialization membrane	31	0.774956309	1.497394914	0.000239241	0.00386173	0.003282738	486	tags=65%, list=16%, signal=55%	LRRTM3/KCND2/SORCS3/GRM5/SHISA9/CACNA1C/GABRB1/LRFN5/NETO1/GRM1/NLGN1/NETO2/GRIN2B/CHRNA7/GRIN2D/GABRA2/GRIA4/NECTIN3/SLC16A7/SORCS2
Tha_ExN_CALB	Down	BP	GO:0006937	regulation of muscle contraction	20	0.774955249	1.475426837	0.002833193	0.027198655	0.023120741	374	tags=55%, list=12%, signal=49%	DMD/PDE4D/KCNB2/CACNA1C/CHRM3/FGF13/SLC8A3/CAMK2D/SLC8A1/PPP1R12B/DOCK5
Tha_ExN_CALB	Down	BP	GO:0060078	regulation of postsynaptic membrane potential	30	0.770060209	1.486943015	0.000380504	0.005298003	0.00450367	388	tags=63%, list=13%, signal=56%	KCND2/GRM5/GABRB1/TMEM108/RIMS1/CELF4/SLC8A3/NETO1/GRM1/NLGN1/GRIN2B/CUX2/CHRNA7/SYNE1/APP/GRIN2D/RIMS2/GABRA2/GRIA4
Tha_ExN_CALB	Down	BP	GO:0030048	actin filament-based movement	24	0.767760608	1.475125077	0.001649178	0.017189151	0.014611969	218	tags=42%, list=7%, signal=39%	PDE4D/CACNA1C/FGF12/FGF13/GSN/CAMK2D/NOS1AP/MYO1B/CACNB2/CACNA2D1
Tha_ExN_CALB	Down	CC	GO:0045211	postsynaptic membrane	59	0.766135077	1.521106902	6.7688623771685e-07	3.6162863754704e-05	3.07409385449441e-05	416	tags=54%, list=14%, signal=48%	LRRC7/GRIP1/KCNC2/LRRTM3/KCND2/SORCS3/DMD/GRM5/SHISA9/CACNA1C/CHRM3/GRM7/GABRB1/LRFN5/CDH9/DNM3/FARP1/NETO1/IL1RAPL1/GRM1/GRID2IP/KCNMA1/NLGN1/NETO2/GRIN2B/CHRNA7/SYNE1/GRIN2D/GABRA2/GRIA4/KCTD16/NECTIN3
Tha_ExN_CALB	Down	BP	GO:0098815	modulation of excitatory postsynaptic potential	21	0.762340533	1.452934194	0.003388714	0.031217245	0.02653682	373	tags=62%, list=12%, signal=55%	TMEM108/RIMS1/CELF4/SLC8A3/NETO1/NLGN1/GRIN2B/CUX2/CHRNA7/SYNE1/APP/GRIN2D/RIMS2
Tha_ExN_CALB	Down	BP	GO:1902075	cellular response to salt	32	0.761537874	1.474374153	0.000205188	0.003402383	0.002892261	409	tags=41%, list=13%, signal=36%	KCNQ3/PLCB1/CHRM3/SYT9/PLCG2/MEF2A/CAMK2D/SLC12A2/NLGN1/CPNE4/CHRNA7/NEK7/BRAF
Tha_ExN_CALB	Down	BP	GO:0019722	calcium-mediated signaling	35	0.760402183	1.477429909	0.000230127	0.003747787	0.003185879	371	tags=43%, list=12%, signal=38%	DMD/GRM5/CACNA1C/CHRM3/RCAN2/NCALD/PLCG2/CAMK2D/RCAN1/GRIN2B/MCU/SLC8A1/AKAP6/PTPRJ/GRIN2D
Tha_ExN_CALB	Down	CC	GO:0043204	perikaryon	24	0.758431113	1.457199995	0.002685055	0.026050743	0.022144935	130	tags=29%, list=4%, signal=28%	GRIP1/KCNC2/KCND2/KCNB2/CACNA1C/TTLL7/SLC8A3
Tha_ExN_CALB	Down	BP	GO:0051963	regulation of synapse assembly	23	0.755940051	1.447986951	0.002425812	0.023661399	0.020113828	555	tags=65%, list=18%, signal=54%	LRRTM3/NEGR1/LRFN5/LINGO2/FARP1/IL1RAPL1/PDLIM5/NLGN1/CUX2/IL1RAP/LRRN1/APP/NTRK2/EPHA7/PTK2B
Tha_ExN_CALB	Down	CC	GO:0098839	postsynaptic density membrane	25	0.755704875	1.457203769	0.002314709	0.022699078	0.019295788	546	tags=64%, list=18%, signal=53%	LRRTM3/SORCS3/GRM5/SHISA9/CACNA1C/LRFN5/NETO1/GRM1/NETO2/GRIN2B/GRIN2D/GRIA4/NECTIN3/SLC16A7/SORCS2/SCN8A
Tha_ExN_CALB	Down	BP	GO:0050954	sensory perception of mechanical stimulus	26	0.755400161	1.45397092	0.001262225	0.013953324	0.011861291	262	tags=31%, list=9%, signal=28%	KCNQ3/LHFPL3/GRM7/CNTN5/LRP2/PCDH15/NAV2/SCN9A
Tha_ExN_CALB	Down	BP	GO:0019932	second-messenger-mediated signaling	48	0.752943021	1.482881161	4.68652260294322e-05	0.001119713	0.000951834	298	tags=38%, list=10%, signal=34%	KCNC2/DMD/PDE4D/GRM5/CACNA1C/CHRM3/PDE10A/RCAN2/NCALD/PLCG2/CAMK2D/NOS1AP/RCAN1/GRIN2B/MCU/SLC8A1/AKAP6/PTPRJ
Tha_ExN_CALB	Down	CC	GO:0034703	cation channel complex	42	0.75074362	1.466466068	5.30390186480664e-05	0.00119436	0.001015289	294	tags=40%, list=10%, signal=37%	KCNC2/KCNQ3/KCND2/PDE4D/KCNB2/KCNIP4/CACNA1C/CACNA2D3/KCNK2/CACNB2/CACNA2D1/KCNMA1/SCN9A/MCU/MICU1/CACNA1B/AKAP6
Tha_ExN_CALB	Down	BP	GO:0002027	regulation of heart rate	24	0.750713097	1.442371103	0.004280104	0.038648067	0.032853534	295	tags=42%, list=10%, signal=38%	DMD/PDE4D/CACNA1C/CAMK2D/NOS1AP/CACNB2/CACNA2D1/RNLS/SLC8A1/CHRNA7
Tha_ExN_CALB	Down	BP	GO:0007156	homophilic cell adhesion via plasma membrane adhesion molecules	35	0.750377781	1.457952913	0.000362276	0.005162434	0.004388426	488	tags=40%, list=16%, signal=34%	KIRREL3/ROBO1/CDH18/CNTN4/CDH9/PCDH15/CDH8/DCHS2/EMB/TENM3/CDH2/NECTIN3/CDH6/CDH11
Tha_ExN_CALB	Down	BP	GO:0006941	striated muscle contraction	32	0.748483114	1.449099505	0.000490003	0.006476566	0.00550553	284	tags=38%, list=9%, signal=34%	DMD/PDE4D/CACNA1C/FGF12/FGF13/GSN/SLC8A3/CAMK2D/NOS1AP/CACNB2/CACNA2D1/SLC8A1
Tha_ExN_CALB	Down	MF	GO:0005261	monoatomic cation channel activity	50	0.745264662	1.469797066	2.08042398797509e-05	0.000591635	0.000502931	295	tags=38%, list=10%, signal=35%	KCNC2/KCNQ3/KCNH7/KCND2/KCNB2/KCNIP4/CACNA1C/CACNA2D3/KCNH5/KCNK2/KCNK10/CACNB2/CACNA2D1/KCNMA1/SCN9A/GRIN2B/MCU/CACNA1B/CHRNA7
Tha_ExN_CALB	Down	BP	GO:0032412	regulation of monoatomic ion transmembrane transporter activity	40	0.743529268	1.450338678	0.00037139	0.005251279	0.004463951	359	tags=42%, list=12%, signal=38%	DMD/PDE4D/GRM5/SHISA9/FGF12/CHRM3/FGF13/HECW1/NETO1/DAPK1/CAMK2D/NOS1AP/CACNB2/CACNA2D1/NLGN1/AKAP6/APP
Tha_ExN_CALB	Down	BP	GO:0007188	adenylate cyclase-modulating G protein-coupled receptor signaling pathway	36	0.743265779	1.445287839	0.000480845	0.006476566	0.00550553	373	tags=36%, list=12%, signal=32%	FSHR/ADGRL3/PDE4D/GRM5/CALCRL/CHRM3/GRM7/GRM8/PTH2R/GRM1/GNAI3/AKAP13/RIMS2
Tha_ExN_CALB	Down	BP	GO:0006936	muscle contraction	52	0.742747315	1.465113082	2.47137074148311e-05	0.000672803	0.000571929	308	tags=38%, list=10%, signal=35%	KCND2/DMD/PDE4D/KCNB2/SULF1/CACNA1C/FGF12/CHRM3/FGF13/GSN/SLC8A3/RAP1GDS1/CAMK2D/NOS1AP/CACNB2/CACNA2D1/KCNMA1/SLC8A1/PPP1R12B/TMOD3
Tha_ExN_CALB	Down	BP	GO:0050803	regulation of synapse structure or activity	52	0.742390579	1.4644094	2.63891957419501e-05	0.000707851	0.000601723	359	tags=50%, list=12%, signal=45%	LRRTM3/NEGR1/CTNNA2/ZNF804A/FRMPD4/LRFN5/LINGO2/DNM3/FARP1/CDH8/SLC7A11/IL1RAPL1/CTTNBP2/ASAP1/CDKL5/PDLIM5/NLGN1/TANC2/GRIN2B/CUX2/CHRNA7/IL1RAP/LRRN1/CDH2/SYBU/APP
Tha_ExN_CALB	Down	BP	GO:0008016	regulation of heart contraction	35	0.741794474	1.441275903	0.00058159	0.007316005	0.006219111	295	tags=43%, list=10%, signal=39%	KCND2/DMD/PDE4D/CACNA1C/FGF13/SLC8A3/MEF2A/CAMK2D/NOS1AP/CELF2/CACNB2/CACNA2D1/RNLS/SLC8A1/CHRNA7
Tha_ExN_CALB	Down	BP	GO:0050807	regulation of synapse organization	51	0.739575129	1.459883038	4.06914433020287e-05	0.001016729	0.00086429	359	tags=49%, list=12%, signal=44%	LRRTM3/NEGR1/CTNNA2/ZNF804A/FRMPD4/LRFN5/LINGO2/DNM3/FARP1/CDH8/SLC7A11/IL1RAPL1/CTTNBP2/ASAP1/CDKL5/PDLIM5/NLGN1/TANC2/GRIN2B/CUX2/CHRNA7/IL1RAP/LRRN1/CDH2/APP
Tha_ExN_CALB	Down	CC	GO:0097060	synaptic membrane	85	0.738370729	1.485782371	8.54669191676682e-08	7.42341240770604e-06	6.31041463328197e-06	429	tags=49%, list=14%, signal=44%	LRRC7/GRIP1/KCNC2/LRRTM3/NTNG1/KCND2/SORCS3/DMD/CNTNAP4/GRM5/SHISA9/CACNA1C/CHRM3/GRM7/CNTN5/GABRB1/DGKI/LRFN5/RIMS1/CDH9/DNM3/FARP1/CDH8/NETO1/IL1RAPL1/GRM1/ERC2/ITSN2/GRID2IP/KCNMA1/NLGN1/NETO2/GRIN2B/CHRNA7/SYNE1/GRIN2D/RIMS2/GABRA2/GRIA4/KCTD16/NECTIN3/DENND1A
Tha_ExN_CALB	Down	BP	GO:0007416	synapse assembly	46	0.735200759	1.44636795	0.0001213	0.002328958	0.001979775	555	tags=57%, list=18%, signal=47%	KIRREL3/LRRTM3/NEGR1/ADGRL3/FGF13/CNTN5/LRFN5/CDH9/LINGO2/DNM3/FARP1/IL1RAPL1/PDLIM5/NLGN1/CUX2/IL1RAP/LRRN1/CDH2/APP/GABRA2/GAP43/NTRK2/EPHA7/GABRB3/PCLO/PTK2B
Tha_ExN_CALB	Down	BP	GO:0060047	heart contraction	40	0.734729364	1.433173462	0.000572432	0.007301505	0.006206785	295	tags=42%, list=10%, signal=39%	KCND2/DMD/PDE4D/CACNA1C/FGF12/FGF13/GSN/SLC8A3/MEF2A/CAMK2D/NOS1AP/CELF2/CACNB2/CACNA2D1/RNLS/SLC8A1/CHRNA7
Tha_ExN_CALB	Down	BP	GO:0003015	heart process	44	0.728533436	1.429139461	0.000230127	0.003747787	0.003185879	397	tags=45%, list=13%, signal=40%	KCND2/DMD/PDE4D/CACNA1C/FGF12/FGF13/GSN/SLC8A3/MEF2A/RAP1GDS1/CAMK2D/NOS1AP/CELF2/CACNB2/CACNA2D1/RNLS/SLC8A1/CHRNA7/AKAP13/ATG5
Tha_ExN_CALB	Down	BP	GO:0021543	pallium development	26	0.728142201	1.401505639	0.003573888	0.032757646	0.027846268	517	tags=42%, list=17%, signal=35%	KIRREL3/ROBO1/PLCB1/FGF13/TMEM108/FOXP2/CDON/CDH2/NTRK2/DAB1/TRAPPC9
Tha_ExN_CALB	Down	BP	GO:0042391	regulation of membrane potential	83	0.727454545	1.461294027	4.08795045488662e-07	2.5711798723149e-05	2.18568095101561e-05	388	tags=45%, list=13%, signal=40%	KCNC2/KCNQ3/KCNH7/KCND2/DMD/GRM5/CACNA1C/FGF12/FGF13/GABRB1/TMEM108/RIMS1/CELF4/SLC8A3/KCNH5/NETO1/CAMK2D/NOS1AP/KCNK2/GRM1/KCNK10/CACNB2/CACNA2D1/KCNMA1/NLGN1/GRIN2B/SLC4A4/CUX2/SLC8A1/AKAP6/CHRNA7/SYNE1/APP/GRIN2D/RIMS2/GABRA2/GRIA4
Tha_ExN_CALB	Down	BP	GO:0046434	organophosphate catabolic process	30	0.725761374	1.401404452	0.003015351	0.02835052	0.024099906	408	tags=33%, list=13%, signal=29%	PLCB1/PDE4D/PDE10A/DPYD/PLCG2/DPYS/PLA2G4C/FHIT/ENPP2/PLA2G4A
Tha_ExN_CALB	Down	BP	GO:0022898	regulation of transmembrane transporter activity	42	0.725337853	1.416839679	0.000344049	0.005025377	0.004271918	359	tags=40%, list=12%, signal=36%	DMD/PDE4D/GRM5/SHISA9/FGF12/CHRM3/FGF13/HECW1/NETO1/DAPK1/CAMK2D/NOS1AP/CACNB2/CACNA2D1/NLGN1/AKAP6/APP
Tha_ExN_CALB	Down	MF	GO:0046873	metal ion transmembrane transporter activity	70	0.72487793	1.444598833	7.9890715706624e-06	0.000264741	0.000225048	305	tags=36%, list=10%, signal=33%	KCNC2/KCNQ3/KCNH7/KCND2/KCNB2/KCNIP4/CACNA1C/CACNA2D3/SLC8A3/KCNH5/KCNK2/ATP2C1/SLC12A2/KCNK10/CACNB2/CACNA2D1/KCNMA1/SCN9A/GRIN2B/MCU/SLC4A4/SLC8A1/CACNA1B/CHRNA7/ATP7B
Tha_ExN_CALB	Down	BP	GO:0032409	regulation of transporter activity	44	0.724066215	1.420376264	0.000303037	0.004568092	0.003883194	359	tags=39%, list=12%, signal=35%	DMD/PDE4D/GRM5/SHISA9/FGF12/CHRM3/FGF13/HECW1/NETO1/DAPK1/CAMK2D/NOS1AP/CACNB2/CACNA2D1/NLGN1/AKAP6/APP
Tha_ExN_CALB	Down	BP	GO:0055074	calcium ion homeostasis	54	0.722956913	1.429348098	8.51689114752514e-05	0.001765319	0.001500644	461	tags=50%, list=15%, signal=43%	PLCB1/DMD/PDE4D/GRM5/CACNA1C/SLC8A3/PLCG2/RAP1GDS1/CAMK2D/GRM1/ATP2C1/CACNB2/ERC2/GRID2IP/MCU/MICU1/SLC8A1/AKAP6/CHRNA7/ATP7B/SLC10A7/APP/FAM20A/ATG5/SLC35G1/TMEM64/TRPC3
Tha_ExN_CALB	Down	MF	GO:0004930	G protein-coupled receptor activity	57	0.72247759	1.433462523	4.29364537892096e-05	0.001044215	0.000887655	165	tags=21%, list=5%, signal=20%	FSHR/SORCS3/ADGRL3/GRM5/CALCRL/CHRM3/GRM7/GABRB1/GRM8/QRFPR/PTH2R/GRM1
Tha_ExN_CALB	Down	BP	GO:0006874	intracellular calcium ion homeostasis	53	0.720218946	1.42290951	0.000114498	0.002270052	0.001929701	461	tags=49%, list=15%, signal=42%	PLCB1/DMD/PDE4D/GRM5/CACNA1C/SLC8A3/PLCG2/RAP1GDS1/CAMK2D/GRM1/ATP2C1/CACNB2/ERC2/GRID2IP/MCU/MICU1/SLC8A1/AKAP6/CHRNA7/ATP7B/SLC10A7/APP/ATG5/SLC35G1/TMEM64/TRPC3
Tha_ExN_CALB	Down	BP	GO:0030001	metal ion transport	136	0.718630558	1.469491306	5.42184210595103e-10	1.64824000020911e-07	1.40111814422208e-07	323	tags=35%, list=11%, signal=32%	NKAIN2/KCNC2/KCNQ3/PLCB1/KCNH7/KCND2/DMD/PDE4D/KCNB2/KCNIP4/CACNA1C/CALCRL/FGF12/FGF13/RGS7/LRP2/SESTD1/CYBRD1/CACNA2D3/SLC8A3/LGALS3/PLCG2/KCNH5/HECW1/NETO1/TMEM163/CAMK2D/NOS1AP/KCNK2/ATP2C1/SLC12A2/KCNK10/CACNB2/CACNA2D1/KCNMA1/SCN9A/GRIN2B/MCU/SLC4A4/MICU1/SLC8A1/CACNA1B/AKAP6/CHRNA7/ATP7B/SLC10A7/CNKSR3
Tha_ExN_CALB	Down	BP	GO:0034765	regulation of monoatomic ion transmembrane transport	79	0.71856424	1.440879921	3.18147262720494e-06	0.000123468	0.000104957	294	tags=37%, list=10%, signal=34%	KCNC2/KCNQ3/KCNH7/KCND2/DMD/PDE4D/KCNB2/KCNIP4/GRM5/CACNA1C/FGF12/FGF13/RGS7/SESTD1/CACNA2D3/KCNH5/HECW1/NETO1/CAMK2D/NOS1AP/KCNK10/CACNB2/CACNA2D1/KCNMA1/SCN9A/GRIN2B/SLC8A1/CACNA1B/AKAP6
Tha_ExN_CALB	Down	BP	GO:0035249	synaptic transmission, glutamatergic	26	0.716419031	1.378941244	0.005619933	0.048813131	0.041494542	724	tags=65%, list=24%, signal=50%	GRM5/GRM7/GRM8/DGKI/CDH8/GRM1/NLGN1/GRIN2B/CDH2/GRIN2D/GRIA4/PTK2B/PRKN/NR3C1/NF1/GRIN2A/DTNBP1
Tha_ExN_CALB	Down	BP	GO:0010959	regulation of metal ion transport	58	0.715537417	1.420470832	0.0001213	0.002328958	0.001979775	323	tags=34%, list=11%, signal=31%	NKAIN2/KCNC2/DMD/PDE4D/KCNIP4/CACNA1C/FGF12/FGF13/RGS7/SESTD1/LGALS3/HECW1/NETO1/CAMK2D/NOS1AP/CACNB2/CACNA2D1/SLC8A1/AKAP6/CNKSR3
Tha_ExN_CALB	Down	BP	GO:1903522	regulation of blood circulation	40	0.715296403	1.395267253	0.001610715	0.016884736	0.014353195	295	tags=40%, list=10%, signal=37%	KCND2/DMD/PDE4D/CACNA1C/CHRM3/FGF13/SLC8A3/MEF2A/CAMK2D/NOS1AP/CELF2/CACNB2/CACNA2D1/RNLS/SLC8A1/CHRNA7
Tha_ExN_CALB	Down	BP	GO:0006814	sodium ion transport	38	0.714847837	1.394449007	0.00129778	0.014174554	0.012049352	323	tags=37%, list=11%, signal=33%	NKAIN2/DMD/FGF12/FGF13/SLC8A3/HECW1/NETO1/CAMK2D/SLC12A2/SCN9A/SLC4A4/SLC8A1/SLC10A7/CNKSR3
Tha_ExN_CALB	Down	BP	GO:0043269	regulation of monoatomic ion transport	92	0.71464141	1.441491553	9.49760001196767e-07	4.68206011400784e-05	3.98007533929684e-05	397	tags=39%, list=13%, signal=35%	NKAIN2/KCNC2/KCNQ3/KCNH7/KCND2/DMD/PDE4D/KCNB2/KCNIP4/GRM5/CACNA1C/FGF12/FGF13/RGS7/SESTD1/CACNA2D3/LGALS3/KCNH5/HECW1/NETO1/CAMK2D/NOS1AP/KCNK10/CACNB2/CACNA2D1/KCNMA1/SCN9A/GRIN2B/SLC8A1/CACNA1B/AKAP6/CNKSR3/MAOB/PRKG2/GRIN2D/ATG5
Tha_ExN_CALB	Down	MF	GO:0005516	calmodulin binding	32	0.713580114	1.381525611	0.003163342	0.029589417	0.025153054	458	tags=41%, list=15%, signal=35%	KCNQ3/PLCB1/CACNA1C/SLC8A3/KCNH5/DAPK1/CAMK2D/MYO1B/SLC8A1/PHKB/TJP1/MAP2/GAP43
Tha_ExN_CALB	Down	BP	GO:0051962	positive regulation of nervous system development	44	0.713471279	1.399592536	0.000682336	0.008465013	0.007195847	468	tags=43%, list=15%, signal=37%	ROBO1/LRRTM3/GRM5/LRP2/LINGO2/PLXNA4/IL1RAPL1/CHODL/CDKL5/CDON/NLGN1/CUX2/IL1RAP/LRRN1/TENM4/PRKCH/BRAF/NGF/NTRK2
Tha_ExN_CALB	Down	MF	GO:0022836	gated channel activity	51	0.713284245	1.407986194	0.000293923	0.004467631	0.003797796	567	tags=53%, list=19%, signal=44%	KCNC2/KCNQ3/KCNH7/KCND2/KCNB2/KCNIP4/CACNA1C/GABRB1/CACNA2D3/KCNH5/KCNK2/KCNK10/CACNB2/CACNA2D1/KCNMA1/SCN9A/GRIN2B/CACNA1B/CHRNA7/GRIN2D/GABRA2/GRIA4/TRPC3/GABRB3/SCN8A/PTK2B/GLRA3
Tha_ExN_CALB	Down	MF	GO:0022839	monoatomic ion gated channel activity	51	0.713284245	1.407986194	0.000293923	0.004467631	0.003797796	567	tags=53%, list=19%, signal=44%	KCNC2/KCNQ3/KCNH7/KCND2/KCNB2/KCNIP4/CACNA1C/GABRB1/CACNA2D3/KCNH5/KCNK2/KCNK10/CACNB2/CACNA2D1/KCNMA1/SCN9A/GRIN2B/CACNA1B/CHRNA7/GRIN2D/GABRA2/GRIA4/TRPC3/GABRB3/SCN8A/PTK2B/GLRA3
Tha_ExN_CALB	Down	BP	GO:0003012	muscle system process	68	0.710638305	1.416073605	2.22004772863684e-05	0.00061354	0.000521552	308	tags=35%, list=10%, signal=32%	KCND2/DMD/PDE4D/KCNB2/SULF1/CACNA1C/FGF12/CHRM3/FGF13/GSN/SLC8A3/MEF2A/RAP1GDS1/CAMK2D/NOS1AP/CACNB2/CACNA2D1/PDLIM5/KCNMA1/TBCE/SLC8A1/AKAP6/PPP1R12B/TMOD3
Tha_ExN_CALB	Down	BP	GO:0050808	synapse organization	104	0.705523398	1.43138239	1.10377126088063e-06	5.29810205222703e-05	4.50375364896723e-05	382	tags=40%, list=13%, signal=37%	KIRREL3/LRRTM3/NEGR1/NTNG1/CTNNA2/ADGRL3/GRM5/FGF13/CNTN5/ZNF804A/SEZ6L/TMEM108/FRMPD4/LRFN5/CDH9/LINGO2/PLXNA4/DNM3/FARP1/CDH8/SLC7A11/SLC8A3/IL1RAPL1/NOS1AP/CTTNBP2/CACNB2/ASAP1/ERC2/CDKL5/PDLIM5/NLGN1/TANC2/GRIN2B/PPFIBP1/CUX2/CHRNA7/IL1RAP/LRRN1/CDH2/SYBU/APP/GABRA2
Tha_ExN_CALB	Down	BP	GO:0098662	inorganic cation transmembrane transport	123	0.705045319	1.437741381	2.94796624809595e-08	3.16299437442766e-06	2.68876426219525e-06	305	tags=33%, list=10%, signal=31%	KCNC2/KCNQ3/PLCB1/KCNH7/KCND2/DMD/PDE4D/KCNB2/KCNIP4/CACNA1C/FGF12/FGF13/RGS7/SESTD1/CACNA2D3/SLC8A3/PLCG2/KCNH5/HECW1/NETO1/TMEM163/CAMK2D/NOS1AP/KCNK2/ATP2C1/SLC12A2/SLC15A1/KCNK10/CACNB2/CACNA2D1/KCNMA1/SCN9A/GRIN2B/MCU/SLC4A4/MICU1/SLC8A1/CACNA1B/AKAP6/CHRNA7/ATP7B
Tha_ExN_CALB	Down	BP	GO:0006812	monoatomic cation transport	152	0.70124489	1.438449672	4.72336060514036e-09	7.37486591151041e-07	6.26914674956997e-07	397	tags=34%, list=13%, signal=31%	NKAIN2/KCNC2/KCNQ3/PLCB1/KCNH7/KCND2/DMD/PDE4D/KCNB2/KCNIP4/CACNA1C/CALCRL/FGF12/FGF13/RGS7/LRP2/SESTD1/CYBRD1/CACNA2D3/SLC8A3/LGALS3/PLCG2/KCNH5/HECW1/NETO1/TMEM163/CAMK2D/NOS1AP/KCNK2/ATP2C1/SLC12A2/SLC15A1/KCNK10/CACNB2/CACNA2D1/KCNMA1/SCN9A/GRIN2B/MCU/SLC4A4/MICU1/SLC8A1/CACNA1B/AKAP6/CHRNA7/ATP7B/SLC10A7/CNKSR3/GRIN2D/PLCZ1/SLC36A1/ATG5
Tha_ExN_CALB	Down	CC	GO:0098794	postsynapse	123	0.701061118	1.429616725	5.19150527078242e-08	5.26072534105952e-06	4.47198085605995e-06	574	tags=51%, list=19%, signal=43%	LRRC7/GRIP1/KCNC2/PLCB1/LRRTM3/KCND2/SORCS3/DMD/GRM5/SHISA9/CACNA1C/CHRM3/GRM7/ZNF804A/GABRB1/TMEM108/DGKI/FRMPD4/LRFN5/CDH9/DNM3/FARP1/CELF4/SLC8A3/NETO1/IL1RAPL1/DAPK1/GRM1/ERBIN/DLGAP4/CTTNBP2/PKP4/ASAP1/CDKL5/PDLIM5/GRID2IP/KCNMA1/NLGN1/NETO2/TANC2/GRIN2B/SLC8A1/CHRNA7/SYNE1/CDH2/APP/GRIN2D/GABRA2/GRIA4/KCTD16/NECTIN3/TRIO/GAP43/NTRK2/SLC16A7/SORCS2/GABRB3/PCLO/CPEB4/SCN8A/PTK2B/GLRA3/PRKN
Tha_ExN_CALB	Down	BP	GO:0099537	trans-synaptic signaling	127	0.700744963	1.429943816	1.06440159066738e-07	8.82485682444232e-06	7.50173944044525e-06	664	tags=57%, list=22%, signal=47%	KCNQ3/PLCB1/NTNG1/KCND2/SORCS3/CNTNAP4/GRM5/SHISA9/FGF12/CHRM3/GRM7/CNTN4/CARTPT/GABRB1/TMEM108/GRM8/DGKI/RIMS1/FARP1/CDH8/CELF4/SLC7A11/SLC8A3/SYT9/NETO1/IL1RAPL1/GRM1/SLC12A2/DLGAP4/EXOC4/CACNB2/ERC2/CDKL5/GRID2IP/NLGN1/GRIN2B/CUX2/CACNA1B/CHRNA7/SYNE1/IL1RAP/CDH2/SYBU/APP/GRIN2D/RIMS2/GABRA2/GRIA4/BRAF/TRIO/NGF/DYSF/RPS6KA3/NTRK2/SORCS2/CDH11/EPHA7/GABRB3/PCLO/NMU/RAB3B/PTK2B/GLRA3/PLCL2/PRKN/…
Tha_ExN_CALB	Down	MF	GO:0022890	inorganic cation transmembrane transporter activity	84	0.700510211	1.407765797	1.49400628169853e-05	0.000461876	0.000392626	388	tags=36%, list=13%, signal=32%	KCNC2/KCNQ3/KCNH7/KCND2/KCNB2/KCNIP4/CACNA1C/CACNA2D3/SLC8A3/SLC2A13/KCNH5/KCNK2/ATP2C1/SLC12A2/SLC15A1/KCNK10/CACNB2/CACNA2D1/KCNMA1/SCN9A/GRIN2B/MCU/SLC4A4/SLC8A1/CACNA1B/CHRNA7/ATP7B/GRIN2D/SLC36A1/GRIA4
Tha_ExN_CALB	Up	BP	GO:0086065	cell communication involved in cardiac conduction	26	0.78121421	1.763849508	4.42357258143754e-05	0.002660779	0.002122539	728	tags=42%, list=9%, signal=39%	ATP1B1/CALM1/CALM3/CALM2/ATP1A1/ATP1A3/SCN1B/RYR2/KCNN2/CACNA1D/SCN3B
Tha_ExN_CALB	Up	MF	GO:0019829	ATPase-coupled monoatomic cation transmembrane transporter activity	33	0.757667668	1.736275229	0.00104007	0.033504128	0.026726689	1160	tags=55%, list=14%, signal=47%	ATP6V0C/ATP6V0E2/ATP6V1A/ATP6V1G1/ATP6V1B2/ATP1A1/ATP13A2/ATP6V1D/ATP6V1F/ATP2B2/ATP6V1G2/ATP1A3/ATP6V0D1/ATP2B3/ATP6V1E1/ATP6V1C1/ATP5F1B/ATP6V0A1
Tha_ExN_CALB	Up	BP	GO:1904427	positive regulation of calcium ion transmembrane transport	36	0.751140096	1.735538276	0.002090411	0.04921678	0.039260881	732	tags=33%, list=9%, signal=31%	ATP1B1/CALM1/THY1/CALM3/GRIN1/CALM2/RYR2/ADCYAP1R1/NIPSNAP2/PDPK1/PPP3CB/CX3CL1
Tha_ExN_CALB	Up	BP	GO:0070527	platelet aggregation	31	0.750786295	1.712521472	0.000353162	0.014994856	0.011961596	356	tags=16%, list=4%, signal=16%	GNAS/ACTB/ACTG1/STXBP1/IL6ST
Tha_ExN_CALB	Up	BP	GO:0035306	positive regulation of dephosphorylation	28	0.740325075	1.679195408	0.000180428	0.008682204	0.00692591	1119	tags=36%, list=13%, signal=31%	HSP90AB1/CALM1/CALM3/CALM2/NSMF/MEF2C/PTPA/PIN1/ANKLE2/CAMTA1
Tha_ExN_CALB	Up	BP	GO:0021762	substantia nigra development	27	0.732720958	1.660633218	0.000289946	0.013080168	0.010434224	1082	tags=52%, list=13%, signal=45%	ACTB/CALM1/CALM3/YWHAH/CALM2/INA/SYNGR3/DYNLL1/SUDS3/CKB/YWHAE/ATP5PF/FGF9/CDC42
Tha_ExN_CALB	Up	BP	GO:0008037	cell recognition	47	0.725718928	1.710119344	0.000691495	0.024956056	0.019907778	700	tags=23%, list=8%, signal=22%	OPCML/RTN4/NTM/NCAM2/CDK5R1/EPHB1/SEMA5A/EPHA3/EPHA4/DLG1/ADGRB1
Tha_ExN_CALB	Up	BP	GO:0051926	negative regulation of calcium ion transport	28	0.710892883	1.612437704	0.000490493	0.018831814	0.015022389	748	tags=25%, list=9%, signal=23%	CALM1/CALM3/CALM2/VDAC1/TMBIM6/PPP3CB/YWHAE
Tha_ExN_CALB	Up	BP	GO:0034109	homotypic cell-cell adhesion	40	0.709989615	1.654495607	0.000366833	0.015217241	0.012138996	356	tags=12%, list=4%, signal=12%	GNAS/ACTB/ACTG1/STXBP1/IL6ST
Tha_ExN_CALB	Up	BP	GO:0007019	microtubule depolymerization	25	0.704862307	1.584782093	0.00095279	0.031546955	0.025165426	578	tags=32%, list=7%, signal=30%	MAP1A/MAP1B/STMN2/STMN3/STMN1/CCSAP/BMERB1/WDR47
Tha_ExN_CALB	Up	MF	GO:0048156	tau protein binding	28	0.702509611	1.593422878	0.000802201	0.02757281	0.021995198	1596	tags=50%, list=19%, signal=41%	HSP90AB1/ACTB/MAP1A/DCTN1/PPP2CA/PIN1/PPP2CB/FKBP4/GSK3A/SNCA/MARK4/BRSK1/BRSK2/STUB1
Tha_ExN_CALB	Up	BP	GO:1902305	regulation of sodium ion transmembrane transport	25	0.700693966	1.575410174	0.001119292	0.034525848	0.027541729	752	tags=36%, list=9%, signal=33%	ATP1B1/YWHAH/SCN2B/FXYD6/SCN1B/DLG1/SCN3B/UTRN/FXYD7
Tha_Micro_1	Down	MF	GO:0005178	integrin binding	22	0.740593796	1.678149552	9.37206454363156e-05	0.004230326	0.00313537	278	tags=45%, list=10%, signal=41%	PRKCA/ITGB5/LCP1/SYK/TLN2/LYN/CXADR/UTRN/ADAM17/ADAM10
Tha_Micro_1	Down	MF	GO:0022836	gated channel activity	25	0.700586336	1.608015097	0.000517997	0.011958827	0.008863465	607	tags=60%, list=21%, signal=48%	KCNIP1/CACNA1D/CACNA1A/CYBB/ITPR2/PTK2B/ITPR1/CACNB4/KCNQ3/GRID2/KCNQ1/RYR1/CLCN5/KCNK13/TRPM2
Tha_Micro_1	Down	MF	GO:0022839	monoatomic ion gated channel activity	25	0.700586336	1.608015097	0.000517997	0.011958827	0.008863465	607	tags=60%, list=21%, signal=48%	KCNIP1/CACNA1D/CACNA1A/CYBB/ITPR2/PTK2B/ITPR1/CACNB4/KCNQ3/GRID2/KCNQ1/RYR1/CLCN5/KCNK13/TRPM2
Tha_Micro_1	Up	BP	GO:1902075	cellular response to salt	23	0.70769929	1.639884047	0.001395395	0.042240277	0.03584959	250	tags=35%, list=10%, signal=31%	SLC1A3/B2M/OPRM1/DLG2/GNAQ/LGMN/ATP2B4/ROCK2
Tha_Micro_1	Up	BP	GO:0032409	regulation of transporter activity	36	0.706997671	1.682027137	0.000175889	0.015706902	0.013330547	351	tags=44%, list=15%, signal=38%	PDE4B/OPRM1/APP/TMSB4X/NOS1AP/PDE4D/KCTD7/YWHAH/P2RY6/NEDD4L/SGK1/EPHB2/CACNB2/ADRB2/PPARG/NDFIP1
Tha_Micro_1	Up	BP	GO:0032412	regulation of monoatomic ion transmembrane transporter activity	30	0.702558827	1.652576523	0.000385445	0.023738124	0.020146696	323	tags=40%, list=14%, signal=35%	PDE4B/OPRM1/APP/TMSB4X/NOS1AP/PDE4D/YWHAH/P2RY6/NEDD4L/EPHB2/CACNB2/ADRB2
Tha_Micro_1	Up	BP	GO:0022898	regulation of transmembrane transporter activity	31	0.701323327	1.655830214	0.000527165	0.02814509	0.023886915	323	tags=39%, list=14%, signal=34%	PDE4B/OPRM1/APP/TMSB4X/NOS1AP/PDE4D/YWHAH/P2RY6/NEDD4L/EPHB2/CACNB2/ADRB2
