# Supplementary material for: Disturbances of paraventricular thalamic nucleus neurons in bipolar disorder revealed by single-nucleus analysis
Source: Nat Commun. 2026 Jan 7;17:1338. doi: 10.1038/s41467-025-68094-5 (PMC12873406; doi:10.1038/s41467-025-68094-5)
Supplement: Supplementary file 3 — Supplementary Data 1-31 [file 41467_2025_68094_MOESM3_ESM.zip › SupplementaryData/DataS31.Mediation_signatures.references.txt]

#### Reference list for medication signature analysis
Medication/substances	Species	BrainRegion	Celltype	SampleSize	Authors	DataSet	PMID
Alcohol	Human	Prefrontal cortex	Bulk	138	Kapoor et al.2019	Supplementary Table 1	30765688
Alcohol	Human	Nucleus accumbens	MSN (snRNA-seq)	18	van den Oord, et al.2022	Table 2	36577731
Alcohol	Human	Prefrontal cortex	ExN (snRNA-seq)	7	Brenner et al.2020	Figure 3B	32142123
SSRI (fluoxetine)	Mouse	PVT	Bulk	80	Rayan et al.2022	Supplementary Table 4b	36056172
Antipsychotics	Human	Caudate nucleus	Bulk	147	Perzel Mandell et al.2022	Supplementary Table 2	35236959
Antipsychotics (olanzapine)	Mouse	Striatum	MSN (snRNA-seq)	28	Abrantes et al.2022	Supplementary Table 3	35322200
Antipsychotics (haloperidol)	Mouse	Striatum	MSN (snRNA-seq)	28	Abrantes et al.2022	Supplementary Table 3	35322200
Valproic acid	Human	Forebrain organoids	Bulk	2	Meng et al.2022	Supplementary Table 2	35351869
Lithium	Human	Hippocampal progenitor cells	Bulk	8	Palmos et al.2021	Supplementary Detaset 1	34718328
