# Supplementary material for: Disturbances of paraventricular thalamic nucleus neurons in bipolar disorder revealed by single-nucleus analysis
Source: Nat Commun. 2026 Jan 7;17:1338. doi: 10.1038/s41467-025-68094-5 (PMC12873406; doi:10.1038/s41467-025-68094-5)
Supplement: Supplementary file 6 — Source Data [file 41467_2025_68094_MOESM6_ESM.zip]

Archive with 103 entries (102 files):
- SourceData/
- SourceData/Figure1bf_8c_S8a.txt
- SourceData/Figure1c.txt
- SourceData/Figure1d.txt
- SourceData/Figure1e.txt
- SourceData/Figure2a.txt
- SourceData/Figure2ci_S8b.txt
- SourceData/Figure2de.txt
- SourceData/Figure2f.txt
- SourceData/Figure2g.txt
- SourceData/Figure2h.txt
- SourceData/Figure3a_5d.txt
- SourceData/Figure3b_left.txt
- SourceData/Figure3b_right_S3d.txt
- SourceData/Figure3c.txt
- SourceData/Figure3e.txt
- SourceData/Figure3f.txt
- SourceData/Figure4a.txt
- SourceData/Figure4b_lower.txt
- SourceData/Figure4b_upper.txt
- SourceData/Figure4c.txt
- SourceData/Figure4d.txt
- SourceData/Figure5a.txt
- SourceData/Figure5b_S5a.txt
- SourceData/Figure5c.txt
- SourceData/Figure5e_left.txt
- SourceData/Figure5e_right.txt
- SourceData/Figure6a.txt
- SourceData/Figure6b_left.txt
- SourceData/Figure6b_right_S6c.txt
- SourceData/Figure6c.txt
- SourceData/Figure6d.txt
- SourceData/Figure7a_8f.txt
- SourceData/Figure7b.txt
- SourceData/Figure7c.txt
- SourceData/Figure8a.txt
- SourceData/Figure8b.txt
- SourceData/Figure8d.txt
- SourceData/Figure8e.txt
- SourceData/Figure8g.txt
- SourceData/Figure9b_cortex.txt
- SourceData/Figure9b_thalamus.txt
- SourceData/Figure9c.txt
- SourceData/FigureS10a.txt
- SourceData/FigureS11a.txt
- SourceData/FigureS11b.txt
- SourceData/FigureS11c.txt
- SourceData/FigureS11d_nodecont.txt
- SourceData/FigureS11d_SoupX.txt
- SourceData/FigureS12a_BD04.txt
- SourceData/FigureS12a_BD11.txt
- SourceData/FigureS12a_CT17.txt
- SourceData/FigureS12a_CT20.txt
- SourceData/FigureS12bcd.txt
- SourceData/FigureS12e.txt
- SourceData/FigureS12f.txt
- SourceData/FigureS12g_cellbender.txt
- SourceData/FigureS12g_DecontX.txt
- SourceData/FigureS12g_nodecont.txt
- SourceData/FigureS12g_SoupX.txt
- SourceData/FigureS13a.txt
- SourceData/FigureS13bc.txt
- SourceData/FigureS13e.txt
- SourceData/FigureS13f.txt
- SourceData/FigureS13g.txt
- SourceData/FigureS13h.txt
- SourceData/FigureS14a_cortex.txt
- SourceData/FigureS14a_thalamus.txt
- SourceData/FigureS14b.txt
- SourceData/FigureS14c.txt
- SourceData/FigureS14d.txt
- SourceData/FigureS15a.txt
- SourceData/FigureS15b.txt
- SourceData/FigureS16a.txt
- SourceData/FigureS16b.txt
- SourceData/FigureS16c.txt
- SourceData/FigureS16d.txt
- SourceData/FigureS16e.txt
- SourceData/FigureS16f.txt
- SourceData/FigureS1a_left.txt
- SourceData/FigureS1a_right.txt
- SourceData/FigureS1b.txt
- SourceData/FigureS1c_lower.txt
- SourceData/FigureS1c_upper.txt
- SourceData/FigureS2a.txt
- SourceData/FigureS2b.txt
- SourceData/FigureS2c.txt
- SourceData/FigureS3a.txt
- SourceData/FigureS3b.txt
- SourceData/FigureS3c.txt
- SourceData/FigureS3e_left.txt
- SourceData/FigureS3e_right.txt
- SourceData/FigureS4ab.txt
- SourceData/FigureS5b.txt
- SourceData/FigureS6a.txt
- SourceData/FigureS6b_lower.txt
- SourceData/FigureS6b_upper.txt
- SourceData/FigureS7a.txt
- SourceData/FigureS7bc_FrC_ExN_L5IT_4.txt
- SourceData/FigureS7bd_FrC_ExN_L6ITCar3.txt
- SourceData/FigureS8c.txt
- SourceData/FigureS9_lower.txt
- SourceData/FigureS9_upper.txt
