# Supplementary material for: Disturbances of paraventricular thalamic nucleus neurons in bipolar disorder revealed by single-nucleus analysis
Source: Nat Commun. 2026 Jan 7;17:1338. doi: 10.1038/s41467-025-68094-5 (PMC12873406; doi:10.1038/s41467-025-68094-5)
Supplement: Supplementary file 6 — Source Data [file 41467_2025_68094_MOESM6_ESM.zip › SourceData/Figure1bf_8c_S8a.txt]

celltype	Region	umap_1	umap_2	CALB1	CALB2	PVALB	CASQ2	CACNA1G	SHOX2	PROX1	DRD2	HTR7	CACNA1C	SHISA9	AKAP11	HECTD2
Astro_Tha	mThalamus	9.33346229072106	-5.38223778347078	0	0	0	0	0	0	0	0	0	1.88883661405088	0	0	0
ExN_Tha_PVALB_1	mThalamus	-7.40669674400794	-14.4342068348319	0.057063473801363	0.111045741080305	0.162262570704476	0.424291497556255	0.926952985628869	0.600001828487512	0.829383876378761	0.057063473801363	0.74940329990135	3.07323836576689	2.61623969310847	0.803428010770267	0.301834988244747
OPC_Tha	mThalamus	1.84997349257958	14.8240577067941	0	0	0	0	0	0	0	0	0	1.35263133474107	2.00849257313803	0.540518748221673	0.889451577379796
Astro_Tha	mThalamus	9.20586257453454	-3.82349311451021	0	0	0	0	0	0	0	0	0	0	0	0	0
ExN_Tha_PVALB_1	mThalamus	-7.97008699898231	-13.6131027851492	0.204988199176434	0	0.204988199176434	1.43154209384976	0.907782142301696	0.585721771892039	0.860804861098145	0	0.995593231254165	3.22350992679828	3.06693380364064	0.759661668287342	0.107737449170699
Oligo_3	mThalamus	10.9920888471175	3.91389382739958	0	0	0	0	0	0	0	0	0	0	0	0	0
Micro_2	mThalamus	1.14894681449426	2.98018849750456	0	0	0	0	0	0	0	0	0	0	0	0	0
Oligo_3	mThalamus	9.85485415931237	6.44057858844695	0	0	0	0	0	0	0	0	0	0	0	0	1.22609565110309
ExInN_Mix	mThalamus	-2.75043959145057	-17.0262650165946	0	0.37993711864799	0	0	0.37993711864799	0.37993711864799	0	0.37993711864799	0.869860509635282	2.01098829954498	1.19723914689531	0	0.654606583644041
Astro_Tha	mThalamus	8.53135638709557	-4.91513287166658	0	0	0	0	0	0	0	0	0	1.1548163483461	0	1.1548163483461	0
ExN_Tha_CALB	mThalamus	-4.89328808311927	-15.5791300449759	0.176237712252846	0.456262556932343	0.326020015522304	0.278542369171372	0.738162983348955	0.53452985427135	1.19775106753232	0.371345336387164	0.706975262367629	3.0556866800278	2.22167717317911	0.768407376489473	0.496161731467719
ExN_Tha_PVALB_1	mThalamus	-6.02479547981727	-12.8122767124564	0	0	0	0.946640802351753	0.946640802351753	0.946640802351753	0.946640802351753	0	0.946640802351753	2.99194811587093	2.61126808745958	1.42409017594872	0
Micro_2	mThalamus	0.794155769305352	5.82495559116301	0	0	0	0	0	0	0	0	0	0	0	0	0
InN_LGE	mThalamus	-1.71118611816871	-10.1031340275198	0	0	0	0	0.795215927830821	0	0	0	0.795215927830821	2.11499149303896	0	0.795215927830821	1.53573919084367
OPC_Tha	mThalamus	1.49310200686944	14.6072970714181	0	0	0	0	0	0	1.13970635501701	0	0	1.65855196324604	1.65855196324604	0.724124961045423	0
Astro_Tha	mThalamus	8.9138389157821	-4.52718912700715	0	0	0	0	0	0	0	0	0	0	0	0	0
Astro_Tha	mThalamus	8.88670402045739	-5.09893690685335	0	0	0	0	0	0	0	0	0	1.72880552249059	0	0	1.19904874550789
InN_LGE	mThalamus	0.0291313159037865	-9.35709368328157	0	0	0	0	0.778054495345547	0	0	0	0.462863299784199	2.42487200292011	1.63321559807939	0.462863299784199	0.462863299784199
Micro_1	mThalamus	0.517948620276574	8.33511365314421	0	0	0	0	0	0	0	0	0	0	0	0.948381377095422	1.42624930264813
Astro_Tha	mThalamus	8.89332633491052	-4.13724981884065	0	0	0	0	0	0	0	0	0	0	0	0	0
Oligo_1	mThalamus	6.19698100562585	5.5351597156137	0	0	0	0	0	0	0	0	0	0	0	0	0
InN_LGE	mThalamus	-0.0358431560229027	-9.36694609264436	0	0	0	0	0.536257847769712	0	0	0	0.303652846806809	2.34201388755225	0.807277009677106	0.426703291198711	0.883434677776259
InN_LGE	mThalamus	0.873759918170098	-11.1175354633719	0	0	0	0	0.463751951948677	0	0	0	0.179547857545663	2.38267167362059	1.98700239630847	0.463751951948677	1.21197492345244
ExN_Tha_PVALB_2	mThalamus	-1.57286626820075	-15.4048136387259	0	0	0	0	0	0	0.937283311971327	0	0.937283311971327	2.70653743556173	1.73326638108814	0	0
NeuCyto	mThalamus	13.4228797483016	-0.281610167422918	0	0	0	0	0	0	0	0	0	0	0	0	0
InN_LGE	mThalamus	1.71755903239739	-11.4231384907156	0	0	0	0	1.40265476860561	0	0	0	0	2.26017263478183	1.54312199711626	0.478217290482098	1.23918083600871
OPC_Tha	mThalamus	0.740375451998833	14.8194695796579	0	0	0	0	0.853904375677883	0	0.853904375677883	0	0	1.61867486119817	0.853904375677883	0	0
Oligo_3	mThalamus	10.2542281674911	5.97012532611785	0	0	0	0	0	0	0	0	0	0	0	1.06610168555477	0
InN_LGE	mThalamus	0.0790072011519707	-9.11035524944368	0	0	0	0	1.08271863126782	0	0	0	0.21840192161813	2.25581258979736	1.08271863126782	0.79770310598121	0.901997855877918
OPC_Tha	mThalamus	2.00592308516991	14.188830503425	0	0	0	0	0	0	0.967587289431451	0	0	2.37857577533872	0	0	1.45001420410908
OPC_Tha	mThalamus	1.3666821050216	14.9090510692209	0	0	0	0	0	0	1.20654560424821	0	0	0	1.20654560424821	0	0
InN_LGE	mThalamus	1.18188887115014	-9.72742163280549	0	0	0	0	1.36803230164451	0	0	0	0.549221197436563	2.16159609347379	1.36803230164451	0.311851504844642	0.901707861994488
Micro_1	mThalamus	0.19654505725396	7.535874971351	0	0	0	0	0	0	0	0	0	0	0	0	2.14410219465078
OPC_Tha	mThalamus	2.3726590203811	14.9775611247629	0	0	0	0	0	0	0	0	0	1.48553838769406	0.996458296209121	0.617526547808683	0
InN_LGE	mThalamus	-0.987234361214515	-12.0880325947196	0	0	0	0	0.862871746694069	0	0	0	0.997850832198489	2.56395828232757	0.29452551130888	0.52175275848772	0.706787543757703
Micro_1	mThalamus	0.962959580378655	6.97883857150969	0	0	0	0	0	0	0	0	0	0	0	0	1.45945209667585
Astro_Tha	mThalamus	9.90039306159509	-3.91353713611665	0	0	0	0	0	0	0	0	0	1.40279349988828	0	0	1.96474424162059
InN_LGE	mThalamus	-0.604551352305289	-12.1297167454154	0	0	0	0	0.952078596685986	0	0	0	0	2.40486210057354	0	0.425505157452609	0.425505157452609
ExN_Tha_PVALB_1	mThalamus	-5.96077341560828	-13.368129602471	0.33248246920887	0.33248246920887	0.581573462416801	0	1.39225865866278	0.50523548158485	0.946898232333466	0.50523548158485	0.65249499369185	3.27240537584366	2.89545711969368	0.422584796262349	0.50523548158485
OPC_Tha	mThalamus	1.64856439109338	15.1146165217966	0	0	0	0	0	0	0	0	0	0	0.96426140763678	0	1.76960744355449
Astro_Tha	mThalamus	7.89084296699059	-5.18226658443513	0	0	0	0	0	0	0	0	0	1.65187277383296	0	0	0
OPC_Tha	mThalamus	3.23199491973412	14.8521701182931	0	0	0	0	0	0	0.79544924086309	0	0	1.39589564447799	2.37243650396378	0.474815793960792	1.03785471969797
Micro_2	mThalamus	1.02316134448541	5.28435243030486	0	0	0	0	0	0	0	0	0	0	0	0	0
Astro_Tha	mThalamus	8.84857326026452	-3.86655222515169	0	0	0	0	0	0	0	0	0	1.92595008179954	0	1.92595008179954	1.92595008179954
Micro_1	mThalamus	0.873859577136163	8.25755704303679	0	0	0	0	0	0	0	0	0	0	0	0	1.65511853346191
ExN_Tha_PVALB_1	mThalamus	-7.11636251930701	-14.1725481663138	0	0.320934431384327	0	0.92174017211336	0.56351127313323	0.320934431384327	0.56351127313323	0.320934431384327	1.71217180739536	3.58885504650076	2.0555936206742	0.92174017211336	1.06197457842285
OPC_Tha	mThalamus	0.870523147540215	13.9351254787057	0	0	0	0	0	0	0	0	0	1.83882427809535	1.83882427809535	0	1.50985911457773
InN_LGE	mThalamus	1.18269913669122	-10.017094484368	0	0	0	0	0.928603242680596	0	0	0	0.477716695562325	2.22648629063589	1.87356947529012	0.79965679538783	0.477716695562325
OPC_Tha	mThalamus	1.20423775191796	14.7530986156076	0	0	0	0	0	0	0	0	0	1.09548873990668	1.78785350642983	0.690805434142162	0.690805434142162
InN_LGE	mThalamus	-1.11434299473273	-12.2319782886893	0	0	0	0	1.04175593096975	0	0	0	0	2.22503987539066	0	0	0
Astro_FrC	mThalamus	1.73837166305077	-1.88463257888856	0	0	0	0	0	0	0	0	0	2.59005135917736	0	0	0
Astro_Tha	mThalamus	8.40964751716149	-4.1906818066031	0	0	0	0	0	0	0	0	0	2.06102417790366	0	0	2.06102417790366
OPC_Tha	mThalamus	2.74591665740502	14.7410031642526	0	0	0	0	0	0	0	0	0	1.42757252534318	1.65340830422807	1.13538723716883	0.72085440031947
OPC_Tha	mThalamus	1.48905878539575	14.0816460933298	0	0	0	0	0	0	0	0	0	1.97737332015863	0	0	1.41387834840662
ExInN_Mix	mThalamus	-2.81828231338966	-17.3410462055594	0.141637023682893	0	0	0	0.141637023682893	0.141637023682893	0	0	1.23388121423724	2.78598833526927	1.1885673969756	0.648646656960161	0.796275325471326
Oligo_1	mThalamus	6.61298947806847	4.8441287364572	0	0	0	0	0	0	1.7295682220078	0	0	0	0	0	0
Micro_1	mThalamus	0.667211048560265	8.3676472987741	0	0	0	0	0	0	0	0	0	0	0	1.39532436486116	1.39532436486116
Astro_Tha	mThalamus	9.51021914954675	-5.28052841762605	0	0	0	0	0	0	0	0	0	0	0	0.889831854473702	0
InN_LGE	mThalamus	-0.433616436762687	-11.846554628411	0	0	0	0	0.751997691544882	0	0	0	0.24710093890117	2.81524505295781	1.40692794966624	0	0.751997691544882
Micro_2	mThalamus	0.817695431666497	4.83570636173186	0	0	0	0	0	0	0	0	0	0	0	2.61316976459608	0
InN_LGE	mThalamus	-1.21954811338889	-11.4936741505057	0	0	0	0	0.919966431231192	0	0	0	0.919966431231192	2.38045683266532	0.562242665401455	0.562242665401455	1.39088687813202
Oligo_1	mThalamus	5.901722006755	5.84491837879119	0	0	0	0	0	0	1.27202018532068	0	0	0	0	0	0
Astro_Tha	mThalamus	6.81799321647179	-4.3802045498282	0	0	0	0	0	0	0	0	0	1.64661018821537	0	0	0
InN_LGE	mThalamus	-1.38845653061378	-11.196649423638	0	0	0	0	0.933166234091318	0	0	0	0.793897541921093	2.90078281934575	1.48515260734763	0.571698707327497	1.19810163781276
OPC_Tha	mThalamus	1.86154513831628	15.5875045146554	0	0	0	0	0	0	0.732887509209459	0	0	0.732887509209459	1.15125602215353	0.732887509209459	1.15125602215353
Micro_1	mThalamus	0.747705631213311	7.29748452564177	0	0	0	0	0	0	0	0	0	0	0	1.2090129603393	0
InN_LGE	mThalamus	-1.54347331051337	-10.7122963581473	0	0	0	0	0.476186634143429	0	0	0	0.476186634143429	2.43086385339482	0	0.476186634143429	1.60231308199072
ExN_Tha_PVALB_1	mThalamus	-7.16045994286048	-13.8468474064261	0	0	0.564350936941953	1.67394731960777	0.564350936941953	0.500761172157057	0.965058714052732	0.432851492578067	0.680550708957075	3.2548518123356	2.24598270069425	0.680550708957075	0.500761172157057
Astro_Tha	mThalamus	9.99995379920495	-4.04985057453218	0	0	0	0	0	0	0	0	0	0	0	0	1.00708873303539
Astro_Tha	mThalamus	5.18750195975793	-3.83533178905549	0	0	0	0	0	0	0	0	0	0	0	0	0
Micro_2	mThalamus	0.766861073928002	4.4254971828073	0	0	0	0	0	0	0	0	0	0	0	0	0
Astro_Tha	mThalamus	9.85690742011559	-4.01242386440339	0	0	0	0	0	0	0	0	0	1.39498185674051	0	0	0
ExN_Tha_PVALB_2	mThalamus	-1.40052575592506	-15.3986176166922	0	0	0.283106531271949	0.283106531271949	0.503494674963657	0.283106531271949	1.19110815832998	0	0.503494674963657	2.66841558813662	1.77642553866699	0	0
Astro_Tha	mThalamus	8.68546824927819	-5.10304771999421	0	0	0	0	0	0	0	0	0	0	0	1.01554707648302	1.01554707648302
InN_LGE	mThalamus	-1.78867322926032	-10.2949579868704	0	0	0	0	0.706062818383763	0	0	0	0.599275442032946	2.4393153017301	0.343873014563571	0.599275442032946	0.890520856093049
Oligo_1	mThalamus	6.47966437812341	4.99011100192961	0	0	0	0	0	0	1.72842448478161	0	0	0	0	0	0
InN_LGE	mThalamus	0.0368474351931846	-10.4236296329886	0	0	0	0	1.033845044785	0	0	0	0	2.41111639896191	1.91661987969933	0.735782286162162	1.15506450011548
Astro_Tha	mThalamus	7.65892701621545	-5.2011741314322	0	0	0	0	0	0	0	0	0	1.63454315139715	0	1.32213179534893	0
Astro_Tha	mThalamus	6.10424905295861	-3.56802808384004	0	0	0	0	0	0	0	0	0	0	0	0	0
Micro_1	mThalamus	0.584660701708916	8.09199059863982	0	0	0	0	0	0	0	0	0	0	0	1.02370371441888	1.02370371441888
Astro_Tha	mThalamus	7.86118751044762	-4.48886477092805	0	0	0	0	0	0	0	0	0	2.13665443043993	0	0	0
Astro_Tha	mThalamus	5.94710259910119	-4.3827189121634	0	0	0	0	0	0	0	0	0	1.17329951657412	0	0	0
Astro_Tha	mThalamus	9.8491769361068	-4.1316579494864	0	0	0	0	0	0	0	0	0	1.75978053290068	0	0	0
InN_LGE	mThalamus	-0.966657049698707	-12.2284125004202	0	0	0	0	0.962772060251785	0	0	0	0.962772060251785	2.43427207794065	1.04739770686727	0.768435625683779	0.962772060251785
OPC_Tha	mThalamus	2.6978097486068	14.0886174525827	0	0	0	0	0	0	0	0	0	0	2.26057549594826	0	0
Oligo_2	mThalamus	7.12676959510339	1.54322982688841	0	0	0	0	0	0	0	0	0	0	0	0	0
OPC_Tha	mThalamus	2.13843446250451	14.8913928355783	0	0	0	0	0	0	0	0	0	1.71111819494611	2.95181118853687	0.757898264138534	0.757898264138534
Astro_Tha	mThalamus	8.47293715949548	-4.43375383953157	0	0	0	0	0	0	0	0	0	0	0	0	0
InN_LGE	mThalamus	0.832320504145745	-11.1022480640799	0	0	0	0	0.8114166347265	0	0	0	0	2.57214765737887	1.64293374911219	0.348564239422824	1.12660282183416
OPC_Tha	mThalamus	1.61461024756921	14.9115477885812	0	0	0	0	0	0	1.27165064315852	0	0	0.825651351727938	2.42187281397639	0	0.825651351727938
OPC_Tha	mThalamus	1.50904779906762	14.7787686671823	0	0	0	0	0.986383833041379	0	0	0	0	2.04460166758895	2.54714883786636	0	0
InN_LGE	mThalamus	-0.599648155016776	-11.9221542988211	0	0	0	0	0.951687957814102	0	0	0	0	2.46240759344527	0.334698864021142	0.334698864021142	0.785069097298238
OPC_Tha	mThalamus	1.74959307189477	13.5773221339792	0	0	0	0	0	0	0	0	0	0	0	0	0
ExN_Tha_PVALB_2	mThalamus	-2.69840735916602	-15.7288693104178	0.814986998031357	0.130945052200808	0.130945052200808	0.130945052200808	0.444442571966315	0	1.21739851083324	0.444442571966315	0.130945052200808	2.83844034158358	2.37893113967567	0.530349224820782	0.350456452190024
ExN_Tha_PVALB_1	mThalamus	-5.8692798090409	-13.666074625054	0	0	0	0	1.05597115937688	1.05597115937688	1.33819293609315	0	1.05597115937688	3.07373084095991	2.77247154252111	1.05597115937688	0
OPC_Tha	mThalamus	1.15421967978967	15.0550891246408	0	0	0	0	0	0	0	0	0	0	1.34971511480258	0.887135161662693	0
InN_LGE	mThalamus	0.953988008456353	-10.1221960697562	0	0	0	0	1.36038940861058	0	0	0	0.544895228546849	1.91624909379044	1.36038940861058	0.544895228546849	1.53085747907444
Micro_2	mThalamus	0.897760324435357	4.0700694408029	0	0	0	0	0	0	0	0	0	0	0	0	0
OPC_Tha	mThalamus	1.46548526759637	14.845677503547	0	0	0	0	0	0	0	0	0	0.975444656478561	2.39005351467463	0	0
ExN_Tha_PVALB_1	mThalamus	-6.37850183968055	-14.1132086429984	0.421220831278449	0	0.331363180021737	0.421220831278449	0.994146717892255	0.716688641600124	0.892205828569765	0.421220831278449	0.892205828569765	3.12980485571385	2.86222108523995	0.944474704273819	0.331363180021737
Micro_1	mThalamus	0.818065814929131	6.45447743793425	0	0	0	0	0	0	0	0	0	0	0	0	0
Oligo_2	mThalamus	7.85253863807214	3.12196148296294	0	0	0	0	0	0	0	0	0	0	0	0	0
OPC_Tha	mThalamus	1.84845238204492	14.7816850032419	0	0	0	0	0	0	0	0	0	1.63429403572535	2.22480473745644	0.708754507728254	0
Astro_Tha	mThalamus	8.63646369452966	-3.39125334362092	0	0	0	0	0	0	0	0	0	0	0	0	0
Micro_1	mThalamus	0.999427251773003	5.90334905048308	0	0	0	0	0	0	0	0	1.60243485978039	0	0	0	0
Astro_Tha	mThalamus	9.20726066108239	-4.40367113689485	0	0	0	0	0	0	0	0	0	0	0	0	0
InN_LGE	mThalamus	-1.54645676140296	-10.4690645847708	0	0	0	0	0	0	0	0	0	2.59335259721956	0	0	0.864975727538744
ExInN_Mix	mThalamus	-2.51146621231544	-17.3962582264334	0	0	0	0	0	0	0	0	0	2.43564472540996	0	0	0.714085493842578
Astro_Tha	mThalamus	8.60677295203698	-3.45142947773042	0	0	0	0	0	0	0	0	0	0	0	0	0
InN_LGE	mThalamus	-0.857804424805518	-12.1703022632987	0	0	0	0	0	0	0	0	0	2.69394677019839	0	0	0.929094341329799
OPC_Tha	mThalamus	0.4485673236419	14.3033315028757	0	0	0	0	0	0	0	0	0	1.22219654328239	0	0	1.22219654328239
Micro_2	mThalamus	0.934118204074029	4.50237143894133	0	0	0	0	0	0	0	0	0	0	0	0	0
ExN_Tha_PVALB_1	mThalamus	-6.74054283623206	-13.026519647637	0	0	0.453894591576647	1.06979209274521	1.27674289135976	0.56866578363586	1.22185205165386	0.175194002221305	1.10211019922471	3.33895959913513	2.9240168920827	0.56866578363586	0.453894591576647
Astro_Tha	mThalamus	8.82049708838952	-5.48699413875642	0	0	0	0	0	0	0	0	0	1.26986794090324	0	1.26986794090324	0.617054585293096
Astro_Tha	mThalamus	9.72071032996667	-4.77188622097078	0	0	0	0	0	0	0	0	0	2.18126647981268	0	0	0
Oligo_3	mThalamus	12.2356067227889	4.48640645404753	0	0	0	0	0	0	0	0	0	0	0	0	0
NeuCyto	mThalamus	13.5094047116805	-1.36987208465638	0	0	0	0	0	0	0	0	0	0	0	0	0
InN_LGE	mThalamus	-0.719146109862205	-8.73960672954622	0	0	0	0	0.778685197427924	0	0	0	0.881420628765749	1.82226703767396	0.974577874867248	0.664173856186795	0.778685197427924
Astro_Tha	mThalamus	6.95651345725549	-4.69575106243196	0	0	0	0	0	0	0	0	0	0	0	1.50547893870156	0
Oligo_3	mThalamus	12.6178460645248	4.45847237964568	0	0	0	0	0	0	0	0	0	1.53600141570809	0	1.03779585494071	0
Oligo_2	mThalamus	8.55448966498864	4.12384236713347	0	0	0	0	0	0	0	0	0	0	0	0	0
Micro_2	mThalamus	1.10661857600701	2.97603667636809	0	0	0	0	0	0	0	0	0	0	0	0	0
Astro_Tha	mThalamus	8.51119189734948	-5.39537226299348	0	0	0	0	0	0	0	0	0	0.660884783086507	0	0	0.660884783086507
Astro_Tha	mThalamus	8.72288184638512	-5.35789429287019	0	0	0	0	0	0	0	0	0	0.97688807510019	0	0	0.97688807510019
InN_LGE	mThalamus	-0.803613431496497	-10.0583494816214	0	0	0	0	0.911573082317761	0	0	0	0.443459184478459	2.40203009042883	0.911573082317761	0.170610926398314	0.983673775744063
Astro_Tha	mThalamus	9.8870187329818	-4.06643663982454	0	0	0	0	0	0	0	1.13927280849917	0	0	0	0	1.13927280849917
InN_LGE	mThalamus	0.0510348009635246	-9.33857618907991	0	0	0	0	1.31879734489248	0	0	0	0.461789904653385	2.44793258771622	1.36979888754429	0.178679339020249	1.4183250124923
OPC_Tha	mThalamus	2.50615053649438	14.5613232936471	0	0	0	0	0.898200258494519	0	0	0	0	1.91996529756053	0	0	0
InN_LGE	mThalamus	-0.243480304000851	-12.3680161152274	0	0	0	0	0.780513272303516	0	0	0	0	2.26927058719003	0.581318473475681	0.581318473475681	0.94654430484636
Astro_Tha	mThalamus	8.78080897803796	-4.76400314907136	0	0	0	0	0	0	0	0	0	1.70464582706474	0	0	1.17856846495233
Astro_Tha	mThalamus	8.21775107856286	-2.73014508823457	0	0	0	0	0	0	0	0	0	0	0	0	0
NeuCyto	mThalamus	13.3722539472152	-1.21752523521486	0	0	0	0	0	0	0	0	0	0	0	0	0
Astro_Tha	mThalamus	9.65678840156091	-5.09861647228303	0	0	0	0	0	0	0	0	0	1.56399310965288	0	0	1.06088649081712
Oligo_1	mThalamus	6.92042308326257	6.33880484958586	0	0	0	0	0	0	1.47746094177633	0	0	0	0	0	0
Astro_Tha	mThalamus	9.58476024146569	-3.85428892711702	0	0	0	0	0	0	0	0	0	2.20976673502747	0	0	1.62073290948087
InN_LGE	mThalamus	0.597880058245782	-9.94244562725129	0	0	0	0	1.63298354511965	0	0	0	0.804571164390631	2.62244059050761	1.45752141987885	0	0.973672468892042
Astro_Tha	mThalamus	7.09945064063561	-4.63184105495515	0	0	0	0	0	0	0	0	0	0	0	1.50384410621182	0
OPC_Tha	mThalamus	1.74556236739648	14.8979150142282	0	0	0	0	0	0	0	0	0	1.63454315139715	2.86268422615936	0	0
ExN_Tha_PVALB_1	mThalamus	-7.36785025124061	-12.3984545383841	0	0.109741094220427	0.457390343357806	0.919429106549833	1.08917275930604	0.594389087072669	0.872075137392839	0	0.872075137392839	3.21926547231178	2.62167866829494	0.381142625545893	0.457390343357806
ExN_Tha_PVALB_2	mThalamus	-1.79956883911597	-15.9378975544364	0	0	0	0	0.250447602958356	0	0.885007017377503	0.250447602958356	0	2.56134376621092	1.98254594947069	0.250447602958356	0.617238037816069
OPC_Tha	mThalamus	2.67557173247826	14.4547702159494	0	0	0	0	0	0	0	0	0	0	0	0	1.35931325228878
Oligo_1	mThalamus	9.04354243751061	4.57216514011321	0	0	0	0	0	0	0	0	0	0	0	1.97670334482511	0
ExN_Tha_PVALB_1	mThalamus	-7.23750299934852	-12.5033796940238	0	0	0.430621439116029	0.852512596130781	0.852512596130781	0.430621439116029	1.37628751629094	0	1.05909013073077	2.26295094670338	2.00936204281354	0.730648274091891	0.430621439116029
OPC_Tha	mThalamus	3.18361621375573	15.0681735362619	0	0	0	0	0.620135714229806	0	0	0	0	1.48991567299764	1.48991567299764	1.27467570012872	0.620135714229806
Micro_1	mThalamus	0.699225656943444	7.94886601825652	0	0	0	0	0	0	0	0	0	0	0	0	2.77188587725064
Micro_1	mThalamus	0.167924069123391	7.99506200214324	0	0	0	0	0	0	0	0	0	0	0	0	0.891101950202196
InN_LGE	mThalamus	0.363631360488061	-11.9614285145194	0	0	0	0	0.83799021384093	0	0	0	0.580554883898	2.21185489124701	1.1309975132863	0.421788815035255	1.28742178074232
OPC_Tha	mThalamus	1.99488835807336	14.5734044398874	0	0	0	0	0	0	0	0	0	1.23510134025398	0	0.797220439573996	0.797220439573996
ExN_Tha_CALB	mThalamus	-4.13015455727088	-16.2831982288748	0.4967214470767	0.393725485300234	0	0.393725485300234	1.40014606546783	0.675485656541438	0.675485656541438	0.75415677701963	0.149136279149204	3.02632953703115	2.14699098433202	0.675485656541438	0.393725485300234
Micro_2	mThalamus	0.841844491915826	5.7729936923593	0	0	0	0	0	0	0	0	0	0	0	0	0
ExN_Tha_PVALB_1	mThalamus	-5.97059101585853	-13.2064446125418	0	0	0	0.985225416594999	0.985225416594999	0	1.47174499297448	0	0.985225416594999	2.87830793488745	2.54544570165918	0	0
Oligo_3	mThalamus	12.6588388013412	4.2506138171762	0	0	0	0	0	0	0.6156040404812	0	0	0	0	0.993825093464861	0
OPC_Tha	mThalamus	1.90312104697717	15.1975327815622	0	0	0	0	0.630187745635224	0	0	0	0	2.08240028582502	0	0.630187745635224	0.630187745635224
Micro_1	mThalamus	0.63090717072976	7.48064244647917	0	0	0	0	0	0	0	0	0	0	0	0	1.47459645912824
InN_LGE	mThalamus	1.12130575652612	-11.0065363560111	0	0	0	0	1.37400878393547	0	0	0	0.552613950705436	2.28782418372261	1.69133812362699	0.906474374634288	1.37400878393547
Oligo_3	mThalamus	12.3229957150985	4.62363494296965	0	0	0	0	0	0	1.38283560562694	0	0	0	0	0	0
Micro_1	mThalamus	0.566119008021478	6.56075156589446	0	0	0	0	0	0	0	0	0	0	0	1.50411628685348	0
InN_LGE	mThalamus	-1.81052393440711	-10.95425688366	0	0	0	0	0.959546919107875	0	0	0	0.959546919107875	2.39654738994214	0	0.497257211382186	1.44007843099808
OPC_FrC	mThalamus	-0.110251903278705	13.6766787852853	0	0	0	0	0	0	0.76244494171731	0	0	0	1.48851960674535	0.76244494171731	0
Astro_Tha	mThalamus	9.34048228736413	-3.62570249179902	0	0	0	0	0	0	0	0	0	0	0	0	0
OPC_Tha	mThalamus	2.94843035216821	14.1003810252756	0	0	0	0	0	0	0	0	0	1.78471105495709	2.02952593035195	0.975547605290896	0
ExN_Tha_PVALB_1	mThalamus	-5.96236414436805	-13.3625267658621	0	0	0.270211133491976	0.657894633202794	0.873836054359107	0.14420469233946	0.873836054359107	0	0.482723706576537	3.67946052580093	3.15668022752596	0.574139882630503	0.735173425945527
ExN_Tha_PVALB_1	mThalamus	-6.02074236397254	-13.1604660663992	0	0.186514406456782	0.268165079100245	0.343649252043868	0.343649252043868	0.653724685739484	0.653724685739484	0	1.45410994062849	3.41521614029852	2.98372757385421	0.9709061282965	0.755056108080217
Micro_1	mThalamus	0.912488632159356	8.11288751026091	0	0	0	0	0	0	0	0	0	0	0	0	1.73762719249798
Oligo_2	mThalamus	8.14934878821862	2.96886194606719	0	0	0	0	0	0	0	0	0	0	0	0	0
OPC_Tha	mThalamus	1.97778230185998	14.1749411906808	0	0	0	0	0	0	0	0	0	0	1.63398968609368	0	0.864896134293297
Astro_Tha	mThalamus	8.44589763160241	-4.91404615978303	0	0	0	0	0	0	0	0	0	0	0	0	0
OPC_Tha	mThalamus	1.07167034621728	15.3020688380807	0	0	0	0	0	0	0	0	0	0.645589928030897	2.61736405031129	0.645589928030897	0
OPC_Tha	mThalamus	1.86443167205346	13.4155312862009	0	0	0	0	0	0	0	0	0	1.81720613488922	0	0	0
Micro_1	mThalamus	0.965288929896478	6.55124057193694	0	0	0	0	0	0	0	0	0	0	0	0	0
Micro_1	mThalamus	1.08409898753655	7.84443438907561	0	0	0	0	0	0	0	0	0	0	0	1.34350689244062	0
Astro_Tha	mThalamus	9.62247901435387	-3.67566382030549	0	0	0	0	0	0	0	0	0	0	0	0	0
InN_LGE	mThalamus	-0.685825742525932	-8.8539742145926	0	0	0	0	0.447053438005252	0	0	0	0.662428367171038	2.28556776016253	0.662428367171038	0.447053438005252	0.754898563058971
OPC_Tha	mThalamus	1.12965505595696	14.9889975871652	0	0	0	0	0	0	0	0	0	0	1.94283076705989	1.09621803373346	1.09621803373346
ExN_Tha_PVALB_1	mThalamus	-5.64679569725501	-13.587934366265	0	0.125857171184646	0.125857171184646	0.338156898938631	0.662090475906637	0.590406025847302	0.791671074967366	0.125857171184646	1.2664638982962	3.41353158818314	2.73117139228074	0.429494532835	0.513183357148407
OPC_Tha	mThalamus	1.0136365222503	12.7654715861886	0	0	0	0	0	0	0	0	0	3.18954865315391	0	0	0
ExInN_Mix	mThalamus	-0.438441030425903	-9.70155893901887	0	0	0	0	1.66338806773757	0	0	0	0	1.66338806773757	0	0	1.66338806773757
OPC_Tha	mThalamus	2.96258574004662	14.6117259349435	0	0	0	0	0	0	0.649410065806196	0	0	1.71776403364884	0.649410065806196	0.649410065806196	0
ExInN_Mix	mThalamus	-2.67249698166358	-17.0852268848807	0	0.480183394592701	0	0	0.803230255171945	0.268640989426666	0	0.268640989426666	0.268640989426666	1.4065513075976	0.654695402469541	0.932528983617151	0.654695402469541
OPC_Tha	mThalamus	2.26805286880029	14.8194381084054	0	0	0	0	0	0	0	0	0	1.83675144178043	1.68579951129421	0	0
OPC_Tha	mThalamus	2.23386579032433	13.9890128459543	0	0	0	0	0	0	0.999215054190209	0	0	0.999215054190209	1.81619951093153	0	1.48891816818299
Astro_Tha	mThalamus	8.90787368293298	-4.85022007564607	0	0	0	0	0	0	0	0	0	1.54254367760407	0	1.54254367760407	1.54254367760407
Oligo_1	mThalamus	8.93419986243737	5.07604373355803	0	0	0	0	0	0	0	0	0	0	0	0	0
OPC_Tha	mThalamus	1.36977475162042	13.5657044734567	0	0	0	0	1.39202158099479	0	0	0	0	2.57199359828721	1.39202158099479	1.39202158099479	0
InN_LGE	mThalamus	-2.04503840927589	-10.2481068287283	0	0	0	0	1.0304365499914	0	0	0.371958117705666	0.855145563675087	2.75006171945251	0.855145563675087	0	0.855145563675087
Astro_Tha	mThalamus	8.31296592231286	-4.98744188884797	0	0	0	0	0	0	0	0	0	1.16382499341553	0	0	0
Micro_2	mThalamus	1.05149798865807	3.25629247089324	0	0	0	0	0	0	0	0	0	0	0	0	0
OPC_Tha	mThalamus	2.52139072890771	15.463823446235	0	0	0	0	0	0	0.615838785947301	0	0	0.615838785947301	1.26796853262143	0.994146717892255	0.615838785947301
Micro_2	mThalamus	0.920613818125848	4.11116660495696	0	0	0	0	0	0	0	0	0	0	0	0	0
InN_LGE	mThalamus	0.333294444041375	-11.7309816990286	0	0	0	0	0.969462630434554	0	0	0	1.23976194414094	2.09082874230716	0.737651120900452	0.597882004243398	1.06790625941086
InN_LGE	mThalamus	-0.648391641421195	-12.2946919117362	0	0	0	0	0.358177024106841	0	0	0	0.358177024106841	1.88697044825122	0.358177024106841	0.358177024106841	1.14854286548436
Astro_Tha	mThalamus	9.49429851050866	-3.7337738190085	0	0	0	0	0	0	0	0	0	1.18863088207248	0	0	1.18863088207248
InN_LGE	mThalamus	1.26082413669122	-10.8103426609427	0	0	0	0	0.45083486156892	0	0	0	0.45083486156892	2.4700314826578	1.71505415569387	0.45083486156892	1.18738240854305
InN_LGE	mThalamus	1.03626125331414	-10.0817841205985	0	0	0	0	1.41355881563911	0	0	0.36767008749787	0	2.29125200778524	1.51620875101972	0	0.635905117961086
Oligo_1	mThalamus	7.43962960715783	6.95482314487395	0	0	0	0	0	0	0	0	0	0	0	1.15258828986991	0
ExInN_Mix	mThalamus	-2.51237434868323	-17.288500658074	0	0	0	0	0.238296044220639	0	0	0	0	2.7075441935982	0.238296044220639	0.591808858000941	0.238296044220639
InN_LGE	mThalamus	-1.02578187708366	-8.58681093792024	0	0	0	0	0.984752365144198	0	0	0	0.984752365144198	2.64884258092096	1.47116333298777	0.444076414876082	1.08406487116362
Astro_Tha	mThalamus	7.83814769263757	-5.28351198772493	0	0	0	0	0	0	0	0	0	1.11096312394359	0	0	1.11096312394359
OPC_Tha	mThalamus	0.725793712096337	13.3387709941476	0	0	0	0	0	0	0	0	0	1.54312199711626	0	0	1.54312199711626
InN_LGE	mThalamus	0.499271147208337	-10.8529003773123	0	0	0	0	1.22418499710006	0	0	0	0.642128744677284	2.24122815350971	1.13179516547719	0.642128744677284	0.470221231791794
OPC_Tha	mThalamus	2.29730158324731	14.1156321849435	0	0	0	0	0	0	1.20490694731773	0	0	1.73569995659759	0	0	0
InN_LGE	mThalamus	-0.135360732419368	-9.85851656536165	0	0	0	0	1.10044421040781	0	0	0	0.620307819271456	2.19966639465022	0.76360585781528	0.620307819271456	1.27494400641791
Micro_1	mThalamus	0.238121144728783	7.58989251514372	0	0	0	0	0	0	0	0	0	0	0	0	1.24197575890452
ExN_Tha_PVALB_1	mThalamus	-5.57338947777259	-14.6966427479178	0.182772673314976	0.182772673314976	0.182772673314976	0.588989190350167	0.877046755640705	0.471018355388089	0.957176095488522	0.694499920063304	1.22568465007092	3.11164406745601	2.24312606554812	0.588989190350167	0.471018355388089
Astro_Tha	mThalamus	8.48551421638024	-4.43843924144807	0	0	0	0	0	0	0	0	0	0	0	0	1.71596562985852
ExN_Tha_PVALB_1	mThalamus	-7.89139647011268	-13.980907312432	0	0.162363343622984	0.234622487830424	1.13637383622474	0.763544664597197	0.365142225587716	1.16427346169425	0.162363343622984	0.533653224784842	3.14846951382922	2.74931161920704	0.950339649091386	0.424524113106673
Micro_1	mThalamus	0.583131425337914	7.91207898517546	0	0	0	0	0	0	0	0	0	0	0	0	1.55715852192089
Astro_Tha	mThalamus	8.87755542274011	-4.92437826732698	0	0	0	0	0	0	0	0	0	1.02244836655843	0	1.51731950072689	0
Oligo_1	mThalamus	8.64862971778405	6.45718444248137	0	0	0	0	0	0	0	0	0	1.50466099760988	0	2.08009806867573	0
OPC_Tha	mThalamus	1.57152431483758	14.4267751063913	0	0	0	0	0	0	0	0	0	0.871070677476395	2.23396433114977	0	0
OPC_Tha	mThalamus	1.52475457664025	14.8281928386301	0	0	0	0	0	0	0	0	0	1.4299857252053	1.1375422634662	0	0
Astro_Tha	mThalamus	6.03666882987511	-4.30578171352449	0	0	0	0	0	0	0	0	0	0	0	0	0
ExN_Tha_PVALB_1	mThalamus	-5.84675116066444	-13.4182165775687	0	0.146247642940911	0.386926583307133	0.743069829432397	0.815303908791131	0.146247642940911	0.488537793079851	0.146247642940911	1.00514767793839	3.67041806620024	2.82765452804288	0.665208901126109	0.882669894604903
ExN_Tha_PVALB_1	mThalamus	-7.31288046364295	-13.663015237847	0	0	0.618512199171364	0.398263767657981	0.618512199171364	0.477193959413991	1.33844553457506	0.312565588493312	0.398263767657981	3.12010369072044	2.57326930951334	0.682325628816767	0.903290745761215
ExN_Tha_PVALB_1	mThalamus	-6.5998763513993	-12.0629604969412	0	0.0667844966067745	0.394374138991763	1.7755656712871	0.83821513320977	0.346698623563429	0.640719485396362	0.188299651157925	0.603649512246043	3.24209080255886	2.52290875126538	0.565152277929342	0.483404433401472
ExInN_Mix	mThalamus	-2.75523776535499	-17.1106327686698	0	0	0	0	1.03235299806691	0	0	0	0	2.47198915915551	2.30641001737004	0	1.03235299806691
InN_LGE	mThalamus	-2.15156025413978	-10.4396284733206	0	0	0	0	0.543135951957816	0	0	0	0	2.90763952879135	1.15189705808952	0.543135951957816	1.15189705808952
OPC_Tha	mThalamus	0.993883066134576	15.1422416057199	0	0	0	0	0	0	0	0	0	1.10654137200533	1.39521017386394	0	1.39521017386394
NeuCyto	mThalamus	13.4412713574935	-1.25864039997163	0	0	0	0	2.23359222150709	0	0	0	0	0	0	0	0
OPC_Tha	mThalamus	1.80057769294274	14.8834143962472	0	0	0	0	0	0	0	0	0	0	2.13017439815773	0	0.655986085920062
Astro_Tha	mThalamus	8.30744128699792	-3.88669168094697	0	0	0	0	0	0	0	0	0	0	0	0	0
InN_LGE	mThalamus	-0.0702824813555443	-9.189720026055	0	0	0	0	1.09318851958699	0	0	0	0.584174089400819	2.2750700062551	1.380190547818	0.33415136533822	1.09318851958699
Astro_Tha	mThalamus	9.76915317054284	-4.76807867626253	0	0	0	0	0	0	0	0	0	0	0	0	0
Micro_2	mThalamus	1.02500515456689	5.4654551829904	0	0	0	0	0	0	0	0	0	0	0	0	0
InN_LGE	mThalamus	-0.425308145327445	-12.3876732502371	0	0	0	0	0.947200904712622	0	0	0	0.816596667190003	2.40715100082606	1.06270132564899	0.66633557996094	1.16623199065616
Astro_Tha	mThalamus	9.39835315223229	-5.05846869091096	0	0	0	0	0	0	0	0	0	0	0	0	0
OPC_FrC	mThalamus	0.150413744406823	14.247086652717	0	0	0	0	0	0	0	0.817160853203862	0	2.14994382834984	1.80109092710716	1.56698711140539	0.817160853203862
ExN_Tha_CALB	mThalamus	-5.21316189293372	-14.9743794117362	0.246806714528048	0.067642689623579	0	0.444598249050206	0.904072960949187	0.570873419955375	0.845729012887946	0.13099830435504	1.21770392600167	2.99399939544373	2.11362846632517	0.751287206163857	0.646987012353628
Astro_Tha	mThalamus	9.72808032508386	-4.14726864437166	0	0	0	0	0	0	0	0	0	0	0	0	0
Astro_Tha	mThalamus	9.51148086066735	-4.39193379024568	0	0	0	0	0	0	0	0	0	1.33344104993277	0	0	0
Astro_Tha	mThalamus	9.10103183265221	-3.87115751842561	0	0	0	0	0	0	0	0	0	0	0	0	0
InN_LGE	mThalamus	-0.0040692609976494	-10.2748821888358	0	0	0	0	0.815646464543239	0	0	0	1.16505963921055	2.67771769906487	0.6655074308107	0.48877527842032	1.3445428718264
InN_LGE	mThalamus	-1.25407344822394	-8.85015665630403	0	0	0	0	1.27589442546573	0	0	0	0.453465362310855	2.57963508007517	2.79410454088585	0.620917598658247	1.3529397069027
OPC_Tha	mThalamus	2.07338123794091	15.4547883357614	0	0	0	0	0.704952731877905	0	0.704952731877905	0	0	2.32373575381004	0.704952731877905	1.11432225423592	0.704952731877905
Oligo_1	mThalamus	6.77703433509362	6.95019734760222	0	0	0	0	0	0	0	0	0	1.1597518700716	0	1.1597518700716	0
Micro_2	mThalamus	0.963923745112542	5.53705466648039	0	0	0	0	0	0	0	0	0	0	0	0	0
InN_LGE	mThalamus	0.522076003508691	-11.9184464130789	0	0	0	0	1.03810707955841	0	0	0	0	2.11570914734744	0.83410920912304	0.577543893631601	0.94130104078764
OPC_Tha	mThalamus	2.19003897185815	14.595888265571	0	0	0	0	0	0	0	0	0	2.14304973398349	2.14304973398349	0	0
Astro_Tha	mThalamus	7.97298388953698	-3.53421937564912	0	0	0	0	0	0	0	0	0	2.31245433874836	0	0	0
Astro_Tha	mThalamus	7.97018867011559	-5.28411947826448	0	0	0	0	0	0	0	0	0	1.02852781916606	0	0	0
InN_LGE	mThalamus	1.536048345523	-10.7477129612357	0	0	0	0	0	0	0	0	1.13148340826502	1.6487555555986	0	0	0.530677667535986
ExN_Tha_CALB	mThalamus	-4.56462568764197	-16.1168574009329	0.492689879046822	0.492689879046822	0.19246792555976	0.492689879046822	1.26606029583049	0.353803495009416	1.26606029583049	0.19246792555976	0.91053956504695	2.77688392887446	1.96779618102399	0.6146181726862	0.992474052117823
ExN_Tha_PVALB_2	mThalamus	-2.44779915337073	-14.629495492974	0	0	0.251912681907364	0	1.00022819386144	0.620281335157127	0.620281335157127	0.251912681907364	0.452963897958651	3.03338325707366	1.10040597689469	0.620281335157127	0.251912681907364
Astro_Tha	mThalamus	8.53066401954186	-2.80422126392427	0	0	0	0	0	0	0	0	0	0	0	0	0
ExN_Tha_CALB	mThalamus	-5.41756100182044	-14.760333887139	0.525960063384516	0.094281413836964	0.465753131166526	0.525960063384516	0.782268829030065	0.73599512114848	0.868849021416255	0.180434676644758	1.02232174957968	3.34939747247076	2.41443954495681	0.909481235795569	0.868849021416255
InN_CGE_VIP	mThalamus	-8.52951378349769	-8.40513025859895	0	0	0	0	0	0	0	0	0	1.64256384034015	3.08383552331787	0	0
Astro_Tha	mThalamus	8.52906661506188	-3.89124857524934	0	0	0	0	0	0	0	0	0	2.11873968172633	0	0	0
Astro_Tha	mThalamus	8.78933959479821	-4.99617086986604	0	0	0	0	0	0	0	0	0	1.69951114459015	0	0	1.17422552020476
InN_LGE	mThalamus	0.121479057030801	-9.85370623210969	0	0	0	0	0.753739660954119	0	0	0	0.496413129710078	2.54407378580855	0.393469167635198	0.589741776463172	0.826644422889014
Oligo_3	mThalamus	10.3103433179427	5.87821019550261	0	0	0	0	0	0	0	0	0	0	0	0	0
InN_LGE	mThalamus	-1.61930520061957	-11.6846808109671	0	0	0	0	0.682095850176515	0	0	0	0.798643387150708	2.44353802078203	0.798643387150708	0.798643387150708	1.23693770877527
ExN_Tha_PVALB_1	mThalamus	-6.16877789024818	-13.4683121357352	0.153378385720139	0.346716026369655	0.286330166099683	0	0.690441537730528	0.508661695459627	0.879216306443285	0.286330166099683	1.14897520310001	2.99474216050569	3.1193853186941	0.977446054096938	0.64799971230409
Oligo_3	mThalamus	10.0963378476669	6.29643023868498	0	0	0	0	0	0	2.14244105484285	0	0	0	0	0	0
OPC_Tha	mThalamus	2.89655547614587	14.0674334849924	0	0	0	0	0	0	0	0	0	0	1.27572901997831	0	0
Micro_1	mThalamus	1.13290458198083	7.66452325244841	0	0	0	0	0	0	0	0	0	0	0	1.51662505632206	0
OPC_Tha	mThalamus	2.01735764022363	14.8633958186716	0	0	0	0	0	0	0.749208256728288	0	0	2.29481462853781	1.17268308264542	0.749208256728288	0
InN_LGE	mThalamus	1.34617274280084	-10.7234524403006	0	0	0	0	0.970168610236578	0	0	0	0.821673532612581	2.3823510566322	1.57337713261622	0	0.64721646464607
Astro_Tha	mThalamus	9.77995639319909	-4.50630985836091	0	0	0	0	0	0	0	0	0	1.40418256408046	0	1.40418256408046	0
ExInN_Mix	mThalamus	-2.34465760712134	-17.2862023029715	0	0	0	0	0	0	0	0	0	2.75513756834438	1.742468590794	0.463059669896409	0.463059669896409
Astro_Tha	mThalamus	9.12131743903649	-4.83353411296907	0	0	0	0	0	0	0	0	0	0	0	0	0
InN_LGE	mThalamus	0.488101713614587	-9.22539793590608	0	0	0	0	0.903567268429705	0	0	0	0.799154803310884	2.2056512664279	1.43067429754827	0.550544148768911	0.998101101434031
Oligo_1	mThalamus	8.30949454780114	5.59251225849089	0	0	0	0	0	0	0	0	0	0	0	0	0
Micro_1	mThalamus	0.83908348556054	8.30651486774382	0	0	0	0	0	0	0	0	0	0	0	0	0
InN_LGE	mThalamus	-1.31480199818122	-9.10352789501252	0	0	0	0	1.07054318815705	0	0	0	0.391529038920188	2.21343634270508	1.93306189837447	0.494078882562911	0.891064262211372
Astro_Tha	mThalamus	5.41968446250451	-3.84853684047761	0	0	0	0	0	0	0	0	0	0	0	0	1.93959397920102
Astro_Tha	mThalamus	9.79367499824059	-3.94223629573884	0	0	0	0	0	0	0	0	0	0	0	0	0
Astro_Tha	mThalamus	8.19271331305993	-4.96206175426545	0	0	0	0	0	0	0	0	0	1.48270277071928	0	0	0
ExInN_Mix	mThalamus	-2.67856401924598	-17.1351193104178	0	0.453151814848124	0	0	0	0	0	0	0	2.20007408950475	2.42645924985057	0.763850733528978	0.763850733528978
Astro_Tha	mThalamus	9.08579116340173	-4.49530254940095	0	0	0	0	0	0	0	0	0	0	0	0	0
ExN_Tha_PVALB_1	mThalamus	-7.75142473701942	-13.5455387745291	0	0	0.136048570476661	1.61099317932	0.703178096697512	0.504295711626943	0.805926206227522	0.136048570476661	0.588651000667805	3.35401017449025	2.55549011438785	0.772836131867013	0.31067361940724
Oligo_1	mThalamus	7.29080873008263	5.95061458011565	0	0	0	0	0	0	1.97723927763111	0	0	0	0	0	0
Micro_1	mThalamus	0.679365568118218	7.95476830860076	0	0	0	0	0	0	0	0	0	0	0	1.58880157187995	0
Micro_1	mThalamus	0.814810566859368	7.80948270221648	0	0	0	0	0	0	0	0	0.906474374634288	0	0	0	0
Oligo_2	mThalamus	9.18240027900231	2.23400319477019	0	0	0	0	0	0	0	0	0	0	0	0	0
Oligo_2	mThalamus	6.71175342078698	2.26802171131072	0	0	0	0	0	0	0	0	0	0	0	0	0
InN_LGE	mThalamus	-1.2999906015824	-11.7085407886893	0	0	0	0	1.02292728651608	0	0	0	0	2.57360465607646	0.537971714177312	0	0.537971714177312
InN_LGE	mThalamus	1.24066429610742	-10.7956398640067	0	0	0	0	1.05460105036921	0	0	0	0.188858441859451	2.06174952767749	1.46462467383929	0.712631023116284	1.05460105036921
ExN_Tha_PVALB_2	mThalamus	-1.39577013973701	-15.5949953709036	0	0	0.276676991719476	0	0.276676991719476	0.390764587846879	0.390764587846879	0	0.493158887765731	2.52369875945376	0.749334292892556	0.390764587846879	0.276676991719476
Oligo_2	mThalamus	7.62852674003136	3.67496598621306	0	0	0	0	0	0	0	0	0	0	0	0	0
Astro_Tha	mThalamus	9.54919009681237	-3.63646852115693	0	0	0	0	0	0	0	0	0	0	0	0	0
Astro_Tha	mThalamus	6.29889874930871	-3.07589971164766	0	0	0	0	0	0	0	0	0	3.03504818400374	0	0	0
InN_LGE	mThalamus	-1.16676545862662	-11.2928179417044	0	0	0	0	0.527596956430087	0	0	0	0.29819707120445	2.3889167291163	0.79570176208273	0.527596956430087	1.18119866783145
OPC_Tha	mThalamus	1.17590504165185	15.5032550181955	0	0	0	0	1.00714388132239	0	0.625342114207942	0	0	1.00714388132239	1.67605416758267	1.00714388132239	0.625342114207942
Astro_Tha	mThalamus	6.61643939490807	-4.67497192958894	0	0	0	0	0	0	0	0	0	0	0	1.42877793858469	0
InN_CGE_LAMP5	mThalamus	7.52830367560876	-14.7698877964407	0	0	0	0	0.368973498121944	0	0.368973498121944	0	0	0.637897939982994	1.51951193548724	0.368973498121944	0.368973498121944
ExN_Tha_CALB	mThalamus	-4.77081055168616	-15.7978447590262	0.28191742649398	0.397771505073985	0	0.397771505073985	0.90239934230355	0.681584464731203	0.966354846717792	0.397771505073985	0.681584464731203	2.74034194111337	2.37677168791878	0.834072359694356	0.76073217028497
Micro_1	mThalamus	0.89826374526513	6.18521893878874	0	0	0	0	0	0	0	0	0	0	0	1.92394980709506	0
Micro_1	mThalamus	0.950246267275933	7.79226983447966	0	0	0	0	0	0	0	0	0	0	0	1.17919180683446	0
Astro_Tha	mThalamus	6.70245938773644	-4.61103808025422	0	0	0	0	0	0	0	0	0	0	0	0	0
InN_LGE	mThalamus	-2.1769529056977	-10.5422218952567	0	0	0	0	0.749267068083766	0	0	0	0	2.5855012251463	0	0	0.749267068083766
OPC_Tha	mThalamus	2.67623930449975	15.1846238460153	0	0	0	0	0	0	0	0	0	0	0	0	0
ExN_FrC_L2/3IT_2	mThalamus	7.42774873252404	0.717120536765429	0	0	0	0	0	0	0	0	0	4.70543322451471	2.81237731913883	0	0
InN_LGE	mThalamus	-1.10489303593146	-12.2822474155814	0	0	0	0	1.08418975147381	0	0	0	0	3.02385456303202	0.218838589063593	0.682349825394801	1.23730224658832
Astro_Tha	mThalamus	9.52251773353112	-3.40126358608308	0	0	0	0	0	0	0	0	0	0	0	0	0
InN_LGE	mThalamus	1.06609349723351	-9.87542044261995	0	0	0	0	0.466025707016017	0	0	0	0.466025707016017	3.18437840066703	0	0.466025707016017	1.51773652920076
InN_LGE	mThalamus	-1.90537769321906	-10.5331467304617	0	0	0	0	0.662284286496142	0	0	0	1.05724640049316	2.54476333572818	0.486211980554051	0.739912998918937	1.11020159904641
ExN_Tha_PVALB_1	mThalamus	-6.95042175774085	-12.3260391865164	0	0	0.484775769776522	0.998968684178581	1.25140302767728	0.383804294331344	0.939822534934135	0.144924865552675	0.484775769776522	3.12822350561175	2.50377710171816	0.484775769776522	0.144924865552675
InN_LGE	mThalamus	-1.32996136669623	-12.2944573078543	0	0	0	0	0.855715720950478	0	0	0	0.372266277484264	2.87287028750928	0.372266277484264	0.642926262157145	0.642926262157145
Micro_1	mThalamus	0.690834157424096	8.02918637653289	0	0	0	0	0	0	0	0	0	0	0	0	1.48626583086749
Astro_Tha	mThalamus	8.0995717572738	-2.77904640773836	0	0	0	0	0	0	0	0	0	0	0	0	0
OPC_Tha	mThalamus	1.69186382766259	13.9672585811227	0	0	0	0	0	0	0	0	0	0	2.40428332153369	1.47174499297448	1.47174499297448
InN_LGE	mThalamus	-0.900007314724799	-9.13874804119172	0	0	0	0	0.57319118498068	0	0	0	0.457702782458024	2.12252855158568	0.327113916677783	0.457702782458024	1.20049379838938
InN_LGE	mThalamus	0.454904727892999	-12.2595900211722	0	0	0	0	0.735461560357779	0	0	0	0	2.4105558230939	0	1.15464271243502	0.89551359592912
OPC_Tha	mThalamus	1.39834588046563	14.9756127681344	0	0	0	0	0	0	1.73403396491283	0	0	1.97656942091212	1.73403396491283	0	0
InN_LGE	mThalamus	-1.44921667103278	-10.1079729710013	0	0	0	0	1.03879754512904	0	0	0	0.265668677482845	1.66017661328461	0.648624872569244	0.475367769223408	1.03879754512904
Micro_1	mThalamus	0.325667195277337	7.37197268863616	0	0	0	0	0	0	0	0	0	0	0	0	1.39338605436429
InN_LGE	mThalamus	-1.05688882593619	-12.2460993442923	0	0	0	0	0.619131530301965	0	0	0	1.09874563978179	2.72710562121151	0.452057862918591	0.452057862918591	0.998655163188453
Micro_2	mThalamus	0.912030510859612	4.67238438983855	0	0	0	0	0	0	0	0	0	0	0	0	3.38680864421006
Oligo_3	mThalamus	10.5636258649398	5.57737649341521	0	0	0	0	0	0	0	0	0	0	0	1.44739710869251	0
Oligo_3	mThalamus	10.2822795438339	3.78907192607817	0	0	0	0	0	0	0	0	0	0	0	0	0
Astro_Tha	mThalamus	8.95194583411706	-4.60728775600496	0	0	0	0	0	0	0	0	0	1.51261207646434	0	0	0
OPC_Tha	mThalamus	1.89173465247643	15.1250974025339	0	0	0	0	0.697070134844117	0	0	0	0	1.7982892026102	1.61570727348233	0.697070134844117	0
Astro_Tha	mThalamus	8.77812629218591	-3.76469217876497	0	0	0	0	0	0	0	0	0	0	0	0	0
Micro_1	mThalamus	0.437126390891198	7.48496116062102	0	0	0	0	0	0	0	0	0	0	0	1.21531445688914	1.21531445688914
Micro_1	mThalamus	0.249564342455987	7.95427335163054	0	0	0	0	0	0	0	0	0	0	0	1.05977618945391	1.05977618945391
InN_LGE	mThalamus	1.21043174739373	-11.8117312107474	0	0	0	0	0.981976532520958	0	0	0.606970319182462	0	2.23523078958678	1.92337928474214	0.606970319182462	1.79328888292662
Micro_1	mThalamus	1.3256722020675	6.7166463222116	0	0	0	0	0	0	0	0	0	0	0	0	2.07612363066435
OPC_Tha	mThalamus	3.10395341392053	14.5281201686471	0	0	0	0	0	0	0	0	0	1.38524527897047	2.35958704695482	0.469479225742689	0
Astro_Tha	mThalamus	8.17634635444177	-4.77757011989656	0	0	0	0	0	0	0	0	0	1.32304059743168	0	0	0
ExN_Tha_CALB	mThalamus	-4.01083297256934	-15.6164454136282	0	0.14216142104134	0	0	1.04139007189473	0.377263241653667	0.798453463983875	0.266605586067096	0.377263241653667	3.14859739298044	2.28851024471995	0.567478265142337	0.567478265142337
ExN_Tha_CALB	mThalamus	-4.99656385902869	-15.5499657307059	0.404064473995473	0.404064473995473	0.404064473995473	1.46310187114388	1.03873320235747	0.509144627263684	1.57220059277962	0	0.913768176275837	2.86771047420976	2.58637556400916	0.691045493037344	0.77092634933551
ExN_Tha_PVALB_1	mThalamus	-5.50901455406654	-13.697888246575	0	0	0.551519859739128	0	0.904937990477574	0	0.551519859739128	0	0.904937990477574	3.43950300355748	2.48809654280595	0.551519859739128	0
Astro_Tha	mThalamus	10.2118735837508	-3.74559938053193	0	0	0	0	0	0	0	0	0	0	0	0	0
Micro_1	mThalamus	0.18262841578019	8.15506375690398	0	0	0	0	0	0	0	0	0	0	0	1.14749972387312	1.44112804258378
Astro_Tha	mThalamus	5.23558621879113	-3.98623739818635	0	0	0	0	0	0	0	0	0	2.25891041219904	0	0	0
ExInN_Mix	mThalamus	-2.43066615585792	-17.320727220574	0	0	0	0	0.313111555206168	0	0	0	0.743375491552729	2.16575179419805	0.904500043994681	0.551208077625631	0.743375491552729
OPC_Tha	mThalamus	2.63324766631616	14.4076272334665	0	0	0	0	0	0	0	0	0	0	1.1940549091096	0	0
OPC_Tha	mThalamus	1.40523403163445	14.7359925593942	0	0	0	0	0	0	0	0	0	1.79946754050304	1.953837580277	0	0.697779149369195
ExN_Tha_CALB	mThalamus	-4.32010120872962	-16.1882809315115	0.618262193946269	0.538295055846409	0	0.538295055846409	1.09748974055655	0.761242114389422	1.3109558370989	0.451372980990932	1.3109558370989	3.23425539611028	2.40926565317949	0.692305387634087	0.618262193946269
InN_LGE	mThalamus	-1.09663528923499	-12.1967343006522	0	0	0	0	0.591148553585606	0	0	0	0.591148553585606	2.70616403054388	1.14724293374887	0	1.14724293374887
InN_LGE	mThalamus	1.22102158542169	-11.3735855732352	0	0	0	0	0.892390091668803	0	0	0	0.54260239032423	2.36145557819216	1.3563282255151	0.392257559000091	1.15102609948249
Oligo_2	mThalamus	7.04715686316979	4.23707974811492	0	0	0	0	0	0	0	0	0	0	0	0	0
InN_LGE	mThalamus	0.435692064719323	-11.376994005242	0	0	0	0	0.884233310919959	0	0	0	0.489568599697925	2.03234049964267	0.884233310919959	0.489568599697925	1.30409461003063
Astro_Tha	mThalamus	7.21627717490685	-4.81053482631746	0	0	0	0	0	0	0	0	0	1.26631943457898	0	0	1.80755758610465
Oligo_3	mThalamus	10.2606254148055	6.27578843494353	0	0	0	0	0	0	1.69987664573471	0	0	0	0	1.17453454950401	0
OPC_Tha	mThalamus	2.70684009070886	14.1622239436716	0	0	0	0	0	0	0	0	0	0	1.55863822583583	0	0
InN_LGE	mThalamus	1.22356825347436	-11.8686512623221	0	0	0	0	1.31640896555967	0	0	0	0.73812106819159	1.68045621338074	0.970021675220494	0.73812106819159	0.435671303334991
Oligo_3	mThalamus	12.5021424817611	4.43282807727751	0	0	0	0	0	0	1.28068112419422	0	0	0.832711346506584	0	1.58895669237282	0
Oligo_3	mThalamus	10.8531032132674	4.88391841312346	0	0	0	0	0	0	0	0	0	0	0	0	0
ExN_Tha_PVALB_1	mThalamus	-5.66589302544105	-13.8453682575614	0	0	0	0	0	0.929558152174126	0.569110444296509	0.569110444296509	1.57556544186165	3.29833827115771	3.07734723817575	0.569110444296509	0.569110444296509
Micro_1	mThalamus	1.15154128547204	6.24612487216887	0	1.59613183935357	0	0	0	0	0	0	1.59613183935357	0	0	0	0
Astro_Tha	mThalamus	10.2288260983993	-4.0754314575583	0	0	0	0	0	0	0	0	0	1.07990181218174	0	0	0
OPC_Tha	mThalamus	1.5036666917373	13.3356181468576	0	0	0	0	0	0	0	0	0	0	0	0	1.53136860970446
Astro_Tha	mThalamus	8.51411586280358	-3.01869284252229	0	0	0	0	0	0	0	0	0	0	0	0	0
Astro_Tha	mThalamus	7.13258462424767	-4.74693285564485	0	0	0	0	0	0	0	0	0	0	0	0	1.37169880659249
Astro_Tha	mThalamus	8.42984824653161	-3.92263042072358	0	0	0	0	0	0	0	0	0	0	0	0	0
ExN_Tha_CALB	mThalamus	-5.07130999092567	-15.1125076923758	0.182663866721363	0.262838200864851	0	0	1.03093911030268	0.588699231112584	1.68807135598916	0.47077366186931	0.789577211896138	3.19244408877403	2.83514485267571	0.47077366186931	0.47077366186931
Oligo_2	mThalamus	7.30145459647668	1.31835187335906	0	0	0	0	0	0	0	0	0	0	0	0	0
ExInN_Mix	mThalamus	-2.70733208183753	-16.9786213550955	0	0.798428260092013	0	0	0.476869289230588	0	0	0	0	2.78966529078832	1.87167996486355	1.04136041990751	0
Micro_1	mThalamus	1.01659636970055	6.98293746372161	0	0	0	0	0	0	0	0	0	0	0	1.20294711539271	0
Astro_Tha	mThalamus	8.93417315955651	-4.98825108150545	0	0	0	0	0	0	0	0	0	0	0	0	0
OPC_Tha	mThalamus	2.51882033820641	15.336306699714	0	0	0	0	0	0	0	0	0	0.733505814146228	0	0.733505814146228	0
Astro_Tha	mThalamus	8.00663333411706	-3.25923668483796	0	0	0	0	0	0	0	0	0	0	0	0	0
Oligo_1	mThalamus	8.18284564490807	5.06255639453826	0	0	0	0	0	0	0	0	0	0	0	0	0
ExN_Tha_CALB	mThalamus	-6.00514072899329	-14.7159622822196	0	0	0	0	0.733618350313571	0	0.733618350313571	0	1.15221787282824	3.21153924526609	2.71296035956776	0.733618350313571	0
InN_LGE	mThalamus	-1.21470756058204	-8.97467123607698	0	0	0	0	1.06070126418867	0	0	0	0.580443988069156	2.57392483654061	1.3435417832958	0.386689240832882	0.580443988069156
InN_LGE	mThalamus	1.25018852229607	-10.9361179981619	0	0	0	0	0.421891157014752	0	0	0	0.530504751072305	2.29478709780769	1.4228806657775	0.161223479147673	0.799591782980935
Oligo_2	mThalamus	8.30277400489343	1.55741477867064	0	0	0	0	0	0	0	0	0	0	0	0	0
Astro_Tha	mThalamus	8.35841041083825	-4.37760721782747	0	0	0	0	0	0	0	0	0	0	0	0	0
Micro_1	mThalamus	0.964268259959344	7.07067693134246	0	0	0	0	0	0	0	0	0	0	0	0	0
OPC_Tha	mThalamus	1.67519908423913	15.4375621165842	0	0	0	0	0	0	1.55264160371372	0	0	0.807060884098973	1.24778535742162	0	0
Astro_Tha	mThalamus	8.87101417060387	-4.63532387355867	0	0	0	0	0	0	0	0	0	0	0	1.1588510236475	0
Astro_Tha	mThalamus	9.09256606574548	-3.65950810054841	0	0	0	0	0	0	0	0	0	0	0	0	0
ExInN_Mix	mThalamus	-2.67956537727821	-17.2670181904227	0	0	0	0	0	0.222048969384933	0	0	0.403640138709082	1.86716304273082	1.31773650191336	0.403640138709082	0.807886747635744
Astro_Tha	mThalamus	8.65053229804528	-3.33042251209321	0	0	0	0	0	0	0	0	0	0	0	2.07917908596773	0
Micro_1	mThalamus	0.977273874240044	7.94223416706023	0	0	0	0	0	0	0	0	0	0	0	1.06237085135043	0
OPC_Tha	mThalamus	1.2844089793731	14.5985385264963	0	0	0	0	0	0	0	0	0	1.54689370447368	2.49242605911473	0	0
Astro_Tha	mThalamus	9.63501506324303	-4.8250983868033	0	0	0	0	0	0	0	0	0	1.30522892783572	0	0	0
Micro_2	mThalamus	1.15527849669946	2.99177707096038	0	0	0	0	0	0	0	0	0	0	0	0	0
NeuCyto	mThalamus	13.3838220166732	-0.360309249559072	0	0	0	0	0	0	0	0	0	0	0	0	0
Astro_Tha	mThalamus	10.2322183179427	-4.66401135067048	0	0	0	0	0	0	0	0	0	0	0	1.58017249302398	0
OPC_Tha	mThalamus	2.38197045798791	15.2243300761789	0	0	0	0	0.777577404412528	0	0	0	0	1.74130360427001	1.51040875805983	1.20967283031442	0
Micro_1	mThalamus	-0.262342061592218	7.68680442233977	0	0	0	0	0	0	0	0	0	0	0	0.73031362043522	1.44153853241512
Astro_Tha	mThalamus	7.45325189109338	-4.05603682140413	0	0	0	0	0	0	0	0	0	0	0	0	0
Micro_1	mThalamus	0.483102195220116	6.56048406024871	0	0	0	0	0	0	0	0	0	0	0	0	0
InN_LGE	mThalamus	1.41965811725152	-10.4005860004813	0	0	0	0	0.821861257343304	0	0	0	0	2.21465734499185	1.62514101547191	0.702990478870069	1.19225852826252
InN_LGE	mThalamus	-0.62432936553466	-9.39985262493196	0	0	0	0	0.374633089961634	0	0	0	0.374633089961634	2.16628189068017	1.58163293677998	0.107610955375069	0.759002406634538
Micro_1	mThalamus	0.958116226153497	7.44268906970915	0	0	0	0	0	0	0	0	0	0	0	1.40534255609059	0
Micro_1	mThalamus	1.41513245578301	6.79054940601287	0	0	0	0	0	0	0	0	0	0	0	0	0
Oligo_3	mThalamus	11.0377965497543	5.38723815341887	0	0	0	0	0	0	1.57620422873054	0	0	0	0	1.07099481969502	0
OPC_Tha	mThalamus	2.67594247336877	15.0066729869455	0	0	0	0	0	0	0.63665877648114	0	0	2.19848977469783	0.63665877648114	0	1.02256235095541
Astro_Tha	mThalamus	9.53097301002038	-3.9799679432303	0	0	0	0	0	0	0	0	0	0	0	0	0
Astro_Tha	mThalamus	10.0922999906112	-3.68038188556733	0	0	0	0	0	0	0	0	0	0	0	0	0
OPC_Tha	mThalamus	1.61556094165337	14.257994779548	0	0	0	0	0	0	0	0	0	2.36346642126806	0	1.4372827309739	0
ExN_Tha_CALB	mThalamus	-4.25541967873084	-16.0540932331473	0	0.575130908750901	0.144509469634872	0.382822631358405	1.05280275263682	0.575130908750901	0.808162431443603	0	0.575130908750901	3.2472747023748	1.86276799724493	0.808162431443603	0.483592473307632
ExN_Tha_PVALB_2	mThalamus	-1.62256867413032	-14.9804028187186	0	0	0	0	0.284167506446477	0	0	0.284167506446477	0	3.04680476925502	0.505196373791299	0.686105652796635	0
Astro_FrC	mThalamus	2.31979256148827	-1.77014528850618	0	0	0	0	0	0	0	0	0	0	0	0	0
InN_LGE	mThalamus	1.20761578555596	-9.81782232860627	0	0	0	0	1.61519357623547	0	0	0	0.31207716610663	2.51398504992423	2.28138626016312	0.31207716610663	1.04073617840879
Astro_Tha	mThalamus	8.41703849311364	-2.70458041767183	0	0	0	0	0	0	0	0	0	2.68266252412226	0	0	0
InN_LGE	mThalamus	1.28895037646783	-10.1414898548514	0	0	0	0	0.447453443125227	0	0	0	0.319337447296345	2.09778443856896	1.12141239857944	0.662965829841571	0.840167397738351
OPC_Tha	mThalamus	1.88963680739892	15.0996953334421	0	0	0	0	0	0	0	0	0	1.62127555402891	2.21036890399801	0	0
OPC_Tha	mThalamus	2.10388689513696	14.483149656257	0	0	0	0	0	0	1.29464731017615	0	0	1.60433748696844	2.03133675466848	0.843657355797664	1.29464731017615
OPC_Tha	mThalamus	1.29215376849664	14.8579551066965	0	0	0	0	0	0	0	0	0	2.20015338762256	1.84860156654237	0	0
ExInN_Mix	mThalamus	-2.34090537552344	-17.2294491444022	0	0.186185292739361	0	0	0.186185292739361	0	0	0	1.74166639995949	2.74276250217222	1.70514800110174	0.343086672578496	0.478676136148638
Micro_2	mThalamus	0.154867463069085	6.16453803440032	0	0	0	0	0	0	0	0	0	0	0	0	1.25383543133008
Oligo_2	mThalamus	7.53710799689782	3.7918027724832	0	0	0	0	0	0	2.4910707062894	0	0	0	0	0	0
Astro_Tha	mThalamus	8.1596246289779	-3.18434726337495	0	0	0	0	0	0	0	0	0	0	0	0	0
ExN_Tha_PVALB_1	mThalamus	-5.58264917854774	-14.3985785160452	0.267722103537843	0	0.478695598577855	0.478695598577855	0.56954332269584	0.478695598577855	0.729692969151603	0	0.988950446072642	3.37036096648585	2.69559122610303	0.56954332269584	0.729692969151603
ExN_Tha_PVALB_1	mThalamus	-7.93786901955115	-13.8899191532523	0.300938820479544	0.0841404568184009	0.161747470033472	1.71643351648757	0.947816549639441	0.58223518663671	0.877344772710529	0.233762971778274	0.63010976916273	3.25877998857209	3.26885084097014	0.801527648986826	0.300938820479544
Astro_Tha	mThalamus	9.34694724555505	-5.20026194194856	0	0	0	0	0	0	0	0	0	1.04893152031334	0	0	1.04893152031334
OPC_Tha	mThalamus	1.24697285171044	14.0138055171579	0	0	0	0	0	0	0	0	0	1.14830760801389	1.66878266789154	1.14830760801389	0
OPC_Tha	mThalamus	1.37174611564172	15.0816279735177	0	0	0	0	0.827386355603102	0	0	0	0	2.16607737614023	2.16607737614023	0.827386355603102	0.827386355603102
Oligo_3	mThalamus	12.068234972911	4.63154519458708	0	0	0	0	0	0	0.758139319305658	0	0	0	0	0.758139319305658	1.18436253602304
OPC_Tha	mThalamus	2.70848207946313	14.9016620006174	0	0	0	0	0	0	0	0	0	0	2.70191178897047	0.817302028247322	0
ExN_Tha_PVALB_1	mThalamus	-7.65296310905921	-12.9336022053153	0.187417148508416	0	0.345191705020021	1.33045370640799	1.01236704811258	0.708356715901004	1.01236704811258	0.0980928117748025	1.11884069323479	3.47285868827802	2.91332908075407	0.805038178207477	0.415630458063387
Astro_Tha	mThalamus	10.0698724317123	-3.92861377338472	0	0	0	0	0	0	0	0	0	1.42660989829835	0	0	1.42660989829835
Micro_2	mThalamus	1.06573527331841	3.14437545200286	0	0	0	0	0	0	0	0	0	0	0	0	0
ExN_Tha_PVALB_1	mThalamus	-7.74450964455115	-14.3898075733573	0	0.498015595661591	0	1.91825629098976	1.27586857765754	0.828947184925481	0.498015595661591	0	1.44155495768701	3.04495264702688	3.48514588167492	1.07717015895337	0
Micro_2	mThalamus	0.886635951953057	3.61748708148894	0	0	0	0	0	0	0	0	0	0	0	0	0
OPC_FrC	mThalamus	-0.233182040719267	14.3598262157052	0	0	0	0	0	0	0	0	0	0	1.44789475143138	0	0.965870877264531
NeuCyto	mThalamus	11.9230170774032	0.000586205324503486	2.37813178367953	0	0	0	2.37813178367953	0	0	1.77365793827803	0	2.37813178367953	2.37813178367953	0	0
OPC_Tha	mThalamus	1.42385082717431	14.3052512492746	0	0	0	0	0	0	0	0	0	1.68917491877546	3.03819530494235	1.16549353808725	0
OPC_Tha	mThalamus	2.858344845729	14.5755120601266	0	0	0	0	0	0	0	0	0	0	2.36579551251775	0	0
InN_LGE	mThalamus	-1.03950650219428	-9.5315397892386	0	0	0	0	1.27993084720719	0	0	0	0.832124253372313	2.63776757555677	0.576004923593235	0.712241913531988	0.712241913531988
Astro_Tha	mThalamus	9.59927897925866	-5.25388752559724	0	0	0	0	0	0	0	0	0	1.46318265341011	0	0	0
ExN_Tha_PVALB_1	mThalamus	-7.51473564629066	-13.3280047092825	0	0.140528522158796	0.373386524298828	0.562132346552901	1.08568399780579	0.373386524298828	0.562132346552901	0.263720121390492	0.791659155445906	3.12355339337816	2.85043164935279	0.720846650037499	0.64463497766517
ExN_Tha_CALB	mThalamus	-3.90164107803809	-16.2949741993338	0.287515502950271	0.937864029594439	0	0.846917089321204	0.510559099244157	0.575072630065474	1.67343498121666	0.575072630065474	0.937864029594439	2.61434211279111	1.94533893807253	0.798141206683609	0.200549556758187
Astro_Tha	mThalamus	9.38580565925134	-3.57401167491975	0	0	0	0	0	0	0	0	0	2.27951397209273	0	2.27951397209273	0
Micro_1	mThalamus	1.02458124633325	6.0715514506906	0	0	0	0	0	0	0	0	0	0	0	0	0
Astro_Tha	mThalamus	9.45525508399499	-3.53216230014863	0	0	0	0	0	0	0	0	0	1.90911670117351	0	0	0
ExN_Tha_PVALB_1	mThalamus	-7.88340038780677	-13.4845284138114	0	0	0.31250650261279	1.45899203603621	0.852330194274765	0.742194686691103	0.90315982436573	0.218785711961372	0.798777903539344	2.89698973828414	2.80516778315672	0.742194686691103	0.218785711961372
Oligo_2	mThalamus	6.40378957267297	3.88339484592375	0	0	0	0	0	0	0	0	0	0	0	0	0
Micro_1	mThalamus	1.21452515597833	7.62577975650725	0	0	0	0	0	0	0	0	1.41706601978664	0	0	0	1.98100146886658
ExN_Tha_PVALB_1	mThalamus	-7.01508898262489	-12.8381136570365	0	0	0.107438522064011	0.292869014374232	1.07438138770933	0.809883662120512	1.31429817675596	0.204445682963861	0.584423713244887	3.37561217126191	2.86560488237753	0.645730185631602	0.292869014374232
Astro_Tha	mThalamus	7.80201011176598	-5.08075176815095	0	0	0	0	0	0	0	0	0	1.09847897310999	0	0	0
ExN_Tha_CALB	mThalamus	-4.46556276802528	-16.1750134144217	0.493237075505557	0.323940634040087	0	0.637979124337396	1.06912379094249	0.323940634040087	0.977492185669254	0	1.06912379094249	3.13815421608009	1.2670700887017	0.637979124337396	0.323940634040087
Oligo_2	mThalamus	7.69639544959557	3.94042981525359	0	0	0	0	0	0	0	0	0	0	0	0	0
Astro_Tha	mThalamus	8.94451861854089	-4.31349073986116	0	0	0	0	0	0	0	0	0	0	0	0	0
Oligo_3	mThalamus	11.4284320401717	5.04320062061247	0	0	0	0	0	0	0	0	0	0	0	1.3402710931407	0
ExN_Tha_PVALB_1	mThalamus	-5.87291140083778	-12.2153042469412	0	0	0	0.716916520608098	0.716916520608098	0	0	0	1.13018082716407	3.37755067058623	3.04042142722961	1.13018082716407	0
ExN_Tha_CALB	mThalamus	-4.38373417381751	-15.7874268207938	0	0	0	0	0	0	0	0	0	2.87767454401705	3.54228569049834	0	0
Micro_1	mThalamus	0.959297113375787	7.57808793445525	0	0	0	0	0	0	0	0	0	0	0	0	1.41943804993247
Astro_Tha	mThalamus	9.67050509925378	-3.9885173950583	0	0	0	0	0	0	0	0	0	0	0	0	0
Astro_Tha	mThalamus	9.37179809089196	-4.41801249126497	0	0	0	0	0	0	0	0	0	1.61377196151535	0	1.10222529942298	0
Astro_Tha	mThalamus	9.89311461921227	-3.80225693325105	0	0	0	0	0	0	0	0	0	2.31040734706323	0	0	0
Micro_1	mThalamus	0.225123130040292	7.03229058643279	0	0	0	0	0	0	0	0	0	0	0	0	0
InN_LGE	mThalamus	0.988272480921868	-11.9547365818411	0	0	0	0	0.61427729464598	0	0	0	0	2.15581015410026	0.992006795202485	0.61427729464598	1.65662710597656
ExN_Tha_PVALB_1	mThalamus	-7.62332052711951	-14.0661219273001	0.128647438946777	0.128647438946777	0.24261528408424	1.16209570155492	0.864108999304556	0.437710497944206	0.600886342582471	0.128647438946777	0.80451045657394	3.43612397255951	2.95800179337466	0.522623028824011	0
OPC_Tha	mThalamus	2.6205142068435	14.4840470637887	0	0	0	0	0	0	0	0	0	1.48931698119315	1.19069827311724	0	0
ExN_Tha_PVALB_1	mThalamus	-7.97256035332191	-13.9423645649344	0.200928265806575	0.138333137172354	0.368160629545104	1.14778069431586	0.815826389107497	0.418218875684166	1.12395921149534	0.0715566708881059	0.418218875684166	3.13038606011497	3.12713910266222	0.554913455885265	0.259834987482072
InN_LGE	mThalamus	1.0499131011535	-10.2278183613211	0	0	0	0	0.871729125173476	0	0	0	0	2.16906392021544	1.94041037431251	0.689942655659704	1.02549742442766
Astro_Tha	mThalamus	8.26758532996667	-3.9260448131949	0	0	0	0	0	0	0	0	0	0	0	0	0
OPC_Tha	mThalamus	1.15320353980554	14.982809194526	0	0	0	0	0	0	0	0	0	1.25098011903044	2.13786335770063	0	0
Astro_Tha	mThalamus	7.560253672557	-4.96567856411043	0	0	0	0	0	0	0	0	0	1.12982615231571	0	0	0
OPC_FrC	mThalamus	-0.081542141480323	14.7687159862131	0	0	0	0	0.654828677512714	0	0	0	0	2.01138872971118	2.32709498198719	0.654828677512714	1.04718756488838
OPC_Tha	mThalamus	2.39045482154382	14.5067597713083	0	0	0	0	0	0	0.593532775163813	0	0	1.76853120804671	2.29395803533718	0.593532775163813	1.76853120804671
Micro_1	mThalamus	1.03899126525414	7.96760381122527	0	0	0	0	0	0	0	0	0	0	0	0	0
InN_LGE	mThalamus	-0.5415409875344	-10.3239477787406	0	0	0	0	1.04094548503854	0	0	0	0.650211824694638	2.19033468913751	1.19084700988426	0.726874178282872	0.37704733123893
Astro_Tha	mThalamus	9.56425147529137	-4.23788725475374	0	0	0	0	0	0	0	0	0	1.34591924504282	0	0	0
InN_LGE	mThalamus	-1.46035940174567	-11.2466820392996	0	0	0	0	0.661678342800998	0	0	0	0.384596296580236	2.50605703417821	0	0.210674597143471	0.532703583880845
Oligo_2	mThalamus	8.51431518073571	3.28268135448393	0	0	0	0	0	0	2.92847619890372	0	0	0	0	0	0
Astro_Tha	mThalamus	9.63728862281335	-4.59855734447542	0	0	0	0	0	0	0	0	0	1.52683938889137	0	0	0
Astro_Tha	mThalamus	8.30419497962487	-3.91850124935212	0	0	0	0	0	0	0	0	0	0	0	0	0
OPC_Tha	mThalamus	1.47289555545342	15.1667691554635	0	0	0	0	0	0	0.853981838022663	0	0	1.85566123702699	0.853981838022663	0	0
Astro_Tha	mThalamus	6.8324876355697	-4.68071161846223	0	0	0	0	0	0	0	0	0	1.47485632725806	0	0	0
OPC_Tha	mThalamus	1.70525317664636	15.3695365275949	0	0	0	0	0	0	0	0	0	2.22869640343017	0.603646382319544	0	0.977404698748076
Astro_Tha	mThalamus	9.90158038611901	-4.1778587017447	0	0	0	0	0	0	0	0	0	1.84425645730455	0	1.29792701888703	0
Micro_1	mThalamus	0.0941293465663231	7.07596267124114	0	0	0	0	0	0	0	0	0	0	0	0	1.92670157064697
OPC_Tha	mThalamus	0.459145181136254	14.0972453441232	0	0	0	0	0	0	0	0	0	0	3.15925318173338	0	0
OPC_Tha	mThalamus	2.71659856315148	14.7143451060861	0	0	0	0	0	0	0	0	0	2.03384445557157	0	0	0
Astro_Tha	mThalamus	8.27922111030114	-5.43894230464998	0	0	0	0	0	0	0	0	0	0.869136121853718	0	0.869136121853718	0
Astro_Tha	mThalamus	7.9708810376693	-5.04641090969148	0	0	0	0	0	0	0	0	0	0	0	0	0
Astro_Tha	mThalamus	8.76239829535973	-3.83659850696626	0	0	0	0	0	0	0	0	0	0	0	0	0
Oligo_1	mThalamus	6.25527625556481	6.30720580478606	0	0	0	0	0	0	2.05033202914929	0	0	0	0	2.05033202914929	0
OPC_Tha	mThalamus	1.69884746547234	13.826691755256	0	0	0	0	0	0	0	0	0	1.91864185272418	1.58401081863252	1.07746819633769	0
Astro_Tha	mThalamus	7.67384391303552	-5.05452238658967	0	0	0	0	0	0	0	0	0	0	0	1.23380572030749	0
InN_LGE	mThalamus	-0.719443000597831	-8.75369536022249	0	0	0	0	0.649617597775602	0	0	0	0	2.17200612929481	1.04014133993328	0.376656929357513	1.04014133993328
ExInN_Mix	mThalamus	-2.67499012474525	-17.0277451191336	0	0.863842989799485	0	0	0	0	0	0	0.5224358936155	1.22420316229551	2.14563050418222	0.29495427243569	0.5224358936155
InN_LGE	mThalamus	0.95516174312127	-10.7389019642264	0	0	0	0	1.3455690134472	0	0	0	1.06249475289832	1.74640497939821	1.21401499774901	0	0.666182057835785
InN_LGE	mThalamus	1.28628807540429	-10.4038380299002	0	0	0	0	0.462068644561776	0	0	0	0.631820240283466	1.92767963958838	1.11702176281762	0.631820240283466	1.37036092381727
OPC_Tha	mThalamus	2.57894688125146	14.9517413463205	0	0	0	0	0	0	0	0	0	1.18651877850698	1.71403503278229	1.18651877850698	0.564491130676924
OPC_Tha	mThalamus	2.82821946616662	15.0275737132638	0	0	0	0	0	0	0	0	0	1.50134549392234	2.55398632306312	0	1.12902313188805
Astro_Tha	mThalamus	7.22599750037682	-4.7555764828116	0	0	0	0	0	0	0	0	0	1.12320369180543	0	1.12320369180543	0
InN_LGE	mThalamus	-1.09719599012839	-12.0445650730521	0	0	0	0	0.956605713658787	0	0	0	0.495390307175672	2.36246401886838	0.825173771018553	0.278062955073932	0.752355580695853
Astro_Tha	mThalamus	8.16107707496178	-5.149671903649	0	0	0	0	0	0	0	0	0	1.74110962772978	0	0	0
OPC_Tha	mThalamus	1.1936982202102	14.412671216926	0	0	0	0	0	0	0	0	0	2.17271569192232	2.80724388093293	0.938607933589391	0
InN_LGE	mThalamus	-1.39994973663795	-9.74951159099641	0	0	0	0	0.685730582904896	0	0	0	0.685730582904896	2.57024037509595	1.24215091276888	0.553262077891509	0.400526826467582
InN_LGE	mThalamus	-0.602752335114356	-8.81636034587922	0	0	0	0	0.729784406204819	0	0	0	0.237959901373	2.41671846991693	1.50242228662045	0.430038455503058	0.729784406204819
Astro_Tha	mThalamus	9.54046779151452	-4.93364130596223	0	0	0	0	0	0	0	0	0	1.12348375380179	0	0	1.12348375380179
OPC_Tha	mThalamus	2.41133623595727	14.4066163386911	0	0	0	0	0	0	0	0	0	1.31411571558151	0	0	1.62574188791196
ExN_Tha_CALB	mThalamus	-5.42652744774329	-14.8838127766043	0	0.505386756579933	0.123566544561115	0.58174164908115	1.04428076404816	0	0.718913553599729	0	0.781033366052717	3.28269283392072	2.78851956675253	0.894772174635792	0.332590352329533
Astro_Tha	mThalamus	10.1323009061385	-4.58301197628084	0	0	0	0	0	0	0	0	0	0	0	0	0
OPC_Tha	mThalamus	0.833945207553033	15.1279698695749	0	0	0	0	0	0	0	0	0	0.95531456556625	2.00120329370749	0.95531456556625	2.19694018344877
Oligo_2	mThalamus	9.17235999579919	3.9666463222116	0	0	0	0	0	0	0	0	0	0	0	0	0
Astro_Tha	mThalamus	9.51214366431725	-5.27170693019929	0	0	0	0	0	0	0	0	0	1.7272826174809	0	0.768410821396549	0
OPC_Tha	mThalamus	3.08088403220666	15.1326810206979	0	0	0	0	0	0	0	0	0	1.96357749000187	2.07940872987196	1.01157704865225	0
InN_LGE	mThalamus	1.27308457370294	-10.1118315372855	0	0	0	0	0.682809899238955	0	0	0	0.398585474094627	2.06128056320226	1.23796250099039	0.398585474094627	1.48795066912994
Astro_Tha	mThalamus	8.05201869483483	-5.26794134716096	0	0	0	0	0	0	0	0	0	0	0	0	0
ExN_Tha_PVALB_1	mThalamus	-6.0840596628617	-14.1881054554373	0.13728412804011	0	0.257976252516856	0.13728412804011	1.2943908741498	0.365657961337551	0.962675891804447	0.462863299784199	1.16543277063564	3.28660763510463	2.73573644234711	1.1184660819427	0.632826017904375
Astro_Tha	mThalamus	9.81116252418053	-4.15728603939119	0	0	0	0	0	0	0	0	0	0	0	1.30434776558138	0
ExN_Tha_CALB	mThalamus	-6.02306265358436	-14.9917648945242	0.113602345239634	0.308160664761472	0	0.543393048802262	1.11357025774936	0.733693394464097	1.35772948855837	0.308160664761472	0.843019557945956	3.25900998769391	2.49057404125404	0.843019557945956	0.543393048802262
InN_LGE	mThalamus	-0.888975031418678	-9.05696570018831	0	0	0	0	1.01115037168544	0	0	0	1.07945261017864	2.61226904023305	0.858724190459524	0.177565942140782	0.678811946450409
Astro_Tha	mThalamus	8.30443912024987	-5.51779781917634	0	0	0	0	0	0	0	0	0	1.32435583317845	0	0	0
Astro_Tha	mThalamus	8.70689921851647	-4.51512657741609	0	0	0	0	0	0	0	0	0	1.40048545489887	0	0	0
InN_LGE	mThalamus	-0.65803063635337	-8.74437986949983	0	0	0	0	1.02370371441888	0	0	0	0	2.131937593233	1.12516736670663	0.466557056956552	0.466557056956552
Oligo_1	mThalamus	7.06773858542931	5.25873626132903	0	0	0	0	0	0	1.8737509171921	0	0	0	0	0	0
OPC_Tha	mThalamus	2.40250545020593	14.8676053371042	0	0	0	0	0.595900299676289	0	0	0.595900299676289	0	1.62399538746766	1.62399538746766	0	0
OPC_Tha	mThalamus	2.73793869491113	15.015716680488	0	0	0	0	0.598877954592748	0	0.970836072298413	0	0	0	1.90813827921168	0.598877954592748	0
InN_LGE	mThalamus	-2.13475114826667	-10.4054697666556	0	0	0	0	1.18159462758798	0	0	0	0	2.05138968843632	0.613745655036453	0.613745655036453	0.991277934878568
InN_LGE	mThalamus	0.117459021763924	-9.48933397869172	0	0	0	0	1.14886324865941	0	0	0	0.787094024729031	2.21261863355918	1.90889236545409	0.391231679815564	0.541278175893511
Micro_2	mThalamus	0.924280815081719	5.08456719776091	0	0	0	0	0	0	0	0	0	0	0	0	2.21447567900599
ExN_Tha_PVALB_1	mThalamus	-7.36043972496497	-13.2472141895682	0.183748219954907	0.0650737583709302	0.514246202101421	1.14791268910336	0.986168777329411	0.591586586258107	1.12634739505346	0.238190540856218	0.823085834105041	2.94193460193183	2.87214891029019	0.986168777329411	0.289821304655528
InN_LGE	mThalamus	1.67909591670525	-10.8173988972098	0	0	0	0	0.893426308071852	0	0	0	0.674129983076837	2.31669382341699	1.75986020228378	0.392827244711246	0.674129983076837
InN_LGE	mThalamus	-0.592112220568534	-9.55654226879182	0	0	0	0	0.741485846434456	0	0	0	0.437949099521659	2.30928058384843	0.242760292234921	0.741485846434456	1.32112368527576
ExInN_Mix	mThalamus	-2.60746736053931	-17.3016785297782	0	0	0	0	0.130188771127833	0	0	0	0.87147486217089	1.90222373500811	0.442229940193861	0.442229940193861	0.130188771127833
InN_LGE	mThalamus	0.486598782496575	-11.3740757618338	0	0	0	0	1.09128452963994	0	0	0	0	2.38788950464688	1.20529725189522	0.541921899225148	1.09128452963994
Astro_Tha	mThalamus	9.69686561103356	-3.92157136539522	0	0	0	0	0	0	0	0	0	1.43216574727883	0	1.43216574727883	0
Oligo_2	mThalamus	7.68665271277917	3.46203316112456	0	0	0	0	0	0	0	0	0	0	0	0	0
InN_LGE	mThalamus	-0.903001196427222	-9.21503244976106	0	0	0	0	1.26476639772639	0	0	0	0	1.87306924709383	1.13736952858384	0.613791001856569	0.909462677268565
InN_LGE	mThalamus	1.32910089965356	-11.3261297855765	0	0	0	0	0.956595843354301	0	0	0	0.236759888785998	2.48094965844755	1.43642694046495	0.726846578271095	0.726846578271095
InN_LGE	mThalamus	-0.0497901809643471	-9.35755526165071	0	0	0	0	1.06367339419836	0	0	0	0	2.03332907070692	0	0.948110169727168	1.06367339419836
Astro_Tha	mThalamus	8.4176059293319	-3.379008880654	0	0	0	0	0	0	0	0	0	0	0	0	0
OPC_Tha	mThalamus	1.61836772437585	14.9494410838693	0	0	0	0	0	0	0	0	0	0.842375938477471	1.6025404185808	0.842375938477471	0.842375938477471
OPC_Tha	mThalamus	1.06308358188165	14.7690287913888	0	0	0	0	0	0	1.18625535367541	0	0	2.19296925176608	0	0.759589030255291	1.48437182270173
Micro_2	mThalamus	0.578232340769891	5.05513251682219	0	0	0	0	0	0	0	0	0	0	0	0	0
InN_LGE	mThalamus	-0.988814301533576	-10.8889969501883	0	0	0	0	0.578999400573472	0	0	0	0	2.26454821337955	0	0.232236013448426	0.943323796064837
Micro_2	mThalamus	1.03908746715081	5.26621306796965	0	0	0	0	0	0	0	0	0	0	0	0	0
OPC_Tha	mThalamus	1.85407071586144	14.4811774577707	0	0	0	0	0	0	0	0	0	1.35931325228878	2.98607935217394	0.894764397626127	0
ExN_Tha_PVALB_1	mThalamus	-7.81525892738807	-13.1711615238577	0	0	0.363484210502239	1.59837480443613	0.885658097020761	0.436908982148152	1.0128105741908	0	0.629495888314416	3.24050424267996	3.30688409306759	0.629495888314416	0.569329177465105
OPC_Tha	mThalamus	2.25645761962426	14.5710450496286	0	0	0	0	0	0	0.763850733528978	0	0	1.90696587425116	2.61093605621778	0.763850733528978	0
OPC_Tha	mThalamus	2.24763994689477	14.6561061229318	0	0	0	0	0	0	0	0	0	0	1.79656727129408	0	0
ExN_Tha_PVALB_1	mThalamus	-6.13844627861488	-13.32535063366	0	0	0.262817357761602	0.917468347698971	0.789527977491529	0.917468347698971	0.642783698094801	0	1.22516071812437	3.1715651476586	2.82915956218543	0.789527977491529	0.262817357761602
Astro_Tha	mThalamus	6.48147349830163	-4.48333536724153	0	0	0	0	0	0	0	0	0	1.55834201633772	0	1.55834201633772	0
Astro_Tha	mThalamus	6.26266866202844	-4.49663244823518	0	0	0	0	0	0	0	0	0	0	0	1.15066499794682	1.15066499794682
Oligo_1	mThalamus	7.3714952992965	6.99958718677458	0	0	0	0	0	0	0	0	0	0	0	1.36406304436939	0
Astro_Tha	mThalamus	9.66133456702721	-3.89942347148958	0	0	0	0	0	0	0	0	0	1.31501198866938	0	1.31501198866938	0
InN_LGE	mThalamus	1.17560022349847	-10.425354829827	0	0	0	0	0.907846133517376	0	0	0	0.490937634702787	1.73133950637458	0.352461558639033	0.352461558639033	0.989637797667188
Micro_1	mThalamus	-0.206225663168308	7.41281426807341	0	0	0	0	0	0	0	0	0	0	0	0	1.84882702090996
InN_LGE	mThalamus	-1.83987838749396	-9.97449862102571	0	0	0	0	1.10690917885362	0	0	0	0.254087714088882	2.48430861556648	0.254087714088882	0.456519231722786	0.624790533392439
InN_LGE	mThalamus	-1.43584603790748	-10.7875574741751	0	0	0	0	0.273716228459415	0	0	0	0.81508448135375	2.60960390381428	0	0	0.945541981307284
Oligo_3	mThalamus	12.4536672162582	4.56411994358	0	0	0	0	0	0	1.16420374211271	0	0	0.74273967940889	0	0.74273967940889	0
Micro_2	mThalamus	0.65332441802514	5.17714322467742	0	0	0	0	0	0	0	0	0	0	0	0	0
Astro_Tha	mThalamus	8.01354556556237	-4.01051198581758	0	0	0	0	0	0	0	0	0	0	0	0	0
Astro_Tha	mThalamus	6.33100133414758	-3.93091665844026	0	0	0	0	0	0	0	0	0	0	0	0	0
InN_LGE	mThalamus	0.786698155360345	-9.46191870311799	0	0	0	0	1.92412461697665	0	0	0	0.46053080405683	2.18564142362706	1.56902162041521	0.46053080405683	1.20586905461474
Astro_Tha	mThalamus	8.9151702451278	-4.82070671657625	0	0	0	0	0	0	0	0	0	0	0	1.64711768756943	0
OPC_Tha	mThalamus	1.19752650733483	14.9718238200754	0	0	0	0	0	0	0.699762196981082	0	0	1.62000103603156	1.10742262207131	0.699762196981082	0.699762196981082
Astro_Tha	mThalamus	9.36640124793542	-4.29827581981721	0	0	0	0	0	0	0	0	0	1.34760327129153	0	0	0
Micro_1	mThalamus	0.782377057032708	7.43329060932097	0	0	0	0	0	0	0	0	0	0	0	0	1.33261857251754
Astro_Tha	mThalamus	10.0359778928329	-4.14853273967805	0	0	0	0	0	0	0	0	0	0	0	0	0
ExInN_Mix	mThalamus	-2.75776524071204	-17.1199902210623	0	0.793449338400725	0	0	0.86878445157913	0	0	0.159565764309457	0	2.40098878078816	2.31935118030299	0.711973060340651	0.525914573971335
Micro_1	mThalamus	1.06094484801782	6.05348647495207	0	0	0	0	0	0	0	0	0	0	0	0	1.90326544635738
OPC_Tha	mThalamus	2.92696743484032	14.9737702693552	0	0	0	0	0	0	0.522924968398385	0	0	1.48947657689799	2.86145280189665	0	0.522924968398385
InN_LGE	mThalamus	-1.50063950542915	-9.54035555461946	0	0	0	0	1.49584757908734	0	0	0.687864364667652	0.401946333569256	2.71468393175796	1.43882804259056	0.555089370839836	1.24520751730743
Astro_Tha	mThalamus	8.1057801770736	-2.78608571628633	0	0	0	0	0	0	0	0	0	0	0	0	0
OPC_Tha	mThalamus	1.7775753068496	14.5212289180368	0	0	0	0	0.935868515116969	0	0.935868515116969	0	0	0.935868515116969	2.16872605362291	0	0
OPC_Tha	mThalamus	2.97079973693383	14.3697558726877	0	0	0	0	0	0	0	0	0	1.20703817392681	1.92554959722388	0.775548698398691	1.20703817392681
Micro_1	mThalamus	0.735429696993951	8.16576207538542	0	0	0	0	0	0	0	0	0	0	0	0.838109318992869	0
InN_LGE	mThalamus	0.714360289530877	-9.77904783824983	0	0	0	0	0.897424738898909	0	0	0	0.309922376923471	2.41349478164118	1.53324623083833	0.546176495255808	0.7371439006839
OPC_Tha	mThalamus	1.22745995994103	14.0358344401926	0	0	0	0	0	0	1.18263335517591	0	0	0	0	0	0
Micro_1	mThalamus	0.899353675799493	7.13323558231291	0	0	0	0	0	0	0	0	0	0	0	0	2.60966224193145
Astro_Tha	mThalamus	7.65907531257165	-4.39371620754304	0	0	0	0	0	0	0	0	0	0	0	0	0
Micro_2	mThalamus	1.04940431590569	3.51117075344023	0	0	0	0	0	0	0	0	0	0	0	0	0
ExN_Tha_PVALB_2	mThalamus	-1.5821898651551	-15.0477665577323	0	0	0	0	0.872933233140202	0	0	0	0	3.02115218114891	0	0	0
OPC_Tha	mThalamus	1.47319858546746	15.4923173274606	0	0	0	0	0	0	0	0	0	0.600248338079482	0.600248338079482	0.600248338079482	0
Astro_Tha	mThalamus	9.4744267987777	-4.71472298244539	0	0	0	0	0	0	0	0	0	1.04413588534703	0	1.04413588534703	0
Micro_2	mThalamus	0.897980384783868	3.84689010044036	0	0	0	0	0	0	0	0	0	0	0	0	0
InN_LGE	mThalamus	1.46942608829034	-10.0010479603201	0	0	0	0	1.21456438891657	0	0	0	0	2.38601676187475	1.32538408221773	0.332754172057966	0.581997019908329
InN_LGE	mThalamus	-1.31990010265815	-8.92868506053987	0	0	0	0	0.804756193034257	0	0	0	0.871573723498424	2.03396196375138	0.269292371748292	0.269292371748292	0.804756193034257
Oligo_2	mThalamus	7.60595326896203	2.44557798763213	0	0	0	0	0	0	0	0	0	0	0	0	0
Micro_1	mThalamus	0.980307035403374	8.27368939777312	0	0	0	0	0	0	0	0	0	0	0	0	1.43411005926523
InN_LGE	mThalamus	0.546004943804864	-9.47727953533235	0	0	0	0	0.471750214313773	0	0	0	0.471750214313773	2.28655960238218	1.86022352564146	0.337803244711966	1.10171522289325
ExN_Tha_CALB	mThalamus	-5.45179457191932	-15.2402113590628	0.686063232222989	0	0.179965812098911	0.581492304630914	1.27068529556162	0.581492304630914	1.21375991443518	0	1.08915582853205	3.22109435745052	2.11571657905926	0.946785588222607	0.581492304630914
ExN_Tha_PVALB_1	mThalamus	-7.72687429909217	-13.1459034595877	0	0	0.490389084595761	1.50993659973375	0.894759051015566	0.544283468471639	1.18189310254382	0.0865644435447483	1.09503121559302	3.39296627473264	2.934551432271	0.777249913239479	0.166228820684955
Astro_Tha	mThalamus	9.08288531775964	-3.12540756801668	0	0	0	0	0	0	0	0	0	0	0	0	0
Astro_Tha	mThalamus	8.74813895698083	-5.04321133235994	0	0	0	0	0	0	0	0	0	0	0	0	0
OPC_Tha	mThalamus	0.600147359328393	14.2735530223459	0	0	0	0	0	0	0	0	0	1.24337854847244	2.12846078679514	0	0
OPC_Tha	mThalamus	2.41739850516808	13.9003974284738	0	0	0	0	0	0	1.19598248910283	0	0	0	1.19598248910283	0	0
Astro_Tha	mThalamus	8.13694148536218	-5.04927145580354	0	0	0	0	0	0	0	0	0	0	0	0	0.879808156583463
ExN_FrC_L2/3IT_2	mThalamus	-5.16295284752357	2.73527634998259	0	0	0	0	0	0	0	0	0	1.44343030804798	2.01094826807031	0	1.44343030804798
Oligo_3	mThalamus	11.6757293271591	4.21642793079314	0	0	0	0	0	0	0	0	0	0	0	0	0
ExN_Tha_CALB	mThalamus	-5.44867510323035	-14.8420132313162	0	0.517144504155933	0.457731207548243	0.573224951278964	0.814353506279544	0.457731207548243	1.07668942217964	0.176885732702073	0.517144504155933	3.44612833542396	2.42083197836628	0.77055638399636	0.856312657062375
ExN_Tha_CALB	mThalamus	-5.07231707100379	-15.5488451633841	0	0.674947439842383	0	0.674947439842383	1.45333626475404	0.456384970656022	1.13803985457966	0.176291705190416	0.571625552026135	3.34552979243489	2.43452883858965	0.93306430487264	0.674947439842383
Micro_1	mThalamus	1.03953271384728	6.56779683490691	0	0	0	0	0	0	0	0	0	0	0	0	0
InN_LGE	mThalamus	-1.16663724903571	-11.5760677967459	0	0	0	0	1.42778330167789	0	0	0	1.2170128822035	2.82418641049132	0.949618449115438	0.58353409879655	0.58353409879655
Astro_Tha	mThalamus	9.83154445167077	-4.06690775493684	0	0	0	0	0	0	0	0	0	0	0	0	1.33036273056308
ExN_Tha_PVALB_1	mThalamus	-7.14447016243446	-12.4628714237601	0.0840032554321553	0	0.674961203418899	1.46557505044653	0.98021015734277	0.0840032554321553	0.839187856347983	0.300496914050046	0.800589864455169	3.03939324086826	2.72106213693804	0.718614719256513	0.233408528542195
InN_LGE	mThalamus	-0.0454275232981407	-9.46837507824006	0	0	0	0	1.12172954411926	0	0	0.172436465205814	0.561206125894989	2.24800584665347	0.755735970227494	0.663193840998637	0.918516497523683
Astro_Tha	mThalamus	9.46534209723962	-5.20868765453401	0	0	0	0	0	0	0	0	0	0.968093367459482	0	0.968093367459482	0
Oligo_1	mThalamus	6.43044238563073	5.13596213718352	0	0	0	0	0	0	0	0	0	0	0	0	0
InN_LGE	mThalamus	1.81978207107079	-11.0965050373465	0	0	0	0	0.531274152701441	0	0	0	0.531274152701441	2.2905711714428	1.69383232917949	0.660002850721989	0.210017348406799
Oligo_1	mThalamus	6.45649295325768	5.88981545825896	0	0	0	0	0	0	0	0	0	0	0	0	0
Oligo_3	mThalamus	10.2872386502792	6.0061537112802	0	0	0	0	0	0	0	0	0	0	0	0.802958103730399	0
Micro_2	mThalamus	0.920209460215691	4.17972434421477	0	0	0	0	0	0	0	0	0	0	0	2.72159442620997	0
InN_LGE	mThalamus	-1.69455081943977	-10.0758742008597	0	0	0	0	1.31325395297554	0	0	0	1.62479530253025	1.62479530253025	0.64505106262283	0	1.0339559696263
Astro_Tha	mThalamus	7.01393704886926	-4.71612583736482	0	0	0	0	0	0	0	0	0	0	0	0	0
InN_LGE	mThalamus	-1.12825799707877	-10.7459162388236	0	0	0	0	0.760710486414126	0	0	0	0.885726352116873	2.54025532012518	1.27103527900303	0.4510106416187	1.41935163255367
Astro_Tha	mThalamus	7.02114539618981	-4.71754633525911	0	0	0	0	0	0	0	0	0	0	0	0	0
Astro_Tha	mThalamus	9.43448024268639	-4.86513077358308	0	0	0	0	0	0	0	0	0	0	0	0	0
Astro_Tha	mThalamus	8.08500342841637	-5.3689249668509	0	0	0	0	0	0	0	0	0	0	0	0	0
OPC_Tha	mThalamus	2.12543397422326	14.5701953258127	0	0	0	0	0	0	0	0	0	1.95418415626684	1.61716244392321	1.10505353477097	1.10505353477097
OPC_Tha	mThalamus	1.03112273688805	15.3283330287546	0	0	0	0	0	0	0	0	0	0	2.43229098330038	0.526105683617458	1.49551752621353
InN_LGE	mThalamus	-0.639000959439155	-8.82565008739534	0	0	0	0	0.588047524673686	0	0	0	0	2.10464944581821	1.29970981015179	0.588047524673686	0.847633239025204
Astro_Tha	mThalamus	6.64378505225671	-4.34605061153474	0	0	0	0	0	0	0	0	0	0	0	0	0
OPC_Tha	mThalamus	2.27609544272912	14.7259389247507	0	0	0	0	0	0	0	0	0	1.63587332633801	1.32334384855899	0	0
Astro_Tha	mThalamus	8.39146285529626	-5.04803501705232	0	0	0	0	0	0	0	0	0	2.04876051728143	0	0	0
Astro_Tha	mThalamus	9.03764682288659	-3.92410885433259	0	0	0	0	0	0	0	0	0	0	0	0	2.16653341517194
OPC_Tha	mThalamus	1.43151586528314	15.1028243388742	0	0	0	0	0	0	0	0	0	1.83406558331364	1.98939909754645	0	0.718745006135902
OPC_Tha	mThalamus	3.37778335090173	14.5912715282052	0	0	0	0	0	0	0	0	0	1.08441646667992	2.87020101273545	0	1.59237858228499
OPC_Tha	mThalamus	1.74140303607476	15.0562268581003	0	0	0	0	0	0	0	0	0	2.02081916795289	2.02081916795289	0	1.15735305796392
Oligo_3	mThalamus	10.4876218366195	5.2552558269113	0	0	0	0	0	0	0	0	0	0	0	0	0
OPC_Tha	mThalamus	2.94907718177331	14.0532189693063	0	0	0	0	0	0	0	0	0	1.20605348398574	2.08204171551577	0	1.20605348398574
ExN_Tha_PVALB_2	mThalamus	-1.925417370839	-15.9413422260672	0	0	0	0	0.245309799888302	0	1.17066545763587	0	0.442140509653498	2.51759198650206	2.26369171929225	0.606527478338707	0.245309799888302
Oligo_1	mThalamus	7.42913203711999	7.11782802005705	0	0	0	0	0	0	0	0	0	0	0	0	0
ExN_Tha_PVALB_1	mThalamus	-6.82127756599891	-14.720536104241	0	0	0	0	0	1.3122281487223	0	0	0	2.21302382877469	1.86080059627647	0	0
Micro_1	mThalamus	0.465281360106591	7.8158894862741	0	0	0	0	0	0	0	0	0	0	0	1.04080725340246	0
Oligo_1	mThalamus	6.79641204352868	5.04468882938323	0	0	0	0	0	0	2.48097413751812	0	0	0	0	0	0
Astro_Tha	mThalamus	9.92010837073815	-4.52546059230867	0	0	0	0	0	0	0	0	0	0	0	0	0
Astro_Tha	mThalamus	10.1129060315658	-4.18316494564119	0	0	0	0	0	0	0	0	0	2.03182612219031	0	1.46186593206537	0
Oligo_1	mThalamus	9.39014773841393	6.11054099460539	0	0	0	0	0	0	0	0	0	0	0	0	0
OPC_Tha	mThalamus	2.96868472571862	15.0152036037057	0	0	0	0	0	0	0	0	0	2.08255400939645	1.50684451275357	0	0
OPC_Tha	mThalamus	1.96911912436974	14.5603104915231	0	0	0	0	0	0	0.766987393588175	0	0	1.9119614428836	1.49510584072949	0	0
InN_LGE	mThalamus	0.901507906870965	-10.1548041019827	0	0	0	0	1.16462068199869	0	0	0	0.743057443268249	2.03000456913558	1.58067568420628	0.439013844423898	1.16462068199869
OPC_Tha	mThalamus	1.55575519080651	15.080733427009	0	0	0	0	0	0	0	0	0	1.29387834809169	2.74457286615395	0	0
Astro_Tha	mThalamus	9.30549579139245	-5.4730566654593	0	0	0	0	0	0	0	0	0	0	0	0.890508758550261	0.541268169233118
OPC_Tha	mThalamus	0.974441223101739	14.8125783290475	0	0	0	0	0	0	1.15496522521924	0	0	0	2.47397757925581	0	0
Micro_1	mThalamus	0.670420937495354	6.82214511295256	0	0	0	0	0	0	0	0	0	0	0	0	1.31740888057022
OPC_Tha	mThalamus	2.88340144629968	15.0076133098215	0	0	0	0	0	0	0	0	0	1.50411628685348	1.50411628685348	1.20400780546348	0.77321681229417
Oligo_1	mThalamus	7.1021295117904	4.34891808887419	0	0	0	0	0	0	0	0	0	0	0	0	0
OPC_Tha	mThalamus	2.09401517386926	14.0481778468698	0	0	0	0	0	0	1.15810150344773	0	0	0	2.02176592771207	1.15810150344773	0
ExN_Tha_PVALB_1	mThalamus	-7.69252724174964	-13.0024002705008	0	0.175047959639635	0.453563000436515	0.671165723126587	1.53358520412783	0.323970630057073	0.5682715889615	0	0.5682715889615	3.3714799062112	2.20107722283646	0.5682715889615	0.453563000436515
Astro_Tha	mThalamus	8.77797942634118	-5.5122846279532	0	0	0	0	0	0	0	0	0	0.988021149328546	0	0	0
InN_LGE	mThalamus	-1.00589806560981	-12.2928351078421	0	0	0	0	1.47728696437742	0	0	0	1.33960527901329	2.4601560412261	0	0.446931547245388	1.17989394452063
Micro_1	mThalamus	-0.0687710565756523	7.1823273982614	0	0	0	0	0	0	0	0	0	0	0	0	0
Astro_Tha	mThalamus	9.36472182746423	-5.03827082256379	0	0	0	0	0	0	0	0	0	1.62891904800592	0	0	0
OPC_Tha	mThalamus	1.84755068297875	13.9117699946969	0	0	0	0	0	0	0	0	0	1.96158689484348	1.96158689484348	0	0
InN_LGE	mThalamus	0.522153787570123	-10.5041969929129	0	0	0	0	0.792118788682959	0	0	0	1.22851120423314	1.76340794073019	0.338391799504453	0.338391799504453	0.590771061593381
OPC_Tha	mThalamus	2.09882765288842	14.4863349284738	0	0	0	0	0	0	0	0	0	1.58155171601472	1.07542812965238	0	0
InN_LGE	mThalamus	-0.100136957807418	-9.35530363658967	0	0	0	0	0.993129011634635	0	0	0	0	2.33681037912364	0.88227488560844	0.249417815150624	0.993129011634635
OPC_Tha	mThalamus	2.44055610175622	14.992650159797	0	0	0	0	1.0798376153969	0	0	0	0	0.679099324670299	2.05472675279613	0	0.679099324670299
Astro_Tha	mThalamus	9.01297049994958	-5.38917910198274	0	0	0	0	0	0	0	0	0	1.15780199642954	0	1.15780199642954	0
Astro_Tha	mThalamus	10.172935061412	-4.74372088054719	0	0	0	0	0	0	0	0	0	0.905507998099365	0	0	0
Micro_1	mThalamus	0.970944576220635	8.11655152698455	0	0	0	0.769590882781401	0	0	0	0	0	0	0	0.769590882781401	1.72909143723989
InN_LGE	mThalamus	-0.126009694976684	-9.20145498851838	0	0	0	0	0.859397866220126	0	0	0	0	2.26429549617803	0.645964088456693	0.473258931422923	0.793188849452947
Astro_Tha	mThalamus	9.28160243506921	-4.11408816913667	0	0	0	0	0	0	0	0	0	0	0	0	0
Oligo_1	mThalamus	7.56251006598962	4.60280002017913	0	0	0	0	0	0	0	0	0	0	0	0	0
Astro_Tha	mThalamus	8.66979270453942	-2.96943079570833	0	0	0	0	0	0	0	0	0	0	0	0	0
ExInN_Mix	mThalamus	-2.48230952743995	-17.2376145038992	0.431281578474668	1.25743817858913	0	0	0.431281578474668	0.541726362232834	0	0	0.641177256142534	1.98664124085759	2.05799223716532	0.962290991880554	0.431281578474668
Micro_1	mThalamus	0.53321122403634	7.60230697055754	0	0	0	0	0	0	0	0	0	0	0	0	1.20917785230163
InN_LGE	mThalamus	-0.660068310541984	-9.15712153057161	0	0	0	0	0.550181755702064	0	0	0	0.31246056249508	2.42214016226157	0.903058024607581	0.550181755702064	0.31246056249508
InN_LGE	mThalamus	1.65665655608666	-10.493301263848	0	0	0	0	0.830349961202122	0	0	0	0	2.34011019021177	1.71008384747955	0.830349961202122	1.07881160255223
NeuCyto	mThalamus	13.3312688397933	-0.613545826473859	0	0	0	0	0	0	0	0	0	0	0	0	2.83623022199256
Oligo_3	mThalamus	11.9487519788314	4.93358767887053	0	0	0	0	0	0	0.810375061591512	0	0	0	0	1.5573556218717	0
InN_LGE	mThalamus	-1.28167194847571	-11.7295254383475	0	0	0	0	0.823804344638243	0	0	0	0.823804344638243	2.33992548693225	0.823804344638243	0.616681475727644	0
InN_LGE	mThalamus	1.71850805755151	-11.3187006626517	0	0	0	0	0.942280993154857	0	0	0	0	2.02504805315202	1.41867799655154	0.879313273009568	0.812112586519398
Oligo_1	mThalamus	8.50813918586266	5.44552625080046	0	0	0	0	0	0	0	0	0	0	0	2.4097979952674	0
OPC_Tha	mThalamus	1.6352630185653	15.3369342174142	0	0	0	0	0	0	0	0.549995572491588	0	0.549995572491588	1.36939775801214	0.90279636620678	1.36939775801214
InN_LGE	mThalamus	-0.00630211059558031	-9.29691969493928	0	0	0	0	0.88365536358846	0	0	0	0.690047372882098	2.10907504917679	1.71255956730379	0.449731671546189	0.616178188912343
Oligo_3	mThalamus	11.0915751981307	5.58620990177092	0	0	0	0	0	0	1.43740508387515	0	0	0	0	0.957386160360848	0
ExN_Tha_PVALB_1	mThalamus	-6.41068739418494	-11.9075268421561	0	0	0.538194154272121	0.538194154272121	1.14381903834656	0.428323917474775	0.886170283381097	0.0853643856460514	1.30112189839435	3.27326733045177	2.51822641585279	0.637179038485537	0.428323917474775
InN_LGE	mThalamus	-0.219239060511764	-9.1517208729178	0	0	0	0	0.964620163537057	0	0	0.381131598105354	0.208614613395386	2.33008399742542	0.528219686176392	0.381131598105354	0.770039057841935
InN_LGE	mThalamus	-0.674648500723716	-12.3660067234427	0	0	0	0	0	0	0	0	0.867050625182119	2.22778481769434	0	0	1.32435583317845
OPC_Tha	mThalamus	2.47481232162011	14.1724053706735	0	0	0	0	0	0	0	0	0	1.57271369846091	0	0	1.0681032005687
InN_LGE	mThalamus	1.06607263560784	-10.4899843845755	0	0	0	0	0	0	0	0	0.38346162166375	2.19109907963001	1.33608769200766	0	1.05411024873974
Oligo_3	mThalamus	10.3328519391586	4.97744620700774	0	0	0	0	0	0	0	0	0	0	0	0	0
Oligo_2	mThalamus	8.54540400977624	2.63837707897124	0	0	0	0	0	0	0	0	0	0	0	0	0
ExN_Tha_CALB	mThalamus	-3.81034893517005	-16.2589005146414	0.128152165628728	0.671454445899971	0	0.241731260752246	0.917883687142397	0.343715852797688	1.11543315544486	0.343715852797688	0.128152165628728	2.99597766654115	2.09306703266041	0.241731260752246	0.241731260752246
ExN_Tha_PVALB_1	mThalamus	-6.75799602989661	-14.864111772576	0.192784292715374	0.249586767632761	0.0684748866254814	0.493392698838029	0.852967853769849	0.449156486570311	1.0447602903828	0.0684748866254814	0.57639482636019	3.22557105744773	3.00601825097336	0.822299634071364	0.493392698838029
Astro_Tha	mThalamus	8.97809272284997	-3.57316958049836	0	0	0	0	0	0	0	0	0	0	0	0	0
Astro_Tha	mThalamus	8.72332149024499	-3.93742906192842	0	0	0	0	0	0	0	0	0	0	0	0	0
Astro_Tha	mThalamus	9.98322825904382	-4.01564990619722	0	0	0	0	0	0	0	0	0	1.94797011773982	0	0	0
Astro_Tha	mThalamus	8.4860930966903	-4.51663433651033	0	0	0	0	0	0	0	0	0	0	0	0	0
Oligo_3	mThalamus	10.2856183576156	5.0701242770761	0	0	0	0	0	0	0	0	0	0	0	0	0
InN_LGE	mThalamus	0.635636143641595	-10.1245325718314	0	0	0	0	1.01312749572592	0	0	0	0	2.27941948640942	1.4249289318177	0.300726815443171	0.531616306807835
InN_LGE	mThalamus	0.669565789656762	-9.76719843486848	0	0	0	0	1.22505693542842	0	0	0	0.236771152841151	2.19883805496707	1.49805134512376	0.588593729131266	0.848335394810457
Astro_Tha	mThalamus	8.34125857825768	-2.89863072971406	0	0	0	0	0	0	0	0	0	0	0	0	0
Micro_1	mThalamus	0.202355318026665	8.03772462268767	0	0	0	0	0	0	0	0	0	0	0	0.89897720876155	0.89897720876155
Astro_Tha	mThalamus	9.3623137998153	-4.04255854229036	0	0	0	0	0	0	0	0	0	0	0	0	0
Micro_1	mThalamus	0.391164712863091	8.07066739459929	0	0	0	0	0	0	0	0	0	0	0	0.884372360546578	0.884372360546578
Micro_1	mThalamus	1.22070115085137	6.97342027088103	0	0	0	0	0	0	0	0	0	0	0	1.7900947443555	0
InN_LGE	mThalamus	0.665277473883752	-10.8447445545584	0	0	0	0	0.944983982244881	0	0	0	0.488033158135442	2.34532202175369	1.25744782572536	0.273497774482375	0.814575889147214
OPC_Tha	mThalamus	2.17960124488366	14.841096052131	0	0	0	0	0	0	0.85763945361558	0	0	1.74947133573939	1.86102985371767	1.11066713058312	0.518075953113503
InN_LGE	mThalamus	-1.46621555809486	-11.4703720722586	0	0	0	0	0	0	0	0	0.54125315995309	2.30028074156931	1.02797399389644	0	0
InN_LGE	mThalamus	1.50660579677117	-11.0372513447196	0	0	0	0	0.643525746125611	0	0	0	0.790382288773855	2.36404808027361	0.643525746125611	0.471327415467094	0.918407949487293
Oligo_2	mThalamus	7.42722039695275	2.45479310413298	0	0	0	0	0	0	0	0	0	0	0	0	0
Astro_Tha	mThalamus	9.6393724011947	-5.2011970196158	0	0	0	0	0	0	0	0	0	0.873583064413266	0	0	0
ExN_Tha_PVALB_1	mThalamus	-5.8377103281449	-13.4282501850516	0	0	0.411341882235519	0.820705740110727	0.411341882235519	0.226673758538573	0	0.226673758538573	0.926844185005035	3.36682196910842	2.45836274015784	0.226673758538573	0.701949441109804
Micro_1	mThalamus	1.31745212550652	6.70427859683928	0	0	0	0	0	0	0	0	0	0	0	0	0
InN_LGE	mThalamus	0.809036784129266	-11.5765980396658	0	0	0	0	0.963679399597222	0	0	0	0.963679399597222	1.8737234693184	1.27929857519248	0.280857384450563	1.18474506282294
Astro_Tha	mThalamus	7.55303531165612	-4.91212021450105	0	0	0	0	0	0	0	0	0	1.82458284121735	0	0	0
InN_LGE	mThalamus	-1.07780552629935	-9.88037859539094	0	0	0	0	0	0	0	0.308361802434755	0	2.06212678722539	1.35829271473233	0.308361802434755	1.26083138271189
OPC_Tha	mThalamus	1.82490664001	14.9726439799875	0	0	0	0	0	0	0	0	0	1.32415329486945	1.32415329486945	1.32415329486945	0
Astro_Tha	mThalamus	9.37444167609704	-5.13181912044587	0	0	0	0	0	0	0	0	0	1.78636325008158	0	0	0
Astro_Tha	mThalamus	8.4550176190902	-3.69646417240205	0	0	0	0	0	0	0	0	0	0	0	0	0
Micro_1	mThalamus	0.790670924143914	6.24005425830779	0	0	0	0	0	0	0	0	0	0	0	1.62661684555831	0
Oligo_3	mThalamus	10.9428573178817	4.57354844470915	0	0	0	0	0	0	1.56071546606206	0	0	0	0	1.56071546606206	0
Astro_Tha	mThalamus	6.70689254279626	-4.7162436161429	0	0	0	0	0	0	0	0	0	0	0	0	0
InN_LGE	mThalamus	0.217635266738061	-10.1868179951102	0	0	0	0	0.958446823000851	0	0	0	0.651623509885647	2.29826268781656	1.49176855365648	0.651623509885647	0.206740403118874
InN_LGE	mThalamus	-0.769605286164161	-12.4191569004447	0	0	0	0	0.409267585979924	0	0	0	0	2.15010019735884	0	0.698845489012368	1.10620284032759
OPC_Tha	mThalamus	3.34692197318566	14.4124957408517	0	0	0	0	0	0	0	0	0	1.00242490951792	2.06680271432993	0.621887835705169	0
Micro_1	mThalamus	0.534180216746453	7.14958775897917	0	0	0	0	0	0	0	0	0	0	0	1.71652713160742	0
OPC_Tha	mThalamus	0.577167682604913	14.8979970302194	0	0	0	0	0	0	0	0	0	0	2.16653341517194	0	0
Oligo_1	mThalamus	9.15328364844811	5.40320075412688	0	0	0	0	0	0	0	0	0	0	0	0	0
ExN_Tha_PVALB_1	mThalamus	-7.7941951227616	-14.1853998814017	0	0.121282750684579	0.497570390905537	1.37768585652441	0.77033814553213	0.497570390905537	1.21949139281971	0.372462648223739	1.16066312690404	3.15703197079891	3.24117911347962	0.909409866914431	0.536020991853755
Astro_Tha	mThalamus	8.54277663703454	-5.56838404277864	0	0	0	0	0	0	0	0	0	1.23426603506227	0	0.964663233555208	0.594404679921028
InN_LGE	mThalamus	1.45004265780938	-11.4382132206351	0	0	0	0	0.887538555574386	0	0	0	0.452130625907659	2.608337348448	1.76799370265536	0.619223880613581	0.762353447977179
Astro_Tha	mThalamus	9.3339992093612	-5.03259407619539	0	0	0	0	0	0	0	0	0	0	0	0	0
InN_LGE	mThalamus	-0.93173337702262	-8.64866530040803	0	0	0	0	1.35194074159669	0	0	0	0.452974333627312	2.31922006260647	1.55273946509042	0.620294576922593	0.8889028989759
ExN_Tha_PVALB_2	mThalamus	-2.20079977039802	-14.7185152683646	0	0	0	0.236945883493957	0.588962412572502	0.588962412572502	0	0.236945883493957	0.727302258377914	2.98143439988426	0.428364282745606	0.428364282745606	0.428364282745606
OPC_Tha	mThalamus	1.31345062728417	14.0543385829538	0	0	0	0	0	0	0	0	0	0	2.0279485364382	1.4584385360871	0
ExN_Tha_CALB	mThalamus	-4.93149847511756	-15.7445915851981	0.307937488408905	0.392596827583833	0.113511981605983	0.610546339945431	1.15174083543853	0.543040234490332	1.07270797392919	0.215442471043074	0.789390155496612	3.07061282440906	2.57571705240961	0.47064501935682	0.673782125051418
OPC_Tha	mThalamus	2.44262223716271	14.6853572215646	0	0	0	0	0	0	0.72308593864263	0	0	1.65691892117551	1.99669792843016	1.13833470783628	0.72308593864263
OPC_Tha	mThalamus	2.06322150702966	15.2048989619821	0	0	0	0	0	0	0	0	0	1.77846743934012	1.08799283658502	1.37433951296813	0.68519318264383
InN_LGE	mThalamus	0.975896649317864	-10.2222746525198	0	0	0	0	0.390311480792327	0	0	0	0.670329748323153	2.33312379123191	0.88884666502725	0.670329748323153	1.22000497456028
ExN_Tha_PVALB_1	mThalamus	-6.78429121498572	-12.4665154133231	0	0	0	1.28874658404938	0.629183785666757	0	1.68276148661684	0	0	3.74184416836976	2.81955675671762	0.839028624790569	0.36328061353694
ExN_Tha_PVALB_1	mThalamus	-6.90890688423621	-12.5721453342825	0	0	0	0	0	0.984069933672217	0	0.984069933672217	0	3.04945643574816	3.38372843397417	1.47032410977835	0.984069933672217
Astro_Tha	mThalamus	9.19010406013024	-3.38106333355012	0	0	0	0	0	0	0	0	0	2.46359024969614	0	0	0
NeuCyto	mThalamus	13.419327311473	-0.875383487740186	0	0	0	0	0	0	0	0	0	0	0	2.08040463766988	0
ExN_Tha_PVALB_1	mThalamus	-7.36788744453895	-12.632292619744	0.0875909722043664	0	0.0875909722043664	0.938524330496696	0.973709496701247	0.168123844350793	0.696619723572411	0.0875909722043664	1.0723958744023	3.35179736478163	2.80711484997332	0.495178393312438	0.242651766337734
InN_LGE	mThalamus	0.421595506625298	-11.2926739368826	0	0	0	0	0.686024079607121	0	0	0.13175536847737	0.754540268793794	2.44774030686914	0.686024079607121	0.612465843288641	1.08910350069908
Astro_Tha	mThalamus	8.08006911750329	-5.25432287792268	0	0	0	0	0	0	0	0	0	0	0	1.01633389141241	0
Oligo_2	mThalamus	8.16000991340173	2.60461748500762	0	0	0	0	0	0	0	0	0	0	0	0	0
ExN_Tha_CALB	mThalamus	-3.73842424873817	-16.0956047687918	0.276140687797133	0.334714694998454	0.076505678720459	0	0.88836430175524	0.334714694998454	1.06753422756732	0.076505678720459	0.213921124477508	2.99585669633481	2.29303280492481	0.442477129936152	0.334714694998454
Micro_1	mThalamus	0.489829413848046	8.24858487506804	0	0	0	0	0	0	0	0	0	0	0	0	0.894678860028777
Astro_Tha	mThalamus	9.51495604987634	-4.05066978076997	0	0	0	0	0	0	0	0	0	1.53822267255748	0	0	0
Oligo_2	mThalamus	7.97361140723718	2.11942089458403	0	0	0	0	0	0	0	0	0	0	0	0	0
Oligo_1	mThalamus	6.2445970105697	5.71998227497039	0	0	0	0	0	0	0	0	0	0	0	1.41164513474138	1.41164513474138
Astro_Tha	mThalamus	8.35478358741296	-3.33081518749299	0	0	0	0	0	0	0	0	0	0	0	0	0
Astro_Tha	mThalamus	8.75974135871423	-5.52060639003816	0	0	0	0	0	0	0	0	0	1.59082098285834	0	0.577486744053653	0.577486744053653
Astro_Tha	mThalamus	9.77896647925866	-3.63576065639558	0	0	0	0	0	0	0	0	0	2.07156285814112	0	0	0
Oligo_3	mThalamus	11.5562921094466	3.67736757656035	0	0	0	0	0	0	0	0	0	0	0	2.26701169951506	0
InN_LGE	mThalamus	-0.256974190218326	-9.80171476940217	0	0	0	0	0.979643302021025	0	0	0.153879729288334	0.772168229754918	2.48316677330485	0.772168229754918	0.404832775946318	0.979643302021025
Micro_1	mThalamus	0.882280044512872	6.26940263172087	0	0	0	0	0	0	0	0	0	0	0	1.89842446852378	0
Micro_1	mThalamus	0.985973052935723	8.07678807636199	0	0	0	0	0	0	0	0	0	0	0	0	2.19722457733622
Oligo_1	mThalamus	7.72546821113122	4.7617222156137	0	0	0	0	0	0	2.48600736536419	0	0	0	0	0	0
Astro_Tha	mThalamus	8.36997180457604	-4.56945597271028	0	0	0	0	0	0	0	0	0	0	0	0	0
Micro_1	mThalamus	0.434077672915582	7.40131820102629	0	0	0	0	0	0	0	0	0	0	0	0	1.13195789675541
Astro_Tha	mThalamus	9.2676339673568	-5.04689585308137	0	0	0	0	0	0	0	0	0	0	0	1.07990181218174	1.5869429609921
InN_LGE	mThalamus	-0.610602892680045	-11.8281458530814	0	0	0	0	0.601277267298657	0	0	0	0.601277267298657	2.55077885575748	0	0.242801755134641	0.97414266258044
InN_LGE	mThalamus	1.61733060355676	-11.4458511982352	0	0	0	0	0.864140773255609	0	0	0	1.04049637830522	1.79744490040522	1.43593845072948	0.52264538248935	1.320670607959
Astro_Tha	mThalamus	8.17410903449548	-3.15144502262178	0	0	0	0	0	0	0	0	0	2.75265943494018	0	0	0
Micro_1	mThalamus	0.370257191615228	8.01819051166472	0	0	0	0	0	0	0	0	0	0	0	0	1.16564548751512
InN_LGE	mThalamus	0.713213257746819	-9.45985781292024	0	0	0	0	0.528858234992731	0	0	0	0	2.45849728244446	1.05034937732629	0.3816247877593	0.3816247877593
OPC_Tha	mThalamus	1.09962432857049	14.8006535853952	0	0	0	0	0	0	1.17083809445004	0	0	1.17083809445004	0	1.17083809445004	1.69550334716695
Astro_FrC	mThalamus	0.597179286437157	-3.97298132518831	0	0	0	0	0	0	0	0	0	0	0	0	1.45692128261703
Astro_Tha	mThalamus	9.28460555549157	-3.57495223621431	0	0	0	0	0	0	0	0	0	1.82371106903466	0	0	0
ExInN_Mix	mThalamus	-2.67690748695838	-16.9712093983084	0.197423281196649	0.197423281196649	0	0	0.627561920776323	0.362222962335491	0	0	0	2.02125453211622	1.63840087921077	0.627561920776323	0.737784920971486
ExN_Tha_PVALB_2	mThalamus	-1.38988883022773	-15.3936375294119	0	0	0.632370941887285	0	0.632370941887285	0	0	0	0	2.82596455819544	1.29368626964441	0	0
Astro_Tha	mThalamus	9.64435821052087	-4.73725592235628	0	0	0	0	0	0	0	0	0	1.58678831255995	0	0	1.0797734269717
Micro_1	mThalamus	0.832132868723992	8.12712777515349	0	0	0	0	0	0	0	0	0	0	0	1.63921029215975	0
Astro_Tha	mThalamus	9.6191497373153	-3.70617925266328	0	0	0	0	0	0	0	0	0	0	0	0	0
Micro_1	mThalamus	0.517158560710076	7.9752904262155	0	0	0	0	0	0	0	0	0	0	0	0	0
Oligo_2	mThalamus	6.91702800269616	3.4031959857553	0	0	0	0	0	0	0	0	0	0	0	0	0
InN_LGE	mThalamus	-1.36055702690589	-11.7639940891654	0	0	0	0	0.951863702678502	0	0	0	1.17147432473086	2.82762904360488	0.276196335191927	0.276196335191927	0.951863702678502
Oligo_1	mThalamus	6.60831218238366	6.20765746494231	0	0	0	0	0	0	0	0	0	0	0	0	0
OPC_Tha	mThalamus	2.69800882812035	14.6466294612497	0	0	0	0	0	0	0.857561286064301	0	0	1.62377739427614	2.05245865740707	0	0
Micro_2	mThalamus	0.534087710337762	5.33159650226531	0	0	0	0	0	0	0	0	0	0	0	0	0
Astro_Tha	mThalamus	6.01921945090783	-4.13034521678987	0	0	0	0	0	0	0	0	0	0	0	0	0
Astro_Tha	mThalamus	8.89087443824303	-4.01695143322053	0	0	0	0	0	0	0	0	0	0	0	0	0
Micro_2	mThalamus	0.932950549082879	4.89490903278289	0	0	0	0	0	0	0	0	0	0	0	0	0
Micro_2	mThalamus	0.759164385752801	5.48434508701262	0	0	0	0	0	0	0	0	0	0	0	0	0
OPC_Tha	mThalamus	2.04506831641686	14.2616292323678	0	0	0	0	0	0	0.769777555873815	0	0	1.19953449753637	0.769777555873815	0	0.769777555873815
Oligo_1	mThalamus	7.57399993415368	6.25316871066985	0	0	0	0	0	0	1.85714222849091	0	0	0	0	0	0
Astro_Tha	mThalamus	8.64535098548425	-5.18495642284456	0	0	0	0	0	0	0	0	0	0	0	1.41164513474138	0
OPC_Tha	mThalamus	1.27555518622887	14.9262791957468	0	0	0	0	0	0	1.28615059875229	0	0	1.28615059875229	0.83699411218198	0	0
OPC_Tha	mThalamus	2.94654589171899	15.1711570109933	0	0	0	0	0	0	0	0	0	1.73782020798237	1.20670974417261	0	0
ExN_Tha_PVALB_1	mThalamus	-5.41272015099036	-14.6595381412894	0	0.402170248519771	0.152739926255718	0.688200811177328	1.19704101615808	0.285211946078613	0.506870487521991	0.152739926255718	0.974642458904676	3.26129664619748	2.89934705820307	0.506870487521991	0.601640116511774
OPC_Tha	mThalamus	1.77047555919183	13.8623887385934	0	0	0	0	0	0	0	0	0	0.916170748671659	2.30240511279138	0.916170748671659	0.916170748671659
Micro_1	mThalamus	0.609865598635796	8.33283818622527	0	0	0	0	0	0	0	0	0	1.15526310668845	0	1.15526310668845	0
InN_LGE	mThalamus	-0.714435137553092	-12.3673599872977	0	0	0	0	0.962857849555641	0	0	0	0	2.55520360246621	0.4316029597302	0.732102148295771	0.962857849555641
InN_LGE	mThalamus	-0.145156070334789	-11.8425367985159	0	0	0	0	1.06154564696197	0	0	0	0	2.818813967574	1.42344392025713	0.815611316646421	1.56479017131942
InN_LGE	mThalamus	-1.10651100401389	-9.69717394451204	0	0	0	0	0.895106722420111	0	0	0	0	2.47291650590188	0	0.735103447589223	1.03300519191726
Astro_Tha	mThalamus	8.07277255530846	-4.37491547206941	0	0	0	0	0	0	0	0	0	0	0	1.58431885233877	0
Oligo_2	mThalamus	8.20883327003014	3.73528731723723	0	0	0	0	0	0	0	0	0	0	0	0	0
ExN_Tha_PVALB_1	mThalamus	-6.52793545250404	-13.7960165653616	0	0	0	1.57540041423051	1.07032877160517	0.43665700082935	0.43665700082935	0	0.599543821888163	2.97633823557278	2.80967180406029	0.43665700082935	0.599543821888163
Oligo_1	mThalamus	9.41301875586999	4.94463551898894	0	0	0	0	0	0	1.97083301450523	0	0	0	0	0	0
Astro_Tha	mThalamus	10.0804162549545	-4.54106556514802	0	0	0	0	0	0	0	0	0	0	0	0	0.985646318895353
InN_LGE	mThalamus	0.877689056353692	-10.0012663517386	0	0	0	0	0.924575080729581	0	0	0	0	2.49753578072185	1.1882077908721	0.225912633541343	0.818603257653942
InN_LGE	mThalamus	-0.252466836688992	-11.6441448841483	0	0	0	0	0.573706565461876	0	0	0	0	1.79781065221988	1.07741709139046	0.771149399956367	0.771149399956367
Astro_Tha	mThalamus	9.65658526893151	-3.59253298381868	0	0	0	0	0	0	0	0	0	0	0	0	0
Astro_Tha	mThalamus	9.54483275886071	-3.66242252925935	0	0	0	0	0	0	0	0	0	1.68308252446732	0	0	0
Astro_Tha	mThalamus	8.64024596686852	-4.18455492595735	0	0	0	0	0	0	0	0	0	0	0	0	0
ExInN_Mix	mThalamus	-2.76554340843665	-17.0243500385672	0	0.741212609376489	0	0	0.741212609376489	0.600954561549769	0	0	0.437764038569383	2.06248500049156	1.24460891899128	0.864196383638691	0.600954561549769
InN_LGE	mThalamus	-0.0812356245945656	-9.19448935131135	0	0	0	0	0.866970625985908	0	0	0	0.243681743189343	2.5965388479937	1.52326904617614	0.243681743189343	0.243681743189343
ExInN_Mix	mThalamus	-2.74479908470618	-17.2167843494803	0.21878090622419	0.997653184588573	0	0	0.68220467265331	0.21878090622419	0	0	0.798764449754128	1.73105587225436	1.16347174142708	0.21878090622419	0.798764449754128
Oligo_3	mThalamus	10.0665431546737	6.03125966449675	0	0	0	0	0	0	1.44392476887314	0	0	0	0	1.44392476887314	0
Oligo_1	mThalamus	6.2634573506881	4.99984038730559	0	0	0	0	0	0	0	0	0	0	0	0	0
Micro_1	mThalamus	0.374764316039208	8.17537701984343	0	0	0	0	0	0	0	0	0	0	0	1.19133600839301	2.83558288579715
ExN_Tha_PVALB_1	mThalamus	-7.13816732887733	-12.5220907841116	0.267153696471428	0	0.267153696471428	0.928695860246175	1.04290476532805	0.267153696471428	0.799741087296312	0	1.14539675036659	3.59796899518183	3.12426289687435	0.267153696471428	0
OPC_Tha	mThalamus	2.22395687575829	14.7901564921945	0	0	0	0	0.572693606306263	0	0.572693606306263	0	0	1.19969651259972	1.40906951443495	0	0.572693606306263
OPC_Tha	mThalamus	1.76780014510644	15.3328601207345	0	0	0	0	0	0	0	0	0	2.12407141236276	1.87546386409472	0	1.04425519403636
ExN_Tha_PVALB_1	mThalamus	-6.66381401543128	-12.227414003411	0.0618408273119136	0.0618408273119136	0.49343327669916	0.369182123908834	1.02468014074818	0.227272629196259	1.36977826954943	0.120079072339642	0.568443029241918	3.50109322055719	2.6216641479624	0.603938331606586	0.45370721109231
Astro_Tha	mThalamus	8.31549411292565	-3.77067219356599	0	0	0	0	0	0	0	0	0	0	0	0	0
OPC_Tha	mThalamus	1.56248383994592	15.2050114955514	0	0	0	0	0.911428461492703	0	0	0	0	0.911428461492703	1.69811184550911	0.911428461492703	0
Astro_Tha	mThalamus	9.38623767371667	-4.74322496990266	0	0	0	0	0	0	0	0	0	2.40856936011557	0	0	0
OPC_Tha	mThalamus	1.51698678012383	14.7979804362863	0	0	0	0	0	0	0.921421269761609	0	0	0	2.87025137966865	0.921421269761609	0
OPC_Tha	mThalamus	2.00872498031152	15.1206170405954	0	0	0	0	0	0	0	0	0	2.15537094507924	1.67908030584781	0	0
InN_LGE	mThalamus	0.0385634827185905	-9.02487646678987	0	0	0	0	1.18940742256326	0	0	0	0.819567849711764	2.61704456848737	1.71744314407151	0.410656636070916	0.410656636070916
ExN_Tha_CALB	mThalamus	-5.0406927538346	-15.2025288257987	0	0.119251130181842	0	0.565266600975859	0.699736699083052	0.490580525626801	1.22565706216903	0.490580525626801	1.18776742781696	3.05703671537837	1.71550844498086	0.760747590714492	0.760747590714492
NeuCyto	mThalamus	13.3805261182357	-0.517383626499799	0	0	0	0	0	0	0	0	0	0	0	0	0
Oligo_1	mThalamus	5.91967635627282	5.51853001972136	0	0	0	0	0	0	1.49626999036477	0	0	0	0	0	0
InN_LGE	mThalamus	-0.524420089764472	-8.72372995952668	0	0	0	0	1.17415423143694	0	0	0	0.865264383467825	2.79140613120871	0.790128609035158	0.523436002068995	0.865264383467825
Oligo_1	mThalamus	6.00850062842858	4.82499230762419	0	0	0	0	0	0	0	0	0	0	0	0	0
InN_LGE	mThalamus	0.79416161056054	-9.37867533306184	0	0	0	0	1.20539802156231	0	0	0	0	2.08122274606942	1.08126475442974	0.576255143684435	0.939509073081897
Astro_Tha	mThalamus	7.83635669227136	-4.81588303188386	0	0	0	0	0	0	0	0	0	0	0	0	0
InN_LGE	mThalamus	0.921497278170708	-9.83855520824495	0	0	0	0	0.872314818239125	0	0	0	0.298704078527705	1.93410946585736	1.28393758573776	0.528402988245147	0.872314818239125
InN_LGE	mThalamus	-1.56240255360114	-9.90929876903596	0	0	0	0	1.22911778154001	0	0	0.296735175821218	0.525271508364457	2.26555522791183	1.00331016953995	0	1.12257411502391
OPC_Tha	mThalamus	2.99715524192345	14.5655623759836	0	0	0	0	0	0	0.755496512588322	0	0	2.05052869329339	2.41215794326182	0	0
OPC_Tha	mThalamus	2.5165057706405	14.2243682231515	0	0	0	0	0	0	0	0	0	1.72160114427246	0	0	0
Oligo_2	mThalamus	7.357457213359	2.12391580005583	0	0	0	0	0	0	0	0	0	0	0	0	0
InN_LGE	mThalamus	-1.32709700588691	-11.5827940616995	0	0	0	0	0.522115010683108	0	0	0	0.522115010683108	2.48235529235255	0	0.522115010683108	1.11735774384135
Micro_1	mThalamus	1.28445559020532	7.61342490573821	0	0	0	0	0	0	0	0	0	0	0	0	0
Astro_Tha	mThalamus	8.25175147529137	-3.08348595241609	0	0	0	0	0	0	0	0	0	0	0	0	0
OPC_Tha	mThalamus	1.71716051574242	15.5545111980051	0	0	0	0	0	0	0	0	0	0	1.13324121431038	0	1.13324121431038
InN_LGE	mThalamus	0.00571674879086378	-9.4468115482718	0	0	0	0	1.23009133775019	0	0	0	0.897281280825513	2.49643110200743	1.88244483275391	0.394948944982035	0.897281280825513
ExN_Tha_CALB	mThalamus	-4.73510641579139	-15.8054045353323	0.458799747700372	0.574494144393665	0.0626799030085451	1.01033520603758	0.986501459124672	0.280226782842408	0.801568153489553	0.177357544532017	0.857985805946824	2.91588869801911	2.7401727010434	0.678180602247253	0.498870334645823
InN_LGE	mThalamus	1.05995123858941	-11.1944721851737	0	0	0	0	0.758863449497669	0	0	0	0.519691250859694	2.41793192610004	1.96481260204906	0.519691250859694	0.95172979550512
InN_LGE	mThalamus	1.38149075980676	-11.002611986199	0	0	0	0	0.688529381445694	0	0	0	0.116758699320183	2.26896365527875	1.4687729566987	0.402388945920569	1.00572000311018
Astro_Tha	mThalamus	9.86991649146569	-3.8785697136313	0	0	0	0	0	0	0	0	0	1.82720448804516	0	0	0
Astro_Tha	mThalamus	7.56988387580407	-2.90396987537446	0	0	0	0	0	0	0	0	0	0	0	0	0
ExN_Tha_PVALB_1	mThalamus	-5.37103886131751	-12.3063057575614	0	0	0	0.896865528807284	1.15620752313294	0	1.36195332011482	0	0.896865528807284	3.51654416578546	2.6438423371286	0	0
Astro_Tha	mThalamus	8.71642165656579	-5.25376068691316	0	0	0	0	0	0	0	0	0	1.71037543041306	0	0	1.1834186486677
InN_LGE	mThalamus	0.724585108714227	-11.8102129612357	0	0	0	0	0.564818527588054	0	0	0	0.564818527588054	2.57612181458317	0.923567011793075	0	0.564818527588054
OPC_Tha	mThalamus	2.29449873443139	15.0223943080514	0	0	0	0	0	0	0	0	0	1.20862840804187	1.74007599098202	0.942319217427033	1.41872547216899
OPC_Tha	mThalamus	2.29005556579125	15.0604964580148	0	0	0	0	0.804525632623394	0	0	0	0	0	1.78213714586208	0	0
Oligo_1	mThalamus	9.12784057136071	6.59116757770476	0	0	0	0	0	0	0	0	0	1.27740599702836	0	0	0
Oligo_3	mThalamus	11.6279178189803	4.89177144428191	0	0	0	0	0	0	0	0	0	1.26796853262143	0	1.26796853262143	0
Astro_Tha	mThalamus	8.35460715766442	-4.73290192226472	0	0	0	0	0	0	0	0	0	0	0	0	1.34298377871736
OPC_Tha	mThalamus	1.65408044333947	15.4510337199777	0	0	0	0	0	0	0	0	0	1.78999082781153	2.9157628449717	0	1.25124718173488
OPC_Tha	mThalamus	2.2991612481643	14.4717742290109	0	0	0	0	0.567385665922894	0	0.567385665922894	0	0	0.927151735611211	2.063420415282	0	0.567385665922894
InN_LGE	mThalamus	-1.65517920975196	-11.6523083362967	0	0	0	0	0.568114068163303	0	0	0	0.568114068163303	2.52364891873166	1.19234731611211	0.568114068163303	0.568114068163303
ExN_Tha_PVALB_1	mThalamus	-6.95518059257972	-13.9066294346243	0	0.140870572630398	0.204501623425962	0.979840745629286	0.758263927416126	0.320770376104718	1.08741085720571	0.264324851667213	0.264324851667213	3.29655544715398	2.22403115243493	0.563253824433554	0.605416986031997
Astro_Tha	mThalamus	8.13788848395837	-5.17482363323274	0	0	0	0	0	0	0	0	0	0	0	1.01007613374647	0
Micro_1	mThalamus	0.335160546260003	7.5949889506906	0	0	0	0	0	0	0	0	0	0	0	0	0
Astro_Tha	mThalamus	10.2343287992049	-4.46195351223054	0	0	0	0	0	0	0	0	0	1.19501783142962	0	1.49412245867914	0.766308576573255
Micro_2	mThalamus	0.802230291323785	4.54092801471648	0	0	0	0	0	0	0	0	0	0	0	0	0
OPC_Tha	mThalamus	2.61525278563989	15.5041877116769	0	0	0	0	0.524158789582454	0	0	0	0	1.63592880731881	1.49182195439255	0	0
Micro_1	mThalamus	1.08143156047356	7.81099618335662	0	0	0	0	0	0	0	0	0	0	0	1.11625182337757	1.11625182337757
Astro_Tha	mThalamus	8.60138373847497	-3.08890186885896	0	0	0	0	0	0	0	0	0	0	0	0	3.13875217204967
ExN_Tha_CALB	mThalamus	-4.29842705254066	-16.0131443653494	0	2.01122853245675	0	0	2.01122853245675	0	0	0	0	3.68474470421255	2.01122853245675	0	0
Astro_Tha	mThalamus	8.16058593268884	-4.01033770183626	0	0	0	0	0	0	0	0	0	0	0	0	0
Astro_Tha	mThalamus	9.72122722144616	-3.54741870502534	0	0	0	0	0	0	0	0	0	2.07004853471723	0	0	0
Oligo_2	mThalamus	7.83418899055016	3.10388244052825	0	0	0	0	0	0	0	0	0	0	0	0	0
ExN_Tha_CALB	mThalamus	-4.91092247490394	-15.502521387139	0.226746023587001	0.226746023587001	0	0.226746023587001	1.11057040117569	0.4114620388123	1.11057040117569	0.4114620388123	0.226746023587001	3.33142522050782	2.3911395256348	1.02301856459932	0.4114620388123
InN_LGE	mThalamus	0.918475918727044	-10.1781643543631	0	0	0	0	0.639996931553535	0	0	0	0	2.03260087808569	0.960749666219752	0.4304081192898	1.20322307019531
OPC_Tha	mThalamus	1.53705435271752	14.8700620021432	0	0	0	0	0	0	0	0	0	1.79908857752478	0	0	0.815822251970285
Micro_1	mThalamus	0.552601509051446	7.89738286395964	0	0	0	0	0	0	0	0	0	0	0	0	0.952274045361273
ExInN_Mix	mThalamus	-2.42538280014503	-17.4008644733817	0	0	0	0	0.238730450537664	0	0	0	0	2.51160724087222	0	0.431309916093195	0.853641115092882
Oligo_2	mThalamus	6.82729058738244	2.39613712688384	0	0	0	0	0	0	0	0	0	0	0	2.6502724004354	0
OPC_Tha	mThalamus	0.844178252177361	15.1607667293161	0	0	0	0	0.63644924174998	0	0	0	0	1.02227744167974	1.51711108829884	0.63644924174998	1.29999453801602
ExN_Tha_CALB	mThalamus	-3.97849196915137	-14.6909874592215	0	0.322636833158351	0	0	0.761876020950624	0.322636833158351	0.566181401000671	0	1.06602678821577	3.18745089533308	1.78337938061263	0	0
Micro_1	mThalamus	0.297894768672112	6.96729863544402	0	0	0	0	0	0	0	0	0	0	0	0	0
Astro_Tha	mThalamus	8.62804179664147	-5.17314325908723	0	0	0	0	0	0	0	0	0	0	0	1.13667916859194	0
ExInN_Mix	mThalamus	-2.39338607315528	-17.3009899769217	0	0.393171427167526	0	0	0	0.393171427167526	0.674649515215884	0	0	1.35841794904107	2.10718869135061	1.22623177477544	0
InN_LGE	mThalamus	-0.611206717533942	-8.67565714458528	0	0	0	0	1.323995813978	0	0	0.267344093850624	0.929187063840647	2.47488933587268	2.02677010981936	0.378254834447907	0.652048987708375
InN_LGE	mThalamus	-1.26118630890357	-11.1321934376151	0	0	0	0	1.21840900658327	0	0	0	0	2.46113581658714	0.78431310864222	0	0
Micro_1	mThalamus	0.852617554621819	7.91311086078581	0	0	0	0	0	0	0	0	0	0	0	0	1.66477614270494
InN_LGE	mThalamus	-1.04717243437278	-11.876246324578	0	0	0	0	0.980699063325169	0	0	0	0.606041121842871	2.69104889534491	0.606041121842871	0.348245430644698	0.810814492887534
Astro_Tha	mThalamus	8.489039950328	-4.96141754726472	0	0	0	0	0	0	0	0	0	1.14144419716619	0	0	0
OPC_Tha	mThalamus	2.25457268233788	15.1754380549997	0	0	0	0	0	0	0	0	0	0.681697142692439	2.75101121382546	0.681697142692439	0
Micro_1	mThalamus	0.458658866839532	8.08873093982634	0	0	0	0	0	0	0	0	0	0	0	0	1.94453997300172
ExN_Tha_PVALB_1	mThalamus	-7.43087954048621	-12.9475735340506	0.127117948860679	0	0.667242855871712	0.912708489320741	0.667242855871712	0.797488511660212	1.41528790094563	0.127117948860679	0.433212424186924	3.23471651318426	2.44867253948573	1.10963933416107	0.341213010281807
Astro_Tha	mThalamus	9.46598296638024	-3.5319470081717	0	0	0	0	0	0	0	0	0	1.6445839881565	0	0	0
InN_LGE	mThalamus	1.2148311662246	-10.3999088917166	0	0	0	0	0.932379491830346	0	0	0.143281584844409	0.268582919621448	2.28045390014797	1.57926072825248	0	1.09951566818998
Oligo_1	mThalamus	5.85013347144616	4.50018466373381	0	0	0	0	0	0	0	0	0	0	0	2.21957791906369	0
OPC_Tha	mThalamus	1.46851366038812	14.8866349544137	0	0	0	0	0.711013966543616	0	0	0	0	1.97634626705435	2.43014656678885	0	0
OPC_Tha	mThalamus	1.63483076568139	14.4309903468698	0	0	0	0	0	0	1.26760164690031	0	0	1.80904999402427	1.26760164690031	0	0
OPC_Tha	mThalamus	0.162970446305398	14.411899694404	0	0	0	0	0	0	0	0	0	0.929883114973155	2.32290500731184	0	0.929883114973155
Astro_Tha	mThalamus	7.83129363532555	-5.11375652889314	0	0	0	0	0	0	0	0	0	1.17345373769439	0	1.69859823678358	0
Oligo_1	mThalamus	6.68729453559411	6.49934209247527	0	0	0	0	0	0	1.53592988927468	0	0	0	0	0	0
InN_LGE	mThalamus	1.38581138129723	-9.9089058552176	0	0	0	0	0.466778817016443	0	0	0	1.21769653489796	2.40806397651971	1.64169990769665	0.466778817016443	0.783763279501839
Astro_Tha	mThalamus	8.13289599891198	-3.64078771213594	0	0	0	0	0	0	0	0	0	0	0	0	0
ExN_Tha_PVALB_1	mThalamus	-6.8170771074723	-12.2052582416922	0.0775600398766124	0.0775600398766124	0.49784791608975	1.22946900797125	0.863312191441006	0.591375287144231	0.635050922998716	0.149535094261669	0.591375287144231	3.1466750864184	2.98113272103084	0.635050922998716	0.149535094261669
InN_LGE	mThalamus	-0.699763573450919	-9.02702032665315	0	0	0	0	1.09460932378885	0	0	0	0.449803675006574	2.33911673496303	0.99473694755476	0.449803675006574	1.1854066960283
ExN_Tha_PVALB_1	mThalamus	-6.75541729454505	-15.1723583851248	0	0	0.345691868549269	1.24640077679516	1.11999401022154	0.805985347068953	0.709226179225982	0	1.05024532628451	3.24952258445212	2.86326812632914	0.975264552409827	0.345691868549269
ExInN_Mix	mThalamus	-2.54047889236915	-17.1545113239676	0	0	0	0	0	0	0	0.681118067793261	0	2.28082740794028	0.681118067793261	0.681118067793261	0
Oligo_2	mThalamus	8.8638539838363	3.31489885707793	0	0	0	0	0	0	0	0	0	0	0	0	0
ExN_Tha_PVALB_1	mThalamus	-6.54330152992713	-12.8828009281546	0	0	0.449635703385762	1.4391711081354	0.75869234366834	0.75869234366834	1.06211076081532	0	0.449635703385762	3.25735018972326	3.15786776246544	0.563600948035706	0.563600948035706
Astro_Tha	mThalamus	5.30809169288171	-4.1204184208304	0	0	0	0	0	0	0	0	0	0	0	0	0
Astro_Tha	mThalamus	9.34776549811852	-5.12158810237947	0	0	0	0	0	0	0	0	0	0	0	0	0
InN_CGE_VIP	mThalamus	-7.08505720619666	-8.73835360149446	0	0.506516411789228	0	0	0	0	0.841136143590351	0.506516411789228	0	2.50237826841651	0	0.506516411789228	0.506516411789228
OPC_Tha	mThalamus	2.0979848432113	14.9062224711984	0	0	0	0	0	0	0	0	0	1.87449789336472	1.68899495816295	0	0
InN_LGE	mThalamus	-0.214091811073896	-10.1287802372366	0	0	0	0	1.11753076208545	0	0	0	0.998575749789158	2.53829012793761	1.22382787111754	0.414969082729226	0.998575749789158
Oligo_1	mThalamus	7.34095006461633	7.054598459205	0	0	0	0	0	0	1.20164451456635	0	0	0	0	1.73186132764699	0
OPC_Tha	mThalamus	1.3529098557998	15.2043334331125	0	0	0	0	0	0	0	0	0	2.15545250583286	1.73985008583222	1.01565939771575	1.20843623451355
Astro_Tha	mThalamus	6.44149594779504	-4.41104065517488	0	0	0	0	0	0	0	0	0	1.34950358875602	0	0	0
ExN_Tha_CALB	mThalamus	-5.51420635704505	-14.6051415119559	0	0.195994747315292	0.359798781121161	0.922528678261003	1.15221787282824	0	0.922528678261003	0	0.500509522876745	3.07127791326382	2.14922620383635	0.500509522876745	0.195994747315292
Micro_1	mThalamus	0.872879795985345	7.58897078891692	0	0	0	0	0	0	0	0	0	0	0	0	0
OPC_Tha	mThalamus	1.64566188331139	15.3132373180002	0	0	0	0	0	0	0.612646492571557	0	0	1.80366353809641	1.93400524654899	0.612646492571557	0
Astro_Tha	mThalamus	7.28336148734582	-3.10566650966707	0	0	0	0	0	0	0	0	0	0	0	0	0
ExN_Tha_CALB	mThalamus	-4.41700691704261	-16.0546940479666	0.821644633767789	0.910920293783017	0	0.670736827943173	1.06861880634167	0.614910664555218	1.1044425916158	0.425876768469769	0.773828436480676	3.21026922520392	2.6949132691986	0.723610529306493	0.614910664555218
Astro_Tha	mThalamus	8.4681602048446	-5.15365873912874	0	0	0	0	0	0	0	0	0	1.50058699183651	0	0	0
Micro_2	mThalamus	0.883598022418145	4.19700683017668	0	0	0	0	0	0	0	0	0	0	0	0	2.99811039595896
InN_LGE	mThalamus	-1.24219340805518	-8.93811308483186	0	0	0	0	1.17685805066494	0	0	0	0.596669353432046	2.62849791592252	0.799347885024166	0.342191586350924	0.596669353432046
Oligo_3	mThalamus	10.3152375745345	6.05279458423552	0	0	0	0	0	0	1.16747231980682	0	0	0	0	0	0
Oligo_1	mThalamus	7.47445350165856	6.18107140918669	0	0	0	0	0	0	0	0	0	0	0	0	0
Oligo_3	mThalamus	10.3569217252303	3.79215777774748	0	0	0	0	0	0	0	0	0	0	0	2.07125975698358	0
Micro_1	mThalamus	0.714385442690972	8.3964969005197	0	0	0	0	0	0	0	0	0	0	0	0	2.15206861913892
Micro_1	mThalamus	1.12896924491418	5.74330104251799	0	0	0	0	0	0	0	0	0	0	0	0	0
ExN_FrC_L2/3IT_2	mThalamus	-3.79792494301307	2.40863955875334	0	0	0	0	0	0	0	0	0	2.33531470296459	1.73454615558024	0	0
Astro_Tha	mThalamus	9.79780154700768	-5.00421892742219	0	0	0	0	0	0.810375061591512	0	0	0	0	0	0.810375061591512	0
InN_LGE	mThalamus	-1.90991253380286	-10.2489222202689	0	0	0	0	1.14977972112603	0	0	0	0	2.26488210561351	1.14977972112603	0.431376051910981	0.731766102848511
Oligo_3	mThalamus	10.0296931790878	6.20611251254973	1.02875877112972	0	0	0	0	0	0	0	0	0	0	0	0
Astro_Tha	mThalamus	9.46000152106774	-5.3992360744864	0	0	0	0	0	0	0	0	0	1.41726333706162	0	0.713899359187924	0.41934763328274
Micro_1	mThalamus	0.961030893283013	7.47213805576262	0	0	0	0	0	0	0	0	1.32062028792711	0	0	0	2.22324230506417
ExInN_Mix	mThalamus	-2.79308933739173	-17.3376206074149	0	0.318906082714386	0	0	0.172112169632158	0	0	0	0.754649709810776	2.67569204186289	2.4916217746367	0.839270340681232	0
InN_LGE	mThalamus	1.38804989333642	-10.6937969837576	0	0	0	0	0.982833663384156	0	0	0	0	2.45966658043276	1.73724132094828	0.288484318784419	0.982833663384156
OPC_Tha	mThalamus	2.09451990600121	15.3863240565866	0	0	0	0	0.60617368479752	0	0	0	0	1.46640117464503	2.23366662970155	0.980881339329183	0
Micro_1	mThalamus	0.104330472903374	8.13064587970671	0	0	0	0	0	0	0	0	0	0	0	0	1.11721937174511
InN_LGE	mThalamus	-1.83586830620277	-9.90575872997346	0	0	0	0	0.400402222754631	0	0	0	0.764998592401715	2.72656579536393	0.685543207669268	0.283887313539495	0.838602870195032
Astro_Tha	mThalamus	7.74406152244103	-3.99032007793489	0	0	0	0	0	0	0	0	0	0	0	0	0
InN_LGE	mThalamus	0.0109784382153786	-9.04986082653108	0	0	0	0	0.835882039829294	0	0	0	0.398821727031384	2.08247535633449	0.968336487472303	0.502848253865396	0.683165484865716
Astro_Tha	mThalamus	5.97391610618127	-4.24612270931306	0	0	0	0	0	0	0	0	0	1.34319296817675	0	0	0
OPC_Tha	mThalamus	2.81442528243554	15.2535830821603	0	0	0	0	0	0	0	0	0	1.27759263606303	1.27759263606303	0.710592466494594	1.12180568848536
Micro_1	mThalamus	0.31154476876748	8.27473653217253	0	1.01746020963904	0	0	0	0	0	0	0	0	0	1.01746020963904	1.01746020963904
Astro_Tha	mThalamus	7.3308835553695	-4.71395098308626	0	0	0	0	0	0	0	0	0	0	0	1.51040875805983	0
Astro_Tha	mThalamus	7.7750506925155	-5.09840380291047	0	0	0	0	0	0	0	0	0	0	0	0	0
Astro_Tha	mThalamus	9.34387832160485	-3.59600173572603	0	0	0	0	0	0	0	0	0	1.76317442783216	0	0	0
ExN_Tha_PVALB_1	mThalamus	-7.79527182106483	-13.5881642017752	0.287770989003656	0	0.510967886454284	1.09884938190614	0.575519743681314	0.287770989003656	1.23701501479474	0.10539608322732	0.693325005758244	3.4052380541361	3.20579400879818	0.510967886454284	0.367834214758752
OPC_Tha	mThalamus	1.98478966231835	14.9135447825998	0	0	0	0	0	0	0.968701414173608	0	0	2.01996808359742	2.52104952205033	0	0
Micro_1	mThalamus	1.07899790282739	7.48463500400481	0	0	0	0	0	0	0	0	0	0	0	1.23553389353498	1.77162979968438
Astro_Tha	mThalamus	8.86762862678063	-5.06287657360139	0	0	0	0	0	0	0	0	0	0	0	1.57029640406483	0
ExN_Tha_CALB	mThalamus	-5.71333260063636	-14.9400461826712	0.163138493524335	0.163138493524335	0.0848923351680848	0.845438066480775	1.11113248250362	0.482548978291625	1.16782624157879	0.163138493524335	0.30335812793898	3.13044516689142	2.60213988707524	0.766303834036773	0.634457423172973
Micro_2	mThalamus	1.01004319663537	5.51699317356047	0	0	0	0	0	0	0	0	0	0	0	0	0
InN_LGE	mThalamus	0.746981792407159	-10.0384787235648	0	0	0	0	0.469539097253356	0	0	0	0.87474603875935	2.80823815953291	1.94484804438956	0.587236084781025	0.6925277566044
OPC_Tha	mThalamus	1.37395935531152	14.6913167323678	0	0	0	0	0	0	0.93314618055636	0	0	0.93314618055636	1.72766303247411	0	0
ExN_Tha_PVALB_2	mThalamus	-1.53033406261909	-15.2088841114432	0	0	0.349567414398547	0	0.349567414398547	0.189981235230505	0.715952419473755	0.4871561302512	0.4871561302512	2.85184450767436	0.4871561302512	0.608083519895568	0
InN_LGE	mThalamus	0.146980248646859	-9.83728586772981	0	0	0	0	1.33791640583378	0	0	0	0.485315585720172	2.24424421826255	1.33791640583378	0.271814720279008	0.810652538709199
Astro_Tha	mThalamus	8.87866931434167	-4.78049551586213	0	0	0	0	0	0	0	0	0	1.50139970730162	0	0	0
Astro_Tha	mThalamus	9.81573157783044	-4.36705099681917	0	0	0	0	0	0	0	0	0	0	0	0	0
OPC_Tha	mThalamus	2.16265278335107	14.2588883723825	0	0	0	0	0	0	0	0	0	2.24861202924938	2.61826147315277	1.13739831370327	1.65580383299203
Astro_Tha	mThalamus	10.148728899913	-4.14547573665681	0	0	0	0	0	0	0	0	0	0	0	1.25437243968455	0
Micro_1	mThalamus	0.2350903081466	8.11260903736052	0	0	0	0	0	0	0	0	0	0	0	1.06224698136352	1.89890714335483
Oligo_2	mThalamus	6.562695078807	4.27802623172698	0	0	0	0	0	0	0	0	0	0	0	0	0
Oligo_1	mThalamus	5.86293511863244	5.97785485645232	0	0	0	0	0	0	0	0	0	0	0	0	0
Astro_Tha	mThalamus	8.62474589820397	-5.15810000042024	0	0	0	0	0	0	0	0	0	1.12236442903169	0	0	0
InN_LGE	mThalamus	-0.378051303071853	-10.1525791798026	0	0	0	0	0.676035049697814	0	0	0	0.895720753120432	2.10966780934447	0.895720753120432	0.791898535073385	1.22822646703056
Astro_Tha	mThalamus	7.26839452262414	-4.26910149196687	0	0	0	0	0	0	0	0	0	0	0	1.61878302193214	0
Micro_1	mThalamus	1.21183352942956	7.2268887843698	0	0	0	0	0	0	0	0	0	0	0	0	0
Oligo_1	mThalamus	7.81554370399011	6.09909642597136	0	0	0	0	0	0	1.52768619352488	0	0	0	0	0	0
Astro_Tha	mThalamus	10.1629357862045	-4.26816355327669	0	0	0	0	0	0	0	0	0	0	0	0	0
Astro_Tha	mThalamus	9.79727988715661	-4.14593779186311	0	0	0	0	0	0	0	0	0	1.79217625746399	0	0	0
Micro_1	mThalamus	0.811634235339288	6.44944108386931	0	0	0	0	0	0	1.34193895034882	0	0	0	0	0	0
Micro_1	mThalamus	1.10908799644006	6.05186189075408	0	0	0	0	0	0	0	0	0	0	0	0	0
Astro_Tha	mThalamus	9.28072028632653	-5.26783501247468	0	0	0	0	0	0	0	0	0	0	0	1.46864903036578	1.46864903036578
Astro_Tha	mThalamus	8.63334613318932	-3.63846980670991	0	0	0	0	0	0	0	0	0	2.27089805024348	0	0	0
Astro_Tha	mThalamus	9.21549468513024	-5.4051650677115	0	0	0	0	0	0	0	0	0	1.24127569894205	0	0.970785129322263	0.598841006618115
OPC_Tha	mThalamus	0.840245060877923	15.1087981547922	0	0	0	0	0	0	0	0	0	1.89225796371545	1.55945349612992	0	1.05713404438931
Astro_Tha	mThalamus	7.41823964591515	-4.02776323894563	0	0	0	0	0	0	0	0	0	0	0	0	0
Astro_Tha	mThalamus	5.94471221442712	-4.39884840587678	0	0	0	0	0	0	0	0	0	1.53193700851449	0	0	0
Micro_1	mThalamus	1.28270702834618	6.79158271213469	0	0	0	0	0	0	0	0	0	0	0	2.07551397826316	0
OPC_Tha	mThalamus	1.7640597152282	14.5288478221506	0	0	0	0	0	0	1.12720917665668	0	0	1.12720917665668	0	0	0
Astro_Tha	mThalamus	10.1814122724105	-4.49938570598665	0	0	0	0	0	0	0	0	0	1.04485218327507	0	1.04485218327507	0
Astro_Tha	mThalamus	8.33706717963708	-2.91388951877656	0	0	0	0	0	0	0	0	0	0	0	0	0
OPC_Tha	mThalamus	2.58443050857079	15.0882140483469	0	0	0	0	0	0	1.22819800145991	0	0	1.4398572564069	1.76304102649953	0.590573525594291	0
Micro_1	mThalamus	0.507836811499718	7.02591527362761	0	0	0	0	0	0	0	0	0	0	0	0	1.6710576703515
InN_LGE	mThalamus	-1.89114923004615	-10.7746513996512	0	0	0	0	0.22400185368507	0	0	0	0.561454106087895	2.25512586126516	0.695291556785299	0.40689520306431	1.3248993536271
InN_LGE	mThalamus	-0.561103798193809	-12.0695189152152	0	0	0	0	0.900477603916657	0	0	0	0.67998699994101	2.68334273715746	0.396710925780356	0.67998699994101	0.900477603916657
Astro_Tha	mThalamus	5.86563497062219	-4.04644524196687	0	0	0	0	0	0	0	0	0	0	0	0	0
OPC_Tha	mThalamus	1.65204744811547	14.3670522060007	0	0	0	0	0	0	0	0	0	1.72084710114249	1.19229404163186	1.19229404163186	0
Astro_Tha	mThalamus	8.47583823676598	-4.97494160274568	0	0	0	0	0	0	0	0	0	1.18106624537406	0	1.18106624537406	0
Astro_Tha	mThalamus	9.32521872993005	-4.22734295467439	0	0	0	0	0	0	0	0	0	0	0	0	0
Oligo_2	mThalamus	6.94440846915734	2.35092771907744	0	0	0	0	0	0	0	0	0	0	0	0	0
Oligo_2	mThalamus	9.13381247993005	2.61378348728118	0	0	0	0	0	0	0	0	0	0	0	0	0
OPC_Tha	mThalamus	1.75704961295617	14.6367675151437	0	0	0	0	0	0	0.662519398969564	0	0	1.33999357848357	0.662519398969564	0	0
InN_LGE	mThalamus	-1.2041853738259	-11.9858330402762	0	0	0	0	0.959517112708603	0	0	0	0	2.74044772798875	0	0	0.959517112708603
ExN_Tha_PVALB_1	mThalamus	-7.85271305565345	-14.040043703118	0	0.137828034826985	0.46443353360856	1.48135395838569	1.21326464721428	0.46443353360856	0.46443353360856	0.258940186587256	0.965294096081968	3.08359295260401	2.66026191411449	0.965294096081968	0.366956038310779
Micro_1	mThalamus	0.817786388354424	7.66582072635588	0	0	0	0	0	0	0	0	0	0	0	0	0
Micro_1	mThalamus	1.13778632159722	5.72852719684539	0	0	0	0	0	0	0	0	0	0	0	0	0
NeuCyto	mThalamus	11.963553004222	-0.0115201983839545	0	0	0	0	0	0	0	0	0	0	0	0	0
Oligo_3	mThalamus	12.6643500852157	4.03943789859709	0	0	0	0	0	0	0	0	0	0	0	0	0
Micro_1	mThalamus	1.13855009551537	7.20049107929167	0	0	0	0	0	0	0	0	0	0	0	1.15735305796392	0
ExInN_Mix	mThalamus	-2.734255261464	-16.9486893330008	0	0	0	0	0	0	0	1.03095845018754	0	2.30445923756337	0	0	0
Oligo_2	mThalamus	9.8612676190902	3.60160387416777	0	0	0	0	0	0	0	0	0	0	0	0	0
Astro_Tha	mThalamus	8.54508262153161	-3.52705203632417	0	0	0	0	0	0	0	0	0	0	0	0	0
Oligo_2	mThalamus	8.86096053596032	2.18070948978362	0	0	0	0	0	0	0	0	0	0	0	0	0
InN_LGE	mThalamus	-1.05023504023063	-9.70327459911409	0	0	0	0	0.468058114237704	0	0	0	0.261167472461909	1.98339131731591	0.468058114237704	0.261167472461909	1.30454346239692
Micro_1	mThalamus	0.541703932242516	7.7525497760385	0	0	0	0	0	0	0	0	0	0	0	0	0
Astro_Tha	mThalamus	7.82390265937341	-5.31343113521638	0	0	0	0	0	0	0	0	0	1.13366970155389	0	0	0
InN_LGE	mThalamus	-0.697285420937415	-11.7488220844656	0	0	0	0	0.715404624220525	0	0	0	0.23210606315993	2.4605621513078	1.12818013751077	0.23210606315993	0.835630404421335
InN_LGE	mThalamus	-1.91546697144019	-11.4936464939505	0	0	0	0	0	0	0	0	0	2.66615067037745	0.637792732787036	0	1.02410384555519
ExN_Tha_PVALB_1	mThalamus	-7.60984415535438	-13.496906152764	0	0.159131913753021	0.417049623178249	1.03360160131696	1.0638202192804	0.230110351958676	0.830163850663247	0.0827279933935518	0.902673288816043	3.13142336543234	2.4442624925054	0.867075628146109	0.524711024354765
InN_LGE	mThalamus	-1.61974830154883	-11.0996721897513	0	0	0	0	0.906597525999191	0	0	0	0.463956395164156	2.57278391373575	0.258647219352679	0.463956395164156	1.01923023079963
Micro_1	mThalamus	1.27391510482324	7.48348725696501	0	0	0	0	0	0	0	0	0	0	0	0	2.29221118490022
Micro_1	mThalamus	1.38004069800866	6.47669375797209	0	0	0	0	0	0	0	0	0	0	0	0	0
ExN_Tha_PVALB_2	mThalamus	-2.39846629623878	-14.6037357960135	0	0	0	0	1.2237189639569	0.788413726539322	1.2237189639569	0.788413726539322	0.788413726539322	3.35332951822452	0	0	0
OPC_Tha	mThalamus	1.61641674514306	15.0000439967721	0	0	0	0	0	0	0	0	0	1.58779417527642	1.36601716868074	0	0.679674839619178
Astro_Tha	mThalamus	7.65578608985436	-4.84000670055452	0	0	0	0	0	0	0	0	0	1.68971508311198	0	1.68971508311198	0
Oligo_1	mThalamus	7.68397765632165	5.11916507144866	0	0	0	0	0	0	0	0	0	0	0	0	0
OPC_Tha	mThalamus	3.0183082150985	14.3855267848581	0	0	0	0	0	0	0	0	0	1.28237289752712	0.834035513707985	0	0
Micro_1	mThalamus	1.3478878068496	7.35315955539641	0	0	0	0	0	0	0	0	0	0	0	0	1.24637135522961
InN_LGE	mThalamus	-1.90206093315589	-11.2128008518607	0	0	0	0	0.860109492394884	0	0	0	0	2.35555092614562	0	0.519810971151242	1.11354332521875
InN_LGE	mThalamus	-0.260730530811425	-8.84015165905061	0	0	0	0	1.01951329945445	0	0	0.258748167205047	0	2.57319298336132	1.37449391599767	0.258748167205047	0.906861542113277
ExN_Tha_CALB	mThalamus	-5.38036531929481	-15.0160740528494	0.173091749162785	0	0.173091749162785	0.173091749162785	0.921000224967341	0.320597159690287	0.665198189837779	0.320597159690287	0.173091749162785	3.42325577804501	2.12465774527733	1.06117064223736	0.449115459165565
Micro_1	mThalamus	0.355943732218865	7.67319453617034	0	0	0	0	0	0	0	0	0	0	0	0	1.0678525619653
Astro_Tha	mThalamus	9.84763484473718	-4.82644640544954	0	0	0	0	0	0	0	0	0	1.3836750892763	0	0.914195863533607	0.914195863533607
Astro_Tha	mThalamus	9.34024100776208	-5.29494415859285	0	0	0	0	0	0	0	0	0	0	0	0	0
ExInN_Mix	mThalamus	-2.42057795052039	-17.4256886158377	0	0	0	0	0.494122482574736	0	0	0	0	2.66863314965742	0	0.823349931012357	0.823349931012357
OPC_Tha	mThalamus	1.95504098411096	14.6751090373605	0	0	0	0	0	0	0	0	0	1.54206213882801	0.799639939250737	0	1.54206213882801
ExInN_Mix	mThalamus	-2.68955654625404	-17.0220268879324	0.160373573925201	0.419925410730321	0	0	0.714759970338092	0	0	0.160373573925201	0.625802983058719	2.51014443787165	1.82752556476597	0.528153063134976	1.00777303451569
ExN_Tha_PVALB_1	mThalamus	-7.19230217461097	-13.0153053913504	0	0	0	1.13081986196042	1.13081986196042	1.13081986196042	0	0	0	3.76036048508168	3.09022191309149	0	0
Astro_Tha	mThalamus	9.73866610999596	-3.70477139095369	0	0	0	0	0	0	0	0	0	0	0	0	0
Oligo_2	mThalamus	8.31321959968102	2.56980861087737	0	0	0	0	0	0	0	0	0	0	0	0	0
Astro_Tha	mThalamus	7.80956035132897	-5.38368784526887	0	0	0	0	0	0	0	0	0	0.80988995813854	0	1.25142529495573	0
Micro_2	mThalamus	0.964753203349236	3.58440698047576	0	0	0	0	0	0	0	0	0	0	0	0	0
Astro_Tha	mThalamus	9.43221526618493	-4.87563931087556	0	0	0	0	0	0	0	0	0	1.19678769982568	0	0	0
Astro_Tha	mThalamus	9.09231524940026	-4.32201897243562	0	0	0	0	0	0	0	0	0	0	0	0	0
Astro_Tha	mThalamus	6.58713822837365	-4.43782316783967	0	0	0	0	0	0	0	0	0	1.46505633091344	0	0	0
InN_LGE	mThalamus	1.56204288478387	-10.8039539966971	0	0	0	0	0.840074750365855	0	0	0	0.198378087516253	1.86958185003747	1.01355784776598	0.505774930219213	1.59931088628545
Astro_Tha	mThalamus	5.98630099769128	-4.39748560527864	0	0	0	0	0	0	0	0	0	1.00620724918988	0	0	0
OPC_Tha	mThalamus	2.75446897025597	15.2601023997873	0	0	0	0	0	0	0	0	0	1.43208486759511	2.35728735985689	0.723905960677854	0.723905960677854
Oligo_2	mThalamus	8.45658927436364	1.35184455772338	0	0	0	0	0	0	0	0	0	0	0	0	0
InN_LGE	mThalamus	-0.996367700142738	-9.04854380230012	0	0	0	0	1.81408300555365	0	0	0	0.618374012609969	2.56361852308903	2.00408596421032	0	0.997618450595786
Astro_Tha	mThalamus	7.32321553702844	-4.81704651454988	0	0	0	0	0	0	0	0	0	0	0	0	0
InN_LGE	mThalamus	-0.65330371980178	-9.28800856212678	0	0	0	0	0.970652704535503	0	0	0	0	2.06516519825995	1.37407001621018	0.837997656863775	0.970652704535503
ExN_Tha_PVALB_1	mThalamus	-7.24638599876868	-14.7837246570975	0	0	0.183333828155688	1.3908415345049	0.959243980158861	0.472279800534239	1.3908415345049	0.472279800534239	0.791766444730241	3.14995021453304	3.35223476107603	0.696180925741861	0.696180925741861
Oligo_3	mThalamus	10.7693362760116	4.52657569309172	0	0	0	0	0	0	0	0	0	0	0	1.75048145574537	0
Astro_Tha	mThalamus	8.0326190518905	-5.0250495586783	0	0	0	0	0	0	0	0	0	0	0	0	0
OPC_Tha	mThalamus	2.24651151175988	14.1462794627756	0	0	0	0	0.995005484324552	0	0.995005484324552	0	0	2.05655113128652	2.98326138041138	0.995005484324552	0.995005484324552
Astro_Tha	mThalamus	7.97362571235192	-5.43919264415803	0	0	0	0	0	0	0	0	0	0.980898702761388	0	0	0
InN_LGE	mThalamus	-2.18547100548255	-10.4139012012869	0	0	0	0	1.04383774349838	0	0	0	0.652350103691644	2.4359972556447	0	0.267491569776062	0.800534346666386
Micro_2	mThalamus	1.006418399768	4.65164006610808	0	0	0	0	0	0	0	0	0	0	0	0	0
OPC_FrC	mThalamus	0.106313936667565	14.6610785808176	0	0	0	0	0	0	0	0	0	1.19985857656374	2.33006305746075	1.19985857656374	0
OPC_Tha	mThalamus	2.10478716369164	13.9887667979806	0	0	0	0	0	0	0	0	0	0	0.938418456169914	0	1.41387834840662
InN_LGE	mThalamus	1.58895926948083	-10.3291290913016	0	0	0	0	0.693425868442042	0	0	0	0.452187813541308	2.2886971303243	0.887631055036188	0.539228746027637	1.0501844036026
OPC_Tha	mThalamus	1.72223775859368	14.695271619758	0	0	0	0	0	0	0	0	0	1.01892847883791	1.84224255763287	0	0
Astro_Tha	mThalamus	7.93577342505944	-5.36434876064363	0	0	0	0	0	0	0	0	0	0.75765736947386	0	1.18373309149459	0
ExN_Tha_PVALB_1	mThalamus	-5.7942065668534	-12.0032080326468	0	0	0.713607066092452	1.12580015788983	0.713607066092452	0.713607066092452	1.64197576611694	0	0.713607066092452	3.80078597675466	2.81061393217569	0.713607066092452	0
InN_LGE	mThalamus	0.601321570830468	-12.0749424610526	0	0	0	0	0.731467666106436	0	0	0	0.541598589254156	2.40356385285301	1.02850473016691	0.541598589254156	0.890974766842644
InN_LGE	mThalamus	0.708581798033837	-9.98194014171663	0	0	0	0	0.994754845130639	0	0	0.249988168139553	0.758954067671351	1.94078485309775	0.883788664672903	0.449813963128992	1.54588725877554
OPC_Tha	mThalamus	1.98000269408715	15.4984017695993	0	0	0	0	0	0	0	0	0	1.52839271651906	2.03074051417672	0	1.03153901375363
OPC_Tha	mThalamus	2.23319464202416	14.929345258674	0	0	0	0	0	0	0.89076288049855	0	0	1.14914129240114	0	0.89076288049855	0
Oligo_2	mThalamus	6.95988851066125	2.13769138713774	0	0	0	0	0	0	0	0	0	0	0	0	0
InN_LGE	mThalamus	-0.707505978388663	-9.82624613384309	0	0	0	0	0.902170628604128	0	0	0	0.236142019572243	2.46702631604078	1.43419120583778	0.125025256008547	0.72533193869819
Astro_Tha	mThalamus	9.07743983741296	-5.32948290447297	0	0	0	0	0	0	0	0	0	1.7783447597553	0	0	0
Micro_1	mThalamus	0.612845652060632	8.18807233234343	0	0	0	0	0	0	0	0	0	0	0	0	0.845928778598911
OPC_Tha	mThalamus	1.5630897807647	15.3377982463449	0	0	0	0	0	0	0	0	0	1.77634398454312	1.08629897052069	0.683926435266361	0
OPC_Tha	mThalamus	2.3620639371444	13.9756709422677	0	0	0	0	0	0	0	0	0	0	2.28782418372261	0.906474374634288	0
OPC_Tha	mThalamus	2.29301529403222	15.4496098842233	0	0	0	0	0	0	0	0	0	0	0.622367461826624	0.622367461826624	0
ExN_Tha_PVALB_1	mThalamus	-5.8444208574723	-13.5583313618094	0.203454363957051	0.203454363957051	0.516939498183268	0.106892492156018	1.18058919686775	0.516939498183268	0.947558583336102	0.106892492156018	1.03141558452643	3.01573650899374	2.84097663044219	1.03141558452643	0.582049283248322
Micro_1	mThalamus	0.406805031256799	8.22848904987273	0	0	0	0	0	0	0	0	0	0	0	1.10599983066123	1.95539843185442
Astro_Tha	mThalamus	9.94418483253014	-4.10036551097932	0	0	0	0	0	0	0	0	0	0	0	0	1.44392476887314
Astro_Tha	mThalamus	8.99660926337731	-4.70465075115266	0	0	0	0	0	0	0	0	0	0	0	0	0
ExInN_Mix	mThalamus	-2.6534811926316	-17.0159920368582	0.180984790906096	0.334179542724276	0	0	0.180984790906096	0	0	0	0.466993389183703	1.27512824332426	1.81780413781652	0.870782217906778	0.784075828063247
OPC_Tha	mThalamus	1.54567723746789	14.0171195354074	0	0	0	0	0	0	0	0	0	1.80140759977689	1.80140759977689	0	0
ExN_Tha_CALB	mThalamus	-4.40812153343665	-15.127012125054	0.516257343188423	0.291080352972659	0.291080352972659	0	1.10764883243522	0.291080352972659	0.516257343188423	0	0.85504845812085	2.86538050626545	2.86538050626545	0.516257343188423	0.291080352972659
Micro_1	mThalamus	1.18759518142236	6.39366258045134	0	0	0	0	0	0	0	0	0	0	0	0	0
Astro_Tha	mThalamus	7.90578608985436	-4.70196997264924	0	0	0	0	0	0	0	0	0	0	0	0	0
ExN_Tha_CALB	mThalamus	-5.43156237129676	-14.9475659046561	0	0.17020920986576	0.17020920986576	0.17020920986576	1.28030586116269	0.315617501518356	0.748258811794538	0	0.832417690512704	3.42388658248323	2.68994809210958	0.656360924010797	0.17020920986576
Astro_Tha	mThalamus	7.71014504905236	-5.21764122585359	0	0	0	0	0	0	0	0	0	0	0	0	0.753527032673678
Astro_Tha	mThalamus	9.33797793860925	-4.40567719081941	0	0	0	0	0	0	0	0	0	0	0	0	0
Astro_Tha	mThalamus	9.76724200721276	-3.8134788189322	0	0	0	0	0	0	0	0	0	1.39429742384286	0	0	0
Micro_1	mThalamus	1.20129173274529	6.60144914050994	0	0	0	0	0	0	0	0	0	0	0	0	0
Astro_Tha	mThalamus	6.83912806983483	-4.13527261356416	0	0	0	0	0	0	0	0	0	1.98315971203179	0	0	1.98315971203179
Oligo_2	mThalamus	6.73580985541833	2.72446955104766	0	0	0	0	0	0	0	0	0	0	0	0	0
Micro_1	mThalamus	0.530313663439874	6.47041047473845	0	0	0	0	0	0	0	0	0	0	0	0	1.56429189394366
InN_LGE	mThalamus	1.63553863044274	-11.0329979572684	0	0	0	0	1.07900381727973	0	0	0	1.18337374345586	1.87205108791719	0.830514249634382	0.678476990812152	0.962457640160746
OPC_Tha	mThalamus	1.78808336730492	14.0542622890085	0	0	0	0	0	0	1.13639179193293	0	0	1.13639179193293	2.61688767331048	0	0
ExN_Tha_PVALB_2	mThalamus	-1.6447913122605	-15.1224173221976	0	0	0.849922316459313	0	0.512663465979102	0.638150583697364	0.201506497028232	0.201506497028232	0.849922316459313	2.69740301634947	0.369138804598399	0.749631914238488	0.201506497028232
InN_LGE	mThalamus	-1.05203665022361	-8.7702339802176	0	0	0	0	0.701541614020587	0	0	0	0.476306051329413	2.27675350861949	0.797611441454601	0.59525185579667	0.797611441454601
OPC_Tha	mThalamus	2.96391921515954	14.7472611751169	0	0	0	0	0	0	0	0	0	1.40325616727716	1.81058828306497	0	0
ExN_Tha_PVALB_1	mThalamus	-7.56714148048865	-13.0145739231497	0.0951857970083933	0	0.262048493309064	1.09769978868805	1.16220978078008	0.262048493309064	1.09769978868805	0	0.91546951937075	3.40651822518407	2.48365174753191	0.874670345417624	0.0951857970083933
NeuCyto	mThalamus	13.4197364377548	-0.186144294986156	0	3.26533630129078	0	0	0	0	0	0	0	0	0	0	0
Oligo_1	mThalamus	6.2664623784591	6.19142306705413	0	0	0	0	0	0	0	0	0	0	0	0	0
Oligo_1	mThalamus	7.76506953711999	4.53072513004241	0	0	0	0	0	0	0	0	0	0	0	0	2.02025167330389
Micro_1	mThalamus	0.570308260874871	7.33836758991179	0	0	0	0	0	0	0	0	0	0	0	1.79078790813066	2.03586810295684
InN_LGE	mThalamus	0.0693702923823631	-9.56397329906526	0	0	0	0	0.963960274561089	0	0	0	0.500062310464002	2.40304310002179	1.44553450320786	0	0.963960274561089
OPC_Tha	mThalamus	2.15538268561852	15.5857058848947	0	0	0	0	0	0	0.897424738898909	0	0	1.80606827324287	1.15685469012817	0	0.897424738898909
InN_LGE	mThalamus	1.30093460555566	-9.97354303936067	0	0	0	0	1.14231531894381	0	0	0	0	2.14780759199309	1.07841459634212	0.857818179068467	0.936881987450563
ExInN_Mix	mThalamus	-2.73222226624	-17.2714241657645	0.487988623026001	0.350204335601954	0	0	0.814511632050989	0.190354846777378	0.190354846777378	0	0.190354846777378	2.28304629065984	2.19363964141449	0.609067006205033	0.190354846777378
Astro_Tha	mThalamus	8.40184646125329	-3.25734888652864	0	0	0	0	0	0	0	0	0	0	0	0	0
ExN_Tha_PVALB_1	mThalamus	-6.18912596230018	-13.260219446221	0	0	0.265462949598144	0.375728531205568	0.862111349351015	0.862111349351015	0.724704413797907	0	1.23322368729776	3.53046282446812	2.97277612786593	0.924327427595116	0.475034127947974
InN_LGE	mThalamus	-0.141106009228107	-8.97832571605745	0	0	0	0	0.624938419868038	0	0	0	0.749607056287293	2.30790742895062	1.31598225673288	0.556245665229779	0.689214264857022
InN_LGE	mThalamus	0.91232555385125	-9.79386602977815	0	0	0	0	0.680443770155239	0	0	0	0.24568838163993	2.40025973466381	1.58903426627393	0.607318733337861	0.748583982132513
Micro_1	mThalamus	1.04927950377953	7.07775939365325	0	0	0	0	0	0	0	0	0	0	0	0	0
InN_LGE	mThalamus	-2.21986765388953	-10.234566560784	0	0	0	0	1.30911233469258	0	0	0	0.699915224981618	2.20922516913335	0.699915224981618	0.855029039815658	0.855029039815658
Astro_Tha	mThalamus	8.87494044776452	-5.14754616359773	0	0	0	0	0	0	0	0	0	1.13481408660821	0	0	0.720420652023915
OPC_Tha	mThalamus	0.733946614222649	14.196209081611	0	0	0	0	0	0	0.824211374445023	0	0	0	2.41953715254724	0	0.824211374445023
Astro_Tha	mThalamus	7.87419944282067	-5.35385309795442	0	0	0	0	0	0	0	0	0	0.668817424547059	0	0	0
Astro_Tha	mThalamus	9.4018006848861	-4.04394828418794	0	0	0	0	0	0	0	0	0	0	0	0	0
OPC_Tha	mThalamus	0.338925652461175	13.3803016032785	0	0	0	0	0	0	1.38389915039394	0	0	1.94317229655797	1.94317229655797	0	1.38389915039394
InN_LGE	mThalamus	-1.9527918768357	-11.2578295383841	0	0	0	0	0.584030769831528	0	0	0	0.424505819540772	2.59731346303198	0	0.234611428214868	0.721573995462539
Oligo_2	mThalamus	6.8619475888778	2.20173228641448	0	0	0	0	0	0	0	0	0	0	0	0	0
Astro_Tha	mThalamus	8.77384715552819	-5.0011557255179	0	0	0	0	0	0	0	0	0	1.82720448804516	0	0	0
Astro_Tha	mThalamus	7.58022790427697	-3.76546393970552	0	0	0	0	0	0	0	0	0	2.66011073881309	0	0	0
Astro_Tha	mThalamus	7.68846755500329	-4.15280949214998	0	0	0	0	0	0	0	0	0	0	0	0	0
ExN_Tha_PVALB_1	mThalamus	-7.8358439875077	-13.2490347538382	0	0	0.941195116446191	1.12624592642015	0.941195116446191	0.713943667790079	0.527497269203661	0.298134376827791	0.713943667790079	3.32930993640793	3.16028369674768	0.871030280913838	0.625059471661067
OPC_Tha	mThalamus	2.41241579528344	14.3298493709177	0	0	0	0	0	0	0	0	0	0.966576840608326	0	0	0
Micro_1	mThalamus	0.322854988532189	7.65604699512419	0	0	0	0	0	0	0	0	0	0	0	1.184205104975	1.71130401037303
InN_LGE	mThalamus	-1.44580382828223	-8.79991518596711	0	0	0	0	1.09938325300472	0	0	0	0	2.53122742546704	1.81107572283188	0.368080683679212	1.02239138470464
InN_LGE	mThalamus	-0.784565515560981	-9.27666555980745	0	0	0	0	0.71050033274507	0	0	0	0.417067270538871	2.38255893037718	1.86156506757892	0.71050033274507	0.937078669106672
OPC_Tha	mThalamus	1.08400183196557	14.7339688624948	0	0	0	0	0.788217437138551	0	0	0	0	1.5257120478662	0	0.788217437138551	0
ExInN_Mix	mThalamus	-2.79703969482886	-17.2976711903006	0	0.700221490002482	0	0	0.291225482891766	0	0	0	0.700221490002482	2.5779707784658	2.44061110260521	0.700221490002482	0.516489069324391
Astro_Tha	mThalamus	10.13869529243	-4.33132063488069	0	0	0	0	0	0	0	0	0	1.21548127961329	0	0	0
ExN_Tha_CALB	mThalamus	-4.81238455299842	-15.8170231495291	0.384488509656373	0.661514934939161	0.0896327884409775	0.708773552495167	0.878210168008464	0.661514934939161	1.31356353629077	0.0896327884409775	0.797076171611001	2.77865670025077	1.95942084735635	0.504651371133768	0.838465784891231
Astro_Tha	mThalamus	5.91310220237267	-3.41744863132539	0	0	0	0	0	0	0	0	0	0	0	0	0
OPC_Tha	mThalamus	1.05085735793603	14.4577342357248	0	0	0	0	0	0	0	0	0	1.29483971295302	1.84068004193396	0	0
Oligo_1	mThalamus	7.60303216453088	5.11806167026457	0	0	0	0	0	0	0	0	0	0	0	1.94010412181633	0
OPC_Tha	mThalamus	1.09992127891076	13.3368235911935	0	0	0	0	0	0	0	0	0	0	2.70973181584826	2.08101813831017	0
Oligo_1	mThalamus	6.74614005561364	5.82572711368498	0	0	0	0	0	0	0	0	0	1.35289716321456	0	0	0
InN_LGE	mThalamus	-1.08057702307212	-9.15141092876497	0	0	0	0	1.32502257715949	0	0	0	0.83657362831541	2.31837052185003	1.24458821784477	0.897648631185527	1.20180716723657
InN_LGE	mThalamus	1.25421791549218	-11.1277063999564	0	0	0	0	0.283737294160765	0	0	0	0.970937975532984	2.35274914109906	2.06556619518622	0	1.28776377828259
InN_LGE	mThalamus	0.914157204585198	-10.4249790821463	0	0	0	0	1.12309601665608	0	0	0	0.14804578039196	2.6893887765431	1.72764991126472	0.493637097074289	0.276973915028
OPC_Tha	mThalamus	2.29379706855309	14.5722133006662	0	0	0	0	0	0	0	0	0	1.86309641273877	1.31421523269867	1.53236363679791	0.645676232940119
OPC_Tha	mThalamus	2.35128002639306	15.3896447505563	0	0	0	0	0.471508520425156	0	0	0	0	1.52919438138405	0.471508520425156	0	0
Astro_Tha	mThalamus	8.67444282050622	-3.39108072856965	0	0	0	0	0	0	0	0	0	0	0	0	0
Micro_1	mThalamus	0.618035011248711	8.44312013050017	0	0	0	0	0	0	0	0	0	0	0	0	0
InN_LGE	mThalamus	1.50589840884698	-11.3168753300101	0	0	0	0	0.678847854918994	0	0	0	0.39595497928229	2.37174247603588	1.5864598048524	0.547371784392731	0.899106839860274
InN_LGE	mThalamus	0.229662619786385	-8.98850809673372	0	0	0	0	0.472152589424849	0	0	0.113943145301766	0.309002092054391	2.24582302651743	1.47688327389997	0.216221096994168	0.735342148941635
InN_LGE	mThalamus	-1.24874431614387	-9.2086523685843	0	0	0	0	0.794027793146291	0	0	0	0.418415878431278	1.90435535832592	1.41520124040115	0	0.62375466862035
InN_LGE	mThalamus	1.0650291966964	-10.0375612888724	0	0	0	0	0.537934659132439	0	0	0	0.163917057515829	2.50318405347272	1.84743032825134	0.304711143941406	1.08494685596824
Micro_1	mThalamus	0.374032371001366	7.140855440101	0	0	0	0	0	0	0	0	0	0	0	0	1.12194531610153
Astro_Tha	mThalamus	9.89968543525231	-3.6522308502585	0	0	0	0	0	0	0	0	0	1.82371106903466	0	0	0
Astro_Tha	mThalamus	8.10710101600182	-4.60281073192659	0	0	0	0	0	0	0	0	0	0	0	0	0
Oligo_3	mThalamus	13.1044602918197	3.75861609836516	0	0	0	0	0	0	0.693197184310237	0	0	0	0	1.79184280742283	0
Astro_Tha	mThalamus	9.21924071784509	-3.34914886097017	0	0	0	0	0	0	0	0	0	0	0	0	0
OPC_Tha	mThalamus	2.17722421165002	13.5396930064767	0	0	0	0	0	0	0	0	0	1.32608027051499	0	1.32608027051499	1.32608027051499
Astro_Tha	mThalamus	7.07290177817834	-5.04392849544587	0	0	0	0	0	0	0	0	0	1.04893152031334	0	0	0
Astro_Tha	mThalamus	9.75428443427575	-3.9137955818564	0	0	0	0	0	0	0	0	0	0	0	0	0
Oligo_1	mThalamus	7.76683097358239	6.03145612140593	0	0	0	0	0	0	0	0	0	0	0	0	0
Micro_1	mThalamus	0.333812169985894	6.47340167423186	0	0	0	0	0	0	0	0	0	0	0	0	0
Micro_1	mThalamus	1.26712804313195	6.49950517078337	0	0	0	0	0	0	0	0	0	0	0	0	1.588336428744
Micro_2	mThalamus	1.38419073100579	2.58530152698455	0	0	0	0	0	0	0	0	0	0	0	0	3.01086811188981
InN_LGE	mThalamus	-1.02636230711448	-11.6681641254813	0	0	0	0	0.737764990086868	0	0	0	0.59798021789009	2.50023663985719	0	0.43543040015698	0.59798021789009
InN_LGE	mThalamus	-0.764984853310462	-8.73161207775178	0	0	0	0	0.867162650398485	0	0	0.243753374600493	0.243753374600493	2.51099773164599	1.63713942896479	0.603271033732662	1.07575542702866
OPC_Tha	mThalamus	1.19508784289849	13.8603640880197	0	0	0	0	0	0	0	0	0	0.978647003182266	0	0	0
OPC_Tha	mThalamus	1.05051177020562	14.7863742198556	0	0	0	0	0	0	0	0	0	1.27424255217057	0	0	0
InN_LGE	mThalamus	-1.1607112956475	-8.57499395946565	0	0	0	0	1.09306983103149	0	0	0	0.688993219882766	1.88001026540762	1.71593309293451	0.466889777550278	1.27492812674738
InN_LGE	mThalamus	-0.707863069815513	-12.0386990223319	0	0	0	0	0.800337283764202	0	0	0	0.597477223813441	2.67340414014782	0.800337283764202	0.597477223813441	1.23912275889455
InN_LGE	mThalamus	-1.27617532734382	-12.2431639347464	0	0	0	0	0	0	0	0.463737355879262	0	2.79362453867661	0	0.463737355879262	0.779329748392609
Micro_1	mThalamus	0.819603495555047	6.51020873447356	0	0	0	0	0	0	0	0	0	0	0	0	2.19190895020183
OPC_Tha	mThalamus	1.44238894458306	15.1474992122262	0	0	0	0	0	0	0.860306173900204	0	0	1.31580984694107	2.21738727657938	0	0
Astro_Tha	mThalamus	9.04255824561608	-3.74133097271028	0	0	0	0	0	0	0	0	0	2.2015026587273	0	0	0
ExN_Tha_PVALB_2	mThalamus	-2.24737066750037	-15.0535782490164	0	0	0	0	1.31143523089555	0	1.31143523089555	0	0	3.90815436049537	0	0	0
NeuCyto	mThalamus	13.511989169078	-1.42974828819337	0	0	0	0	0	0	0	0	0	0	0	0	0
InN_LGE	mThalamus	-2.23527712349403	-10.5367354069144	0	0	0	0	0.924666840159571	0	0	0	0	2.38754033573559	0	0.924666840159571	0.924666840159571
Astro_Tha	mThalamus	9.62114005561364	-4.77641378978792	0	0	0	0	0	0	0	0	0	1.95232318644278	0	0	0
InN_LGE	mThalamus	-1.46483392242896	-9.87668406108918	0	0	0	0	0.773258698077505	0	0	0	0.575420053262484	1.92192168405648	0.1777019807129	0.575420053262484	0.773258698077505
Micro_2	mThalamus	0.997073941187981	5.06210959812102	0	0	0	0	0	0	0	0	0	0	0	0	2.79058333601975
Astro_Tha	mThalamus	9.16997581000817	-3.78867184261384	0	0	0	0	0	0	0	0	0	0	0	0	0
InN_LGE	mThalamus	-2.00798565868842	-10.1106527958304	0	0	0	0	0.875525130104141	0	0	0	0.659292298973412	2.33546223227376	0.875525130104141	0.530668058039515	1.20404047524462
OPC_Tha	mThalamus	2.3591080236007	14.1963359202951	0	0	0	0	0	0	0	0	0	0	1.9632516240918	1.11212600783483	1.11212600783483
Astro_Tha	mThalamus	9.60480647559655	-4.11266957859102	0	0	0	0	0	0	0	0	0	0	0	0	0
Oligo_2	mThalamus	9.56061511512292	3.68335736652312	0	0	0	0	0	0	2.26006279827446	0	0	0	0	0	0
Astro_Tha	mThalamus	9.46556048865807	-5.26270186046663	0	0	0	0	0	0	0	0	0	1.5325059089889	0	0.792956928974258	0.792956928974258
OPC_Tha	mThalamus	0.397887461142663	14.4426814403146	0	0	0	0	0	0	0	0	0	1.71130401037303	1.71130401037303	0	0
OPC_Tha	mThalamus	2.88285427566064	14.5036670055002	0	0	0	0	0	0	0	0	0	1.64105268249632	2.11396958731059	0	0
Micro_1	mThalamus	1.0113651084472	7.24886191745696	0	0	0	0	0	0	0	0	0	0	0	1.55597717222157	0
InN_LGE	mThalamus	-1.46752757553565	-9.62599741558137	0	0	0	0	0.718540163411262	0	0	0	0.351061370618838	2.1725479698142	0.351061370618838	0.190857730100789	1.19790234921625
OPC_Tha	mThalamus	1.27742164607537	15.3742829646677	0	0	0	0	0	0	0	0	0	1.36616217499874	2.05591423107419	0	0
Astro_Tha	mThalamus	9.31473689551843	-4.05369674305024	0	0	0	0	0	0	0	1.49734649054737	0	2.07186607770142	0	0	0
ExN_FrC_L2/3IT_1	mThalamus	-7.23258490089881	4.53726399799285	0	0	0	0	0	0	0	0	0	2.98161208532736	2.8818703124229	1.55686298368895	1.05499405084934
Micro_2	mThalamus	1.05842679019463	3.27572286983428	0	0	0	0	0	0	0	0	0	0	0	0	0
InN_LGE	mThalamus	-1.27118904118049	-8.51363360027375	0	0	0	0	1.04396890306119	0	0	0	0	2.42538857218629	0.551691494085937	0.313418269359629	0.905179054043387
Oligo_2	mThalamus	7.15504079337609	2.71975839992461	0	0	0	0	0	0	0	0	0	0	0	0	0
InN_LGE	mThalamus	0.949165039019708	-11.7505510960013	0	0	0	0	0.561497256035128	0	0	0	0.31965143850784	2.3788832933098	1.05891437441574	0.561497256035128	0.918923797153173
OPC_Tha	mThalamus	1.12139134879601	14.8427487697214	0	0	0	0	0.884288925185655	0	0	0	0	1.66085058571049	1.66085058571049	0	0
InN_LGE	mThalamus	-0.413232408208724	-9.05999838451448	0	0	0	0	1.21893718323029	0	0	0	0.445227105520055	2.74611386259157	1.03770983490316	0.752212594045719	0.752212594045719
InN_LGE	mThalamus	-0.688760228199836	-9.14420687297883	0	0	0	0	1.71663413575056	0	0	0	0.682277241006653	2.34733401140574	1.59198883856975	0.502139145123345	1.28343283115432
OPC_Tha	mThalamus	1.65783851619256	13.8065654124826	0	0	0	0	0	0	0	0	0	1.59393985573419	2.1799895936734	1.59393985573419	0
NeuCyto	mThalamus	12.3678775357772	-0.167670138949183	3.20894544631005	3.88168622843368	0	0	0	0	0	0	0	0	0	3.20894544631005	0
ExN_Tha_PVALB_1	mThalamus	-6.2360691500138	-13.3630903873831	0	0.0845154374801255	0	0.480775096301427	0.480775096301427	0.533868375049201	0.842792574722333	0.0845154374801255	0.984174856667648	3.17510394964845	3.12987110828852	0.584284309406296	0.302145894266741
OPC_Tha	mThalamus	1.43972044463647	14.3841649379343	0	0	0	0	0	0	0	0	0	2.2568019490669	0	1.14362476388531	1.14362476388531
ExN_Tha_PVALB_1	mThalamus	-7.85974926475989	-13.3969582233817	0.0980033352966574	0	0.415304752382773	1.59182890494758	0.933932971267295	0.542769102788322	1.24449895303086	0.187253481207368	0.892625094107059	2.9930200660112	2.81862921457641	0.804508559610163	0.415304752382773
OPC_Tha	mThalamus	3.15486102576745	14.4358760203927	0	0	0	0	0	0	0.834699268550882	0	0	0.834699268550882	2.6419965931954	0	0
Micro_1	mThalamus	0.751107804732446	8.41692460437712	0	0	0	0	0	0	0	0	0	0	0	1.03200397668441	1.52895849393901
Oligo_1	mThalamus	8.28501754279626	5.50002921482024	0	0	0	0	0	0	0	0	0	0	0	0	0
InN_LGE	mThalamus	-0.197065355000969	-11.8668059025198	0	0	0	0	1.01945667207468	0	0	0.258727971296085	0.258727971296085	2.4535991886843	0	0.258727971296085	0.779841079650384
OPC_Tha	mThalamus	1.70908492084039	15.0017482127756	0	0	0	0	0.839078377784255	0	1.28881004933044	0	0	1.28881004933044	0	0	0.839078377784255
ExN_Tha_CALB	mThalamus	-4.86833996300208	-15.4184149418265	0	0.841984797993878	0.234434616708464	1.04709324531569	1.13576371509517	0.424213339961271	0.841984797993878	0.234434616708464	1.04709324531569	3.41198937790146	2.02878558553368	0.58365672495207	0.234434616708464
InN_LGE	mThalamus	-0.301666475577232	-9.51675116161409	0	0	0	0	1.05864383420851	0	0	0	0.755875727269608	2.34298743695685	1.79506920589414	0.487036747857833	0.967540603259028
ExN_Tha_PVALB_1	mThalamus	-5.87591547493446	-12.7125605259329	0	0	0	0.480795294148659	0	1.04804872928056	1.04804872928056	0	0.804116090859882	3.27001624919414	3.00261678113347	0.804116090859882	0.480795294148659
InN_LGE	mThalamus	0.68722926850808	-11.38234697918	0	0	0	0	0.668063913082942	0	0	0	0	2.17943094013234	0.886114416924624	0.538154595600328	0.538154595600328
Oligo_1	mThalamus	6.91992383475793	7.06991876026091	0	0	0	0	0	0	0	0	0	0	0	0	0
Oligo_1	mThalamus	7.67705255027306	6.31818974872527	0	0	0	0	0	0	0	0	0	1.53364521795897	0	0	0
ExN_Tha_PVALB_1	mThalamus	-7.74379581932532	-13.0901096973807	0	0	0.244634306544464	1.16852181229069	0.788912461535572	0.169548201999902	1.07843654224419	0.169548201999902	0.869522302449779	3.44957348855948	2.80461015287464	0.944116132941802	0.169548201999902
Astro_Tha	mThalamus	9.46592860694421	-4.7692631397635	0	0	0	0	0	0	0	0	0	0	0	1.05268130492161	0
InN_LGE	mThalamus	-0.898454375309821	-12.0383881245047	0	0	0	0	1.06080930447036	0	0	0	0.664929759351421	2.41160135892926	1.06080930447036	0.386742238575477	1.13936912064321
ExN_Tha_CALB	mThalamus	-6.17850298408973	-14.9261559162528	0.514578023791462	0.640401895810676	0.202378077552114	1.0276483474746	1.10485848896735	0.943974237179158	0.640401895810676	0.202378077552114	0.943974237179158	3.21892606922626	2.53877610382022	0.943974237179158	0.202378077552114
InN_LGE	mThalamus	-1.13002378468024	-11.9277523670584	0	0	0	0	0.57445174493733	0	0	0	0.57445174493733	2.7061027404718	0.327920226902782	0.327920226902782	0.57445174493733
ExN_Tha_PVALB_1	mThalamus	-6.32840628151405	-12.6122502003104	0.184818723859156	0	0.184818723859156	1.37206992276813	0.79660682247306	0.700620051727279	0.841352612294261	0.0966730439105375	0.884181675767942	3.11881399095627	2.98966551263645	0.79660682247306	0.410453221925154
ExN_Tha_PVALB_1	mThalamus	-7.39804214958655	-12.5928276691824	0	0	0.577065828364409	2.16292202917828	1.27130542115094	0.637819031222907	0.983259343870251	0.288654817550831	0.896115568630285	3.39377867676169	3.05875142735318	0.749261186513472	0.637819031222907
Oligo_1	mThalamus	9.18395667548669	5.35010016818938	0	0	0	0	0	0	0	0	0	0	0	0	0
Oligo_1	mThalamus	7.21282392020715	7.1165691699594	0	0	0	0	0	0	0	0	0	0	0	1.13811846560002	0
ExN_Tha_PVALB_1	mThalamus	-7.24140495781409	-13.6731489811331	0	0	0	1.89762071000298	1.56444133729882	1.06125715610402	1.06125715610402	0	1.06125715610402	3.55592029830309	2.89092810366365	0	0
InN_CGE_LAMP5	mThalamus	7.4968500661422	-14.7089899692923	0	0	0	0	0	0	0	0	0	1.53592988927468	1.53592988927468	0	0
Micro_2	mThalamus	1.38198559756768	2.5759357299417	0	0	0	0	0	0	0	0	0	0	0	0	0
InN_LGE	mThalamus	-1.91030878548133	-9.57637678722444	0	0	0	0	0.967021158005952	0	0	0	0.834680815832161	2.68735923229311	0.682115999766857	0.282181692846825	0.682115999766857
ExN_Tha_CALB	mThalamus	-4.60139078621375	-15.8116444263846	0.194765490676974	0.497787832602031	0.194765490676974	1.27545000827982	0.730023846050456	0.194765490676974	0.828619985063292	0.194765490676974	0.497787832602031	3.0943347450192	2.09135264684052	0.194765490676974	0.357710832628207
Astro_Tha	mThalamus	6.98683553214562	-3.13054811100068	0	0	0	0	0	0	0	0	0	0	0	0	0
OPC_Tha	mThalamus	2.03273110862267	15.2979565944284	0	0	0	0	0.899236510835915	0	0	0	0	0.899236510835915	2.64755919523729	0	0
Micro_2	mThalamus	1.02101223941338	3.74399317165312	0	0	0	0	0	0	0	0	0	0	0	0	0
Oligo_2	mThalamus	8.57801681037438	3.64142263790068	0	0	0	0	0	0	0	0	0	0	0	0	0
InN_LGE	mThalamus	-1.40471715454566	-10.7970493946463	0	0	0	0	1.25904834431033	0	0	0	0	2.18902435049904	0	0.892482253632553	0.892482253632553
OPC_Tha	mThalamus	2.91542296882165	14.363466390571	0	0	0	0	0	0	0	0	0	1.28359788827238	1.82764235530237	0	0.834994629426125
Astro_Tha	mThalamus	6.17471080298913	-4.50644146541658	0	0	0	0	0	0	0	0	0	0	0	0	0
OPC_Tha	mThalamus	2.56420760627282	15.173187383613	0	0	0	0	0	0	0	0	0	2.25203029323003	2.68179036076819	0	0
InN_LGE	mThalamus	0.126313917594079	-9.34027563671174	0	0	0	0	0.420986877520717	0	0	0	0.579528453980235	2.05476913133521	2.18063938916391	0.232485493829409	0.944058751017307
Astro_Tha	mThalamus	7.8319707440902	-2.92287766079011	0	0	0	0	0	0	0	0	0	0	0	0	0
Astro_Tha	mThalamus	7.00267272468102	-4.23459755519929	0	0	0	0	0	0	0	0	0	0	0	1.80564332218446	0
InN_LGE	mThalamus	-1.23008698944556	-8.78380381206575	0	0	0	0	1.1759015963707	0	0	0	0.557912196363922	2.29900419252156	1.28497411275711	0.751666943600196	0.751666943600196
Astro_Tha	mThalamus	9.47130828376305	-5.26936995128694	0	0	0	0	0	0.607921511545942	0	0	0	1.25556765116718	0	0.983283780233294	0
Astro_Tha	mThalamus	7.07808309073937	-4.59888588527742	0	0	0	0	0	0	0	0	0	0	0	0	0
Oligo_1	mThalamus	8.9722238111068	5.63471139331755	0	0	0	0	0	0	0	0	0	0	0	0	0
InN_LGE	mThalamus	0.107885860161904	-9.14375864605012	0	0	0	0	0.825687419251771	0	0	0	0.278284915913386	2.47732164486597	1.35783374920363	0.278284915913386	0.278284915913386
ExInN_Mix	mThalamus	-3.19203300003516	-17.2378319416434	0	0.397734100779734	0	0	0	0	0.397734100779734	0	0	2.78141801668171	2.05901875924927	0.681528140254348	0.681528140254348
OPC_Tha	mThalamus	0.733872466044549	15.1688615169137	0	0	0	0	0	0	0	0	0	1.18712515082936	0	0	0.760255424120942
Astro_Tha	mThalamus	9.33154731269372	-4.45221220592561	0	0	0	0	0	0	0	0	0	1.21215453990879	0	0	0
OPC_Tha	mThalamus	0.830618433909539	14.8877974834054	0	0	0	0	0	0	0	0	0	0	0	0	0
Micro_1	mThalamus	0.775432162242059	7.00373185535369	0	0	0	0	0	0	0	0	0	0	0	0.968498640554248	0.968498640554248
ExInN_Mix	mThalamus	-2.58255452637183	-17.3936699543387	0	0	0	0	0	0	0.319301455303461	0	0.840092565489097	1.8647634115612	2.30537985988759	0.66290201583187	0.66290201583187
Oligo_2	mThalamus	7.22374253745568	3.07884848972258	0	0	0	0	0	0	0	0	0	0	0	2.57535063994115	0
Astro_Tha	mThalamus	7.7502589749862	-3.38682591060701	0	0	0	0	0	0	0	0	0	0	0	0	0
Astro_Tha	mThalamus	9.10857730384362	-4.8196839008719	0	0	0	0	0	0	0	0	0	0	0	0	0
InN_LGE	mThalamus	-0.945657796902534	-11.6880606327445	0	0	0	0	0.624394285231353	0	0	0	0.360159004116842	2.75626556458602	1.28130711682866	0.360159004116842	0.360159004116842
Astro_Tha	mThalamus	9.35827880378259	-4.07236754039827	0	0	0	0	0	0	0	0	0	2.08872796715104	0	0	0
InN_LGE	mThalamus	0.622406356291894	-9.67491900066438	0	0	0	0	0.939597253957579	0	0	0	0.637015312979844	2.31559967395094	1.17157531466786	0.368396102690184	0.848544243811409
Astro_Tha	mThalamus	7.77976088996423	-5.01846825222078	0	0	0	0	0	0	0	0	0	0	0	0	0
ExN_Tha_CALB	mThalamus	-4.64941782478797	-15.8362530384451	0.232504498076117	0.232504498076117	0	0.122994376034716	1.2106917107539	0.891858140182449	0.944114721821092	0.232504498076117	1.04108657894179	3.02046542560003	2.22411724362844	0.836719510313052	0.421018355934208
Astro_Tha	mThalamus	9.25461249824059	-3.77967726329866	0	0	0	0	0	0	0	0	0	0	0	1.61296723349549	0
InN_LGE	mThalamus	-1.8657637310456	-11.1226967487723	0	0	0	0	1.02516297204476	0	0	0	0.850433918029611	2.20209864895144	0	0	1.17385492372168
ExN_Tha_PVALB_1	mThalamus	-7.53537029747474	-14.0771731052786	0.141102525769125	0	0.374750276341007	1.53407297818347	0.860306173900204	0.794051519235907	1.13834500735198	0.264734844320211	0.264734844320211	3.23468521379818	3.10760996773239	1.08858052555275	0.473852972842761
OPC_Tha	mThalamus	2.33076053138268	14.944334157905	0	0	0	0	0.723195162919637	0	0	0	0	1.84134927991218	1.65709063572261	0	0
InN_LGE	mThalamus	-2.23012775902259	-9.65878569225374	0	0	0	0	0.977898912218459	0	0	0	0.828651135196164	2.63205245888517	0.440159323428906	0.313814925864294	0.977898912218459
OPC_Tha	mThalamus	2.16682892318261	14.8140593852609	0	0	0	0	0	0	0	0	0	1.69061629995442	0	0.9059469873621	0
OPC_FrC	mThalamus	-0.492875314993735	14.9467011775583	0	0	0	0	0	0	1.04157791051824	0	0	0.650679246177886	2.3192872273456	0	0
Astro_Tha	mThalamus	8.71846061225427	-5.16099440197053	0	0	0	0	0	0	0	0	0	2.09376496768207	0	0	0.885040447228446
OPC_Tha	mThalamus	2.24265676017297	13.4542638148874	0	0	0	0	0	0	0	0	0	1.81118739678147	1.81118739678147	1.81118739678147	1.81118739678147
Astro_Tha	mThalamus	8.36422973151696	-5.00137411693635	0	0	0	0	0	0	0	0	0	0	0	0	1.28152637812289
Micro_1	mThalamus	0.829884700732354	7.89288628955779	0	0	0	0	0	0	1.28548767985112	0	0	0	0	0	0
Micro_1	mThalamus	0.383948557334069	6.75103009601531	0	0	0	0	0	0	0	0	0	0	0	0	0
Astro_Tha	mThalamus	8.89521365638268	-3.7575353298575	0	0	0	0	0	0	0	0	0	0	0	0	1.98695148479768
Micro_1	mThalamus	1.03982537265313	6.92094958682952	0	0	0	0	0	0	0	0	0	0	0	0	0
OPC_Tha	mThalamus	2.76287394042504	14.1724997844308	0	0	0	0	0	0	0.976784821029477	0	0	0.976784821029477	0.976784821029477	0	1.46135697881945
Oligo_1	mThalamus	8.80661635871423	5.38419211765227	0	0	0	0	0	0	0	0	0	0	0	0	0
Astro_Tha	mThalamus	9.2990928220321	-3.43587338069978	0	0	0	0	0	0	0	0	0	0	0	0	0
InN_LGE	mThalamus	0.529728584246758	-10.2927101765067	0	0	0	0	0.984519773768174	0	0	0	0.391371252321172	2.73243218945514	0.541458360609579	0.214711096476967	0.984519773768174
OPC_Tha	mThalamus	1.89448504920495	14.563999303779	0	0	0	0	0	0	1.39623867220112	0	0	1.71559154714238	1.95726703768049	0	0.924254076153467
Micro_2	mThalamus	0.910642914729241	4.41421283145842	0	0	0	0	0	0	0	0	0	0	0	0	0
Astro_Tha	mThalamus	7.61884456153405	-4.17346130947175	0	0	0	0	0	0	0	0	0	1.11528611944719	0	0	3.15933171402489
OPC_Tha	mThalamus	1.21095591063989	15.0211917247385	0	0	0	0	0	0	0	0	0	0	0.938134393799649	0	0.938134393799649
InN_LGE	mThalamus	-2.17048818592536	-10.5832508716971	0	0	0	0	0	0	0	0	0	2.8209501328344	0	0	1.42516878758686
ExN_Tha_CALB	mThalamus	-4.96307367805946	-15.4892471943289	0	0.605681609076429	0	0.980204682383716	0.605681609076429	1.25204914163945	1.25204914163945	0.605681609076429	0.605681609076429	3.25713549848723	2.53805331497743	0.605681609076429	0.605681609076429
OPC_Tha	mThalamus	0.443153374152306	14.6096659984201	0	0	0	0	1.07326980181757	0	0	0	0	1.57894893758137	2.52968615432424	0	1.07326980181757
OPC_Tha	mThalamus	1.06136613364709	13.4717389430612	0	0	0	0	0	0	0	0	0	1.60306846414862	0	0	0
InN_LGE	mThalamus	0.0541928934623039	-10.6127518330008	0	0	0	0	1.07055368648448	0	0	0	0.672177381441459	2.23930971190407	0.891073683890688	0.214808324947275	0.541668731480455
OPC_Tha	mThalamus	1.39867978568566	15.2133799876779	0	0	0	0	0	0	0	0	0	1.33954289777857	2.31808624551195	0	0
Oligo_2	mThalamus	7.67096620078576	3.30504811664519	0	0	0	0	0	0	0	0	0	0	0	0	0
InN_LGE	mThalamus	1.3576192187835	-10.9573506031424	0	0	0	0	0.95936811058227	0	0	0	0	1.76304102649953	1.72791124092007	0.338264681259589	0.95936811058227
InN_LGE	mThalamus	1.09767001147759	-10.7480143223197	0	0	0	0	0.669374996242048	0	0	0	0.389679940838381	2.62941960731282	1.21862712576386	0.669374996242048	0.78448145360409
OPC_Tha	mThalamus	2.96619897361291	15.1547490443796	0	0	0	0	0.655139871226829	0	1.04760794078039	0	0	1.32872759399968	0.655139871226829	0	1.04760794078039
Astro_Tha	mThalamus	7.77122025962365	-4.51362597087922	0	0	0	0	0	0	0	0	0	0	0	0	0
Micro_1	mThalamus	1.12274401660455	6.75469172855315	0	0	0	0	0	0	0	0	0	0	0	0	0
Micro_1	mThalamus	0.388662033038262	5.87559855838713	0	0	0	0	0	0	0	0	0	0	0	0	0
InN_LGE	mThalamus	-0.507488973183509	-9.61353098491731	0	0	0	0	0.338195384663895	0	0	0	0.791744434178602	2.10942025145024	0.472264652693586	0.472264652693586	0.959219158219815
InN_LGE	mThalamus	0.919925265269402	-9.62054430584016	0	0	0	0	0.809336303239149	0	0	0	1.05418129949071	2.5028897282403	1.67942243964367	0.484404608214047	1.05418129949071
Micro_2	mThalamus	0.923374705271844	5.35997784992156	0	0	0	0	0	0	0	0	0	0	0	0	3.21466146108072
OPC_Tha	mThalamus	2.60375814910424	15.0563680018991	0	0	0	0	0	0	0	0	0	1.62112356924082	2.44692823093372	0	0
OPC_Tha	mThalamus	2.3821838426162	14.9451629008859	0	0	0	0	0	0	0	0	0	2.27943523326199	2.08155534846771	0.629736579056421	0.629736579056421
Micro_1	mThalamus	0.833038144068841	7.90586579700408	0	0	0	0	0	0	0	0	0	0	0	0	0
Oligo_1	mThalamus	9.49777942176354	6.61407292743621	0	0	0	0	0	0	1.61586880276439	0	0	0	0	0	0
InN_LGE	mThalamus	-0.172831490380641	-8.91109835247102	0	0	0	0	0.894166000259985	0	0	0	0.187699399164261	2.29033478061854	2.05585764310555	0	0.894166000259985
NeuCyto	mThalamus	13.4911294507552	-1.29935883621278	0	0	0	0	0	0	0	0	0	0	0	0	0
ExN_Tha_CALB	mThalamus	-4.20328540329444	-15.6547287617117	0.710224080764049	0.710224080764049	0	0.41688204878215	0	0.710224080764049	0	0.41688204878215	0.936748294475798	3.02793295541256	2.92238711404427	0.41688204878215	1.1213172934735
ExN_Tha_CALB	mThalamus	-4.98516411308753	-15.2882240925223	0.459346660128494	0.136068037935612	0.136068037935612	0.362752117220187	1.43668244168047	0.459346660128494	0.956802268038995	0.136068037935612	1.11206731087217	3.49412309333495	2.23090768132534	0.628373472549771	0.838043145042633
Oligo_3	mThalamus	10.1752706098129	3.80201185604033	0	0	0	0	0	0	0	0	0	0	0	0	0
Astro_Tha	mThalamus	8.57298903937829	-3.70733486751619	0	0	0	0	0	0	0	0	0	0	0	0	0
InN_LGE	mThalamus	1.07208734031213	-10.358029237786	0	0	0	0	0.728460245705001	0	0	0	0.887555372131455	2.43023779933545	1.35024426295616	0.539175132769031	0.728460245705001
InN_LGE	mThalamus	-0.915257103485938	-11.9844092045218	0	0	0	0	1.05003441618826	0	0	0	0.723468374274907	2.67656172507371	0.844564373491543	0.723468374274907	1.05003441618826
Micro_1	mThalamus	0.872050695376519	6.77540839572844	0	0	0	0	0	0	0	0	0	0	0	0	0
Micro_2	mThalamus	0.843396716075066	5.78012860675749	0	0	0	0	0	0	0	0	0	0	0	0	0
ExN_Tha_PVALB_1	mThalamus	-7.4381594133805	-13.4542940769583	0.0755280928562363	0	0.579158012323008	1.5777867954193	0.880524035434035	0.663431145095544	0.847459237472008	0.211362888922478	0.145750106405665	3.32050050635869	2.46369431784565	0.943544153580928	0.330933799655725
Micro_1	mThalamus	1.25025909419549	5.96160758396086	0	0	0	0	0	0	0	0	0	0	0	0	1.57210853934006
ExN_Tha_PVALB_1	mThalamus	-7.83391041283118	-13.3053339634329	0	0	0.331957085463654	1.18287223461604	0.685232236792921	0.733643931745314	0.823957161250134	0.331957085463654	0.634357083905638	3.07587733617884	3.15865549327664	0.685232236792921	0.0938757509435784
Micro_1	mThalamus	1.20069795127404	7.40955079456267	0	0	0	0	0	0	0	0	0	0	0	0	0
OPC_Tha	mThalamus	2.86458044524682	15.2779351558298	0	0	0	0	0	0	0	0	0	1.38494587795888	1.60799946570827	0.692248393861402	0.692248393861402
Astro_Tha	mThalamus	10.0950475263168	-4.22083984951082	0	0	0	0	0	0	0	0	0	0	0	1.25580700185921	0
OPC_Tha	mThalamus	1.59153001780999	14.4944535579294	0	0	0	0	0	0	0.89845908274643	0	0	0.89845908274643	0	0	0.89845908274643
NeuCyto	mThalamus	13.2322898435165	-0.849598816433576	0	0	0	0	0	0	0	0	0	0	0	0	0
Astro_Tha	mThalamus	8.2576995420028	-5.13536249736848	0	0	0	0	0	0	0	0	0	0	0	1.10830541787377	0
Oligo_2	mThalamus	7.39979320045007	2.44360888858733	0	0	0	0	0	0	0	0	0	0	0	0	0
InN_LGE	mThalamus	-0.737084813160773	-9.00555693248811	0	0	0	0	1.63358870798823	0	0	0	0.708309639767997	2.57330152108073	1.81690399997574	0.4155989155126	1.1187782388133
Astro_Tha	mThalamus	8.73561435218346	-5.25193916896882	0	0	0	0	0	0	0	0	0	2.00120329370749	0	1.43484076405225	1.43484076405225
OPC_Tha	mThalamus	2.2309251355697	15.5763217296213	0	0	0	0	0.663979442276476	0	0.663979442276476	0	0	1.56235223260009	0.663979442276476	0.663979442276476	0.663979442276476
OPC_Tha	mThalamus	2.2689779328872	14.9443475093454	0	0	0	0	0	0	0	0	0	1.10383948191318	0.697070134844117	0	0
Astro_Tha	mThalamus	10.0403361844589	-4.61404501537385	0	0	0	0	0	0	0	0	0	0	0	1.01847621421293	0
Oligo_3	mThalamus	11.4169755506088	3.62994516750273	0	0	0	0	0	0	0	0	0	0	0	0	0
InN_LGE	mThalamus	-1.83865243916022	-11.183559289971	0	0	0	0	0.705229048831123	0	0	0	0	2.79512379352265	0	0.293741252919008	0.520502767894334
InN_LGE	mThalamus	-0.0890710872839653	-11.8638724003226	0	0	0	0	0.852255386671726	0	0	0	0.370397270919221	2.639127775828	1.02720202876992	0.370397270919221	1.17605141270096
InN_LGE	mThalamus	-0.316590659065124	-8.91343008617463	0	0	0	0	0.78304935288306	0	0	0	0.123999181188261	2.4361697852318	1.4587019031792	0.423998810637961	0.949407983318823
OPC_Tha	mThalamus	1.52916770453942	15.5148211803049	0	0	0	0	0	0	0	0	0	2.05784069030705	2.3130694343576	0	0
InN_LGE	mThalamus	-0.34542404834735	-10.3367088947684	0	0	0	0	0.919865583214659	0	0	0	0.696127110108431	2.43317557494036	1.15675507367931	0.289173147223127	0.608845197075823
InN_LGE	mThalamus	0.180942468600396	-9.81758486370149	0	0	0	0	0.907072873237127	0	0	0	0.464252432512697	2.37477590215523	2.16110429513027	0.464252432512697	0.907072873237127
Oligo_1	mThalamus	8.12386470313561	7.17992747684416	0	0	0	0	0	0	0	0	0	0	0	1.38764588178613	0
InN_LGE	mThalamus	-0.554759867234107	-9.4608610783011	0	0	0	0	0.309154554892685	0	0	0	0.166477068295572	2.64204033362621	0.644840081176539	0.309154554892685	0.895717180579164
Astro_Tha	mThalamus	5.59512477393639	-4.10712586978975	0	0	0	0	0	0	0	0	0	1.9441978198698	0	0	0
Micro_2	mThalamus	0.986208372073296	4.03736365695891	0	0	0	0	0	0	0	0	0	0	0	0	0
InN_LGE	mThalamus	-1.25113839630592	-9.03866850475374	0	0	0	0	1.14382875398718	0	0	0	1.2097478665469	2.36315637012377	0.618156990954837	0.495688969561972	0.495688969561972
ExN_Tha_PVALB_1	mThalamus	-5.96588940147864	-13.2766359959036	0	0	0.196073780262562	0.196073780262562	0.87879998179273	0.432782994122213	0.832778673522565	0.196073780262562	0.832778673522565	3.2119653252808	2.84759471833493	0.87879998179273	0.432782994122213
ExN_Tha_CALB	mThalamus	-3.67414111618507	-16.1693295154959	0.398263767657981	0.398263767657981	0	0	0.398263767657981	0.218828973136418	1.08415737206904	0.218828973136418	0	3.0815687923705	2.48555875284339	0.798899009077392	0.550347360401377
OPC_Tha	mThalamus	1.65830069060815	13.2140618648141	0	0	0	0	0	0	1.2011568516163	0	0	1.2011568516163	0	0	0
Micro_1	mThalamus	0.427995912985925	7.71491206546721	0	0	0	0	0	0	0	0	0	0	0	0.831318427601355	0
Astro_Tha	mThalamus	8.30565028663171	-4.02746569255891	0	0	0	0	0	0	0	0	0	0	0	0	1.80014174798086
NeuCyto	mThalamus	13.4565930890609	-1.38335596660676	0	0	0	0	1.82197067637622	0	0	0	0	0	2.43080822783131	0	0
InN_LGE	mThalamus	-0.438513703389045	-12.1687658939749	0	0	0	0	1.30803808446469	0	0	0	0	2.08158487626056	0	0.431640801269395	0.59314610637725
Astro_Tha	mThalamus	9.97515635962975	-4.01455699543062	0	0	0	0	0	0	0	0	0	0	0	0	0
Astro_Tha	mThalamus	9.70857387061608	-4.54825102428499	0	0	0	0	0	0	0	0	0	2.15611024168007	0	1.26577081197367	1.26577081197367
OPC_Tha	mThalamus	1.86534338469994	13.7460328425973	0	0	0	0	0	0	0	0	0	1.66338806773757	0	0	0.886128382835706
ExN_Tha_PVALB_1	mThalamus	-7.70378727440345	-12.9709719334036	0	0	0.53724638682524	1.4066479686857	1.02181056338453	0.604226436414508	0.978202932221827	0.11203143692659	0.604226436414508	3.50033400253689	2.93290980292801	0.53724638682524	0.21276673599745
InN_LGE	mThalamus	1.55201797957909	-11.7272947941214	0	0	0	0	0.608086697419472	0	0	0	0	2.20719289230671	1.46963635537037	0.608086697419472	0.983510751938731
Oligo_1	mThalamus	6.73814254279626	6.69015563388762	0	0	0	0	0	0	0	0	0	0	0	1.21281825580754	0
Oligo_2	mThalamus	8.87188487525475	2.77861727138457	0	0	0	0	0	0	0	0	0	0	0	0	0
Micro_1	mThalamus	0.809961967425469	8.16065324207244	0	0	0	0	0	0	0	0	0	0	0	0	0.980204682383716
Oligo_3	mThalamus	10.6098437833358	5.84536231418547	0	0	0	0	0	0	0	0	0	0	0	0.946447828459161	0
ExInN_Mix	mThalamus	-2.47942347053992	-17.3626717243582	0	0	0	0	0	0	0	0	0	2.61118941004972	0	0.678237946795839	0
OPC_FrC	mThalamus	0.0295060503054893	14.3094750728219	0	0	0	0	0	0	0	0	0	1.58385685571052	1.07734044392129	0	0
Oligo_1	mThalamus	6.39379363532555	5.75863707920012	0	0	0	0	0	0	0	0	0	0	0	1.74033425742062	0
OPC_Tha	mThalamus	1.04241567130578	14.9437638606637	0	0	0	0	0	0	0	0	0	1.81936793330905	1.12075970157989	0.709803555387621	0
Astro_Tha	mThalamus	9.69373279090417	-4.39547382930818	0	0	0	0	0	0	0	0	0	0	0	1.21564815364914	0
Astro_Tha	mThalamus	7.82567553992761	-5.24178635219636	0	0	0	0	0	0	0	0	0	1.06002270373401	0	0	0
ExInN_Mix	mThalamus	-2.4506699514817	-17.276839128533	0	0	0	0	0	0	0	0	0	3.07965061825862	0	0	1.06002270373401
ExN_Tha_PVALB_1	mThalamus	-7.67105431084144	-14.0787333164603	0.284379034528016	0.284379034528016	0.284379034528016	1.19469666475939	0.83973196500057	0.766062046258134	0.908345034917434	0	0.972551111310519	3.43713367350391	2.80093427438404	0.401058628628444	0.600122141523847
Micro_1	mThalamus	1.18091469283593	7.84930337329802	0	0	0	0	0	0	0	0	0	0	0	0	1.52066335423564
InN_LGE	mThalamus	0.591717414813165	-9.55921446422639	0	0	0	0	1.04159409145818	0	0	0.287736249389505	0.606234304910392	2.3673199915676	1.09875675398002	0.510912305457538	0.916420751593996
InN_LGE	mThalamus	1.21869235511315	-10.2797201786429	0	0	0	0	0.725434018619548	0	0	0.141701355677579	0.475569335572108	2.62376449623386	2.06057238682736	0.376171865552466	1.43434193502215
Astro_Tha	mThalamus	8.09316688056481	-4.94711243251863	0	0	0	0	0	0	0	0	0	1.25760541926585	0	0	0
OPC_Tha	mThalamus	1.41425281043542	15.0745774592966	0	0	0	0	0	0	0	0	0	1.01013163711653	2.36111750790073	0	0
InN_LGE	mThalamus	0.464226357894067	-9.46222769359651	0	0	0	0	0.412736633264888	0	0	0	0.49389335889482	2.64113727421938	2.11396316948608	0.49389335889482	1.23168478815398
Astro_Tha	mThalamus	9.42854457374108	-4.70296227077546	0	0	0	0	0	0	0	0	0	1.83424236669401	0	0	0
Astro_Tha	mThalamus	7.78078132148278	-4.97687422374788	0	0	0	0	0	0	0	0	0	1.39749811192432	0	0	1.39749811192432
OPC_FrC	mThalamus	-0.21061713129836	14.9098607387155	0	0	0	0	0	0	0.547802171437185	0	0	1.15950147909981	3.09801745466658	0	0.547802171437185
Oligo_3	mThalamus	10.4824853467513	3.87213052173552	0	0	0	0	0	0	0	0	0	0	0	2.29541660351543	0
Astro_Tha	mThalamus	7.70591502662194	-4.81066738704744	0	0	0	0	0	0	0	0	0	0	0	0	0
Astro_Tha	mThalamus	9.60381465430749	-3.48975168804231	0	0	0	0	0	0	0	0	0	0	0	0	0
OPC_Tha	mThalamus	3.1630356835891	14.4229718532175	0	0	0	0	0	0	0	0	0	2.47530579825653	1.91773334807593	1.1559588265092	0
Astro_Tha	mThalamus	9.42808585639489	-3.7022145901114	0	0	0	0	0	0	0	0	0	2.70147938648628	0	0	0
InN_LGE	mThalamus	-1.4226268005799	-11.6563814793021	0	0	0	0	0.951805113309048	0	0	0.276173305946544	1.06762292285438	2.7891791607536	1.69617835776445	0.669995652225905	0.951805113309048
Oligo_2	mThalamus	7.08304648871911	3.52258027454314	0	0	0	0	0	0	0	0	0	0	0	0	0
Micro_1	mThalamus	1.1839280652572	5.85723794361052	0	0	0	0	0	0	0	0	0	0	0	0	0
InN_LGE	mThalamus	-0.635629392905112	-9.02172457317415	0	0	0	0	1.32938830884474	0	0	0	0.151393837714903	2.49443816819762	1.08568149947459	0.39902061402944	0.597337521683096
OPC_Tha	mThalamus	2.6823981332351	14.8880425777048	0	0	0	0	0.541959519071383	0	0	0	0	0	1.14997631887001	0.541959519071383	0
Micro_1	mThalamus	0.537142627196435	7.47408641239104	0	0	0	0	0	0	0	0	0	0	0	0	0
ExN_Tha_CALB	mThalamus	-4.88997549538123	-15.6151646290213	0.540788294797449	0.540788294797449	0	1.14806266162409	0.889831854473702	0.540788294797449	0	0.540788294797449	0.889831854473702	2.63278642754402	2.57984721214217	0.889831854473702	0
Astro_Tha	mThalamus	7.84498458381188	-4.75016962627473	0	0	0	0	0	0	0	0	0	1.8702595700132	0	0	0
InN_LGE	mThalamus	1.46284251685632	-11.5788153324515	0	0	0	0	0.793332490799827	0	0	0	0.33902884026633	1.86382918907084	1.73009928705447	0.591760784683758	1.48850398200755
OPC_Tha	mThalamus	2.94921164985192	15.2569295253366	0	0	0	0	0	0	0	0	0	1.60030089385712	1.93611728055891	0	0.687446334782043
ExN_Tha_CALB	mThalamus	-4.22928041939246	-16.2163017902762	0.808800710339732	0.711810969185493	0	0.711810969185493	0.659544006271618	0.271021625332605	1.15660568467706	0.711810969185493	0.711810969185493	3.17524513223753	2.65172756228719	0.761481255392621	0.938645838919979
Astro_Tha	mThalamus	9.31534915442956	-5.17528997997346	0	0	0	0	0	0	0	0	0	1.5372185785671	0	1.5372185785671	0
NeuCyto	mThalamus	13.3896909284164	-0.458423397341398	0	0	0	0	0	0	0	0	0	0	0	0	0
InN_LGE	mThalamus	-0.0367074531744682	-12.2443751011282	0	0	0	0	0.35398699893729	0	0	0.35398699893729	0.35398699893729	2.29449948525663	1.26650242824608	0.614900910200727	1.13901285563028
Astro_Tha	mThalamus	9.2443299817611	-5.46833263973298	0	0	0	0	0	0	0	0	0	0.969005746128266	0	0.435093589969022	0
Astro_Tha	mThalamus	8.91256289954675	-4.62074267009797	0	0	0	0	0	0	0	0	0	1.17206736856567	0	0	0
Micro_1	mThalamus	1.18780272479546	7.47708762546477	0	0	0	0	0	0	0	0	0	0	0	0	1.4678774264609
ExN_Tha_PVALB_2	mThalamus	-1.52864248280036	-15.5861567173392	0	0	0.157787029745281	0	0.520974266129288	0.157787029745281	0.294037033398991	0.520974266129288	0.157787029745281	2.80659324598427	1.44631154115261	0.617660405956443	0.294037033398991
InN_LGE	mThalamus	0.287135593848351	-9.45919405559602	0	0	0	0	0.442886889267267	0	0	0	0.245764238960699	2.53066212801153	1.74679132264267	0.349174887808678	0.680615653115863
OPC_Tha	mThalamus	0.610581629233483	14.456483968696	0	0	0	0	0	0	0	0	0	1.55039484657658	1.8825132673014	0	0
InN_LGE	mThalamus	-0.788580246014472	-11.4045189533621	0	0	0	0	1.1225241819505	0	0	0	0.259348758111949	2.76028125269319	0.908431421106883	0.635654308069555	1.1225241819505
OPC_Tha	mThalamus	1.94293694968713	15.0600100841135	0	0	0	0	0	0	0	0	0	1.86944730900062	0	0.863386811341689	0
Oligo_2	mThalamus	7.04814057822717	2.47913182636199	0	0	0	0	0	0	0	0	0	0	0	0	0
Micro_2	mThalamus	1.05549841399682	4.78788245578704	0	0	0	0	0	0	0	0	0	0	0	0	0
Astro_Tha	mThalamus	8.90896564002526	-3.73670207599702	0	0	0	0	0	0	0	0	0	0	0	0	0
ExInN_Mix	mThalamus	-2.43684834961402	-17.3598145161063	0	0	0	0	0	0	0	0	0	2.6620657479643	0	0.876601961380357	0.531428307191252
Astro_Tha	mThalamus	8.90141063209069	-4.57668291668001	0	0	0	0	0	0	0	0	0	1.37588534520515	0	0	0
Micro_1	mThalamus	0.84374063487542	6.84061921497283	0	0	0	0	0	0	0	0	0	0	0	0	0
Astro_Tha	mThalamus	8.0184999036361	-5.14148985485139	0	0	0	0	0	0	0	0	0	0.791040775409983	0	0	0
ExN_Tha_CALB	mThalamus	-4.65330738548743	-15.8646525059134	0.270512655133657	0.658508399632593	0	0.483211251961329	0.807611261958265	0.270512655133657	1.05215538442484	0	0.270512655133657	3.06814539930382	2.4204564834835	0.270512655133657	0
OPC_Tha	mThalamus	1.31296580310357	14.6769000377267	0	0	0	0	0	0	0	0	0	0	1.46165381772688	0.744012442990447	0
Micro_1	mThalamus	0.757205240683678	7.03418553729949	0	0	0	0	0	0	0	0	0	0	0	0	0
ExN_Tha_PVALB_2	mThalamus	-1.54360396389472	-15.8702505741507	0	0	0	0	0.710289834746093	0	1.12140447247451	0.710289834746093	0.710289834746093	2.86524161588159	2.07736699650221	0.416926134061207	0.230035917380459
ExN_Tha_CALB	mThalamus	-4.28267139915931	-15.9179838810355	0	0	0	0.44860325884625	0.757176060983181	0	1.34302561063545	0	0.757176060983181	3.35829114132803	2.51142391929005	0.992647725876242	0.44860325884625
Astro_Tha	mThalamus	6.28189282889855	-3.60520826915803	0	0	0	0	0	0	0	0	0	0	0	0	0
InN_LGE	mThalamus	-1.049764819188	-9.87964903453889	0	0	0	0	1.09655726051988	0	0	0	0.509593113723287	2.527325100745	1.46396550729753	0.745592362279585	1.16794528608369
OPC_Tha	mThalamus	1.32383268352044	14.3468152370065	0	0	0	0	0	0	0.974724670116502	0	0	2.02837841338202	1.45881842801217	0	0
ExN_Tha_PVALB_1	mThalamus	-7.69254631523597	-13.9119251881033	0	0.237471633524253	0.429232449166509	1.76210792118259	0.958673424885804	0.429232449166509	0.590071319449583	0.429232449166509	0.429232449166509	3.03662888735513	2.41461677740942	0.237471633524253	0
ExN_Tha_PVALB_1	mThalamus	-6.67522615913856	-13.3601883564383	0.282755984373259	0.151338744437042	0.151338744437042	1.23862354835198	0.597161151945135	0.502932192758055	0.683270617879422	0	0.683270617879422	3.48229804975671	3.07964211574547	0.762549534177526	0.282755984373259
Astro_Tha	mThalamus	8.96280055518639	-5.25966106990877	0	0	0	0	0	0	0	0	0	1.11487280953989	0	0	0
Micro_1	mThalamus	0.350304238753442	6.79758942981658	0	0	0	0	0	0	0	0	0	0	0	0	1.44071782555534
OPC_Tha	mThalamus	2.43697791572106	14.3442708339303	0	0	0	0	0	0	0	0	0	1.99103523367128	2.3499138522977	0	1.42588891911976
OPC_Tha	mThalamus	2.97107630248559	15.2498198833078	0	0	0	0	0	0	0	0	0	1.69329083378818	1.69329083378818	0	1.02062836034396
ExN_FrC_L2/3IT_2	mThalamus	-4.37433189873206	2.78246916194853	0	0	0	0	0	0	0	0	0	1.69266343470216	2.28928389857283	0.907442955857149	0.907442955857149
Micro_1	mThalamus	0.749284260230187	7.97630608936247	0	0	0	0	0	0	0	0	0	0	0	1.17872423163783	1.70482991525529
Astro_Tha	mThalamus	6.12123399253381	-4.29592548946443	0	0	0	0	0	0	0	0	0	0	0	1.66477614270494	0
OPC_Tha	mThalamus	2.88986664290917	14.9624883021921	0	0	0	0	0	0	0	0	0	0.704745642049219	0.704745642049219	0.704745642049219	0
InN_LGE	mThalamus	-0.348237909121391	-9.31088530162874	0	0	0	0	1.52963808389805	0	0	0	0.308697620638511	2.27002199937545	1.60505960268463	0.734745698938763	1.0325625341322
Astro_Tha	mThalamus	8.83794265265954	-3.0527640495688	0	0	0	0	0	0	0	0	0	0	0	0	0
InN_LGE	mThalamus	1.60268431182397	-10.7516802463919	0	0	0	0	1.10967632965973	0	0	0	0.361668916505905	2.30308024278697	1.15644638356876	0.361668916505905	1.06061105115989
InN_LGE	mThalamus	0.595004491763238	-12.2874115620047	0	0	0	0	0.792361216537209	0	0	0	0	2.30901830756254	1.22882458640562	0.792361216537209	0
InN_LGE	mThalamus	-1.26955933098304	-12.172425142327	0	0	0	0	0.996673917890183	0	0	0	0.250662166238428	2.98577343911796	0.250662166238428	0	0.760573907804992
InN_LGE	mThalamus	-0.142976648850318	-9.00908552745881	0	0	0	0	0.724773647359292	0	0	0	0.426660162755849	2.45467404508008	1.08219502376788	0.536206310025986	0.954124211448014
NeuCyto	mThalamus	11.8643222379257	-0.0138660583883795	1.47798316315601	2.05003712684312	0	0	0	1.47798316315601	0	0	0	1.47798316315601	2.05003712684312	0	0
OPC_Tha	mThalamus	2.71517949576867	15.4852010097116	0	0	0	0	0	0	0	0	0	1.15817640706385	0.738149569957369	0.738149569957369	0.435690587286765
OPC_Tha	mThalamus	2.873889975505	14.5045176829904	0	0	0	0	0	0	1.13138856328319	0	0	0	0	0	0
Astro_Tha	mThalamus	5.61711650367272	-4.33927809337678	0	0	0	0	0	0	0	0	0	0.800855496464382	0	1.23979101564195	0
Micro_2	mThalamus	1.00514774795068	4.45332730670867	0	0	0	0	0	0	0	0	0	0	0	0	2.46901528245137
OPC_Tha	mThalamus	1.675821118312	13.9787503566354	0	0	0	0	0	0	0.736443525086633	0	0	1.86291248189161	2.27294584776523	0	1.15593396337207
Astro_Tha	mThalamus	8.0916200208236	-4.14580999950471	0	0	0	0	0	0	0	0	0	0	0	0	2.15296497685855
Oligo_2	mThalamus	7.55140834327233	2.01770866771636	0	0	0	0	0	0	0	0	0	0	0	0	0
InN_LGE	mThalamus	1.65833764548791	-11.8267201099783	0	0	0	0	0.455138072127155	0	0	0	0	1.91160116020679	0.852248040246958	0.766760981182166	1.07202989073796
InN_LGE	mThalamus	1.59633141036523	-10.5423544559866	0	0	0	0	0.821761262249951	0	0	0	0.702900385786787	2.54360166389363	1.62499770494006	0.411977802890024	1.33602819039392
Astro_Tha	mThalamus	9.86233287330163	-4.70865475277009	0	0	0	0	0	0	0	0	0	1.16095541924225	0	0	0
Astro_Tha	mThalamus	9.7762656735946	-3.72409903148713	0	0	0	0	0	0	0	0	0	0	0	0	0
Micro_1	mThalamus	1.14846735473168	6.62753165622649	0	0	0	0	0	0	0	0	0	0	0	0	0
ExN_Tha_PVALB_2	mThalamus	-1.44606525425422	-15.5433396015555	0	0	0	0	0.386795251027982	0.386795251027982	0.665010035525586	0.535547031979429	0.211983516218482	3.02522229842785	1.56403045022381	0.386795251027982	0.211983516218482
Astro_Tha	mThalamus	9.23648601050866	-4.07726441959443	0	0	0	0	0	0	0	0	0	2.40184400522406	0	0	0
NeuCyto	mThalamus	13.5699029492904	-0.744361928501752	0	0	0	0	0	0	0	0	0	0	0	0	0
InN_LGE	mThalamus	-1.14597482208717	-11.2817562733084	0	0	0	0	0.439651291454598	0	0	0	0	2.1014667362325	0	0.603358572053056	1.07588276824292
ExN_Tha_PVALB_1	mThalamus	-6.66603226189124	-12.0071858082205	0	0	0.491525231813466	1.06623486478572	0.925662151622292	0.566318608754368	1.22737763142541	0.119525122710807	0.97474838766749	3.37367082648351	3.3291946236027	0.762045249591442	0.226277126201484
Astro_Tha	mThalamus	9.57624679084313	-3.70586167911592	0	0	0	0	0	0	0	0	0	0	0	0	0
ExN_Tha_PVALB_2	mThalamus	-1.86993844036567	-14.9991158161551	0	0	0	0	1.43740508387515	0.957386160360848	0	0.957386160360848	0	2.92604275668725	1.43740508387515	0	0
Oligo_2	mThalamus	6.28424029822839	3.28330076595244	0	0	0	0	0	0	0	0	0	0	0	0	0
InN_LGE	mThalamus	-1.34722799782264	-11.5899895344168	0	0	0	0	0.850152456438043	0	0	0	0.850152456438043	2.66723068806697	0	0.638340202283476	0.850152456438043
OPC_Tha	mThalamus	0.835383825259332	14.196606763801	0	0	0	0	0	0	0	0	0	1.36950713014174	2.75156027793507	1.36950713014174	0
Astro_Tha	mThalamus	9.8682370709945	-4.35643707851472	0	0	0	0	0	0	0	0	0	1.62170998635977	0	0	1.62170998635977
Astro_Tha	mThalamus	9.25757079597009	-3.91835748294893	0	0	0	0	0	0	0	0	0	0	0	2.40382540604214	0
Oligo_3	mThalamus	12.0324912595321	4.64961112399993	0	0	0	0	0	0	0	0	0	0	0	0	0
InN_LGE	mThalamus	-0.377557806415435	-8.97523676494661	0	0	0	0	0.905876718549413	0	0	0	0.366190539715787	2.4521699750493	0.463507591080958	0.137507233899935	1.11963642017224
Astro_Tha	mThalamus	8.19225173469079	-5.31938921550813	0	0	0	0	0	0	0	0	0	1.4487665894719	0	0.966576840608326	0
ExN_Tha_PVALB_1	mThalamus	-6.28246349815833	-14.7641962681204	0.142548118672143	0.142548118672143	0.691072884779352	0.651935226121766	0.898322839631072	0.56874136714058	0.898322839631072	0	1.42088313622661	3.24220069523701	2.9723734188482	1.04327674621725	0.800057348640746
InN_LGE	mThalamus	1.39682989593041	-11.4229124699027	0	0	0	0	0.612040461416238	0	0	0	0	2.2149017192301	1.26202612860448	0.754048195203512	0.754048195203512
Astro_Tha	mThalamus	6.23114686484826	-2.968843570748	0	0	0	0	0	0	0	0	0	0	0	0	0
Astro_Tha	mThalamus	8.73229842658532	-5.60753809551301	0	0	0	0	0	0	0	0	0	1.15742785422194	0	0	0.310145231639734
OPC_Tha	mThalamus	1.69894474025262	13.3894873942941	0	0	0	0	0	0	0	0	0	2.72469631411167	2.72469631411167	0	0
InN_LGE	mThalamus	-0.272504538042422	-9.06343733409944	0	0	0	0	1.09471089748234	0	0	0	0.557109498684777	2.5972669664798	1.09471089748234	0.40351631512072	0.557109498684777
Micro_1	mThalamus	0.995761089282159	7.65911067386565	0	0	0	0	0	0	0	0	0	0	0	1.29234353167633	1.83778711951792
InN_LGE	mThalamus	-0.771049804730292	-8.59161364177766	0	0	0	0	0.912467853691806	0	0	0.221870881718315	0	2.3215222940138	0.556886652741386	0.221870881718315	1.17424268375365
Astro_Tha	mThalamus	7.33665185447228	-4.0041013870627	0	0	0	0	0	0	0	0	0	1.9734956971021	0	0	0
Micro_1	mThalamus	1.1378287601043	7.26496995349822	0	0	0	0	0	0	0	0	0	0	0	1.72009387349833	0
OPC_Tha	mThalamus	1.0250562953521	14.7617789592355	0	0	0	0	0	0	0	0	0	1.79078790813066	2.53789998544004	0	0
InN_LGE	mThalamus	0.371635966258172	-9.94675623516145	0	0	0	0	1.12483956164655	0	0	0	0.869820232220555	2.53463170183899	1.28083755736801	0.712881840752177	0.869820232220555
Astro_Tha	mThalamus	8.46762614722741	-4.79215942958894	0	0	0	0	0	0	0	0	0	1.96844459832921	0	0	1.96844459832921
Astro_Tha	mThalamus	7.94802241797936	-4.17802845577302	0	0	0	0	0	0	0	0	0	0	0	0	0
Astro_Tha	mThalamus	8.93354182715905	-5.19073807338777	0	0	0	0	0	0	0	0	0	1.59503494118042	0	0	1.08662426471621
InN_LGE	mThalamus	1.25376229758752	-11.5573013935477	0	0	0	0	0.614108623183651	0	0	0	0.448102453626859	2.01508956503225	1.18214313598296	0.614108623183651	1.18214313598296
OPC_Tha	mThalamus	1.62988250728143	15.2965985622018	0	0	0	0	0	0	0	0	0	1.64094087924876	1.49664655760575	0.526701156658577	0.526701156658577
Astro_Tha	mThalamus	10.0350642728378	-4.64214789012971	0	0	0	0	0	0	0	0	0	1.45616404108038	0	0.972571567772745	0
OPC_Tha	mThalamus	2.47073631759179	15.3846236552804	0	0	0	0	0	0	0	0	0	1.69728576578262	2.45974813748847	1.02376085522191	0.63754038181147
OPC_Tha	mThalamus	3.04464488502038	15.3065520610422	0	0	0	0	0	0	0.643268682900833	0	0	1.31051153877254	1.52839271651906	0	0.643268682900833
NeuCyto	mThalamus	13.3920569943954	-0.409414878883985	0	0	0	0	0	0	0	0	0	0	0	0	0
InN_LGE	mThalamus	0.62627112145913	-11.0915802631766	0	0	0	0	0.96943215704365	0	0	0	0.96943215704365	2.31886218935236	1.37260217538576	0.503546461967048	0.836882764125803
InN_LGE	mThalamus	0.356237404303674	-12.016772142449	0	0	0	0	1.15901772989506	0	0	0	0.679003503867239	2.27698065457288	1.07970924690439	0.899294155185742	0.899294155185742
InN_LGE	mThalamus	-0.147471658630248	-9.10880362133088	0	0	0	0	0.620473397872504	0	0	0	0.620473397872504	2.11726346850649	0.8284262175985	0.357607401030554	1.00049088710222
InN_LGE	mThalamus	-0.0218739134501183	-10.8636034641654	0	0	0	0	0.996548126313953	0	0	0.450845197714803	1.18740220274663	2.51711288250443	1.34760327129153	0.450845197714803	1.18740220274663
Astro_Tha	mThalamus	8.95872931952966	-3.38076483348909	0	0	0	0	0	0	0	0	0	0	0	0	0
ExInN_Mix	mThalamus	-2.35460609917152	-17.3358696613699	0.226668598519492	0	0	0	0	0	0	0	0.701936608843655	3.02479991131079	1.1908045094357	0.820691495897283	0.701936608843655
InN_LGE	mThalamus	1.19041781898034	-10.7664669666678	0	0	0	0	0.96801741941443	0	0	0	0	2.01901174302055	1.11215340208549	0.477643054739771	0.799550052485865
Astro_Tha	mThalamus	9.36339431281579	-3.87865745166841	0	0	0	0	0	0	0	0	0	1.93425837579738	0	0	0
Astro_Tha	mThalamus	7.10315375800622	-4.65814196209016	0	0	0	0	0	0	0	0	0	0	0	0	0
Micro_1	mThalamus	0.915412120776299	6.44804919620452	0	0	0	0	0	0	0	0	0	0	0	0	0
ExN_Tha_PVALB_1	mThalamus	-6.53046650413978	-13.3962706241995	0.244814875394866	0.129880593540384	0.441327387974946	0.244814875394866	1.03069073729444	0.347890530460137	0.870005541143245	0.52677497784167	0.810143983571224	3.22416099325213	2.92391053744735	0.678463326442146	0.810143983571224
Astro_Tha	mThalamus	7.86475997443688	-4.50429808239045	0	0	0	0	0	0	0	0	0	1.82110205144729	0	0	1.82110205144729
ExN_Tha_PVALB_1	mThalamus	-6.45365519051063	-13.1838902149588	0	0.109735066952319	0.594363100863163	0.109735066952319	0.528210167546181	0.381124246837105	1.19985857656374	0	1.04932327590048	3.60022821870901	3.76356013230685	0.656410042805892	0.298582777327971
ExN_Tha_PVALB_2	mThalamus	-1.3953788948487	-15.5312994633109	0	0	0.161575915951571	0.161575915951571	0.422705665527051	0.531478909084518	0.531478909084518	0.161575915951571	0.422705665527051	2.51757625777987	1.6503265421739	0.531478909084518	0.161575915951571
Astro_Tha	mThalamus	9.45060115333093	-4.03318964580598	0	0	0	0	0	0	0	0	0	0	0	0	0
InN_LGE	mThalamus	0.970685296015862	-11.4067677174002	0	0	0	0	1.11101626934101	0	0	0.373468818783452	0.518286459846489	2.67985358086487	0.757019773589602	0.204068886639309	1.42776179056845
InN_LGE	mThalamus	-1.04778189186561	-8.57791220287385	0	0	0	0	1.29129809661528	0	0	0	0.184722858905817	2.68056229169016	2.23197870913601	0.340585231017573	1.29129809661528
Astro_Tha	mThalamus	7.92408614631188	-4.23357950786653	0	0	0	0	0	0	0	0	0	0	0	0	0
Micro_1	mThalamus	0.493927352385644	6.9901133861154	0	0	0	0	0	0	0	0	0	0	0	0	1.43924329833117
Astro_Tha	mThalamus	9.23437743659509	-4.13403140644136	0	0	0	0	0	0	0	0	0	0	0	0	0
InN_LGE	mThalamus	-1.11521262650001	-12.1024931583792	0	0	0	0	0	0	0	0	1.00719903615178	2.95741626052516	0.62538251325813	0.62538251325813	1.28284373405373
Micro_2	mThalamus	0.947993688540582	4.60888923068938	0	0	0	0	0	0	0	0	0	0	0	0	2.35709500583626
Micro_2	mThalamus	1.21600192065728	2.86321628948149	0	0	0	0	0	0	0	0	0	0	0	0	0
OPC_Tha	mThalamus	1.15223794456017	15.2013818111032	0	0	0	0	0	0	0.671006768268877	0	0	1.57377407130673	1.7545816733161	0	0
ExN_Tha_CALB	mThalamus	-4.79524845604407	-15.5722864780814	0.213295162436746	0.388996826778377	0	0.388996826778377	0.783330455260444	0.538392036997465	0.668341927594359	0.538392036997465	0.388996826778377	3.49941971622265	2.53763719887199	0.783330455260444	0.783330455260444
InN_LGE	mThalamus	1.07480364318383	-10.5011280689627	0	0	0	0	1.07088975191422	0	0	0	0	2.44658676572887	1.26900168726746	0.277375973944627	0.823583050812358
InN_LGE	mThalamus	-1.69533450130927	-11.5271958027274	0	0	0	0	0.718421625888542	0	0	0	0	2.44338397944659	0.718421625888542	0	0
Astro_Tha	mThalamus	10.255282931285	-4.1201947842032	0	0	0	0	0	0	0	0	0	1.58385685571052	0	0	0
ExN_Tha_CALB	mThalamus	-5.6194772196244	-14.3740004215628	0	0.568180381780057	0	0	0.568180381780057	0.568180381780057	0	0.568180381780057	1.40123460389636	3.11001886467782	2.79122940769613	0.568180381780057	0
ExN_Tha_PVALB_1	mThalamus	-7.80447382454383	-13.7308758411795	0	0	0.294366576778751	1.31860605400294	0.706471803150445	0.391492075001936	0.480013704090664	0.344108033001386	0.890996970674026	2.98349354308072	2.52576615703897	0.599639511318443	0.344108033001386
Oligo_3	mThalamus	12.2166057157089	4.76070035358367	0	0	0	0	0	0	0.775485480356292	0	0	0	0	1.50739156298355	0
ExN_Tha_PVALB_1	mThalamus	-5.76757950310218	-13.5062721882254	0.247552838914364	0.247552838914364	0.247552838914364	0.131417239936217	0.987800738509034	0.53193187344238	0.753088352456695	0.247552838914364	1.17776116013084	3.09406189460527	2.6632016707216	0.445822407508094	0.53193187344238
ExN_Tha_CALB	mThalamus	-5.07065767769324	-15.5695904407889	0.353828794466273	0.670467112791712	0.100865466356292	1.06825643193973	1.23574465150339	0.276406335373873	0.723326277499463	0.192482790070372	0.4927229071162	3.10124316102684	2.37618488701001	0.723326277499463	0.4927229071162
InN_LGE	mThalamus	-0.261840548111077	-9.670677057305	0	0	0	0	0.983147651473615	0	0	0	0	2.33872364911183	1.67698930474711	0	0.695002329127797
Oligo_2	mThalamus	8.94081359382165	4.2971316661447	0	0	0	0	0	0	0	0	0	0	0	0	0
Astro_Tha	mThalamus	9.14867644782555	-5.19058357814851	0	0	0	0	0	0	0	0	0	0	0	0	0
Astro_Tha	mThalamus	9.30930476661218	-3.81325041393342	0	0	0	0	0	0	0	0	0	0	0	1.70262408196355	0
Micro_1	mThalamus	1.08068233008874	6.39791263004241	0	0	0	0	0	0	0	0	0	0	0	0	0
InN_LGE	mThalamus	1.00180774207604	-10.2940052662283	0	0	0	0	0.927151735611211	0	0	0	0.567385665922894	2.13364440215005	1.13141442835473	0.452817849928369	0.927151735611211
OPC_Tha	mThalamus	1.13238602157128	14.7270299281686	0	0	0	0	0	0	0	0	0	1.47036711952156	1.69887198247411	0	0
InN_LGE	mThalamus	-0.104557662947055	-9.61606775859895	0	0	0	0	0.860196020501792	0	0	0	0.597832909875352	2.24648749701323	1.23968442763573	0.435314862725717	0.597832909875352
Micro_1	mThalamus	0.830948524432305	8.35397351642546	0	0	0	0	0	0	0	0	0	0	0	0	0
Oligo_3	mThalamus	12.5335298108627	4.35580218692717	0	0	0	0	0	0	0.776244811600425	0	0	1.20794238781474	0	0.776244811600425	0
InN_LGE	mThalamus	-0.856844551606055	-8.88087832073274	0	0	0	0	0.882516909228839	0	0	0	0.474540295728247	2.29321152742086	0.795049363809957	0.593161200895264	0.882516909228839
Astro_Tha	mThalamus	7.4785624074508	-4.85439573864045	0	0	0	0	0	0	0	0	0	0	0	0	0
OPC_Tha	mThalamus	1.05423884864343	14.076206335029	0	0	0	0	0	0	0	0	0	0.834330378012132	2.64139118315839	0.834330378012132	0
OPC_Tha	mThalamus	2.05345635886681	14.8626118983835	0	0	0	0	0	0	0	0	0	1.93776033923292	1.51861781539937	1.2170686583434	0.783278808316407
Astro_Tha	mThalamus	9.98639731879723	-4.57381235698762	0	0	0	0	0	0	0	0	0	1.64796436611636	0	0	0
InN_LGE	mThalamus	-0.966879315419074	-8.65732847789827	0	0	0	0	0.84032780007037	0	0	0	0	2.32433531715042	1.52061924270982	0.319414600556973	0.918403427247804
Micro_2	mThalamus	0.962351374583367	4.96893418689665	0	0	0	0	0	0	0	0	0	0	0	0	0
OPC_Tha	mThalamus	1.25265150542748	15.0163670863718	0	0	0	0	0	0	1.14867524473708	0	0	1.66921958031273	1.14867524473708	0.730927396855522	1.14867524473708
InN_LGE	mThalamus	1.02823369975579	-10.5863894138724	0	0	0	0	0.408690917357047	0	0	0	0.697982000614529	2.81242477045464	0.697982000614529	0	1.10505353477097
Oligo_3	mThalamus	10.0307584332992	5.88309014697966	0	0	0	0	0	0	0	0	0	0	0	0	0
InN_LGE	mThalamus	-0.919144756836768	-8.78083979229036	0	0	0	0	1.08444886305102	0	0	0	0.398408470418185	1.77402361955908	1.08444886305102	0.398408470418185	0.682543462197457
ExInN_Mix	mThalamus	-2.45168585304725	-17.3085507069022	0	0.490683672420834	0	0	0	0	0.490683672420834	0.490683672420834	0.818397882418329	1.69268066331323	1.69268066331323	0.490683672420834	0.490683672420834
NeuCyto	mThalamus	11.8842025327255	0.0219971921056238	0	0	0	0	1.78429860398032	0	0	0	0	0	2.38975337871679	2.76419132272449	0
Micro_2	mThalamus	0.772294514136437	4.87398875614104	0	0	0	0	0	0	0	0	0	0	0	0	0
Astro_Tha	mThalamus	9.30927329535973	-3.97614919284883	0	0	0	0	0	0	0	0	0	0	0	0	0
Astro_Tha	mThalamus	8.75865893836511	-3.44021545986238	0	0	0	0	0	0	0	0	0	0	0	0	0
Astro_Tha	mThalamus	8.72543101783288	-5.24627005199495	0	0	0	0	0	0	0	0	0	1.82269533007348	0	0	0
InN_LGE	mThalamus	-0.728663630528327	-12.2078379307181	0	0	0	0	0.963442130710878	0	0	0	0	2.53488890533172	0.239108991225259	0.431934301830572	1.30864887954652
InN_LGE	mThalamus	0.37571655984414	-9.5735376987845	0	0	0	0	1.01206449410447	0	0	0.197956519108299	0.363127233836521	2.23200778294113	1.552118007685	0.739337285126017	1.15973684322933
ExInN_Mix	mThalamus	-2.48730916504371	-17.2930020008475	0	0	0	0	0	0	0	0	0	2.09538088550461	2.14874252638413	1.02321829708115	1.02321829708115
Astro_Tha	mThalamus	9.709348254161	-5.22062956432405	0	0	0	0	0	0	0	0	0	1.13366970155389	0	0	0.719554786407743
ExN_Tha_PVALB_1	mThalamus	-6.94035763267982	-14.7975605640799	0	0	0.180030786014558	0.867427975516558	1.0894175504587	0.686259064967988	0.464841995731318	0.332541982194487	0.581666242694082	3.05951354497634	3.10474163928217	0.867427975516558	0.180030786014558
Astro_Tha	mThalamus	8.56675677772057	-4.97129427532258	0	0	0	0	0	0	0	0	0	0	0	0	1.61264561366087
OPC_Tha	mThalamus	2.02569275374902	14.9187470759958	0	0	0	0	0	0	0	0	0	1.6609657208989	0	0	0
Astro_Tha	mThalamus	8.53713374610436	-5.15642010311189	0	0	0	0	0	0	0	0	0	0	0	0	1.06647634486271
Astro_Tha	mThalamus	7.35245090003503	-3.71594940761628	0	0	0	0	0	0	0	0	0	0	0	0	0
Astro_Tha	mThalamus	7.74433665748132	-4.88680683712068	0	0	0	0	0	0	0	0	0	1.02006104962903	0	0	0
Astro_Tha	mThalamus	7.73574357505334	-4.6475819263846	0	0	0	0	0	0	0	0	0	0	0	0	0
InN_LGE	mThalamus	-1.16426689152228	-8.88054644207063	0	0	0	0	1.34996904651432	0	0	0	0	2.13167765965627	0.452005903935379	0.762170529514526	1.34996904651432
Astro_Tha	mThalamus	7.36621957297814	-4.4330700550467	0	0	0	0	0	0	0	0	0	1.81763797610274	0	0	0
ExN_Tha_PVALB_2	mThalamus	-1.59990984920966	-15.6168774280936	0	0	0	0	0.744360352387565	0.744360352387565	0.744360352387565	0.744360352387565	0.744360352387565	2.92753435935776	1.69016554407471	0	0.744360352387565
InN_LGE	mThalamus	1.2611482667495	-11.6262768421561	0	0	0	0	0.79270860099629	0	0	0	0.645546784526102	2.11096877272859	1.59543250768114	0.4729282975883	1.59543250768114
ExN_Tha_CALB	mThalamus	-4.32716793541419	-14.5529822025687	0	0	0	0	1.15150248085138	0	0.542894206023999	0	0.542894206023999	3.29417990908025	1.52712153324676	0.542894206023999	0.89280143250294
InN_LGE	mThalamus	1.54466038222802	-10.3682716999442	0	0	0	0	0.440126511174484	0	0	0	0.313790105179999	2.16798470868926	1.3256199191384	0.169152914507932	0.653109310609435
OPC_Tha	mThalamus	2.96068363662255	14.2764283504098	0	0	0	0	0	0	0	0	0	1.92008949126721	2.53711460361053	0	0.898286515574899
InN_LGE	mThalamus	1.71157877917779	-11.1755322132498	0	0	0	0	1.19386544671862	0	0	0	0.486873903279091	2.16742159354367	1.46906738013878	0.812902855201775	0.901589850033044
ExN_Tha_PVALB_2	mThalamus	-2.05326349262702	-14.8632534656912	0	0	0.343271017343141	0	0.343271017343141	0.343271017343141	0.801396994030928	0	0.343271017343141	2.90148369984618	0.598342668027102	0.801396994030928	0.343271017343141
OPC_Tha	mThalamus	2.07713752265466	15.1859113063425	0	0	0	0	0	0	0	0	0	2.06998129999242	1.40551674657703	0.931698086643638	0
OPC_Tha	mThalamus	2.99336343284142	14.8993064250558	0	0	0	0	0.508067586587532	0	0	0	0	1.93999072674697	1.93999072674697	0.843355474689675	1.09401132496861
Astro_Tha	mThalamus	8.62130504127038	-5.03484808544221	0	0	0	0	0	0	0	0	0	0	0	0	1.41446740078884
OPC_Tha	mThalamus	1.32938652511132	14.1250211085885	0	0	0	0	1.38749556246552	0	1.38749556246552	0.917251808353706	0	0.917251808353706	0	0.917251808353706	0
ExN_Tha_PVALB_1	mThalamus	-7.00464529518592	-13.4447239551932	0	0.14494801325978	0.271521399028269	0.939927072078735	1.05492288052173	0.383858980609468	1.20587861606853	0.14494801325978	0.383858980609468	3.60754137567027	2.73112273950019	0.738051859192429	0.14494801325978
OPC_Tha	mThalamus	1.37213211532128	14.713130125007	0	0	0	0	0	0	0	0	0	1.42098482721573	2.18075547984461	0.944138711488859	0.944138711488859
OPC_FrC	mThalamus	-0.222475615540471	14.4794312800973	0	0	0	0	0	0	1.54674823248191	0	0	2.12732044778794	2.32634421133969	0	0
Micro_1	mThalamus	1.33968358512414	6.99863112827239	0	0	0	0	0	0	0	0	0	0	0	1.52796870963328	0
ExN_Tha_PVALB_1	mThalamus	-7.57880968574989	-13.0524538669974	0	0	0.159829006404175	1.32786079472645	0.869820232220555	0.297598083859548	1.17958777007841	0	1.17958777007841	3.20856286328112	3.08178276153906	0.297598083859548	0.418664725864084
ExN_Tha_PVALB_2	mThalamus	-2.28843183044898	-14.6794165287406	0	0	0	0	0	0.90410627877352	0	0	0	3.41426081027337	0	0	0
ExN_Tha_CALB	mThalamus	-4.41571230415809	-16.074054590264	0.448930930110498	0.615161135592358	0	0.615161135592358	0.882357917009313	0	1.26690929493749	0.448930930110498	0.993218193990452	2.84194795151131	2.33693834076601	0.249449085298452	0
Micro_1	mThalamus	0.726818196730737	6.15946114917693	0	0	0	0	0	0	0	0	0	0	0	0	0
InN_LGE	mThalamus	-0.390253416938659	-9.08160769084993	0	0	0	0	1.17584994541404	0	0	0	0.75162747165781	2.67037451227132	1.17584994541404	0.609948236704971	0.75162747165781
Oligo_3	mThalamus	11.1279511975814	5.39061416049895	0	0	0	0	0	0	0	0	0	1.28378658392406	0	0	0
NeuCyto	mThalamus	13.4145932721664	-1.26873408893648	0	0	0	0	0	0	0	0	0	0	0	0	0
Micro_1	mThalamus	1.10761480803979	7.23461974521575	0	0	0	0	0	0	1.23778867301637	0	0	0	0	0	1.77426751177022
ExN_Tha_CALB	mThalamus	-4.97792524818885	-15.6609209690482	0.18557773738884	0.292562375938894	0	0.668648352252253	1.01785506111047	0.34204778610525	1.31341460709542	0	1.31341460709542	3.07561790299116	1.68975110914395	0.735986429298165	0.702884085796902
ExN_Tha_PVALB_1	mThalamus	-7.68399710182655	-13.5561684284598	0.114869518665176	0.114869518665176	0.679968982599789	1.45550104362266	1.23388337135922	0.796276996156565	1.1603616563575	0.217893093477199	0.548330855630912	3.08817721317635	3.03694673648307	0.994798313571039	0.396698967062267
InN_LGE	mThalamus	-0.248941657809492	-9.11824118236604	0	0	0	0	1.40795420383659	0	0	0	0.863842989799485	2.14563050418222	1.11788852030559	0	0.998911545117685
InN_LGE	mThalamus	0.815626792864922	-10.2509363804251	0	0	0	0	0.956201210657652	0	0	0	0	2.19822075281663	1.30009811059277	0.427833940815573	0.726515548667658
OPC_Tha	mThalamus	1.88103800292504	14.8986121501535	0	0	0	0	0	0	0	0	0	1.94125321506444	1.70030330821307	0.91303315663199	1.38222073126908
OPC_Tha	mThalamus	2.37802772994531	15.3235045756906	0	0	0	0	0	0	0	0	0	1.17763482628248	2.50417242464952	0.987686166851027	0.445756744084632
InN_LGE	mThalamus	1.59007924075616	-10.5786398563773	0	0	0	0	1.20706804109356	0	0	0	0	2.45556629959047	1.48364106850322	0	1.14122664633001
ExInN_Mix	mThalamus	-2.55752391342628	-17.1875198994071	0	0	0	0	0	0.654207207528118	0	0	0	2.75860833415773	1.04634791501752	0.654207207528118	0.654207207528118
Oligo_1	mThalamus	6.91404109473718	4.88287318607268	0	0	0	0	0	0	0	0	0	0	0	0	0
Astro_Tha	mThalamus	9.94680839057458	-3.81603705028596	0	0	0	0	0	0	0	0	0	0	0	0	0
OPC_Tha	mThalamus	1.72175448413384	14.0822039928049	0	0	0	0	0	0	1.19775555235922	0	0	1.19775555235922	2.07166391816791	0	0
InN_LGE	mThalamus	1.46360784049523	-11.4586838398367	0	0	0	0	0	0	0	0	0.538119986647146	2.21887880482785	0.886065539926281	0.304828151098573	0.7271502987658
Astro_Tha	mThalamus	7.41105943198693	-3.12901794056001	0	0	0	0	0	0	0	0	0	2.81384949195747	0	0	0
Micro_2	mThalamus	0.966219954447869	3.55366576572356	0	0	0	0	0	0	0	0	0	0	0	2.90859484481995	0
InN_LGE	mThalamus	-0.446580089373466	-11.2759598408133	0	0	0	0	0.548912072880063	0	0	0	0	2.02581862956565	0	0.548912072880063	0.901273243965961
OPC_Tha	mThalamus	1.93133192534936	14.6862851466745	0	0	0	0	0	0	0.931838014295393	0	0	1.40569098713815	0	0	1.40569098713815
InN_LGE	mThalamus	-1.69287425999152	-10.1905192051322	0	0	0	0	0.724316699805172	0	0	0	0	2.3411004258119	0	0.634511536757793	0.724316699805172
Oligo_3	mThalamus	11.2776942777206	4.54606879611907	0	0	0	0	0	0	0	0	0	0	0	0	1.94266006066584
Oligo_3	mThalamus	9.57778888221276	6.22280467410979	0	0	0	0	0	0	0	0	0	0	0	0	0
ExN_Tha_PVALB_1	mThalamus	-7.11711878303992	-12.8016432438284	0	0.110391083906506	0.300211359100255	1.30411811976828	1.23866665167679	0.300211359100255	0.718050711401206	0.110391083906506	0.383123282464061	3.54425353553701	3.30115956365977	0.718050711401206	0.20979844290473
InN_LGE	mThalamus	-0.545666105790015	-8.73038565258088	0	0	0	0	0.689259974102357	0	0	0	0.467089641917655	2.63182616282605	1.91028236916375	0.689259974102357	0.584332117216852
Astro_Tha	mThalamus	7.26701169486535	-3.93732391933503	0	0	0	0	0	0	0	0	0	0	0	0	0
ExN_Tha_PVALB_1	mThalamus	-5.07768291954505	-13.4173992786795	0	0	0	0	1.04401660634931	0	1.04401660634931	1.54355607580713	0	3.47476573606343	3.05619880749706	1.04401660634931	0
InN_LGE	mThalamus	-1.41995591644752	-9.16541563610139	0	0	0	0	0.608302849367443	0	0	0.487341775427399	0.487341775427399	2.11943928300719	1.1292308515647	0.487341775427399	0.716198543674825
OPC_Tha	mThalamus	1.72904913898003	14.6753293361276	0	0	0	0	0	0	0	0	0	0.962357643740535	2.0110883874106	0	0.962357643740535
InN_LGE	mThalamus	-0.753326661629554	-9.16462980846467	0	0	0	0	0.895863679685858	0	0	0	0.394168298021707	2.58929133013047	2.3891826870809	0.676153745469704	0.545067738291489
Astro_Tha	mThalamus	8.73275714393151	-5.29562746624055	0	0	0	0	0	0	0	0	0	0.686121969853126	0	0	0.686121969853126
Astro_Tha	mThalamus	7.52814488883508	-2.8507376823813	0	0	0	0	0	0	0	0	0	0	0	0	0
OPC_Tha	mThalamus	0.995524697260979	15.2182103480905	0	0	0	0	0	0	0.65081083382408	0	0	1.32209816338347	2.00413357220564	0	0.65081083382408
Oligo_1	mThalamus	7.64896255012048	5.15621102710662	0	0	0	0	0	0	0	0	0	0	0	0	0
InN_LGE	mThalamus	-0.424267478031989	-8.81292807201448	0	0	0	0	0.578427760780042	0	0	0	0.662625635510196	2.3110985173346	1.6543072210415	0.879551476345987	0.812339041958481
Astro_Tha	mThalamus	8.41074328895104	-3.5210577164084	0	0	0	0	0	0	0	0	0	1.84001142025209	0	0	0
Astro_Tha	mThalamus	9.53213172431481	-4.76903854946199	0	0	0	0	0	0	0	0	0	0	0	1.22524564591618	0
InN_LGE	mThalamus	-1.88887304787147	-10.6040829334647	0	0	0	0	0.63864383443581	0	0	0	0.887997049580005	2.66782942905262	0.164481817447744	0.53948803078624	0.63864383443581
ExN_Tha_PVALB_1	mThalamus	-7.72838539604652	-13.6244085941702	0.217258618746311	0.149950693454725	0.448664660158813	1.84666417406252	0.865041286595442	0.499020921081099	0.794496897320408	0.149950693454725	0.217258618746311	3.200245244568	3.19363064795227	0.636456858697199	0.794496897320408
Oligo_2	mThalamus	6.59705405707848	3.14116967578826	0	0	0	0	0	0	0	0	0	0	0	0	0
Astro_Tha	mThalamus	10.100404314952	-4.75402104000154	0	0	0	0	0	0	0	0	0	0.669282000683705	0	0	0
InN_LGE	mThalamus	-0.350630648178931	-11.8553122196585	0	0	0	0	0	0	0	0	0	2.52157578583493	0	0	0
ExN_Tha_PVALB_2	mThalamus	-2.13840026382911	-14.7375067387015	0	0	0.407416246541963	0.224314691147945	0.696072462462177	0.562123695972992	0	0.224314691147945	0.562123695972992	3.11909841828761	0	0.919800044683961	0.407416246541963
ExN_Tha_CALB	mThalamus	-5.0143460703324	-15.3917769108206	0	0.516761960680941	0	1.31005024831488	0.516761960680941	0.516761960680941	1.10848669565055	1.10848669565055	0.855767593406081	3.0585990666034	2.34872983832226	0.516761960680941	0
OPC_Tha	mThalamus	2.17217832084191	15.2271510448068	0	0	0	0	0.63754038181147	0	0	0	0	1.02376085522191	0	0	0.63754038181147
InN_LGE	mThalamus	1.48811440940392	-11.957301012078	0	0	0	0	1.03847323867905	0	0	0	0	1.86790263171201	1.43355391385487	0.648385344165206	0
Micro_1	mThalamus	1.19401054854882	6.17086280246672	0	0	0	0	0	0	0	0	0	0	0	0	0
InN_LGE	mThalamus	-0.921463019890662	-10.871493211785	0	0	0	0	0.652162790401884	0	0	0	0.378329657996245	2.22755913375083	0.866903971962508	0.378329657996245	1.26105495777609
OPC_Tha	mThalamus	2.1772118138839	14.2645779933542	0	0	0	0	0	0	0.780321093104586	0	0	0.780321093104586	2.22734523203036	0	0
ExN_Tha_PVALB_1	mThalamus	-6.01534456734168	-13.4891937885672	0	0	0	1.35995871109555	0	0	0	0	0	3.39987398487989	3.39987398487989	0	1.35995871109555
InN_LGE	mThalamus	0.175316892819527	-9.46763979534211	0	0	0	0	1.03654180196547	0	0	0	1.13869531355017	2.5030691395845	1.39436583216319	0.264854740098087	0.64695923159554
Astro_Tha	mThalamus	9.69504027839196	-4.7435005817801	0	0	0	0	0	0	0	0	0	0	0	0	1.21849288821875
Astro_Tha	mThalamus	7.94407325263512	-5.28352057079378	0	0	0	0	0	0	0	0	0	2.24388827457293	0	1.13381261020535	0
ExN_Tha_PVALB_2	mThalamus	-2.25277490143287	-14.6144608173758	0	0	0	0	0.677951324673542	0	0	0.395360237787152	1.07829939640141	2.94138187336542	0.898027797315793	0.395360237787152	0.395360237787152
OPC_Tha	mThalamus	2.52378731246484	14.9235736217111	0	0	0	0	0	0	0.609641423767945	0	0	1.47226247772145	0.985646318895353	0	0
Micro_2	mThalamus	0.942568950610284	3.62520111461577	0	0	0	0	0	0	0	0	0	0	0	0	3.51531228776297
Astro_Tha	mThalamus	8.32619910712731	-5.26719986537996	0	0	0	0	0	0	0	0	0	0	0	0	0
Oligo_2	mThalamus	6.43850856299889	3.18810165782866	0	0	0	0	0	0	0	0	0	0	0	0	0
Oligo_3	mThalamus	11.6203265714217	5.27010930438933	0	0	0	0	0	0	0	0	0	0	0	0	0
InN_LGE	mThalamus	1.1093590783645	-10.6195477161795	0	0	0	0	1.25345020651293	0	0	0	0.32568971578814	2.39876985742645	1.96847771909211	0.570963233505094	0.932141345404097
ExN_Tha_CALB	mThalamus	-4.60334772591102	-15.7925842914969	0	0	0	1.62628860278596	0	1.62628860278596	1.62628860278596	0	0	3.38759769849058	3.23906284578818	1.62628860278596	0
InN_LGE	mThalamus	1.4067553805877	-10.1389006290823	0	0	0	0	0.833630434905505	0	0	0	0	2.37606295639247	1.1872042938122	0.281725545517928	0.501278075436205
Astro_Tha	mThalamus	9.5707688855697	-3.28019320110383	0	0	0	0	0	0	0	0	0	0	0	0	0
Astro_Tha	mThalamus	9.75792937751305	-3.97554074863496	0	0	0	0	0	0	0	0	0	0	0	0	0
ExN_Tha_PVALB_1	mThalamus	-7.12824148659217	-12.6093786869437	0	0.136236989938753	0.256119329779077	0.703925923613953	0.628992929642026	0.363156121449767	1.01212487992075	0.256119329779077	0.703925923613953	3.07848155826588	2.62784490429572	0.459835712874785	0.459835712874785
InN_LGE	mThalamus	1.0715936946441	-10.8891876850516	0	0	0	0	1.03515443894227	0	0	0	1.03515443894227	2.33990932897151	1.31461347305505	0.645935290956885	0.473236113972103
Micro_1	mThalamus	0.643410198645715	6.42437041660247	0	0	0	0	0	0	0	0	0	0	0	0	1.47200368193716
InN_LGE	mThalamus	1.16475658889306	-11.4008186970145	0	0	0	0	0.70595545499809	0	0	0.294106716017443	0.996814126107769	2.14269754837905	1.40544577403925	0.861922569476635	0.861922569476635
Astro_Tha	mThalamus	9.58963542457116	-3.83557545284334	0	0	0	0	0	0	0	0	0	1.67563051423948	0	0	0
Oligo_1	mThalamus	7.98816161628259	7.24818910022673	0	0	0	0	0	0	1.89721915820551	0	0	0	0	0	0
Oligo_1	mThalamus	7.23316293235314	6.15712321659026	0	0	0	0	0	0	1.7426629433373	0	0	0	0	0	0
OPC_Tha	mThalamus	1.46477668757928	14.1505137767404	0	0	0	0	0	0	0.910273257134524	0	0	1.3787668428104	1.3787668428104	0	0
Oligo_1	mThalamus	6.71667056556237	6.29892838855681	0	0	0	0	0	0	1.46275760086849	0	0	0	0	0	0
Astro_Tha	mThalamus	8.74973445411218	-3.94429337123933	0	0	0	0	0	0	0	0	0	0	0	0	0
InN_LGE	mThalamus	0.0444410669375694	-9.12025629619661	0	0	0	0	0.688961125046896	0	0	0	0.221471231288111	2.21714424002505	1.09302697822711	0.221471231288111	0.556028814262957
InN_LGE	mThalamus	1.5792509841491	-11.2985790882498	0	0	0	0	1.0991125388036	0	0	0	0	2.46453969015643	1.44749277816603	0.693522391620567	1.25329894120932
Astro_Tha	mThalamus	7.70566754813683	-3.4184342537314	0	0	0	0	0	0	0	0	0	3.38957325346575	0	2.72959298432882	0
InN_LGE	mThalamus	-0.544748879713889	-9.20406233409944	0	0	0	0	1.30062273487493	0	0	0	0	2.07268302721502	1.22507580354206	0.428084989129792	0.848350672752001
Astro_Tha	mThalamus	8.48069816108239	-2.71298967937532	0	0	0	0	0	0	0	0	0	0	0	0	0
OPC_Tha	mThalamus	2.65198712821496	14.8773566569894	0	0	0	0	0	0	0	0	0	2.08064997987693	0.876274525054935	0	0
Astro_Tha	mThalamus	9.59104972358239	-4.38899313549104	0	0	0	0	0	0	0	0	0	1.27628745818564	0	0	0
InN_LGE	mThalamus	-1.30183393482673	-9.44336496929231	0	0	0	0	1.19438638674933	0	0	0	0	2.29245943146157	1.04423530719238	0.652644152973066	0.729502221027688
Micro_2	mThalamus	1.1712817477752	2.92984450717864	0	0	0	0	0	0	0	0	0	0	0	0	0
Micro_1	mThalamus	0.0788670706321037	7.84192431827483	0	0	0	0	0	0	0	0	0	0	0	0	1.4168293233109
Astro_Tha	mThalamus	9.55225329871667	-4.38919579128328	0	0	0	0	0	0	0	0	0	1.73339425326688	0	0	0
Astro_Tha	mThalamus	8.27312808509362	-4.80726181606355	0	0	0	0	0	0	0	0	0	1.41920043157068	0	0	0
Micro_1	mThalamus	1.00964968677056	6.56194270511565	0	0	0	0	0	0	0	0	0	0	0	0	1.55273946509042
Oligo_2	mThalamus	8.72998672004235	3.23348892589507	0	0	0	0	0	0	0	0	0	0	0	0	0
Astro_Tha	mThalamus	9.20548873420251	-4.90055357555452	0	0	0	0	0	0	0	0	0	0	0	0	0
InN_LGE	mThalamus	0.036009036259774	-9.57861887554231	0	0	0	0	0.965795304175244	0	0	0	0.701510854631268	2.18953066136821	0.701510854631268	0.341260040946868	0.701510854631268
ExInN_Mix	mThalamus	-2.2497672510575	-17.3213814411551	0	0	0	0	0.239195191477212	0	0.239195191477212	0	0	2.44571800299263	0	0.593702105960685	0.593702105960685
Astro_Tha	mThalamus	7.71340709205163	-4.47205149272981	0	0	0	0	0	0	0	0	0	0	0	1.64122042207886	0
Micro_1	mThalamus	1.08457248683465	7.0344363536447	0	0	0	0	0	0	0	0	0	0	0	1.82110205144729	1.82110205144729
Astro_Tha	mThalamus	10.085231356578	-4.89744125942293	0	0	0	0	0	0	0	0	0	0	0	1.08629897052069	1.08629897052069
InN_LGE	mThalamus	1.23690181251061	-11.3463038120657	0	0	0	0	0.806236797700392	0	0	0	0	1.97370911750722	0	1.0505407556612	0
InN_LGE	mThalamus	-0.983500368637916	-9.7316597614676	0	0	0	0	0.928561571229636	0	0	0	0	2.39339694946623	1.3026452308311	0.568396010855188	1.40160952671018
ExN_Tha_PVALB_1	mThalamus	-5.86631292824256	-13.5047281895072	0.0914956912231637	0.0914956912231637	0.175317175074199	0.929401560579074	0.671985110511175	0.175317175074199	1.03688901748459	0.391406937032006	0.765349072702217	3.42431923516047	3.1160770203968	0.671985110511175	0.62181684486025
Micro_2	mThalamus	1.07987409110558	5.7749410953134	0	0	0	0	0	0	0	0	0	0	0	0	1.99678960862072
Astro_Tha	mThalamus	8.82652621741784	-4.5693176899344	0	0	0	0	0	0	0	0	0	0	0	0	0
Micro_1	mThalamus	0.936644606547478	7.76959956546721	0	0.863624753674632	0	0	0	0	0	0	0	0	0	0	0
ExInN_Mix	mThalamus	-2.40900034431922	-17.2785977039725	0	0	0	0	0	0	0	0	0	2.47547197257124	0.859049058620241	0.374069502331881	0.374069502331881
Astro_Tha	mThalamus	7.73869472022546	-3.15436660389009	0	0	0	0	0	0	0	0	0	0	0	0	0
NeuCyto	mThalamus	13.4187331723739	-0.866761795082715	0	0	0	0	0	0	0	0	0	0	0	0	0
Oligo_3	mThalamus	10.462633662181	5.72700131793914	0	0	0	0	0	0	1.85372908115982	0	0	0	0	1.30611144621984	0
OPC_Tha	mThalamus	1.86252384658349	14.7548199977487	0	0	0	0	0	0	0	0	0	1.44293624254268	1.44293624254268	0	0.961857996810632
Oligo_1	mThalamus	7.75130086417687	7.12308896442351	0	0	0	0	0	0	1.32954458757593	0	0	0	0	0	0
Astro_Tha	mThalamus	8.67950873847497	-4.69161593059602	0	0	0	0	0	0	0	0	0	1.87211955325972	0	0	0
Micro_2	mThalamus	0.936340980486993	3.8376532878488	0	0	0	0	0	0	0	0	0	0	0	0	0
OPC_Tha	mThalamus	2.56051474090112	14.6321050014108	0	0	0	0	0.660206157055172	0	0	0	0	0.660206157055172	2.88107548328871	1.05444529379039	0
InN_LGE	mThalamus	-0.758542127652045	-9.13587271312776	0	0	0	0	1.27563600072528	0	0	0	0.229600912865321	2.33132039961957	2.16824589672146	0.416204327803622	1.20083198862238
OPC_Tha	mThalamus	1.74554019446862	15.3902188624948	0	0	0	0	0	0	0.670633064714548	0	0	1.75394931564381	3.21434042649099	1.57316793425834	1.06847939976449
OPC_Tha	mThalamus	1.45894306178582	13.6395055141061	0	0	0	0	0	0	0	0	0	2.16039887906589	2.79417860972536	0	0
Oligo_1	mThalamus	6.62941031928552	6.51625550647673	0	0	0	0	0	0	0	0	0	0	0	0	1.09277982250542
Oligo_1	mThalamus	6.78673987861169	6.22252334018645	0	0	0	0	0	0	0	0	0	0	0	0	0
InN_LGE	mThalamus	0.581585757689599	-9.88691889385286	0	0	0	0	0.717972989644372	0	0	0	0.30017201511527	1.93896428261084	1.42330571548343	0	0.875620431957947
Astro_Tha	mThalamus	7.893186144786	-4.50576197246614	0	0	0	0	0	0	0	0	0	0	0	0	0
Astro_Tha	mThalamus	9.89058261390221	-4.39460598568025	0	0	0	0	0	0	0	0	0	0	0	0	0
OPC_Tha	mThalamus	1.39814715857995	14.6266938533395	0	0	0	0	0	0	0	0	0	0	1.08338090177065	0	1.59113220953527
ExN_Tha_PVALB_1	mThalamus	-5.75750584129798	-13.6433380756766	0.281729540356485	0	0.281729540356485	0.39752049860384	0.833639636621937	0.281729540356485	0.901944675435837	0	0.760324730105113	3.32673121626402	3.0528709360007	0.833639636621937	0.681206471447587
InN_LGE	mThalamus	-1.26956064228522	-9.01461111644807	0	0	0	0	1.13865924161053	0	0	0	0	1.55064565167794	1.6573053399288	0.425689040989754	0
InN_CGE_PROX1	mThalamus	-11.3102898073624	-8.5466765079886	0	0	0	0	0	0	0	0	0	1.7900947443555	3.2561754554773	0	0
ExN_Tha_PVALB_1	mThalamus	-6.16699165825355	-13.307679048577	0.339005632725141	0	0.339005632725141	0.339005632725141	0.591724734969612	0.793288287633936	0.591724734969612	0.591724734969612	0.793288287633936	3.30434983562021	2.6614610028598	1.10451359334797	0.339005632725141
Oligo_3	mThalamus	10.869920306163	5.67360652347502	0	0	0	0	0	0	0	0	0	0.882374525285047	0	0.882374525285047	0
Micro_1	mThalamus	0.68465518231881	7.06362403293547	0	0	0	0	0	0	0	0	0	0	0	0	0
InN_LGE	mThalamus	-0.540976293129798	-11.7763079319388	0	0	0	0	0.524144735437334	0	0	0	1.00156313490267	2.26308212000714	1.00156313490267	0.709768535019553	0.86627130108005
ExInN_Mix	mThalamus	-2.75295085434425	-16.9520634327323	0	0.564916822689095	0	0	0	0	0	0.564916822689095	0	3.16880465833313	1.39555281176106	0.923704337203771	0.923704337203771
OPC_Tha	mThalamus	2.80118613715661	15.3380328502267	0	0	0	0	0	0	0	0.517418104142686	0	1.47897658064483	2.28339978663682	0.85670243924253	0
InN_LGE	mThalamus	0.567069702105645	-11.9022949848563	0	0	0	0	0.925344168453299	0	0	0	0.668706025777908	2.63499616828664	1.06588950629581	0.846895341921674	1.18909402295047
Micro_1	mThalamus	0.757169299082879	6.76321471591887	0	0	0	0	0	0	0	0	0	0	0	0	0
Micro_2	mThalamus	0.643829994158868	5.49994243045745	0	0	0	0	0	0	0	0	0	0	0	0	0
InN_LGE	mThalamus	1.66899972434533	-11.0440891895682	0	0	0	0	0.935241185012105	0	0	0	0	2.44900515621513	1.68371244647811	0.416037441635877	1.40992684198846
InN_LGE	mThalamus	0.583587996916894	-11.5553940449149	0	0	0	0	0.342819430817851	0	0	0	0	2.26042897782572	0.597642747581782	0	0.800539978536329
Micro_1	mThalamus	1.06137519355309	7.2002078380197	0	0	0	0	0	0	0	0	0	0	0	1.00929977993504	0
ExN_Tha_PVALB_1	mThalamus	-6.84037155632484	-14.5089672718436	0.169322302250315	0	0.314083241727734	0.440514012802681	0.653631220873666	0.169322302250315	0.440514012802681	0	0.745270388776309	3.48842398764089	2.28808939223026	0.653631220873666	0.314083241727734
Astro_Tha	mThalamus	9.48962359900964	-3.5380791340262	0	0	0	0	0	0	0	0	0	0	0	0	0
Astro_Tha	mThalamus	9.83818393226159	-4.20247160533967	0	0	0	0	0	0	0	0	0	0	0	1.85919780513569	0
Micro_2	mThalamus	1.18325226779473	2.87244285007414	0	0	0	0	0	0	0	0	0	0	0	0	0
Micro_2	mThalamus	1.09527891154778	3.1109310474008	0	0	0	0	0	0	0	0	0	0	0	0	2.90532370541378
ExN_Tha_CALB	mThalamus	-4.53286642555701	-16.1521786365897	0	0	0	0	0.995586059086549	0.293610951979527	1.48446858750469	0.704969995083146	0	3.33076407894334	3.24145354123895	0.293610951979527	0.293610951979527
Micro_1	mThalamus	0.855755262332085	6.99673236270842	0	1.41896290566974	0	0	0	0	0	0	0	0	0	0	1.41896290566974
OPC_Tha	mThalamus	2.59236078734887	15.3249608363718	0	0	0	0	0	0	0	0	0	1.2408677405542	2.02238194957159	0	0.970428689693086
ExN_Tha_PVALB_2	mThalamus	-2.18822366718757	-14.6802271519095	0	0	0.509601959003811	0	0.691617365502202	0.286917457464645	0	0	0.691617365502202	3.08811986354746	0.691617365502202	0.509601959003811	0
InN_LGE	mThalamus	1.32495909209741	-10.6515358601004	0	0	0	0	0.721139343798952	0	0	0	0	2.49288640405908	1.21720812375891	0.58365672495207	1.21720812375891
InN_LGE	mThalamus	0.741907827811364	-10.0497234974295	0	0	0	0	1.0650728542847	0	0	0	0.538184264045858	2.20601514943922	1.14380284601808	0.388835996033748	0.979610650449281
Micro_2	mThalamus	1.05088453765405	3.52246631046233	0	0	0	0	0	0	0	0	0	0	0	0	0
Micro_1	mThalamus	0.919885806994561	7.59305585285124	0	0	0	0	0	0	0	0	0	0	0	0	1.21149163673996
Micro_2	mThalamus	0.822114639239434	5.54479850192961	0	0	0	0	0	0	0	0	0	0	0	0	0
Astro_Tha	mThalamus	8.75758033271325	-5.07947956661287	0	0	0	0	0	0	0	0	0	2.02271385890001	0	0	0
Astro_Tha	mThalamus	9.2404237317611	-5.01963316539827	0	0	0	0	0	0	0	0	0	1.48666297180747	0	0	0.997375385871217
OPC_Tha	mThalamus	2.04894762511742	14.9715482081979	0	0	0	0	0	0	0.612646492571557	0	0	1.80366353809641	2.33198795237602	0	0.612646492571557
OPC_Tha	mThalamus	1.98707323546899	15.4622145976633	0	0	0	0	0	0	0	0	0	1.39013159700266	2.48959460883673	0.695706973159051	0
Micro_1	mThalamus	1.31565814490807	7.22382415195403	0	0	0	0	0	0	0	0	0	0	0	0	1.95055305548125
Astro_Tha	mThalamus	8.47764735694421	-5.07332264522615	0	0	0	0	0	0	0	0	0	1.90813827921168	0	1.35332273838156	1.35332273838156
Micro_1	mThalamus	1.12659662242425	7.40937961002288	0	0	0	0	0	0	0	0	0	0	0	1.18483510914835	0
ExN_Tha_PVALB_1	mThalamus	-6.06923956398475	-13.9092405949027	0	0.134864227168919	0.543432391482595	0.893559925076635	0.832662388631851	0.359870767441932	0.543432391482595	0.134864227168919	1.23967302906935	3.33218027443259	3.31133816490817	0.543432391482595	0.767814474181113
ExN_Tha_PVALB_1	mThalamus	-7.18587059502113	-13.2554472599417	0.252879723770453	0	0.541929422766395	0.891441295018	1.14992716245165	0.622287471123101	1.14992716245165	0.541929422766395	0.622287471123101	3.24822649123119	2.66579453178051	0.765892653113442	0.252879723770453
InN_LGE	mThalamus	-0.110044754786369	-9.42321955303254	0	0	0	0	0.625598065903937	0	0	0	0.457156298673242	2.5330231752894	1.19945350833487	0	0.769715320956424
InN_LGE	mThalamus	-0.594486035151359	-9.78607927898469	0	0	0	0	0.576619499202525	0	0	0	0.940015789824518	2.17476413067181	1.12493905161861	0.418715124387453	0.832917036058058
Astro_Tha	mThalamus	7.11311297889245	-4.27650391201082	0	0	0	0	0	0	0	0	0	0	0	1.80947696635039	0
OPC_Tha	mThalamus	1.97390418525231	14.7610017146677	0	0	0	0	0	0	0	0	0	1.24241374783911	0.802890096214835	0	0
Astro_Tha	mThalamus	7.24060826774133	-5.05990206340852	0	0	0	0	0	0	0	0	0	0.994468567443373	0	0	0
InN_LGE	mThalamus	-0.851461119694587	-9.03217302898469	0	0	0	0	1.12743850998155	0	0	0	0.23187900131942	2.81289230165769	1.59219147665867	0.578242055642101	0.41998208404824
ExN_Tha_PVALB_1	mThalamus	-5.96560139183509	-14.7349899921805	0.519935355775578	0	0	1.21986078510004	0.519935355775578	0	0.860286501455381	0	0.860286501455381	3.44506726848886	3.08184240123404	0.704521437624398	0.293385372612304
Astro_Tha	mThalamus	9.30242496009362	-4.23171555141511	0	0	0	0	0	0	0	0	0	1.73936624826402	0	1.20802466423685	0
InN_LGE	mThalamus	0.136216216044549	-9.22451960186067	0	0	0	0	0.825816259010182	0	0	0.168384906924162	0.168384906924162	2.35483450292737	0.550181755702064	0.825816259010182	1.16337085601627
ExN_Tha_PVALB_1	mThalamus	-7.65792078499305	-14.044586053887	0.173603869403092	0	0.173603869403092	0.995566933852479	1.34645199763759	0.995566933852479	1.60568469329346	0.173603869403092	0.666762757168823	3.26632048058186	2.99365131865758	0.922938162295648	0.564368457249971
OPC_Tha	mThalamus	2.5541968869735	14.6150533046335	0	0	0	0	0.600322596883366	0	0.600322596883366	0	0	0.97282735181874	0	0.600322596883366	0.97282735181874
OPC_Tha	mThalamus	2.52798061843407	15.3992492045969	0	0	0	0	0	0	0	0	0	0	1.82895755035911	0	0
InN_LGE	mThalamus	-1.38856024269569	-9.50124727825227	0	0	0	0	0.915653705640858	0	0	0.318164224044877	1.17791993004449	2.1822961105593	1.47508741152104	0	1.28708541286211
OPC_Tha	mThalamus	1.24914389129174	13.6820260371774	0	0	0	0	0	0	0	0	0	0	1.09106957724306	1.09106957724306	1.09106957724306
Astro_Tha	mThalamus	6.31269746299279	-3.84880076984468	0	0	0	0	0	0	0	0	0	2.24785437195001	0	0	0
Micro_1	mThalamus	0.552326374011163	8.41747201343474	0	0.664620310774072	0	0	0	0	0.664620310774072	0	0	0	0	1.0603927100498	0
Micro_2	mThalamus	0.901608519511346	4.85999883075652	0	0	0	0	0	0	0	0	0	0	0	0	2.25699340106876
InN_LGE	mThalamus	-1.14123523954856	-10.9595688496024	0	0	0	0	0.882893869357942	0	0	0	1.01969832981234	1.7242176123458	0.535875237978763	0.724362367506749	1.7242176123458
ExN_Tha_PVALB_1	mThalamus	-5.62493891243446	-14.2878588352591	0	0	0	0.500270908028324	0.922163570448216	0.19588690308837	0.832185368074753	0.359615674498682	1.08095869324367	3.21095760009082	2.78174993845043	0.500270908028324	0.832185368074753
ExInN_Mix	mThalamus	-2.79289621834266	-16.9427441273123	0.389818394214278	0.981514292666569	0	0	0.539453245974094	0	0	0	0.981514292666569	2.28433791265411	2.28433791265411	0.669584334272212	0.669584334272212
InN_LGE	mThalamus	-1.54136795525062	-11.7998045597464	0	0	0	0	1.15032054420998	0	0	0	1.15032054420998	2.71036985400285	0.542170289124343	0	0.7321768688365
InN_LGE	mThalamus	-0.412814043207046	-8.90156923870149	0	0	0	0	0.727681064326257	0	0	0	0	2.1135850352449	1.48724258397553	0.727681064326257	1.33044145883102
Astro_Tha	mThalamus	9.16797881598962	-3.46115266422334	0	0	0	0	0	0	0	0	0	0	0	0	0
OPC_Tha	mThalamus	2.58354764457238	13.9268485393136	0	0	0	0	0	0	0	0	0	0	1.08831924450702	0	1.59707348448586
Astro_Tha	mThalamus	9.68809180732262	-3.60008346180024	0	0	0	0	0	0	0	0	0	0	0	0	0
ExInN_Mix	mThalamus	-2.78486103538978	-17.4200543079764	0	0.243074580103692	0	0	0.243074580103692	0	0	0	0.601849083561455	1.73656088913853	1.6346095978064	0.438466163348839	0.243074580103692
Astro_Tha	mThalamus	8.63080649848473	-3.25927840808931	0	0	0	0	0	0	0	0	0	0	0	0	0
InN_LGE	mThalamus	-0.84287167314994	-12.3175886783988	0	0	0	0	0.974005828485231	0	0	0	0	2.30925583721537	0	0.601177935209529	1.24496095714796
Micro_1	mThalamus	0.990355901675347	7.43952477832732	0	0	0	0	0	0	0	0	0	0	0	0	1.25886777432624
OPC_Tha	mThalamus	2.07079248900903	15.2816201533884	0	0	0	0	0	0	0	0	0	0	2.88331632294268	0.689418152000079	0.689418152000079
Astro_Tha	mThalamus	5.60504489417565	-3.83241736034456	0	0	0	0	0	0	0	0	0	2.17064958686835	0	0	0
Astro_Tha	mThalamus	8.07044558997643	-2.67159401516023	0	0	0	0	0	0	0	0	0	0	0	0	0
ExN_Tha_PVALB_1	mThalamus	-6.14546198372352	-13.5701254520804	0.297428662709239	0.109270558650733	0.455727546622768	0.109270558650733	0.455727546622768	0.379707156730116	0.6542571019463	0	0.379707156730116	3.11246249228901	2.920499137047	0.592358838719496	0.109270558650733
InN_CGE_LAMP5	mThalamus	7.64533238883508	-14.714492670098	0	0	0	0	0	0	0	0	1.02881652673257	1.70372611974273	1.30742138103323	0	0
OPC_Tha	mThalamus	0.918862514453057	14.8293744411081	0	0	0	0	0	0	0.853439914245068	0	0	1.61802626366665	2.04621361751363	0.853439914245068	0
ExN_Tha_PVALB_1	mThalamus	-7.16571135048377	-13.1090716038138	0	0.104020028471999	0.363594449319959	0.363594449319959	0.930082191920899	0.363594449319959	0.972421575247545	0.104020028471999	0.740138960699947	3.45267369263375	2.67301624884726	0.791112680124705	0.284327479254954
Micro_1	mThalamus	0.802659683184747	6.27693856616912	0	0	0	0	0	0	0	0	0	0	0	0	1.98397064027438
Micro_1	mThalamus	0.67156719441903	8.1145202006906	0	0	0	0	0	0	0	0	0	0	0	0	1.42721136300329
OPC_Tha	mThalamus	1.91639905448449	14.6052209224313	0	0	0	0	0	0	0.989239731520323	0	0	0	2.0485643031154	0	0
Micro_1	mThalamus	0.82189815516961	6.85978473087248	0	0	0	0	0	0	0	0	0	0	0	0	0
OPC_Tha	mThalamus	2.76512675757897	15.2030745830148	0	0	0	0	0	0	0	0	0	1.12735029266859	1.41856723447202	0	1.12735029266859
Micro_1	mThalamus	0.607786767439965	8.46971238513884	0	0	0	0	0	0	0	0	0	0	0	0	1.02461879926998
Micro_1	mThalamus	0.879001193003777	8.28422273059783	0	0	0	0	0	0	0	0	1.31361838758028	0	0	0	1.31361838758028
InN_LGE	mThalamus	1.13188081260217	-11.7191437397391	0	0	0	0	0.755227312600599	0	0	0	0.755227312600599	2.12017779728856	1.38835570923849	0.839889520466975	1.43419597949897
InN_LGE	mThalamus	-1.40535754684913	-8.94088446239534	0	0	0	0	1.4782771034756	0	0	0	0	2.37332104545074	1.73252286072522	0.352888851276132	0.990541363589211
Astro_Tha	mThalamus	9.28106551642907	-5.10093866924348	0	0	0	0	0	0	0	0	0	0	0	1.5399476131621	0
Astro_Tha	mThalamus	7.77385192389977	-5.33369194606843	0	0	0	0	0	0	0	0	0	0	0	0	0
Oligo_2	mThalamus	6.55643611426843	2.89382565875945	0	0	0	0	0	0	0	0	0	0	0	2.62022784104085	0
Astro_Tha	mThalamus	8.8572450208236	-5.08045946697297	0	0	0	0	0	0	0	0	0	0	0	0	1.60911798921294
ExN_Tha_PVALB_1	mThalamus	-7.98237175468909	-13.761855951348	0.18735199920216	0	0.543010734570877	1.61303322594989	0.708163222352493	0.543010734570877	1.01212433340775	0.269322774236483	0.345080421926606	3.13755887159583	2.93510478632645	0.708163222352493	0.481286746529161
InN_LGE	mThalamus	1.05504196162713	-11.5791214619071	0	0	0	0	1.01215806226568	0	0	0	0.405756987605702	2.56575743053992	1.32239786245848	0.559991045929694	1.17926111235926
NeuCyto	mThalamus	13.4638190793563	-1.25768064598146	0	0	0	0	2.52526876846663	0	0	0	0	0	0	0	0
Astro_Tha	mThalamus	8.58685164924157	-3.5333593998343	0	0	0	0	0	0	0	0	0	0	0	0	0
Astro_Tha	mThalamus	9.01035743232262	-3.68484007457795	0	0	0	0	0	0	0	0	0	0	0	0	0
OPC_Tha	mThalamus	0.892527036624078	14.7026397075265	0	0	0	0	0	0	0	0	0	1.01723472939674	2.45042047371683	0	1.51095887529269
OPC_FrC	mThalamus	-0.462722964329597	14.5327912654489	0	0	0	0	0	0	0	0	0	2.21215397718262	2.21215397718262	0	0
Astro_Tha	mThalamus	9.89503913398278	-3.47203122715059	0	0	0	0	0	0	0	0	0	0	0	0	0
Astro_Tha	mThalamus	10.0073199796249	-4.47378193477693	0	0	0	0	0	0	0	0	0	0	0	0	0
OPC_FrC	mThalamus	-0.116700254125472	14.3363438930124	0	0	0	0	0	0	0	0	0	0	0	0	0
ExN_Tha_PVALB_1	mThalamus	-7.50579590324866	-13.2424496326834	0.124122467868018	0	0.333943001642047	1.09270075858258	0.654968359263577	0.507282900904534	0.507282900904534	0.124122467868018	0.333943001642047	2.85573199514978	2.76009257501152	0.507282900904534	0.234525751695729
InN_LGE	mThalamus	-0.989905006928321	-12.3000048313529	0	0	0	0	0.563968105148191	0	0	0	1.18567627768718	2.31170318142378	0.563968105148191	0.563968105148191	0.563968105148191
InN_LGE	mThalamus	0.446397714572076	-9.33175646404329	0	0	0	0	1.49163507153217	0	0	0	0.866151537068364	2.33212082112539	1.32321747463431	0	0.52406042675146
OPC_Tha	mThalamus	0.89716511245263	14.3333789195627	0	0	0	0	0	0	0	0	0	1.11377229747066	3.15717451888902	0	1.11377229747066
InN_LGE	mThalamus	-0.187513980759259	-9.1866272602469	0	0	0	0	1.70241436889221	0	0	0	0	2.00286504198279	1.57818536893	0.825074723602493	0.825074723602493
Micro_1	mThalamus	0.517180554823998	8.25783265491423	0	0	0	0	0	0	0	0	0	0	0	1.26221781358989	1.26221781358989
InN_LGE	mThalamus	1.45748131747735	-11.1789377842337	0	0	0	0	0.71010575554832	0	0	0	0.416802719108542	2.40545861347824	1.03313507208723	0.229961531153839	1.27690237993255
Astro_Tha	mThalamus	9.89111285682214	-4.22996842006746	0	0	0	0	0	0	0	0	0	0.899842169890196	0	0.899842169890196	0.899842169890196
Micro_1	mThalamus	0.710621170954827	7.7198554362863	0	0	0	0	0	0	0	0	0	0	0	0	1.26888679830406
Astro_Tha	mThalamus	8.29204707618249	-4.29249846080842	0	0	0	0	0	0	0	0	0	0	0	0	0
ExN_Tha_CALB	mThalamus	-4.8146185350846	-15.5080851231009	0.756295323361383	0.224097630072966	0	0	0.919150241686269	0.813578190670633	1.21974824269075	0.118313191785826	1.21974824269075	3.07839169261317	1.89489445068803	0.919150241686269	0.756295323361383
Astro_Tha	mThalamus	9.25857215400231	-4.81878315548005	0	0	0	0	0	0	0	0	0	2.63679045589852	0	0	0
InN_LGE	mThalamus	-0.754569180054542	-9.05725370983186	0	0	0	0	0.933218971868837	0	0	0	0.707273872808973	2.14499461055404	0.618986465790177	0.414905041728805	0.522142897544218
InN_LGE	mThalamus	0.467620723204736	-9.47825514415803	0	0	0	0	0.647483314515244	0	0	0	0	2.26715455150499	1.53534009832733	0.647483314515244	1.18687197231037
Astro_Tha	mThalamus	7.58676438804162	-3.61954723934236	0	0	0	0	0	0	0	0	0	0	0	0	0
InN_LGE	mThalamus	0.989902787165765	-10.9297302875906	0	0	0	0	0.820990734021303	0	0	0	0.147638494391997	2.48302757857886	0.748419439030931	0.276257765413057	0.670166541949871
InN_LGE	mThalamus	-0.73559958462226	-11.2438038502127	0	0	0	0	0.680844970701564	0	0	0	0.281549885449219	2.34471320607424	0.680844970701564	0.965427696810025	0.281549885449219
ExN_Tha_CALB	mThalamus	-3.82181853775489	-16.2848347340018	0.275373525462547	1.06544672357136	0	0.668376696280084	1.2630471037719	0.668376696280084	0.9497690746136	1.00927963212963	1.11862613840276	3.02027293575645	1.99340021526723	0.275373525462547	0.14713578622861
Astro_Tha	mThalamus	9.36954360480798	-4.70426451305452	0	0	0	0	0	0	0	0	0	1.88125508953146	0	0	0
Astro_Tha	mThalamus	7.67567115302575	-4.49157177547517	0	0	0	0	0	0	0	0	0	0	0	0	0
Astro_Tha	mThalamus	7.92754416938317	-4.1351991806418	0	0	0	0	0	0	0	0	0	0	0	0	0
Micro_1	mThalamus	0.938313655810479	7.26073134799895	0	0	0	0	0	0	0	0	0	0	0	0	1.32852352488534
OPC_Tha	mThalamus	2.93334870810998	14.9756041850656	0	0	0	0	0	0	0	0	0	0.951980904669564	2.27722649349112	0.951980904669564	0.585238081171572
ExN_Tha_CALB	mThalamus	-5.22187370781409	-14.6380022678763	0	0.393390770606533	0	0	0.988421939322134	0.215916457557156	0.544064691623947	0	0.674980559433909	3.06734986857965	2.62270514602114	0.790724557889982	0.215916457557156
Micro_2	mThalamus	0.990972571330193	4.1074229564279	0	0	0	0	0	0	0	0	0	0	0	0	0
InN_CGE_LAMP5	mThalamus	7.69121127601159	-14.5746554050833	0	0	0	0	0	0	0	0	0	2.18756465830869	1.83667752136551	0	1.291386368958
Astro_Tha	mThalamus	7.93716865058434	-4.62692104915681	0	0	0	0	0	0	0	0	0	0	0	0	0
InN_LGE	mThalamus	1.20711856360925	-11.1672829304129	0	0	0	0	0.940856330337845	0	0	0	0	1.98082189245095	1.53580729096118	0.940856330337845	0.419187095525145
OPC_Tha	mThalamus	2.32376890655053	14.2778312053293	0	0	0	0	0	0	1.75337015235932	0	0	0.952176310247358	2.35594182037417	0	0
Astro_Tha	mThalamus	7.1372628736068	-4.73681007961336	0	0	0	0	0	0	0	0	0	1.45239160952753	0	0	0
InN_LGE	mThalamus	-0.150410786015865	-9.6090954456717	0	0	0	0	1.040373071194	0	0	0	0	2.18954872052046	0	0.476290639231424	0.476290639231424
ExInN_Mix	mThalamus	-2.72662348274696	-17.1962326679617	0.192668790965151	0.192668790965151	0	0	0.192668790965151	0	0	0	0	2.50646431631608	1.87556580858687	0.615144864850588	0.615144864850588
Oligo_2	mThalamus	9.29043536658776	4.24652255435881	0	0	0	0	0	0	0	0	0	0	0	0	0
Astro_Tha	mThalamus	6.91358237739098	-4.65382944683137	0	0	0	0	0	0	0	0	0	1.53507218954632	0	0	0
OPC_Tha	mThalamus	1.46383481498254	14.6615725841135	0	0	0	0	0	0	0	0	0	1.6112002391609	1.6112002391609	1.10008110986956	0
Astro_Tha	mThalamus	8.64644580359948	-4.25667654613557	0	0	0	0	0	0	0	0	0	0	0	1.39384156675527	0
ExN_Tha_PVALB_1	mThalamus	-7.60916037086951	-13.4798668537528	0	0	0.411890030508499	1.26648046584993	0.886685406017964	0.70276915031309	0.70276915031309	0.266816680688728	0.752015202298278	3.07696830440234	2.7259369729144	0.477228772223983	0.266816680688728
Micro_1	mThalamus	0.623920850710992	7.87924588581023	0	0	0	0	0	0	0	0	0	0	0	0	0.893227382943232
ExN_Tha_CALB	mThalamus	-4.53694242958533	-15.7044609699637	0	0.592193734083251	0	0.96160838261553	0.96160838261553	0	0.592193734083251	0.592193734083251	0	2.79429238303469	2.57408088052407	0.592193734083251	0.96160838261553
InN_LGE	mThalamus	1.51296656604302	-11.0721291218192	0	0	0	0	0.649497430959885	0	0	0	0.925962726547951	2.189007123524	0.476059579641794	0.266095341327032	0.476059579641794
Micro_1	mThalamus	1.15697436805261	6.71013654132781	0	0	0	0	0	0	0	0	0	0	0	0	1.99021672505133
Astro_Tha	mThalamus	9.63968711371911	-4.90694414714876	0	0	0	0	0	0	0	0	0	0	0	1.11638993151452	0
Astro_FrC	mThalamus	1.92664056296838	-4.3111218128592	0	0	0	0	0	0	0	0	0	2.30413455909869	0	0	0
InN_LGE	mThalamus	1.04824047561181	-10.8887470875174	0	0	0	0	0	0	0	0	0	1.99789063329586	0.952958795268657	0.952958795268657	1.43192314015944
OPC_Tha	mThalamus	1.44700997348321	14.227386602363	0	0	0	0	0	0	0	0	0	1.68189424633814	0.899582495206409	0	0
Astro_Tha	mThalamus	9.14373450751794	-5.25536953548494	0	0	0	0	0	0	0	0	0	0	0	0	0
Oligo_1	mThalamus	6.14361243720544	4.94073832889495	0	0	0	0	0	0	0	0	0	0	0	0	0
ExN_Tha_PVALB_1	mThalamus	-7.67719120506751	-12.9701288853079	0	0	0.13901691987407	1.40055288245447	0.677745699713112	0.714911021860269	0.513509585365029	0.0719222302178596	0.750744435828307	2.95078409570134	2.70437152904388	0.998847475541124	0.513509585365029
Micro_1	mThalamus	0.285223715262536	7.39028800388274	0	0	0	0	0	0	0	0	0	0	0	0	0
Micro_2	mThalamus	0.948422603564385	5.1181126918405	0	0	0	0	0	0	0	0	0	0	0	2.10090958871987	2.73093319654561
OPC_Tha	mThalamus	2.8881881761123	14.4054719295114	0	0	0	0	0.876601961380357	0	0	0	0	0.876601961380357	0	0	0
Oligo_3	mThalamus	12.7273536252548	3.92328799625334	0	0	0	0	0	0	1.17129873615663	0	0	0	0	0	1.17129873615663
Oligo_1	mThalamus	8.66054397101891	5.64139855762419	0	0	0	0	0	0	0	0	0	0	0	1.62628860278596	0
ExInN_Mix	mThalamus	-2.42207760338294	-17.2145908985526	0	0.346126932545615	0	0	0	0	0	0	0	2.84081375969286	1.12099660340954	0.602765075221005	0.806808891652942
Oligo_1	mThalamus	7.71296220298303	5.1508013095468	0	0	0	0	0	0	2.14893933617676	0	0	0	0	0	0
Astro_Tha	mThalamus	8.46622519965661	-4.34740769008699	0	0	0	0	0	0	0	0	0	0	0	0	2.10280065697647
ExN_Tha_CALB	mThalamus	-4.34446568016517	-16.0392683658988	0.449197521597211	0.75804890479848	0.173127799446969	0.563079613328593	1.24046904000985	0.92113673492776	1.12466935645794	0.320659371412124	0.84291384687082	3.09017861152947	2.44971209603996	0.665308380168299	0.563079613328593
InN_LGE	mThalamus	0.751553051428918	-9.38139616588655	0	0	0	0	1.28635067890949	0	0	0	0	2.18139557203346	0.255464749223418	0.255464749223418	0.898252010622868
ExInN_Mix	mThalamus	-2.56678599838721	-17.284205308953	0	0	0	0	0	0	0	0	0	2.41267185879205	0	0.755795859475524	0.447663907080145
Oligo_1	mThalamus	6.58638148780358	6.49312699695525	0	0	0	0	0	0	0	0	0	0	0	0	0
Oligo_2	mThalamus	9.03289371009362	2.65840090175566	0	0	0	0	0	0	3.06182889793696	0	0	0	0	0	0
Astro_Tha	mThalamus	6.67522387977136	-3.17140947918001	0	0	0	0	0	0	0	0	0	0	0	0	0
InN_LGE	mThalamus	-0.99012017969596	-8.5504492435843	0	0	0	0	0.84587816183464	0	0	0	1.23499915012382	2.43523606624259	1.09695577761074	0.366960577519859	0.509832046451365
OPC_Tha	mThalamus	1.83059959884179	14.7764293040842	0	0	0	0	0	0	0	0	0	1.06822856811517	1.75363334940268	0.670446374790753	0.670446374790753
ExN_Tha_PVALB_1	mThalamus	-7.28673929695594	-14.2640007648856	0.0596946294619352	0.116025656728459	0.169352004030646	0.440581951680626	0.881609790919664	0.31413463886014	1.22347578544121	0.268164114510472	0.621206823602983	3.10934195389277	2.62427483565955	0.829319728534271	0.358084428161403
Micro_1	mThalamus	0.343309931712273	7.34771264453826	0	0	0	0	0	0	0	0	0	0	0	0	0
OPC_Tha	mThalamus	2.84583526130212	14.8474150981515	0	0	0	0	0	0	0.788610118744455	0	0	1.75808967973231	2.24095994080559	0	1.22397311449707
ExInN_Mix	mThalamus	-2.63432712082374	-17.1936825428397	0	0	0	0	0	0	0	0	0	2.23798874654672	0.261662312205942	0.468862706470918	1.02766275186828
Micro_1	mThalamus	1.2480742263366	6.2898861255258	0	0	0	0	0	0	0	0	0	0	0	0	0
Astro_Tha	mThalamus	9.28054004188073	-3.9640394363791	0	0	0	0	0	0	0	0	0	0	0	0	0
Astro_Tha	mThalamus	8.82647948737634	-3.08768688777986	0	0	0	0	0	0	0	0	0	0	0	0	2.2291402508381
InN_LGE	mThalamus	-0.943778462452766	-9.38887678722444	0	0	0	0	0.838407238631192	0	0	0	0.628672832854012	2.23148032794999	0.628672832854012	0	0
Astro_Tha	mThalamus	7.61223464484704	-2.90040575603547	0	0	0	0	0	0	0	0	0	0	0	0	0
Astro_Tha	mThalamus	8.75611453528893	-5.00754200557771	0	0	0	0	0	0	0	0	0	1.2442571049076	0	0	0
OPC_Tha	mThalamus	0.572959117846612	12.8667241420358	0	0	0	0	0	0	0	0	0	2.26006279827446	2.26006279827446	0	0
Micro_1	mThalamus	0.352886431174401	8.14542497058806	0	0	0	0	0	0	0	0	0	0	0	0	1.29100395438662
InN_LGE	mThalamus	0.0392458664943016	-9.10794149974885	0	0	0	0	1.07984345112278	0	0	0	0.534730754940723	2.17212035377516	0.534730754940723	0.162753975575841	0.951937492909276
Oligo_3	mThalamus	12.7246518659164	4.25768626590666	0	0	0	0	0	0	0	0	0	0	0	0	0
OPC_Tha	mThalamus	1.94229870315087	13.97334493061	0	0	0	0	0	0	0	0	0	0	2.00249545130764	1.14289688461987	0
OPC_Tha	mThalamus	0.962325983004693	13.9190999354928	0	0	0	0	0	0	0	0	0	1.45364654314938	0	0	0
Astro_Tha	mThalamus	9.80725532050622	-5.20539700130525	0	0	0	0	0	0	0	0	0	1.4935867112408	0	1.00302582760771	0
ExN_Tha_PVALB_1	mThalamus	-7.45314926628577	-12.6665257130057	0	0	0.34282536495629	1.40288600507938	0.969145300449209	0.539771449654649	1.14640009004151	0	0.539771449654649	3.14346480552853	3.39890410549377	0.539771449654649	0.539771449654649
OPC_Tha	mThalamus	1.70427804465783	14.3325406398385	0	0	0	0	0	0	0	0	0	1.55819396201845	1.55819396201845	0	0
InN_LGE	mThalamus	0.129516147332314	-9.12300764659944	0	0	0	0	0	0	0	0	0.288853522673604	2.23776968601652	1.20724941296142	0.288853522673604	0.288853522673604
InN_LGE	mThalamus	-1.69662398819434	-11.2581318531424	0	0	0	0	0.444036325350654	0	0	0	1.17432207242787	2.37790353752639	0	0.444036325350654	0.874413092176326
Astro_Tha	mThalamus	8.26126246924889	-2.7360645447165	0	0	0	0	0	0	0	0	0	0	0	0	0
Astro_Tha	mThalamus	9.06315951819909	-3.80401407817903	0	0	0	0	0	0	0	0	0	0	0	0	0
OPC_Tha	mThalamus	2.40750079627526	14.3249503459543	0	0	0	0	0	0	0	0	0	1.47234876673396	1.70097431041262	0.751331570332824	0.751331570332824
OPC_Tha	mThalamus	1.73051505561364	14.4459344234079	0	0	0	0	0	0	0	0	0	2.05851608632574	2.35783718941589	0	0.861567199051115
Astro_Tha	mThalamus	10.099316172557	-4.3346255932242	0	0	0	0	0	0	0	0	0	0	0	0	1.65734828890932
OPC_Tha	mThalamus	3.04323177810204	14.7690030421823	0	0	0	0	0	0	0	0	0	1.17368515394109	0	0.749973558692144	0
InN_LGE	mThalamus	1.55515223021996	-11.0863865528494	0	0	0	0	1.05407980161626	0	0	0	0.484344797702963	1.93435165555549	1.67929570351524	0.271213911417357	1.33605324296566
Astro_Tha	mThalamus	7.7472801732589	-3.49768673519197	0	0	0	0	0	0	0	0	0	2.32401285607585	0	0	0
InN_LGE	mThalamus	-0.325750343246337	-8.93927370647493	0	0	0	0	1.1157687412157	0	0	0	0	2.57569812587008	1.75575190057984	0.414080126913731	1.05810990457728
Astro_Tha	mThalamus	8.37995677466882	-2.86736117939058	0	0	0	0	0	0	0	0	0	0	0	2.20652281151541	0
Astro_Tha	mThalamus	9.54406219001305	-4.31326758007112	0	0	0	0	0	0	0	0	0	1.19921061401469	0	0	1.19921061401469
InN_LGE	mThalamus	1.33227687354577	-10.8287848148734	0	0	0	0	1.13616439929613	0	0	0	0.162317122131474	2.12844526088907	1.19120103930811	0.424417423192673	1.01607522068269
InN_LGE	mThalamus	0.869792990641717	-10.1537932072073	0	0	0	0	0.770377107175447	0	0	0	0.135468048830325	2.0929200265679	1.97936180537365	0.835364141503531	0.700871402740621
Astro_Tha	mThalamus	7.21801906104577	-3.57714401821199	0	0	0	0	0	0	0	0	0	0	0	0	0
OPC_Tha	mThalamus	1.85335522170556	14.4019748057931	0	0	0	0	0	0	0	0	0	1.27257495441284	1.27257495441284	0.826373335136585	0
Oligo_3	mThalamus	12.4540477323104	4.28945983310637	0	0	0	0	0	0	2.11531206598792	0	0	0	0	1.23277142134787	0.795415901610925
OPC_Tha	mThalamus	1.96272831435693	15.5357495631784	0	0	0	0	0	0	0	0	0	0.945869413204963	1.74486937309643	0	0
OPC_Tha	mThalamus	2.91786461349023	14.5681153621286	0	0	0	0	0	0	0.874722747017178	0	0	1.88598438812413	0.874722747017178	0.874722747017178	0
Micro_1	mThalamus	0.877578906970147	8.0753823604196	0	0	0	0	0	0	0	0	0	0	0	0	1.02852781916606
OPC_Tha	mThalamus	1.95469885344994	14.1610032405466	0	0	0	0	0	0	0	0	0	1.82597986902565	0	0.713819618145323	0
ExN_Tha_CALB	mThalamus	-3.76206154350745	-16.2512119923026	0.375852367635615	0.56553360582878	0	0.265555132796421	0.924565905858559	0.265555132796421	0.795983069116815	0.56553360582878	1.53683647660319	2.66603368601704	1.81980107206879	0.56553360582878	0.375852367635615
Astro_Tha	mThalamus	8.23851542945397	-3.22902475933137	0	0	0	0	0	0	0	0	0	0	0	0	0
ExN_Tha_PVALB_1	mThalamus	-7.22859186653602	-12.6926230106741	0	0	0.436769386775095	1.22667595939202	1.12533751405255	0.739743622196395	0.929624451355219	0.284140410370275	0	3.40213204968129	3.28623007010541	0.50515292793779	0.363364027024038
Micro_2	mThalamus	1.22960989947808	6.06804240604338	0	0	0	0	0	0	0	0	0	0	0	0	0
Astro_Tha	mThalamus	9.26828437324059	-3.7801343117148	0	0	0	0	0	0	0	0	0	1.75205563971062	0	0	0
ExN_Tha_PVALB_2	mThalamus	-1.46118719105231	-15.251038423577	0	0	0	0	0.974450690864298	0	0.741845689901395	0.438192843094586	0	2.92299600458776	1.32162752087085	0.741845689901395	0.438192843094586
Astro_Tha	mThalamus	7.13476377006066	-5.04466759304109	0	0	0	0	0	0	0	0.849513504498643	0	0.849513504498643	0	0.849513504498643	1.30210204380004
Micro_1	mThalamus	-0.178507808340665	7.49670995136199	0	0	0	0	0	0	0	0	0	0	0	0	0
InN_LGE	mThalamus	-0.52532172922599	-11.6197956715018	0	0	0	0	1.13927280849917	0	0	0	0.265052453797817	2.62081862488934	0.647363963266349	0.923265049634374	0.794799655381329
Micro_2	mThalamus	0.731141142802361	5.42169440647063	0	0	0	0	0	0	0	0	0	0	0	0	0
NeuCyto	mThalamus	13.1741786527206	-0.487011602917341	0	0	0	0	0	0	0	0	0	0	0	0	0
OPC_Tha	mThalamus	1.85995584006799	15.5097876872629	0	0	0	0	0	0	0	0	0	1.17709096358427	2.50345066941363	0.752575997460576	0
Oligo_2	mThalamus	8.04208617682946	2.96428669353423	0	0	0	0	0	0	0	0	0	0	0	0	0
InN_LGE	mThalamus	0.259561442093972	-9.32837950328889	0	0	0	0	1.31315969623395	0	0	0	1.12839576456299	2.19105429293709	1.82885224668747	0.189850999229609	0.901577429638303
Astro_Tha	mThalamus	9.40295367713464	-3.45963679889741	0	0	0	0	0	0	0	0	0	0	0	0	0
InN_LGE	mThalamus	-0.465986005706664	-9.67546164135041	0	0	0	0	0.989850241159802	0	0	0	0.352562004000667	1.99342303511769	0.612704581750119	0.612704581750119	0.989850241159802
Astro_Tha	mThalamus	9.29212527747643	-5.16984449962678	0	0	0	0	0	0	0	0	0	1.08610389648411	0	1.08610389648411	0
InN_LGE	mThalamus	-1.32264322762	-11.241556039849	0	0	0	0	1.51978589528975	0	0	0	0	2.65778300154803	0	0.412227559200001	0.70327378512371
InN_LGE	mThalamus	-0.810917742295142	-12.0330303821951	0	0	0	0	1.28559585856788	0	0	0	0.31760375231683	2.64504736416459	0	0.558279782392681	0.914419823938343
OPC_FrC	mThalamus	-0.562002069992896	14.562853940925	0	0	0	0	0	0	0	0	0	0.88512403361823	0.88512403361823	0.88512403361823	0.88512403361823
InN_LGE	mThalamus	-0.964557714505073	-11.297928682366	0	0	0	0	0.464915339851134	0	0	0	1.55784344106541	2.65455379784043	0.332597795149234	0.464915339851134	1.02088071833928
OPC_Tha	mThalamus	2.65264730926049	15.1303111400217	0	0	0	0	0	0	0.660160966656219	0	0	1.33639782490717	1.88867786714528	0.660160966656219	0.660160966656219
Astro_Tha	mThalamus	8.99713473792565	-5.23741804699006	0	0	0	0	0	0	0	0	0	0	0	1.03014685353118	0
InN_LGE	mThalamus	-2.15004760746467	-9.6577547703177	0	0	0	0	0.623610037517538	0	0	0	0	2.31147894320122	0	0.359648358292771	1.28008707276992
Oligo_1	mThalamus	6.64245896811974	6.42744315524993	0	0	0	0	0	0	0	0	0	1.4102388977041	0	0	0
InN_LGE	mThalamus	0.84033875937951	-10.0709141407401	0	0	0	0	0.905824024575575	0	0	0	0	2.45208914870658	1.88723400547901	0.258351562055454	1.01840087912232
ExN_Tha_PVALB_2	mThalamus	-1.61615175728309	-15.1909559879691	0	0	0.78302068088403	0	0.78302068088403	0.78302068088403	0.78302068088403	0	0.78302068088403	2.45896008313439	1.21673408740256	0.78302068088403	0
Micro_1	mThalamus	0.878254942851189	7.17913020511565	0	1.41376060629237	0	0	0	0	0	0	0	0	0	0	0
Astro_Tha	mThalamus	9.44492106910241	-4.23226057628694	0	0	0	0	0	0	0	0	0	0	0	0	0
InN_LGE	mThalamus	0.551646285014275	-9.54107367137971	0	0	0	0	0.972833037555444	0	0	0	0.167905969263242	2.35203408206826	1.84085690694779	0.43727131858744	0.824077931341058
Oligo_2	mThalamus	9.07224994178307	1.96050322910247	0	0	0	0	0	0	0	0	0	0	0	0	0
OPC_Tha	mThalamus	1.68357949729455	15.545628675422	0	0	0	0	0.457603322921419	0	0	0	0	0.770369314516054	1.62175654939197	0	0.457603322921419
OPC_Tha	mThalamus	1.92990117545617	15.0552607860177	0	0	0	0	0.918878522563913	0	0	0	0	1.70827523986548	0.918878522563913	0	1.38952805448106
Astro_Tha	mThalamus	6.13075881476891	-4.03919588665071	0	0	0	0	0	0	0	0	0	1.86401676145941	0	0	0
OPC_Tha	mThalamus	0.960101537661675	14.3609801616281	0	0	0	0	0	0	0	0	0	1.45414922749431	2.02309335995783	0	0
InN_LGE	mThalamus	-0.821427948517677	-9.7704256687552	0	0	0	0	1.17124753384546	0	0	0	0.748112215129761	2.21507037511934	0.555036689696349	0	0.909874107084652
InN_LGE	mThalamus	0.0611751901675499	-9.08360659221711	0	0	0	0	1.14835661118407	0	0	0	0.78668989860546	2.31159182434109	0.983785264372611	0.214484573282662	1.14835661118407
Oligo_2	mThalamus	7.13536601539147	1.58766330142913	0	0	0	0	0	0	0	0	0	0	0	0	0
OPC_Tha	mThalamus	1.93735342498315	14.4909926738351	0	0	0	0	0	0	0	0	0	0.791898535073385	1.76307437447362	0.791898535073385	0
InN_LGE	mThalamus	0.177182577805642	-11.9974802647025	0	0	0	0	1.17322242291915	0	0	0	0	2.49831305106376	0	0.983685422533782	0.74962013920446
Astro_Tha	mThalamus	8.36923652167809	-4.20302044490877	0	0	0	0	0	0	0	0	0	0	0	0	0
InN_LGE	mThalamus	0.729462079959039	-10.1871536884696	0	0	0	0	1.3945462186056	0	0	0	0.243526686847045	2.33941567684404	1.46067902014215	0.86655488272167	1.32372819460968
Astro_Tha	mThalamus	9.95039229865563	-4.0079311046988	0	0	0	0	0	0	0	0	0	2.04465046506781	0	0	0
Oligo_2	mThalamus	8.30980163093102	3.83721841236052	0	0	0	0	0	0	0	0	0	0	0	0	0
InN_LGE	mThalamus	1.51090162272942	-11.6261242542655	0	0	0	0	0.764893294579957	0	0	0	1.00178842313393	2.56970980194324	0	0.453863156534597	0.621422263373358
OPC_Tha	mThalamus	2.21745639319909	15.6957770671457	0	0	0	0	0	0	0.414602573661543	0	0	2.16407390940093	1.89483624473336	0.414602573661543	0.414602573661543
Micro_1	mThalamus	1.33977311130059	6.84049571414885	0	0	0	0	0	0	0	0	0	0	0	0	2.52685639043176
ExN_Tha_PVALB_2	mThalamus	-1.54089624409186	-15.1625746403128	0	0	0.531004602463439	0	0.531004602463439	0.383283081684574	0.209893466782293	0.209893466782293	0.87600186004506	2.7395418677727	0.659686854144966	0.968817325876862	0.209893466782293
OPC_Tha	mThalamus	1.50069885726464	15.0212613429635	0	0	0	0	0	0	0	0	0	0	0	0	0
InN_LGE	mThalamus	1.02314453597558	-11.1193960819632	0	0	0	0	1.05928353626381	0	0	0	0.663796572208898	2.14443484209173	1.65626108371605	0.385994063292396	0.778264610147546
Astro_Tha	mThalamus	9.51994662757409	-4.5398782406241	0	0	0	0	0	0	0	0	0	1.84875186169547	0	1.30180977183972	0
OPC_Tha	mThalamus	1.28287702079308	14.4674531306833	0	0	0	0	0	0	0	0	0	2.64448320308859	0	0	0
ExN_Tha_PVALB_1	mThalamus	-7.05790752892005	-15.0449684772879	0.406596074703637	0	0.154635536427881	1.20634635861262	1.10087294421845	0.406596074703637	1.30174890063068	0	0.512182630271275	3.0790078849361	3.54907007930461	0.918325551706224	0.288530417290041
OPC_Tha	mThalamus	1.72174327846063	14.8320590343088	0	0	0	0	0	0	1.60069555593925	0	0	2.6978433256397	0	1.09133230946126	1.9365404041865
Oligo_3	mThalamus	12.938933901744	3.99551833530364	0	0	0	0	0	0	1.60907229842701	0	0	0.76189632422873	0	0.76189632422873	0.451818952128941
InN_LGE	mThalamus	-1.21126473669517	-11.0000647220999	0	0	0	0	1.09019480474238	0	0	0	0	3.12339473980146	0	0.50578364064401	0
InN_LGE	mThalamus	1.30444400783074	-11.9170797977835	0	0	0	0	0.437316653574826	0	0	0	0	2.61128714704163	0.437316653574826	0.437316653574826	0
Micro_1	mThalamus	0.640648059802178	8.26715958972869	0	0	0	0	0	0	0	0	0	0	0	0.667705165763848	0
OPC_Tha	mThalamus	1.93661432738793	14.2759715404123	0	0	0	0	0	0	0	0	0	1.66050529694736	0	0.884038719607108	0.884038719607108
Oligo_3	mThalamus	12.9989495801498	3.92149365802703	0	0	0	0	0	0	1.18179698729013	0	0	0.561561993718463	0	1.56172680122752	0
ExN_Tha_CALB	mThalamus	-3.91488093857276	-16.3107632313162	0.226316555234896	0.819719375993361	0.0812642855611006	0.0812642855611006	0.990711645994449	0.0812642855611006	1.35541125255701	0.352969399920925	1.16349308506128	3.02314735542121	2.18302976995266	0.613332669406573	0.0812642855611006
Micro_1	mThalamus	0.73320882792962	7.13531649967131	0	0	0	0	0	0	0	0	0	0	0	0	1.41047304471184
Astro_Tha	mThalamus	7.74376779075158	-2.68700253109041	0	0	0	0	0	0	0	0	0	0	0	0	0
Micro_2	mThalamus	1.04685597892297	3.23630703350005	0	0	0	0	0	0	0	0	0	0	0	0	0
InN_LGE	mThalamus	-2.18935925487983	-10.7464159641654	0	0	0	0	0.745037817895409	0	0	0	0.745037817895409	2.49032618559541	0	0.552551311337519	1.16721821273901
Micro_1	mThalamus	0.700395934538964	5.9438396777719	0	0	0	0	0	0	0	0	0	0	0	0	1.68953498122858
Astro_Tha	mThalamus	7.61176257606042	-4.66495787242952	0	0	0	0	0	0	0	0	0	1.61748624561693	0	1.61748624561693	1.61748624561693
Astro_Tha	mThalamus	10.0762925672103	-3.95770846942964	0	0	0	0	0	0	0	0	0	0	0	0	0
Astro_Tha	mThalamus	8.46656852241052	-3.55835424999299	0	0	0	0	0	0	0	0	0	0	0	0	0
Micro_2	mThalamus	0.907622270541314	3.86736167331633	0	0	0	0	0	0	0	0	0	0	0	2.14360348589712	0
Astro_Tha	mThalamus	7.29616265769494	-5.17226921657625	0	0	0	0	0	0	0	0	0	1.54428018710154	0	0	0
Micro_2	mThalamus	0.969384365038995	4.933411249122	0	0	0	0	0	0	0	0	0	0	0	2.03283462619696	0
Astro_Tha	mThalamus	9.56800990577233	-3.89504515270295	0	0	0	0	0	0	0	0	0	2.59081206015584	0	1.63189065747559	0
Astro_Tha	mThalamus	8.40123134131921	-3.28050886730256	0	0	0	0	0	0	0	0	0	0	0	0	0
OPC_Tha	mThalamus	0.756194524722222	14.7730637874216	0	0	0	0	0	0	0	0	0	2.11539757422912	2.83581822625303	0	0
Oligo_2	mThalamus	7.64678292747033	3.32643330951628	0	0	0	0	0	0	0	0	0	0	0	0	0
InN_LGE	mThalamus	-1.0542734337281	-12.3928049717337	0	0	0	0	0.736632678630707	0	0	0	0.309661176433163	2.85263212791929	0	0.545763986683645	0.896844035564799
InN_LGE	mThalamus	-1.04556340698707	-8.83127867321077	0	0	0	0	1.42307322982832	0	0	0	0	2.21234563769209	1.42307322982832	0.421978488537845	1.42307322982832
InN_LGE	mThalamus	0.878325991587762	-10.1265619907767	0	0	0	0	1.23724271370896	0	0	0	1.57771378752575	2.52825401979734	1.13032276596364	0.299691647193373	0.529972317150208
Astro_Tha	mThalamus	7.14782100196374	-4.49320541957918	0	0	0	0	0	0	0	0	0	2.41720799370422	0	0	0
Astro_Tha	mThalamus	7.47099595542443	-2.84892999271455	0	0	0	0	0	0	0	0	0	0	0	0	0
InN_LGE	mThalamus	-2.09640831474769	-10.5422838840872	0	0	0	0	0.302348406254099	0	0	0	0.534189607311058	2.61806508224101	0	0.722267852274782	0.880510256846034
Astro_Tha	mThalamus	7.74396996970666	-5.35828672985139	0	0	0	0	0	0	0	0	0	0	0	0	0.818574923568788
Astro_Tha	mThalamus	8.995387606578	-5.04087387661043	0	0	0	0	0	0	0	0	0	0	0	0	0
Micro_1	mThalamus	0.761186473326806	7.9582177486032	0	0	0	0	0	0	0	0	0	0	0	0	1.36983536728639
InN_LGE	mThalamus	0.592657737689141	-9.8546074543387	0	0	0	0	0.969145300449209	0	0	0	0	2.14769228393782	1.87494436700532	0.800551242526508	1.17837028270894
ExN_Tha_PVALB_1	mThalamus	-7.53502172951209	-14.3264521274954	0.34139140419543	0	0.12719161396773	1.25539952035055	1.04065370956432	0.34139140419543	1.25539952035055	0.12719161396773	1.17494687015585	3.089019761811	2.87643470613354	0.991558675652465	0.517705702809704
OPC_Tha	mThalamus	1.19396346087945	15.3147202815622	0	0	0	0	0.481645168454779	0	0.481645168454779	0	0	1.55019984283125	1.97232296074786	0	0.481645168454779
Oligo_1	mThalamus	8.09173255439294	7.14524615665373	0	0	0	0	0	0	1.03037859653191	0	0	0	0	1.03037859653191	0
InN_LGE	mThalamus	0.693852953868035	-11.7216709766776	0	0	0	0	0.792510056371167	0	0	0	0	2.72162266137802	1.31375096642264	0.920747795605104	1.13643283590702
Astro_Tha	mThalamus	9.2092319058944	-4.99354921917024	0	0	0	0	0	0	0	0	0	1.23952942733293	0	1.23952942733293	0
ExN_Tha_PVALB_1	mThalamus	-7.3888544512223	-12.6939495716483	0	0	0	0.975753573214242	0.975753573214242	0	1.46008641062184	0	0.975753573214242	2.02981307781415	2.02981307781415	0	0.975753573214242
InN_LGE	mThalamus	-1.87685675148475	-10.4764021549613	0	0	0	0	0.973595574678014	0	0	0	0.687364430038033	2.67477334774596	1.19586755773684	0.28479487721045	0.28479487721045
Oligo_2	mThalamus	8.48915915961755	2.46787918468413	0	0	0	0	0	0	0	0	0	0	0	0	0
InN_LGE	mThalamus	0.555587582545403	-9.45267378429475	0	0	0	0	0.685901757600216	0	0	0	0.152085910182216	2.27272297104887	1.69286446196879	0.505033491176946	0.83901307826018
OPC_Tha	mThalamus	1.66343980308068	14.8357201900094	0	0	0	0	0	0	0	0	0	2.13074643154747	2.32985368712411	0	0
Micro_1	mThalamus	0.168154500680093	7.3010698642343	0	0	0	0	0	0	0	0	0	0	0	0	0
InN_LGE	mThalamus	0.416825823741082	-11.8271111164481	0	0	0	0	0.759392375310481	0	0	0	0	2.36690241204395	1.5465356782189	0.616661851274177	1.4840860134274
OPC_Tha	mThalamus	1.82688885207665	14.7169667567819	0	0	0	0	0	0	0.826012176798491	0	0	1.57950945153433	0	0	0
InN_LGE	mThalamus	-1.25976032738196	-9.73583017925325	0	0	0	0	0.744432876344395	0	0	0	0	2.53410111232987	0.867755294729626	0.24397450477947	0.977525329065133
ExN_Tha_CALB	mThalamus	-5.74218267921912	-14.853387704888	0.231010929156341	0.41854322711103	0.159776544204042	0.669298906973823	1.00521208280258	0.623927513219385	0.939709578383841	0.159776544204042	0.41854322711103	3.10112609571443	2.77171397536633	0.526498966659481	0.41854322711103
ExN_Tha_PVALB_1	mThalamus	-6.29585642342078	-13.6441715870291	0	0	0.283753504776345	1.88369940317287	0.970978743280339	0.970978743280339	0.504532485929063	0	0	3.36345982995292	2.85677337501542	0.283753504776345	0.283753504776345
OPC_Tha	mThalamus	3.17150621886742	14.5837727870553	0	0	0	0	0	0	0	0	0	1.64735465086239	1.47122793521492	0	0
ExN_Tha_CALB	mThalamus	-4.52999825005042	-15.8896359119803	0.226934646664265	0.763775892930811	0.119890973860442	0	1.11119377756735	0.323619850951047	0.875932483208263	0.411775639160148	0.492785672895051	2.84354154874171	2.38026742367336	0.411775639160148	0.119890973860442
InN_LGE	mThalamus	-1.23985821728217	-8.80836187938752	0	0	0	0	0.959282988854751	0	0	0	0.652272961201689	2.56176710732266	0.867037290894068	0.524684029836626	0.959282988854751
Astro_Tha	mThalamus	9.93729262824548	-5.06566750148836	0	0	0	0	0	0	0	0.61206622479265	0	1.26206647787409	0	0.61206622479265	0
ExN_Tha_PVALB_1	mThalamus	-7.8422007036637	-13.4398926411063	0	0.239762794953287	0.341048505975885	1.23504369220265	0.856429552220048	0.517226553091178	1.15296824139341	0.239762794953287	0.341048505975885	3.39183535341881	2.83238421941282	0.594896286047805	0.433012360213301
Astro_Tha	mThalamus	8.63115172858727	-4.02120744327607	0	0	0	0	0	0	0	0	0	0	0	0	0
Micro_2	mThalamus	0.656804435210351	5.38058150669036	0	0	0	0	0	0	0	0	0	0	0	0	0
ExN_Tha_PVALB_1	mThalamus	-5.86364788536536	-13.5044430408865	0	0.178174991308128	0.178174991308128	1.01352989079481	1.04831044086992	0.576690717662171	1.20609447685888	0.178174991308128	0.940114826380092	3.17457046924025	2.57201161183361	0.576690717662171	0.32935327624085
Astro_Tha	mThalamus	8.91957335944665	-3.3150075588614	0	0	0	0	0	0	0	0	0	2.68903190262809	0	0	0
InN_LGE	mThalamus	1.07869415755761	-9.69312273601594	0	0	0	0	0.762882396338052	0	0	0	0.669728623927066	2.29906353536153	1.13080694426817	0.452491327348259	1.19055223269811
Micro_2	mThalamus	0.783332042651299	4.72823060413298	0	0	0	0	0	0	0	0	0	0	0	0	0
OPC_Tha	mThalamus	1.82501774306786	13.6311932887643	0	0	0	0	0	0	1.00863536218718	0	0	1.50045164026669	2.43808936837388	0	0
ExN_Tha_PVALB_1	mThalamus	-7.37727922920692	-12.8147362385184	0	0.262761792403686	0.262761792403686	0.917323975991886	0.789396717301571	0.262761792403686	1.13256859969981	0	0.262761792403686	3.19623411890955	2.86382407128317	0.642669693914692	0
Micro_1	mThalamus	0.926557116465691	8.23906339069304	0	0	0	0	0	0	0	0	0	0	0	0	1.10708349705143
Astro_Tha	mThalamus	9.69265895362389	-3.73967348674836	0	0	0	0	0	0	0	0	0	1.84897736262192	0	1.84897736262192	0
Oligo_2	mThalamus	6.31344991202844	2.80017341037688	0	0	0	0	0	0	0	0	0	0	0	0	0
InN_LGE	mThalamus	-0.626484907908317	-11.288072458306	0	0	0	0	0.689698443887991	0	0	0.285959190838146	0	2.26249111730207	1.5350202443504	0.508067586587532	0.976516470558057
Astro_Tha	mThalamus	7.4987416791488	-3.70490323642793	0	0	0	0	0	0	0	0	0	0	0	2.15768756831102	0
OPC_Tha	mThalamus	1.2978264617492	15.2363673534006	0	0	0	0	0	0	0	0	0	1.70189036422705	2.13698395419608	0	0
Astro_Tha	mThalamus	9.26136069770348	-4.3793386135489	0	0	0	0	0	0	0	0	0	0	0	0	0
ExN_Tha_CALB	mThalamus	-3.75163120750892	-16.3182037983328	0.221515565487399	0.749456637077917	0	0.960033273945191	0.749456637077917	0.31623309272055	1.46961248857568	0.556123995768548	0.221515565487399	2.6665474441569	2.52816170660847	0.556123995768548	0.221515565487399
Oligo_1	mThalamus	8.24813037391198	5.1575003947824	0	0	0	0	0	0	0	0	0	0	0	1.58555242744474	0
Astro_Tha	mThalamus	8.73940330024255	-5.43798052410188	0	0	0	0	0	0	0	0	0	1.4159622216633	0	0	0
Astro_Tha	mThalamus	9.15016513343346	-4.82198893169465	0	0	0	0	0	0	0	0	0	0	0	0	0
ExInN_Mix	mThalamus	-2.35773772720801	-17.3391598377615	0	1.20824412934541	0	0	0	0	0	0	0	2.48118923410589	1.59181742402069	0	0.57803586027264
OPC_FrC	mThalamus	-0.175902288151857	14.7559987392038	0	0	0	0	0	0	0	0	0	1.77618090437403	0.683829194635938	0	0
Micro_2	mThalamus	0.995385937647942	3.930246480903	0	0	0	0	0	0	0	0	0	0	0	0	0
ExN_Tha_CALB	mThalamus	-5.07793612007606	-14.1727503452689	0	0	0	0	0.799774809298088	0.799774809298088	1.54225471137296	0	1.23839731123718	3.75305901244912	3.13769685999149	0.799774809298088	0
OPC_Tha	mThalamus	0.749599389987115	14.7791196193307	0	0	0	0	0	0	0	0	0	0	1.66599303102381	0	0
InN_LGE	mThalamus	-1.39697594170081	-11.5738896046073	0	0	0	0	0.593895748675814	0	0	0	1.06208776630615	2.34775124705828	1.30926032461894	0.593895748675814	1.06208776630615
ExN_Tha_CALB	mThalamus	-5.52390427116859	-14.1239041004569	0	0	0	0	1.05768586095889	0.662610456699864	0.662610456699864	0.662610456699864	0.662610456699864	3.62844278455818	2.02537432040956	0.662610456699864	0
Oligo_1	mThalamus	8.08667235847009	5.12417949100432	0	0	0	0	0	0	0	0	0	0	0	1.9940439978935	0
Oligo_2	mThalamus	6.40909486289513	3.23321712871489	0	0	0	0	0	0	0	0	0	0	0	0	0
OPC_Tha	mThalamus	3.09899573798669	14.6709910716623	0	0	0	0	0	0	0	0	0	1.05292423092078	1.88677556631384	1.05292423092078	0
Micro_1	mThalamus	0.806718759493951	7.74096883197722	0	0	0	0	0	0	0	0	0	0	0	0	1.49452456685728
Oligo_1	mThalamus	7.17128472800744	4.45764697452483	0	0	0	0	0	0	0	0	0	0	0	0	0
InN_LGE	mThalamus	-0.0397518796156609	-10.8898657474906	0	0	0	0	0.733393314032976	0	0	0	0	2.26769047033298	1.91270507847317	0	1.15192172911728
ExN_Tha_PVALB_1	mThalamus	-6.01538605217445	-12.0720566425711	0	0	0	0	1.37654907291002	1.93476489160847	1.37654907291002	0	1.37654907291002	3.42139475879076	1.93476489160847	0	0
Oligo_1	mThalamus	6.84234958167565	5.68151534458098	0	0	0	0	0	0	0	0	0	0	0	0	0
Astro_Tha	mThalamus	8.56753592963708	-3.47510182003084	0	0	0	0	0	0	0	0	0	2.30918160180076	0	0	0
InN_LGE	mThalamus	1.40909724708093	-10.4986666355521	0	0	0	0	1.09413244045916	0	0	0	0.221801702841121	1.97520474945614	2.07355761517348	0.40322769263159	1.24796236186822
Astro_Tha	mThalamus	7.27979760642541	-3.13814627269807	0	0	0	0	0	0	0	0	0	0	0	0	0
ExInN_Mix	mThalamus	-2.57385200981605	-17.1007164631278	0.165639618041715	0.542667769344576	0	0	0.815822251970285	0.542667769344576	0	0	0.165639618041715	2.38950789343133	2.38950789343133	0.642242550451931	0.642242550451931
ExInN_Mix	mThalamus	-2.3869947863053	-17.3526981983573	0	1.3493449941341	0	0	0.305175023620395	0	0	0	0.305175023620395	1.51921220820176	0.538669323289545	0.886841266314477	0.538669323289545
Astro_Tha	mThalamus	7.90160804267419	-4.88099466899934	0	0	0	0	0	0	0	0	0	1.98518866111414	0	0.943946830772989	0.943946830772989
ExN_Tha_PVALB_1	mThalamus	-6.1882986498307	-11.9349535618216	0	0.0702535999669873	0.362335747211132	0.927580474018756	0.772181654237806	0.503814201528187	0.983554792992776	0.0702535999669873	0.503814201528187	3.22826393276354	2.57120007543602	0.45884259489886	0.25551069008723
OPC_Tha	mThalamus	0.806394271807793	14.8759661998361	0	0	0	0	0	0	0	0	0	1.17825706901868	0	1.17825706901868	1.17825706901868
Oligo_2	mThalamus	7.47661262031091	4.04355681796965	0	0	0	0	0	0	0	0	0	0	0	0	0
OPC_Tha	mThalamus	2.03179221625817	15.2201320018381	0	0	0	0	0	0	0.573368503650303	0	0	0.573368503650303	0.935492008847438	0.935492008847438	0
Astro_Tha	mThalamus	8.87622218604577	-3.30516993145051	0	0	0	0	0	0	0	0	0	0	0	0	0
Micro_1	mThalamus	0.347037010150079	6.92436469455657	0	0	0	0	0	0	0	0	0	0	0	0	1.53535796286658
InN_LGE	mThalamus	-0.657704151911613	-8.75139795879426	0	0	0	0	0.981011581239506	0	0	0	0	2.3193774152188	1.55837492186217	0.348392499928255	0.811092287393714
OPC_Tha	mThalamus	2.12720280166161	14.4089661922067	0	0	0	0	0	0	1.33077223392968	0	0	1.64402223022955	0	0	0
NeuCyto	mThalamus	13.3617797421981	-1.13361822704378	0	0	0	0	0	0	0	0	0	0	0	0	0
InN_LGE	mThalamus	1.30125229831231	-10.2314041767508	0	0	0	0	1.24267670812532	0	0	0	0	1.94392622123587	0.533125219072493	0.720944833120281	1.01545723889335
Astro_Tha	mThalamus	5.95447783942712	-4.30628859142366	0	0	0	0	0	0	0	0	0	0	0	1.33405867062066	0
ExN_Tha_PVALB_1	mThalamus	-5.6899847460221	-14.2678831730277	0	0	0.268746305360517	0.268746305360517	1.24317009650152	0.143374186169334	0.480353860773821	0.143374186169334	1.04729762779654	3.11718071253029	2.60173285498771	0.480353860773821	0.571435917520035
[truncated: 147,590 more rows]
