# Supplementary material for: Disturbances of paraventricular thalamic nucleus neurons in bipolar disorder revealed by single-nucleus analysis
Source: Nat Commun. 2026 Jan 7;17:1338. doi: 10.1038/s41467-025-68094-5 (PMC12873406; doi:10.1038/s41467-025-68094-5)
Supplement: Supplementary file 6 — Source Data [file 41467_2025_68094_MOESM6_ESM.zip › SourceData/Figure1c.txt]

celltype1	celltype2	distance
ExN_Tha_CALB	ExN_Tha_CALB	0
ExN_Tha_PVALB_1	ExN_Tha_CALB	14.7421680059189
ExN_Tha_PVALB_2	ExN_Tha_CALB	19.5811688404583
ExN_FrC_L2/3IT_1	ExN_Tha_CALB	29.8025521201975
ExN_FrC_L2/3IT_2	ExN_Tha_CALB	32.5081822621443
ExN_FrC_L5IT_L2/3IT	ExN_Tha_CALB	32.7476384388546
ExN_FrC_L5IT_1	ExN_Tha_CALB	30.3053108690567
ExN_FrC_L5IT_2	ExN_Tha_CALB	32.3710287044284
ExN_FrC_L5IT_3	ExN_Tha_CALB	31.8019450541857
ExN_FrC_L5/6IT	ExN_Tha_CALB	31.5427908826553
ExN_FrC_L5/6NP	ExN_Tha_CALB	32.9115447883866
ExN_FrC_L6_1	ExN_Tha_CALB	31.3024047356886
ExN_FrC_L6_2	ExN_Tha_CALB	33.6423090637152
InN_Tha	ExN_Tha_CALB	33.9887435871549
InN_CGE_VIP	ExN_Tha_CALB	31.8593135775091
InN_CGE_LAMP5	ExN_Tha_CALB	34.7456163442172
InN_CGE_PROX1	ExN_Tha_CALB	31.5898296800017
InN_MGE_SST	ExN_Tha_CALB	31.5705452425656
InN_MGE_PVALB	ExN_Tha_CALB	34.2776522110323
InN_MGE_TAC1	ExN_Tha_CALB	32.2513969438677
ExInN_Mix	ExN_Tha_CALB	22.0942992521865
OPC_Tha	ExN_Tha_CALB	42.5855932292181
OPC_FrC	ExN_Tha_CALB	43.1747724644661
Oligo_1	ExN_Tha_CALB	56.4232231984773
Oligo_2	ExN_Tha_CALB	56.9586631661577
Oligo_3	ExN_Tha_CALB	56.0737771195988
Astro_Tha	ExN_Tha_CALB	52.0891877618024
Astro_FrC	ExN_Tha_CALB	52.7069441103215
Micro_1	ExN_Tha_CALB	61.8656401473525
Micro_2	ExN_Tha_CALB	60.9829277585561
Vascular	ExN_Tha_CALB	53.6660050319849
ExN_Tha_CALB	ExN_Tha_PVALB_1	14.7421680059189
ExN_Tha_PVALB_1	ExN_Tha_PVALB_1	0
ExN_Tha_PVALB_2	ExN_Tha_PVALB_1	26.3716131668423
ExN_FrC_L2/3IT_1	ExN_Tha_PVALB_1	32.9631957182761
ExN_FrC_L2/3IT_2	ExN_Tha_PVALB_1	35.5567028679873
ExN_FrC_L5IT_L2/3IT	ExN_Tha_PVALB_1	35.7707189693306
ExN_FrC_L5IT_1	ExN_Tha_PVALB_1	33.5199660150804
ExN_FrC_L5IT_2	ExN_Tha_PVALB_1	34.8461144816868
ExN_FrC_L5IT_3	ExN_Tha_PVALB_1	34.6962590600644
ExN_FrC_L5/6IT	ExN_Tha_PVALB_1	34.5426083564438
ExN_FrC_L5/6NP	ExN_Tha_PVALB_1	36.0397779841198
ExN_FrC_L6_1	ExN_Tha_PVALB_1	34.9990265631764
ExN_FrC_L6_2	ExN_Tha_PVALB_1	36.2321119667738
InN_Tha	ExN_Tha_PVALB_1	36.128872240507
InN_CGE_VIP	ExN_Tha_PVALB_1	34.9694548033818
InN_CGE_LAMP5	ExN_Tha_PVALB_1	36.953891594982
InN_CGE_PROX1	ExN_Tha_PVALB_1	35.0882574291918
InN_MGE_SST	ExN_Tha_PVALB_1	35.1750251259069
InN_MGE_PVALB	ExN_Tha_PVALB_1	35.5458792327262
InN_MGE_TAC1	ExN_Tha_PVALB_1	34.5735721885331
ExInN_Mix	ExN_Tha_PVALB_1	28.1483242832998
OPC_Tha	ExN_Tha_PVALB_1	44.6806879662974
OPC_FrC	ExN_Tha_PVALB_1	45.0971796465472
Oligo_1	ExN_Tha_PVALB_1	57.3864538988355
Oligo_2	ExN_Tha_PVALB_1	58.0649892637113
Oligo_3	ExN_Tha_PVALB_1	57.2065423242274
Astro_Tha	ExN_Tha_PVALB_1	53.3526668789234
Astro_FrC	ExN_Tha_PVALB_1	54.0055546142394
Micro_1	ExN_Tha_PVALB_1	62.586292670437
Micro_2	ExN_Tha_PVALB_1	61.8026760797343
Vascular	ExN_Tha_PVALB_1	54.6779838065856
ExN_Tha_CALB	ExN_Tha_PVALB_2	19.5811688404583
ExN_Tha_PVALB_1	ExN_Tha_PVALB_2	26.3716131668423
ExN_Tha_PVALB_2	ExN_Tha_PVALB_2	0
ExN_FrC_L2/3IT_1	ExN_Tha_PVALB_2	30.9222672177876
ExN_FrC_L2/3IT_2	ExN_Tha_PVALB_2	33.3918759513976
ExN_FrC_L5IT_L2/3IT	ExN_Tha_PVALB_2	33.9277841358131
ExN_FrC_L5IT_1	ExN_Tha_PVALB_2	30.9399093598816
ExN_FrC_L5IT_2	ExN_Tha_PVALB_2	33.1806035685838
ExN_FrC_L5IT_3	ExN_Tha_PVALB_2	32.4799656284492
ExN_FrC_L5/6IT	ExN_Tha_PVALB_2	32.2695105066219
ExN_FrC_L5/6NP	ExN_Tha_PVALB_2	32.0184029019669
ExN_FrC_L6_1	ExN_Tha_PVALB_2	31.5046327532008
ExN_FrC_L6_2	ExN_Tha_PVALB_2	35.2348332725968
InN_Tha	ExN_Tha_PVALB_2	33.0824891918372
InN_CGE_VIP	ExN_Tha_PVALB_2	31.9720103141345
InN_CGE_LAMP5	ExN_Tha_PVALB_2	35.0974420227269
InN_CGE_PROX1	ExN_Tha_PVALB_2	31.6801556267865
InN_MGE_SST	ExN_Tha_PVALB_2	30.3328067806032
InN_MGE_PVALB	ExN_Tha_PVALB_2	34.634443884298
InN_MGE_TAC1	ExN_Tha_PVALB_2	31.8991307851739
ExInN_Mix	ExN_Tha_PVALB_2	20.9331173295278
OPC_Tha	ExN_Tha_PVALB_2	41.5467548706247
OPC_FrC	ExN_Tha_PVALB_2	42.2238301638348
Oligo_1	ExN_Tha_PVALB_2	56.1159316345019
Oligo_2	ExN_Tha_PVALB_2	56.7444196660259
Oligo_3	ExN_Tha_PVALB_2	55.8423733313876
Astro_Tha	ExN_Tha_PVALB_2	51.6872682430126
Astro_FrC	ExN_Tha_PVALB_2	52.3006909647364
Micro_1	ExN_Tha_PVALB_2	61.9335674956675
Micro_2	ExN_Tha_PVALB_2	61.0458124839006
Vascular	ExN_Tha_PVALB_2	53.4365275621974
ExN_Tha_CALB	ExN_FrC_L2/3IT_1	29.8025521201975
ExN_Tha_PVALB_1	ExN_FrC_L2/3IT_1	32.9631957182761
ExN_Tha_PVALB_2	ExN_FrC_L2/3IT_1	30.9222672177876
ExN_FrC_L2/3IT_1	ExN_FrC_L2/3IT_1	0
ExN_FrC_L2/3IT_2	ExN_FrC_L2/3IT_1	12.155353712691
ExN_FrC_L5IT_L2/3IT	ExN_FrC_L2/3IT_1	19.4028559922667
ExN_FrC_L5IT_1	ExN_FrC_L2/3IT_1	18.5868730962504
ExN_FrC_L5IT_2	ExN_FrC_L2/3IT_1	19.6710083772109
ExN_FrC_L5IT_3	ExN_FrC_L2/3IT_1	20.2114121051268
ExN_FrC_L5/6IT	ExN_FrC_L2/3IT_1	15.8601856671868
ExN_FrC_L5/6NP	ExN_FrC_L2/3IT_1	29.6211423038727
ExN_FrC_L6_1	ExN_FrC_L2/3IT_1	22.5630711216776
ExN_FrC_L6_2	ExN_FrC_L2/3IT_1	25.0207471346925
InN_Tha	ExN_FrC_L2/3IT_1	35.1644971727492
InN_CGE_VIP	ExN_FrC_L2/3IT_1	31.5417291501313
InN_CGE_LAMP5	ExN_FrC_L2/3IT_1	35.143221455588
InN_CGE_PROX1	ExN_FrC_L2/3IT_1	32.462701609349
InN_MGE_SST	ExN_FrC_L2/3IT_1	31.5760372411014
InN_MGE_PVALB	ExN_FrC_L2/3IT_1	34.4595522431137
InN_MGE_TAC1	ExN_FrC_L2/3IT_1	31.5634266745475
ExInN_Mix	ExN_FrC_L2/3IT_1	26.0317245471679
OPC_Tha	ExN_FrC_L2/3IT_1	42.6926341089197
OPC_FrC	ExN_FrC_L2/3IT_1	43.1667087774723
Oligo_1	ExN_FrC_L2/3IT_1	56.4439493925114
Oligo_2	ExN_FrC_L2/3IT_1	57.1449973510399
Oligo_3	ExN_FrC_L2/3IT_1	56.1609524567501
Astro_Tha	ExN_FrC_L2/3IT_1	52.4016630127785
Astro_FrC	ExN_FrC_L2/3IT_1	52.6742461422656
Micro_1	ExN_FrC_L2/3IT_1	62.2694739949471
Micro_2	ExN_FrC_L2/3IT_1	61.3834942208918
Vascular	ExN_FrC_L2/3IT_1	54.8220270572493
ExN_Tha_CALB	ExN_FrC_L2/3IT_2	32.5081822621443
ExN_Tha_PVALB_1	ExN_FrC_L2/3IT_2	35.5567028679873
ExN_Tha_PVALB_2	ExN_FrC_L2/3IT_2	33.3918759513976
ExN_FrC_L2/3IT_1	ExN_FrC_L2/3IT_2	12.155353712691
ExN_FrC_L2/3IT_2	ExN_FrC_L2/3IT_2	0
ExN_FrC_L5IT_L2/3IT	ExN_FrC_L2/3IT_2	23.8010405898285
ExN_FrC_L5IT_1	ExN_FrC_L2/3IT_2	23.3692678936037
ExN_FrC_L5IT_2	ExN_FrC_L2/3IT_2	23.3592386338436
ExN_FrC_L5IT_3	ExN_FrC_L2/3IT_2	24.2246776191127
ExN_FrC_L5/6IT	ExN_FrC_L2/3IT_2	18.3150586450908
ExN_FrC_L5/6NP	ExN_FrC_L2/3IT_2	31.6360049838727
ExN_FrC_L6_1	ExN_FrC_L2/3IT_2	23.4217541538718
ExN_FrC_L6_2	ExN_FrC_L2/3IT_2	25.8818164855117
InN_Tha	ExN_FrC_L2/3IT_2	36.3760350236405
InN_CGE_VIP	ExN_FrC_L2/3IT_2	32.3345521246838
InN_CGE_LAMP5	ExN_FrC_L2/3IT_2	36.1559858451745
InN_CGE_PROX1	ExN_FrC_L2/3IT_2	33.3188841690856
InN_MGE_SST	ExN_FrC_L2/3IT_2	32.3817067906599
InN_MGE_PVALB	ExN_FrC_L2/3IT_2	35.7809820632445
InN_MGE_TAC1	ExN_FrC_L2/3IT_2	32.9522551867172
ExInN_Mix	ExN_FrC_L2/3IT_2	28.1559330946779
OPC_Tha	ExN_FrC_L2/3IT_2	43.1499639063707
OPC_FrC	ExN_FrC_L2/3IT_2	43.5643882391789
Oligo_1	ExN_FrC_L2/3IT_2	56.7319914957377
Oligo_2	ExN_FrC_L2/3IT_2	57.2767304574838
Oligo_3	ExN_FrC_L2/3IT_2	56.446523245328
Astro_Tha	ExN_FrC_L2/3IT_2	52.4866209013782
Astro_FrC	ExN_FrC_L2/3IT_2	52.7802813506811
Micro_1	ExN_FrC_L2/3IT_2	62.1073401216911
Micro_2	ExN_FrC_L2/3IT_2	61.1697141793736
Vascular	ExN_FrC_L2/3IT_2	54.9459823931173
ExN_Tha_CALB	ExN_FrC_L5IT_L2/3IT	32.7476384388546
ExN_Tha_PVALB_1	ExN_FrC_L5IT_L2/3IT	35.7707189693306
ExN_Tha_PVALB_2	ExN_FrC_L5IT_L2/3IT	33.9277841358131
ExN_FrC_L2/3IT_1	ExN_FrC_L5IT_L2/3IT	19.4028559922667
ExN_FrC_L2/3IT_2	ExN_FrC_L5IT_L2/3IT	23.8010405898285
ExN_FrC_L5IT_L2/3IT	ExN_FrC_L5IT_L2/3IT	0
ExN_FrC_L5IT_1	ExN_FrC_L5IT_L2/3IT	20.1974468194261
ExN_FrC_L5IT_2	ExN_FrC_L5IT_L2/3IT	17.8621596507044
ExN_FrC_L5IT_3	ExN_FrC_L5IT_L2/3IT	18.8020027377383
ExN_FrC_L5/6IT	ExN_FrC_L5IT_L2/3IT	22.3806942632829
ExN_FrC_L5/6NP	ExN_FrC_L5IT_L2/3IT	30.5144052683782
ExN_FrC_L6_1	ExN_FrC_L5IT_L2/3IT	26.5182200644501
ExN_FrC_L6_2	ExN_FrC_L5IT_L2/3IT	27.6427643779092
InN_Tha	ExN_FrC_L5IT_L2/3IT	37.6695450732759
InN_CGE_VIP	ExN_FrC_L5IT_L2/3IT	33.7103341512632
InN_CGE_LAMP5	ExN_FrC_L5IT_L2/3IT	36.8177956858843
InN_CGE_PROX1	ExN_FrC_L5IT_L2/3IT	34.4037386571246
InN_MGE_SST	ExN_FrC_L5IT_L2/3IT	34.2732784533894
InN_MGE_PVALB	ExN_FrC_L5IT_L2/3IT	36.6170072514429
InN_MGE_TAC1	ExN_FrC_L5IT_L2/3IT	34.5378233455524
ExInN_Mix	ExN_FrC_L5IT_L2/3IT	29.0375363117566
OPC_Tha	ExN_FrC_L5IT_L2/3IT	44.7011554131673
OPC_FrC	ExN_FrC_L5IT_L2/3IT	45.0604712432427
Oligo_1	ExN_FrC_L5IT_L2/3IT	57.1540904809933
Oligo_2	ExN_FrC_L5IT_L2/3IT	57.7941938400591
Oligo_3	ExN_FrC_L5IT_L2/3IT	56.9465212025847
Astro_Tha	ExN_FrC_L5IT_L2/3IT	53.2334686900517
Astro_FrC	ExN_FrC_L5IT_L2/3IT	53.3945573398918
Micro_1	ExN_FrC_L5IT_L2/3IT	62.3329637929595
Micro_2	ExN_FrC_L5IT_L2/3IT	61.4317302933117
Vascular	ExN_FrC_L5IT_L2/3IT	55.2985966658479
ExN_Tha_CALB	ExN_FrC_L5IT_1	30.3053108690567
ExN_Tha_PVALB_1	ExN_FrC_L5IT_1	33.5199660150804
ExN_Tha_PVALB_2	ExN_FrC_L5IT_1	30.9399093598816
ExN_FrC_L2/3IT_1	ExN_FrC_L5IT_1	18.5868730962504
ExN_FrC_L2/3IT_2	ExN_FrC_L5IT_1	23.3692678936037
ExN_FrC_L5IT_L2/3IT	ExN_FrC_L5IT_1	20.1974468194261
ExN_FrC_L5IT_1	ExN_FrC_L5IT_1	0
ExN_FrC_L5IT_2	ExN_FrC_L5IT_1	18.7681831631273
ExN_FrC_L5IT_3	ExN_FrC_L5IT_1	16.9127292320696
ExN_FrC_L5/6IT	ExN_FrC_L5IT_1	19.1769972427597
ExN_FrC_L5/6NP	ExN_FrC_L5IT_1	27.0178822865854
ExN_FrC_L6_1	ExN_FrC_L5IT_1	20.9879129476655
ExN_FrC_L6_2	ExN_FrC_L5IT_1	27.7098425217072
InN_Tha	ExN_FrC_L5IT_1	34.9569604993524
InN_CGE_VIP	ExN_FrC_L5IT_1	32.0027080328477
InN_CGE_LAMP5	ExN_FrC_L5IT_1	34.4916207222847
InN_CGE_PROX1	ExN_FrC_L5IT_1	32.3609302382649
InN_MGE_SST	ExN_FrC_L5IT_1	31.3459253037782
InN_MGE_PVALB	ExN_FrC_L5IT_1	34.6795408461089
InN_MGE_TAC1	ExN_FrC_L5IT_1	31.9322916042001
ExInN_Mix	ExN_FrC_L5IT_1	26.045202088313
OPC_Tha	ExN_FrC_L5IT_1	43.4522675781137
OPC_FrC	ExN_FrC_L5IT_1	43.7981472680056
Oligo_1	ExN_FrC_L5IT_1	56.2468318843324
Oligo_2	ExN_FrC_L5IT_1	56.9746896461252
Oligo_3	ExN_FrC_L5IT_1	56.0105869254283
Astro_Tha	ExN_FrC_L5IT_1	52.5847930885449
Astro_FrC	ExN_FrC_L5IT_1	52.9541856896245
Micro_1	ExN_FrC_L5IT_1	61.7550111839268
Micro_2	ExN_FrC_L5IT_1	60.8572055285183
Vascular	ExN_FrC_L5IT_1	54.7164562385913
ExN_Tha_CALB	ExN_FrC_L5IT_2	32.3710287044284
ExN_Tha_PVALB_1	ExN_FrC_L5IT_2	34.8461144816868
ExN_Tha_PVALB_2	ExN_FrC_L5IT_2	33.1806035685838
ExN_FrC_L2/3IT_1	ExN_FrC_L5IT_2	19.6710083772109
ExN_FrC_L2/3IT_2	ExN_FrC_L5IT_2	23.3592386338436
ExN_FrC_L5IT_L2/3IT	ExN_FrC_L5IT_2	17.8621596507044
ExN_FrC_L5IT_1	ExN_FrC_L5IT_2	18.7681831631273
ExN_FrC_L5IT_2	ExN_FrC_L5IT_2	0
ExN_FrC_L5IT_3	ExN_FrC_L5IT_2	12.8897113413436
ExN_FrC_L5/6IT	ExN_FrC_L5IT_2	21.4061753137904
ExN_FrC_L5/6NP	ExN_FrC_L5IT_2	28.9579629972173
ExN_FrC_L6_1	ExN_FrC_L5IT_2	25.3907268730706
ExN_FrC_L6_2	ExN_FrC_L5IT_2	27.3363574832123
InN_Tha	ExN_FrC_L5IT_2	36.5601325173299
InN_CGE_VIP	ExN_FrC_L5IT_2	32.9332677576409
InN_CGE_LAMP5	ExN_FrC_L5IT_2	35.552271563128
InN_CGE_PROX1	ExN_FrC_L5IT_2	33.7680960680115
InN_MGE_SST	ExN_FrC_L5IT_2	33.0774620726112
InN_MGE_PVALB	ExN_FrC_L5IT_2	35.159751315635
InN_MGE_TAC1	ExN_FrC_L5IT_2	32.9617989750785
ExInN_Mix	ExN_FrC_L5IT_2	28.7354765878317
OPC_Tha	ExN_FrC_L5IT_2	44.0368314742041
OPC_FrC	ExN_FrC_L5IT_2	44.3219101074591
Oligo_1	ExN_FrC_L5IT_2	56.1847879916192
Oligo_2	ExN_FrC_L5IT_2	56.8237853188136
Oligo_3	ExN_FrC_L5IT_2	56.0147798572655
Astro_Tha	ExN_FrC_L5IT_2	52.6815670937615
Astro_FrC	ExN_FrC_L5IT_2	52.7969912263298
Micro_1	ExN_FrC_L5IT_2	61.4210956658236
Micro_2	ExN_FrC_L5IT_2	60.4643762451581
Vascular	ExN_FrC_L5IT_2	54.4385876517581
ExN_Tha_CALB	ExN_FrC_L5IT_3	31.8019450541857
ExN_Tha_PVALB_1	ExN_FrC_L5IT_3	34.6962590600644
ExN_Tha_PVALB_2	ExN_FrC_L5IT_3	32.4799656284492
ExN_FrC_L2/3IT_1	ExN_FrC_L5IT_3	20.2114121051268
ExN_FrC_L2/3IT_2	ExN_FrC_L5IT_3	24.2246776191127
ExN_FrC_L5IT_L2/3IT	ExN_FrC_L5IT_3	18.8020027377383
ExN_FrC_L5IT_1	ExN_FrC_L5IT_3	16.9127292320696
ExN_FrC_L5IT_2	ExN_FrC_L5IT_3	12.8897113413436
ExN_FrC_L5IT_3	ExN_FrC_L5IT_3	0
ExN_FrC_L5/6IT	ExN_FrC_L5IT_3	18.6439405849934
ExN_FrC_L5/6NP	ExN_FrC_L5IT_3	28.6365585885104
ExN_FrC_L6_1	ExN_FrC_L5IT_3	23.6834938730413
ExN_FrC_L6_2	ExN_FrC_L5IT_3	25.2271155754375
InN_Tha	ExN_FrC_L5IT_3	36.4461785782398
InN_CGE_VIP	ExN_FrC_L5IT_3	32.8249375984609
InN_CGE_LAMP5	ExN_FrC_L5IT_3	35.5270903961558
InN_CGE_PROX1	ExN_FrC_L5IT_3	33.5311494856709
InN_MGE_SST	ExN_FrC_L5IT_3	33.2153133003053
InN_MGE_PVALB	ExN_FrC_L5IT_3	35.2408556234808
InN_MGE_TAC1	ExN_FrC_L5IT_3	33.2962781162439
ExInN_Mix	ExN_FrC_L5IT_3	28.1431574014245
OPC_Tha	ExN_FrC_L5IT_3	43.8382131116264
OPC_FrC	ExN_FrC_L5IT_3	44.1840720865649
Oligo_1	ExN_FrC_L5IT_3	56.039610382951
Oligo_2	ExN_FrC_L5IT_3	56.7324895145859
Oligo_3	ExN_FrC_L5IT_3	55.8705871559221
Astro_Tha	ExN_FrC_L5IT_3	52.8678591878209
Astro_FrC	ExN_FrC_L5IT_3	53.0791447468413
Micro_1	ExN_FrC_L5IT_3	61.3341606975646
Micro_2	ExN_FrC_L5IT_3	60.4303205776962
Vascular	ExN_FrC_L5IT_3	54.447117981545
ExN_Tha_CALB	ExN_FrC_L5/6IT	31.5427908826553
ExN_Tha_PVALB_1	ExN_FrC_L5/6IT	34.5426083564438
ExN_Tha_PVALB_2	ExN_FrC_L5/6IT	32.2695105066219
ExN_FrC_L2/3IT_1	ExN_FrC_L5/6IT	15.8601856671868
ExN_FrC_L2/3IT_2	ExN_FrC_L5/6IT	18.3150586450908
ExN_FrC_L5IT_L2/3IT	ExN_FrC_L5/6IT	22.3806942632829
ExN_FrC_L5IT_1	ExN_FrC_L5/6IT	19.1769972427597
ExN_FrC_L5IT_2	ExN_FrC_L5/6IT	21.4061753137904
ExN_FrC_L5IT_3	ExN_FrC_L5/6IT	18.6439405849934
ExN_FrC_L5/6IT	ExN_FrC_L5/6IT	0
ExN_FrC_L5/6NP	ExN_FrC_L5/6IT	29.9141609650037
ExN_FrC_L6_1	ExN_FrC_L5/6IT	19.9690275186933
ExN_FrC_L6_2	ExN_FrC_L5/6IT	21.8615075270419
InN_Tha	ExN_FrC_L5/6IT	36.4321016113491
InN_CGE_VIP	ExN_FrC_L5/6IT	32.6062831451285
InN_CGE_LAMP5	ExN_FrC_L5/6IT	35.5193111998417
InN_CGE_PROX1	ExN_FrC_L5/6IT	33.1122727398955
InN_MGE_SST	ExN_FrC_L5/6IT	32.6175068421842
InN_MGE_PVALB	ExN_FrC_L5/6IT	35.6921860834565
InN_MGE_TAC1	ExN_FrC_L5/6IT	33.0069805138115
ExInN_Mix	ExN_FrC_L5/6IT	27.8641815882839
OPC_Tha	ExN_FrC_L5/6IT	43.1995778707981
OPC_FrC	ExN_FrC_L5/6IT	43.6362025705518
Oligo_1	ExN_FrC_L5/6IT	56.2242224081787
Oligo_2	ExN_FrC_L5/6IT	56.8882035033936
Oligo_3	ExN_FrC_L5/6IT	56.0485326895398
Astro_Tha	ExN_FrC_L5/6IT	52.6971336429531
Astro_FrC	ExN_FrC_L5/6IT	53.0358889176866
Micro_1	ExN_FrC_L5/6IT	62.0682658920628
Micro_2	ExN_FrC_L5/6IT	61.1275271280521
Vascular	ExN_FrC_L5/6IT	54.9808605877863
ExN_Tha_CALB	ExN_FrC_L5/6NP	32.9115447883866
ExN_Tha_PVALB_1	ExN_FrC_L5/6NP	36.0397779841198
ExN_Tha_PVALB_2	ExN_FrC_L5/6NP	32.0184029019669
ExN_FrC_L2/3IT_1	ExN_FrC_L5/6NP	29.6211423038727
ExN_FrC_L2/3IT_2	ExN_FrC_L5/6NP	31.6360049838727
ExN_FrC_L5IT_L2/3IT	ExN_FrC_L5/6NP	30.5144052683782
ExN_FrC_L5IT_1	ExN_FrC_L5/6NP	27.0178822865854
ExN_FrC_L5IT_2	ExN_FrC_L5/6NP	28.9579629972173
ExN_FrC_L5IT_3	ExN_FrC_L5/6NP	28.6365585885104
ExN_FrC_L5/6IT	ExN_FrC_L5/6NP	29.9141609650037
ExN_FrC_L5/6NP	ExN_FrC_L5/6NP	0
ExN_FrC_L6_1	ExN_FrC_L5/6NP	26.0100900161034
ExN_FrC_L6_2	ExN_FrC_L5/6NP	32.8766314498606
InN_Tha	ExN_FrC_L5/6NP	35.6581511193326
InN_CGE_VIP	ExN_FrC_L5/6NP	32.2181523959375
InN_CGE_LAMP5	ExN_FrC_L5/6NP	34.8869406361131
InN_CGE_PROX1	ExN_FrC_L5/6NP	32.565725562272
InN_MGE_SST	ExN_FrC_L5/6NP	31.0278307920237
InN_MGE_PVALB	ExN_FrC_L5/6NP	34.6304218306367
InN_MGE_TAC1	ExN_FrC_L5/6NP	31.5983421390616
ExInN_Mix	ExN_FrC_L5/6NP	27.5703877789961
OPC_Tha	ExN_FrC_L5/6NP	42.5169516646764
OPC_FrC	ExN_FrC_L5/6NP	42.7351304022584
Oligo_1	ExN_FrC_L5/6NP	55.6806276136381
Oligo_2	ExN_FrC_L5/6NP	56.1759294387247
Oligo_3	ExN_FrC_L5/6NP	55.3575145635559
Astro_Tha	ExN_FrC_L5/6NP	52.1489094420539
Astro_FrC	ExN_FrC_L5/6NP	52.4401749729565
Micro_1	ExN_FrC_L5/6NP	61.0567890118195
Micro_2	ExN_FrC_L5/6NP	60.0580513087225
Vascular	ExN_FrC_L5/6NP	54.2545276507327
ExN_Tha_CALB	ExN_FrC_L6_1	31.3024047356886
ExN_Tha_PVALB_1	ExN_FrC_L6_1	34.9990265631764
ExN_Tha_PVALB_2	ExN_FrC_L6_1	31.5046327532008
ExN_FrC_L2/3IT_1	ExN_FrC_L6_1	22.5630711216776
ExN_FrC_L2/3IT_2	ExN_FrC_L6_1	23.4217541538718
ExN_FrC_L5IT_L2/3IT	ExN_FrC_L6_1	26.5182200644501
ExN_FrC_L5IT_1	ExN_FrC_L6_1	20.9879129476655
ExN_FrC_L5IT_2	ExN_FrC_L6_1	25.3907268730706
ExN_FrC_L5IT_3	ExN_FrC_L6_1	23.6834938730413
ExN_FrC_L5/6IT	ExN_FrC_L6_1	19.9690275186933
ExN_FrC_L5/6NP	ExN_FrC_L6_1	26.0100900161034
ExN_FrC_L6_1	ExN_FrC_L6_1	0
ExN_FrC_L6_2	ExN_FrC_L6_1	26.6498352814646
InN_Tha	ExN_FrC_L6_1	35.0568447929358
InN_CGE_VIP	ExN_FrC_L6_1	31.928847355738
InN_CGE_LAMP5	ExN_FrC_L6_1	35.2341224599455
InN_CGE_PROX1	ExN_FrC_L6_1	32.3536011085832
InN_MGE_SST	ExN_FrC_L6_1	31.1774917106514
InN_MGE_PVALB	ExN_FrC_L6_1	35.5618270050512
InN_MGE_TAC1	ExN_FrC_L6_1	32.1490434287745
ExInN_Mix	ExN_FrC_L6_1	26.6065709840504
OPC_Tha	ExN_FrC_L6_1	41.8149153158632
OPC_FrC	ExN_FrC_L6_1	42.325071918076
Oligo_1	ExN_FrC_L6_1	56.0651646774617
Oligo_2	ExN_FrC_L6_1	56.6865258018587
Oligo_3	ExN_FrC_L6_1	55.7456547485855
Astro_Tha	ExN_FrC_L6_1	51.4495604530739
Astro_FrC	ExN_FrC_L6_1	51.9817427591316
Micro_1	ExN_FrC_L6_1	61.0072343639966
Micro_2	ExN_FrC_L6_1	60.0738902757975
Vascular	ExN_FrC_L6_1	54.135400420596
ExN_Tha_CALB	ExN_FrC_L6_2	33.6423090637152
ExN_Tha_PVALB_1	ExN_FrC_L6_2	36.2321119667738
ExN_Tha_PVALB_2	ExN_FrC_L6_2	35.2348332725968
ExN_FrC_L2/3IT_1	ExN_FrC_L6_2	25.0207471346925
ExN_FrC_L2/3IT_2	ExN_FrC_L6_2	25.8818164855117
ExN_FrC_L5IT_L2/3IT	ExN_FrC_L6_2	27.6427643779092
ExN_FrC_L5IT_1	ExN_FrC_L6_2	27.7098425217072
ExN_FrC_L5IT_2	ExN_FrC_L6_2	27.3363574832123
ExN_FrC_L5IT_3	ExN_FrC_L6_2	25.2271155754375
ExN_FrC_L5/6IT	ExN_FrC_L6_2	21.8615075270419
ExN_FrC_L5/6NP	ExN_FrC_L6_2	32.8766314498606
ExN_FrC_L6_1	ExN_FrC_L6_2	26.6498352814646
ExN_FrC_L6_2	ExN_FrC_L6_2	0
InN_Tha	ExN_FrC_L6_2	37.8842886801554
InN_CGE_VIP	ExN_FrC_L6_2	34.0932427475125
InN_CGE_LAMP5	ExN_FrC_L6_2	36.6841876301024
InN_CGE_PROX1	ExN_FrC_L6_2	34.5721107927148
InN_MGE_SST	ExN_FrC_L6_2	34.7858172272948
InN_MGE_PVALB	ExN_FrC_L6_2	35.910238105383
InN_MGE_TAC1	ExN_FrC_L6_2	34.6409946620906
ExInN_Mix	ExN_FrC_L6_2	30.8676068571522
OPC_Tha	ExN_FrC_L6_2	43.8358002625074
OPC_FrC	ExN_FrC_L6_2	44.1394210208286
Oligo_1	ExN_FrC_L6_2	55.4172332016188
Oligo_2	ExN_FrC_L6_2	56.1325832603019
Oligo_3	ExN_FrC_L6_2	55.2130243861183
Astro_Tha	ExN_FrC_L6_2	52.7425887428864
Astro_FrC	ExN_FrC_L6_2	52.6412041017548
Micro_1	ExN_FrC_L6_2	60.8877866537623
Micro_2	ExN_FrC_L6_2	59.9018056716267
Vascular	ExN_FrC_L6_2	53.8615065101709
ExN_Tha_CALB	InN_Tha	33.9887435871549
ExN_Tha_PVALB_1	InN_Tha	36.128872240507
ExN_Tha_PVALB_2	InN_Tha	33.0824891918372
ExN_FrC_L2/3IT_1	InN_Tha	35.1644971727492
ExN_FrC_L2/3IT_2	InN_Tha	36.3760350236405
ExN_FrC_L5IT_L2/3IT	InN_Tha	37.6695450732759
ExN_FrC_L5IT_1	InN_Tha	34.9569604993524
ExN_FrC_L5IT_2	InN_Tha	36.5601325173299
ExN_FrC_L5IT_3	InN_Tha	36.4461785782398
ExN_FrC_L5/6IT	InN_Tha	36.4321016113491
ExN_FrC_L5/6NP	InN_Tha	35.6581511193326
ExN_FrC_L6_1	InN_Tha	35.0568447929358
ExN_FrC_L6_2	InN_Tha	37.8842886801554
InN_Tha	InN_Tha	0
InN_CGE_VIP	InN_Tha	32.4522555436043
InN_CGE_LAMP5	InN_Tha	35.0648106262558
InN_CGE_PROX1	InN_Tha	32.8347660868853
InN_MGE_SST	InN_Tha	32.696485389336
InN_MGE_PVALB	InN_Tha	36.205723474323
InN_MGE_TAC1	InN_Tha	33.4819912248858
ExInN_Mix	InN_Tha	28.4544112842631
OPC_Tha	InN_Tha	42.1255950922814
OPC_FrC	InN_Tha	42.6315193093001
Oligo_1	InN_Tha	56.423411613585
Oligo_2	InN_Tha	57.1155341468494
Oligo_3	InN_Tha	56.3444822926587
Astro_Tha	InN_Tha	51.6868440427867
Astro_FrC	InN_Tha	52.1119257930258
Micro_1	InN_Tha	61.540538761561
Micro_2	InN_Tha	60.6663418792978
Vascular	InN_Tha	54.0909626624203
ExN_Tha_CALB	InN_CGE_VIP	31.8593135775091
ExN_Tha_PVALB_1	InN_CGE_VIP	34.9694548033818
ExN_Tha_PVALB_2	InN_CGE_VIP	31.9720103141345
ExN_FrC_L2/3IT_1	InN_CGE_VIP	31.5417291501313
ExN_FrC_L2/3IT_2	InN_CGE_VIP	32.3345521246838
ExN_FrC_L5IT_L2/3IT	InN_CGE_VIP	33.7103341512632
ExN_FrC_L5IT_1	InN_CGE_VIP	32.0027080328477
ExN_FrC_L5IT_2	InN_CGE_VIP	32.9332677576409
ExN_FrC_L5IT_3	InN_CGE_VIP	32.8249375984609
ExN_FrC_L5/6IT	InN_CGE_VIP	32.6062831451285
ExN_FrC_L5/6NP	InN_CGE_VIP	32.2181523959375
ExN_FrC_L6_1	InN_CGE_VIP	31.928847355738
ExN_FrC_L6_2	InN_CGE_VIP	34.0932427475125
InN_Tha	InN_CGE_VIP	32.4522555436043
InN_CGE_VIP	InN_CGE_VIP	0
InN_CGE_LAMP5	InN_CGE_VIP	26.5965971100199
InN_CGE_PROX1	InN_CGE_VIP	15.9052714726912
InN_MGE_SST	InN_CGE_VIP	25.7995129609198
InN_MGE_PVALB	InN_CGE_VIP	28.3767582799284
InN_MGE_TAC1	InN_CGE_VIP	26.654002733491
ExInN_Mix	InN_CGE_VIP	24.2053469471081
OPC_Tha	InN_CGE_VIP	37.6123432909412
OPC_FrC	InN_CGE_VIP	37.8504466059946
Oligo_1	InN_CGE_VIP	52.7564856958332
Oligo_2	InN_CGE_VIP	53.3021522944642
Oligo_3	InN_CGE_VIP	52.8699310442268
Astro_Tha	InN_CGE_VIP	49.0210647734151
Astro_FrC	InN_CGE_VIP	49.3467678493647
Micro_1	InN_CGE_VIP	59.6903004198093
Micro_2	InN_CGE_VIP	58.6665040602984
Vascular	InN_CGE_VIP	51.8382866739653
ExN_Tha_CALB	InN_CGE_LAMP5	34.7456163442172
ExN_Tha_PVALB_1	InN_CGE_LAMP5	36.953891594982
ExN_Tha_PVALB_2	InN_CGE_LAMP5	35.0974420227269
ExN_FrC_L2/3IT_1	InN_CGE_LAMP5	35.143221455588
ExN_FrC_L2/3IT_2	InN_CGE_LAMP5	36.1559858451745
ExN_FrC_L5IT_L2/3IT	InN_CGE_LAMP5	36.8177956858843
ExN_FrC_L5IT_1	InN_CGE_LAMP5	34.4916207222847
ExN_FrC_L5IT_2	InN_CGE_LAMP5	35.552271563128
ExN_FrC_L5IT_3	InN_CGE_LAMP5	35.5270903961558
ExN_FrC_L5/6IT	InN_CGE_LAMP5	35.5193111998417
ExN_FrC_L5/6NP	InN_CGE_LAMP5	34.8869406361131
ExN_FrC_L6_1	InN_CGE_LAMP5	35.2341224599455
ExN_FrC_L6_2	InN_CGE_LAMP5	36.6841876301024
InN_Tha	InN_CGE_LAMP5	35.0648106262558
InN_CGE_VIP	InN_CGE_LAMP5	26.5965971100199
InN_CGE_LAMP5	InN_CGE_LAMP5	0
InN_CGE_PROX1	InN_CGE_LAMP5	21.6459553212106
InN_MGE_SST	InN_CGE_LAMP5	27.8333609499128
InN_MGE_PVALB	InN_CGE_LAMP5	29.3210534453133
InN_MGE_TAC1	InN_CGE_LAMP5	28.0680005776722
ExInN_Mix	InN_CGE_LAMP5	29.2008375588313
OPC_Tha	InN_CGE_LAMP5	41.1595656163657
OPC_FrC	InN_CGE_LAMP5	41.1973085430798
Oligo_1	InN_CGE_LAMP5	54.0370031882067
Oligo_2	InN_CGE_LAMP5	54.5961238239498
Oligo_3	InN_CGE_LAMP5	54.0602027989074
Astro_Tha	InN_CGE_LAMP5	50.8490771091897
Astro_FrC	InN_CGE_LAMP5	50.9597374365898
Micro_1	InN_CGE_LAMP5	60.563980028926
Micro_2	InN_CGE_LAMP5	59.556566918268
Vascular	InN_CGE_LAMP5	52.5589537685463
ExN_Tha_CALB	InN_CGE_PROX1	31.5898296800017
ExN_Tha_PVALB_1	InN_CGE_PROX1	35.0882574291918
ExN_Tha_PVALB_2	InN_CGE_PROX1	31.6801556267865
ExN_FrC_L2/3IT_1	InN_CGE_PROX1	32.462701609349
ExN_FrC_L2/3IT_2	InN_CGE_PROX1	33.3188841690856
ExN_FrC_L5IT_L2/3IT	InN_CGE_PROX1	34.4037386571246
ExN_FrC_L5IT_1	InN_CGE_PROX1	32.3609302382649
ExN_FrC_L5IT_2	InN_CGE_PROX1	33.7680960680115
ExN_FrC_L5IT_3	InN_CGE_PROX1	33.5311494856709
ExN_FrC_L5/6IT	InN_CGE_PROX1	33.1122727398955
ExN_FrC_L5/6NP	InN_CGE_PROX1	32.565725562272
ExN_FrC_L6_1	InN_CGE_PROX1	32.3536011085832
ExN_FrC_L6_2	InN_CGE_PROX1	34.5721107927148
InN_Tha	InN_CGE_PROX1	32.8347660868853
InN_CGE_VIP	InN_CGE_PROX1	15.9052714726912
InN_CGE_LAMP5	InN_CGE_PROX1	21.6459553212106
InN_CGE_PROX1	InN_CGE_PROX1	0
InN_MGE_SST	InN_CGE_PROX1	24.8354239947949
InN_MGE_PVALB	InN_CGE_PROX1	28.802008494718
InN_MGE_TAC1	InN_CGE_PROX1	26.7622458564665
ExInN_Mix	InN_CGE_PROX1	23.7327067932285
OPC_Tha	InN_CGE_PROX1	38.7167470920677
OPC_FrC	InN_CGE_PROX1	38.9340627883314
Oligo_1	InN_CGE_PROX1	53.5614919683358
Oligo_2	InN_CGE_PROX1	54.0963291331117
Oligo_3	InN_CGE_PROX1	53.6200752208564
Astro_Tha	InN_CGE_PROX1	49.8441176552083
Astro_FrC	InN_CGE_PROX1	50.2419514390543
Micro_1	InN_CGE_PROX1	60.3517427172607
Micro_2	InN_CGE_PROX1	59.3354318895424
Vascular	InN_CGE_PROX1	52.5169253020541
ExN_Tha_CALB	InN_MGE_SST	31.5705452425656
ExN_Tha_PVALB_1	InN_MGE_SST	35.1750251259069
ExN_Tha_PVALB_2	InN_MGE_SST	30.3328067806032
ExN_FrC_L2/3IT_1	InN_MGE_SST	31.5760372411014
ExN_FrC_L2/3IT_2	InN_MGE_SST	32.3817067906599
ExN_FrC_L5IT_L2/3IT	InN_MGE_SST	34.2732784533894
ExN_FrC_L5IT_1	InN_MGE_SST	31.3459253037782
ExN_FrC_L5IT_2	InN_MGE_SST	33.0774620726112
ExN_FrC_L5IT_3	InN_MGE_SST	33.2153133003053
ExN_FrC_L5/6IT	InN_MGE_SST	32.6175068421842
ExN_FrC_L5/6NP	InN_MGE_SST	31.0278307920237
ExN_FrC_L6_1	InN_MGE_SST	31.1774917106514
ExN_FrC_L6_2	InN_MGE_SST	34.7858172272948
InN_Tha	InN_MGE_SST	32.696485389336
InN_CGE_VIP	InN_MGE_SST	25.7995129609198
InN_CGE_LAMP5	InN_MGE_SST	27.8333609499128
InN_CGE_PROX1	InN_MGE_SST	24.8354239947949
InN_MGE_SST	InN_MGE_SST	0
InN_MGE_PVALB	InN_MGE_SST	27.6869010552028
InN_MGE_TAC1	InN_MGE_SST	19.2611989090574
ExInN_Mix	InN_MGE_SST	24.4931221883484
OPC_Tha	InN_MGE_SST	39.8157639287067
OPC_FrC	InN_MGE_SST	40.1173209781229
Oligo_1	InN_MGE_SST	54.297867274147
Oligo_2	InN_MGE_SST	54.6986060524138
Oligo_3	InN_MGE_SST	54.2653604515449
Astro_Tha	InN_MGE_SST	50.7459285366642
Astro_FrC	InN_MGE_SST	51.0754832957859
Micro_1	InN_MGE_SST	60.2566295820787
Micro_2	InN_MGE_SST	59.2361610880001
Vascular	InN_MGE_SST	52.931899742245
ExN_Tha_CALB	InN_MGE_PVALB	34.2776522110323
ExN_Tha_PVALB_1	InN_MGE_PVALB	35.5458792327262
ExN_Tha_PVALB_2	InN_MGE_PVALB	34.634443884298
ExN_FrC_L2/3IT_1	InN_MGE_PVALB	34.4595522431137
ExN_FrC_L2/3IT_2	InN_MGE_PVALB	35.7809820632445
ExN_FrC_L5IT_L2/3IT	InN_MGE_PVALB	36.6170072514429
ExN_FrC_L5IT_1	InN_MGE_PVALB	34.6795408461089
ExN_FrC_L5IT_2	InN_MGE_PVALB	35.159751315635
ExN_FrC_L5IT_3	InN_MGE_PVALB	35.2408556234808
ExN_FrC_L5/6IT	InN_MGE_PVALB	35.6921860834565
ExN_FrC_L5/6NP	InN_MGE_PVALB	34.6304218306367
ExN_FrC_L6_1	InN_MGE_PVALB	35.5618270050512
ExN_FrC_L6_2	InN_MGE_PVALB	35.910238105383
InN_Tha	InN_MGE_PVALB	36.205723474323
InN_CGE_VIP	InN_MGE_PVALB	28.3767582799284
InN_CGE_LAMP5	InN_MGE_PVALB	29.3210534453133
InN_CGE_PROX1	InN_MGE_PVALB	28.802008494718
InN_MGE_SST	InN_MGE_PVALB	27.6869010552028
InN_MGE_PVALB	InN_MGE_PVALB	0
InN_MGE_TAC1	InN_MGE_PVALB	21.6660494024694
ExInN_Mix	InN_MGE_PVALB	29.9410174701345
OPC_Tha	InN_MGE_PVALB	41.401975758527
OPC_FrC	InN_MGE_PVALB	41.7195844757313
Oligo_1	InN_MGE_PVALB	54.771664830151
Oligo_2	InN_MGE_PVALB	55.3552451145504
Oligo_3	InN_MGE_PVALB	54.5040864511206
Astro_Tha	InN_MGE_PVALB	51.032225007669
Astro_FrC	InN_MGE_PVALB	50.7734720620349
Micro_1	InN_MGE_PVALB	60.3001229172442
Micro_2	InN_MGE_PVALB	59.3785446914339
Vascular	InN_MGE_PVALB	52.8134306244339
ExN_Tha_CALB	InN_MGE_TAC1	32.2513969438677
ExN_Tha_PVALB_1	InN_MGE_TAC1	34.5735721885331
ExN_Tha_PVALB_2	InN_MGE_TAC1	31.8991307851739
ExN_FrC_L2/3IT_1	InN_MGE_TAC1	31.5634266745475
ExN_FrC_L2/3IT_2	InN_MGE_TAC1	32.9522551867172
ExN_FrC_L5IT_L2/3IT	InN_MGE_TAC1	34.5378233455524
ExN_FrC_L5IT_1	InN_MGE_TAC1	31.9322916042001
ExN_FrC_L5IT_2	InN_MGE_TAC1	32.9617989750785
ExN_FrC_L5IT_3	InN_MGE_TAC1	33.2962781162439
ExN_FrC_L5/6IT	InN_MGE_TAC1	33.0069805138115
ExN_FrC_L5/6NP	InN_MGE_TAC1	31.5983421390616
ExN_FrC_L6_1	InN_MGE_TAC1	32.1490434287745
ExN_FrC_L6_2	InN_MGE_TAC1	34.6409946620906
InN_Tha	InN_MGE_TAC1	33.4819912248858
InN_CGE_VIP	InN_MGE_TAC1	26.654002733491
InN_CGE_LAMP5	InN_MGE_TAC1	28.0680005776722
InN_CGE_PROX1	InN_MGE_TAC1	26.7622458564665
InN_MGE_SST	InN_MGE_TAC1	19.2611989090574
InN_MGE_PVALB	InN_MGE_TAC1	21.6660494024694
InN_MGE_TAC1	InN_MGE_TAC1	0
ExInN_Mix	InN_MGE_TAC1	25.8443827018815
OPC_Tha	InN_MGE_TAC1	40.2509220670961
OPC_FrC	InN_MGE_TAC1	40.5204581746203
Oligo_1	InN_MGE_TAC1	54.3052305094743
Oligo_2	InN_MGE_TAC1	54.833294981148
Oligo_3	InN_MGE_TAC1	54.212793156385
Astro_Tha	InN_MGE_TAC1	50.5796799962163
Astro_FrC	InN_MGE_TAC1	50.5890806138604
Micro_1	InN_MGE_TAC1	59.874624619248
Micro_2	InN_MGE_TAC1	58.911970471583
Vascular	InN_MGE_TAC1	52.5334255812878
ExN_Tha_CALB	ExInN_Mix	22.0942992521865
ExN_Tha_PVALB_1	ExInN_Mix	28.1483242832998
ExN_Tha_PVALB_2	ExInN_Mix	20.9331173295278
ExN_FrC_L2/3IT_1	ExInN_Mix	26.0317245471679
ExN_FrC_L2/3IT_2	ExInN_Mix	28.1559330946779
ExN_FrC_L5IT_L2/3IT	ExInN_Mix	29.0375363117566
ExN_FrC_L5IT_1	ExInN_Mix	26.045202088313
ExN_FrC_L5IT_2	ExInN_Mix	28.7354765878317
ExN_FrC_L5IT_3	ExInN_Mix	28.1431574014245
ExN_FrC_L5/6IT	ExInN_Mix	27.8641815882839
ExN_FrC_L5/6NP	ExInN_Mix	27.5703877789961
ExN_FrC_L6_1	ExInN_Mix	26.6065709840504
ExN_FrC_L6_2	ExInN_Mix	30.8676068571522
InN_Tha	ExInN_Mix	28.4544112842631
InN_CGE_VIP	ExInN_Mix	24.2053469471081
InN_CGE_LAMP5	ExInN_Mix	29.2008375588313
InN_CGE_PROX1	ExInN_Mix	23.7327067932285
InN_MGE_SST	ExInN_Mix	24.4931221883484
InN_MGE_PVALB	ExInN_Mix	29.9410174701345
InN_MGE_TAC1	ExInN_Mix	25.8443827018815
ExInN_Mix	ExInN_Mix	0
OPC_Tha	ExInN_Mix	37.4014381051992
OPC_FrC	ExInN_Mix	38.1481108157202
Oligo_1	ExInN_Mix	53.986909355031
Oligo_2	ExInN_Mix	54.5759745763545
Oligo_3	ExInN_Mix	53.6781139402629
Astro_Tha	ExInN_Mix	49.0885525988388
Astro_FrC	ExInN_Mix	49.7048371364884
Micro_1	ExInN_Mix	60.6235339600634
Micro_2	ExInN_Mix	59.6496182798997
Vascular	ExInN_Mix	51.9825388582674
ExN_Tha_CALB	OPC_Tha	42.5855932292181
ExN_Tha_PVALB_1	OPC_Tha	44.6806879662974
ExN_Tha_PVALB_2	OPC_Tha	41.5467548706247
ExN_FrC_L2/3IT_1	OPC_Tha	42.6926341089197
ExN_FrC_L2/3IT_2	OPC_Tha	43.1499639063707
ExN_FrC_L5IT_L2/3IT	OPC_Tha	44.7011554131673
ExN_FrC_L5IT_1	OPC_Tha	43.4522675781137
ExN_FrC_L5IT_2	OPC_Tha	44.0368314742041
ExN_FrC_L5IT_3	OPC_Tha	43.8382131116264
ExN_FrC_L5/6IT	OPC_Tha	43.1995778707981
ExN_FrC_L5/6NP	OPC_Tha	42.5169516646764
ExN_FrC_L6_1	OPC_Tha	41.8149153158632
ExN_FrC_L6_2	OPC_Tha	43.8358002625074
InN_Tha	OPC_Tha	42.1255950922814
InN_CGE_VIP	OPC_Tha	37.6123432909412
InN_CGE_LAMP5	OPC_Tha	41.1595656163657
InN_CGE_PROX1	OPC_Tha	38.7167470920677
InN_MGE_SST	OPC_Tha	39.8157639287067
InN_MGE_PVALB	OPC_Tha	41.401975758527
InN_MGE_TAC1	OPC_Tha	40.2509220670961
ExInN_Mix	OPC_Tha	37.4014381051992
OPC_Tha	OPC_Tha	0
OPC_FrC	OPC_Tha	9.30627797020711
Oligo_1	OPC_Tha	48.9198383246591
Oligo_2	OPC_Tha	49.4151060337518
Oligo_3	OPC_Tha	49.6011279837106
Astro_Tha	OPC_Tha	43.5408942300323
Astro_FrC	OPC_Tha	44.0291083373267
Micro_1	OPC_Tha	57.6763122667403
Micro_2	OPC_Tha	56.6917207543738
Vascular	OPC_Tha	49.42689303466
ExN_Tha_CALB	OPC_FrC	43.1747724644661
ExN_Tha_PVALB_1	OPC_FrC	45.0971796465472
ExN_Tha_PVALB_2	OPC_FrC	42.2238301638348
ExN_FrC_L2/3IT_1	OPC_FrC	43.1667087774723
ExN_FrC_L2/3IT_2	OPC_FrC	43.5643882391789
ExN_FrC_L5IT_L2/3IT	OPC_FrC	45.0604712432427
ExN_FrC_L5IT_1	OPC_FrC	43.7981472680056
ExN_FrC_L5IT_2	OPC_FrC	44.3219101074591
ExN_FrC_L5IT_3	OPC_FrC	44.1840720865649
ExN_FrC_L5/6IT	OPC_FrC	43.6362025705518
ExN_FrC_L5/6NP	OPC_FrC	42.7351304022584
ExN_FrC_L6_1	OPC_FrC	42.325071918076
ExN_FrC_L6_2	OPC_FrC	44.1394210208286
InN_Tha	OPC_FrC	42.6315193093001
InN_CGE_VIP	OPC_FrC	37.8504466059946
InN_CGE_LAMP5	OPC_FrC	41.1973085430798
InN_CGE_PROX1	OPC_FrC	38.9340627883314
InN_MGE_SST	OPC_FrC	40.1173209781229
InN_MGE_PVALB	OPC_FrC	41.7195844757313
InN_MGE_TAC1	OPC_FrC	40.5204581746203
ExInN_Mix	OPC_FrC	38.1481108157202
OPC_Tha	OPC_FrC	9.30627797020711
OPC_FrC	OPC_FrC	0
Oligo_1	OPC_FrC	48.3653241231552
Oligo_2	OPC_FrC	48.8248929793063
Oligo_3	OPC_FrC	49.070499845348
Astro_Tha	OPC_FrC	43.4421166142198
Astro_FrC	OPC_FrC	43.3540260355517
Micro_1	OPC_FrC	57.0915247184836
Micro_2	OPC_FrC	56.0852989589185
Vascular	OPC_FrC	49.2416425611947
ExN_Tha_CALB	Oligo_1	56.4232231984773
ExN_Tha_PVALB_1	Oligo_1	57.3864538988355
ExN_Tha_PVALB_2	Oligo_1	56.1159316345019
ExN_FrC_L2/3IT_1	Oligo_1	56.4439493925114
ExN_FrC_L2/3IT_2	Oligo_1	56.7319914957377
ExN_FrC_L5IT_L2/3IT	Oligo_1	57.1540904809933
ExN_FrC_L5IT_1	Oligo_1	56.2468318843324
ExN_FrC_L5IT_2	Oligo_1	56.1847879916192
ExN_FrC_L5IT_3	Oligo_1	56.039610382951
ExN_FrC_L5/6IT	Oligo_1	56.2242224081787
ExN_FrC_L5/6NP	Oligo_1	55.6806276136381
ExN_FrC_L6_1	Oligo_1	56.0651646774617
ExN_FrC_L6_2	Oligo_1	55.4172332016188
InN_Tha	Oligo_1	56.423411613585
InN_CGE_VIP	Oligo_1	52.7564856958332
InN_CGE_LAMP5	Oligo_1	54.0370031882067
InN_CGE_PROX1	Oligo_1	53.5614919683358
InN_MGE_SST	Oligo_1	54.297867274147
InN_MGE_PVALB	Oligo_1	54.771664830151
InN_MGE_TAC1	Oligo_1	54.3052305094743
ExInN_Mix	Oligo_1	53.986909355031
OPC_Tha	Oligo_1	48.9198383246591
OPC_FrC	Oligo_1	48.3653241231552
Oligo_1	Oligo_1	0
Oligo_2	Oligo_1	8.83488586214547
Oligo_3	Oligo_1	13.421535978162
Astro_Tha	Oligo_1	52.6782770129424
Astro_FrC	Oligo_1	51.8515049042218
Micro_1	Oligo_1	56.9335411623725
Micro_2	Oligo_1	55.5442020513046
Vascular	Oligo_1	50.779956312888
ExN_Tha_CALB	Oligo_2	56.9586631661577
ExN_Tha_PVALB_1	Oligo_2	58.0649892637113
ExN_Tha_PVALB_2	Oligo_2	56.7444196660259
ExN_FrC_L2/3IT_1	Oligo_2	57.1449973510399
ExN_FrC_L2/3IT_2	Oligo_2	57.2767304574838
ExN_FrC_L5IT_L2/3IT	Oligo_2	57.7941938400591
ExN_FrC_L5IT_1	Oligo_2	56.9746896461252
ExN_FrC_L5IT_2	Oligo_2	56.8237853188136
ExN_FrC_L5IT_3	Oligo_2	56.7324895145859
ExN_FrC_L5/6IT	Oligo_2	56.8882035033936
ExN_FrC_L5/6NP	Oligo_2	56.1759294387247
ExN_FrC_L6_1	Oligo_2	56.6865258018587
ExN_FrC_L6_2	Oligo_2	56.1325832603019
InN_Tha	Oligo_2	57.1155341468494
InN_CGE_VIP	Oligo_2	53.3021522944642
InN_CGE_LAMP5	Oligo_2	54.5961238239498
InN_CGE_PROX1	Oligo_2	54.0963291331117
InN_MGE_SST	Oligo_2	54.6986060524138
InN_MGE_PVALB	Oligo_2	55.3552451145504
InN_MGE_TAC1	Oligo_2	54.833294981148
ExInN_Mix	Oligo_2	54.5759745763545
OPC_Tha	Oligo_2	49.4151060337518
OPC_FrC	Oligo_2	48.8248929793063
Oligo_1	Oligo_2	8.83488586214547
Oligo_2	Oligo_2	0
Oligo_3	Oligo_2	14.0184949185061
Astro_Tha	Oligo_2	52.4887225349919
Astro_FrC	Oligo_2	51.7293820158844
Micro_1	Oligo_2	56.4559497526749
Micro_2	Oligo_2	54.6682020314835
Vascular	Oligo_2	50.744636090525
ExN_Tha_CALB	Oligo_3	56.0737771195988
ExN_Tha_PVALB_1	Oligo_3	57.2065423242274
ExN_Tha_PVALB_2	Oligo_3	55.8423733313876
ExN_FrC_L2/3IT_1	Oligo_3	56.1609524567501
ExN_FrC_L2/3IT_2	Oligo_3	56.446523245328
ExN_FrC_L5IT_L2/3IT	Oligo_3	56.9465212025847
ExN_FrC_L5IT_1	Oligo_3	56.0105869254283
ExN_FrC_L5IT_2	Oligo_3	56.0147798572655
ExN_FrC_L5IT_3	Oligo_3	55.8705871559221
ExN_FrC_L5/6IT	Oligo_3	56.0485326895398
ExN_FrC_L5/6NP	Oligo_3	55.3575145635559
ExN_FrC_L6_1	Oligo_3	55.7456547485855
ExN_FrC_L6_2	Oligo_3	55.2130243861183
InN_Tha	Oligo_3	56.3444822926587
InN_CGE_VIP	Oligo_3	52.8699310442268
InN_CGE_LAMP5	Oligo_3	54.0602027989074
InN_CGE_PROX1	Oligo_3	53.6200752208564
InN_MGE_SST	Oligo_3	54.2653604515449
InN_MGE_PVALB	Oligo_3	54.5040864511206
InN_MGE_TAC1	Oligo_3	54.212793156385
ExInN_Mix	Oligo_3	53.6781139402629
OPC_Tha	Oligo_3	49.6011279837106
OPC_FrC	Oligo_3	49.070499845348
Oligo_1	Oligo_3	13.421535978162
Oligo_2	Oligo_3	14.0184949185061
Oligo_3	Oligo_3	0
Astro_Tha	Oligo_3	52.809795350314
Astro_FrC	Oligo_3	51.9162557369585
Micro_1	Oligo_3	57.0256385337432
Micro_2	Oligo_3	55.721152123891
Vascular	Oligo_3	51.1107904523486
ExN_Tha_CALB	Astro_Tha	52.0891877618024
ExN_Tha_PVALB_1	Astro_Tha	53.3526668789234
ExN_Tha_PVALB_2	Astro_Tha	51.6872682430126
ExN_FrC_L2/3IT_1	Astro_Tha	52.4016630127785
ExN_FrC_L2/3IT_2	Astro_Tha	52.4866209013782
ExN_FrC_L5IT_L2/3IT	Astro_Tha	53.2334686900517
ExN_FrC_L5IT_1	Astro_Tha	52.5847930885449
ExN_FrC_L5IT_2	Astro_Tha	52.6815670937615
ExN_FrC_L5IT_3	Astro_Tha	52.8678591878209
ExN_FrC_L5/6IT	Astro_Tha	52.6971336429531
ExN_FrC_L5/6NP	Astro_Tha	52.1489094420539
ExN_FrC_L6_1	Astro_Tha	51.4495604530739
ExN_FrC_L6_2	Astro_Tha	52.7425887428864
InN_Tha	Astro_Tha	51.6868440427867
InN_CGE_VIP	Astro_Tha	49.0210647734151
InN_CGE_LAMP5	Astro_Tha	50.8490771091897
InN_CGE_PROX1	Astro_Tha	49.8441176552083
InN_MGE_SST	Astro_Tha	50.7459285366642
InN_MGE_PVALB	Astro_Tha	51.032225007669
InN_MGE_TAC1	Astro_Tha	50.5796799962163
ExInN_Mix	Astro_Tha	49.0885525988388
OPC_Tha	Astro_Tha	43.5408942300323
OPC_FrC	Astro_Tha	43.4421166142198
Oligo_1	Astro_Tha	52.6782770129424
Oligo_2	Astro_Tha	52.4887225349919
Oligo_3	Astro_Tha	52.809795350314
Astro_Tha	Astro_Tha	0
Astro_FrC	Astro_Tha	20.628640190668
Micro_1	Astro_Tha	58.1148199937384
Micro_2	Astro_Tha	57.032778831282
Vascular	Astro_Tha	48.2492697557271
ExN_Tha_CALB	Astro_FrC	52.7069441103215
ExN_Tha_PVALB_1	Astro_FrC	54.0055546142394
ExN_Tha_PVALB_2	Astro_FrC	52.3006909647364
ExN_FrC_L2/3IT_1	Astro_FrC	52.6742461422656
ExN_FrC_L2/3IT_2	Astro_FrC	52.7802813506811
ExN_FrC_L5IT_L2/3IT	Astro_FrC	53.3945573398918
ExN_FrC_L5IT_1	Astro_FrC	52.9541856896245
ExN_FrC_L5IT_2	Astro_FrC	52.7969912263298
ExN_FrC_L5IT_3	Astro_FrC	53.0791447468413
ExN_FrC_L5/6IT	Astro_FrC	53.0358889176866
ExN_FrC_L5/6NP	Astro_FrC	52.4401749729565
ExN_FrC_L6_1	Astro_FrC	51.9817427591316
ExN_FrC_L6_2	Astro_FrC	52.6412041017548
InN_Tha	Astro_FrC	52.1119257930258
InN_CGE_VIP	Astro_FrC	49.3467678493647
InN_CGE_LAMP5	Astro_FrC	50.9597374365898
InN_CGE_PROX1	Astro_FrC	50.2419514390543
InN_MGE_SST	Astro_FrC	51.0754832957859
InN_MGE_PVALB	Astro_FrC	50.7734720620349
InN_MGE_TAC1	Astro_FrC	50.5890806138604
ExInN_Mix	Astro_FrC	49.7048371364884
OPC_Tha	Astro_FrC	44.0291083373267
OPC_FrC	Astro_FrC	43.3540260355517
Oligo_1	Astro_FrC	51.8515049042218
Oligo_2	Astro_FrC	51.7293820158844
Oligo_3	Astro_FrC	51.9162557369585
Astro_Tha	Astro_FrC	20.628640190668
Astro_FrC	Astro_FrC	0
Micro_1	Astro_FrC	56.7057628094124
Micro_2	Astro_FrC	55.5627717277292
Vascular	Astro_FrC	47.7975083117108
ExN_Tha_CALB	Micro_1	61.8656401473525
ExN_Tha_PVALB_1	Micro_1	62.586292670437
ExN_Tha_PVALB_2	Micro_1	61.9335674956675
ExN_FrC_L2/3IT_1	Micro_1	62.2694739949471
ExN_FrC_L2/3IT_2	Micro_1	62.1073401216911
ExN_FrC_L5IT_L2/3IT	Micro_1	62.3329637929595
ExN_FrC_L5IT_1	Micro_1	61.7550111839268
ExN_FrC_L5IT_2	Micro_1	61.4210956658236
ExN_FrC_L5IT_3	Micro_1	61.3341606975646
ExN_FrC_L5/6IT	Micro_1	62.0682658920628
ExN_FrC_L5/6NP	Micro_1	61.0567890118195
ExN_FrC_L6_1	Micro_1	61.0072343639966
ExN_FrC_L6_2	Micro_1	60.8877866537623
InN_Tha	Micro_1	61.540538761561
InN_CGE_VIP	Micro_1	59.6903004198093
InN_CGE_LAMP5	Micro_1	60.563980028926
InN_CGE_PROX1	Micro_1	60.3517427172607
InN_MGE_SST	Micro_1	60.2566295820787
InN_MGE_PVALB	Micro_1	60.3001229172442
InN_MGE_TAC1	Micro_1	59.874624619248
ExInN_Mix	Micro_1	60.6235339600634
OPC_Tha	Micro_1	57.6763122667403
OPC_FrC	Micro_1	57.0915247184836
Oligo_1	Micro_1	56.9335411623725
Oligo_2	Micro_1	56.4559497526749
Oligo_3	Micro_1	57.0256385337432
Astro_Tha	Micro_1	58.1148199937384
Astro_FrC	Micro_1	56.7057628094124
Micro_1	Micro_1	0
Micro_2	Micro_1	6.66928841965211
Vascular	Micro_1	45.8546561952882
ExN_Tha_CALB	Micro_2	60.9829277585561
ExN_Tha_PVALB_1	Micro_2	61.8026760797343
ExN_Tha_PVALB_2	Micro_2	61.0458124839006
ExN_FrC_L2/3IT_1	Micro_2	61.3834942208918
ExN_FrC_L2/3IT_2	Micro_2	61.1697141793736
ExN_FrC_L5IT_L2/3IT	Micro_2	61.4317302933117
ExN_FrC_L5IT_1	Micro_2	60.8572055285183
ExN_FrC_L5IT_2	Micro_2	60.4643762451581
ExN_FrC_L5IT_3	Micro_2	60.4303205776962
ExN_FrC_L5/6IT	Micro_2	61.1275271280521
ExN_FrC_L5/6NP	Micro_2	60.0580513087225
ExN_FrC_L6_1	Micro_2	60.0738902757975
ExN_FrC_L6_2	Micro_2	59.9018056716267
InN_Tha	Micro_2	60.6663418792978
InN_CGE_VIP	Micro_2	58.6665040602984
InN_CGE_LAMP5	Micro_2	59.556566918268
InN_CGE_PROX1	Micro_2	59.3354318895424
InN_MGE_SST	Micro_2	59.2361610880001
InN_MGE_PVALB	Micro_2	59.3785446914339
InN_MGE_TAC1	Micro_2	58.911970471583
ExInN_Mix	Micro_2	59.6496182798997
OPC_Tha	Micro_2	56.6917207543738
OPC_FrC	Micro_2	56.0852989589185
Oligo_1	Micro_2	55.5442020513046
Oligo_2	Micro_2	54.6682020314835
Oligo_3	Micro_2	55.721152123891
Astro_Tha	Micro_2	57.032778831282
Astro_FrC	Micro_2	55.5627717277292
Micro_1	Micro_2	6.66928841965211
Micro_2	Micro_2	0
Vascular	Micro_2	44.2097422202552
ExN_Tha_CALB	Vascular	53.6660050319849
ExN_Tha_PVALB_1	Vascular	54.6779838065856
ExN_Tha_PVALB_2	Vascular	53.4365275621974
ExN_FrC_L2/3IT_1	Vascular	54.8220270572493
ExN_FrC_L2/3IT_2	Vascular	54.9459823931173
ExN_FrC_L5IT_L2/3IT	Vascular	55.2985966658479
ExN_FrC_L5IT_1	Vascular	54.7164562385913
ExN_FrC_L5IT_2	Vascular	54.4385876517581
ExN_FrC_L5IT_3	Vascular	54.447117981545
ExN_FrC_L5/6IT	Vascular	54.9808605877863
ExN_FrC_L5/6NP	Vascular	54.2545276507327
ExN_FrC_L6_1	Vascular	54.135400420596
ExN_FrC_L6_2	Vascular	53.8615065101709
InN_Tha	Vascular	54.0909626624203
InN_CGE_VIP	Vascular	51.8382866739653
InN_CGE_LAMP5	Vascular	52.5589537685463
InN_CGE_PROX1	Vascular	52.5169253020541
InN_MGE_SST	Vascular	52.931899742245
InN_MGE_PVALB	Vascular	52.8134306244339
InN_MGE_TAC1	Vascular	52.5334255812878
ExInN_Mix	Vascular	51.9825388582674
OPC_Tha	Vascular	49.42689303466
OPC_FrC	Vascular	49.2416425611947
Oligo_1	Vascular	50.779956312888
Oligo_2	Vascular	50.744636090525
Oligo_3	Vascular	51.1107904523486
Astro_Tha	Vascular	48.2492697557271
Astro_FrC	Vascular	47.7975083117108
Micro_1	Vascular	45.8546561952882
Micro_2	Vascular	44.2097422202552
Vascular	Vascular	0
