# Supplementary material for: Disturbances of paraventricular thalamic nucleus neurons in bipolar disorder revealed by single-nucleus analysis
Source: Nat Commun. 2026 Jan 7;17:1338. doi: 10.1038/s41467-025-68094-5 (PMC12873406; doi:10.1038/s41467-025-68094-5)
Supplement: Supplementary file 6 — Source Data [file 41467_2025_68094_MOESM6_ESM.zip › SourceData/Figure1d.txt]

celltype	gene	avg.exp	pct.exp	avg.exp.scaled
ExN_Tha_CALB	RBFOX3	0.159487373626262	37.9028597367226	-1.92530358492802
ExN_Tha_CALB	SLC17A6	1.97114615065987	95.3245574216977	2.5
ExN_Tha_CALB	SLC17A7	0.000423761713651	NA	-0.943904544241312
ExN_Tha_CALB	GAD1	0.007218562072959	NA	-0.711792392737297
ExN_Tha_CALB	GAD2	0.010428292901458	NA	-0.614625461865352
ExN_Tha_CALB	SLC32A1	0.000823225360741	NA	-0.700494776982922
ExN_Tha_CALB	NXPH1	15.9530472905159	98.5020426690876	1.33031576817903
ExN_Tha_CALB	CALB1	0.505625886588304	71.130276895143	2.28401161576239
ExN_Tha_CALB	CALB2	0.302012961777837	44.7571493418066	0.64878479288658
ExN_Tha_CALB	PVALB	0.113213545796059	32.3195642305946	0.07173277284256
ExN_Tha_CALB	PROX1	1.63017850735365	91.4207898320472	1.45022329221131
ExN_Tha_CALB	SNCG	0.154401361310571	52.1107580571947	0.894717323283096
ExN_Tha_CALB	SV2C	0.148627192412928	20.2451202905129	-0.214917982036233
ExN_Tha_PVALB_1	RBFOX3	0.04332127394279	19.6860986547085	-2.07962809567977
ExN_Tha_PVALB_1	SLC17A6	1.74402888459549	96.4872944693573	2.46441803518866
ExN_Tha_PVALB_1	SLC17A7	0.000383853471308	NA	-0.94403287406933
ExN_Tha_PVALB_1	GAD1	0.002744544885502	NA	-0.717506958705871
ExN_Tha_PVALB_1	GAD2	0.000294884259403	NA	-0.627197359822137
ExN_Tha_PVALB_1	SLC32A1	0	NA	-0.707415116031348
ExN_Tha_PVALB_1	NXPH1	3.53197922424313	76.2780269058296	0.35161506671574
ExN_Tha_PVALB_1	CALB1	0.236842606521114	60.1943198804185	0.874826338001431
ExN_Tha_PVALB_1	CALB2	0.0309583209704	12.9745889387145	-0.270582334381136
ExN_Tha_PVALB_1	PVALB	0.533633572307161	86.7563527653214	1.71888108863713
ExN_Tha_PVALB_1	PROX1	1.50552974290636	95.7548579970105	1.34684784534297
ExN_Tha_PVALB_1	SNCG	0.215405159902069	65.4260089686099	1.47114119047037
ExN_Tha_PVALB_1	SV2C	0.250997936207813	15.321375186846	-0.030002359444619
ExN_Tha_PVALB_2	RBFOX3	0.708755061506565	79.8798798798799	-1.35842175651724
ExN_Tha_PVALB_2	SLC17A6	1.01939581144669	87.7877877877878	1.54543625635092
ExN_Tha_PVALB_2	SLC17A7	0.00061847576077	NA	-0.943278490850112
ExN_Tha_PVALB_2	GAD1	0.25484011248112	5.00500500500501	-0.429628557493827
ExN_Tha_PVALB_2	GAD2	0.300846604331555	5.30530530530531	-0.299511444591663
ExN_Tha_PVALB_2	SLC32A1	0.004346449993382	1.4014014014014	-0.67094140914151
ExN_Tha_PVALB_2	NXPH1	18.4578120709942	95.8958958958959	1.43254203580329
ExN_Tha_PVALB_2	CALB1	0.05949343216443	11.4114114114114	-0.234273331037064
ExN_Tha_PVALB_2	CALB2	0.069143614836855	16.9169169169169	-0.127337335227428
ExN_Tha_PVALB_2	PVALB	0.270560375289299	40.9409409409409	0.751421591618953
ExN_Tha_PVALB_2	PROX1	0.645834184301161	73.5735735735736	0.452049618273585
ExN_Tha_PVALB_2	SNCG	0.236457988569867	53.0530530530531	1.66337373426041
ExN_Tha_PVALB_2	SV2C	0.467509215911008	46.3463463463463	0.315736588352793
ExN_FrC_L2/3IT_1	RBFOX3	5.5040589517358	99.5303531048878	0.5955603943593
ExN_FrC_L2/3IT_1	SLC17A6	0.11861401087427	30.3878935467038	-0.224944411382017
ExN_FrC_L2/3IT_1	SLC17A7	0.516049371394482	82.4230300921899	0.393318479975039
ExN_FrC_L2/3IT_1	GAD1	0	NA	-0.721025138445809
ExN_FrC_L2/3IT_1	GAD2	0	NA	-0.627565108794554
ExN_FrC_L2/3IT_1	SLC32A1	0	NA	-0.707415116031348
ExN_FrC_L2/3IT_1	NXPH1	0.000693560135267	NA	-0.768908006138836
ExN_FrC_L2/3IT_1	CALB1	0.137852693363279	29.3964167681336	0.277040085894514
ExN_FrC_L2/3IT_1	CALB2	6.69E-05	NA	-0.390403053300991
ExN_FrC_L2/3IT_1	PVALB	0	NA	-0.479653929071221
ExN_FrC_L2/3IT_1	PROX1	7.02E-05	NA	-0.608664252280823
ExN_FrC_L2/3IT_1	SNCG	0.021026900424681	8.25360932336059	-0.479561831045631
ExN_FrC_L2/3IT_1	SV2C	0.145997995457969	14.9591233257958	-0.219881493446845
ExN_FrC_L2/3IT_2	RBFOX3	6.83859395588145	98.5492645577272	0.868387632489132
ExN_FrC_L2/3IT_2	SLC17A6	0.108435406311903	16.7539794479146	-0.252340291813173
ExN_FrC_L2/3IT_2	SLC17A7	0.465404677392864	57.5760628652025	0.284019036542032
ExN_FrC_L2/3IT_2	GAD1	0	NA	-0.721025138445809
ExN_FrC_L2/3IT_2	GAD2	4.60E-05	NA	-0.627507742577296
ExN_FrC_L2/3IT_2	SLC32A1	0	NA	-0.707415116031348
ExN_FrC_L2/3IT_2	NXPH1	0.001553956628027	NA	-0.768270446375134
ExN_FrC_L2/3IT_2	CALB1	0.062694172124429	9.83276244207133	-0.212657194364645
ExN_FrC_L2/3IT_2	CALB2	0.001960146895052	NA	-0.382953785587301
ExN_FrC_L2/3IT_2	PVALB	0	NA	-0.479653929071221
ExN_FrC_L2/3IT_2	PROX1	0	NA	-0.608813804022752
ExN_FrC_L2/3IT_2	SNCG	0.001383207863882	NA	-0.69701691661473
ExN_FrC_L2/3IT_2	SV2C	0.04714599834769	4.83578480757606	-0.415266005124842
ExN_FrC_L5IT_L2/3IT	RBFOX3	3.28001010837381	94.08014571949	-0.016176439397548
ExN_FrC_L5IT_L2/3IT	SLC17A6	0.079768441423903	11.2021857923497	-0.330871564232184
ExN_FrC_L5IT_L2/3IT	SLC17A7	0.863813893514313	73.3151183970856	1.05766732890651
ExN_FrC_L5IT_L2/3IT	GAD1	0	NA	-0.721025138445809
ExN_FrC_L5IT_L2/3IT	GAD2	0	NA	-0.627565108794554
ExN_FrC_L5IT_L2/3IT	SLC32A1	0	NA	-0.707415116031348
ExN_FrC_L5IT_L2/3IT	NXPH1	0	NA	-0.769422338170668
ExN_FrC_L5IT_L2/3IT	CALB1	0.010878101391123	2.27686703096539	-0.570874737630733
ExN_FrC_L5IT_L2/3IT	CALB2	0	NA	-0.390666534091716
ExN_FrC_L5IT_L2/3IT	PVALB	0	NA	-0.479653929071221
ExN_FrC_L5IT_L2/3IT	PROX1	0.053289461858986	7.37704918032787	-0.498270316959675
ExN_FrC_L5IT_L2/3IT	SNCG	0.000748641046132	NA	-0.704112477133128
ExN_FrC_L5IT_L2/3IT	SV2C	0.006732629912706	NA	-0.500513927351692
ExN_FrC_L5IT_1	RBFOX3	7.86954697434445	99.7603355302576	1.04901852068697
ExN_FrC_L5IT_1	SLC17A6	0.07867686586588	14.0802875973637	-0.333902918124956
ExN_FrC_L5IT_1	SLC17A7	0.963241871893832	90.6530856800479	1.22485794684986
ExN_FrC_L5IT_1	GAD1	0	NA	-0.721025138445809
ExN_FrC_L5IT_1	GAD2	0	NA	-0.627565108794554
ExN_FrC_L5IT_1	SLC32A1	0	NA	-0.707415116031348
ExN_FrC_L5IT_1	NXPH1	0	NA	-0.769422338170668
ExN_FrC_L5IT_1	CALB1	0.001532701865133	NA	-0.637432005241188
ExN_FrC_L5IT_1	CALB2	0	NA	-0.390666534091716
ExN_FrC_L5IT_1	PVALB	0	NA	-0.479653929071221
ExN_FrC_L5IT_1	PROX1	0	NA	-0.608813804022752
ExN_FrC_L5IT_1	SNCG	0.157332225920969	35.530257639305	0.923100448705081
ExN_FrC_L5IT_1	SV2C	0.001889586388242	NA	-0.510958686317579
ExN_FrC_L5IT_2	RBFOX3	4.68674086415072	98.7946526408065	0.3992514562109
ExN_FrC_L5IT_2	SLC17A6	0.21017967694791	29.5638834100373	0.010858654011603
ExN_FrC_L5IT_2	SLC17A7	0.892087863219171	81.2404120096428	1.10610141521736
ExN_FrC_L5IT_2	GAD1	0	NA	-0.721025138445809
ExN_FrC_L5IT_2	GAD2	0	NA	-0.627565108794554
ExN_FrC_L5IT_2	SLC32A1	5.33E-05	NA	-0.706966872087102
ExN_FrC_L5IT_2	NXPH1	0	NA	-0.769422338170668
ExN_FrC_L5IT_2	CALB1	0.003255908981771	NA	-0.625112872638938
ExN_FrC_L5IT_2	CALB2	0	NA	-0.390666534091716
ExN_FrC_L5IT_2	PVALB	0	NA	-0.479653929071221
ExN_FrC_L5IT_2	PROX1	0.001157087326609	NA	-0.606351569194421
ExN_FrC_L5IT_2	SNCG	9.39E-05	NA	-0.711438739265413
ExN_FrC_L5IT_2	SV2C	0.011564888134612	1.51216305062459	-0.490142387324207
ExN_FrC_L5IT_3	RBFOX3	5.59576979858791	99.0291262135922	0.616029146800373
ExN_FrC_L5IT_3	SLC17A6	0.172050270473855	28.7216828478964	-0.085089650619434
ExN_FrC_L5IT_3	SLC17A7	0.851370932584369	84.2233009708738	1.03611891643166
ExN_FrC_L5IT_3	GAD1	0	NA	-0.721025138445809
ExN_FrC_L5IT_3	GAD2	0	NA	-0.627565108794554
ExN_FrC_L5IT_3	SLC32A1	0	NA	-0.707415116031348
ExN_FrC_L5IT_3	NXPH1	0	NA	-0.769422338170668
ExN_FrC_L5IT_3	CALB1	0.002437139534054	NA	-0.630963579153176
ExN_FrC_L5IT_3	CALB2	0	NA	-0.390666534091716
ExN_FrC_L5IT_3	PVALB	0	NA	-0.479653929071221
ExN_FrC_L5IT_3	PROX1	0.000204463353215	NA	-0.608378507142465
ExN_FrC_L5IT_3	SNCG	0.017191829153192	3.39805825242718	-0.521685401296554
ExN_FrC_L5IT_3	SV2C	0.001810657929895	NA	-0.511129325334193
ExN_FrC_L5/6IT	RBFOX3	6.99943430544076	99.5934959349593	0.898079534432744
ExN_FrC_L5/6IT	SLC17A6	0.01596298358886	5.4006968641115	-0.51342091523855
ExN_FrC_L5/6IT	SLC17A7	1.01107011219578	92.7990708478513	1.30228874862645
ExN_FrC_L5/6IT	GAD1	0	NA	-0.721025138445809
ExN_FrC_L5/6IT	GAD2	0	NA	-0.627565108794554
ExN_FrC_L5/6IT	SLC32A1	0	NA	-0.707415116031348
ExN_FrC_L5/6IT	NXPH1	0	NA	-0.769422338170668
ExN_FrC_L5/6IT	CALB1	0.010489895173083	3.65853658536585	-0.573627243395268
ExN_FrC_L5/6IT	CALB2	0	NA	-0.390666534091716
ExN_FrC_L5/6IT	PVALB	0.000172910553198	NA	-0.47876505707969
ExN_FrC_L5/6IT	PROX1	0	NA	-0.608813804022752
ExN_FrC_L5/6IT	SNCG	0.000578790387517	NA	-0.706012466181974
ExN_FrC_L5/6IT	SV2C	0.053570208104632	6.85249709639954	-0.402018589838385
ExN_FrC_L5/6NP	RBFOX3	3.8005168121964	96.9924812030075	0.151596071754552
ExN_FrC_L5/6NP	SLC17A6	0.097618607956095	14.0977443609023	-0.281730991287254
ExN_FrC_L5/6NP	SLC17A7	0.664207525582432	72.1804511278195	0.693268007846504
ExN_FrC_L5/6NP	GAD1	0.015574823583796	3.38345864661654	-0.701186775732638
ExN_FrC_L5/6NP	GAD2	0.001589449050775	NA	-0.625584194903344
ExN_FrC_L5/6NP	SLC32A1	0	NA	-0.707415116031348
ExN_FrC_L5/6NP	NXPH1	0	NA	-0.769422338170668
ExN_FrC_L5/6NP	CALB1	0.000821008625517	NA	-0.642526055104755
ExN_FrC_L5/6NP	CALB2	0.005028258306791	1.12781954887218	-0.370911679718242
ExN_FrC_L5/6NP	PVALB	0.00106570997172	NA	-0.474177934839465
ExN_FrC_L5/6NP	PROX1	0.003192371670523	NA	-0.602027463865911
ExN_FrC_L5/6NP	SNCG	0.004398243923386	NA	-0.663364889014839
ExN_FrC_L5/6NP	SV2C	0.002765338843774	NA	-0.50906625887863
ExN_FrC_L6_1	RBFOX3	7.12811139540083	99.16476841306	0.92140720416541
ExN_FrC_L6_1	SLC17A6	0.001146488754852	NA	-0.55745081184875
ExN_FrC_L6_1	SLC17A7	0.940740774522013	86.712224753227	1.18777527887479
ExN_FrC_L6_1	GAD1	0	NA	-0.721025138445809
ExN_FrC_L6_1	GAD2	0	NA	-0.627565108794554
ExN_FrC_L6_1	SLC32A1	0	NA	-0.707415116031348
ExN_FrC_L6_1	NXPH1	0.007675979349963	NA	-0.763749736382952
ExN_FrC_L6_1	CALB1	0.000502782043883	NA	-0.644804981135873
ExN_FrC_L6_1	CALB2	0.002012182143533	NA	-0.382749243938445
ExN_FrC_L6_1	PVALB	0	NA	-0.479653929071221
ExN_FrC_L6_1	PROX1	0.000187583735035	NA	-0.608414440017375
ExN_FrC_L6_1	SNCG	0.005469814332942	1.59453302961276	-0.651428987822145
ExN_FrC_L6_1	SV2C	0.008592188129281	1.7463933181473	-0.496516852145005
ExN_FrC_L6_2	RBFOX3	6.94995217647288	99.4609164420485	0.889008956043013
ExN_FrC_L6_2	SLC17A6	0.114444091391774	23.1805929919137	-0.236137553047047
ExN_FrC_L6_2	SLC17A7	0.923219750319817	89.7574123989218	1.15860100011807
ExN_FrC_L6_2	GAD1	0.000360157374366	NA	-0.720562909549955
ExN_FrC_L6_2	GAD2	0	NA	-0.627565108794554
ExN_FrC_L6_2	SLC32A1	0	NA	-0.707415116031348
ExN_FrC_L6_2	NXPH1	0	NA	-0.769422338170668
ExN_FrC_L6_2	CALB1	0	NA	-0.648407047736568
ExN_FrC_L6_2	CALB2	0	NA	-0.390666534091716
ExN_FrC_L6_2	PVALB	0	NA	-0.479653929071221
ExN_FrC_L6_2	PROX1	0	NA	-0.608813804022752
ExN_FrC_L6_2	SNCG	0.00028099514092	NA	-0.709344451802463
ExN_FrC_L6_2	SV2C	0.005346752227768	1.21293800539084	-0.503497642300461
InN_LGE	RBFOX3	2.38153190022078	97.4859044273962	-0.360624229066617
InN_LGE	SLC17A6	0	NA	-0.560884926696669
InN_LGE	SLC17A7	0.000553244002298	NA	-0.943488213372487
InN_LGE	GAD1	6.1196065574378	99.0109991681301	1.79856925424658
InN_LGE	GAD2	6.01091834230828	99.3807191052777	1.80147333317483
InN_LGE	SLC32A1	0.192147513939699	44.0521305111378	0.770665997480304
InN_LGE	NXPH1	0	NA	-0.769422338170668
InN_LGE	CALB1	0	NA	-0.648407047736568
InN_LGE	CALB2	0.006037568178121	1.75616970145115	-0.366958249193015
InN_LGE	PVALB	0.001917336462118	NA	-0.469806166140429
InN_LGE	PROX1	0	NA	-0.608813804022752
InN_LGE	SNCG	0.001689592007121	NA	-0.69359261851976
InN_LGE	SV2C	2.43531985436084	87.9009150568444	2.15796721050546
InN_CGE_VIP	RBFOX3	3.24064924213464	90.4845428634071	-0.029682345516375
InN_CGE_VIP	SLC17A6	0	NA	-0.560884926696669
InN_CGE_VIP	SLC17A7	0	NA	-0.945267463288984
InN_CGE_VIP	GAD1	3.68159824000698	90.8353431265073	1.26045112557823
InN_CGE_VIP	GAD2	1.2438840812727	64.5910984433238	0.380496845447793
InN_CGE_VIP	SLC32A1	0.285934547911064	28.5682964262223	1.40753766580152
InN_CGE_VIP	NXPH1	0.209218999868875	12.0368340276255	-0.628491585813977
InN_CGE_VIP	CALB1	0.002389850379631	NA	-0.631301640702971
InN_CGE_VIP	CALB2	1.6844988679927	70.5766279324709	2.5
InN_CGE_VIP	PVALB	0.000258991128822	NA	-0.478322604580607
InN_CGE_VIP	PROX1	3.08306193569703	87.9631659723745	2.38663150988527
InN_CGE_VIP	SNCG	0.000781171512512	NA	-0.703748620550644
InN_CGE_VIP	SV2C	0.035631519856612	2.45560184170138	-0.439214779180225
InN_CGE_LAMP5	RBFOX3	6.36156628138721	98.6615678776291	0.776603577492582
InN_CGE_LAMP5	SLC17A6	0.001945488656464	NA	-0.555059866182942
InN_CGE_LAMP5	SLC17A7	0.000595203851806	NA	-0.943353309331597
InN_CGE_LAMP5	GAD1	3.66524826934972	92.7342256214149	1.25596030937722
InN_CGE_LAMP5	GAD2	8.68254408274049	96.2396430847674	2.20416509793005
InN_CGE_LAMP5	SLC32A1	0.317358865631721	39.1332058636074	1.61057745748448
InN_CGE_LAMP5	NXPH1	17.3153889098539	99.1077119184194	1.38765554150358
InN_CGE_LAMP5	CALB1	0.152243609646014	14.9139579349904	0.367104151490254
InN_CGE_LAMP5	CALB2	0.005451794598967	1.01975780752071	-0.3692522200248
InN_CGE_LAMP5	PVALB	0.000549628016072	NA	-0.476829017843373
InN_CGE_LAMP5	PROX1	1.06011540037577	66.0293180369662	0.930084007415695
InN_CGE_LAMP5	SNCG	0.001026803128186	NA	-0.701001587645342
InN_CGE_LAMP5	SV2C	4.36910867944769	95.3473550031867	2.5
InN_CGE_PROX1	RBFOX3	5.64096779778405	96.8629343629344	0.626012332072423
InN_CGE_PROX1	SLC17A6	0.00067985585173	NA	-0.558848057657261
InN_CGE_PROX1	SLC17A7	0	NA	-0.945267463288984
InN_CGE_PROX1	GAD1	3.36612157872231	88.7548262548263	1.17089874004337
InN_CGE_PROX1	GAD2	4.52107107362521	89.7683397683398	1.50350214544457
InN_CGE_PROX1	SLC32A1	0.268904875836434	27.6544401544402	1.29542196522692
InN_CGE_PROX1	NXPH1	6.65919989943827	46.2837837837838	0.740894481061549
InN_CGE_PROX1	CALB1	0.001606776255904	NA	-0.636902014810476
InN_CGE_PROX1	CALB2	0.839132329764781	42.2297297297297	2.0091203480208
InN_CGE_PROX1	PVALB	0	NA	-0.479653929071221
InN_CGE_PROX1	PROX1	2.12016002798862	68.8706563706564	1.81395834488121
InN_CGE_PROX1	SNCG	0.00127993063549	NA	-0.698171429223336
InN_CGE_PROX1	SV2C	1.1580197953257	21.8629343629344	1.15097811494384
InN_MGE_SST	RBFOX3	3.55466934221487	90.4018282231956	0.074746313323651
InN_MGE_SST	SLC17A6	0.000550799396564	NA	-0.559234608331705
InN_MGE_SST	SLC17A7	0	NA	-0.945267463288984
InN_MGE_SST	GAD1	4.20739724727382	88.4593410778899	1.39708246172711
InN_MGE_SST	GAD2	2.68772781075229	75.5284707674729	1.00014817556861
InN_MGE_SST	SLC32A1	0.237321274016125	21.5958864978099	1.08344839360579
InN_MGE_SST	NXPH1	24.7624378502863	99.4286802513807	1.64075333615067
InN_MGE_SST	CALB1	0.617569817760762	28.5659874309655	2.5
InN_MGE_SST	CALB2	8.74E-05	NA	-0.390322447137159
InN_MGE_SST	PVALB	0.011365921769026	NA	-0.421550273193584
InN_MGE_SST	PROX1	0	NA	-0.608813804022752
InN_MGE_SST	SNCG	0.07093183463196	8.4555322795658	0.054602381129697
InN_MGE_SST	SV2C	0.000293649678247	NA	-0.514411629293283
InN_MGE_PVALB	RBFOX3	0.462910968381875	37.037037037037	-1.58549897683165
InN_MGE_PVALB	SLC17A6	0.002609811334788	NA	-0.55307338295686
InN_MGE_PVALB	SLC17A7	0	NA	-0.945267463288984
InN_MGE_PVALB	GAD1	1.70508487640855	85.4938271604938	0.556366973563505
InN_MGE_PVALB	GAD2	0.020812441548323	2.46913580246914	-0.601872613951878
InN_MGE_PVALB	SLC32A1	0.330074622900412	36.5740740740741	1.69136377969801
InN_MGE_PVALB	NXPH1	5.05684740203122	81.9444444444444	0.566771305886711
InN_MGE_PVALB	CALB1	0.214523691134929	18.5185185185185	0.744333100666687
InN_MGE_PVALB	CALB2	0.005094847867875	NA	-0.37065072849508
InN_MGE_PVALB	PVALB	1.0421551543701	68.2098765432099	2.5
InN_MGE_PVALB	PROX1	0.009481466274162	1.23456790123457	-0.588721062902701
InN_MGE_PVALB	SNCG	0.255881170520789	30.0925925925926	1.83784505125494
InN_MGE_PVALB	SV2C	0.015129198389205	2.16049382716049	-0.482523961947762
InN_MGE_TAC1	RBFOX3	2.05229911441705	92.6549145299145	-0.510365711893832
InN_MGE_TAC1	SLC17A6	0.000434464023571	NA	-0.559583099476001
InN_MGE_TAC1	SLC17A7	0.000117693671056	NA	-0.94488887436751
InN_MGE_TAC1	GAD1	5.1447601162492	97.6495726495726	1.60954983725004
InN_MGE_TAC1	GAD2	4.62622379946205	97.5961538461538	1.52703409050225
InN_MGE_TAC1	SLC32A1	0.268620793115383	37.7938034188034	1.29353895922798
InN_MGE_TAC1	NXPH1	24.5376110406342	99.7863247863248	1.63425094477566
InN_MGE_TAC1	CALB1	0.093487379987362	11.3782051282051	-0.007960765514871
InN_MGE_TAC1	CALB2	4.28E-05	NA	-0.390498001497421
InN_MGE_TAC1	PVALB	0.436692351617119	41.0790598290598	1.38318683530312
InN_MGE_TAC1	PROX1	0.001282822395957	NA	-0.606084181510159
InN_MGE_TAC1	SNCG	0.251161595992717	40.9989316239316	1.79570028701237
InN_MGE_TAC1	SV2C	0.002428400372991	NA	-0.509794158904824
