# Supplementary material for: Disturbances of paraventricular thalamic nucleus neurons in bipolar disorder revealed by single-nucleus analysis
Source: Nat Commun. 2026 Jan 7;17:1338. doi: 10.1038/s41467-025-68094-5 (PMC12873406; doi:10.1038/s41467-025-68094-5)
Supplement: Supplementary file 6 — Source Data [file 41467_2025_68094_MOESM6_ESM.zip › SourceData/Figure1e.txt]

GO	NAME	p.Val	FDR	Phenotype	GENES
ATRIAL CARDIAC MUSCLE TISSUE DEVELOPMENT%GOBP%GO:0003228	atrial cardiac muscle tissue development	1.40E-05	0.002837661	1	SHOX2,PROX1,HCN4,CACNA1G,NOG,ZIC3,WNT2
APOPTOTIC PROCESS INVOLVED IN MORPHOGENESIS%GOBP%GO:0060561	apoptotic process involved in morphogenesis	3.85E-05	0.004445482	1	LEF1,BMP7
ACETYLCHOLINE RECEPTOR ACTIVITY%GOMF%GO:0015464	acetylcholine receptor activity	0.000179041	0.009979737	1	CHRNA2,HRH3,CHRNA6,CHRNA4,CHRM2,CHRNA3
CARDIAC ATRIUM MORPHOGENESIS%GOBP%GO:0003209	cardiac atrium morphogenesis	8.36E-05	0.006735336	1	SHOX2,PROX1,NOTCH2,HEG1,NOG,WNT2,ACVR1,BMPR2
EMBRYONIC CAMERA-TYPE EYE MORPHOGENESIS%GOBP%GO:0048596	embryonic camera-type eye morphogenesis	1.40E-04	0.00895011	1	PROX1,BMP7,SOX11,HIPK2,CITED2,ZEB1
EMBRYONIC FORELIMB MORPHOGENESIS%GOBP%GO:0035115	embryonic forelimb morphogenesis	0.000121811	0.008577236	1	SHOX2,RUNX2,WNT3,CACNA1C,CTNNB1,SHH
OVULATION%GOBP%GO:0030728	ovulation	0.000340811	0.015090896	1	GPR149,INHBB,GAS2
REGULATION OF ANIMAL ORGAN FORMATION%GOBP%GO:0003156	regulation of animal organ formation	8.39E-05	0.006735336	1	ROBO1,GDNF,BMP7,SULF1,AR,CITED2,ROBO2,CTNNB1,SHH,WNT2
REGULATION OF RENAL SODIUM EXCRETION%GOBP%GO:0035813	regulation of renal sodium excretion	0.001359663	0.03315003	1	EDNRB,DRD2,TACR1,CORIN
ENDOCARDIAL CUSHION FORMATION%GOBP%GO:0003272	endocardial cushion formation	0.000194788	0.0106079	1	TGFBR2,ROBO1,TGFBR1,BMP7,NOG,ROBO2,ACVR1,BMPR1A
LINOLEIC ACID METABOLIC PROCESS%GOBP%GO:0043651	linoleic acid metabolic process	0.000593147	0.021129826	1	CYP2J2
POSITIVE REGULATION OF MESENCHYMAL CELL PROLIFERATION%GOBP%GO:0002053	positive regulation of mesenchymal cell proliferation	3.20E-04	0.014998525	1	SHOX2,TGFBR2,CTNNB1,SHH,WNT2,BMPR1A,SOX9,FGF9,FGFR2
LYMPH VESSEL MORPHOGENESIS%GOBP%GO:0036303	lymph vessel morphogenesis	0.000538196	0.019921227	1	PROX1,CCBE1,VEGFC
REGULATION OF MESENCHYMAL CELL PROLIFERATION%GOBP%GO:0010464	regulation of mesenchymal cell proliferation	0.000132084	0.00895011	1	SHOX2,TGFBR2,CTNNB1,LMNA,SHH,CTNNBIP1,ZEB1,WNT2,BMPR1A,SOX9,FGF9,PHF14,FGFR2
CARDIAC CONDUCTION SYSTEM DEVELOPMENT%GOBP%GO:0003161	cardiac conduction system development	2.61E-05	0.003817603	1	SHOX2,NOTCH2,HCN4,CACNA1G
CHONDROCYTE DEVELOPMENT%GOBP%GO:0002063	chondrocyte development	0.000163689	0.009816967	1	SHOX2,TGFBR2,SULF1,RUNX2,PTHLH,CHST11
PROSTATE GLAND EPITHELIUM MORPHOGENESIS%GOBP%GO:0060740	prostate gland epithelium morphogenesis	0.000709481	0.023925564	1	BMP7,SULF1,AR,NOG,CYP7B1,SHH,SOX9,FGFR2
PROSTATE GLAND MORPHOGENESIS%GOBP%GO:0060512	prostate gland morphogenesis	0.000683491	0.023466002	1	BMP7,SULF1,AR,NOG,CYP7B1,SHH,SOX9,FGFR2
GAMMA-DELTA T CELL ACTIVATION%GOBP%GO:0046629	gamma-delta T cell activation	1.13E-03	0.029893608	1	LEF1,SOX13
MESENCHYMAL CELL PROLIFERATION%GOBP%GO:0010463	mesenchymal cell proliferation	2.72E-05	0.003817603	1	SHOX2,TGFBR2,BMP7,CTNNB1,LMNA,SHH,CTNNBIP1,ZEB1,WNT2,BMPR1A,SOX9,FGF9,PHF14,FGFR2,DCHS1
CD4-POSITIVE, ALPHA-BETA T CELL PROLIFERATION%GOBP%GO:0035739	CD4-positive, alpha-beta T cell proliferation	1.78E-03	0.037607083	1	TGFBR2,CARD11,CD55
REGULATION OF CD4-POSITIVE, ALPHA-BETA T CELL PROLIFERATION%GOBP%GO:2000561	regulation of CD4-positive, alpha-beta T cell proliferation	0.001777745	0.037607083	1	TGFBR2,CARD11,CD55
BRANCHING INVOLVED IN BLOOD VESSEL MORPHOGENESIS%GOBP%GO:0001569	branching involved in blood vessel morphogenesis	0.00017261	0.009928565	1	LEF1,TGFBR2,NRP1,SEMA3E,GBX2,CTNNB1,SHH,ACVR1,GNA13
LABYRINTHINE LAYER MORPHOGENESIS%GOBP%GO:0060713	labyrinthine layer morphogenesis	1.49E-03	0.034609373	1	LEF1,BMP7,RSPO3,ADM,NCOA1
CARDIAC ATRIUM DEVELOPMENT%GOBP%GO:0003230	cardiac atrium development	8.18E-05	0.006735336	1	SHOX2,PROX1,NOTCH2,HEG1,NOG,WNT2,ACVR1,ANK2,BMPR2
ENDOCARDIAL CUSHION MORPHOGENESIS%GOBP%GO:0003203	endocardial cushion morphogenesis	3.15E-05	0.004032783	1	TGFBR2,ROBO1,TGFBR1,BMP7,NOG,ROBO2,APC,ACVR1,BMPR1A,SOX9
NEGATIVE REGULATION OF NON-CANONICAL NF-KAPPAB SIGNAL TRANSDUCTION%GOBP%GO:1901223	negative regulation of NIK/NF-kappaB signaling	1.08E-03	0.029603763	1	UACA,BMP7,CYLD,LITAF
REGULATION OF EXCRETION%GOBP%GO:0044062	regulation of excretion	0.001870035	0.039030955	1	EDNRB,DRD2,TACR1,CORIN
CARDIAC SEPTUM MORPHOGENESIS%GOBP%GO:0060411	cardiac septum morphogenesis	1.10E-07	7.46E-05	1	PROX1,TGFBR2,ROBO1,TGFBR1,BMP7,NOTCH2,SOX11,NRP1,CHD7,NOG,LRP2,CITED2,TGFBR3,ROBO2
VENTRICULAR SEPTUM MORPHOGENESIS%GOBP%GO:0060412	ventricular septum morphogenesis	4.59E-05	0.0049449	1	PROX1,TGFBR2,ROBO1,TGFBR1,SOX11,NOG,CITED2,TGFBR3,ROBO2,ACVR1,BMPR2,BMPR1A
REGULATION OF SENSORY PERCEPTION OF PAIN%GOBP%GO:0051930	regulation of sensory perception of pain	0.000176027	0.009928565	1	TAFA4,GRIN2D,EDNRB,OPRK1,OPRM1,GRM1,ATPSCKMT,MGLL
REGULATION OF SENSORY PERCEPTION%GOBP%GO:0051931	regulation of sensory perception	0.000176027	0.009928565	1	TAFA4,GRIN2D,EDNRB,OPRK1,OPRM1,GRM1,ATPSCKMT,MGLL
POSITIVE REGULATION OF VASCULAR ENDOTHELIAL GROWTH FACTOR PRODUCTION%GOBP%GO:0010575	positive regulation of vascular endothelial growth factor production	0.001364373	0.03315003	1	CCBE1,SULF1,RORA,IL6ST
REGULATION OF VASCULAR ENDOTHELIAL GROWTH FACTOR PRODUCTION%GOBP%GO:0010574	regulation of vascular endothelial growth factor production	0.00050567	0.019321068	1	CCBE1,SULF1,RORA,IL6ST
OUTFLOW TRACT SEPTUM MORPHOGENESIS%GOBP%GO:0003148	outflow tract septum morphogenesis	1.35E-03	0.03315003	1	TGFBR2,ROBO1,NRP1,LRP2,ROBO2,BMPR2,BMPR1A,FGFR2
EMBRYONIC PLACENTA MORPHOGENESIS%GOBP%GO:0060669	embryonic placenta morphogenesis	0.001403117	0.03340284	1	LEF1,BMP7,RSPO3,ADM,NCOA1
POSITIVE REGULATION OF ALPHA-BETA T CELL PROLIFERATION%GOBP%GO:0046641	positive regulation of alpha-beta T cell proliferation	0.00161977	0.036096185	1	TGFBR2,CARD11,CD55
PEPTIDE CROSS-LINKING%GOBP%GO:0018149	peptide cross-linking	0.000660308	0.023003461	1	EGFLAM,SPOCK3,SPOCK2
RESPONSE TO TUMOR CELL%GOBP%GO:0002347	response to tumor cell	8.85E-05	0.006870052	1	RBMS3,CD226,NOTCH2
DEVELOPMENTAL INDUCTION%GOBP%GO:0031128	developmental induction	0.00030043	0.014234058	1	ROBO1,GDNF,HIPK2,AR,WNT3,ROBO2,CTNNB1,WNT4,WNT2,SOX9
LYMPH VESSEL DEVELOPMENT%GOBP%GO:0001945	lymph vessel development	7.11E-04	0.023925564	1	PROX1,CCBE1,HEG1,VEGFC
MYELOID DENDRITIC CELL ACTIVATION%GOBP%GO:0001773	myeloid dendritic cell activation	0.002285132	0.042418261	1	TGFBR2,NOTCH2
ENDOCARDIAL CUSHION DEVELOPMENT%GOBP%GO:0003197	endocardial cushion development	3.08E-05	0.004032783	1	TGFBR2,ROBO1,TGFBR1,BMP7,NOG,CITED2,ROBO2,APC,ACVR1,BMPR2,BMPR1A,SOX9
EMBRYONIC CAMERA-TYPE EYE DEVELOPMENT%GOBP%GO:0031076	embryonic camera-type eye development	0.000728816	0.02402671	1	PROX1,BMP7,SOX11,HIPK2,TULP3,CITED2,ZEB1
MESENCHYME MORPHOGENESIS%GOBP%GO:0072132	mesenchyme morphogenesis	1.55E-05	0.002837661	1	LEF1,TGFBR2,ROBO1,TGFBR1,BMP7,NOG,ROBO2,APC,ACVR1,BMPR1A,SOX9
