# Supplementary material for: Disturbances of paraventricular thalamic nucleus neurons in bipolar disorder revealed by single-nucleus analysis
Source: Nat Commun. 2026 Jan 7;17:1338. doi: 10.1038/s41467-025-68094-5 (PMC12873406; doi:10.1038/s41467-025-68094-5)
Supplement: Supplementary file 6 — Source Data [file 41467_2025_68094_MOESM6_ESM.zip › SourceData/Figure2a.txt]

celltype	umap_1	umap_2
InN_1	1.53518798686389	3.67953853012959
ExN_CALB	-8.52858063839551	-8.74208469985088
InN_2	1.45313110686664	0.322982084769409
OPC	6.67145064212207	-13.6613599836644
ExN_CALB	-8.35248849056836	-9.17778607009013
InN_1	-2.34385344647046	1.83026008011739
ExN_PVALB_1	-5.42952534817334	-5.92846556304057
Oligo	-3.78104707859631	10.071491044778
InN_2	0.109915820134917	1.6950368106548
ExN_CALB	-7.98060128353711	-7.9183413564976
ExN_PVALB_1	-4.16316482685681	-6.11950798628886
InN_1	1.46216037608508	4.86295489670674
InN_2	2.11737921573047	-0.199182602744896
Endo	12.5981836590898	-8.20849247572978
InN_1	-2.30261585377332	3.57402781845967
Oligo	-8.82999703549024	9.51834468247334
ExN_CALB	-6.91318080090161	-7.71832771895488
InN_2	1.18466034270648	1.19132773281972
InN_1	0.0762425634992508	4.90629701020161
Oligo	-5.83314511440869	9.80763797165791
Oligo	-3.35320541523572	10.5178811967556
ExN_PVALB_1	-5.56755587719556	-5.99560185072978
Endo	11.891556767	-6.82223721144756
Oligo	-5.22922083996411	10.0801074922268
InN_1	-2.80684945248242	1.48360852600972
Oligo	-8.9822692599165	7.84143666626851
ExN_PVALB_1	-6.27516982220288	-7.24294491408427
InN_1	-2.39279768131848	2.74170736672322
ExN_PVALB_1	-3.05131647251721	-6.23236246703227
OPC	6.68892767764453	-13.6067125379856
InN_2	1.11033358909015	0.309193623084228
ExN_PVALB_1	-4.45167061947461	-5.81279726622661
InN_2	2.34218433238391	0.992583555001419
ExN_PVALB_1	-2.68028614185925	-6.97159548400005
ExN_PVALB_1	-3.9166297640669	-5.92409773467143
ExN_PVALB_1	-5.13454100750562	-6.0414168417271
ExN_PVALB_1	-5.092405292021	-5.70599814055522
Oligo	-3.76941702030774	9.94388942124287
InN_1	-1.25064757727261	1.68205086590688
ExN_CALB	-6.69199940823194	-7.40350313780864
ExN_PVALB_1	-4.07308027409192	-8.92471809981426
ExN_PVALB_1	-3.72245881222363	-6.00580282805522
ExN_CALB	-7.39814898632642	-7.74878903029521
ExN_CALB	-7.88038727902051	-7.17040224669536
InN_1	-2.73885342739697	3.29783467652241
OPC	7.88627436496142	-13.7886478483494
Oligo	-7.910924407469	10.3681390702907
InN_1	-1.57731661461469	2.92983059288899
InN_1	0.95913281775836	4.17176370026509
ExN_CALB	-8.56082150601025	-8.0470354139622
InN_1	1.21695127822284	4.23305062653462
ExN_CALB	-7.60381791256543	-8.99615593550761
Splatter_2	8.5695991788042	-6.70159407256206
InN_1	-1.52645561359998	1.9158939540569
ExN_PVALB_1	-3.60507676266309	-6.39291782973369
ExN_CALB	-7.92999312542554	-8.27605171797832
ExN_PVALB_1	-6.32839200161572	-6.89025374053081
InN_2	1.34391095973376	0.737053376454513
ExN_CALB	-6.73420855663892	-7.24626274703105
InN_1	-0.889945062624177	4.07887248398701
ExN_PVALB_1	-4.68722245358106	-6.20375080702861
ExN_CALB	-7.31241080425855	-7.39450617430766
InN_2	-0.346461867961919	0.431385916489761
ExN_PVALB_1	-2.77247712277051	-6.57876845000346
InN_1	-0.0767081107961746	5.05969600083272
Micro	12.3617792401445	-0.574348229151566
InN_2	0.726892975343504	1.13463918568532
ExN_CALB	-6.87778708599683	-7.72144909499248
OPC	8.52278426028613	-13.971779066306
Micro	12.2852859768999	-0.614201503973801
InN_1	-1.4374478783476	1.89449231030385
InN_1	-2.51707694195386	2.50965718628804
ExN_PVALB_1	-3.97976109646436	-6.1108109533604
InN_2	2.56270029879932	1.48159365059773
InN_2	0.978496697915831	0.0291787430826831
InN_1	-0.48210792504426	4.76320390107075
Endo	12.2524233136309	-7.35253019927104
Oligo	-9.01429841183301	10.1351125657741
InN_1	-0.996266695486269	2.66601209046284
InN_2	-0.0192929830419631	0.00425202848355057
Micro	12.1995668683184	0.374826711434524
ExN_CALB	-8.73242089413281	-8.47965069411357
ExN_PVALB_1	-3.94376108311292	-9.14153977034648
Oligo	-5.51112935207959	9.77008704544942
InN_1	-2.13092455528851	3.43087629677693
Splatter_2	8.82487109042529	-6.65453358290752
OPC	7.31727316714648	-13.3431875288304
Oligo	-4.76971909664746	10.7504918992702
InN_2	0.596571115030089	0.129327994603317
ExN_PVALB_1	-5.68116137646314	-5.84902592299541
Oligo	-4.03342029713269	10.6121309220974
ExN_CALB	-9.03440949581738	-9.54148026106914
Oligo	-8.16145417355176	11.6212423265163
ExN_PVALB_1	-3.63510868214246	-9.53464623091777
Micro	12.9083586011064	-0.299919876437981
InN_2	0.411830154432097	0.158712175506752
ExN_CALB	-8.91459176205274	-9.80535526869853
InN_1	-2.80381581448193	3.92586879136006
InN_1	0.151780572904387	4.29423264862935
InN_1	-1.62823972366925	3.90626387001912
Micro	13.774333027376	0.586613339203994
ExN_PVALB_1	-3.90126464031812	-9.25220795271953
InN_1	1.20175376273517	2.85424022080342
ExN_PVALB_1	-3.99050256870862	-9.1635191023167
InN_1	-1.03078356646176	1.74254421593587
InN_2	-0.178634735571107	0.49416885973851
InN_1	-1.99509153030988	0.751051825303237
ExN_PVALB_1	-3.03988382481214	-6.39199848769267
Astro	8.01263621188525	10.9562862336818
ExN_PVALB_1	-4.16474911831494	-9.26686115859111
InN_2	-0.47350496314641	0.603324037808578
ExN_PVALB_1	-6.35944459103223	-6.52104969618877
InN_1	-2.36829421185132	3.41269258858601
InN_2	1.84586193896655	0.186443221587341
ExN_PVALB_1	-5.36180016659375	-5.94493408797343
Astro	8.28453257418994	11.8872411668483
InN_1	-2.22928497456189	3.83970360161702
InN_1	1.83309700824145	2.87962130906026
ExN_CALB	-7.65128466747876	-7.55144043562968
ExN_CALB	-8.55873486660596	-7.63550491927226
OPC	8.12779620028857	-13.9709608137425
ExN_CALB	-8.4134912218916	-8.00539560912212
Micro	13.0746689114702	0.994244974869888
ExN_CALB	-7.58994910381909	-7.89530058501323
ExN_CALB	-6.93227955959912	-7.44175406096538
InN_2	0.61275568343524	0.412964922207992
Oligo	-8.67361542843457	9.95565585495869
ExN_PVALB_1	-3.93703744076367	-9.36134453414043
ExN_PVALB_1	-2.6208681788313	-6.97885103819926
InN_1	-2.93693110607739	2.99711875321309
InN_1	1.6556952271593	4.84704093338887
Oligo	-4.5258974757063	10.3665903032009
Astro	5.23758557177905	11.4265029847805
InN_1	-1.79668912552472	1.42424671055714
InN_2	-0.324699249865374	0.936529320496719
ExN_PVALB_1	-3.16830846928235	-6.44206114409526
ExN_PVALB_1	-4.41095206402417	-6.72516365645488
ExN_CALB	-8.31525132320996	-8.28796311019023
ExN_PVALB_1	-7.77660987042066	-6.35234184859355
Oligo	-6.44381806515332	10.8956354081814
ExN_PVALB_1	-4.29693028591748	-9.00606365798076
Oligo	-8.03425929211255	10.3475683152858
InN_2	0.631774273885527	0.559389334935348
InN_2	1.54316392279986	0.132025849837463
OPC	7.3201251301897	-14.0376655638035
InN_1	-2.37743684910413	3.46440295578877
InN_2	0.191124049199858	1.67943791748921
ExN_PVALB_1	-4.41178319119092	-6.57688685057719
ExN_PVALB_1	-2.18453130386945	-7.40507526991924
ExN_PVALB_1	-3.30937192104932	-6.22179718611797
ExN_PVALB_1	-3.64255234860059	-9.55906887648662
InN_2	0.0756228540075211	0.841685754079025
InN_1	-1.83467862270947	3.09182552697102
InN_2	2.32603481150989	2.56558136345784
ExN_CALB	-9.00114724300977	-7.91841574309428
ExN_PVALB_1	-5.0592488970625	-5.20610113738139
Oligo	-6.82765814922925	9.82071856858174
InN_1	-3.10843846462842	3.23927215935628
ExN_PVALB_1	-4.10180542133924	-6.20795841811259
InN_1	-1.99772510193463	2.30599264504353
InN_2	1.31932297088031	0.601620894688766
ExN_PVALB_1	-4.45647189282056	-5.8282591879185
InN_1	-1.73128387592908	3.74932937027852
InN_2	-0.213349628077707	1.50602321030537
InN_2	0.910981801523009	0.0450774029080081
Micro	11.8581047330034	-0.220034855585892
InN_1	-2.15782198570844	2.01082305313985
InN_1	-1.94590506218549	2.49960593583028
ExN_PVALB_1	-7.86970469616529	-5.6396867811497
ExN_PVALB_1	-5.60476491116162	-5.19645805953105
ExN_PVALB_1	-3.69747135304089	-5.99402304289897
ExN_PVALB_1	-4.60603472851392	-5.40928812621196
Oligo	-8.65747162960645	10.2075841844265
ExN_PVALB_1	-3.63884541653272	-9.38225384352763
Oligo	-7.37808892391797	10.1533677995388
ExN_PVALB_1	-6.58941981457349	-7.0900737821873
InN_2	-1.01558527611371	0.760435563344162
ExN_PVALB_1	-3.82247063778516	-9.50103016493877
OPC	7.41330197192554	-13.9781868040379
InN_1	0.0823666725290207	3.11330060364644
InN_1	-0.462478260325155	2.31517629029195
Oligo	-6.29595610760327	10.0505235612575
InN_2	1.05820157863025	0.66980008484761
ExN_PVALB_1	-5.05558249615308	-5.93048925993999
ExN_PVALB_1	-3.5552000727522	-6.13407202361186
ExN_PVALB_1	-4.05884668491956	-6.27290936110576
InN_2	-0.0842074479925247	0.717403990048568
ExN_PVALB_1	-3.0901851382124	-8.38013477919658
Splatter_1	3.6847639355791	-5.00967665312846
InN_1	-3.10079595707532	2.69771651627461
ExN_PVALB_1	-4.34519717358228	-5.60774584410747
InN_1	-2.49331328533765	2.6238925874416
InN_1	-3.05372736118909	1.93230394722859
ExN_PVALB_1	-5.19509598873731	-6.02964039443095
ExN_CALB	-9.05984685085889	-9.44387360213359
Peri	14.6423502240312	-6.29368229506572
ExN_PVALB_1	-3.16939518116589	-6.16645022032817
Micro	12.7323866162432	-0.349245476704438
InN_2	1.59047487117175	1.29971234204213
OPC	7.5622225079668	-13.9160282194432
Oligo	-4.42848727367993	10.6946018159572
ExN_PVALB_1	-3.5962202277052	-5.80393906233867
ExN_PVALB_1	-5.2121391024458	-6.2074267446812
InN_1	-2.4389137949812	1.53460435273091
ExN_CALB	-7.08853718899365	-7.29489203093608
ExN_PVALB_1	-4.74833390377637	-6.19254799483379
ExN_PVALB_1	-5.0973553385603	-6.26220389006694
InN_1	-2.28501317165967	2.50585321785847
ExN_PVALB_1	-5.92375752590772	-6.62152882216533
Oligo	-7.80989977978345	10.0952985704128
ExN_CALB	-9.02821919582959	-8.12937660811504
ExN_PVALB_1	-5.35101220272656	-6.18255873320659
Oligo	-4.05962178372022	10.137411874551
InN_2	-0.612338992582521	0.626462441701095
OPC	7.08175328112964	-13.7260057508763
InN_1	-1.60801479481336	2.04626016022603
ExN_PVALB_1	-3.74055287502881	-6.04099197981914
ExN_PVALB_1	-4.01479003094312	-9.24981899855693
OPC	6.94963505603198	-13.7363988935765
ExN_PVALB_1	-3.52063080929395	-9.58824463484843
InN_2	-0.415871816502771	0.791059535760086
InN_1	-2.07236263416882	3.00920967461507
ExN_PVALB_1	-4.83319089077588	-5.6287176191624
Endo	12.199454334749	-7.29240627883037
OPC	6.87022259570483	-13.9716970503147
InN_2	0.0658450398576645	0.759663325566452
ExN_PVALB_1	-7.29612109326001	-10.2940275251683
Micro	13.3962860379351	-0.000254924577076418
ExN_CALB	-8.22968003414746	-8.21364613173564
InN_2	0.00417852140788122	-0.25943421123584
ExN_CALB	-8.56453606747266	-9.60746689436992
ExN_PVALB_1	-4.36499449871655	-9.05597134230693
ExN_CALB	-8.27640912197705	-7.33994122145732
ExN_PVALB_1	-4.94166419170972	-5.99156685469707
ExN_PVALB_1	-3.03144356869336	-6.44752855895122
InN_1	0.728890088571349	3.5921018541042
InN_1	2.21721246577624	2.73984531762044
ExN_PVALB_1	-4.71027514599439	-5.62366123793681
ExN_CALB	-8.56224152706738	-8.54682560561259
InN_2	-0.0285702075826736	0.113689091819923
ExN_PVALB_1	-4.92298743389722	-6.42289991973003
ExN_PVALB_1	-4.2933547224867	-8.80108948348125
Oligo	-6.37612769268628	9.98115996720235
ExN_CALB	-6.49734732769605	-7.08505268691142
ExN_CALB	-7.43276116512891	-8.58897705672343
ExN_PVALB_1	-4.15801617764112	-5.54620094893535
Endo	12.6277542386187	-8.24239559767802
Oligo	-5.98102280758496	10.3832128465358
Splatter_2	8.62175848819141	-6.92953463194926
InN_2	0.860145715249815	0.149710920471351
ExN_CALB	-8.88009259365674	-8.22008629439433
InN_2	0.120259669793883	0.532782357949417
ExN_PVALB_1	-2.53634473942395	-7.07100220320781
ExN_CALB	-7.47508475445386	-7.87561865447124
ExN_PVALB_1	-7.31656977795239	-6.15597839949687
InN_2	0.0326634023321061	1.612705510873
InN_2	-0.480356219040117	1.26345853211323
ExN_PVALB_1	-5.16157529018994	-5.36358233092387
ExN_CALB	-8.47417065762158	-9.72172089217265
InN_1	0.751000908387938	3.17172698380391
Oligo	-9.14624879025098	9.60544089676778
InN_2	-0.447047578917703	1.15434436203877
ExN_PVALB_1	-5.51307866238233	-6.02183457015117
ExN_PVALB_1	-3.34984824322339	-5.85033960936626
InN_2	2.14424159861926	0.0944941610280681
ExN_PVALB_1	-3.36010691784497	-6.4629928648289
ExN_PVALB_1	-4.16581008099195	-5.74447937605937
InN_1	-1.32192889116879	3.5413206041042
InN_1	-2.13272127770062	2.25969461800496
InN_1	0.149512288345137	5.17111472489278
InN_1	-2.39706918858167	3.89174823166768
Splatter_2	7.38435080386523	-6.49485417006572
ExN_PVALB_1	-4.39676472805615	-9.02886696456035
ExN_CALB	-6.73922583721753	-7.29735155699809
Micro	13.4591980252397	0.393079739827316
ExN_PVALB_1	-3.65947458408948	-9.35787792800029
InN_1	-1.57485077046033	3.15487698914449
InN_1	-2.88490340374585	3.31898526551167
OPC	7.37421467639331	-13.67649574874
Oligo	-8.68472191952344	10.85204772355
Astro	7.98569300509814	10.7780082643215
ExN_CALB	-7.20547387264844	-7.69204159377177
ExN_PVALB_1	-4.36644026898023	-6.42880030272563
InN_1	-1.73673710487958	4.7669384896938
OPC	7.37141278125171	-14.0471326887425
OPC	6.40530636645679	-13.1263553678807
InN_1	-1.80956170223828	2.77181772591512
InN_1	-2.14802989624616	2.55845670105855
ExN_PVALB_1	-3.82647654675122	-6.11627169249614
InN_1	-2.98114058636304	2.80934457184712
InN_1	1.85157039500598	3.53031520249287
Astro	8.28206732608203	11.3824613511745
ExN_CALB	-8.27968117855664	-8.90062351821025
InN_1	-2.03813907765027	2.94271115662495
Oligo	-6.30468508862134	9.87777881028096
ExN_CALB	-8.92148682736035	-9.81952305434306
ExN_PVALB_1	-3.94299814365979	-9.05831833479961
ExN_PVALB_1	-3.52859184406873	-6.96119232771953
Oligo	-6.09281966351148	10.8793819368068
ExN_PVALB_1	-5.90538069866773	-6.81703205702861
InN_2	0.655918386949339	-0.0932575587000441
ExN_PVALB_1	-4.85960147045728	-6.39537211058696
ExN_CALB	-8.29867980145093	-7.71230669615825
ExN_PVALB_1	-5.73602006100293	-6.61726875899394
Astro	5.70794823504809	10.4206579148952
ExN_PVALB_1	-4.45765301846143	-5.91946764586528
InN_2	2.0439906392229	1.61680940987508
ExN_CALB	-10.1826991762983	-8.74317474959453
InN_2	2.08726766444568	1.17953304650227
ExN_PVALB_1	-3.91522237919446	-9.5761634886082
InN_2	1.18577483035449	2.54165009858052
ExN_CALB	-7.06188246868726	-8.20241375563701
OPC	7.20590355731372	-14.1698228895481
InN_2	0.666522887719908	0.654580336827438
Oligo	-7.15464017056104	10.7953718126003
InN_2	2.2819741044176	0.265730720776718
InN_1	-0.383582225816211	4.3826291978542
InN_1	-3.21082493923779	1.89068285824696
ExN_PVALB_1	-4.20107028149243	-5.77080650923808
ExN_PVALB_1	-3.91256639622327	-6.48520012496074
ExN_CALB	-8.49204919003125	-8.15707893965801
InN_1	-2.21703240536328	2.48151234986226
Oligo	-7.36949679516431	7.74594382645528
Endo	12.6206169400347	-8.2430803358372
ExN_PVALB_1	-4.82312152050611	-5.35631962416728
Splatter_2	8.72105315066699	-6.67005510924419
ExN_CALB	-7.97211835049268	-8.34581299422343
InN_2	0.155864206327239	0.294316095132034
Splatter_2	7.33093121386889	-6.5020725309666
Oligo	-8.19605681561108	9.34962443711201
InN_2	0.440591004861632	0.27710251213948
ExN_PVALB_1	-4.9860763277876	-5.97729130385478
InN_2	0.0672667894494919	-0.16261584607919
Oligo	-4.11962339542981	10.1670177400295
ExN_PVALB_1	-4.82727524899121	-6.60418768523296
ExN_PVALB_1	-3.94287798069592	-9.41636105177959
Splatter_1	5.32154991961841	-8.20796509383281
OPC	7.60969021655444	-14.204629141074
InN_1	1.283522275461	2.87662009598653
ExN_PVALB_1	-1.97478530071851	-7.15610666869243
InN_1	-0.947501155363283	1.92228738667409
Oligo	-3.04581901692029	10.6164968431179
ExN_PVALB_1	-2.68723246716138	-6.68474360106548
Oligo	-8.93750569485303	9.87294844986836
Micro	11.2057409558428	-0.602607089262803
OPC	7.44583943225268	-12.8785411894139
ExN_CALB	-9.2304610934126	-8.25006409285625
ExN_PVALB_1	-4.45658251904126	-5.60181398985942
ExN_PVALB_1	-4.76121613644238	-6.89157648680766
InN_1	-1.59046504162427	4.16072444321553
ExN_CALB	-8.37776276730176	-8.37474270461162
InN_2	0.772379425538817	-0.504702317696412
Oligo	-6.97562882565137	10.3272579133693
InN_1	-2.036262008177	2.09856800438802
ExN_CALB	-8.38996789120313	-9.23509140608867
ExN_PVALB_1	-4.47549435757276	-6.17074556944926
InN_2	0.913932112230101	-0.414291042071183
InN_2	-0.152905362473688	-0.617797094565232
Splatter_2	8.80635931826953	-6.61548634169658
InN_2	0.527633396161833	0.0319802731458354
InN_1	-1.55767616890546	1.96446399094502
InN_1	-2.67630598209973	2.11125568749348
Oligo	-3.65219852589246	10.5072305619899
ExN_PVALB_1	-3.66043564938184	-6.70562525389751
Endo	12.8946647915972	-8.52754612563213
ExN_CALB	-8.24095008038159	-7.69932718871196
InN_2	-1.18850270174619	1.31301681401173
Astro	5.02833178378467	10.7112768113796
Splatter_2	8.50308611728076	-6.53818340895732
ExN_CALB	-8.14823386334058	-7.49168224928935
OPC	8.23322680331592	-14.2382680952366
ExN_PVALB_1	-3.67998692654248	-6.60513134596904
InN_2	1.34436729289416	0.884933811444442
ExN_PVALB_1	-7.85885092877027	-5.56718655226787
InN_2	-0.042124423013887	0.685051542538803
ExN_CALB	-7.71885773800488	-7.77112408278545
ExN_CALB	-7.20352790020581	-7.53821917174419
Splatter_2	8.63860514499072	-6.50480194686015
ExN_PVALB_1	-5.5844592776167	-6.46687336562236
ExN_CALB	-7.8872894968855	-7.41455002425273
ExN_CALB	-8.01763341091748	-7.97205753920634
InN_2	0.134314176811018	0.411582660693328
InN_1	-1.56823262833234	1.15602521302144
ExN_CALB	-9.33493230007764	-8.64419098494609
InN_2	0.515202966703215	0.815292996186416
OPC	7.59421494342212	-12.9308044493016
ExN_PVALB_1	-4.57332989834424	-6.01449080107768
ExN_CALB	-7.47938248776074	-8.38859863875468
ExN_PVALB_1	-2.92206880711194	-6.91650076506694
ExN_PVALB_1	-2.82464191578504	-6.33865900633891
InN_1	-2.28225478790875	4.03634051682393
Oligo	-4.14513990543958	10.2395799577419
ExN_PVALB_1	-4.16570684574719	-6.47146673796733
ExN_PVALB_1	-2.49621650837537	-7.10536881087383
ExN_PVALB_1	-5.38902423046704	-6.79871197341045
InN_1	-3.40554783009168	3.56602625252644
ExN_CALB	-8.59084508083936	-8.79537983534892
ExN_PVALB_1	-4.00223228596326	-6.48119373915752
ExN_PVALB_1	-4.99467513226148	-6.33758183119853
InN_1	-2.06009170673963	4.35660151841084
ExN_PVALB_1	-5.17981383465405	-5.29294796584209
InN_1	-2.50783464573499	3.38416795136372
InN_2	1.53814139701251	2.01478556992451
ExN_CALB	-8.02139708660718	-8.3582212507542
Oligo	-6.15508124493237	10.2704341829006
Splatter_2	8.6341514859331	-6.50578661559184
ExN_PVALB_1	-5.17400834225293	-6.23283358214458
ExN_PVALB_1	-2.16888687275525	-7.59598465560039
Oligo	-2.57172820232984	10.8824232042019
ExN_CALB	-8.62259862087842	-8.88614006636699
InN_2	2.4737510953081	0.208752524871032
Oligo	-6.81590077541944	9.04477958084981
ExN_PVALB_1	-4.36125371121045	-6.88736792204936
InN_2	1.51979866362933	-0.505516338330109
ExN_PVALB_1	-2.31606933735486	-7.05782147048076
Oligo	-8.93020722530957	11.5758159578029
ExN_CALB	-8.86538884304639	-8.68190594313701
Micro	12.6802187237871	1.29001931549947
Astro	7.38143542147998	11.6851499498073
ExN_PVALB_1	-4.79507825039502	-5.57228632567485
InN_1	-2.44336697720166	2.46603230835835
ExN_PVALB_1	-3.89175579212781	-9.29259606001933
InN_1	-0.112579795347414	4.6278684556667
ExN_CALB	-8.87710950039502	-8.24708386061748
InN_1	1.40162291861896	4.13367299439351
Splatter_1	6.77263357974414	-6.68808575270732
InN_2	0.0720902357232956	0.353109341878097
InN_2	1.74156978465442	0.968587440270584
ExN_PVALB_1	-5.7735519137251	-6.22124024031718
InN_1	-2.02121159695264	2.43919615151326
ExN_PVALB_1	-3.2742089953291	-6.06871958373149
ExN_CALB	-8.17637774609204	-8.54644890425761
Oligo	-9.39825436733838	8.57426528336446
ExN_PVALB_1	-3.41715047024365	-6.69652672408183
ExN_CALB	-8.33470770977612	-7.56826944945415
ExN_PVALB_1	-5.01303050182935	-6.10339422820171
InN_1	-2.47928402088757	2.79101232888142
Oligo	-7.64637133740064	10.7935560167019
ExN_PVALB_1	-5.50541493557569	-6.09742851851543
InN_1	-2.25988933704968	4.15968016983907
Oligo	-6.09960124157544	10.1817682206814
Oligo	-6.19148013256665	10.3903329789821
Oligo	-4.50893256329175	10.6658971727077
ExN_CALB	-8.7397966112959	-8.17427750228008
Splatter_2	7.70916846133594	-6.29367418883403
InN_1	-0.58365644775506	1.70966820122639
InN_1	-2.64053985737439	2.31140140892903
InN_1	-0.910825702177248	1.67446259858052
ExN_PVALB_1	-5.21173998974439	-5.97055884001811
InN_1	1.4202797684801	3.00669221283833
Splatter_2	7.47682526446704	-6.26464243529399
InN_1	-2.14956900738355	2.89710215927998
ExN_PVALB_1	-3.79735729359265	-8.89482899306377
InN_1	-2.32139536999341	4.01408318879048
ExN_PVALB_1	-5.09936282299634	-5.77509852049907
ExN_PVALB_1	-5.12109372280713	-6.65287562010844
Endo	12.34650233127	-7.61678572295268
Oligo	-5.34181162975904	9.9111879289333
ExN_CALB	-8.31603333614941	-8.41757126448711
InN_1	-0.979367348180971	1.64023856522481
ExN_PVALB_1	-2.82084295414563	-6.30129070876201
InN_1	-2.05681857727643	1.88444988133351
InN_1	-2.31155130528089	2.87002877594868
Oligo	-8.49756714962598	10.2447832048122
Astro	5.85938313342456	12.2877042710964
InN_2	-0.306093848125896	0.528537970799606
InN_1	1.24210110045795	5.18501166703145
ExN_CALB	-7.61649605892774	-8.61487217543681
ExN_PVALB_1	-5.67054268978711	-5.09205837843974
ExN_CALB	-9.19220635555859	-8.33537216780742
ExN_PVALB_1	-7.3686914172041	-10.3711435377415
ExN_CALB	-8.92967221401807	-8.2241012632664
ExN_PVALB_1	-3.80736515186902	-5.87779207823833
ExN_CALB	-8.71282670162793	-9.03855248091777
Oligo	-7.14445540569898	10.6981752336208
InN_1	-1.7234756674635	3.58194736840169
ExN_PVALB_1	-5.64638707302686	-6.41151447890361
InN_1	-2.13658532761212	3.0637143075649
OPC	8.02991106845264	-13.2383615553196
ExN_CALB	-9.03998372219678	-8.37797184584697
InN_1	1.36710884906177	2.93456963898579
InN_2	0.883042243493834	1.81391648651997
Endo	12.1137399945391	-7.12483807204326
ExN_PVALB_1	-3.98267910145398	-5.83777399657329
Oligo	-7.44360348843213	9.26524237992207
InN_1	-2.55326673649426	2.61890844704549
ExN_PVALB_1	-4.75391385220166	-5.85621996520122
InN_1	-1.12367394827481	1.31491605641286
InN_2	0.161068407071867	-0.363593089562256
InN_1	-2.40792891644116	1.74845961930196
InN_1	-2.69393775128003	4.5416925370876
Oligo	-5.21057793758985	10.073631089944
OPC	6.73775580264453	-13.7571937620457
ExN_CALB	-8.61877438686963	-8.10062714217265
Oligo	-8.57449051998731	6.6882031381313
ExN_PVALB_1	-2.68546650074597	-6.82182045577129
InN_1	1.42798569537524	3.41823868157307
Micro	13.8507375989092	-0.733122128229935
ExN_PVALB_1	-2.61530801914807	-6.87586899397929
InN_2	-0.454833778368196	1.22941140534322
OPC	7.67629530764941	-14.2057334959324
Oligo	-9.32507035397168	8.94786147477071
InN_1	-0.215912881122789	4.32986573578755
Astro	8.39755823947314	11.3357789933864
ExN_PVALB_1	-3.42568847797986	-6.20813246367534
InN_2	-0.294361646102628	0.857787650841873
ExN_PVALB_1	-2.87211105488416	-6.88038797972759
InN_1	-2.60739347599622	3.30733613373677
Endo	12.1351928982866	-7.15987845061382
InN_2	1.80624177791003	0.359788846987884
ExN_PVALB_1	-3.73290273808118	-5.92847843764384
InN_1	-1.94713482521649	1.75841812493245
Oligo	-8.14093730114575	7.56512956025044
ExN_CALB	-9.78655621670361	-9.01547737715801
InN_2	0.163515952600279	0.0614086508933711
ExN_PVALB_1	-2.15737375877973	-7.44327946303447
Oligo	-8.8671045031416	8.59508685471455
ExN_PVALB_1	-3.62050554417249	-9.4906036436375
ExN_PVALB_1	-5.14621350430127	-6.45357819197734
Oligo	-4.35590788982984	10.4422424256984
InN_2	0.369314936174193	0.106154096144836
Oligo	-9.40214154385205	8.87460593583028
InN_1	-2.69590470455762	3.55765227677266
ExN_PVALB_1	-3.7970897879469	-9.28579445479472
InN_2	1.39908626414661	0.409464192408721
InN_2	0.420269337667265	1.87511662842671
ExN_PVALB_1	-4.41976353787061	-5.76288529036601
Micro	11.6795511517656	-0.835238236170609
ExN_CALB	-8.87225625179883	-8.71462936995586
ExN_CALB	-9.27207181118604	-8.96731300948222
InN_2	1.4661999020708	2.20235447289387
ExN_PVALB_1	-4.47816655300733	-8.96423836348613
ExN_PVALB_1	-4.42856213711377	-6.16895504592021
ExN_CALB	-8.65874287747022	-8.4650680601414
ExN_PVALB_1	-2.55951401852246	-7.11160965560039
ExN_PVALB_1	-3.79817530773755	-9.43367500899394
ExN_CALB	-8.1605729784834	-7.64376087782939
ExN_PVALB_1	-3.85453602932568	-5.69681950209697
InN_2	-0.210863414035997	1.12939111592213
ExN_PVALB_1	-3.80868479870435	-9.54352112410625
ExN_PVALB_1	-5.7737493243086	-6.6182047903355
OPC	8.10492899752978	-14.1220209181126
ExN_PVALB_1	-4.80179211758252	-6.43009253142436
Oligo	-3.59871742390271	10.5575817048732
ExN_PVALB_1	-5.52784058712598	-6.03957815764507
ExN_PVALB_1	-5.74360844753858	-6.36996861098369
ExN_PVALB_1	-3.83866164349194	-9.54191132186015
InN_2	1.05440607406024	0.936096948403518
ExN_PVALB_1	-3.54001590870496	-6.19748516676982
Oligo	-5.52864501141187	10.3223340928737
InN_1	-1.47574171684857	4.4808319032375
InN_2	1.97345426417712	0.317153346556823
Oligo	-4.97155139111157	9.60981158615987
ExN_CALB	-7.75844952725049	-7.98414965270122
Endo	12.8020067486895	-8.48529739974101
Endo	12.9757156643999	-8.64189453719218
InN_1	-0.817031833158693	3.67067627312581
Oligo	-9.07592675350781	8.30914382340352
ExN_PVALB_1	-6.27547118328687	-5.13508530257304
InN_2	0.567432609571257	0.515737873334091
ExN_PVALB_1	-4.33776137493726	-6.82599850295146
InN_1	-1.73172900341626	3.92225436570088
Astro	4.28645470477466	11.7478998124782
InN_2	0.319722977651396	-0.125941722821791
InN_2	-0.0592483904230209	0.701348286885421
ExN_CALB	-8.78858182095166	-8.43478508589824
InN_1	-3.23004958294507	2.94515590073506
InN_1	1.1441327605379	3.88113479020039
InN_2	1.63037600852374	0.286798846739929
ExN_PVALB_1	-5.17148015164014	-6.22024746535381
ExN_PVALB_1	-3.64328977726575	-9.5636598646458
ExN_PVALB_1	-5.82597062252637	-5.65022392867168
ExN_CALB	-8.2368726458418	-10.1452791273411
ExN_PVALB_1	-4.09180209301587	-6.22005959151347
Oligo	-3.32527300976392	10.4624078691189
InN_1	-1.96537480019208	2.8741333902065
Oligo	-7.97528693340894	10.2678287446682
InN_1	-1.72102651260968	4.20770387055318
InN_1	-2.56252810619946	3.71507481934468
InN_1	-1.89936980866071	3.99445323349873
Oligo	-2.77778789662	10.4773843705837
InN_1	-1.64351651333447	3.92306999565999
InN_2	-1.40246567391034	1.4588352859203
ExN_PVALB_1	-4.2149307455885	-5.85703011153301
Oligo	-8.74178597591992	10.6861379563991
OPC	7.16586258746509	-13.6873561918553
InN_2	0.455198791993895	0.031809431332748
InN_1	-1.25626054667111	3.37835935952107
ExN_PVALB_1	-3.07092592381116	-6.79491968749126
OPC	7.64525368548755	-14.044457632285
ExN_CALB	-9.10459992550488	-8.28109760878642
Oligo	-7.7533201899397	10.5267064988796
ExN_PVALB_1	-7.15415141247388	-5.79644604323467
Micro	12.9508962903154	0.38555599452893
InN_2	-0.296850773321352	0.443630200642745
ExN_PVALB_1	-3.79570719860669	-8.73213978407939
InN_2	1.13210621215228	0.0630718440000224
ExN_CALB	-6.6323952402937	-7.28926249144634
ExN_CALB	-9.09137150906201	-8.5376998960789
InN_2	2.63056948520068	0.66189734341542
ExN_CALB	-9.17051407955762	-8.17790241835674
InN_2	-0.881867918001375	0.975281637925308
ExN_PVALB_1	-4.45826193951245	-6.29636927245219
OPC	7.54246666766528	-13.9104644834812
InN_2	1.58484294749621	0.200731647032897
Oligo	-8.05986449383374	8.22969130875508
InN_1	1.21206119395618	3.95796470047871
InN_2	1.18015685416583	-0.244809705000718
Oligo	-3.9791969981062	10.8769014299099
Oligo	-4.24878618382092	10.9648292482082
InN_1	-2.44154379032727	2.59336118103902
Oligo	-8.11607930325147	9.85035399796407
InN_2	-0.157930913196764	0.967350643891494
InN_1	1.36329844333057	4.97149447800557
InN_2	0.328204480184355	0.104152765888374
ExN_CALB	-9.0384912218916	-8.77082081435283
ExN_CALB	-8.50112721584912	-8.43864651320537
ExN_CALB	-8.84095570706006	-7.92415066359599
ExN_PVALB_1	-6.76256606243726	-6.86612482665141
ExN_CALB	-7.85319373272534	-7.97342415450176
InN_1	-2.32808575295087	1.91240732075612
ExN_CALB	-8.54144761227246	-8.27556439040263
InN_1	-2.27743289135571	2.68778757454793
InN_2	0.400479939950743	0.301947635430496
ExN_PVALB_1	-3.53371522091504	-9.52058525679668
ExN_PVALB_1	-5.57905337475415	-7.25089378951152
InN_2	2.00848343707446	1.60555736424367
Oligo	-7.81235692165967	11.2138402879421
ExN_PVALB_1	-3.74430248402234	-9.58699627516826
Oligo	-6.92084500454541	10.371919435281
ExN_CALB	-8.23670909069653	-7.16251822112163
OPC	7.03692820407275	-13.9607994139012
InN_1	-2.06097266338941	3.33003024460713
InN_1	2.29709866382007	3.84803156258504
InN_2	0.370406833661833	0.915783327836196
InN_1	0.510888901723662	5.40917281510274
ExN_CALB	-10.0490140642988	-8.68259163497051
InN_1	-2.63505289219495	3.02181915642659
InN_1	-1.3510026659834	1.70049886109273
InN_1	1.04376533366565	3.59019283654134
ExN_PVALB_1	-5.90935609005567	-6.18410463927348
Micro	13.4705696377886	0.050527353603046
InN_2	2.60913446284656	0.919551414269607
Peri	15.2039871487749	-6.1033417761143
InN_2	0.430343357099333	0.149938833731811
ExN_PVALB_1	-7.27912423275586	-10.349838453513
ExN_PVALB_1	-3.85196730755444	-5.92557688353618
ExN_PVALB_1	-4.04647013805982	-5.76755114195903
ExN_CALB	-8.63773343227979	-8.24232311842998
InN_1	0.444628385080138	3.88371328713338
InN_1	1.23985245562915	3.70483259560506
ExN_CALB	-8.58337113522168	-8.92211456893047
ExN_PVALB_1	-4.07131502293225	-7.0326597273167
InN_2	2.00825527049426	2.04013924004475
ExN_PVALB_1	-3.99573323391553	-6.1546227514561
ExN_CALB	-7.60708758495923	-8.41901608107646
ExN_PVALB_1	-5.2801060404646	-5.97821827529033
ExN_PVALB_1	-4.24107024334546	-5.77593298552592
InN_2	0.541482177747527	1.08563117386739
InN_1	-1.31998351477261	1.66110901238362
ExN_PVALB_1	-6.42602393292066	-8.43637867568095
ExN_PVALB_1	-7.24111363552686	-10.086446958762
InN_2	-0.465983505176267	1.87494067551533
OPC	7.16288092471484	-13.0772125303562
ExN_PVALB_1	-2.52534887455579	-7.06919308302959
ExN_CALB	-7.66419646404859	-6.19987602828105
ExN_CALB	-8.92965886257764	-8.32590981124004
InN_1	-2.58769342564221	2.41664223076741
Oligo	-6.43947789333936	10.6206949174587
InN_2	2.60639956332568	0.800418239850204
InN_2	0.445406166089812	-0.059168130327363
InN_2	0.961061624063292	-0.206205669027169
ExN_PVALB_1	-4.35010335110303	-5.84813233016093
InN_2	-0.29638943709608	-0.220319706183274
InN_2	-0.851160201059541	0.918187183159988
ExN_PVALB_1	-5.18282029293653	-6.98303433058818
ExN_CALB	-8.52069089077588	-8.40231629012187
InN_1	-0.236448208616933	3.88753990532796
InN_1	-2.19071230553266	3.94239978196065
ExN_PVALB_1	-3.85882637165662	-9.49528809187968
InN_1	1.31071391440753	4.68006448151509
InN_2	0.285132792962828	0.42762593628804
ExN_PVALB_1	-4.81718442104932	-5.60796614287456
InN_2	1.05437043048266	-0.314905258994896
InN_2	2.04050019122485	0.274429452437561
ExN_PVALB_1	-4.69953248165723	-6.08852310774883
ExN_CALB	-8.44913956783887	-8.72016544936259
InN_1	-3.10995003841992	3.27755240799824
InN_1	-2.18963787220593	3.01869873406331
ExN_CALB	-8.4197921481001	-8.7735569059666
ExN_PVALB_1	-3.73045560978528	-6.65239687560161
InN_1	-1.2565909352171	4.51020650269429
ExN_PVALB_1	-4.67869088314649	-5.91751452086528
InN_1	-1.18072411678906	3.88400797249715
InN_1	-2.94219991825696	3.99575356842915
Oligo	-6.90649554394361	8.08234671952168
ExN_PVALB_1	-7.27497050427075	-10.0112068235691
OPC	7.71042826510791	-14.0366975843724
ExN_PVALB_1	-4.0840656485426	-6.57283325789531
InN_2	0.353297678006926	1.07467297913472
ExN_PVALB_1	-7.99094864987012	-5.78311272261699
Micro	13.6100969586504	-0.00772317050059555
InN_1	-1.38055321835156	1.77476517559926
ExN_PVALB_1	-5.26364609860059	-6.28652496932109
OPC	7.37735703326587	-13.8110477506932
InN_2	1.60733321048144	0.253027600068252
Oligo	-9.52499100826856	10.2399881303493
InN_2	0.877787855638304	0.571306806821029
ExN_CALB	-8.95109269283887	-8.92379589675029
ExN_PVALB_1	-5.18350026272412	-5.90089245436748
Oligo	-2.45471474789258	10.7991693437282
Oligo	-6.10997244976636	10.4679258287136
InN_2	2.13661935664538	0.41853032709996
OPC	7.80751803256396	-13.6926252424534
ExN_CALB	-9.02094075344678	-9.49225922225078
InN_1	-1.0780819382536	3.5213981092159
Oligo	-6.26253220699903	8.57873610855977
InN_2	-0.983147355543336	0.557107311505477
InN_1	-2.26612577103253	3.93390397431294
InN_2	0.947630790246764	2.18975691201131
InN_1	-2.08852538727399	4.28749923111836
ExN_CALB	-8.72601315640088	-9.90216370223125
InN_1	-2.85872242115613	3.24000005127827
InN_2	-0.0141046073305221	0.299755018967788
Oligo	-5.76346299313184	10.5842931688015
OPC	8.15158751345996	-14.3149406492527
ExN_PVALB_1	-5.95071837566968	-6.04035444853862
ExN_PVALB_1	-6.2630104746687	-7.11780901549419
InN_1	0.785393265260497	2.73222736718098
NA	10.6076813016069	-2.73654170630534
OPC	7.90125086642627	-14.36781139968
ExN_PVALB_1	-2.71970770023938	-7.43350287077983
Oligo	-3.28628871105786	10.541066926736
Oligo	-5.5377874102461	9.13421420456807
ExN_PVALB_1	-7.7055439677107	-5.85241671202739
InN_2	0.678463366998473	0.0669844865981746
ExN_CALB	-10.2688302721846	-8.93984909651836
InN_1	-0.0334537651407333	5.36194209458272
ExN_PVALB_1	-6.42020747326489	-6.89243384001811
InN_1	0.546463099492827	3.64757208229939
ExN_CALB	-8.08983561657544	-8.26315708754619
ExN_PVALB_1	-4.04818436764356	-8.69015522597392
InN_2	1.00399747229938	1.22150246502797
ExN_CALB	-6.31060979031201	-7.71367188094218
ExN_CALB	-8.87817093990918	-8.7110979139622
InN_1	0.00941624976519628	5.06065873505513
ExN_PVALB_1	-3.26902529858228	-6.40202875731548
ExN_PVALB_1	-5.68909022472974	-6.21300001738628
Peri	15.3343115124834	-6.0738966047581
InN_1	-2.24207338951703	3.84883312584798
ExN_PVALB_1	-2.57152721546765	-6.87794895766338
ExN_CALB	-9.9053296770918	-8.99559803603252
InN_1	-1.21457121037122	4.37075881363789
ExN_CALB	-8.58296105526563	-9.23064346907695
ExN_CALB	-8.48400399349805	-8.81388970015605
ExN_PVALB_1	-4.92499014996167	-6.80888624785503
ExN_CALB	-8.53134629391309	-9.02437039015849
ExN_PVALB_1	-4.84804198406812	-5.99344273207744
InN_1	-1.70542404316541	1.95430878998677
InN_1	-2.82832238339063	2.66387490631978
OPC	7.93633177615527	-13.9184009611424
OPC	8.61780073977832	-13.9115936338719
ExN_PVALB_1	-5.02776143215772	-5.73718233702739
Oligo	-3.13399145268079	10.7145097673122
ExN_PVALB_1	-3.57023737095471	-9.65692444441875
InN_1	-0.441549236701688	3.95376090409199
InN_1	-1.36758396290418	1.27626983525197
ExN_PVALB_1	-3.92164084576245	-9.47667904494365
InN_2	1.92109968997363	2.31281761528889
ExN_PVALB_1	-3.49886223934766	-9.47420044539531
InN_1	-0.952064665781221	3.5597634732906
ExN_PVALB_1	-4.19070002697583	-9.20800610182842
InN_1	-2.15277454517957	3.64044765831868
Oligo	-2.80827734135266	10.6579301774685
NA	10.546812084688	-2.92654319403728
InN_2	-1.07885363958951	1.0110243976299
InN_1	-1.94403240345593	1.67411200405995
ExN_CALB	-8.74995801113721	-10.0562831938084
Oligo	-4.69761702679273	10.0564916551296
ExN_PVALB_1	-3.49653813503858	-9.27810307143291
ExN_CALB	-8.41509244106885	-8.26974793074687
ExN_PVALB_1	-3.60145756863233	-6.65666552184184
InN_1	0.54102739430789	4.84434728028218
InN_2	0.704690960420409	0.312350821513336
ExN_PVALB_1	-5.81919190548535	-6.78818865416606
InN_1	-1.33974132202741	2.62538008095662
InN_2	1.22496536113147	-0.603930193167527
InN_1	-2.28710600994702	3.43038682343404
ExN_CALB	-7.2849421229231	-8.08862705824931
ExN_PVALB_1	-3.62350842617627	-9.51964302657207
ExN_PVALB_1	-5.14646479748364	-5.59333582518657
ExN_CALB	-6.60975072048779	-8.18588848708232
ExN_PVALB_1	-6.60126540325757	-7.05692501662334
InN_1	-1.98033568523999	3.20907453896443
Peri	15.3346853528154	-5.98831577895244
NA	10.6099815640581	-2.72934527991374
ExN_PVALB_1	-3.48844191692944	-9.41380615828593
Oligo	-5.80874726437207	10.1785486161892
InN_2	0.830482867730895	0.508800488728683
ExN_PVALB_1	-4.81022736691113	-8.87233181593974
InN_1	-1.8471260990965	3.23352484108845
InN_2	-0.0697524871694656	0.535424274224441
InN_1	-1.71590635441419	1.68012873532216
ExN_PVALB_1	-4.80358740948316	-5.83411236403545
ExN_PVALB_1	-3.22535202168103	-6.47925491927226
ExN_CALB	-7.45540997646924	-7.63579626677592
ExN_PVALB_1	-4.95551964901563	-5.49909134505351
InN_1	-2.14827606342908	3.49710659386555
Oligo	-9.38225361965772	9.65177325608174
Oligo	-3.5411300387251	10.942699235696
ExN_CALB	-8.86412045620557	-9.06397457717021
Peri	15.2011699948442	-6.09608526824077
Oligo	-9.06569859646436	10.023865503091
InN_1	-0.862634095178804	2.30862550141255
ExN_CALB	-8.10504052303906	-8.58290501235088
InN_1	-1.7560946669447	1.3635052859966
Oligo	-9.3767595019209	9.44762687088887
InN_2	0.438039389623442	1.18656496407429
ExN_PVALB_1	-4.58586785458203	-5.87482185957988
ExN_CALB	-7.35696408413526	-7.7572109281834
InN_2	0.622380105031767	0.7718150437061
ExN_CALB	-6.81390854977246	-7.30997820494731
InN_2	0.765474346650877	0.471476060170333
InN_1	-1.50008198879834	4.39195422532002
InN_2	1.83120992518786	0.018160161394279
InN_2	0.426370528711119	-0.224597784858544
InN_2	-1.10973850153562	0.935811203736465
Oligo	-8.96412655972119	10.2053096711818
InN_2	0.742666271699706	0.165763852018516
ExN_CALB	-9.23134896420117	-8.92294903395732
OPC	7.19264176226977	-13.9866630613621
InN_2	1.41548922397021	2.93656472565572
OPC	8.2511234555376	-14.0290643751438
InN_2	0.20040878392581	-0.44187428353389
InN_1	0.237217513097563	4.98052100541035
Oligo	-9.40563008450147	10.506251138467
InN_1	-0.338821239584944	4.47103671433369
ExN_PVALB_1	-3.72817346714612	-5.99304171202739
Oligo	-7.76990172527905	11.1610525071804
ExN_PVALB_1	-3.48045036457654	-9.29668255446513
ExN_PVALB_1	-3.69261119030591	-5.83134813902934
InN_1	2.22766068316821	3.33526424767415
InN_1	-1.59164068363782	1.70586041809956
InN_1	-1.67416426800366	2.01923016907613
ExN_PVALB_1	-5.70756861828443	-5.1622378408726
Oligo	-5.76461980007764	8.48455504776875
Micro	13.2234611783159	0.632390958089035
ExN_PVALB_1	-3.7225675310957	-5.96388407347759
InN_2	0.0365572247636704	1.60562757851521
ExN_PVALB_1	-3.69334289692517	-9.53782292006572
Oligo	-5.33694359921094	10.6945331514064
InN_2	1.62517931796435	0.704678219575088
ExN_CALB	-8.33239695690747	-9.05859203932842
ExN_PVALB_1	-2.48734423779126	-7.05355949996074
InN_2	-0.0894316758977981	1.32877783181111
InN_1	-2.05242619179364	1.80348507763783
InN_1	-1.51212141178723	3.3311212480251
InN_2	2.26781609393481	0.230318081397216
InN_2	-0.390073879437408	1.02286128403584
OPC	7.83183386660937	-13.5369426786717
InN_1	-3.22244236134168	3.15516261460225
InN_1	-1.15963486097928	2.49109939934651
Micro	12.0475569043291	0.169300329703491
Splatter_2	8.6059818539751	-6.91497345564922
InN_2	2.43463232852344	0.499707919377487
ExN_PVALB_1	-5.23281523846265	-5.86912460921367
ExN_CALB	-8.95725342892285	-8.50863190291484
InN_2	-0.00486088060017542	0.540967863816421
InN_1	-2.84765789173718	3.56180648209492
InN_2	-0.605185004698	1.22788731457631
ExN_PVALB_1	-2.89628717564221	-6.98476334212383
ExN_PVALB_1	-7.79991862438794	-6.43509789107402
ExN_PVALB_1	-3.54754135273572	-6.64771099684795
ExN_CALB	-8.53848931454297	-9.1594907820042
Oligo	-8.99954983852979	9.50875453354756
OPC	7.64536049701098	-13.515233236533
InN_1	0.484606114400664	4.63850192429463
Astro	7.84768679477099	11.8005073487941
InN_2	2.29758026934985	2.28227047326009
InN_1	-1.48943755291577	3.47511319519917
ExN_PVALB_1	-4.36512038372632	-6.07163687346538
ExN_CALB	-8.92795560024854	-8.273121076804
InN_2	0.955856112016478	0.505866986531417
ExN_PVALB_1	-7.19496295117017	-10.3902895033177
InN_2	2.66899826861743	0.853232365864913
Astro	7.19007256366138	11.6246059358303
ExN_PVALB_1	-4.65393731258985	-6.06794996855815
InN_1	-0.403486332671604	5.49966935517232
InN_1	-0.392116981373987	4.55467252137105
Oligo	-9.1064376559126	9.74117164017598
Oligo	-5.65581509731885	10.2456396043483
Oligo	-5.65881440304395	10.4765317857448
InN_1	0.161250141633788	2.43435792328755
Oligo	-4.85126683376904	10.2044036805813
ExN_PVALB_1	-7.28657242916699	-10.386028486472
ExN_PVALB_1	-3.93536898754712	-8.99065228102763
ExN_PVALB_1	-3.7428700651991	-9.51534386275371
InN_1	-0.688854339348039	2.42997531296651
InN_2	0.378332642091551	0.68929277064244
InN_2	1.16096606589679	0.284841251391571
ExN_PVALB_1	-5.09346768520947	-5.74557610152324
InN_1	-1.80126008652326	3.80871943833272
InN_2	0.729148772729674	0.832323116082351
ExN_PVALB_1	-5.33722493313428	-6.30550785658916
InN_2	1.35872235633258	1.68617658020894
ExN_PVALB_1	-3.61348817013379	-6.03835507033427
InN_2	-0.032869758831224	0.424980354327362
ExN_CALB	-9.62444207333203	-8.65264626143535
ExN_PVALB_1	-3.48322889469739	-9.5521328031834
InN_1	-0.320130464436373	3.41170577408711
InN_2	2.24583247043017	0.795809787530105
InN_2	0.580537525190154	-0.414208668452103
InN_1	1.52706673480395	4.87790231110493
ExN_CALB	-6.91026065014478	-7.65325089095195
OPC	7.05914166308764	-13.5815221845921
InN_1	0.211571362985411	4.25532559754292
ExN_PVALB_1	-4.35086438320752	-7.06825943587383
InN_1	0.423879948629179	5.17430810334126
ExN_PVALB_1	-3.76793810986157	-9.18415375350078
ExN_PVALB_1	-5.15816399716016	-5.99765987990459
Micro	11.1307630810869	2.00526933075825
ExN_PVALB_1	-5.21156022213574	-6.33190317748149
ExN_PVALB_1	-3.0098423685896	-6.61475391982158
OPC	7.07238533831958	-13.9582969724949
ExN_PVALB_1	-3.60295030735608	-9.45617504714092
Oligo	-9.16647812985059	8.35784701706807
ExN_CALB	-8.66691109799024	-9.2600185453709
InN_2	0.72610607482318	-0.15635943708976
ExN_CALB	-8.75025746487256	-8.34180946944316
Oligo	-9.2032394137251	9.53334121109883
ExN_PVALB_1	-3.78274056576367	-9.60730000136455
OPC	8.3131933484209	-13.7569629728611
ExN_PVALB_1	-4.34163090847608	-8.97424526808818
InN_1	-1.30091968439694	1.68059865834157
ExN_PVALB_1	-6.21959302090283	-6.66788693068584
InN_2	1.42406096793536	2.63225559594075
ExN_PVALB_1	-3.72022244595166	-6.00327559111675
InN_2	0.156704214586058	-0.0593368049528193
ExN_CALB	-8.96312329434033	-8.25721378920634
Splatter_2	7.25758602954272	-6.38546057341655
InN_2	1.14891889430408	0.284679216164749
InN_1	-2.34553930424329	3.53850774170796
ExN_CALB	-8.92622849606152	-9.80274983046611
InN_1	-2.14218971394177	4.02430228592793
Peri	15.1633291516436	-6.36479540465434
InN_1	-2.14470944069501	4.0356095254604
InN_2	0.711140182985106	-0.795471864920456
ExN_CALB	-8.99039742611524	-8.59510822890361
Oligo	-7.94723794125195	8.07868842484395
InN_1	-1.81586501263257	2.73320750595967
InN_2	1.71976855136279	1.52557317616383
InN_1	2.22558000422839	3.98709420563618
ExN_PVALB_1	-5.54625365398999	-6.50708742735942
Oligo	-8.76073548458691	10.7966926515285
Oligo	-3.00778720043775	10.7750633180324
InN_2	2.20773318148974	0.105308306235473
Splatter_2	7.3744144711626	-6.51228447554668
ExN_PVALB_1	-4.76362464092847	-6.75326176283916
ExN_PVALB_1	-3.56095549725171	-5.69797678587993
InN_2	0.308456865323821	0.744734269398849
Oligo	-3.92772147320386	10.3817260682766
OPC	7.33175995684985	-14.0423290312107
ExN_PVALB_1	-7.32803580425855	-10.3633558332737
InN_1	-2.04947397373792	3.04198984505574
Oligo	-6.19429728649732	8.65046100022237
ExN_PVALB_1	-4.41822955273267	-5.82450934050639
Astro	6.5830531392229	11.0741994798366
ExN_PVALB_1	-3.57687828205701	-9.45098801253398
Oligo	-6.7458829607832	10.703438562173
InN_1	0.94917097426776	4.32569054963033
ExN_PVALB_1	-7.90084025524732	-10.3536684095677
ExN_PVALB_1	-3.84982154034253	-6.02742596266826
InN_2	-0.187066259609422	1.16724733712117
InN_1	-2.75508901737805	2.75574998261372
Endo	11.8805485043657	-6.81045122740825
ExN_CALB	-8.18496939800855	-7.93137570021709
InN_1	-2.526252242552	2.81855229737202
InN_1	-1.43305287026044	2.57537774445454
InN_2	0.0452141437662034	0.0725359142009425
ExN_PVALB_1	-5.26026007794019	-6.59473343489726
InN_1	-1.5467087950575	1.91051105858723
Oligo	-5.33542201183911	9.23706702591817
ExN_CALB	-9.01666733883496	-8.49344845412334
InN_1	-1.78755566738721	3.27870087029378
OPC	8.09485152102832	-13.959138113242
InN_2	-0.708386960254869	1.45958213211934
InN_1	-1.93837520741101	3.94693164231221
ExN_CALB	-9.47731492184277	-8.89682121871074
ExN_PVALB_1	-3.73603174351331	-9.6461622297581
InN_2	-0.149396898971757	0.243574661034744
InN_2	0.0578656766546158	0.22881982924382
Oligo	-2.699991437422	10.6004903733913
ExN_PVALB_1	-4.62157866619702	-6.33447332976421
InN_2	1.1841341529024	1.24945811631123
ExN_CALB	-8.77114960812207	-9.02803536055644
ExN_CALB	-9.08804795406934	-8.47095413802226
ExN_PVALB_1	-3.70462486408826	-6.52731533644756
ExN_PVALB_1	-4.19411370419141	-5.8236171781834
ExN_CALB	-7.8571643557417	-8.16295643447002
ExN_PVALB_1	-5.49797675274487	-6.18044109938701
ExN_PVALB_1	-4.62619015835401	-6.36128683684428
Oligo	-7.20236394070264	10.1779668748562
ExN_PVALB_1	-4.93103453777905	-5.99671526549419
ExN_PVALB_1	-3.80294367931958	-9.29477615950664
ExN_PVALB_1	-3.66856143139478	-6.78123207686504
ExN_CALB	-8.72495267056104	-7.79015226958354
InN_1	-2.15816959999677	2.02079944016377
InN_1	0.806855824960509	4.77385644318501
ExN_PVALB_1	-5.38582608364697	-6.47810526488384
InN_2	0.80963936187152	0.165009734052818
OPC	7.754762676729	-13.4947454511936
InN_2	1.2552646670473	1.88079051377217
ExN_CALB	-7.09571740292188	-7.64130707381328
Astro	6.02299979068164	12.0514305055324
Oligo	-5.48715970181104	10.6170852601711
ExN_PVALB_1	-5.73052832745191	-7.30085249541362
ExN_PVALB_1	-3.34239122532483	-6.21812410948833
ExN_PVALB_1	-3.14156481884595	-6.46951408980449
OPC	7.44011261798266	-14.0974027693089
ExN_PVALB_1	-4.74696728848096	-6.22311897872051
NA	10.5767975125444	-2.84878774283488
ExN_CALB	-8.74094102047559	-8.16702194808086
ExN_CALB	-6.86229893826123	-7.68912811873515
ExN_CALB	-9.11587330959912	-8.88275833724101
InN_2	0.721824673188963	0.266087812203567
InN_1	-0.599727603422365	4.46065453888814
InN_2	-1.25994441174146	0.470945400017898
Oligo	-4.68341109417554	10.7808874070827
InN_2	0.127115574849883	0.441655617970626
ExN_PVALB_1	-3.81427452229138	-6.08280916808208
InN_1	-1.76721784733411	1.36928431393544
Astro	7.13190224505786	11.863727372903
Micro	13.2971258435381	0.165460136551063
OPC	7.42159035540942	-13.8836471617039
Astro	7.64638426638965	11.6635463655178
InN_1	0.150185761226454	3.93022517563741
InN_1	-2.47476503513928	2.27820114495198
Micro	13.6731128964556	-0.619717019778092
ExN_PVALB_1	-4.82833239697095	-5.66272326109966
ExN_CALB	-7.25614449642774	-7.79226132033427
InN_2	-0.329809968175253	0.705932360905807
InN_1	-1.40261528156873	2.72160415055196
InN_2	1.06016590930347	0.499684435147445
OPC	8.197540310396	-14.1613132536228
InN_1	0.880430844796935	4.09318141343037
InN_1	-1.69505450390454	4.02300052048604
ExN_CALB	-6.84367749355908	-7.44154902098735
InN_1	-1.60906562470075	2.31811360718648
ExN_PVALB_1	-7.38900515698071	-9.74211235640605
ExN_PVALB_1	-5.63369652889844	-6.06353684065898
ExN_PVALB_1	-5.15340134762403	-5.97246571181377
OPC	7.33382132388476	-14.3700325071629
ExN_PVALB_1	-3.64219352863904	-9.56599541304668
Astro	7.04264405108813	11.8743427217189
InN_2	-0.527728753911218	1.15734271408955
Oligo	-7.11793181561109	9.8439500749294
InN_1	-1.93883821629163	3.64179543854634
InN_2	1.32884528972034	0.240049761552017
Oligo	-4.59568164013501	10.0237091005031
InN_1	0.841353920472899	4.89564875962178
InN_2	0.259050754083434	0.477048736828964
InN_2	0.0965110335481553	-0.614048796873887
Astro	6.74322703219775	12.511115831155
ExN_CALB	-7.95007559918042	-8.55943318007549
ExN_CALB	-7.67938754223462	-6.88915606139262
InN_2	-1.14998409412976	0.957027715462844
Oligo	-6.67749354504224	10.8266380250637
Oligo	-4.74373767040845	10.0366771638576
OPC	7.71116450168017	-14.4394094526585
ExN_CALB	-7.01671883724805	-7.22575493453105
ExN_CALB	-8.41599175594922	-9.00276203749736
OPC	6.69013455249194	-13.8122694074925
InN_2	0.780485299600401	-0.0629685369137418
Astro	4.98798849917773	12.1917331636135
InN_1	-2.25774285458203	2.06092433335225
ExN_PVALB_1	-3.63505527638074	-9.58381577132304
ExN_PVALB_1	-4.14258453510877	-6.47741194365581
ExN_PVALB_1	-6.28468558453198	-7.04264469740947
ExN_PVALB_1	-3.93599221371289	-9.19459839461406
ExN_PVALB_1	-3.99081012867566	-6.52862139342387
ExN_PVALB_1	-4.00512263439771	-9.33841248152812
InN_1	-2.71979686878797	3.23489550949971
InN_2	-0.0788802530634017	0.158110138792198
InN_1	-1.77401742600079	4.22797135712544
Peri	14.9424143109453	-6.69384451506694
InN_2	-0.100648182259759	0.612880152482193
InN_2	-0.623688432203493	1.45472089650075
OPC	7.86308386660937	-14.5525562345799
InN_1	-1.19258401058789	2.55397776963155
InN_2	0.760372546685973	0.323040497321289
InN_1	1.27175095416431	3.64646963478963
OPC	7.70641901828174	-13.9455635130223
InN_1	-1.59358796738263	1.94759063126485
InN_1	-0.1843697007763	4.90169982315938
OPC	7.50282862521533	-14.2076398908909
InN_2	2.24263956881885	1.09982518555562
ExN_CALB	-7.82229420803662	-8.26134510634502
ExN_CALB	-9.07561680935498	-8.30954094527324
ExN_CALB	-8.22964856289502	-8.30206223128398
Oligo	-6.1914043154585	9.85988406540791
InN_1	1.85372450686816	3.43300370575825
InN_2	0.675350812448302	-0.157627168279488
InN_2	1.27156725264911	0.741663438100021
InN_1	-1.98040411137219	1.49005035759846
Micro	13.2274198804033	-0.226910057645638
InN_1	-0.399044289069137	3.97727040650288
InN_1	0.873209265245238	3.1672447145168
ExN_PVALB_1	-3.44665882252332	-6.51381130812724
ExN_CALB	-6.83312842510816	-7.29824944136699
Endo	12.3428850445879	-7.58805389998515
InN_2	1.49143555499438	0.581758242863815
ExN_PVALB_1	-5.724813910948	-5.9524538099583
ExN_CALB	-8.18834349773999	-8.16670342085918
ExN_PVALB_1	-4.48247143887158	-6.25767536757549
ExN_PVALB_1	-5.61978003643628	-6.88465614913066
Oligo	-3.61399361752149	10.8111188829128
InN_2	1.23229852057818	0.391375285405319
Micro	13.4588327679766	-0.403872984629471
OPC	7.50899889804248	-13.3296358167942
ExN_CALB	-6.85797688625928	-7.06848164198955
ExN_PVALB_1	-7.27319810055371	-10.3648931562718
ExN_PVALB_1	-4.37114474438306	-5.67437239287456
ExN_PVALB_1	-3.96303627155896	-9.2629892408665
ExN_PVALB_1	-3.80366370342847	-5.52261038420757
Splatter_2	8.15275099612598	-6.43628187773784
ExN_CALB	-8.17279717587109	-8.40914078353008
ExN_CALB	-8.50670716427441	-9.05760021803935
InN_1	-2.38097164295789	1.91529778839986
ExN_PVALB_1	-7.875524016844	-5.81924028990825
Micro	12.9138469967974	0.244809430855911
ExN_PVALB_1	-3.59237978123303	-9.40904541609843
InN_1	1.74906375743274	3.89036397339741
OPC	7.96781638003711	-14.3462192594822
OPC	8.06435301638965	-14.0165645658787
InN_2	1.04839971400622	1.20481078030507
InN_1	-0.40054973848339	2.87282661797444
InN_2	1.38474300242786	0.582611125725906
ExN_PVALB_1	-4.54532096050855	-8.64261742232402
InN_1	-0.219069572912416	3.84763197304646
InN_1	0.113468048347273	4.45921019913594
InN_1	0.829278377069273	4.08457593323628
Oligo	-6.93452355526563	9.60400943161885
InN_1	-1.09036335610028	5.33588628174702
ExN_CALB	-9.12945744656201	-8.23970814345439
ExN_CALB	-8.76403329037305	-8.92285271285136
InN_2	0.747192171586791	0.161095869559448
ExN_PVALB_1	-4.38236519955274	-6.42413969634135
ExN_PVALB_1	-6.29010150097486	-6.5154945432957
ExN_PVALB_1	-4.64912078045484	-6.29490919707378
ExN_PVALB_1	-4.44136235378858	-6.40300102828105
ExN_PVALB_1	-5.40336987637158	-6.57545252440532
ExN_CALB	-8.38107106350537	-9.18243332503398
InN_2	1.91978314257983	-0.049187702294786
ExN_CALB	-8.29496285580274	-7.08133431075176
InN_1	0.372757938874999	3.98058633210103
OPC	7.9016943249834	-14.5009290754612
Astro	6.44646456576709	10.2272108018581
InN_1	-1.5873011078703	3.18698839547078
InN_2	-1.14215854071256	-0.159446912985642
OPC	7.76874449588183	-14.305067259055
InN_1	-2.55490777157422	3.53901485802571
InN_2	1.39235248900775	0.21516768338124
InN_2	1.66833713389758	-0.0693819446248212
InN_1	-0.884141179548463	4.78866319062154
Astro	8.47103789187793	11.6481788575832
Oligo	-4.14826652668591	10.2442815721218
Endo	12.3759699139727	-7.69481487868388
InN_1	-2.14350411556836	2.87642197014729
ExN_CALB	-7.75331256054517	-7.911389070731
ExN_PVALB_1	-7.53098580502149	-10.0483505308445
Micro	13.5527515683306	-0.312936860304673
InN_1	-1.94328770302411	1.77677683236043
InN_1	-2.27887591980573	3.05861882569234
ExN_PVALB_1	-4.91545102261182	-6.25067587493022
InN_2	0.776269463075438	0.219996434468429
ExN_CALB	-9.7743367876875	-8.71814175246318
InN_1	-2.73387167118665	2.68170885445515
Oligo	-2.53826043270703	10.6343667924587
Oligo	-8.90996167324658	9.40890673996846
ExN_PVALB_1	-3.79030105732556	-5.61899824736675
ExN_CALB	-8.19547221325513	-8.75866814253886
InN_2	0.963148501886168	0.175888565200965
InN_1	-1.82583734654065	4.26846007706563
ExN_CALB	-7.11254307888623	-7.85088844893535
ExN_PVALB_1	-3.63482734821912	-5.7610246717747
Astro	4.61733343936328	11.9834411561672
OPC	7.92456915713672	-13.5255176603611
ExN_PVALB_1	-6.80814215801831	-5.02797480223735
OPC	7.068398979677	-14.0271560728367
InN_2	1.99813297129993	-0.248566541057427
OPC	8.08111956454639	-14.3392450392063
ExN_PVALB_1	-4.82300326489087	-5.8128578245457
OPC	6.95310118533496	-13.7603094160374
InN_2	0.35315856076602	0.0911502361480403
InN_1	-2.46574804447766	1.73193876149098
InN_1	-1.57303497456189	1.9549165189449
InN_1	-2.73814746998425	3.24166492821614
InN_1	-2.50879904888745	3.24294404389302
ExN_PVALB_1	-4.10239383839246	-5.61790485976299
InN_2	1.40500178672198	1.975010198373
ExN_CALB	-8.87362191341992	-8.13372536299785
InN_2	0.646354464067259	0.256190431136291
InN_2	-0.299772652612886	1.64971761109273
Oligo	-8.63939377926465	6.68360356690327
InN_1	-1.01611271761533	4.10388783814351
ExN_CALB	-8.60890957974072	-8.62370796797832
InN_1	-2.234415265547	3.39057926537434
OPC	7.39860728122119	-14.3703691541966
ExN_PVALB_1	-5.02675721310254	-6.02473803160747
InN_1	0.477224615587035	3.4006157338802
InN_2	2.36918785907153	0.288421434182327
InN_1	-1.83585521839734	3.84301142098347
ExN_PVALB_1	-7.93031308315869	-5.80042858717998
ExN_PVALB_1	-3.64753029011365	-9.29963608382304
ExN_CALB	-8.84950062893506	-8.1607639372166
ExN_PVALB_1	-3.7389957632887	-9.49385090468486
ExN_PVALB_1	-3.5018074240553	-9.53895397780498
Astro	6.84992030002002	12.3172719896022
InN_1	-2.39446494244214	3.31870035530965
ExN_PVALB_1	-3.08386323116895	-6.66095085738261
OPC	7.26136782504443	-14.1595031797703
OPC	7.94258692599658	-13.7788679182347
Oligo	-8.33633896969434	9.73426513077657
ExN_CALB	-8.72661969326611	-7.49574061034282
ExN_CALB	-9.59761998318311	-8.95816727278789
ExN_PVALB_1	-2.59816476963635	-7.19789858458598
InN_1	-2.09332224987622	2.68665794732014
ExN_CALB	-9.08005234860059	-8.95174809096416
ExN_PVALB_1	-6.4313363757002	-4.95392485259135
OPC	8.19902518130664	-13.7650386869725
Astro	8.01474192477588	11.7567689836208
InN_1	1.59292021132831	5.10076550843159
ExN_PVALB_1	-4.2899687018263	-5.59099503157695
ExN_PVALB_1	-5.22608945034619	-6.34601088164409
InN_1	1.60200550891284	4.96528844239156
ExN_PVALB_1	-4.40924403332349	-5.85215826628764
Oligo	-7.53753564022656	11.1425836503689
ExN_PVALB_1	-4.32085630558606	-6.99230976698955
InN_1	-1.83449945114728	3.92556814553181
InN_1	-1.48745009564038	2.58396319748799
InN_1	-2.45630929134961	3.7555609166805
ExN_PVALB_1	-6.98802802227612	-5.64667244551738
InN_2	-0.71201101206418	0.995589417237442
ExN_PVALB_1	-3.54171583317395	-6.2234704077061
ExN_PVALB_1	-3.66794154308911	-9.35966225264629
Astro	6.14758637286548	10.2271602571193
ExN_PVALB_1	-7.4145545687544	-6.01704331038554
ExN_CALB	-6.71068522595044	-7.1955949842747
InN_1	-2.46801468990918	3.07229093911092
InN_2	2.12182548381213	0.404453378934066
Splatter_1	6.70752384997729	-6.79862185118755
ExN_PVALB_1	-3.87749478481885	-5.80360479949077
Astro	7.47332194186572	12.2215087831203
Micro	13.2307901654375	-0.310210186224778
InN_1	-1.56633374355908	3.81121734978596
InN_2	2.07393076754932	0.749207955617111
InN_2	-0.462000618504247	1.01968554856221
Peri	14.9729299817217	-6.59964533446391
OPC	7.87282660342578	-13.0340339720066
InN_2	1.27238121367816	0.27364535333554
ExN_PVALB_1	-3.95692989491101	-8.93594189284404
InN_2	0.147217777742186	0.321909201163452
Oligo	-6.4384541239607	10.9377687394802
InN_2	2.1240425381792	0.15922951402108
InN_2	-0.317105497049055	-0.0841813191588712
ExN_PVALB_1	-4.47119280956861	-6.19210119841655
InN_1	-0.0311795797216506	3.80670742394368
Micro	13.0868959698809	-0.727334517222245
Oligo	-7.4671120371687	10.4883048951809
OPC	7.91909888125781	-14.1157581388768
InN_1	-2.81816837452527	1.87237243058125
Astro	7.79832270480517	11.6502445161525
InN_1	-2.85102769993421	1.9501717508022
InN_2	-0.560258540140352	1.56545357109944
Oligo	-6.6493367876875	10.3115318238918
InN_2	-0.741677912698946	1.13579599263112
ExN_PVALB_1	-2.54096529148694	-7.10522862074931
InN_1	-0.790386083351335	4.31051473023335
ExN_CALB	-8.61105153225537	-7.96860190032085
InN_1	-0.0866166081297012	5.42287377716939
ExN_PVALB_1	-3.77888342999097	-5.96273584960063
InN_2	-0.530835064874849	0.348312181252639
OPC	7.89280608035449	-14.0034162580784
InN_2	0.888957766069212	0.0977454155866313
InN_2	0.399036673082152	0.477645498532455
OPC	7.49576332904223	-13.4004108488377
ExN_CALB	-8.76514622830029	-8.44769592879375
InN_1	-0.428487333284578	2.01120976807515
InN_1	-2.23628434799787	3.66274694802205
Micro	12.6165228161943	1.39336101414601
Oligo	-4.72713849209424	10.3217456758205
ExN_PVALB_1	-4.45534798763867	-6.07927437422832
ExN_PVALB_1	-3.78991934918042	-9.3172409117039
ExN_CALB	-7.4734015192854	-8.09430809615215
ExN_CALB	-8.19385382794019	-8.60380192397197
InN_1	0.937266853822508	3.75791816117207
InN_2	1.7147202763689	0.00709595980087997
Oligo	-4.45809647701856	10.5879285752956
InN_1	1.0447755131853	3.65298203827779
InN_2	0.580565479768553	-0.198787781577904
InN_2	0.533163038266936	0.358014893550079
ExN_CALB	-8.92319485806104	-9.21796913741191
InN_1	-2.60961243771192	3.10221652390401
Oligo	-7.05472514294263	8.56922702195088
ExN_CALB	-8.88791081570264	-8.77183552382549
ExN_PVALB_1	-3.996213885771	-6.02688332198222
InN_1	-0.98270580433484	2.36448363663594
ExN_PVALB_1	-3.74820086620923	-9.65381069777568
ExN_CALB	-7.32824704311963	-7.3756076872166
Oligo	-5.92226502560254	9.6312807023708
InN_1	-1.37939843796369	2.8647807061855
ExN_PVALB_1	-4.36594292782422	-6.05014010069926
InN_1	-2.07883462570783	3.02844552399556
ExN_PVALB_1	-3.06211754940625	-5.88826246855815
ExN_CALB	-8.2534045901167	-7.35911532042583
InN_1	-0.69375363253232	2.05673055054585
ExN_PVALB_1	-4.03390500210401	-9.35109348891338
InN_1	-1.8665934529173	1.8871013343517
ExN_PVALB_1	-4.21331665180799	-9.24541588423808
OPC	7.25324442721728	-14.1757490217503
InN_2	0.677462008966246	-0.627931970339615
Oligo	-5.42114112042066	9.99553088547627
ExN_CALB	-9.08752438686963	-8.65119190810283
ExN_CALB	-9.20899579189893	-8.84331341384013
Oligo	-5.52233311794873	10.7553403794948
InN_1	-2.329141828047	3.65415410401265
ExN_PVALB_1	-4.94436261318799	-6.99959393141826
ExN_PVALB_1	-7.9821815218794	-5.81778450606426
InN_2	0.602221694959441	0.160434108990829
ExN_PVALB_1	-4.60252043865796	-6.16974135039409
Oligo	-3.26501247547742	10.7081611573879
ExN_PVALB_1	-3.40110847614881	-5.79393644927104
ExN_PVALB_1	-5.37075421475049	-6.4997851431187
ExN_PVALB_1	-3.86863109730359	-9.29701634047588
ExN_PVALB_1	-3.86696240566846	-9.43634148238261
Oligo	-8.58428666256543	10.0574281633083
ExN_CALB	-9.13030335568066	-8.89126988051494
ExN_PVALB_1	-5.3541936602461	-6.17535038588603
ExN_PVALB_1	-5.66160390041944	-6.37649365065654
InN_1	0.486859885228911	4.41571072937886
ExN_PVALB_1	-5.20839402340528	-6.46935244200786
ExN_PVALB_1	-3.70606705807324	-6.27913160918315
ExN_CALB	-8.09197756909009	-6.86385365126689
InN_2	0.224604156984129	0.17785148026387
Oligo	-6.99397656582471	10.5370042741481
ExN_PVALB_1	-5.82572028301831	-6.19828529952129
InN_1	-0.327738457174859	2.11413316132466
Oligo	-8.62052151821729	11.884219926614
ExN_PVALB_1	-6.17319628857251	-6.16273136733134
Oligo	-3.90329692028638	10.7770297944729
InN_2	-0.21633751951333	1.52585832478444
ExN_PVALB_1	-3.75305149220105	-6.0669762670811
ExN_PVALB_1	-3.77136728428479	-9.42243404982646
ExN_PVALB_1	-3.12178918980237	-6.43556566832622
ExN_CALB	-8.96497151516553	-9.14664192793926
InN_1	-0.990229519830904	4.47575644852559
InN_1	-2.18371483944531	3.3157780587856
Oligo	-6.19794079922315	8.9016721666042
InN_1	-0.0889635112154098	4.13253049256245
InN_1	-2.56479189060803	2.37768296601216
InN_1	-2.12826010845777	3.6835234582607
InN_1	1.61930098868732	4.98215894104878
Oligo	-7.78251883648511	11.2263505876247
ExN_CALB	-8.91638371609326	-8.04105349181255
ExN_PVALB_1	-4.23671505116101	-9.10984249709209
OPC	7.40875485278491	-13.8934862196263
InN_1	-1.54623493813153	0.617914658803146
Peri	15.326973942293	-6.04415960906108
ExN_PVALB_1	-4.95658299587842	-5.41352148650249
InN_2	2.00131538249377	2.11833600403706
ExN_CALB	-9.68971726559277	-8.59850521681865
Endo	11.8540458951128	-6.76943989394267
OPC	8.31005671359424	-14.0110790312107
Astro	6.59060623980884	11.4626081407253
InN_2	-0.222129809485635	0.051552620548408
ExN_PVALB_1	-2.49996349476453	-6.8744918882664
ExN_CALB	-9.43823239468213	-9.27496262190898
Oligo	-7.81485411785718	11.0631397187893
ExN_PVALB_1	-5.61306521557446	-5.93714399931987
ExN_PVALB_1	-3.5825369086134	-9.42356510756572
Oligo	-2.39325425289746	10.8950794160549
Micro	11.2632179532183	1.49849657418172
Oligo	-6.19039437435742	10.245186609048
ExN_PVALB_1	-3.38630602024671	-6.72977038024028
ExN_CALB	-8.76177403591748	-8.41705628035625
NA	10.5259218487871	-3.0180568277653
OPC	8.19113924838428	-13.8737194120701
InN_2	-0.441041457282266	0.685128015298049
InN_2	-1.10821458958264	1.22940413357655
ExN_PVALB_1	-2.97470900677319	-7.11336918471416
InN_2	1.72315147258166	0.462845963257949
ExN_CALB	-8.54519173763867	-8.24885769484599
ExN_CALB	-8.05156752728101	-7.61289997695049
OPC	7.30605366565112	-13.4257213651951
ExN_PVALB_1	-6.1261024203169	-6.87701149581035
OPC	7.77876665927295	-13.7651731550511
InN_1	-1.82078764103528	2.54667715432088
ExN_PVALB_1	-5.89196965359326	-6.45039101241191
InN_1	-0.200726183878145	4.56917790772359
ExN_CALB	-9.56362054012891	-9.17803116438945
OPC	7.61531498767261	-13.3839504301365
InN_1	2.07781222201709	4.19148187043111
ExN_PVALB_1	-3.63855979107495	-9.49642296431621
ExN_PVALB_1	-4.69335028790112	-5.47805615065654
InN_2	1.34504464007739	0.245929968375366
InN_2	1.27530279494647	-0.190197321754296
InN_2	2.10743239261035	1.48073570134084
ExN_PVALB_1	-6.21492335461255	-5.64457054732402
ExN_PVALB_1	-4.15421149395581	-5.83974333403667
ExN_PVALB_1	-5.46667620800611	-5.37988253233989
OPC	7.23201468325976	-13.9986698210057
Oligo	-7.73998925350781	9.22209338547627
ExN_PVALB_1	-3.69058248661633	-9.61424751875957
InN_1	-2.35839030407544	2.74961857201497
InN_1	2.02615597583179	3.35875062348286
Oligo	-7.02034232281323	11.1274621904079
Splatter_2	8.66306689120654	-6.92187424300273
Oligo	-4.93211791180249	11.0313508928005
InN_1	-1.80234846733685	2.0709689080898
InN_2	0.913015869630614	0.734622102994125
ExN_PVALB_1	-3.64276382588025	-7.07450266478618
ExN_PVALB_1	-3.81454083584424	-9.41452618239482
ExN_PVALB_1	-5.52492234371778	-5.77114506362041
InN_1	-1.26930853985425	3.93943480851094
Splatter_1	4.28652003146533	-5.91646500228008
ExN_PVALB_1	-7.88206050060864	-5.73529310820659
Oligo	-9.30609414242383	9.39310054184834
InN_2	1.44427600242023	0.273198437709014
ExN_PVALB_1	-3.89655515812512	-9.43868942854961
ExN_CALB	-8.38051030300733	-8.84144898055156
InN_1	-1.26788279675122	1.37652043702046
Micro	11.6459951672686	1.55660800339619
InN_1	-1.61726138256665	1.96710948349873
ExN_CALB	-9.20835206173535	-8.41037102339824
OPC	7.85730841494922	-14.3152324735936
ExN_PVALB_1	-5.6062345232832	-5.98431082366069
InN_1	-2.10698196552869	3.51462845208089
ExN_PVALB_1	-5.16609666012403	-5.77245922682842
InN_2	0.142681298030653	0.0194133266989398
ExN_PVALB_1	-7.31643435619946	-10.3748514234837
Oligo	-5.28562781475659	10.5751321733181
ExN_PVALB_1	-4.22501918934461	-6.42557974455913
ExN_CALB	-8.75531956814404	-8.31457157729228
ExN_CALB	-9.01025960110303	-8.85838242171367
ExN_CALB	-8.56491562985059	-6.47071667311748
OPC	6.96902516223315	-13.7296163618382
InN_2	-0.494343641029558	1.76611606480519
Micro	13.550700214876	-0.548901188355286
InN_1	-0.963470372186861	2.88035277726094
ExN_PVALB_1	-3.89680025242444	-9.49507732985576
ExN_CALB	-8.55548092983838	-9.15818997023662
InN_2	1.55190589763049	0.373165678996246
InN_1	1.91011264659289	4.30856541993062
ExN_PVALB_1	-3.88584777973767	-9.22521896956523
InN_2	1.55649116374377	0.154768180865448
InN_1	-2.68837115429517	3.58783273102681
ExN_PVALB_1	-3.63160988949414	-9.42065067885478
Oligo	-6.27983090542432	11.0546834886257
InN_2	-1.18807253502484	0.701028567570846
Oligo	-3.54843184612866	10.3571947038356
ExN_PVALB_1	-4.18677613400098	-6.10078831313213
ExN_PVALB_1	-7.01904008053418	-7.33507843611797
ExN_PVALB_1	-4.10387751721021	-6.44764013884624
InN_1	-1.43030223511334	1.66251007916371
InN_2	2.51265290118579	0.283324015158813
ExN_PVALB_1	-2.76888105534192	-6.45286532042583
ExN_PVALB_1	-6.26329466961499	-6.96417446730693
ExN_CALB	-8.07788273953076	-8.19147606490215
InN_2	0.665403393281737	0.388725352305572
ExN_CALB	-8.77667138241406	-8.51113911269267
ExN_PVALB_1	-7.47879740856763	-6.04116507170757
OPC	8.22646715976123	-13.3977663099583
OPC	7.45045092440967	-13.0741235792454
ExN_PVALB_1	-4.55159089230176	-6.34926577208598
ExN_PVALB_1	-4.99882170818921	-5.61046763060649
Oligo	-8.38105866573926	10.4291809022609
ExN_PVALB_1	-7.82897517346021	-6.03847904799541
Astro	4.73166849948291	11.6786172807399
Oligo	-7.43900534771558	9.71154384018819
Oligo	-5.42802235745069	10.9217594087307
Oligo	-5.53033396862622	10.0784671724025
InN_2	-0.757306548582277	1.34015373589436
InN_2	0.0636521253717331	-0.203228506427605
ExN_PVALB_1	-4.79947945736524	-6.57824059126933
InN_1	-3.06420538090344	3.06867293717305
Peri	15.2252130780352	-6.12751551268657
InN_1	0.419384208692351	2.487128299493
ExN_CALB	-8.77377125881787	-7.92695255873759
OPC	6.96930029727344	-13.501205641013
ExN_PVALB_1	-4.06782815121289	-8.60069008467754
ExN_PVALB_1	-3.18494555615064	-6.55856581328471
Endo	12.5528345379961	-8.12918587325176
InN_1	-1.71900198124524	1.27486984135548
InN_2	-0.361224552431962	1.88561169506947
ExN_PVALB_1	-5.20051524304029	-6.32957525847514
InN_2	0.293296066297331	-0.781236308794816
InN_2	2.11733939982776	1.64842252137105
InN_1	-1.45071742199536	4.03947905899922
InN_1	-2.76341817043897	3.26634292008321
Endo	12.8214845929277	-8.46960659621318
ExN_PVALB_1	-6.39936158321973	-6.73430557845195
InN_2	0.672640350831786	-0.721668320875962
InN_2	-0.65949282311078	0.0715174496356654
InN_2	0.920190361512938	0.304670196789901
ExN_PVALB_1	-3.75611707829114	-9.62113304732402
InN_2	0.287158397210875	0.887662631291549
ExN_PVALB_1	-4.43887517117139	-5.87262173293193
InN_2	2.15006020404223	1.90672175290028
Oligo	-6.01435563229199	10.393084329385
InN_2	-0.0395517971384139	0.335375291127365
Oligo	-8.06874129437085	9.41497306229512
ExN_PVALB_1	-5.86594054363843	-6.45785780547221
InN_1	1.62167790271167	3.46212987305562
InN_1	-2.17402670048352	2.11931280495564
Oligo	-9.26482388638135	9.44842986466328
InN_1	-2.48606226109143	3.91167954804341
ExN_PVALB_1	-3.60995456837293	-9.46431275008281
Endo	12.9172802243364	-8.56414337752422
ExN_CALB	-7.83809611462232	-7.62209005950053
InN_2	1.48195197917346	2.10703997017781
InN_2	0.222226229680815	-0.371798473578293
ExN_CALB	-9.19657990597363	-8.62349529860576
OPC	7.05361750460986	-14.0508520185765
InN_2	0.630196836961546	0.2562080145065
ExN_PVALB_1	-4.20722601078626	-6.44709034560283
ExN_PVALB_1	-2.89854380749341	-6.51267929671367
Oligo	-9.07246777676221	9.57523230912129
InN_2	1.9330172810686	1.3375453174297
ExN_PVALB_1	-5.12751576565381	-6.50140019057353
ExN_PVALB_1	-5.11879250668164	-5.59391136763652
ExN_CALB	-7.8892950739729	-7.55828781722148
Splatter_2	8.53880026675586	-6.86970730422099
ExN_PVALB_1	-4.42531773708936	-6.35083361266216
ExN_CALB	-8.86930844448682	-8.51475735304912
InN_2	-0.384046452866754	0.0244353830997157
InN_1	0.918960240854063	4.01731709839741
InN_1	-0.298135834561548	2.95207599999348
InN_2	2.0737860474718	2.51305417420308
Oligo	-8.58951565884229	10.3019731462185
Astro	6.48256113864306	12.5037267625515
InN_1	-2.64640566967603	2.43354515435139
InN_1	-2.79755541943189	1.70384780766408
InN_2	-0.570761280881128	0.689450067300003
InN_1	-0.0437456097471328	3.29538635613362
ExN_PVALB_1	-5.19593236111279	-5.97191162703593
ExN_CALB	-7.01368186138745	-8.15731163619121
ExN_PVALB_1	-2.7568499770033	-6.78968639967998
ExN_PVALB_1	-3.8093287672865	-6.11416550276836
Oligo	-8.84667107723828	11.4387805879299
ExN_PVALB_1	-5.75835845135327	-5.98225708602031
Oligo	-8.68253037594434	11.5763175904934
InN_1	-2.46322319172498	3.29083566071431
InN_2	1.03251984454516	0.952553552407424
ExN_CALB	-8.39914700649854	-9.20078774092754
InN_2	0.652856496347228	2.32456449868123
Oligo	-5.54632422588941	10.4952886521999
Endo	12.8589668545854	-8.50207634566386
InN_2	2.08775856830005	-0.0429901324029755
InN_2	2.16678932048205	0.198875260371368
InN_2	0.757594135774413	0.878732067364852
ExN_PVALB_1	-2.68934676312085	-6.92617579100688
Astro	7.5781793866289	11.9494255006496
InN_2	0.396261302007475	0.52390084864537
ExN_PVALB_1	-4.87753579281445	-6.38837643263896
Endo	11.9879312787187	-6.96627493498882
ExN_PVALB_1	-5.63279482983228	-5.89587612746318
Oligo	-2.91266748570081	10.725019258279
ExN_CALB	-7.67235514782544	-8.0617534696873
ExN_PVALB_1	-6.28244301937695	-7.15563269255717
OPC	7.35026362277392	-13.1409151136692
InN_2	1.3532175097597	0.524394851941268
Oligo	-6.1483077731001	10.2361820161525
Peri	14.8947592053545	-6.60850210784038
InN_1	-1.20019313953992	2.9671349942867
InN_2	1.91459062434558	0.341560226697128
InN_2	1.97350409366015	2.23253468872945
ExN_PVALB_1	-5.22180840633985	-6.70045633910259
Oligo	-6.9392971720564	11.0209424913112
InN_2	1.13901760913257	0.113977637905281
Oligo	-5.14387509487744	10.0663860261623
InN_1	-0.275318632649145	5.03233317734639
InN_2	0.0447760198247819	1.81668834092061
ExN_PVALB_1	-4.17085907124158	-6.1745144903477
ExN_PVALB_1	-3.50160309933301	-9.45718498824199
ExN_PVALB_1	-3.49882814549085	-9.37875195143779
ExN_PVALB_1	-3.28993484638806	-6.68596716521342
Oligo	-7.47942254208203	10.5266864717189
ExN_CALB	-8.82391640804883	-8.68343277571758
OPC	7.57191899157886	-13.9454929411228
Oligo	-8.10726449154492	10.6014783799831
ExN_PVALB_1	-5.19777533672925	-5.75861759780009
ExN_CALB	-8.88989731930371	-8.18583603499492
ExN_CALB	-8.54447743557568	-8.40052433608134
ExN_PVALB_1	-7.26525494717237	-5.90222283003886
ExN_PVALB_1	-3.94250056408521	-6.56646414397319
ExN_PVALB_1	-4.39031645916577	-5.83396072981914
InN_2	1.1019820246828	-0.0733091790977609
ExN_PVALB_1	-7.30693432949658	-10.3523141920384
ExN_PVALB_1	-4.31287619732495	-5.36368055937846
ExN_PVALB_1	-4.68607852123853	-5.50372238753398
Oligo	-7.60509631298657	11.3416727006618
ExN_CALB	-7.56012246273633	-8.31089611647685
ExN_PVALB_1	-3.83353707455274	-5.73868485091289
OPC	8.13236906863574	-14.0662176191624
ExN_PVALB_1	-3.91720673702832	-6.18091841338237
OPC	7.90083315707568	-13.698320585471
ExN_PVALB_1	-2.55581018589612	-7.25768681166728
InN_1	0.498518911374846	4.51894549729268
InN_1	-2.4241547312605	2.89831213356892
ExN_PVALB_1	-7.29077384136792	-5.8614885389622
Micro	12.3592520032061	-0.400796639901001
InN_2	0.139787045491972	0.420729976910751
ExN_PVALB_1	-5.00915000103589	-5.82898111937602
Astro	7.33808567859057	11.9786718309108
InN_2	1.94175913668994	1.44137040974538
OPC	7.41327097751025	-13.4216415464695
InN_2	1.36217310763721	0.354657423514526
Oligo	-6.59472224377271	9.30751017929951
ExN_PVALB_1	-5.21404406689282	-6.04560490248759
InN_1	-0.965979370104036	4.56586102845113
Splatter_2	7.28062584735278	-6.51087017653545
ExN_PVALB_1	-7.53752801083203	-10.2781469404515
Splatter_2	7.40529110766772	-6.50634689925273
ExN_CALB	-9.23830029629346	-8.48337479231914
ExN_CALB	-7.95681855343457	-8.01845379469951
ExN_CALB	-7.84892985485669	-8.15726967452129
OPC	6.6532697949541	-13.1929037153538
InN_1	-1.27697274349805	3.40716246964375
Splatter_2	8.55641081668262	-6.95529862044414
ExN_CALB	-7.35798451565381	-8.24051304457744
InN_1	-1.5627375569212	2.72035459877888
ExN_CALB	-8.93046853207227	-9.2264320432957
ExN_PVALB_1	-3.91305586956616	-9.46215649245342
ExN_PVALB_1	-3.3025088038313	-6.67956610320171
ExN_PVALB_1	-6.5203313555586	-6.90941734908183
InN_1	-1.11396029852506	2.20017198922078
Peri	14.5056200299395	-6.35636635420879
InN_1	-3.30115649365064	2.4597366273586
Micro	13.4872818265093	-0.212483379226525
ExN_PVALB_1	-3.92059251927014	-8.98606606124004
ExN_CALB	-8.24951502941724	-10.03014393447
Oligo	-9.03003880642529	8.18191890122334
ExN_CALB	-8.24942347668286	-8.66299553511699
ExN_PVALB_1	-2.93254992626782	-6.45945664046367
InN_2	-1.09625825546857	1.04644171597401
InN_1	-1.98831746243115	4.12569217087666
Oligo	-9.19862649105664	10.3559740007106
InN_1	1.79987862445239	4.68285159470479
OPC	7.60915758944873	-13.9338390409764
Oligo	-9.32573315762158	10.122046273965
InN_1	-3.05796215199109	1.94933871628682
InN_2	0.707815078271666	0.303269964474838
InN_1	-1.67349347733136	1.99202851654927
InN_2	-0.507823544369897	-0.242597940545876
ExN_PVALB_1	-3.72667977474805	-6.76862640975078
InN_1	-1.39169296883222	1.12085418106953
InN_1	-1.69524428509351	3.87213281990926
Micro	12.522379902376	-0.548470783215363
InN_1	-0.931495162473878	1.70346598030965
OPC	8.11650469638232	-13.8361188947972
InN_2	1.32652905322436	0.941660922784011
ExN_PVALB_1	-5.10326716564771	-6.18540545104106
ExN_PVALB_1	-5.29931828640576	-6.89185495970805
ExN_CALB	-9.12095734737988	-8.62764568923076
Astro	8.32198431826953	11.7460983216945
ExN_PVALB_1	-3.52204630039807	-9.41947575209697
Oligo	-6.64403245113965	10.1912010133449
Micro	11.1002979550493	2.11230139138142
InN_2	-0.0230795469152542	0.377444338816803
ExN_PVALB_1	-2.59503886364575	-7.21275063155254
InN_2	1.39794710017566	0.292272847909133
ExN_PVALB_1	-3.49494263790723	-9.50275726912578
ExN_PVALB_1	-5.38748404644605	-5.5107657491978
InN_1	1.11220136023883	4.82833794953267
Micro	12.8579139981401	-0.878779429179032
ExN_PVALB_1	-3.5969207014906	-6.63258238432964
InN_1	-1.1130339827406	2.26931576134602
ExN_PVALB_1	-5.30702874325391	-5.24524899123271
Oligo	-3.14004084728833	10.5014484346096
InN_2	0.796003488076964	2.2867982804958
ExN_PVALB_1	-3.8000559534895	-9.18708344100078
InN_2	0.0200838718545823	0.819230777043502
Splatter_2	8.68417742587451	-6.49700518248637
ExN_PVALB_1	-3.59965297840711	-5.93829889891704
InN_1	-2.87117550037976	2.91909198166768
ExN_PVALB_1	-3.67560169361707	-9.31355686781963
InN_2	0.0723269257676987	-0.950456219893296
ExN_PVALB_1	-4.37028548382398	-5.9377038061436
Oligo	-6.97913167141553	8.79902438523213
Oligo	-4.17286417149182	11.9169929444973
InN_1	-1.63244101666089	4.08391599060933
ExN_PVALB_1	-3.81571886204358	-9.10001774428447
OPC	7.17355206347827	-13.2677614271458
InN_2	1.48828080035571	-0.154142270963986
Astro	6.77368691302661	11.5699222505275
InN_2	-0.39657833315607	0.263967376965683
Splatter_2	7.40944531298999	-6.26348133681377
InN_1	-2.34299013279553	3.12678794266621
InN_2	-0.670340391622743	0.613099735993545
InN_1	-0.121983441339693	4.89610413910786
ExN_CALB	-9.58989808224316	-8.95439262984355
InN_2	0.463543203843871	0.355747026223342
OPC	8.14339735843066	-14.0049230634983
ExN_CALB	-8.92257210873242	-8.73758240340312
OPC	8.29050543643359	-13.585470396262
ExN_CALB	-8.97284600399609	-8.52530594466289
Oligo	-8.0708398547041	9.90337828995625
ExN_PVALB_1	-3.66078946255322	-6.89008017180522
ExN_PVALB_1	-2.92122790478345	-6.26762505171855
ExN_PVALB_1	-3.75304696224805	-9.24763126967509
InN_1	-2.23826048039075	3.11933545472066
Oligo	-6.56019065044995	10.2391422212307
InN_1	-2.04998800419446	3.7969415605251
InN_1	1.21962335444812	3.8604672372524
InN_2	1.22523322440509	0.650787335652511
ExN_PVALB_1	-3.53473946713086	-6.48590918181499
Oligo	-9.13603589199658	10.5173633516018
Endo	12.1847858700884	-7.29899759886821
ExN_CALB	-8.97740742825147	-8.16208668349345
ExN_PVALB_1	-3.80215451382276	-9.14711018202861
Oligo	-6.47909495495435	10.2469871461574
InN_1	-2.54136225842114	2.15225510003011
InN_1	1.84348800517444	4.67137364746968
InN_1	1.80022027827624	3.77192620636861
InN_2	-0.187777030097208	-0.357106018048127
ExN_PVALB_1	-3.65809056423779	-6.50090475676616
Oligo	-5.74183604382154	10.1510646760647
ExN_CALB	-9.28480622433301	-8.84183331130107
ExN_PVALB_1	-3.59903118275281	-9.48018952010234
InN_1	-0.236643264816961	3.51945952774922
OPC	7.30974581576709	-14.2141058027561
InN_2	1.09470131732348	0.810723525304
ExN_PVALB_1	-6.43132588528272	-6.78504438994487
InN_2	0.504387286676207	2.69859985711018
Oligo	-7.54837987087842	9.91505984665791
ExN_CALB	-9.14555737637158	-10.4705421507176
ExN_CALB	-6.85204169415112	-7.31774826644023
Oligo	-8.58514878414746	11.3035543382351
ExN_PVALB_1	-3.53857466839429	-9.45033093092998
ExN_PVALB_1	-4.32561156414624	-5.7453963339146
ExN_PVALB_1	-4.54323861263867	-5.60605736373027
Oligo	-8.93384072445508	10.2246969163601
ExN_PVALB_1	-4.67565629147168	-5.58113785384258
ExN_PVALB_1	-4.74280688427564	-5.90607853530009
ExN_PVALB_1	-3.36675760410901	-6.47233505843242
ExN_PVALB_1	-4.95555445812818	-5.86275168059428
Micro	13.391728428377	0.536255699414413
InN_1	1.01622786857013	4.67485122086446
ExN_PVALB_1	-3.36293074749585	-6.27933140395244
InN_2	1.76365115977649	0.293728899974029
InN_2	1.38867333270434	0.554301244038742
InN_2	1.52626064158801	0.516973775643508
ExN_CALB	-9.12679764889356	-8.47572918532451
NA	10.7936620984209	-1.83542450068553
ExN_PVALB_1	-3.80440351627942	-9.51778717635234
ExN_PVALB_1	-5.14913699291821	-6.02563734648784
ExN_PVALB_1	-7.96440217159863	-6.14552755950053
ExN_PVALB_1	-2.71741363667127	-7.06834192870219
Splatter_1	5.44622185565356	-5.69667358992656
ExN_CALB	-8.92491528652783	-8.97566910384258
InN_2	1.97920587397937	0.455303353089492
ExN_PVALB_1	-7.27696225308057	-9.91546555159648
InN_1	-2.13166079186078	3.57055286766927
Oligo	-8.05008408688184	7.32305459381978
Micro	12.5556040082109	-0.674530404787858
ExN_PVALB_1	-5.21224972866651	-6.13376303313335
ExN_PVALB_1	-3.71734282635327	-9.56115551589092
ExN_CALB	-9.17320916317578	-8.73261280654033
InN_2	1.62171485759143	0.483094376343887
Splatter_2	8.53197958804492	-6.91551418898662
ExN_CALB	-9.28341004513379	-9.06468124983867
ExN_CALB	-9.2163123812544	-8.58862705824931
InN_1	0.869643000139037	3.98650340439717
ExN_PVALB_1	-3.77352878712293	-9.46586342452129
Oligo	-6.34143921993848	11.1785581529323
InN_1	-2.51117679737683	3.42370585801045
Astro	6.75274374820117	10.9284160554592
Oligo	-8.61079594753858	10.7968995988552
Oligo	-9.02439305447217	7.65988997818867
InN_1	-2.26872357987042	2.5637143075649
ExN_CALB	-8.4646386828291	-9.09926434157451
ExN_PVALB_1	-5.02814671658154	-6.95891161559184
ExN_PVALB_1	-3.76873967312451	-9.39917584059795
ExN_PVALB_1	-4.58643815182324	-8.88704224227031
ExN_PVALB_1	-4.89358088635083	-5.91731997130473
OPC	7.48941614962939	-14.1964513838108
ExN_CALB	-8.80993744991895	-8.24252052901347
ExN_CALB	-8.5792627062666	-8.47006054518779
ExN_PVALB_1	-2.60058114193555	-6.93785400984843
InN_1	-0.734102788196764	3.20462970139424
ExN_PVALB_1	-3.73536727093335	-9.48571415541728
ExN_PVALB_1	-7.97437569759961	-5.8520423948582
Oligo	-8.24122712277051	9.82167224289815
InN_1	-2.55288884304639	3.29500369431416
InN_1	0.823393848909178	4.51952723862569
ExN_PVALB_1	-7.9447378840315	-5.71420117018779
ExN_PVALB_1	-5.16126057766553	-5.67012901900371
InN_1	1.8299751553667	3.67551211716573
ExN_PVALB_1	-3.55575391911145	-6.48258038161357
InN_2	0.438281980527678	0.785351735371749
InN_1	-0.843609961496553	2.72949818970601
ExN_PVALB_1	-6.49213120602246	-7.23530121443828
InN_1	-2.50453350208875	2.71339444519917
Oligo	-5.38255784176465	10.1583421647731
ExN_PVALB_1	-3.6811868872511	-5.8348304807957
ExN_PVALB_1	-3.47568938397046	-6.44175930617412
ExN_PVALB_1	-4.91993901394483	-6.42501612303813
InN_1	-0.875263186918459	4.49353484513203
ExN_PVALB_1	-3.88199445866223	-6.257251936179
ExN_PVALB_1	-5.86167904995557	-6.06567497847636
InN_1	-2.96326634548779	2.71362046601216
InN_1	-1.59868607185956	4.34577588440816
Oligo	-4.32304951809522	10.426718515176
ExN_PVALB_1	-5.18147132061597	-5.62848921416362
InN_1	-2.02001735828992	2.7965217054073
ExN_PVALB_1	-3.61873719357129	-9.42975350020488
OPC	7.1543741498125	-13.3864929258641
Oligo	-3.36236974857922	10.5979869783107
OPC	7.16190865374927	-13.4506570875462
InN_1	1.94936039782886	3.85190228821675
InN_1	0.501235691083708	3.74602035881917
InN_1	-2.83537027500745	4.07881192566792
InN_2	2.21909025050525	0.168135461229484
ExN_CALB	-8.57250497006055	-8.04197712538799
InN_2	0.633384135736266	0.0761634379808116
ExN_PVALB_1	-3.719518157469	-9.59110756514629
ExN_CALB	-8.64472100399609	-8.55790444014629
Astro	5.86619141436938	12.061574739236
ExN_PVALB_1	-4.38890025280591	-5.86947413085063
ExN_PVALB_1	-2.91108867787	-6.44039936659892
ExN_PVALB_1	-4.36268994473096	-5.80959482787212
ExN_CALB	-8.01082274578687	-7.54997988341411
Oligo	-7.02673194073316	10.2691410005275
InN_2	0.551536408437529	1.39304808976094
InN_1	-2.75128886364575	1.39816157223622
OPC	7.7617264065874	-13.8131544172581
Micro	11.4361582074297	1.8842286288921
ExN_PVALB_1	-2.62341282032605	-6.96508331893047
InN_1	-1.91954145096417	1.01233057381551
InN_1	2.2383802209032	3.74927429558675
InN_2	0.89362635947589	0.139609006065528
Oligo	-5.73377940319654	9.6568744600002
ExN_PVALB_1	-5.4882268633711	-5.9337541639622
OPC	8.31277659274463	-14.2684366285618
InN_2	1.08325305320148	-0.171041774731476
Oligo	-4.71332595013257	10.3602397859279
InN_1	0.611595896257201	5.25609807373921
ExN_CALB	-8.73493191860791	-8.8863908827122
ExN_PVALB_1	-7.93365618847486	-5.67706032393535
InN_2	0.368048456682005	0.651019793767135
ExN_PVALB_1	-3.6021287169325	-6.30058785079082
OPC	7.30829098559741	-13.2785512983616
ExN_PVALB_1	-6.53911587856885	-6.86994190810283
InN_1	-1.8252697911131	1.86320785881917
InN_2	2.17920067645434	0.373323273677032
ExN_PVALB_1	-5.14344975613233	-6.04683800337871
InN_2	2.55929997302417	2.27486662270467
ExN_PVALB_1	-3.98939797543164	-9.28871269820293
Micro	12.6061630520952	-0.263111028056939
Micro	11.5210151944292	2.00831417443196
ExN_CALB	-10.07839295529	-8.79788609145244
InN_2	0.501774934304991	-0.183621342461903
ExN_PVALB_1	-5.3635382380354	-5.46751852629741
ExN_PVALB_1	-4.23424694203015	-6.03388662932475
InN_1	-2.7894952025282	3.35992888810078
InN_1	-1.45608839653607	2.94667534233968
Oligo	-8.97994801663037	9.90648822190205
Micro	13.6242485318315	-0.609397608023484
ExN_CALB	-7.19989154003736	-8.28696556685527
InN_2	-0.0302831258642288	0.187904578465621
Astro	6.16018584109668	12.0199134767238
InN_2	-0.474195900188646	1.24470965268056
ExN_PVALB_1	-4.70285079144116	-6.00452490447124
ExN_PVALB_1	-4.48407504223462	-6.05402823088725
ExN_PVALB_1	-7.2350849833357	-10.3719522535618
ExN_PVALB_1	-4.02233597897168	-6.04647751448711
ExN_PVALB_1	-7.287145110594	-10.3188545286473
ExN_PVALB_1	-3.79236123226758	-9.45190449355205
OPC	7.68633082248096	-14.0122234403904
InN_1	-1.9850495781767	3.8151562631313
Oligo	-6.05293604992505	9.63594416977803
Oligo	-5.4436597552168	10.0553138673488
ExN_PVALB_1	-5.88103816174146	-6.2069007932957
InN_1	-1.42631694935437	1.46180395485799
OPC	8.14509203769092	-14.0740129530247
Oligo	-3.01710412167188	11.2013271272365
ExN_CALB	-8.94624516628858	-9.74074860213359
ExN_PVALB_1	-5.90774533413526	-6.39022846816142
InN_1	-2.38111660145398	2.12125996949116
InN_2	-1.06964907311078	1.04426495434682
InN_1	-2.77997038029309	4.25192336441914
ExN_PVALB_1	-4.0071260657179	-8.70231648085674
ExN_PVALB_1	-4.93776604794141	-6.40454645751079
InN_1	-2.73740527294751	3.65966514946858
InN_1	-2.17968186997052	2.33205465676228
Oligo	-7.04839751385327	11.4302194535915
Oligo	-2.74355408810254	10.6401899278347
ExN_CALB	-8.48774811886426	-7.69544382689555
ExN_PVALB_1	-2.47746607922193	-6.78201504347881
ExN_CALB	-7.83774182461377	-8.04526873229106
Oligo	-2.70627305172559	10.7658584535305
ExN_PVALB_1	-4.92494341992017	-5.50586004851421
Endo	12.7766313824785	-8.47490234969218
InN_2	-0.112237575279436	0.618522089738052
OPC	7.34493973590259	-13.9877073347386
InN_1	0.205145565046111	4.68381289841573
InN_2	-0.768950166927537	1.14570717217366
ExN_PVALB_1	-7.90445706509229	-5.72156687377055
ExN_CALB	-8.50302407406445	-9.36449833510478
ExN_CALB	-8.75973984860059	-7.70421667693217
ExN_CALB	-6.43567082546826	-7.40683003066142
ExN_PVALB_1	-4.55940673016187	-5.68466492293437
ExN_PVALB_1	-5.72145745419141	-5.88084383605083
OPC	7.1110801968706	-13.8187915861424
ExN_CALB	-9.08570000790234	-8.43721886275371
InN_1	-2.27385530136701	2.57176188828389
InN_1	-1.57066723965283	1.06246070267598
ExN_PVALB_1	-4.85526892803784	-6.49810095427592
ExN_PVALB_1	-5.85999962948438	-6.61360521910747
ExN_PVALB_1	-3.21466848515149	-6.58820791838725
InN_2	1.62601330615405	0.166762349027793
ExN_PVALB_1	-5.12539717815991	-6.10826750395854
Oligo	-5.00518414639112	10.1065042436306
ExN_PVALB_1	-5.19655606411572	-6.19985409377177
Splatter_1	3.9300408635271	-6.08909578917583
InN_2	1.57979312278155	0.906136018056076
ExN_CALB	-8.558074923979	-7.57786198256572
ExN_PVALB_1	-3.7886361803877	-5.85341377852519
InN_1	0.340610114110747	4.93195180298726
OPC	7.46753838397388	-14.3253690779026
ExN_CALB	-8.63944718502637	-8.14089604018291
Splatter_1	5.30579474307422	-8.33179493544658
Oligo	-8.52564141415234	10.6039665162746
InN_1	1.93620159961108	4.21930341126363
InN_1	-1.70795938633557	2.9270902097408
Oligo	-8.25198790691968	10.1280191362087
InN_2	0.47095915414218	0.559968930501144
InN_1	-2.98925635479566	4.16103486420552
OPC	8.17687418795947	-14.0595962583836
Oligo	-8.30632969997998	9.94789962174336
InN_2	1.43497350551013	0.861980360764663
OPC	7.94033816195849	-14.2199127256687
OPC	7.57464077807788	-14.2201616346653
ExN_PVALB_1	-3.2037903990614	-6.54652519820293
InN_2	0.408901062978545	0.574557644147079
ExN_PVALB_1	-4.6329965319502	-5.71362848876079
ExN_PVALB_1	-3.5977284636366	-9.53452988265117
InN_1	-0.429352859781942	3.81130437256734
InN_2	0.727429178727904	0.273319405335586
ExN_PVALB_1	-3.75973889492627	-9.18472977278789
ExN_CALB	-9.84242531918164	-9.16496296523174
Oligo	-8.96534058712598	9.37816123368184
ExN_CALB	-9.13732239864941	-9.18111534712871
ExN_CALB	-8.10042664669629	-7.67123814223369
ExN_PVALB_1	-3.98458311222669	-5.79104347823222
InN_1	-0.435333433376512	5.38124923111836
ExN_PVALB_1	-6.77186438702222	-5.07318230269511
ExN_PVALB_1	-4.91944596432324	-6.06622715590556
ExN_PVALB_1	-3.83341452740308	-9.20372410414775
ExN_CALB	-8.81160733364697	-7.36169596312602
InN_2	1.04263689853076	1.99298838974873
ExN_PVALB_1	-3.64015576504346	-9.35063477156718
InN_2	0.62121036387805	-0.220097082835038
Oligo	-2.18652770184155	10.8336790025417
ExN_PVALB_1	-3.83216569088574	-9.47474403975566
Splatter_2	8.65692141391162	-6.70270081160625
InN_1	-2.43072149418469	2.32542137505452
ExN_CALB	-8.26214358471509	-8.80728836653789
ExN_PVALB_1	-4.35761019848462	-5.81663962004741
InN_1	-1.65009901188489	1.48858575226704
ExN_PVALB_1	-3.56824586056348	-9.54878063796123
Endo	12.1990490231645	-7.3111807882603
ExN_PVALB_1	-3.52134105824109	-9.46995564101299
ExN_PVALB_1	-3.69270536564465	-6.37538309691509
InN_2	2.09101894236926	1.53009096981923
ExN_PVALB_1	-4.57879588268872	-5.58182974455913
ExN_CALB	-8.74010846279736	-7.83935566542705
InN_1	0.234842327607909	3.93890551926533
ExN_CALB	-8.35622784756299	-7.9227268278416
ExN_PVALB_1	-5.81431338451978	-6.70435925124248
InN_2	-0.243172797189912	0.266360145825546
InN_2	1.87152722216968	0.773474317807357
Oligo	-8.50206467770215	7.11062268616597
InN_1	2.27215817309741	3.83558921219746
ExN_PVALB_1	-3.63175937794324	-6.13664885161479
InN_2	-0.538761737571916	0.985707086342971
ExN_PVALB_1	-3.95710441731091	-6.19380303023418
Oligo	-5.93067071102735	10.5722978532497
ExN_PVALB_1	-7.44187733791944	-5.54287071822246
ExN_PVALB_1	-4.81417557858106	-5.43535967467387
ExN_CALB	-8.47697827480908	-8.77237816451152
Astro	4.599968460573	11.842261117715
ExN_PVALB_1	-7.24872014187451	-5.90053721068462
ExN_CALB	-7.39343735836621	-7.76789112685283
ExN_PVALB_1	-3.6583335127699	-6.12648935912212
Endo	12.8390503201616	-8.50487633345683
InN_1	0.54464980698947	4.86791734101216
ExN_PVALB_1	-2.39169594906445	-7.54483337996562
InN_2	-0.587311210857591	1.5236603439037
[truncated: 175,387 more rows]
