# Supplementary material for: Disturbances of paraventricular thalamic nucleus neurons in bipolar disorder revealed by single-nucleus analysis
Source: Nat Commun. 2026 Jan 7;17:1338. doi: 10.1038/s41467-025-68094-5 (PMC12873406; doi:10.1038/s41467-025-68094-5)
Supplement: Supplementary file 6 — Source Data [file 41467_2025_68094_MOESM6_ESM.zip › SourceData/Figure2ci_S8b.txt]

barcode	in_tissue	array_row	array_col	imagerow	imagecol	SNCA	DRD2	CACNG3	CACNA1E	SCN9A	MCUB	CALB2	PVALB	HECTD2	AKAP11	cluster
AACAATCCGAGTGGAC-1	1	103	47	10697	7675	3	0	0	0	0	0	1	9	0	8	2
AACAATGGAACCACAT-1	1	54	32	5045	6836	1	0	0	0	0	0	1	36	0	16	3
AACAATGTGCTCCGAG-1	1	98	158	10328	15057	12	0	1	0	0	0	11	7	1	13	12
AACAATTATCTGCGCC-1	1	37	219	3437	19300	2	0	0	3	0	0	3	2	0	6	9
AACACCAGCCTACTCG-1	1	31	39	2416	7374	4	0	0	0	1	0	4	8	0	3	14
AACACCATTCGCATAC-1	1	53	139	5126	13940	32	2	0	1	0	0	26	1	0	9	1
AACACCGAATGTCTCA-1	1	34	176	3014	16456	14	0	0	0	1	0	7	0	0	1	1
AACACCGAGCTTGGAT-1	1	56	24	5260	6299	5	0	0	1	0	0	1	24	0	18	3
AACACCTAAGCATTGC-1	1	44	40	3911	7399	1	1	2	0	0	0	1	25	0	9	3
AACACGACAACGGAGT-1	1	71	203	7311	18129	4	0	0	0	0	0	2	3	0	0	4
AACACGACAATTGTTC-1	1	123	13	12930	5355	3	0	0	0	1	0	1	29	0	7	2
AACACGCAGATAACAA-1	1	56	142	5477	14129	29	0	1	0	1	0	27	3	0	20	1
AACACGGAACGAGTTA-1	1	97	9	9938	5173	2	0	0	0	0	0	3	0	0	3	4
AACACGGCACCGATAG-1	1	125	73	13271	9330	16	0	0	1	0	0	2	82	0	31	6
AACACGTTGATACCGC-1	1	85	87	8704	10387	0	0	1	0	0	0	1	4	0	2	14
AACACTCGAAGTATCA-1	1	64	18	6167	5875	2	0	2	0	0	0	7	12	0	7	10
AACACTCGTGAGCTTC-1	1	89	127	9237	13029	2	1	1	1	0	0	1	7	0	5	2
AACAGACCGCGATCTG-1	1	111	31	11586	6588	2	0	0	0	0	0	1	33	0	19	2
AACAGCCTCCTGACTA-1	1	104	118	10943	12384	12	1	0	0	0	0	5	43	0	20	6
AACAGGAATTCTGTGA-1	1	50	128	4762	13219	53	3	0	1	2	0	51	2	1	23	1
AACAGGAGATGTAACG-1	1	20	142	1344	14244	55	1	5	16	6	1	116	1	0	21	1
AACAGGATACTCTTAG-1	1	101	71	10512	9274	4	0	0	0	0	0	2	37	1	13	6
AACAGGATGCTGGCAT-1	1	21	85	1353	10458	12	1	1	2	0	1	42	0	0	5	9
AACAGGCCAGGCCGCT-1	1	96	94	9981	10816	1	0	0	0	0	0	0	10	0	4	11
AACAGGCCATTGTCAC-1	1	70	82	6974	10103	2	0	0	0	0	0	1	10	0	7	2
AACAGTATCCGCCTGG-1	1	84	50	8522	7935	3	0	0	0	2	0	1	70	0	20	6
AACAGTCAATGTGATA-1	1	75	25	7442	6305	4	0	0	0	1	0	3	12	0	7	10
AACAGTCGAGGTAGAT-1	1	104	204	11102	18091	8	1	1	0	0	0	25	2	0	12	5
AACAGTCTGACGAATT-1	1	111	167	11837	15613	3	0	0	0	0	0	3	0	0	11	2
AACAGTCTGGTTGATG-1	1	86	20	8696	5938	1	0	0	0	0	0	3	10	0	8	2
AACAGTGATGTACATC-1	1	21	27	1246	6609	2	0	0	0	0	0	0	1	0	2	8
AACATACTAACACGTC-1	1	118	92	12503	10614	3	1	0	0	1	0	0	39	1	24	6
AACATACTAGCCGAAG-1	1	40	96	3555	11128	77	0	2	0	5	1	133	2	0	16	1
AACATACTCCACAGTT-1	1	71	75	7075	9635	12	0	0	0	1	0	1	3	1	8	12
AACATACTCCAGCTGA-1	1	62	176	6228	16366	5	0	0	0	0	0	6	8	0	2	5
AACATAGAAGACTGTT-1	1	104	120	10947	12516	4	0	0	1	0	0	0	24	0	10	6
AACATAGAAGGTGAGT-1	1	61	137	6041	13781	2	0	0	2	0	0	5	4	0	0	4
AACATAGAAGTGCGCA-1	1	52	194	5114	17593	2	0	0	0	0	0	4	1	0	2	4
AACATAGGAGGCGTCC-1	1	87	145	9041	14229	4	1	0	0	0	0	5	23	0	11	6
AACATAGGTCCATAGC-1	1	70	122	7047	12757	0	0	0	0	0	0	0	1	0	0	8
AACATAGGTTCCGCAC-1	1	55	143	5363	14199	11	0	0	1	0	0	4	3	0	6	1
AACATAGGTTGGCACC-1	1	69	119	6926	12562	0	0	0	0	0	0	1	0	0	0	14
AACATAGTGCAGGAAC-1	1	125	117	13352	12250	2	0	0	0	0	0	1	18	0	4	6
AACATATGCACTTCTA-1	1	45	73	4086	9585	14	0	0	1	0	1	4	7	0	6	10
AACATATGCTGACTGT-1	1	117	105	12411	11479	1	1	0	0	0	0	0	25	1	11	2
AACATCAACATCTTGA-1	1	34	62	2804	8891	0	1	0	2	0	0	6	12	1	18	3
AACATCAAGGCTGGCT-1	1	94	64	9696	8832	4	0	0	0	0	0	1	23	0	6	2
AACATCAAGTCGTATG-1	1	99	117	10367	12333	6	0	1	0	0	0	2	5	0	5	2
AACATCAGATAGGCTC-1	1	92	154	9632	14811	6	0	1	0	1	0	16	19	0	21	6
AACATCGACGGATACC-1	1	127	163	13666	15296	5	0	0	0	0	0	3	8	1	6	12
AACATCGCCGAAGATT-1	1	120	192	12916	17243	9	0	0	0	1	0	2	9	0	10	12
AACATCTATCGTCTGC-1	1	124	106	13217	11523	1	0	0	0	0	0	1	17	0	2	11
AACATCTGGCACTAGC-1	1	104	106	10921	11587	0	1	0	0	0	0	1	2	0	2	7
AACATCTTAGGTTCTG-1	1	120	184	12902	16712	3	0	0	2	0	0	0	29	0	8	6
AACATGACCGTACGGA-1	1	51	127	4875	13150	45	0	0	1	2	2	60	0	0	20	1
AACATGACGCCTGGAC-1	1	66	94	6537	10912	2	0	0	0	0	0	0	1	0	3	8
AACATGAGCTGACATC-1	1	14	136	644	13865	103	1	19	12	4	6	267	3	1	21	1
AACATGAGGAGTCCAC-1	1	96	130	10047	13205	1	0	0	0	0	0	0	6	0	0	11
AACATGATAGTGTATC-1	1	76	216	7909	18976	3	0	0	0	0	0	0	0	0	4	4
AACATGCACTTCGGAT-1	1	49	115	4623	12360	24	0	1	0	0	0	17	1	0	8	1
AACATGCCATACGATA-1	1	112	138	11899	13685	11	0	0	0	0	0	2	3	0	2	2
AACCAACAATCGGTAC-1	1	91	105	9426	11562	7	0	0	0	1	0	1	4	0	7	7
AACCAACTCAGCTCGA-1	1	45	209	4337	18610	3	0	0	1	0	0	2	2	0	3	4
AACCAACTTATTACCT-1	1	17	141	997	14187	70	1	11	10	1	4	125	2	0	12	1
AACCAACTTCTGTATT-1	1	18	158	1144	15312	12	0	0	1	1	0	14	2	0	6	9
AACCAAGACCAACTGA-1	1	96	80	9955	9887	7	0	0	0	1	0	1	27	0	9	6
AACCAAGCATCTTGGA-1	1	23	113	1634	12310	20	0	0	2	0	1	24	1	0	5	15
AACCAAGCGTATACCG-1	1	59	107	5756	11797	17	0	0	0	1	0	9	2	0	1	5
AACCAAGCTAGATACG-1	1	75	91	7564	10684	2	1	0	0	0	0	0	18	0	5	2
AACCAAGGCGTTATGT-1	1	34	24	2734	6369	6	0	1	2	0	0	14	28	1	16	3
AACCAAGTAAGTCTCG-1	1	114	74	12010	9432	5	0	0	0	0	0	5	35	0	10	2
AACCAAGTGACCGAAG-1	1	72	20	7089	5982	2	0	0	0	0	0	4	8	0	3	10
AACCAATAGACATAAT-1	1	95	185	10033	16858	8	0	0	0	0	0	4	3	0	5	5
AACCAATCAGTTCCTC-1	1	83	91	8482	10659	3	0	0	0	0	0	0	2	0	5	11
AACCAATCCGATCGCT-1	1	97	47	10008	7694	1	0	0	0	0	0	1	5	0	3	11
AACCAATCGATAACTT-1	1	52	216	5154	19053	6	0	0	0	4	0	12	0	0	6	13
AACCATAAGCTCGACT-1	1	81	45	8168	7613	5	0	0	0	0	0	3	2	0	3	7
AACCATACCATAGACG-1	1	98	22	10078	6032	2	0	0	0	0	0	3	36	0	8	2
AACCATAGATTCTGGC-1	1	34	188	3036	17252	2	0	1	0	1	0	2	1	0	4	9
AACCATAGGTGAGTAC-1	1	118	108	12532	11675	2	0	0	1	0	0	1	28	0	7	6
AACCATAGTGAGTTGC-1	1	16	76	763	9877	1	0	0	0	0	0	23	1	0	5	9
AACCATCGCCGATACA-1	1	125	69	13263	9065	4	0	0	0	0	0	1	24	0	7	2
AACCATGAATCTGAGG-1	1	88	4	8896	4870	4	0	0	1	0	0	1	34	0	23	3
AACCATGAGGCGCCAA-1	1	31	207	2726	18522	1	0	0	0	0	0	1	6	0	0	9
AACCGAAGTAGCCTGC-1	1	45	171	4267	16089	6	0	0	0	0	0	5	3	1	2	9
AACCGCAACTCAACGC-1	1	98	172	10354	15986	3	1	0	0	1	0	5	3	0	5	2
AACCGTACTTCAAGGT-1	1	121	5	12686	4831	2	0	0	0	1	0	2	7	0	4	7
AACCGTCAGTCGGTTG-1	1	109	131	11541	13230	8	0	0	0	1	0	4	55	0	16	6
AACCGTGCGAATTGTA-1	1	15	107	705	11937	8	0	3	3	0	1	41	1	1	0	15
AACCGTTCAAGGTCAG-1	1	74	96	7459	11019	3	0	0	0	0	0	0	2	0	1	8
AACCGTTGTAGAGCTC-1	1	22	52	1408	8265	1	0	1	0	0	0	11	8	0	6	9
AACCGTTGTCCTTGCT-1	1	101	155	10666	14848	13	0	0	0	0	0	11	19	0	14	6
AACCTAATGTAGCCGG-1	1	112	112	11851	11960	10	0	0	1	0	0	2	71	0	23	6
AACCTACAAGTTAAGA-1	1	111	25	11575	6190	0	0	0	0	0	0	4	27	0	14	2
AACCTACCGGTAACGC-1	1	58	56	5548	8416	2	0	1	1	0	0	1	2	0	2	10
AACCTATGACCTGCTC-1	1	62	16	5934	5749	2	0	0	0	1	0	8	25	0	17	3
AACCTCCGTAATTCTG-1	1	73	153	7448	14805	3	0	0	2	1	0	8	6	0	4	5
AACCTGCAGGTAGACA-1	1	125	3	13142	4685	4	0	1	0	0	0	1	1	0	3	8
AACCTGGATTCGCTAA-1	1	40	216	3776	19091	3	0	0	1	0	0	0	1	0	2	9
AACCTGTCCTGCGAGC-1	1	82	82	8351	10065	3	0	0	0	0	0	2	14	0	9	2
AACCTGTCTACCTATC-1	1	112	8	11659	5058	8	0	0	1	0	0	0	30	0	21	6
AACCTTAACGACAGTC-1	1	93	199	9829	17794	3	0	0	0	0	0	9	0	0	6	5
AACCTTACCAGCTTAC-1	1	70	182	7158	16739	6	1	0	1	0	0	2	6	0	3	5
AACCTTCAAGGAAGTT-1	1	41	17	3524	5882	1	0	0	0	0	0	5	9	0	7	10
AACCTTCTGCCTACTG-1	1	19	39	1039	7412	3	0	1	0	0	0	1	0	0	0	8
AACCTTCTGTGCTGAA-1	1	117	11	12238	5242	0	1	0	0	0	0	1	63	0	13	3
AACCTTGTCCGTAATT-1	1	111	9	11545	5128	2	0	0	0	0	0	3	9	0	6	11
AACGAACAAGGCCGAG-1	1	67	149	6752	14559	0	0	0	0	0	0	0	8	0	5	14
AACGACCAATAACTCA-1	1	29	19	2150	6053	7	1	1	0	1	0	9	3	0	5	7
AACGACCAGCCGGCGA-1	1	113	57	11863	8307	4	0	0	0	0	0	4	16	0	4	2
AACGACCGCTTGCGGT-1	1	39	29	3316	6685	0	0	0	0	0	0	5	18	1	8	3
AACGACGCGTTGATTA-1	1	45	221	4359	19407	6	0	0	1	0	0	6	1	0	8	9
AACGACGGAGATTAAT-1	1	76	190	7861	17251	3	0	0	0	0	0	3	1	0	2	4
AACGAGAAGTAGTGAG-1	1	74	10	7300	5312	2	0	0	1	1	0	3	17	0	8	10
AACGAGAATGAATTAT-1	1	30	86	2389	10496	42	1	8	6	2	1	137	1	0	21	1
AACGAGCGGTTGTAGG-1	1	102	10	10515	5223	1	0	0	0	0	0	0	2	0	3	4
AACGAGCTACGACACC-1	1	46	24	4112	6331	8	2	0	3	1	0	6	34	1	18	3
AACGAGCTGTAATATT-1	1	50	182	4862	16803	12	0	1	3	1	0	27	5	0	6	13
AACGAGGAATCTAGAA-1	1	87	59	8882	8523	1	0	0	0	0	0	1	16	0	9	2
AACGAGGACATATTAA-1	1	62	84	6059	10261	7	0	0	0	0	0	1	4	0	0	7
AACGAGGCTGGTACCG-1	1	76	6	7522	5041	1	0	0	1	0	0	6	15	0	17	3
AACGAGTCACATCTGG-1	1	42	104	3800	11652	46	2	1	1	4	0	39	1	0	12	1
AACGCAACATTAATAC-1	1	126	122	13476	12579	6	0	0	0	0	0	3	39	0	29	6
AACGCAACTGCAAGGC-1	1	122	136	13043	13521	5	0	0	0	0	0	2	10	0	3	2
AACGCACGAACGGTAT-1	1	102	198	10861	17699	6	0	0	0	0	0	4	1	0	3	5
AACGCACGTAACATGC-1	1	58	142	5707	14123	3	0	0	0	1	0	5	0	0	5	7
AACGCAGGAGCAGACG-1	1	46	132	4311	13497	43	0	0	1	2	0	37	2	1	21	1
AACGCATACAAGGCGA-1	1	63	85	6175	10324	3	0	0	0	0	0	2	2	0	0	8
AACGCATATGATACCT-1	1	29	37	2183	7248	6	0	0	4	0	0	10	0	0	3	9
AACGCCGGTAGAGGAT-1	1	35	149	3078	14661	58	0	0	1	2	4	100	3	0	20	1
AACGCTAACTCATATC-1	1	21	189	1545	17360	18	0	0	4	1	0	6	0	0	10	15
AACGCTCAGGAGTCAG-1	1	90	92	9288	10703	2	0	0	1	0	0	4	14	0	5	14
AACGCTCAGGCCAGCT-1	1	88	34	8952	6860	1	0	0	0	0	0	0	1	0	0	8
AACGCTCGTGCTGTGA-1	1	32	130	2700	13409	37	2	2	5	7	1	35	1	1	19	1
AACGCTCGTGGTCGAC-1	1	18	56	956	8543	2	0	0	0	0	0	1	3	0	1	4
AACGCTGGAACATGCA-1	1	23	131	1668	13504	36	1	3	2	1	4	103	1	1	10	1
AACGCTGTCCTGGATC-1	1	76	174	7832	16189	2	1	0	0	0	0	1	1	0	4	4
AACGCTTAGGACGTAC-1	1	124	182	13357	16567	7	0	0	0	0	0	5	4	0	6	5
AACGCTTGAGAATTAA-1	1	107	135	11318	13502	2	1	0	0	0	0	4	11	0	5	2
AACGGAATCGTATTGA-1	1	40	132	3622	13517	41	1	1	1	2	0	61	1	0	10	1
AACGGAGCTCTGTTGA-1	1	125	49	13226	7738	5	0	0	1	0	0	2	39	0	15	2
AACGGCAATTGTGGTC-1	1	62	158	6195	15172	1	0	0	1	0	0	2	27	1	6	3
AACGGCACCACTGTAA-1	1	71	161	7233	15342	2	0	0	0	0	0	1	7	0	4	2
AACGGCCGTACTTCCT-1	1	86	92	8829	10716	0	0	0	0	0	0	0	3	0	2	14
AACGGCGACGTCCACC-1	1	71	89	7101	10564	2	0	0	0	1	0	0	0	0	0	4
AACGGCGAGGAAGGTT-1	1	52	40	4830	7373	2	0	0	0	0	0	3	9	1	7	3
AACGGCGAGTGCCGAG-1	1	81	135	8333	13585	4	0	0	0	0	0	1	1	0	4	8
AACGGTCGTATTAGGC-1	1	49	87	4571	10502	13	0	0	0	0	0	7	2	0	8	5
AACGGTTGTCACGGCC-1	1	111	149	11803	14418	1	0	0	0	0	0	0	12	0	7	11
AACGTAAGACGGTTAG-1	1	53	181	5204	16727	3	1	0	1	1	0	7	1	1	3	4
AACGTCATGGACTCAC-1	1	47	131	4423	13428	40	0	0	3	1	0	41	3	1	11	1
AACGTGAAGTAACTGG-1	1	67	15	6505	5666	5	0	0	1	0	0	3	25	2	7	3
AACGTGGCCGACAATC-1	1	21	117	1412	12582	6	0	2	1	1	0	9	0	0	1	9
AACGTGTATCGTGCAA-1	1	92	182	9684	16669	26	0	0	3	1	0	34	11	0	20	12
AACGTTAGGAGCGTTG-1	1	51	81	4790	10097	20	0	0	1	1	0	12	0	0	7	12
AACGTTAGTCACAACT-1	1	65	105	6441	11645	3	0	0	0	1	0	1	0	0	1	7
AACTAGCAAGCCATTA-1	1	95	153	9974	14735	9	0	0	0	0	0	4	12	0	9	6
AACTAGCACGTTGCAT-1	1	42	82	3759	10192	4	1	0	0	0	0	13	1	0	4	9
AACTAGGCACAGGCTG-1	1	86	72	8792	9388	2	0	0	0	0	0	0	24	0	5	2
AACTAGTAATGAGCCA-1	1	36	90	3085	10742	76	1	7	6	6	2	129	4	0	18	1
AACTAGTCGTCCGGCT-1	1	63	25	6064	6343	1	0	0	1	0	0	1	33	0	8	3
AACTAGTTCTAATAGA-1	1	127	81	13515	9855	5	0	0	0	0	0	0	11	0	7	7
AACTAGTTGTCTACTT-1	1	118	144	12598	14064	2	0	0	0	0	0	1	3	0	3	4
AACTATAACAATAACC-1	1	62	116	6118	12385	4	0	0	0	0	0	0	1	0	0	4
AACTATAAGACTCGGT-1	1	13	109	479	12076	14	1	1	3	0	0	31	1	0	1	15
AACTATAGCAAGTGTT-1	1	112	150	11921	14482	3	0	0	0	0	0	0	13	0	1	2
AACTATAGGATGTTCC-1	1	88	186	9232	16947	6	0	0	0	0	0	8	0	0	3	5
AACTATCTTACCGAGT-1	1	42	0	3608	4751	4	0	0	2	1	0	13	33	0	21	3
AACTATCTTCGGTGGC-1	1	58	48	5533	7885	7	1	0	2	0	0	2	39	0	18	3
AACTATGCCACGGTAC-1	1	92	16	9378	5653	7	1	0	0	0	0	4	6	0	3	3
AACTATGTCAGTTAAG-1	1	95	109	9893	11815	5	0	0	0	0	0	1	9	1	4	7
AACTATTCAGGATGTT-1	1	32	172	2777	16197	12	0	0	0	1	0	18	0	0	8	1
AACTATTCCGCAGATC-1	1	60	4	5682	4959	2	0	0	0	1	0	7	17	2	13	3
AACTATTGCTGTCCTC-1	1	124	16	13051	5551	3	0	0	0	0	0	0	9	0	2	7
AACTCAACTAATAGGT-1	1	51	149	4915	14610	21	0	0	0	1	0	15	2	0	11	1
AACTCACCTATCGATC-1	1	102	156	10784	14912	7	0	0	0	1	0	4	12	0	6	2
AACTCACGGACGTGCC-1	1	121	53	12775	8016	2	1	0	0	0	0	1	18	0	9	2
AACTCAGAACGACACG-1	1	52	84	4911	10293	24	0	0	0	0	0	16	1	0	6	5
AACTCAGATGGAGGAA-1	1	124	154	13306	14709	7	0	0	0	0	0	1	10	0	9	2
AACTCAGTAGGTGCAG-1	1	83	195	8674	17560	3	1	0	0	0	0	4	3	0	1	4
AACTCATCAGGCCGAT-1	1	120	120	12784	12465	2	0	0	0	0	0	3	10	1	4	2
AACTCATGAGGAACGC-1	1	42	88	3770	10590	23	1	2	1	1	1	34	0	0	6	1
AACTCATGATCCAACG-1	1	90	94	9292	10836	1	0	0	0	0	0	2	9	0	2	14
AACTCATGCGTCCTAA-1	1	85	205	8922	18217	10	0	0	2	0	0	15	6	0	3	5
AACTCGCTTAGCTGCC-1	1	32	186	2803	17126	4	0	0	1	0	0	4	0	0	1	14
AACTGAAGTGGATGGT-1	1	87	67	8897	9053	3	0	0	0	0	0	2	41	1	12	2
AACTGACATTCAGAGC-1	1	98	208	10420	18375	3	0	0	0	0	0	1	3	0	3	4
AACTGCAAGCAACGGA-1	1	76	164	7814	15525	2	0	0	0	0	0	1	0	0	1	8
AACTGCAATCGGACTA-1	1	90	150	9395	14552	5	0	0	0	0	0	2	3	0	7	2
AACTGCAATTCCTAGA-1	1	102	146	10765	14248	14	0	0	0	0	0	18	5	0	12	12
AACTGCCGATGAACTT-1	1	30	110	2433	12089	26	0	4	2	0	0	76	4	0	11	1
AACTGCCGCTACATCT-1	1	38	168	3458	15912	28	0	1	1	3	0	19	2	0	18	1
AACTGCCTCGGCCTCC-1	1	73	151	7445	14672	5	0	0	1	0	0	5	7	0	3	7
AACTGCCTGACAATCC-1	1	43	187	4067	17157	0	0	1	3	1	0	9	2	0	4	13
AACTGCCTTAGTCAGC-1	1	126	14	13277	5412	3	0	1	0	1	0	1	6	0	0	7
AACTGCGTCTATCTTG-1	1	124	24	13066	6082	2	0	0	0	0	0	0	6	0	3	7
AACTGCTATCTGCGGT-1	1	70	178	7151	16474	21	0	0	1	3	0	23	1	0	17	12
AACTGCTATGTCTTAT-1	1	80	24	8015	6222	3	0	0	2	0	0	7	32	0	15	3
AACTGCTTCTGTTGAC-1	1	65	91	6416	10716	13	0	0	0	1	0	3	3	0	16	6
AACTGCTTGGTTGAAT-1	1	67	65	6597	8984	17	0	0	0	0	0	5	3	0	15	5
AACTGGATTCCAAGGC-1	1	32	178	2788	16595	7	0	1	0	0	0	23	0	0	9	1
AACTTCACAGTTGGAG-1	1	69	3	6713	4864	2	0	0	0	0	0	2	11	0	8	14
AACTTCACGTGAACGA-1	1	29	117	2331	12556	24	1	0	0	1	0	73	5	0	10	1
AACTTCACTCTGATGG-1	1	72	72	7185	9433	3	0	0	0	0	0	2	1	0	0	8
AACTTCAGCATACAGA-1	1	103	107	10808	11657	5	0	0	0	0	0	0	6	0	1	7
AACTTCATAACCTAAT-1	1	89	161	9300	15285	4	0	0	1	0	0	3	5	0	5	2
AACTTCGACCACTAGT-1	1	72	158	7343	15140	4	0	0	1	1	0	3	14	0	5	6
AACTTCGTTAGCCGCT-1	1	41	55	3594	8404	0	0	0	0	0	0	0	12	0	10	10
AACTTCTAGGCGCCGT-1	1	26	150	2048	14756	19	0	1	2	3	1	42	1	0	5	1
AACTTGAATAGCACAT-1	1	123	135	13155	13451	13	0	0	0	0	0	4	9	0	16	12
AACTTGCAACAGCTGC-1	1	60	170	5988	15975	1	0	0	0	0	0	1	6	0	2	10
AACTTGCAATAGTACA-1	1	108	70	11314	9186	2	1	0	0	0	0	1	31	1	9	6
AACTTGGTGACGTCTG-1	1	39	5	3272	5092	1	0	0	1	0	0	6	13	0	9	3
AACTTGGTGATATTCT-1	1	31	145	2612	14408	56	3	0	2	1	0	57	0	0	27	1
AAGAACATAAGGACGT-1	1	53	37	4938	7171	2	2	0	0	0	0	4	26	0	7	3
AAGAACCGCACGTAAC-1	1	85	195	8903	17554	4	0	0	0	1	0	4	1	0	2	5
AAGAATAACTTACATG-1	1	113	143	12022	14014	2	0	0	0	0	0	3	11	0	4	2
AAGAATAAGTCGTTCA-1	1	72	132	7295	13415	2	0	0	0	0	0	3	5	0	1	7
AAGAATACTCGATGAC-1	1	75	189	7744	17188	5	0	0	0	0	0	1	0	0	1	14
AAGAATCCATACTTGA-1	1	75	215	7792	18913	0	1	0	0	0	0	0	2	0	1	4
AAGAATGTAAGTTACA-1	1	39	211	3652	18762	2	0	0	1	0	0	4	1	0	0	9
AAGAATGTAGGTATTG-1	1	62	142	6166	14110	0	0	0	0	0	0	0	5	0	1	4
AAGAATGTCGCCACAA-1	1	59	53	5657	8214	1	0	0	0	0	0	1	0	0	3	7
AAGAATTGGTAGAATG-1	1	97	105	10115	11543	3	0	0	0	0	0	0	0	0	1	8
AAGACATCTAAGTATC-1	1	68	134	6840	13560	1	0	0	0	0	0	1	5	0	3	11
AAGACTAACGCTAGAC-1	1	90	170	9432	15879	8	0	0	0	3	0	11	3	1	4	2
AAGACTCACGTCGCAG-1	1	87	133	9019	13433	0	0	0	0	0	0	0	35	0	10	6
AAGACTGAAGCTTGTT-1	1	20	50	1175	8139	2	0	0	0	0	0	0	1	1	2	8
AAGACTGGCCGAACGT-1	1	94	106	9773	11619	2	0	0	0	0	0	2	7	0	1	8
AAGACTTGATAAGATA-1	1	48	52	4393	8182	6	0	0	0	0	0	2	17	0	6	3
AAGACTTGTCGGTCCT-1	1	19	169	1278	16039	32	0	0	0	6	0	43	0	0	7	1
AAGAGCACCATCTTAT-1	1	51	77	4783	9832	4	0	0	0	0	0	1	0	0	3	5
AAGAGCACCTAAGTCT-1	1	90	78	9262	9774	3	0	0	0	0	0	1	17	0	11	6
AAGAGCAGAACCGGCG-1	1	117	181	12551	16523	2	0	0	1	0	0	0	8	0	5	5
AAGAGCCGGCTGCAAG-1	1	26	166	2077	15817	8	1	0	0	2	0	33	0	1	4	1
AAGAGCTAAGCAGTCT-1	1	69	129	6945	13225	3	0	1	0	1	0	5	11	0	4	2
AAGAGCTCATAAGAGG-1	1	88	20	8926	5931	2	0	0	0	0	0	3	1	0	2	8
AAGAGCTTGCGAAGTC-1	1	51	25	4687	6381	5	0	0	0	0	0	6	29	0	15	3
AAGATACAGACCAGTA-1	1	46	178	4395	16550	3	0	0	0	0	0	8	3	0	2	5
AAGATAGGCCAAGTCA-1	1	117	89	12382	10418	3	0	0	0	0	0	0	13	0	0	7
AAGATAGGTCGGACGC-1	1	43	33	3783	6937	2	0	0	0	0	0	2	5	1	3	10
AAGATGACATGTTGCG-1	1	19	77	1109	9934	21	0	2	1	0	0	85	5	0	13	1
AAGATGACTCCGGTGA-1	1	125	5	13145	4818	3	0	1	0	1	0	0	13	0	6	7
AAGATGTCGCATCGGC-1	1	81	183	8422	16770	15	0	0	0	4	0	9	0	0	7	12
AAGATGTCTATCCGCC-1	1	80	44	8052	7549	1	0	0	0	1	0	3	1	0	2	7
AAGATGTTAGTGCTTA-1	1	56	144	5481	14262	10	0	0	1	0	0	4	3	0	8	1
AAGATGTTGACTCAAC-1	1	108	136	11436	13565	2	1	0	0	0	0	3	6	0	1	11
AAGATTACCACGCAAC-1	1	24	148	1814	14629	12	0	1	2	0	1	15	1	0	5	9
AAGATTATACGAATGC-1	1	106	26	11003	6272	4	2	0	0	0	0	1	36	0	10	2
AAGATTATACTCTTCA-1	1	86	148	8932	14432	4	0	0	0	0	0	0	5	0	2	11
AAGATTATAGTGCCGT-1	1	71	115	7149	12290	2	0	0	0	0	0	0	1	0	1	8
AAGATTATGCAGCGCC-1	1	121	23	12719	6025	2	0	0	0	0	0	0	5	0	3	8
AAGATTATGTCTAAGT-1	1	89	87	9163	10374	4	1	0	0	0	0	7	37	0	16	6
AAGATTCGTACTAATT-1	1	47	95	4356	11039	11	0	0	1	2	0	10	0	0	6	5
AAGATTGACGATCCTA-1	1	41	101	3679	11456	23	1	1	0	0	1	43	0	0	14	1
AAGATTGAGTACGTCG-1	1	90	134	9366	13490	1	0	0	0	0	0	0	21	1	5	2
AAGATTGGCGTCTACT-1	1	121	169	12988	15714	9	0	0	0	0	0	2	9	0	6	2
AAGATTGGTTGATTAC-1	1	113	139	12015	13748	5	0	0	1	0	0	0	3	1	3	2
AAGCAAGCGATCCGTG-1	1	62	12	5926	5483	5	0	0	1	0	1	7	38	0	11	3
AAGCAATTACAATTGT-1	1	17	103	927	11666	32	1	5	3	3	3	51	0	0	8	15
AAGCACCGTGGTGCGT-1	1	43	79	3868	9990	27	0	0	0	0	0	6	5	0	13	3
AAGCACGCGACGAGAT-1	1	48	56	4400	8448	2	0	0	1	0	0	5	15	0	6	10
AAGCACGCTGCCTCTT-1	1	37	93	3205	10938	23	0	1	0	0	1	36	1	1	4	1
AAGCACGGATTGGTGA-1	1	47	111	4386	12101	17	1	0	0	0	0	27	2	0	15	1
AAGCACGGTGATCACG-1	1	91	109	9434	11828	0	0	0	0	0	0	0	7	0	1	11
AAGCACGTATCTCCAG-1	1	71	151	7215	14679	3	0	0	0	1	0	0	6	0	2	7
AAGCACTAAGAAGGAG-1	1	90	142	9380	14021	1	2	0	0	0	1	2	6	0	1	11
AAGCACTAAGTTAATA-1	1	26	210	2158	18737	3	0	1	1	1	0	0	1	0	3	9
AAGCACTCGTTCGCCA-1	1	68	100	6777	11304	0	0	0	1	0	0	0	2	0	0	8
AAGCAGAAGGCCGAAC-1	1	48	116	4511	12429	18	1	0	0	0	0	15	1	0	5	1
AAGCAGACGTCGAGTA-1	1	34	186	3032	17119	2	0	0	0	2	0	1	1	0	1	9
AAGCAGATCATAATGT-1	1	79	71	7986	9344	4	1	0	0	0	0	0	16	0	2	11
AAGCAGCCAAGCACGT-1	1	126	46	13336	7536	5	0	0	0	0	0	0	21	0	9	2
AAGCAGCGCCTAACGC-1	1	91	25	9279	6254	0	0	0	0	0	0	0	0	0	1	8
AAGCAGCTTGGATACA-1	1	50	202	4899	18130	2	0	0	0	0	0	1	0	0	0	8
AAGCAGTACAATACGT-1	1	71	129	7174	13219	1	0	0	1	0	0	4	17	0	3	3
AAGCAGTACACCTGAT-1	1	27	127	2119	13226	121	3	12	17	7	4	229	2	0	52	1
AAGCAGTATCGTAGCG-1	1	87	193	9129	17415	7	0	0	0	0	0	10	3	0	9	5
AAGCAGTGATCTCCTA-1	1	72	24	7096	6248	1	0	0	1	0	0	1	26	0	4	10
AAGCAGTGGTCCTACA-1	1	17	157	1027	15249	22	0	0	0	0	0	13	0	0	3	9
AAGCCACCAGACTCTG-1	1	105	197	11203	17623	1	0	0	0	0	0	0	4	0	4	5
AAGCCACCAGTATTAA-1	1	43	69	3849	9326	7	0	0	1	0	0	2	24	0	15	3
AAGCCACCGCAGGCCT-1	1	75	27	7446	6437	3	0	0	0	0	0	1	7	1	4	10
AAGCCACGGAACCATC-1	1	103	71	10741	9268	2	1	0	0	0	0	1	18	0	6	2
AAGCCACTAAGAGCTG-1	1	82	4	8208	4889	6	0	0	0	0	0	19	16	0	13	3
AAGCCACTCAGGCAGA-1	1	32	192	2814	17524	2	0	0	0	1	0	16	1	0	7	13
AAGCCAGCAATCGACC-1	1	23	159	1719	15363	7	0	0	0	0	1	12	0	0	5	1
AAGCCAGCTCGCGGAT-1	1	106	196	11317	17553	4	0	0	0	1	0	1	1	0	0	7
AAGCCAGGATTCTGAT-1	1	28	98	2181	11299	30	3	1	3	0	1	55	4	0	16	1
AAGCCATCTAGAAGTT-1	1	71	199	7303	17864	10	0	0	0	0	0	6	0	0	4	5
AAGCCATTAGACTACC-1	1	49	83	4564	10236	15	0	0	0	0	0	6	1	0	3	5
AAGCCGACCGAGTATG-1	1	92	4	9356	4857	2	0	0	0	1	0	1	1	0	3	4
AAGCCGACTCGCTCGA-1	1	12	110	367	12146	15	0	0	6	3	0	56	3	0	6	15
AAGCCGGTGATCCTGA-1	1	116	190	12454	17123	4	0	0	0	0	0	1	19	2	6	3
AAGCCTATCTAACCTC-1	1	28	170	2314	16077	23	1	1	2	1	0	29	1	0	18	1
AAGCCTGCGAAGGTAT-1	1	46	218	4469	19204	5	0	0	0	0	1	3	1	0	5	9
AAGCGAAGCCGCACGT-1	1	18	180	1184	16772	37	1	2	3	2	3	36	0	0	9	1
AAGCGAAGTTAGCTCA-1	1	101	109	10582	11796	2	0	0	0	0	0	1	5	0	0	11
AAGCGACCGCCACTGG-1	1	85	127	8778	13041	2	0	0	0	0	0	2	15	0	6	2
AAGCGACGAGCGCCTA-1	1	113	99	11941	11094	1	0	0	0	1	1	0	32	0	7	2
AAGCGACGCTCACGCA-1	1	86	78	8803	9787	3	0	0	0	1	0	1	26	0	14	6
AAGCGACGTAGACCAC-1	1	53	39	4942	7304	2	0	0	2	0	0	2	19	0	12	3
AAGCGAGCAAGATAGA-1	1	80	180	8302	16574	10	0	0	2	1	0	8	3	0	10	12
AAGCGAGCCAATGCAG-1	1	43	77	3864	9857	19	0	0	2	2	0	10	6	0	9	3
AAGCGAGCGTAACGAG-1	1	77	193	7981	17447	3	0	0	0	1	0	7	1	0	3	5
AAGCGAGCTATCACGG-1	1	107	19	11105	5804	7	0	0	0	1	0	2	52	0	13	6
AAGCGAGGACGCGGCA-1	1	114	80	12021	9830	3	0	0	0	0	0	3	24	0	5	2
AAGCGAGGACTGAGTC-1	1	107	203	11444	18015	1	0	0	0	0	0	0	1	0	1	4
AAGCGAGTTGCTACGC-1	1	51	209	5026	18591	3	0	0	1	0	0	5	2	0	3	9
AAGCGTCGTATGATGG-1	1	54	50	5078	8030	0	0	0	0	0	0	0	4	0	5	10
AAGCGTCTGACGGCCG-1	1	114	180	12206	16466	3	0	0	0	0	0	4	3	0	7	5
AAGCGTCTTCCTCAGG-1	1	100	2	10270	4699	1	0	0	0	1	0	0	3	0	1	4
AAGCTCACCAATCTAA-1	1	26	154	2055	15021	13	0	0	1	1	0	17	0	0	4	9
AAGCTTACGTGCGATA-1	1	116	198	12468	17654	1	0	0	0	1	0	2	2	0	4	7
AAGGAAGGTGCATTAT-1	1	112	176	11969	16207	16	0	0	1	1	0	6	0	0	18	12
AAGGAATTAATATGAG-1	1	86	164	8962	15494	18	0	0	0	4	0	22	0	0	18	12
AAGGACAAGAGTCTCA-1	1	58	172	5762	16114	10	0	0	1	0	0	5	4	0	5	13
AAGGACAAGCAGTGTA-1	1	18	44	934	7747	3	0	0	0	0	0	0	3	0	4	8
AAGGACATCAACTGTC-1	1	26	66	1893	9181	23	0	3	0	0	2	58	2	0	9	1
AAGGACATGGCGACCA-1	1	51	5	4650	5054	0	0	0	0	1	0	4	19	1	7	3
AAGGACCAGATAACTG-1	1	110	24	11459	6127	4	1	0	0	0	0	3	68	0	25	6
AAGGACCGTGAGCCTC-1	1	54	120	5207	12676	28	0	1	0	3	0	23	0	0	5	1
AAGGACCTCGGACCGG-1	1	33	17	2606	5908	2	0	0	0	0	0	13	12	0	10	3
AAGGACTGAGGCAGAC-1	1	124	218	13424	18956	3	1	1	0	0	0	1	1	0	2	8
AAGGACTGCAGACCTC-1	1	67	155	6763	14957	0	0	0	2	1	0	2	29	0	8	2
AAGGACTTGGTTGGTA-1	1	47	137	4434	13826	58	1	1	3	0	0	72	0	0	27	1
AAGGAGAACACTGATG-1	1	17	111	942	12196	17	1	2	13	4	0	35	1	2	13	15
AAGGAGCGTACCAGTA-1	1	99	207	10533	18306	13	0	0	1	5	0	5	4	1	20	12
AAGGAGTGCTCCATGG-1	1	59	105	5753	11664	8	0	0	0	0	0	0	1	0	6	4
AAGGATGAATGTCTAA-1	1	16	88	785	10673	3	0	0	0	0	0	14	0	0	2	9
AAGGCAACCATCGCAG-1	1	92	212	9739	18660	11	0	0	0	2	0	5	3	0	2	5
AAGGCACCAACGCACT-1	1	83	49	8405	7872	0	0	0	3	0	0	0	13	1	3	3
AAGGCACGGAGGAACC-1	1	121	107	12874	11599	4	0	0	0	0	0	0	8	0	8	2
AAGGCAGTAATTCGTC-1	1	127	129	13603	13040	5	0	0	0	1	0	1	12	0	15	2
AAGGCAGTCGTAAGGC-1	1	113	149	12033	14412	4	1	0	0	0	0	1	14	0	7	2
AAGGCCAGATCTTCCT-1	1	90	4	9126	4863	13	0	0	1	2	0	9	7	0	11	3
AAGGCCGAGGCGGTAG-1	1	79	113	8063	12131	2	0	0	0	0	0	0	0	0	0	4
AAGGCCGATAGAGTGA-1	1	29	115	2327	12424	52	0	1	2	0	1	77	1	0	22	1
AAGGCCGGATGTCGGC-1	1	65	217	6648	19078	9	0	0	1	1	0	17	0	1	6	13
AAGGCCTCACTGGTTA-1	1	46	166	4373	15754	17	0	0	1	1	0	14	1	0	7	1
AAGGCCTCTATCTAGA-1	1	104	110	10929	11853	1	0	0	0	0	0	1	7	1	2	7
AAGGCCTCTGTATCTG-1	1	53	59	4979	8631	4	0	0	0	0	0	1	7	0	2	7
AAGGCGAGAAGGTAAC-1	1	111	183	11866	16675	2	0	0	0	0	0	2	7	0	3	7
AAGGCGAGGCTCCATA-1	1	90	110	9321	11897	2	0	0	0	0	0	0	6	0	3	2
AAGGCGATAGATTCGC-1	1	121	27	12727	6291	0	0	0	0	0	0	0	6	0	1	11
AAGGCGATTAGGAAGA-1	1	25	163	1956	15622	17	1	1	0	1	0	24	0	0	10	1
AAGGCGCTACCGTTGT-1	1	64	138	6388	13838	3	0	0	1	0	0	2	5	0	2	11
AAGGCGGAACTTCTTA-1	1	120	218	12964	18969	2	0	0	0	0	0	0	1	0	3	8
AAGGCGGACGCACGAG-1	1	40	8	3393	5288	1	0	0	1	0	0	3	9	0	3	3
AAGGCGGAGCTCATAG-1	1	60	148	5947	14515	0	0	0	0	0	0	0	4	0	0	4
AAGGCGGATATTCAAG-1	1	59	193	5915	17504	14	0	0	0	1	0	15	6	0	7	13
AAGGCGGATCGGAGGC-1	1	53	57	4975	8498	6	0	1	0	0	0	1	6	0	6	10
AAGGCGTGAGCGAGTG-1	1	88	106	9084	11638	1	0	0	0	0	0	2	3	0	3	2
AAGGCGTGGAAGCGAC-1	1	18	146	1122	14516	40	0	2	3	4	2	59	1	0	12	15
AAGGCGTGGTATGGCT-1	1	61	103	5978	11525	9	0	0	0	1	0	9	1	0	7	5
AAGGTCATCCAATAGA-1	1	16	122	848	12930	22	0	0	7	4	0	40	0	0	4	15
AAGGTGAAGAACGCAC-1	1	30	94	2404	11027	19	0	2	0	1	2	44	2	0	1	1
AAGGTGAATCTAGACT-1	1	92	172	9665	16005	22	0	0	0	2	0	28	3	0	21	12
AAGGTGACAACTACTG-1	1	37	51	3127	8151	1	0	1	0	0	0	5	26	0	8	3
AAGGTGAGATCCACAT-1	1	80	56	8074	8346	1	0	0	0	0	0	2	20	0	8	11
AAGGTGCCAACCTAAG-1	1	64	190	6484	17289	10	0	0	0	2	0	9	3	0	4	5
AAGGTGGATCTTAGAA-1	1	27	151	2164	14819	84	2	5	7	3	3	221	4	0	27	1
AAGGTGGATTGAGCGT-1	1	43	135	3971	13706	18	0	0	0	1	0	38	3	0	15	1
AAGGTTACTTGTGGAA-1	1	92	42	9426	7378	8	0	0	0	0	1	1	15	0	6	7
AAGGTTATAAGTACAA-1	1	96	48	9896	7764	1	0	0	0	0	0	2	15	0	6	11
AAGGTTATTGACATTC-1	1	113	7	11771	4989	3	0	0	0	0	0	1	17	0	11	3
AAGGTTCACCGGCTCA-1	1	65	159	6541	15229	4	0	0	0	1	0	2	42	0	16	3
AAGGTTCGGTTCTGAT-1	1	63	191	6370	17359	16	1	0	0	3	0	39	10	1	31	12
AAGGTTGATCCTGCTA-1	1	36	106	3115	11804	17	0	0	3	8	1	32	2	0	6	1
AAGGTTGCCTGACGGC-1	1	87	211	9162	18609	0	0	0	0	0	0	0	8	0	2	4
AAGGTTGGCGAGGTTC-1	1	49	175	4734	16341	3	0	0	0	0	0	0	1	0	2	4
AAGTACAACCATAGTC-1	1	127	217	13766	18880	2	0	0	0	0	0	0	3	0	4	4
AAGTACCTCCGACATT-1	1	43	31	3779	6805	1	1	0	0	0	0	4	25	0	8	3
AAGTACGTATCAATGT-1	1	58	218	5847	19166	12	0	0	0	1	0	13	2	0	9	13
AAGTACGTGCTAAGCG-1	1	103	163	10911	15373	5	0	0	0	0	0	1	28	0	17	6
AAGTACTCTATTGCCG-1	1	62	46	5989	7740	1	0	0	0	0	0	0	7	0	1	10
AAGTACTGCGCATTGT-1	1	43	133	3967	13573	66	0	0	0	2	3	55	0	0	27	1
AAGTAGGATTACTATT-1	1	62	4	5912	4952	1	0	0	2	0	0	7	13	0	14	3
AAGTCCACTAAGCGCT-1	1	72	218	7454	19122	0	0	0	0	0	0	0	2	0	2	14
AAGTCCTCCGACGGTA-1	1	83	117	8530	12384	3	0	0	0	0	0	0	8	0	5	2
AAGTCGAGACATCAAT-1	1	45	223	4363	19539	12	0	0	1	1	0	28	4	0	27	13
AAGTCGAGATAACTCA-1	1	126	84	13406	10057	4	0	0	0	0	0	1	31	0	20	6
AAGTCGCACGCCTTCG-1	1	46	156	4355	15090	34	0	0	1	6	0	43	2	0	13	1
AAGTCGCAGTTACCGA-1	1	111	7	11542	4995	1	0	0	0	0	0	0	6	0	5	4
AAGTCGCTCGAACGGC-1	1	116	56	12207	8231	2	0	1	0	0	0	0	6	0	0	11
AAGTCGGTCGGTCCAT-1	1	108	20	11222	5868	5	0	0	0	0	0	1	40	0	14	2
AAGTCGGTGGACATCT-1	1	76	180	7843	16587	4	0	0	0	0	0	9	2	0	4	5
AAGTCGTTAATGCAGG-1	1	50	56	4630	8441	6	0	0	0	0	0	1	27	0	10	3
AAGTCTACGGCGATAG-1	1	79	45	7938	7619	3	0	0	0	0	0	0	0	0	4	7
AAGTCTCCGTGCTAAG-1	1	26	138	2026	13959	96	1	13	10	2	7	363	1	0	26	1
AAGTCTGTCAGAATCT-1	1	63	133	6263	13510	5	0	0	0	0	0	3	3	0	1	4
AAGTGACCGTCGGACT-1	1	81	127	8319	13054	2	0	0	0	0	0	1	6	0	1	11
AAGTGCCATCGCGTGC-1	1	34	112	2896	12209	34	0	0	1	5	0	55	2	0	14	1
AAGTGGACTCCTACGT-1	1	109	185	11640	16814	1	0	0	0	0	0	2	4	0	3	11
AAGTGGCGAGAACATC-1	1	48	46	4382	7784	2	1	0	0	0	0	2	58	1	16	3
AAGTGGCTAATAGATA-1	1	33	185	2915	17056	1	0	0	0	0	0	3	0	0	9	14
AAGTGGTACAAGTATT-1	1	47	43	4261	7588	3	0	1	0	0	0	4	42	0	4	10
AAGTGGTAGTTGCGGC-1	1	45	5	3961	5073	2	0	0	0	1	0	10	27	0	11	10
AAGTGGTATGAGCGTG-1	1	27	115	2097	12430	33	0	4	2	2	0	120	0	0	21	1
AAGTGGTTCATGCGAT-1	1	55	197	5463	17782	14	1	0	0	0	0	9	3	0	6	13
AAGTTAAGCGTGCTCG-1	1	61	215	6185	18958	4	0	0	3	0	0	12	0	0	10	13
AAGTTAAGGTAATCGT-1	1	43	97	3901	11184	12	0	0	0	0	1	15	2	0	2	1
AAGTTACTTCGTTCGA-1	1	104	184	11065	16763	6	0	0	1	0	0	5	4	0	4	5
AAGTTAGACACCGCGA-1	1	37	63	3149	8947	4	0	0	2	0	0	1	22	0	17	3
AAGTTAGTACTACGAA-1	1	78	206	8121	18306	0	0	0	0	0	0	1	0	0	1	4
AAGTTCAACTGGATTC-1	1	66	166	6669	15690	2	0	0	0	1	0	7	10	0	9	3
AAGTTCAGCGATAGCA-1	1	96	122	10032	12675	12	0	0	0	1	0	4	10	0	12	6
AAGTTCAGTCCGCCGA-1	1	53	171	5185	16063	4	0	0	0	0	0	3	0	0	2	4
AAGTTCCATCTTAAGT-1	1	120	214	12957	18703	1	0	0	0	0	0	0	2	0	1	14
AAGTTCCGGCTGTAGA-1	1	50	126	4759	13087	68	0	0	3	4	2	70	1	2	29	1
AAGTTCCTGTCCTTCT-1	1	56	104	5407	11608	18	0	1	1	2	0	23	2	0	15	1
AATAACATACTAGGAT-1	1	121	145	12944	14121	3	0	0	0	0	0	1	10	0	11	2
AATAACATCCATGTGG-1	1	30	184	2569	16999	17	0	0	1	0	0	8	2	0	7	1
AATAACATTCAATGCA-1	1	111	75	11667	9508	1	0	0	0	0	0	1	9	0	3	2
AATAACATTCTTCCGT-1	1	106	156	11243	14899	2	0	0	0	0	0	3	4	1	0	11
AATAACCACGCTGTAT-1	1	32	154	2744	15002	15	0	3	0	0	0	11	1	0	2	1
AATAACCAGATCCAAG-1	1	12	112	370	12279	38	0	3	4	3	3	94	0	0	7	15
AATAACGAGGTTCATA-1	1	80	10	7989	5293	3	0	2	0	0	0	8	16	0	4	3
AATAACGCACGTGCGT-1	1	121	29	12730	6423	2	0	0	0	0	0	0	11	0	3	11
AATAACGTAGATACTC-1	1	108	150	11461	14494	1	0	0	0	0	0	2	17	1	5	6
AATAACTCACCTGTCG-1	1	30	194	2588	17663	3	0	2	0	0	0	6	1	0	8	9
AATAACTGCCGTTACC-1	1	91	49	9323	7846	2	0	0	0	0	0	1	1	0	2	8
AATAACTTAAGCAGCG-1	1	101	213	10773	18697	4	0	1	0	1	0	1	3	0	4	7
AATAAGTACAGAATTG-1	1	29	89	2279	10698	23	0	3	0	0	0	55	0	0	6	1
AATACATGCTCAGTGA-1	1	99	149	10426	14457	7	0	0	0	0	0	2	4	0	9	2
AATACATGGTTGACCA-1	1	24	48	1630	7993	2	0	0	0	0	0	3	3	0	3	4
AATACCGATGAAGATA-1	1	97	215	10318	18843	1	0	0	0	1	0	4	0	0	2	14
AATACGATGTTGCCAA-1	1	109	11	11319	5267	4	0	0	0	0	0	0	29	0	20	2
AATACGATTCACGGCG-1	1	19	151	1245	14844	22	0	1	1	4	0	15	1	0	9	1
AATACGATTGCGAGGA-1	1	126	18	13285	5677	1	0	0	1	0	1	1	5	1	7	5
AATACGCAGATTGTGC-1	1	100	198	10631	17705	7	0	0	0	0	0	8	1	0	6	5
AATACGCAGCGTAATC-1	1	47	139	4438	13959	105	4	1	3	9	2	117	5	1	48	1
AATACGCATAGCTTAC-1	1	106	132	11199	13306	8	0	0	0	0	0	1	2	0	5	2
AATACGGATACGTGTA-1	1	121	205	13055	18103	3	0	0	0	0	0	4	6	0	4	10
AATACGGCGAGTGCTC-1	1	30	104	2422	11690	69	0	3	5	1	3	158	6	0	30	1
AATACGTAACTGAGCG-1	1	25	185	1997	17082	31	0	0	1	5	0	31	0	0	10	1
AATACGTCATGCTCCG-1	1	46	2	4071	4871	0	0	0	2	0	0	4	11	1	17	3
AATACGTCGCTCAAGA-1	1	19	105	1160	11792	8	0	1	4	0	0	17	0	0	3	15
AATACTAACCTGTATG-1	1	19	157	1256	15243	15	0	0	0	1	0	9	1	0	10	9
AATACTAAGCGGATTA-1	1	77	95	7801	10943	1	0	0	0	0	0	1	18	0	8	6
AATACTAATAGAGCGG-1	1	106	56	11059	8263	4	0	0	0	1	0	3	15	0	5	2
AATACTAATGTTGCAT-1	1	23	65	1546	9125	9	0	0	0	2	0	20	22	0	10	3
AATACTCAACAGGAGC-1	1	116	58	12210	8364	1	0	0	0	0	0	0	14	0	8	11
AATACTCACGCTAATT-1	1	62	216	6302	19021	4	0	0	1	1	0	5	4	0	3	13
AATACTCCAGCAGGTA-1	1	40	46	3463	7810	3	0	0	0	0	0	1	47	0	11	3
AATACTGCAACACCGT-1	1	127	67	13489	8926	1	0	0	0	1	0	0	9	0	9	7
AATACTGGCGTACTAT-1	1	21	137	1449	13909	21	2	2	1	2	0	41	0	0	4	1
AATACTGTGATGCAAT-1	1	26	34	1834	7058	3	0	0	1	0	0	11	1	0	1	9
AATAGCACCAATCAAG-1	1	56	76	5355	9749	47	0	0	1	2	0	35	3	0	28	12
AATAGCCGAATTCGGT-1	1	127	83	13519	9988	6	0	0	0	0	0	0	6	0	5	14
AATAGCGAGTAGATAC-1	1	68	130	6833	13295	3	0	0	1	0	0	4	7	0	5	2
AATAGGCGCCGGAAGG-1	1	81	201	8455	17965	3	0	0	0	0	0	3	4	0	2	4
AATAGTACATCGTGAT-1	1	89	167	9311	15683	11	0	0	0	1	0	18	12	0	17	12
AATAGTACCGCTTGCG-1	1	116	54	12203	8098	4	0	0	0	0	0	0	20	0	3	2
AATAGTGCCAACGGTC-1	1	88	64	9007	8851	1	0	0	0	0	0	4	53	0	12	6
AATAGTTCCACCGCAT-1	1	49	199	4778	17934	1	0	0	0	0	0	0	0	0	1	4
AATAGTTCTGCAAGTG-1	1	47	185	4522	17011	1	0	0	1	0	0	2	1	0	4	4
AATAGTTGATAACCGC-1	1	38	32	3208	6887	3	0	0	0	0	0	2	17	0	9	10
AATATCATGGCTTCAT-1	1	75	83	7549	10153	2	0	0	0	0	0	1	21	0	10	6
AATATCGCCGTCTTAG-1	1	114	144	12139	14077	2	0	0	1	0	0	1	3	0	3	11
AATCAAGCGTATGGTA-1	1	29	137	2367	13884	36	2	5	3	3	1	57	0	0	21	1
AATCAAGGAATGGTCG-1	1	83	107	8511	11721	1	0	0	1	0	0	0	26	0	6	6
AATCAATTGGCTTCAC-1	1	48	36	4363	7121	6	0	0	1	0	0	2	22	0	14	3
AATCACAAGGAATCAA-1	1	61	223	6200	19488	34	0	0	4	7	0	54	2	0	22	13
AATCACCATGCCTATC-1	1	109	61	11412	8585	4	1	0	0	0	0	2	36	0	13	6
AATCACCTGAAGCACC-1	1	29	31	2172	6849	1	0	0	1	0	0	4	0	0	0	4
AATCATAAGCAATGGC-1	1	114	214	12268	18722	0	0	0	0	1	0	0	1	0	3	8
AATCCGCCTCTAGATG-1	1	112	132	11888	13287	8	0	0	0	0	0	0	28	1	15	2
AATCCTCGCACTACGC-1	1	90	160	9413	15215	11	0	0	0	0	0	2	3	0	3	2
AATCCTGACGGCGTCT-1	1	115	91	12156	10557	2	0	0	0	0	0	1	11	0	2	11
AATCCTGTCTACATGG-1	1	76	134	7758	13535	1	0	0	0	0	0	1	2	0	2	4
AATCCTTACGAAGGCA-1	1	108	80	11332	9849	1	0	0	1	0	0	1	39	1	6	2
AATCCTTCTGTCCTTA-1	1	109	193	11655	17345	3	1	0	0	1	0	3	2	0	13	5
AATCGAACCTTGAGGT-1	1	115	201	12358	17856	1	0	0	0	0	0	4	2	0	4	5
AATCGACGGCCAGAGC-1	1	46	84	4222	10312	24	0	0	0	0	0	19	1	1	14	1
AATCGACTGGAGCGTG-1	1	60	192	6028	17434	2	0	0	0	0	0	6	2	0	6	5
AATCGAGTACGCTTGT-1	1	111	199	11895	17736	9	0	0	0	0	0	8	1	0	14	12
AATCGCATGATACTTG-1	1	119	111	12652	11871	0	0	0	0	0	0	0	13	0	5	11
AATCGCGAGTCAACCA-1	1	100	182	10602	16643	3	0	0	0	0	0	1	3	0	5	5
AATCGCTACGGCATAG-1	1	38	176	3473	16443	8	0	1	0	1	0	13	3	0	7	9
AATCGCTCTTGAGCCG-1	1	35	221	3211	19439	3	0	0	0	1	0	1	2	0	3	9
AATCGCTGTCGTCTGG-1	1	76	14	7537	5571	1	0	0	0	0	0	8	9	0	4	3
AATCGGAACGTAGAGC-1	1	66	60	6474	8656	4	1	0	1	0	0	0	0	0	3	14
AATCGGCGCATGTCAC-1	1	105	5	10849	4882	2	1	0	1	0	0	0	22	0	15	10
AATCTAAGTGAAGAGT-1	1	35	171	3119	16121	17	0	0	1	1	0	16	1	1	6	1
AATCTAATAGTGGTAT-1	1	76	132	7755	13402	1	0	0	0	0	0	0	3	0	2	8
AATCTACTTGCGACTA-1	1	24	118	1759	12639	25	0	3	3	0	0	42	1	0	10	1
AATCTAGTCACCGAGC-1	1	89	19	9038	5862	1	1	0	0	0	0	1	1	0	0	8
AATCTATCAGTGAATA-1	1	28	176	2325	16475	37	0	0	3	3	1	32	2	0	17	1
AATCTATTGGACCGCA-1	1	117	155	12503	14797	5	0	0	0	0	0	0	14	1	6	2
AATCTGAATTAGTTCC-1	1	73	93	7338	10823	0	0	0	1	1	0	0	0	0	1	8
AATCTGCCAGTAATTG-1	1	52	152	5036	14806	13	0	0	1	0	1	2	0	0	2	1
AATCTGCGCTACTCCG-1	1	113	209	12144	18394	3	0	0	0	0	0	1	1	0	4	8
AATCTGGATCAGGCAA-1	1	9	77	-39	9966	3	0	0	0	0	0	4	0	0	1	8
AATCTTAGCAAGCGTG-1	1	82	16	8230	5685	8	0	0	1	0	0	14	21	0	13	3
AATCTTCCGGCAACTT-1	1	122	4	12800	4761	0	0	0	1	0	0	2	10	0	5	7
AATGAACATAGAGCCG-1	1	35	83	2957	10281	30	0	1	2	2	3	58	0	1	6	1
AATGAACATGAAGAAC-1	1	80	138	8225	13787	0	0	0	0	0	0	0	0	0	0	8
AATGAACCGCGTAGTC-1	1	100	94	10440	10804	8	0	0	0	0	1	0	27	0	10	6
AATGAACTTATCAGTC-1	1	20	112	1289	12253	11	1	1	1	2	0	11	2	0	2	15
AATGAAGAATGCACAT-1	1	124	192	13376	17230	5	0	0	0	0	0	2	23	0	8	2
AATGAAGACTCAGTAG-1	1	64	82	6285	10122	3	0	0	0	0	0	0	4	0	2	4
AATGAAGGTAGTCTTG-1	1	26	170	2084	16083	22	0	0	0	0	1	16	0	0	11	1
AATGAAGGTCACGATA-1	1	80	156	8258	14982	0	0	0	1	0	0	0	0	0	1	8
AATGAAGTCGGCCAGA-1	1	74	180	7613	16594	2	0	0	1	0	0	2	1	0	2	4
AATGAAGTCTAGGCAT-1	1	124	84	13177	10064	4	0	0	0	0	0	0	4	0	2	7
AATGAATATTCCTAGA-1	1	99	127	10385	12997	1	0	0	0	0	0	0	17	0	4	2
AATGAATGATAGGTTA-1	1	88	126	9121	12965	2	0	0	0	0	0	0	4	0	1	11
AATGAATTGTGCACGA-1	1	29	103	2305	11627	80	0	4	7	4	4	147	2	0	28	1
AATGAGAAGTACGGTT-1	1	53	221	5277	19381	5	0	0	0	0	0	11	0	0	9	13
AATGAGACGAACCATA-1	1	38	136	3399	13788	35	1	1	0	0	0	62	1	0	19	1
AATGAGACGATGGTTG-1	1	59	169	5870	15911	8	0	0	1	0	0	6	16	0	9	13
AATGAGGCCACGGAGC-1	1	86	108	8858	11777	2	0	0	0	0	0	1	14	0	7	6
AATGATTGCGTATCTA-1	1	116	70	12232	9160	4	0	0	0	0	0	1	18	0	7	2
AATGATTGGAGTGGCC-1	1	118	42	12410	7296	3	0	0	0	0	0	0	18	0	9	10
AATGATTGGATACTCG-1	1	114	102	12062	11290	2	0	0	0	0	0	1	21	0	4	2
AATGCACTAGCCACGG-1	1	54	112	5192	12145	17	0	0	1	2	0	12	2	1	10	1
AATGCCATTACTGCGT-1	1	118	184	12672	16719	1	1	0	2	0	0	0	26	0	6	3
AATGCCTTCATGTACC-1	1	70	12	6845	5458	3	0	1	1	2	0	0	8	0	4	3
AATGCGCACTACTCAA-1	1	29	57	2220	8575	3	0	0	0	0	0	3	0	0	0	4
AATGCTACGTCGGCAT-1	1	61	187	6133	17099	3	0	0	0	0	0	1	6	0	3	4
AATGGAAGGCAAGTAC-1	1	53	179	5200	16594	11	0	0	1	1	0	18	2	0	10	13
AATGGACCTTATGTAA-1	1	46	4	4075	5003	1	1	0	0	0	0	10	22	0	12	3
AATGGAGGACCGACCA-1	1	50	170	4840	16006	12	0	1	1	1	0	17	1	0	15	13
AATGGCAACCTTATTG-1	1	78	50	7833	7954	3	0	0	0	0	0	2	2	0	0	8
AATGGCAAGACATATT-1	1	105	9	10857	5147	3	0	0	0	1	0	5	50	0	19	3
AATGGCCGGCGTATAG-1	1	96	176	10132	16258	8	0	0	0	1	0	12	8	1	10	12
AATGGTATAACCGCGG-1	1	51	75	4779	9699	15	0	0	0	1	0	5	2	0	10	5
AATGGTATGGCTAGAC-1	1	77	109	7826	11872	1	0	0	0	0	0	0	1	0	1	8
AATGGTATGTGGCTTC-1	1	76	92	7681	10747	1	0	0	1	0	0	0	12	0	4	2
AATGGTATTCGCTCTA-1	1	39	15	3291	5756	1	0	0	1	0	0	8	5	1	4	10
AATGGTATTGCTTATT-1	1	76	106	7707	11677	3	0	0	0	0	0	0	1	0	0	8
AATGGTCGACGCATTC-1	1	40	44	3460	7677	2	0	0	1	0	0	6	34	0	21	3
AATGGTCGCAATCTCA-1	1	86	156	8947	14963	13	0	0	0	2	0	7	3	0	5	5
AATGGTCGGCAGTCCA-1	1	57	173	5648	16183	3	0	0	2	0	0	6	0	0	5	5
AATGGTCGTGGCGACC-1	1	39	143	3527	14250	29	0	1	0	1	0	32	1	0	8	1
AATGGTGCACAGACAG-1	1	77	73	7760	9483	2	0	0	0	0	0	0	9	0	8	3
AATGGTGCTTGGCTAA-1	1	59	35	5624	7019	2	1	0	1	0	0	1	43	0	13	3
AATGGTGCTTGTTATG-1	1	93	11	9483	5318	3	0	0	0	0	0	0	2	0	3	7
AATGGTTAAGAAGCGA-1	1	125	137	13388	13577	9	0	0	0	0	0	4	15	0	20	12
AATGGTTAGACTGTAA-1	1	29	215	2511	19060	4	0	0	4	0	0	4	0	0	3	9
AATGGTTAGTAACGGT-1	1	71	219	7340	19191	2	0	0	0	0	0	1	1	0	1	14
AATGGTTGACCGGCAT-1	1	48	58	4404	8580	0	1	0	0	0	0	1	30	0	11	3
AATGGTTGAGGACTCA-1	1	116	50	12196	7833	4	0	0	0	0	0	1	28	0	5	2
AATGGTTGTCACATGA-1	1	60	138	5929	13851	3	0	0	1	1	0	2	1	0	0	4
AATGTCGTGCCTAATC-1	1	40	36	3445	7146	2	0	0	0	0	0	5	25	0	7	3
AATTAGACTCTTGTAT-1	1	54	14	5012	5642	1	0	0	1	0	0	10	28	0	23	3
AATTAGCTGTCGAATA-1	1	92	160	9643	15209	7	0	0	0	0	0	8	4	0	6	12
AATTATACAGTCTACA-1	1	102	128	10732	13054	2	0	0	1	0	0	2	20	0	5	2
AATTATACGAGGTCCT-1	1	114	152	12154	14608	2	0	0	0	0	0	0	5	0	4	11
AATTATAGATTGTCAC-1	1	32	60	2571	8764	0	0	0	0	0	0	5	0	0	6	4
AATTATAGGCTCCGCA-1	1	26	184	2110	17012	21	0	0	4	4	1	11	5	0	14	1
AATTATAGTACTCAAG-1	1	21	21	1235	6211	2	0	0	0	0	0	0	0	0	2	8
AATTATCCGACCGTAA-1	1	109	3	11305	4736	3	0	0	0	0	0	4	29	0	24	6
AATTATGAAGATGCAG-1	1	100	104	10458	11467	2	0	0	0	0	0	0	0	0	1	8
AATTATGAATCCTGTC-1	1	102	12	10518	5356	1	0	0	0	0	0	3	2	0	3	4
AATTATTCATAACTCG-1	1	78	138	7995	13794	1	0	0	0	0	0	0	0	0	1	8
AATTATTCGCTGGTGC-1	1	27	53	1983	8316	7	0	0	0	1	0	16	18	0	17	10
AATTCAAGCTTGGTTG-1	1	73	177	7492	16398	6	0	0	0	0	0	1	0	0	0	4
AATTCAAGGCACGATC-1	1	69	59	6816	8580	7	0	0	0	1	0	0	3	0	4	5
AATTCAGAACCTCATA-1	1	78	134	7988	13528	2	0	0	0	0	0	1	1	0	0	8
AATTCAGACCTACGCA-1	1	104	180	11058	16498	2	0	0	0	1	0	2	2	0	3	7
AATTCAGTATGCATGC-1	1	52	178	5084	16531	4	0	0	1	0	0	3	1	0	1	9
AATTCCAGAATACCAT-1	1	107	173	11388	16024	24	0	0	0	6	0	18	2	0	13	12
AATTCCAGTCTAGACG-1	1	100	46	10351	7618	0	0	0	0	1	0	2	21	0	10	6
AATTCCTCCGCACTAA-1	1	79	221	8262	19298	6	0	0	0	1	0	9	7	0	4	5
AATTCTAAGCGATATC-1	1	56	218	5617	19173	11	0	0	0	0	0	6	1	0	5	5
AATTCTAAGTACGCAC-1	1	127	209	13751	18349	3	0	0	0	0	0	1	0	0	2	7
AATTCTAATGGTCGGT-1	1	36	34	2982	7026	1	0	1	1	0	0	5	34	0	15	3
AATTCTATACATCTTC-1	1	46	6	4078	5136	2	0	0	0	1	0	1	15	0	3	10
AATTCTATCTAGTACC-1	1	78	94	7914	10874	2	0	0	0	0	0	0	47	0	20	6
AATTCTCACTGGTGAC-1	1	82	58	8307	8472	3	0	0	0	1	0	1	23	0	5	2
AATTCTCAGGACCTCA-1	1	102	92	10666	10665	4	0	0	0	0	0	0	58	1	9	6
AATTCTCCAGCCTCGC-1	1	86	62	8774	8725	1	0	0	0	0	0	0	42	0	10	6
AATTCTCCTAGAGGCT-1	1	123	157	13196	14911	4	0	0	0	1	0	0	1	0	3	11
AATTCTCCTGCCAACT-1	1	83	177	8640	16366	10	0	0	0	0	0	1	1	0	1	14
AATTCTGCCGACTATG-1	1	105	151	11118	14570	3	0	0	0	0	0	2	3	0	3	11
AATTCTGGTACCGCGG-1	1	21	113	1405	12316	6	0	0	0	2	0	8	1	0	3	9
AATTCTTGATCGGTAC-1	1	60	58	5781	8542	5	0	0	1	0	0	3	4	0	6	2
AATTCTTGGAGCGAAC-1	1	30	148	2503	14610	110	2	0	8	5	3	207	0	1	27	1
AATTCTTGTCAGTAGG-1	1	108	8	11200	5071	3	0	0	0	0	0	2	9	0	7	10
AATTGCCGCACTTATT-1	1	26	126	2003	13163	43	0	9	4	0	1	97	1	1	13	1
AATTGCCGTTGTCGAT-1	1	123	61	13019	8540	0	0	0	0	1	0	0	24	0	6	2
AATTGGACAGACGTTA-1	1	26	60	1882	8783	1	0	1	0	0	0	7	4	0	3	9
AATTGGACTATCAGCC-1	1	97	31	9979	6633	3	0	0	0	0	0	1	3	0	5	11
AATTGGAGTGTTAGGA-1	1	102	84	10651	10134	0	0	0	0	0	0	0	16	0	8	2
AATTGGATGACTACAA-1	1	112	124	11873	12756	3	0	0	0	0	0	4	23	0	10	2
AATTGGATTCCTGTTA-1	1	55	15	5127	5705	7	1	1	0	0	0	9	29	0	22	3
AATTGGCCAAGAGCAG-1	1	102	190	10846	17168	5	0	0	0	0	0	1	16	0	9	2
AATTGGCCTTATTCGG-1	1	105	31	10897	6607	4	2	0	0	0	0	2	18	0	10	3
AATTGGCTTACTCCTT-1	1	41	53	3590	8271	4	0	0	0	0	0	1	21	0	4	10
AATTGTCCGGCAATCA-1	1	105	99	11022	11120	2	0	0	0	0	0	0	23	0	7	2
ACAACCATACCTCGAA-1	1	20	52	1178	8272	1	0	0	0	0	0	2	0	0	3	4
ACAACCTTGATATGGT-1	1	45	119	4171	12638	41	1	0	2	2	1	44	3	0	15	1
ACAACGAGGCCTAATG-1	1	57	177	5656	16449	4	2	0	1	0	0	12	1	1	8	5
ACAACGAGTGAATTAT-1	1	20	128	1318	13315	27	0	1	3	0	2	65	1	2	12	1
ACAACGGACGTTCAGG-1	1	111	159	11822	15082	3	0	0	0	0	0	1	11	0	7	2
ACAACGGATTGGAGTG-1	1	59	69	5686	9275	9	0	0	0	0	0	1	3	0	7	10
ACAACGGCTAAGAATT-1	1	91	201	9603	17933	4	0	0	0	0	0	5	2	0	4	5
ACAACGTGCAGCACTC-1	1	121	73	12811	9343	6	1	0	0	0	0	0	69	0	16	6
ACAACGTTCCGACGTT-1	1	125	197	13499	17559	4	0	0	0	0	0	2	2	0	1	5
ACAACGTTGGCCGTGC-1	1	38	66	3270	9143	5	1	0	3	2	0	1	13	0	16	3
ACAACTACAGGCTCAT-1	1	40	26	3426	6482	2	0	1	1	0	0	6	24	0	9	3
ACAACTACGCACGAAG-1	1	42	116	3822	12448	30	1	1	1	1	0	42	3	0	14	1
ACAACTATCTACTCCA-1	1	69	17	6738	5793	1	0	0	1	1	0	2	12	1	8	3
ACAACTATGAATGATC-1	1	39	43	3342	7614	2	0	0	2	0	0	10	61	2	24	3
ACAACTATGCGTCTAG-1	1	95	103	9882	11417	0	0	0	0	0	0	0	7	0	2	8
ACAACTATGTTAAGCG-1	1	34	46	2774	7829	2	0	0	2	0	0	5	19	0	7	3
ACAACTATTCGAGGTA-1	1	56	48	5304	7891	2	0	0	2	1	0	6	24	0	20	3
ACAACTATTGCTTAAC-1	1	70	74	6959	9572	4	0	0	0	0	0	3	0	0	0	8
ACAACTCCGGCCTATC-1	1	87	29	8827	6532	3	0	0	0	0	0	1	1	0	2	8
ACAACTCCTTAGTGCC-1	1	117	5	12227	4843	4	0	0	1	0	0	1	15	0	10	14
ACAACTGATCACCGCT-1	1	44	4	3845	5010	5	0	1	6	1	0	14	36	0	34	3
ACAACTTAACGCATAA-1	1	88	158	9180	15089	14	0	0	1	3	0	20	7	0	7	12
ACAAGCAATCCGGCGA-1	1	41	201	3863	18092	2	0	0	1	1	0	4	1	0	3	9
ACAAGCGTCACTCATG-1	1	27	213	2278	18933	1	0	0	0	1	0	4	1	0	2	9
ACAAGTAGACCTTAGC-1	1	82	214	8595	18824	0	0	0	0	0	0	1	6	0	3	4
ACAAGTAGCATCTATC-1	1	90	190	9469	17206	4	0	0	0	0	0	4	1	0	5	5
ACAAGTAGCTCCTTGG-1	1	126	88	13414	10323	4	0	1	0	0	0	0	5	0	2	7
ACAAGTAGGAGCACTG-1	1	62	54	6004	8270	8	0	0	1	1	0	1	2	0	3	7
ACAAGTAGGCTGCATA-1	1	99	3	10157	4768	6	0	0	0	0	0	0	0	0	0	4
ACAAGTAGTGAGAAGT-1	1	77	55	7727	8289	1	0	0	0	0	0	1	3	0	3	4
ACAAGTCACCGCGTTC-1	1	105	101	11026	11252	1	0	0	0	0	0	0	11	0	3	11
ACAAGTCTACAGGTCA-1	1	21	107	1394	11918	6	0	1	1	1	0	18	3	1	9	15
ACAAGTCTTCAACAGT-1	1	101	117	10596	12327	2	0	0	0	0	0	1	9	0	2	2
ACAAGTTAGGCACGTA-1	1	18	64	971	9074	3	0	1	1	1	0	44	27	0	15	3
ACAAGTTATCAATCAT-1	1	16	142	885	14257	37	1	2	6	3	1	57	2	0	8	15
ACAAGTTCCTTATCGC-1	1	101	27	10431	6354	2	0	0	0	0	0	1	6	0	3	7
ACAATAAGGAAGTACT-1	1	111	147	11800	14286	5	0	0	0	1	0	0	11	0	5	11
ACAATAAGTATCGGTG-1	1	80	50	8063	7948	5	0	1	0	0	0	2	16	0	4	11
ACAATAAGTGACATTA-1	1	75	39	7468	7234	3	0	0	0	0	0	0	1	1	2	8
ACAATAAGTTACTCAG-1	1	72	160	7347	15273	1	0	0	0	0	0	0	2	0	4	11
ACAATAAGTTGTCATA-1	1	123	207	13288	18229	3	0	0	0	0	0	2	5	0	1	7
ACAATACAGAGGAACA-1	1	56	38	5285	7228	4	0	0	0	0	0	2	16	0	10	3
ACAATACGGATAAGCT-1	1	77	157	7915	15058	2	0	0	0	0	0	0	3	0	0	8
ACAATACGGTAACAGG-1	1	100	130	10506	13193	2	0	0	1	0	0	1	35	2	5	6
ACAATACTGCTACGTA-1	1	97	145	10189	14198	8	0	0	0	0	0	10	2	0	8	12
ACAATAGCGGTTGGAC-1	1	89	197	9366	17674	3	0	0	1	1	0	5	3	0	1	5
ACAATAGCTAAGATAG-1	1	95	89	9856	10488	1	0	0	0	0	0	0	10	0	2	11
ACAATATCGAACAAGG-1	1	40	188	3725	17233	3	0	0	1	1	1	10	1	0	1	9
ACAATATCGCAGTTAA-1	1	78	122	7966	12732	1	0	0	0	0	0	0	0	0	1	8
ACAATATGAGAACACT-1	1	60	196	6036	17700	2	0	0	0	0	0	2	5	0	4	5
ACAATATGAGCTACTC-1	1	124	144	13287	14045	4	0	0	0	0	0	0	17	0	9	11
ACAATATTCCAATTGT-1	1	90	50	9211	7916	4	0	0	0	0	0	0	3	0	2	7
ACAATATTGTACCTCA-1	1	33	147	2845	14534	98	3	0	3	6	1	104	0	0	34	1
ACAATATTGTCCTCGT-1	1	119	3	12453	4704	4	0	0	0	0	0	1	5	0	5	7
ACAATCAACCTCGGCG-1	1	114	132	12117	13281	6	0	0	0	1	0	0	11	0	5	2
ACAATCACAGGTGCTA-1	1	84	24	8474	6209	7	1	0	0	1	0	7	25	1	9	3
ACAATCATAACCTTGG-1	1	53	13	4894	5578	4	0	0	0	0	0	4	13	1	2	10
ACAATCGGACGTTAAG-1	1	111	133	11774	13357	2	0	0	0	0	0	2	8	0	3	11
ACAATCGGTTAGGTGA-1	1	126	218	13653	18949	0	0	0	0	0	0	0	0	0	1	4
ACAATCTAGGCGCACG-1	1	22	106	1507	11849	12	0	1	1	1	0	21	3	0	3	15
ACAATGAACACGTCAA-1	1	30	6	2242	5187	5	0	0	6	0	0	13	1	0	2	7
ACAATGACCGACATGG-1	1	57	55	5431	8353	4	0	1	0	0	0	1	7	0	5	10
ACAATGACGCGTCCGC-1	1	98	108	10236	11739	5	0	0	1	0	0	0	0	0	2	8
ACAATGACGTACCATA-1	1	19	141	1227	14181	50	0	5	7	4	0	65	1	1	13	1
ACAATGACTAAGCGAA-1	1	38	24	3193	6356	0	0	0	0	0	0	2	21	0	6	3
ACAATGACTAGTTCCA-1	1	55	109	5301	11943	49	1	0	2	2	0	17	3	0	29	1
ACAATGCTGACCGGTC-1	1	69	37	6775	7120	5	0	0	0	1	0	3	7	0	6	3
ACAATGGCCGATTGAA-1	1	110	168	11724	15682	19	1	0	0	1	0	5	18	1	15	12
ACAATGTCATAATCCT-1	1	52	62	4870	8833	9	0	0	0	1	0	2	10	1	6	10
ACAGAACACTCGTAAT-1	1	113	125	11989	12819	19	0	0	0	1	0	4	31	0	22	6
ACAGAACACTGGCGCC-1	1	15	121	731	12866	16	0	2	8	5	0	52	0	0	10	15
ACAGAACCTCCAGTTC-1	1	21	153	1478	14971	19	1	1	0	1	0	27	0	0	1	1
ACAGAACTAAGTCCTC-1	1	67	3	6483	4870	6	0	0	0	0	0	5	35	2	11	14
ACAGAACTACAGGCAT-1	1	81	125	8315	12921	4	0	0	0	0	1	0	8	1	4	7
ACAGAACTTCGTGGAC-1	1	59	47	5646	7815	2	0	0	1	0	0	0	21	1	8	3
ACAGAAGTCGGTTGTC-1	1	95	113	9900	12080	1	0	0	0	0	0	2	7	0	3	11
ACAGAAGTCTGTAAGG-1	1	64	96	6311	11051	3	0	0	0	0	0	0	2	0	3	7
ACAGAAGTGAACCTAA-1	1	42	54	3708	8334	1	0	0	1	0	0	4	24	0	13	3
ACAGAAGTTCCGTGAT-1	1	70	102	7011	11430	5	0	0	0	0	0	1	3	0	2	8
ACAGAATAAGCCGGAC-1	1	78	222	8150	19368	7	0	0	0	2	0	4	3	0	7	5
ACAGAATAGACAGAAG-1	1	96	208	10191	18381	6	0	0	0	0	0	5	2	0	4	5
ACAGAATCATACCTTC-1	1	40	158	3670	15242	68	0	2	3	11	2	74	4	2	19	1
ACAGAATCGCAGGACA-1	1	39	147	3534	14515	31	1	1	1	4	1	40	3	0	12	1
ACAGAATGCGCAGGTG-1	1	20	188	1429	17297	52	1	3	3	3	0	37	5	0	13	1
ACAGACAACCAGTCCG-1	1	71	197	7300	17731	9	0	0	0	0	0	3	0	0	3	5
ACAGACAGGACATAGT-1	1	43	63	3838	8928	2	0	0	0	0	0	7	53	0	22	3
ACAGATACTAATGGAC-1	1	76	122	7736	12738	4	0	0	0	0	0	0	0	0	0	8
ACAGATGAGTTCCACT-1	1	45	63	4068	8922	2	0	0	1	0	0	6	25	0	13	3
ACAGCCAACTATACTA-1	1	86	214	9054	18812	1	0	1	0	0	0	8	6	0	9	3
ACAGCCAATCCATGAT-1	1	78	148	8014	14457	1	0	0	1	0	0	2	2	0	0	8
ACAGCCAATTAGCGAG-1	1	65	171	6563	16025	4	1	0	1	0	0	10	15	1	5	3
ACAGCCAGATAGTTAC-1	1	30	164	2533	15672	11	0	0	3	2	0	15	1	1	14	13
ACAGCCAGGTAGACCG-1	1	19	37	1035	7279	1	1	0	1	0	0	1	0	0	1	8
ACAGCCAGTCGGCCGT-1	1	112	140	11902	13818	8	0	0	0	0	0	3	8	0	6	6
ACAGCCGTGCGACATA-1	1	119	5	12456	4837	6	0	0	0	0	0	1	3	0	5	7
ACAGCCTCGAGTGCAA-1	1	72	8	7067	5186	0	0	0	0	0	0	2	24	1	12	10
ACAGCGAGCTCATCAC-1	1	101	59	10490	8478	0	0	0	0	0	0	1	2	0	2	4
ACAGCGGCTACTAACC-1	1	64	92	6303	10786	0	0	0	0	1	0	0	0	0	2	7
ACAGCGGTGCATCACG-1	1	104	78	10870	9729	0	0	0	0	0	0	0	51	0	10	2
ACAGCGGTGCTCACTA-1	1	68	0	6593	4668	4	0	0	5	3	0	11	83	0	32	3
ACAGCTGACACCAGGT-1	1	120	100	12747	11138	0	0	0	0	0	0	0	26	0	9	6
ACAGGAACATGATCTT-1	1	51	1	4642	4788	7	0	0	2	0	0	7	36	0	30	3
ACAGGAACCTTACGTC-1	1	36	180	3251	16715	5	0	0	1	0	1	5	3	0	7	9
ACAGGAACCTTCTAGG-1	1	61	221	6196	19356	17	0	0	1	0	0	9	3	0	7	9
ACAGGAATCCTCAGCA-1	1	39	49	3353	8012	6	0	0	2	0	0	4	40	1	22	3
ACAGGAATCGAATCCA-1	1	33	97	2753	11216	22	0	2	1	0	0	46	1	0	7	1
ACAGGAATGCGAACAG-1	1	75	135	7645	13604	1	0	0	0	0	0	3	6	0	2	7
ACAGGACATGGAAGCC-1	1	22	56	1415	8531	1	1	1	3	1	0	28	25	1	11	3
ACAGGACTCGAGAAGC-1	1	77	165	7930	15589	7	0	0	0	0	0	2	1	0	1	4
ACAGGACTCGTCGGAG-1	1	28	220	2406	19395	5	0	0	0	0	0	5	3	0	1	9
ACAGGAGTAGGATAAG-1	1	26	128	2007	13296	21	0	5	0	1	2	108	0	1	8	1
ACAGGAGTCTGGTCAT-1	1	124	42	13099	7276	6	1	0	0	0	0	1	57	1	22	6
ACAGGATACGCTAACG-1	1	90	100	9303	11234	1	0	1	1	0	0	1	3	0	1	11
ACAGGCACAGTGCGCA-1	1	100	158	10558	15051	1	0	0	0	0	1	5	12	0	5	2
ACAGGCACAGTTATTG-1	1	42	174	3929	16297	6	0	0	2	1	0	12	3	0	4	9
ACAGGCCTGCACCAGG-1	1	123	59	13015	8408	1	0	0	0	0	0	1	19	0	2	11
ACAGGCGGCAAGCTTC-1	1	24	68	1667	9321	3	0	2	1	0	1	26	10	0	11	9
ACAGGCTGAATATCGA-1	1	20	148	1355	14642	43	0	1	1	8	4	50	1	0	15	1
ACAGGCTGCAGAGCTT-1	1	125	103	13326	11321	0	0	0	0	0	0	0	10	1	3	3
ACAGGTACTATCTTAA-1	1	97	59	10030	8491	0	0	0	0	0	0	0	16	1	8	2
ACAGGTATACCAACTA-1	1	91	85	9389	10235	2	0	0	0	0	0	2	28	0	22	6
ACAGGTATAGATAATT-1	1	15	53	605	8354	0	0	2	0	0	0	2	1	0	2	8
ACAGGTATCAGCCTAG-1	1	113	47	11845	7643	1	0	0	0	0	0	2	50	0	10	6
ACAGGTCAGCCACTCG-1	1	98	154	10321	14792	6	0	0	0	0	0	3	5	0	6	2
ACAGGTCAGCGTGAGT-1	1	73	103	7356	11487	1	0	0	0	0	0	1	2	0	2	8
ACAGGTCCATAAGCGG-1	1	61	49	5879	7942	12	0	1	1	0	0	1	14	1	8	3
ACAGGTCTAGACGTTG-1	1	122	128	13028	12990	6	0	0	2	0	0	4	58	1	22	6
ACAGGTCTCGTGCCGT-1	1	127	15	13393	5475	4	0	1	0	0	0	3	13	0	13	2
ACAGGTCTGTCGGCCA-1	1	64	208	6517	18483	4	0	1	0	0	0	2	0	0	5	5
ACAGGTGGAACGCCGT-1	1	28	222	2410	19527	3	0	2	1	1	0	3	1	0	7	9
ACAGGTGGAATCGTCC-1	1	124	216	13420	18823	1	0	0	1	0	0	0	1	0	1	4
ACAGGTGGACCGGACG-1	1	14	144	659	14396	31	0	4	0	2	0	85	0	1	12	1
ACAGGTGGATGTTGCT-1	1	102	130	10736	13186	3	0	0	0	0	0	1	31	0	14	2
ACAGGTTCACGTTCGT-1	1	22	30	1367	6805	0	0	0	0	0	0	2	4	0	3	8
ACAGTACCGGAACCGA-1	1	76	112	7718	12075	3	0	0	0	0	0	1	3	0	2	8
ACAGTACGATCGAGCG-1	1	103	19	10645	5817	3	0	1	0	1	0	1	11	0	8	3
ACAGTACGTCGCACTG-1	1	99	185	10492	16846	9	0	0	0	0	0	5	0	0	7	5
ACAGTAGGCCAGGCAC-1	1	114	174	12195	16068	9	0	0	0	0	0	17	1	0	12	5
ACAGTATCTAGAAGAT-1	1	50	38	4597	7247	1	1	0	3	0	0	4	27	0	9	3
ACAGTATGCTCGTTAG-1	1	127	43	13445	7333	10	0	0	0	0	0	1	33	0	12	2
ACAGTCCGTCTTGGTG-1	1	7	79	-265	10105	2	0	0	0	0	0	1	1	0	2	8
ACAGTCGACATGCTGT-1	1	54	98	5166	11216	4	0	0	0	0	0	5	1	0	4	5
ACAGTCGAGTGCGACG-1	1	33	63	2690	8960	19	0	0	1	0	0	37	7	0	16	3
ACAGTGTAGAACTCGC-1	1	40	0	3378	4757	8	0	0	5	1	0	31	58	0	51	3
ACATAACCGGAAGTCA-1	1	28	70	2130	9441	21	0	0	1	1	2	26	2	0	6	15
ACATAAGAACGTAGAA-1	1	115	55	12089	8168	3	0	0	0	0	0	1	25	0	7	2
ACATAAGACAGAGCAT-1	1	35	159	3097	15324	115	0	2	1	2	5	102	0	0	23	1
ACATAAGATCCGATCT-1	1	92	52	9444	8042	1	0	0	0	0	0	0	10	0	2	2
ACATAAGTATAGTGAC-1	1	89	95	9178	10905	5	0	0	0	0	0	3	16	0	9	6
ACATACCAACGCTGTT-1	1	26	28	1823	6660	0	0	0	0	0	0	1	2	0	3	4
ACATACCGGCCAAGTT-1	1	110	190	11765	17142	5	0	0	0	0	0	1	4	0	3	4
ACATACGAAGATCTAG-1	1	72	36	7119	7044	1	0	1	0	0	0	1	1	0	2	7
ACATACGGCGAGACTT-1	1	44	108	4037	11911	13	0	0	1	1	0	14	1	0	4	1
ACATAGATTAGACCGA-1	1	110	40	11488	7188	2	0	0	0	0	0	3	14	0	4	7
ACATAGCATACGGCAC-1	1	52	132	4999	13478	2	0	0	0	0	0	1	1	0	1	14
ACATAGCTCACCTCAA-1	1	122	106	12988	11530	4	0	0	0	0	0	0	30	1	15	6
ACATAGCTCGTGCGAA-1	1	90	58	9225	8447	4	0	0	0	0	0	2	13	0	9	2
ACATAGGTCTGGATAC-1	1	66	174	6684	16221	2	1	0	0	0	0	3	12	1	5	3
ACATCACTCGATCACC-1	1	54	218	5387	19179	8	0	0	0	1	0	10	0	0	10	9
ACATCATAGCACGTCC-1	1	13	133	523	13669	43	0	9	5	2	1	120	0	0	13	1
ACATCGAACATTCCAA-1	1	36	172	3236	16184	9	0	0	0	4	0	14	1	0	13	1
ACATCGACATTACACC-1	1	53	155	5156	15001	49	0	0	3	3	0	27	1	0	11	1
ACATCGAGAACCTAGA-1	1	71	83	7090	10166	3	0	0	0	0	0	1	10	0	7	11
ACATCGAGTGCATCTG-1	1	47	61	4294	8783	2	1	0	0	0	0	4	35	1	20	3
ACATCGCTAAGTTATC-1	1	33	201	2945	18118	5	1	0	3	0	0	4	3	0	9	13
ACATCGCTCGTCTTCA-1	1	47	223	4592	19533	34	1	2	4	1	0	49	12	1	40	13
ACATCGCTTCTAGGAT-1	1	17	127	971	13258	8	0	4	4	3	0	47	1	0	5	15
ACATCGTAATCTTGGA-1	1	112	72	11777	9306	7	1	0	0	0	0	8	60	0	26	6
ACATCGTCAGCTGTTA-1	1	38	182	3484	16841	12	0	0	1	1	0	12	1	0	6	9
ACATCGTCGAGGAAGC-1	1	47	207	4563	18471	2	0	0	0	1	0	5	1	0	9	9
ACATCGTGCTGAACCT-1	1	83	35	8379	6943	4	0	0	0	1	0	2	0	0	6	7
ACATCTAATAGCAATG-1	1	103	131	10852	13249	5	0	0	0	0	0	0	25	0	3	11
ACATCTACAATCCTCA-1	1	103	203	10984	18027	3	0	0	1	0	0	6	5	0	4	5
ACATCTCGAAGTACAA-1	1	119	125	12678	12800	1	0	0	0	0	0	4	9	0	12	2
ACATCTCGCTTGCATA-1	1	111	39	11601	7119	1	0	0	0	0	0	1	16	0	3	10
ACATCTGGCGGTCCGA-1	1	91	75	9371	9572	1	0	0	0	0	0	5	42	0	4	6
ACATCTGGCGTATTAC-1	1	34	32	2749	6900	4	0	0	1	0	0	5	4	0	4	10
ACATCTGGTAGTCTAG-1	1	50	26	4574	6451	3	0	0	1	0	0	3	21	0	9	3
ACATCTTCTATGGAGG-1	1	107	67	11193	8990	0	0	0	0	0	0	0	59	0	17	6
ACATGAAGCCATTACC-1	1	53	95	5045	11020	0	0	0	0	0	0	0	1	0	1	4
ACATGAGTCTATTGCT-1	1	38	204	3525	18301	1	0	2	2	0	0	2	0	0	7	13
ACATGATTGGTGGCGG-1	1	36	136	3170	13795	46	1	4	2	1	0	52	1	0	15	1
ACATGCCAATAGCTGT-1	1	123	127	13140	12920	4	0	0	0	0	0	2	5	0	10	2
ACATGCCAATGATCGG-1	1	106	178	11283	16359	1	0	0	1	0	0	4	3	0	3	7
ACATGCCAGCCGGTCC-1	1	98	198	10402	17711	1	0	0	0	0	0	0	1	0	3	4
ACATGCCTACCTACAT-1	1	115	177	12314	16264	6	0	0	0	1	0	9	7	0	8	12
ACATGCGTAGAATTCT-1	1	40	42	3456	7544	5	1	1	0	0	0	7	42	0	22	3
ACATGCGTGAAGTCTA-1	1	117	135	12466	13470	10	0	0	0	0	0	4	36	0	19	6
ACATGCGTGACAATGA-1	1	83	9	8331	5217	8	0	0	0	0	0	19	20	0	11	3
ACATGCTGCGATGTTA-1	1	57	59	5438	8618	9	0	0	1	0	0	1	9	0	7	3
ACATGTATTGAGGCCT-1	1	67	67	6601	9117	6	0	0	0	0	0	1	1	0	4	7
ACATGTCGACTCGCCG-1	1	70	204	7198	18199	3	0	0	0	0	0	3	2	1	0	14
ACATGTCGTGTTCATC-1	1	55	111	5304	12075	21	0	0	0	1	0	23	4	0	8	1
ACATGTCTATCTCACG-1	1	79	223	8266	19431	13	1	0	2	1	1	16	5	0	11	9
ACATGTTGAATTGCAC-1	1	76	40	7585	7297	0	0	0	1	0	0	0	1	0	2	8
ACATGTTGAGATTGGC-1	1	24	22	1582	6268	1	0	0	0	1	0	1	1	0	1	8
ACATGTTGAGTGCAGT-1	1	65	45	6331	7664	11	0	0	0	0	0	1	11	0	5	3
ACATGTTGCCGCACAA-1	1	89	9	9020	5198	3	0	0	1	0	0	0	5	0	2	7
ACATGTTGGCATAGTA-1	1	93	193	9818	17396	4	0	0	0	1	0	0	6	1	4	5
ACATTAGCATGCGATC-1	1	78	40	7815	7290	4	0	0	0	0	0	2	1	0	3	7
ACATTCTACTTAGATT-1	1	29	105	2308	11760	21	0	0	2	0	0	60	1	0	8	1
ACATTGATAACAGCAC-1	1	111	107	11726	11631	1	1	0	0	0	0	1	19	0	4	2
ACATTGCGTGGACTGG-1	1	102	42	10574	7347	2	0	0	1	1	0	0	26	0	12	10
ACATTGGATTAATGGA-1	1	68	66	6715	9048	15	0	0	0	1	0	2	2	0	7	12
ACATTGTACTCAGTAC-1	1	122	208	13176	18299	0	0	0	0	0	0	2	1	0	2	7
ACATTGTATGTCCAAG-1	1	46	14	4093	5667	1	0	0	0	0	0	3	18	0	4	3
ACATTGTCACTCCGGT-1	1	106	140	11213	13837	7	0	0	0	0	0	3	7	0	12	6
ACATTGTCTAAGTACT-1	1	40	50	3471	8075	1	0	0	0	0	0	1	26	0	10	3
ACCAACAGGAGCTACG-1	1	55	151	5378	14730	20	0	0	1	1	0	6	1	0	2	1
ACCAACAGGATCGCAA-1	1	107	145	11337	14166	5	0	0	0	0	0	2	11	0	12	6
ACCAACAGTGGCGAAC-1	1	26	52	1867	8252	3	0	0	0	0	0	17	17	0	8	10
ACCAACATCTCCGGAA-1	1	63	5	6027	5016	4	0	0	1	0	0	4	19	1	12	3
ACCAACGATACATGAC-1	1	107	151	11348	14564	7	1	0	0	0	0	1	25	1	15	6
ACCAACGCACTCATAA-1	1	38	12	3171	5560	1	0	0	0	0	0	7	22	0	11	3
ACCAACGTCGCAGCGT-1	1	69	213	7100	18799	2	0	0	0	0	0	3	0	0	3	4
ACCAACTCGGTTCTGG-1	1	17	93	909	11002	20	0	3	1	1	1	60	0	0	5	15
ACCAACTCTAATTACC-1	1	21	161	1493	15502	28	0	1	1	3	0	22	1	0	9	1
ACCAAGATCTCAACGC-1	1	56	146	5484	14395	3	0	0	0	0	0	5	5	0	3	11
ACCAAGATTCGTGGCA-1	1	71	73	7071	9503	7	0	0	0	0	0	5	0	0	2	8
ACCAAGATTGATTCAA-1	1	65	3	6253	4877	2	0	1	0	0	0	5	23	0	8	3
ACCAAGCAGTCTGATA-1	1	105	133	11085	13376	4	2	0	0	0	0	4	14	0	10	2
ACCAAGCATGGACTCC-1	1	66	208	6747	18477	9	0	0	2	4	0	6	1	0	9	13
ACCAAGCCGCACGGAA-1	1	69	29	6761	6589	3	0	0	0	0	0	1	18	0	6	10
ACCAAGCCTATTCCTC-1	1	29	159	2408	15343	37	1	2	3	2	0	43	3	0	21	13
ACCAAGCCTGTACAGA-1	1	113	111	11963	11890	3	0	0	0	0	0	1	11	0	10	2
ACCAAGCGCTCGTTCC-1	1	97	103	10111	11410	5	0	0	0	0	0	0	1	0	3	8
ACCAAGCGGAAGGCGG-1	1	99	161	10448	15253	3	0	0	0	0	0	3	1	0	3	11
ACCAAGGCATGTCGCA-1	1	54	22	5026	6172	4	0	0	2	0	0	1	25	0	19	3
ACCAAGGCCAGGAGGC-1	1	76	88	7674	10482	3	0	0	0	0	0	0	17	0	5	2
ACCAAGGCGAATGGTG-1	1	71	133	7182	13484	2	0	0	2	1	0	3	32	0	12	6
ACCAAGTGCATATGTC-1	1	84	158	8721	15102	6	0	0	0	2	0	6	4	0	7	5
ACCAAGTGCTACCGAA-1	1	102	22	10537	6019	3	0	0	0	0	0	1	21	0	10	2
ACCAAGTGCTGTTATT-1	1	120	140	12821	13792	9	0	0	0	2	0	6	12	0	14	12
ACCAAGTTAGCTAGTA-1	1	103	21	10649	5950	4	0	0	0	0	0	2	14	0	7	10
ACCAATAATCACTATG-1	1	62	144	6169	14243	4	1	0	0	0	0	3	11	0	9	2
ACCAATAATTACAGAT-1	1	16	86	782	10541	5	0	1	0	0	0	8	0	0	4	9
ACCAATACCGGTCCAA-1	1	50	214	4921	18926	12	0	0	1	0	0	34	0	0	19	13
ACCAATACTAGCTCAC-1	1	121	139	12933	13723	2	0	0	0	0	0	0	18	0	11	6
ACCAATGGTAAGCACC-1	1	119	141	12707	13862	2	0	0	0	1	0	1	14	0	6	2
ACCAATTGCCAGTACA-1	1	36	154	3203	14989	59	1	0	0	5	2	96	2	0	36	1
ACCACGAACTGTCTGT-1	1	109	207	11681	18274	1	0	0	1	1	0	4	1	0	3	5
ACCACGAAGGCTATTA-1	1	56	96	5392	11077	25	0	0	0	2	0	7	1	0	17	1
ACCACGTCCTGGCGGA-1	1	18	126	1085	13189	16	0	1	3	0	0	41	1	0	0	15
ACCACGTGATCTCCAC-1	1	84	206	8809	18287	1	0	0	3	0	0	1	3	0	4	3
ACCACGTGCCTCCGCC-1	1	115	51	12082	7902	10	0	0	0	0	0	2	88	1	24	6
ACCACTATTAGCGTGA-1	1	98	148	10310	14393	8	1	0	0	0	0	4	8	0	4	6
ACCAGAGCCTTATTCA-1	1	70	168	7132	15810	1	0	0	0	1	0	0	4	1	2	4
ACCAGAGTTCCTACAG-1	1	119	33	12508	6695	2	0	0	0	0	0	2	30	0	7	2
ACCAGATTGCTCTAGC-1	1	74	26	7330	6374	4	0	0	0	0	0	5	4	0	9	10
ACCAGCAATCATTAAT-1	1	25	29	1709	6729	3	0	0	1	0	0	4	6	0	2	4
ACCAGCCATAACGGAT-1	1	71	35	7001	6981	6	0	0	0	0	0	3	6	0	3	10
ACCAGCCGCACGTGCA-1	1	106	2	10959	4679	2	0	0	0	0	0	0	3	0	6	7
ACCAGCCGCAGAATGA-1	1	58	38	5515	7221	5	0	0	1	0	0	4	49	0	25	3
ACCAGCGGCTTAAGGC-1	1	74	118	7499	12479	3	0	0	0	1	0	2	0	0	1	8
ACCAGCTTCAGATCTA-1	1	37	123	3260	12929	110	1	3	6	13	1	70	0	3	47	1
ACCAGTAGGTGGCTCG-1	1	116	126	12336	12876	5	0	0	0	0	0	1	13	0	7	2
ACCAGTTAAGTGTAAC-1	1	96	24	9852	6171	2	1	0	0	0	0	3	1	0	10	2
ACCAGTTGGCGTGGCT-1	1	48	76	4437	9775	12	0	0	1	1	0	2	6	0	12	3
ACCATAACTTGCTTCG-1	1	16	148	896	14655	45	0	3	5	2	2	63	0	0	11	1
ACCATAGTCCTCGGTC-1	1	73	71	7297	9363	1	0	0	0	0	0	5	0	0	0	4
ACCATATGAAGATATG-1	1	43	185	4063	17024	2	0	1	0	1	0	10	3	0	4	9
ACCATCCATATGCGTA-1	1	117	169	12529	15727	11	0	0	0	3	0	7	1	0	12	12
ACCATCGGCGCACTCA-1	1	58	92	5614	10805	23	0	1	0	0	1	16	0	0	8	1
ACCATCGGTCACGGCA-1	1	30	192	2584	17530	1	1	0	0	1	0	2	1	0	0	9
ACCATCTAAGCGTTAA-1	1	101	173	10700	16043	18	0	0	0	1	0	15	3	0	9	12
ACCATCTACATCAGGT-1	1	30	158	2522	15274	13	0	4	0	2	0	36	1	0	15	13
ACCATGCTTCTAGACT-1	1	59	201	5929	18035	5	0	0	0	1	0	5	2	0	5	5
ACCATTAGGCCTACAT-1	1	41	171	3808	16101	7	0	0	1	0	0	5	2	0	0	9
ACCATTAGGCTAAGTA-1	1	18	102	1041	11596	23	0	1	3	2	0	55	1	0	6	15
ACCATTCGTCTAGCAC-1	1	120	128	12799	12996	2	0	0	0	0	0	2	25	0	12	2
ACCGAACTGAACAGAC-1	1	72	206	7432	18325	1	0	0	0	0	0	3	0	0	2	14
ACCGAAGAATCAGGCG-1	1	73	223	7577	19450	16	0	0	0	2	0	7	6	0	10	9
ACCGAAGCGGTGTACC-1	1	79	163	8155	15449	2	0	0	0	0	0	1	0	0	1	4
ACCGAGATCGTGACCA-1	1	52	164	5058	15602	16	1	0	0	1	0	4	0	0	6	5
ACCGAGCTTAATTAAT-1	1	47	81	4331	10110	14	1	0	0	0	0	1	0	0	2	5
ACCGAGTATCACGTGA-1	1	43	53	3820	8265	1	0	0	1	0	0	4	26	0	7	3
ACCGATCGTCAGACGC-1	1	22	84	1467	10389	17	0	3	3	1	0	63	1	0	6	1
ACCGATCTACTGCTGT-1	1	101	191	10733	17237	6	0	0	0	0	0	1	7	1	14	2
ACCGATGGCTGCATAG-1	1	21	177	1523	16563	9	0	0	0	0	0	14	0	0	10	9
ACCGATGTAAGCTGTA-1	1	73	161	7463	15336	2	0	0	0	0	0	3	4	0	5	7
ACCGATGTAATTAAGG-1	1	16	46	708	7886	10	0	0	0	0	0	1	0	0	4	8
ACCGATGTCAGTGCAA-1	1	108	2	11189	4673	4	0	0	0	0	0	1	19	0	8	2
ACCGATGTCCTATCAT-1	1	61	131	6030	13383	7	0	0	0	0	0	3	2	0	0	5
ACCGATTAGTTAGCCG-1	1	82	144	8466	14179	1	0	0	0	0	0	0	0	0	0	8
ACCGATTATGTAACGA-1	1	25	183	1993	16949	16	0	0	0	0	0	12	0	0	5	1
ACCGATTCGTAGCAGT-1	1	122	118	13010	12326	4	0	0	0	1	0	0	21	0	12	2
ACCGCAGGACAGTCCG-1	1	50	60	4637	8707	8	0	0	0	0	0	5	14	0	7	3
ACCGCATCCGTGGACG-1	1	106	128	11191	13041	2	0	0	0	0	0	4	53	0	10	6
ACCGCCTTGGATAGAT-1	1	45	109	4153	11974	27	0	0	0	2	0	29	0	1	5	1
ACCGCTGCCAAGCGGA-1	1	123	113	13115	11991	1	0	0	0	0	0	0	11	0	7	2
ACCGGAAGGACGATGG-1	1	52	120	4977	12682	13	0	0	0	2	0	20	3	0	9	14
ACCGGACGATAACTCG-1	1	59	5	5568	5028	5	0	0	1	0	0	3	12	1	7	3
ACCGGACGTTGGTCGT-1	1	38	212	3540	18832	4	0	0	0	0	0	4	0	0	1	9
ACCGGAGGTACGCAGC-1	1	57	83	5482	10211	4	0	0	0	0	0	2	2	0	0	4
ACCGGATACCATGTAT-1	1	93	141	9722	13945	2	0	0	0	0	0	0	6	1	2	8
ACCGGATAGCCAATTA-1	1	49	109	4612	11962	14	0	0	2	0	0	11	7	1	11	1
ACCGGATATGTCACAG-1	1	103	189	10959	17098	3	0	0	0	0	0	3	10	0	7	11
ACCGGATATTAGTTGG-1	1	81	65	8205	8940	0	0	0	0	0	0	3	51	0	15	6
ACCGGATTAATACACT-1	1	123	133	13152	13318	1	0	0	0	0	0	1	3	0	2	11
ACCGGCAGATCAATAG-1	1	58	194	5802	17574	7	0	0	0	0	0	4	2	0	2	5
ACCGGCAGGCTCACTA-1	1	49	215	4807	18996	21	0	1	2	2	0	19	3	0	19	13
ACCGGCCGAGTGCACT-1	1	99	103	10341	11404	3	0	0	0	0	0	0	2	0	3	8
ACCGGCCTCGTAATCA-1	1	97	121	10145	12605	14	2	0	0	2	0	6	14	0	11	6
ACCGGCTAGCCGTCTG-1	1	104	92	10895	10658	3	0	0	0	0	0	1	23	0	7	2
ACCGGTATCGGACGCC-1	1	82	78	8344	9799	0	0	0	0	0	0	2	13	0	5	11
ACCGTAACATTATGTA-1	1	59	19	5594	5957	3	0	0	0	0	0	8	24	0	8	3
ACCGTAACGAGTTGCG-1	1	60	52	5770	8144	10	0	0	2	0	0	0	12	0	12	3
ACCGTAACTGTAATTC-1	1	124	214	13416	18690	1	0	0	0	0	0	0	2	0	1	14
ACCGTAATTCAGATTA-1	1	107	47	11156	7662	2	0	1	2	0	0	4	20	0	9	6
ACCGTAATTGGCGGTC-1	1	15	149	782	14724	32	0	2	3	4	1	65	3	1	12	1
ACCGTACATACGTGTC-1	1	108	6	11196	4938	2	0	0	0	0	0	1	12	0	5	10
ACCGTACATGAATCTA-1	1	69	95	6882	10969	2	0	0	0	0	0	0	2	0	0	14
ACCGTAGACATGAGCG-1	1	41	185	3834	17031	3	0	0	0	0	0	4	3	0	4	9
ACCGTAGACCGTACTG-1	1	110	184	11754	16744	2	0	0	1	0	0	2	4	0	3	10
ACCGTAGAGTGGCTAA-1	1	42	16	3638	5812	0	0	0	0	0	0	1	13	0	5	10
ACCGTAGGAAGCACTA-1	1	72	180	7384	16600	0	0	0	0	1	0	1	2	0	4	8
ACCGTAGGTGCTTGTA-1	1	113	29	11812	6449	2	0	0	0	1	0	3	57	0	16	6
ACCGTGAAGACTCCTG-1	1	80	182	8306	16707	7	0	0	0	1	0	6	0	0	3	5
ACCGTGATAGCGGATA-1	1	41	15	3520	5749	1	0	0	0	0	0	1	12	0	3	10
ACCGTGGAACCATTCG-1	1	109	159	11592	15088	4	0	0	0	0	0	3	33	0	19	6
ACCGTGTTAGTACAGG-1	1	123	7	12919	4957	1	0	0	0	0	0	0	18	1	11	3
ACCGTTAATGCGGTAA-1	1	107	219	11473	19076	6	1	0	2	0	0	2	8	0	6	12
ACCGTTATCAGAGGAT-1	1	57	87	5490	10476	1	0	1	0	0	0	5	1	0	4	5
ACCGTTATGTGGACCA-1	1	45	177	4278	16487	2	0	0	1	0	0	2	0	1	2	4
ACCGTTGTGACGTGCC-1	1	46	160	4362	15356	27	1	0	1	1	0	15	0	0	21	1
ACCTAAGACCGACGTA-1	1	75	33	7457	6835	1	0	0	1	0	0	1	3	0	6	7
ACCTAAGTCTGCCACT-1	1	26	156	2059	15154	14	0	1	3	1	0	32	0	0	11	13
ACCTAATTATGTCCGC-1	1	107	77	11211	9653	3	0	0	0	0	0	3	71	0	27	6
ACCTAATTCATCTTAG-1	1	67	25	6524	6330	4	0	0	0	0	0	6	9	0	17	10
ACCTATGTTAGCAGGC-1	1	101	33	10442	6753	3	0	0	0	0	0	0	12	0	8	11
ACCTCATCTGCAGGCA-1	1	17	161	1034	15514	64	0	0	2	4	0	68	2	1	13	1
ACCTCCAGTTATGCGT-1	1	84	92	8599	10722	3	1	0	0	0	0	1	4	0	3	8
ACCTCCATGAACTGGA-1	1	124	200	13390	17761	5	0	0	0	1	0	4	10	0	9	5
ACCTCCGAGCTTGTGA-1	1	105	187	11185	16959	7	0	0	1	0	0	5	6	0	8	5
ACCTCCGATCAGCCTC-1	1	61	47	5875	7809	1	0	0	0	0	0	0	6	0	6	10
ACCTCCGCGTCGAGCA-1	1	41	145	3760	14376	41	0	0	1	3	0	16	2	0	11	1
ACCTCGAATGCCACAG-1	1	115	101	12174	11220	3	0	0	0	0	0	1	52	1	25	6
ACCTCGCATCGGTTCC-1	1	50	218	4928	19192	6	0	0	0	1	0	6	0	0	13	9
ACCTCGGATGTACTTC-1	1	28	124	2229	13024	52	1	4	3	5	1	103	1	1	18	1
ACCTCGTCTTGTGCTC-1	1	27	75	2024	9776	17	0	1	1	0	0	18	0	0	8	1
ACCTCGTTAGGAAGTC-1	1	69	85	6864	10305	2	1	0	0	1	0	1	2	0	1	5
ACCTGACGTCCAACAT-1	1	39	77	3405	9870	16	0	1	0	1	1	12	5	0	15	3
ACCTGCACGCTCCATC-1	1	102	200	10865	17831	2	0	0	0	1	0	3	0	0	4	5
ACCTGCACTAACGTTA-1	1	106	44	11037	7467	8	1	0	0	0	0	1	9	0	5	10
ACCTGCAGCGTTATGC-1	1	111	161	11825	15215	3	0	0	0	0	0	4	10	0	6	2
ACCTGCAGGCGATTCA-1	1	112	52	11740	7978	3	0	1	1	0	0	1	15	0	4	2
ACCTGCATTCGAACGT-1	1	68	114	6803	12233	0	0	0	0	0	0	1	1	0	1	8
ACCTGCCATAAGTCGT-1	1	106	20	10992	5874	3	0	0	0	1	0	2	39	0	17	6
ACCTGCGAGTATCGCC-1	1	76	22	7552	6102	6	0	0	0	0	0	5	14	0	14	3
ACCTGCGATCGAGGCT-1	1	49	221	4818	19394	2	0	1	1	0	0	5	1	0	4	9
ACCTGCGGAATTCACC-1	1	35	121	3027	12803	18	3	4	3	1	0	35	0	0	9	1
ACCTGCGGATGCCAAG-1	1	77	223	8036	19437	21	0	0	1	2	0	32	5	0	16	13
ACCTGCGGTGCCGACG-1	1	37	9	3050	5364	5	0	0	0	0	0	8	26	1	13	3
ACCTGCGGTTGTAGGT-1	1	94	4	9585	4850	0	0	0	1	2	0	3	2	0	2	4
ACCTGCTTCTTATTGA-1	1	122	164	13095	15379	2	0	0	0	0	0	1	6	0	9	2
ACCTGCTTGACTAGGC-1	1	38	84	3304	10338	11	0	1	0	0	0	24	2	0	5	9
ACCTGGCAGCGTACTC-1	1	103	171	10925	15904	13	0	0	2	2	0	6	15	0	15	12
ACCTGGCAGTTAGCGG-1	1	91	119	9452	12491	5	0	0	0	0	0	4	17	0	9	6
ACCTGGCCGCTTGGCC-1	1	25	149	1930	14693	23	1	0	0	0	0	28	1	0	3	9
ACCTGGCGCAATAGGC-1	1	64	150	6410	14635	0	0	0	0	0	0	0	11	0	3	11
ACCTGGTCACAGCCAA-1	1	110	96	11592	10905	6	0	0	0	0	0	3	30	0	6	2
ACCTGGTCACGCAACG-1	1	20	124	1311	13049	25	1	2	4	1	1	26	0	0	8	15
ACCTGGTCTGCGCTGG-1	1	93	75	9601	9565	1	1	0	0	0	0	0	34	0	6	2
ACCTGTAACCAGTTGG-1	1	27	63	2001	8979	32	0	13	9	4	1	98	5	1	12	1
ACCTGTAATTGTACCT-1	1	102	54	10596	8143	3	0	0	0	0	0	1	1	0	1	8
ACCTGTCTCATTCTAC-1	1	80	116	8184	12327	21	0	0	3	2	0	13	35	1	24	12
ACCTGTGAGTAAGATT-1	1	95	143	9955	14071	3	0	0	0	0	0	1	7	0	1	11
ACCTGTGAGTGACCGA-1	1	36	150	3196	14724	90	4	3	0	7	1	116	1	1	28	1
ACCTGTGCAGCTAACC-1	1	59	155	5845	14982	3	0	0	1	0	0	2	17	0	12	2
ACCTGTGGCTATTCGG-1	1	23	181	1760	16822	21	0	2	1	1	0	24	0	0	10	1
ACCTGTTAACGTGCTT-1	1	66	50	6455	7992	16	0	0	0	0	0	0	2	0	8	3
ACCTTAGGATTCCTCG-1	1	113	123	11985	12687	6	0	1	0	0	0	0	26	0	12	2
ACCTTCAAGTCGCAGC-1	1	83	133	8559	13446	7	0	0	0	0	0	5	9	0	6	2
ACCTTCAGAAGGTGTC-1	1	83	181	8648	16631	24	1	0	0	1	0	28	0	1	12	12
ACCTTCAGGACTCATA-1	1	46	208	4451	18541	9	0	1	0	0	0	10	2	0	5	9
ACCTTCCTGAGTGATC-1	1	49	39	4483	7316	3	0	0	1	0	0	1	12	1	3	3
ACCTTCGCCGGTATCC-1	1	127	45	13449	7466	1	0	0	0	0	0	0	44	0	8	2
ACCTTCGGCCGTTACA-1	1	126	118	13469	12313	4	0	0	0	0	0	1	14	0	6	2
ACCTTCGTTAAGCTAC-1	1	62	128	6140	13181	2	0	0	1	2	0	5	0	0	1	5
ACCTTCTAGTCAGCGA-1	1	97	157	10211	14994	15	2	0	0	1	0	7	17	0	13	6
ACCTTCTATCAATGTC-1	1	28	198	2366	17935	1	0	0	0	0	0	5	2	0	2	9
ACCTTCTGTTAGTAGC-1	1	35	107	3001	11874	16	0	1	2	1	0	27	1	0	11	1
ACGAACAACTGACCAG-1	1	33	129	2812	13340	29	1	2	0	3	1	57	2	1	10	1
ACGAACGCGTGGTCCA-1	1	37	59	3142	8682	2	0	0	0	0	0	5	21	0	11	3
ACGAACGTCGACGCCG-1	1	34	214	3084	18977	0	0	0	1	0	0	0	1	0	2	9
ACGAAGATTAATCGGT-1	1	43	171	4037	16095	7	0	0	0	0	0	4	1	0	4	9
ACGAAGCCTTCAGGCG-1	1	62	112	6111	12119	8	0	0	1	0	0	4	2	0	1	7
ACGAAGCTACGAGTCG-1	1	55	163	5400	15526	3	0	0	0	0	0	5	0	0	2	4
ACGAAGTAGATCTGTT-1	1	92	162	9647	15342	8	0	0	1	1	0	3	2	0	2	11
ACGAAGTAGGCATTAT-1	1	120	20	12600	5829	4	0	0	0	0	0	1	19	0	7	2
ACGAAGTCTACAGCAT-1	1	117	173	12536	15992	6	0	0	0	2	0	4	4	0	8	12
ACGAAGTGAAGCACCT-1	1	44	86	3996	10451	13	0	0	0	0	0	21	0	0	5	1
ACGAAGTGTAACTTCC-1	1	38	100	3333	11399	22	0	1	0	0	0	45	2	1	5	1
ACGAAGTGTATTAGTG-1	1	108	168	11495	15689	12	0	0	0	0	0	3	1	1	15	12
ACGAAGTTGATTCCTA-1	1	100	36	10333	6955	0	0	0	0	1	0	1	2	0	8	4
ACGACAATGTCGGTGG-1	1	30	200	2599	18061	0	0	0	0	0	0	2	0	0	4	9
ACGACAATTAGCTCGC-1	1	87	121	8997	12637	4	0	0	0	0	0	0	5	0	3	7
ACGACAGACCTGCGGC-1	1	54	184	5325	16923	3	0	0	0	0	0	3	1	0	2	4
ACGACAGTTACGTGTC-1	1	63	27	6068	6476	4	0	1	0	0	0	1	20	0	7	3
ACGACCAATGCAGTGA-1	1	108	184	11524	16751	9	1	0	0	0	0	5	4	0	10	12
ACGACCGAACTGATTG-1	1	83	125	8545	12915	3	0	0	0	0	0	0	14	0	4	11
ACGACTATGAGTAGCA-1	1	26	134	2018	13694	42	1	4	2	0	2	93	0	0	17	1
ACGACTCACGCTCGCT-1	1	61	5	5798	5022	1	0	0	1	0	0	6	40	0	20	3
ACGACTCATACCTGTT-1	1	84	154	8714	14836	10	0	0	1	0	0	8	1	0	4	5
ACGACTCGCTACCTCA-1	1	102	26	10544	6285	2	0	0	0	0	0	1	8	0	8	7
ACGAGCGTATACTTAG-1	1	78	116	7955	12334	9	0	0	0	0	0	3	3	0	5	2
ACGAGGACAACCGCTG-1	1	83	145	8582	14242	2	0	0	0	0	0	1	2	0	1	8
ACGAGGACGAAGACAT-1	1	17	179	1067	16709	8	0	0	0	0	0	8	1	0	2	9
ACGAGGACGTCGCATT-1	1	17	171	1052	16178	106	0	2	3	3	2	135	3	0	36	1
ACGAGGCAATTCTTCC-1	1	48	90	4463	10704	20	0	0	1	1	0	21	1	1	7	1
ACGAGGCATCTTGGCG-1	1	115	15	12016	5513	0	0	0	0	0	0	1	29	0	9	2
ACGAGGCGACAACTTG-1	1	23	175	1749	16424	30	1	1	0	0	0	21	2	0	3	1
ACGAGGCTCGAAGTAG-1	1	65	103	6438	11513	12	0	0	1	1	0	8	1	0	3	5
ACGAGGTGCCTGGTTG-1	1	26	174	2092	16348	34	0	1	0	0	1	21	2	1	23	1
ACGAGGTGGAGGAATA-1	1	112	98	11825	11031	7	0	0	0	0	0	5	45	0	9	2
ACGAGTAACAAGTATG-1	1	59	89	5723	10603	1	0	0	0	0	0	1	0	0	1	4
ACGAGTAACGCACCGA-1	1	70	190	7173	17270	4	0	0	0	0	0	3	1	0	1	4
ACGAGTATACGGTGCT-1	1	16	156	911	15186	24	0	0	0	0	0	38	2	0	3	1
ACGAGTCAACTAGCCA-1	1	73	11	7187	5382	2	0	0	0	0	0	1	26	0	10	3
ACGAGTCAAGCCAGTG-1	1	41	213	3885	18889	7	0	1	2	2	0	6	0	0	5	13
ACGAGTCAGGACGATT-1	1	92	202	9720	17996	11	0	0	0	2	0	8	0	0	4	12
ACGAGTGCGGTTCATC-1	1	63	79	6164	9926	8	0	0	0	0	0	2	3	0	1	7
ACGAGTGCTGGTTCGA-1	1	43	179	4052	16626	3	0	0	0	2	0	3	2	0	1	4
ACGAGTTACATACTCG-1	1	76	78	7655	9818	0	0	0	0	0	0	0	11	0	3	2
ACGAGTTACGCTTACA-1	1	45	21	3991	6135	7	0	0	0	0	0	10	36	0	15	3
ACGATAAGTTCCTATC-1	1	117	59	12326	8427	2	1	0	0	0	0	0	16	0	6	2
ACGATCGGAATGATAC-1	1	74	52	7378	8099	2	0	0	0	1	0	0	1	0	1	8
ACGATGACAGGCGAGC-1	1	73	193	7522	17459	2	1	0	0	0	0	0	1	2	1	4
ACGATGCTCCTGGTAT-1	1	120	72	12695	9280	1	0	0	0	0	0	2	31	1	4	2
ACGATGTTGAGTATTC-1	1	71	101	7123	11361	3	0	0	0	0	0	2	1	0	1	8
ACGATTCCAGGCCTCC-1	1	84	72	8562	9395	3	0	0	0	0	0	1	14	0	8	2
ACGCAACAGTGGCACT-1	1	48	74	4433	9642	5	0	0	0	1	0	1	1	0	4	10
ACGCAACGCTGCCGGT-1	1	16	140	881	14124	102	1	17	8	5	8	204	2	0	25	1
ACGCAACGGATACAGG-1	1	118	212	12724	18577	7	0	0	0	1	1	1	2	0	0	4
ACGCAAGCAGCTCATC-1	1	70	68	6948	9174	0	0	0	0	0	0	0	3	0	1	8
ACGCAAGCGGAGCCGA-1	1	42	94	3781	10989	11	0	0	1	0	0	32	1	0	10	9
ACGCAAGCTACGAACC-1	1	75	117	7612	12410	0	0	0	0	0	0	0	0	0	0	8
ACGCAAGCTATCTGGA-1	1	109	89	11463	10443	3	0	0	0	0	0	0	44	0	8	6
ACGCAAGGCGCAGACC-1	1	124	104	13214	11391	0	0	0	0	0	0	0	12	0	4	11
ACGCAATATTGACCTT-1	1	99	69	10278	9148	2	0	0	1	0	0	0	10	0	5	2
ACGCAATCCTTAGAAC-1	1	70	52	6918	8112	3	0	0	1	0	0	1	1	0	2	8
ACGCAATCGCTACACT-1	1	56	20	5252	6033	3	0	0	0	0	0	4	18	0	7	10
ACGCACGCGTTGCAAC-1	1	124	86	13180	10196	1	0	0	0	0	0	0	8	0	4	7
ACGCACTATCTGTCTG-1	1	117	85	12374	10152	3	0	0	0	0	0	0	11	0	7	14
ACGCAGTCGCGTTAGG-1	1	64	2	6137	4813	6	0	1	2	0	0	1	17	1	11	3
ACGCATAGAACCAAGA-1	1	40	212	3769	18825	8	0	0	1	0	0	11	1	0	3	9
ACGCCACGAGTGGCTC-1	1	44	82	3989	10186	6	0	0	0	0	0	3	0	0	2	4
ACGCCATGACTCAGTG-1	1	27	191	2237	17473	8	0	0	1	1	0	6	1	0	2	9
ACGCCATGCGGTTAGA-1	1	106	164	11258	15430	8	0	0	0	0	0	3	7	0	3	2
ACGCCGCACTAGATCC-1	1	93	131	9704	13281	5	1	0	0	0	0	0	6	0	8	2
ACGCCGGATACCTTAC-1	1	73	115	7378	12283	1	0	0	0	0	0	0	0	0	0	8
ACGCCGGCGAATCTCC-1	1	31	87	2505	10559	28	0	2	1	1	2	84	4	0	6	1
ACGCCGGTCGACCGAG-1	1	116	168	12413	15663	6	0	0	0	0	0	1	1	0	6	5
ACGCCGTATTCCATTG-1	1	72	214	7446	18856	1	0	0	0	0	0	1	2	0	3	4
ACGCCTACTTGCGAAC-1	1	62	208	6287	18490	0	0	0	0	0	0	0	0	0	0	4
ACGCCTCATCGCAGGT-1	1	36	62	3034	8884	5	1	0	3	0	0	6	33	0	15	3
ACGCGGAATGGACGCA-1	1	70	70	6952	9307	3	0	0	0	0	0	1	1	0	2	8
ACGCGGCAAGTTCGCC-1	1	53	45	4953	7702	1	0	0	0	0	0	0	14	0	4	10
ACGCGGCCGAGCTTAG-1	1	103	115	10822	12188	2	0	0	0	0	0	2	13	0	4	6
ACGCGGCCTGGTGACG-1	1	57	149	5604	14591	4	0	0	1	0	0	2	2	0	4	7
ACGCGTACGCAGTGGT-1	1	77	191	7977	17314	9	0	0	0	0	0	5	0	0	6	5
ACGCGTCCGCCTAACA-1	1	66	54	6463	8258	4	1	0	0	0	0	2	2	0	3	7
ACGCGTGACACTCCGG-1	1	115	79	12134	9760	12	0	0	0	0	0	4	38	0	13	6
ACGCGTGCCGAGACCT-1	1	13	131	520	13536	25	0	3	4	0	0	54	1	0	7	1
ACGCGTTCTATGGCAT-1	1	61	59	5897	8605	13	0	0	0	1	0	2	10	0	11	3
ACGCGTTCTGAGATGC-1	1	74	108	7481	11816	0	0	0	0	0	0	0	0	0	5	8
ACGCGTTCTTATGAAG-1	1	56	92	5385	10811	3	0	0	0	0	0	1	2	0	3	7
ACGCGTTGAGAATCCT-1	1	93	129	9700	13149	2	0	0	0	0	0	0	16	0	5	11
ACGCGTTGATTAAGGC-1	1	105	123	11067	12712	6	1	0	1	0	0	2	50	1	16	6
ACGCTCACATGCAGCC-1	1	92	98	9529	11095	2	0	0	0	0	0	0	4	0	3	7
ACGCTCAGGTCACGTC-1	1	34	54	2789	8360	1	0	1	0	0	0	1	10	0	3	10
ACGCTCAGTTAACACG-1	1	79	47	7942	7752	0	0	0	0	0	0	1	0	0	2	4
ACGCTCGCCGGACGTC-1	1	125	43	13215	7340	0	0	0	0	0	0	0	8	0	2	11
ACGCTCGGAACTCCTG-1	1	105	27	10890	6342	4	0	0	0	0	0	3	8	1	1	10
ACGCTCGGAGGCGGTT-1	1	60	84	5829	10268	4	0	0	0	0	0	2	0	0	2	4
ACGCTCTTGGACGAAT-1	1	59	219	5963	19229	7	0	0	3	0	0	11	0	0	9	13
ACGCTGCGATCATATG-1	1	38	210	3536	18699	1	0	1	2	0	0	5	1	0	3	13
ACGCTGTCCTATGCCT-1	1	81	165	8389	15576	1	0	0	0	0	0	0	1	0	3	4
ACGCTTCTATAGGCTG-1	1	105	139	11096	13774	4	1	0	0	0	0	0	10	0	5	2
ACGGAATAAGGTCATT-1	1	79	175	8178	16246	16	0	0	0	0	0	8	2	0	5	12
ACGGAGAAGTAACCAC-1	1	39	203	3637	18231	1	0	1	1	1	0	9	4	0	4	13
ACGGAGACGACATGAT-1	1	49	111	4616	12094	52	1	0	5	2	1	52	6	0	20	1
ACGGATGAGGTGCGGT-1	1	107	133	11315	13369	10	0	0	0	0	0	3	14	0	5	6
ACGGATGATCAACGCA-1	1	102	122	10721	12655	3	0	0	0	0	0	3	5	1	6	2
ACGGATGTTGGCAACA-1	1	87	57	8879	8390	2	0	0	0	0	0	1	2	0	3	7
ACGGCAACAGCAAGTT-1	1	104	42	10803	7340	3	0	0	0	0	0	0	24	0	7	10
ACGGCAGATGCACGTA-1	1	52	144	5021	14275	12	0	0	0	0	0	10	0	0	3	1
ACGGCCATCTGCCTAA-1	1	73	39	7238	7240	1	0	0	0	0	0	1	1	0	0	8
ACGGCCATGATACCTG-1	1	83	137	8567	13711	3	0	0	0	0	0	1	8	0	5	11
ACGGCCATTCGTTCAG-1	1	36	120	3140	12733	7	0	1	0	0	1	12	2	0	7	1
ACGGCCGGCGAGAATA-1	1	98	188	10383	17048	1	1	0	0	0	0	0	4	0	5	4
ACGGCCGTAGTGCCGG-1	1	80	46	8055	7682	0	0	0	0	0	0	4	2	0	2	7
ACGGCCGTGCTCTTGC-1	1	120	56	12666	8218	5	0	0	0	0	0	2	11	0	4	2
ACGGCCGTTATGCGAT-1	1	27	143	2149	14288	35	1	3	1	1	0	69	0	0	13	1
ACGGCCTGATTCCTCG-1	1	57	215	5726	18970	5	0	0	0	0	0	4	1	0	3	9
ACGGCCTGCAGGCAAC-1	1	62	60	6015	8669	8	0	0	2	1	0	2	6	0	11	3
ACGGCGAGGATGCAAT-1	1	101	53	10478	8080	2	0	0	0	0	0	1	0	0	2	8
ACGGCTATCCGCTTGT-1	1	98	136	10288	13597	1	0	0	0	1	0	1	17	0	4	2
ACGGCTATCCTCACAA-1	1	60	54	5774	8277	4	0	0	0	0	0	1	2	0	1	7
ACGGCTCGCCTTGCTA-1	1	82	104	8392	11525	5	0	0	0	0	0	1	9	0	5	11
ACGGCTGCAATAACGA-1	1	104	82	10877	9995	1	0	0	0	0	0	3	38	0	3	2
ACGGCTGCTTCATAGC-1	1	97	55	10023	8225	3	0	0	0	0	0	1	5	0	2	7
ACGGCTGGTATGATGT-1	1	108	30	11240	6531	2	0	0	0	0	0	3	26	0	10	3
ACGGCTTCCTCGGAGG-1	1	100	72	10399	9344	1	0	0	0	0	0	3	12	0	4	7
ACGGTACTAATCTTCG-1	1	80	16	8000	5691	7	0	0	1	0	0	8	10	0	9	3
ACGGTCCAATGGCATG-1	1	47	17	4213	5863	1	0	0	1	0	0	7	32	0	14	3
ACGGTGATAAGCAACA-1	1	39	135	3512	13719	86	3	1	6	4	4	129	3	0	18	1
ACGGTGATACAACCGC-1	1	100	52	10362	8017	1	0	0	0	0	0	0	4	0	1	8
ACGGTTACTGCTTGCG-1	1	69	209	7092	18534	21	0	1	3	3	0	25	1	1	12	13
ACGGTTACTGGCACGG-1	1	121	149	12951	14387	12	0	1	0	0	0	3	16	0	24	6
ACGGTTCCAGCTGCTC-1	1	103	95	10785	10860	4	0	0	0	1	0	2	20	0	10	2
ACGGTTCGCATCCTAT-1	1	26	114	1981	12367	51	2	5	7	1	2	107	0	1	23	1
ACGGTTGTGGATTGGT-1	1	90	144	9384	14154	1	0	0	0	0	0	0	7	0	5	11
ACGTAGGATTGTACGA-1	1	57	101	5516	11405	6	1	0	1	1	0	7	0	0	2	1
ACGTAGGCCAAGCGTG-1	1	102	80	10644	9868	2	0	0	0	0	0	4	76	0	22	6
ACGTAGGTTCTACCAC-1	1	29	9	2132	5389	21	1	1	7	1	2	27	3	0	15	1
ACGTATACTAGGCAAT-1	1	66	126	6596	13036	3	0	0	0	1	0	7	4	0	4	5
ACGTATCAGCGACGGT-1	1	78	160	8036	15254	4	0	0	1	1	0	7	2	0	3	5
ACGTATCCGTACAATG-1	1	64	134	6381	13573	4	0	0	0	0	0	2	0	0	1	4
ACGTATGCATGGCCGG-1	1	66	22	6404	6134	4	0	0	0	0	0	4	23	0	8	10
ACGTATGCGACGTGTA-1	1	87	167	9081	15689	11	0	0	0	3	0	37	4	0	14	12
ACGTCACTGGACGAAG-1	1	100	120	10488	12529	6	1	0	0	0	0	5	27	0	18	6
ACGTCAGAACTTAGTT-1	1	96	192	10161	17320	12	0	0	0	0	0	12	1	0	15	12
ACGTCAGGTACCAGAT-1	1	18	52	949	8278	1	0	0	0	0	1	0	1	0	1	8
ACGTCATACAGCTTGA-1	1	68	60	6704	8649	3	0	0	0	0	0	2	2	0	7	7
ACGTCATATCATGCAC-1	1	27	49	1976	8050	4	0	0	1	0	0	14	9	0	3	10
ACGTCCGGAACATATT-1	1	109	41	11375	7258	1	0	0	0	0	0	2	11	0	7	10
ACGTCGCCACTCGACA-1	1	54	128	5222	13207	23	1	0	1	3	0	27	0	0	13	1
ACGTCTGATAACGCTA-1	1	81	1	8087	4693	4	0	3	2	0	0	15	27	0	15	3
ACGTGCACCTGAATCG-1	1	109	109	11500	11770	3	0	0	0	0	0	1	40	0	12	6
ACGTGCTCACAATACA-1	1	55	153	5382	14862	3	0	0	0	2	0	11	0	0	11	1
ACGTGCTCACGGAGAA-1	1	36	66	3041	9150	11	0	0	2	0	0	7	28	1	22	3
ACGTGGTACAATTCGA-1	1	80	52	8066	8080	2	1	0	0	0	0	3	31	0	22	6
ACGTGGTCGCTACAGC-1	1	75	205	7774	18249	1	0	0	1	1	0	7	2	0	3	5
ACGTGGTTACTTGGTA-1	1	102	186	10839	16902	5	1	0	0	1	0	2	13	0	7	2
ACGTGGTTCTCGGATA-1	1	67	183	6815	16815	3	0	0	0	0	0	5	3	0	5	5
ACGTTAATCATACTCA-1	1	54	168	5295	15861	0	0	0	0	0	0	2	0	0	2	4
ACGTTAATCCACTCCA-1	1	60	152	5955	14780	0	0	0	0	0	0	2	14	0	4	10
ACGTTAATGAATCGGC-1	1	111	213	11921	18665	8	0	0	0	0	0	4	0	0	5	5
ACGTTAATGAGTGCCA-1	1	75	85	7553	10286	1	0	0	2	0	0	0	43	0	8	6
ACGTTAATGTCTATTG-1	1	21	91	1364	10856	22	1	5	4	1	1	62	1	0	7	15
ACGTTAATGTTATCCG-1	1	30	58	2337	8638	1	0	0	1	0	0	2	1	0	2	4
ACGTTACAACGTTATC-1	1	67	85	6634	10312	1	0	0	0	0	0	0	0	0	1	8
ACGTTACAACTCCACG-1	1	74	68	7407	9161	4	0	0	0	0	0	5	2	0	2	4
ACGTTACAGTGCGAGG-1	1	78	56	7844	8352	2	0	0	1	0	0	2	6	0	4	10
ACGTTACCTCTTGAGC-1	1	25	153	1938	14958	11	0	0	0	0	0	16	0	1	2	9
ACGTTACCTGCCGGAA-1	1	43	209	4107	18617	6	0	1	1	1	0	7	1	0	9	13
ACGTTACGACGTATGA-1	1	97	163	10222	15392	8	0	0	0	0	0	1	7	0	2	11
ACGTTACGATTCAATA-1	1	106	114	11166	12112	2	0	0	0	0	0	2	8	0	2	11
ACGTTAGGCTGCTACG-1	1	83	73	8449	9464	0	0	0	0	0	0	1	22	0	6	2
ACGTTAGGTTGGCGCT-1	1	55	121	5323	12739	21	0	0	1	2	0	24	0	0	10	1
ACGTTAGTTACACCAA-1	1	32	102	2648	11551	23	0	4	0	4	0	39	2	0	15	1
ACGTTATGACTATCAG-1	1	57	209	5715	18572	4	0	0	0	1	0	6	0	0	1	4
ACGTTATGACTGAGCC-1	1	42	100	3792	11387	15	0	0	0	0	0	26	1	0	5	1
ACGTTATGCGTCCGAG-1	1	33	53	2672	8297	1	0	0	0	0	0	7	8	0	4	10
ACGTTATGGACTAAGG-1	1	51	175	4963	16335	3	0	0	0	0	0	4	0	0	1	4
ACGTTATGGCTCTATC-1	1	117	207	12599	18248	7	0	0	0	0	0	0	0	0	8	5
ACGTTCACTCTATGCC-1	1	76	218	7913	19109	5	0	0	0	0	0	0	1	0	2	4
ACGTTCAGAAGTAACC-1	1	94	220	9983	19184	10	0	0	0	0	0	5	0	0	6	7
ACGTTCAGGATCTACA-1	1	23	197	1789	17884	6	0	0	0	1	0	8	0	0	4	9
ACGTTCCACCGATTCG-1	1	86	60	8770	8592	2	0	0	0	0	0	1	7	0	5	7
ACGTTCGGTTCCGTAC-1	1	29	147	2386	14547	29	0	0	1	0	0	39	0	0	2	9
ACGTTCTAGAAGCTCG-1	1	122	200	13161	17768	5	0	0	0	0	0	1	6	0	2	14
ACGTTCTGCCTGCCTG-1	1	83	31	8371	6677	3	0	0	0	0	0	3	2	0	5	7
ACGTTCTTATTGCACT-1	1	58	166	5751	15715	26	0	0	0	2	0	18	3	0	23	13
ACTAACAACCGCTCGA-1	1	102	6	10507	4958	4	0	0	0	1	0	1	1	0	3	7
ACTAAGACAACTGGAG-1	1	117	195	12577	17452	5	0	0	0	0	0	8	2	0	9	5
ACTAATAGGATGCCTG-1	1	22	60	1423	8796	3	0	2	0	0	0	41	31	0	18	3
ACTAATAGGCGGAAGC-1	1	108	106	11380	11574	2	0	0	0	0	0	0	26	0	5	2
ACTAATCGAGCAACTG-1	1	50	152	4807	14812	20	0	0	0	3	1	12	1	0	6	1
ACTAATCGCACTTGAA-1	1	98	166	10343	15588	7	1	1	0	0	0	3	10	0	7	2
ACTAATCTACCGCACT-1	1	91	121	9456	12624	5	0	0	0	0	0	2	10	0	5	2
ACTAATCTAGTAGAAC-1	1	39	57	3368	8543	0	0	0	1	0	0	0	10	0	3	10
ACTAATCTGCGGTAAG-1	1	58	4	5452	4965	2	0	0	0	0	0	4	20	0	7	3
ACTAATCTGGATCTAC-1	1	91	111	9437	11961	0	0	0	0	0	0	0	1	0	0	7
ACTAATTAGTGACAGG-1	1	74	102	7470	11417	3	0	0	0	0	0	1	0	0	0	8
ACTACACTTCAGACTC-1	1	41	85	3649	10395	35	2	1	0	1	0	57	1	0	18	1
ACTACCGCGGACCTCC-1	1	39	75	3401	9737	11	0	0	1	0	0	12	7	0	15	3
ACTACCGCTACCAGGA-1	1	120	70	12692	9147	3	0	0	0	0	0	3	47	0	13	6
ACTACCGGTAGATGGT-1	1	53	201	5241	18054	3	0	0	0	0	0	4	0	0	0	4
ACTACCTCAGGAAGCC-1	1	41	169	3804	15969	9	0	0	0	2	0	12	0	0	3	1
ACTACGCTATTACACT-1	1	36	118	3137	12600	13	0	0	0	0	0	16	1	0	6	1
ACTAGATCTACTCAGA-1	1	33	135	2823	13738	52	0	1	1	3	3	54	2	0	14	1
ACTAGGAGACGGATCG-1	1	93	91	9630	10627	2	0	0	0	0	0	1	20	0	9	6
ACTAGGTTCATACCTG-1	1	108	94	11358	10778	4	0	0	0	0	0	6	24	0	11	2
ACTATGCCGATCCGTG-1	1	91	183	9570	16738	9	1	0	0	1	0	8	1	0	7	12
ACTATGGACTAGTTGG-1	1	29	161	2412	15476	17	0	4	1	3	0	23	2	1	17	13
ACTATTCCATTCACAA-1	1	122	54	12892	8079	5	0	0	0	0	0	2	21	0	13	2
ACTCAACCTCATTGCA-1	1	117	13	12242	5374	5	2	0	0	0	0	1	30	0	6	2
ACTCACGCGTACTTGA-1	1	28	218	2403	19262	3	0	0	1	0	0	4	1	2	2	9
ACTCACTCTAGTGGAT-1	1	125	165	13440	15436	8	0	0	0	1	0	2	2	0	6	5
ACTCAGCGGAACGGCG-1	1	23	183	1763	16955	10	0	1	1	0	0	5	0	1	2	9
ACTCAGCTATGTGAGG-1	1	50	86	4685	10432	18	0	0	2	1	0	6	5	0	9	12
ACTCAGCTCAGTTACA-1	1	82	194	8558	17497	4	0	0	0	0	0	2	1	0	4	4
ACTCAGGAACGCGGTT-1	1	108	86	11344	10247	2	0	1	0	0	0	2	21	0	5	2
ACTCAGGAACTTCTCA-1	1	70	4	6830	4927	5	0	0	2	0	0	1	12	0	6	10
ACTCAGGCAGTGAGGA-1	1	23	47	1513	7930	2	0	0	1	1	0	4	6	0	6	9
ACTCAGGCGGCCTTAT-1	1	109	155	11585	14823	13	0	0	1	0	0	5	21	0	14	6
ACTCAGGCGTGGCATG-1	1	35	219	3207	19306	1	0	0	2	1	0	7	0	0	4	9
ACTCAGGCTTCGTTCA-1	1	64	64	6252	8928	11	1	1	0	0	0	1	6	0	20	6
ACTCAGGTTATTAATC-1	1	95	129	9930	13142	1	0	0	0	0	0	0	5	0	1	11
ACTCAGTGAGGACTTA-1	1	38	150	3425	14717	50	1	0	1	3	0	64	1	0	18	1
ACTCAGTGTCGTATGT-1	1	32	164	2762	15666	11	0	1	0	1	1	13	0	0	7	9
ACTCCAATGTGCATGA-1	1	96	198	10172	17718	8	0	1	1	0	0	18	0	0	15	12
ACTCCACGCCAATGTT-1	1	94	164	9880	15468	3	0	0	0	0	0	3	5	0	0	11
ACTCCAGCTTCGATTG-1	1	111	217	11929	18931	5	0	0	1	0	0	0	0	0	1	4
ACTCCAGGCACTCAAC-1	1	118	70	12462	9154	1	0	0	0	0	0	0	24	0	6	2
ACTCCATAACCGTTAA-1	1	51	129	4878	13282	16	0	0	0	1	0	35	2	0	12	1
ACTCCGAGCATCGTAT-1	1	124	50	13114	7807	3	0	0	1	0	0	0	44	0	13	6
ACTCCTAAGTCTCCTG-1	1	117	49	12308	7763	7	1	0	0	0	0	2	46	0	18	6
ACTCCTACGATCGCCT-1	1	106	64	11073	8794	1	0	0	0	0	0	1	12	0	4	3
ACTCCTACGCACGTGA-1	1	54	68	5111	9225	11	0	0	1	0	0	0	6	1	5	5
ACTCCTATCACCTCAC-1	1	107	215	11466	18811	3	0	0	0	0	0	0	3	0	2	4
ACTCCTGACCTAATGC-1	1	26	146	2040	14490	25	0	1	0	0	0	47	0	0	11	1
ACTCCTGCGAATCGAT-1	1	113	27	11808	6316	1	0	0	0	0	0	0	9	0	3	7
ACTCCTTACTGGACTT-1	1	53	133	5115	13542	0	1	0	0	0	0	3	1	0	1	14
ACTCCTTAGGAACGTG-1	1	70	156	7110	15014	2	0	0	0	0	0	0	9	0	1	2
ACTCCTTGTCGCCTGA-1	1	12	116	378	12544	32	0	10	11	0	0	116	0	0	5	15
ACTCGAACCACGCTAC-1	1	85	153	8826	14767	10	0	0	1	2	0	4	0	0	2	5
ACTCGAACCTATAGAC-1	1	89	77	9145	9711	4	1	0	0	0	0	1	40	0	6	6
ACTCGAATGCAGTACC-1	1	67	147	6748	14426	0	0	0	0	0	0	2	15	0	4	14
ACTCGACGCACTTCCA-1	1	98	18	10070	5767	5	0	0	0	0	0	2	9	0	6	2
ACTCGAGTAGTCACTC-1	1	32	214	2854	18984	1	0	1	0	0	0	3	0	0	2	9
ACTCGATACATCGCAA-1	1	125	93	13307	10658	3	1	0	0	0	0	0	3	0	3	4
ACTCGATATGAGTGGA-1	1	54	110	5188	12012	15	0	0	1	0	0	6	1	0	5	5
ACTCGCGAAGGAGCTG-1	1	73	89	7330	10558	3	0	0	0	0	0	1	10	0	3	11
ACTCGGTCTAATGCAA-1	1	118	22	12374	5968	5	0	0	0	0	0	0	6	0	3	4
ACTCGTCAGATGACCT-1	1	103	15	10638	5552	13	0	0	0	0	0	1	15	0	13	6
ACTCGTCAGCAATACG-1	1	66	42	6441	7461	5	0	0	0	0	0	1	6	0	2	10
ACTCGTCCACGCGAAG-1	1	85	59	8653	8529	3	0	0	0	0	0	1	13	0	3	2
ACTCGTCCACTCAGGC-1	1	22	202	1684	18219	16	1	1	0	7	2	7	3	0	9	15
ACTCGTCCGACGAATG-1	1	118	66	12455	8888	7	0	0	0	0	0	6	76	0	22	6
ACTCGTCCGATAGTCA-1	1	85	159	8837	15165	10	0	0	0	0	0	12	2	1	6	12
ACTCGTCCTCGTTGAC-1	1	95	67	9815	9028	3	1	0	0	0	0	0	27	0	5	2
ACTCGTGGAATTCCGA-1	1	66	12	6385	5471	2	0	1	0	0	0	3	25	0	10	10
ACTCGTGGCAGCGTCG-1	1	68	210	6980	18603	6	0	0	1	1	0	5	0	0	6	13
ACTCGTGGTTGGACGG-1	1	33	51	2668	8164	1	0	0	0	0	0	5	21	0	4	10
ACTCGTTCGCCAGATA-1	1	65	197	6611	17750	0	0	0	0	0	0	0	3	0	2	4
ACTCGTTCGCCGTGAG-1	1	14	84	548	10414	15	0	7	1	1	1	74	2	0	8	1
ACTCGTTGGCTTGACG-1	1	95	57	9797	8364	2	0	0	0	0	0	2	9	0	3	7
ACTCGTTGGTGCAGAC-1	1	121	51	12771	7883	9	1	0	0	0	0	1	22	0	10	2
ACTCTACCGTTGCTAG-1	1	83	43	8394	7474	0	0	0	0	0	0	2	9	0	3	7
ACTCTACCTATCGTTG-1	1	38	72	3282	9541	6	0	0	0	0	0	7	12	0	11	10
ACTCTAGACAGATAGA-1	1	77	179	7955	16518	5	0	0	0	1	0	0	0	0	4	5
ACTCTAGTCTGGCTAT-1	1	60	88	5837	10533	6	0	1	0	0	0	0	0	0	1	4
ACTCTATCACCTGGAG-1	1	124	94	13195	10727	1	0	0	0	0	0	0	9	0	4	7
ACTCTGAACTCGCTCG-1	1	20	94	1256	11059	21	0	3	1	2	1	51	1	1	7	15
ACTCTGAGTACGGATC-1	1	78	18	7774	5830	6	0	0	2	1	0	6	8	0	9	10
ACTCTGGTACGAGCCG-1	1	98	142	10299	13995	6	0	0	0	2	0	4	7	0	6	2
ACTGAAGAACTTCATG-1	1	85	103	8734	11449	5	0	0	0	0	0	0	9	0	4	2
ACTGACATCGGAACCT-1	1	55	97	5279	11146	14	0	0	1	3	0	5	0	0	6	1
ACTGACATGCAACTCG-1	1	73	15	7194	5647	1	1	0	1	0	0	3	12	0	14	3
ACTGACCTAGTTACTA-1	1	18	138	1107	13985	39	0	3	5	2	0	76	0	0	6	15
ACTGACCTCACCAAGG-1	1	76	196	7873	17649	1	0	0	0	0	0	2	2	0	1	4
ACTGACCTTCCGCAAG-1	1	122	104	12984	11397	2	0	0	0	0	0	0	26	0	4	2
ACTGACGGACTCTATT-1	1	55	5	5109	5041	7	0	0	0	0	0	3	20	0	8	3
ACTGACGGCAGATCCG-1	1	17	79	883	10073	11	0	1	2	1	2	25	3	0	2	9
ACTGACGGCCTGTTGC-1	1	95	95	9867	10886	2	0	0	0	0	0	0	17	0	3	6
ACTGACGGCGTGGCTG-1	1	99	201	10522	17907	5	0	0	0	0	0	5	0	0	2	5
ACTGACTAAGCCACAA-1	1	53	217	5270	19116	14	0	0	0	0	0	16	2	0	7	13
ACTGACTAGCTTGTAT-1	1	100	168	10576	15714	6	0	0	0	0	0	8	20	0	12	12
ACTGACTAGTATGGCG-1	1	87	173	9092	16088	22	0	0	1	2	0	26	6	0	17	12
ACTGACTCCGTGATCA-1	1	32	118	2677	12613	51	0	6	8	1	1	97	9	2	30	1
ACTGACTCGTTGTCAC-1	1	74	18	7315	5843	1	0	0	2	0	0	4	21	1	8	3
ACTGACTGAGCATCGC-1	1	53	33	4931	6906	2	0	0	1	0	0	1	16	0	7	3
ACTGACTGGAACGCTG-1	1	65	83	6401	10185	4	0	0	0	1	0	2	1	0	7	8
ACTGACTTCTCATCTA-1	1	95	127	9926	13010	5	0	0	0	0	0	0	8	0	1	11
ACTGAGACATACAGCA-1	1	33	7	2587	5244	3	0	0	0	0	0	22	10	0	2	3
ACTGAGACGAGTAGAC-1	1	106	220	11361	19146	7	0	0	1	0	0	4	1	0	4	12
ACTGAGACTGTCTTGA-1	1	53	11	4891	5446	1	0	0	0	0	0	6	17	0	4	10
ACTGAGCGGCGAACCA-1	1	83	147	8585	14375	7	0	0	0	0	0	0	5	0	6	7
ACTGAGGCAGGACCAT-1	1	22	154	1596	15034	28	0	2	2	3	0	32	1	0	10	1
ACTGAGGCCAATGGAT-1	1	115	193	12344	17326	7	0	0	1	0	0	18	2	1	7	12
ACTGAGTTAGTGCTTC-1	1	42	118	3826	12581	17	0	1	1	2	0	25	0	0	6	1
ACTGATAATTGCTAAC-1	1	114	162	12172	15272	3	0	0	0	0	0	2	4	0	5	5
ACTGATACCGGTTCGT-1	1	111	209	11914	18400	3	0	0	0	0	0	1	2	0	2	4
ACTGATACTCAGTAGG-1	1	27	35	1950	7121	0	0	0	0	0	0	9	2	0	4	4
ACTGATAGCCAGGCGA-1	1	70	38	6893	7183	3	0	1	0	0	0	0	2	0	2	7
ACTGCAACGGTCGTGC-1	1	94	76	9718	9628	2	1	0	0	0	0	5	22	0	10	2
ACTGCAACTTAATGGC-1	1	21	119	1416	12715	6	0	0	3	7	0	10	2	0	6	15
ACTGCAAGACGAGGCT-1	1	70	32	6882	6785	2	1	1	1	0	0	7	7	0	10	3
ACTGCACGGAGGCGTC-1	1	115	163	12288	15335	3	0	0	0	0	0	0	9	0	8	2
ACTGCATAGAACGCGT-1	1	114	92	12043	10626	5	0	0	1	0	0	2	7	0	4	11
ACTGCCTCGCCGGCGA-1	1	84	198	8795	17756	8	0	0	0	2	0	4	1	0	2	5
ACTGCGCAATCCTTCA-1	1	54	222	5395	19444	22	0	0	2	2	0	12	1	0	10	13
ACTGCTCGTGCTCAGC-1	1	90	140	9377	13888	1	0	0	0	0	0	0	6	0	5	2
ACTGGACCAAGTCGCA-1	1	108	18	11218	5735	2	1	0	0	0	0	6	92	0	25	6
ACTGGTAACGAGCTGC-1	1	29	179	2445	16671	28	0	0	0	1	0	22	2	0	9	1
ACTGGTAGACGCAGAT-1	1	96	222	10217	19311	3	1	0	0	1	0	4	0	0	4	5
ACTGGTAGTCTTATTC-1	1	111	21	11568	5924	3	0	1	3	0	0	7	68	0	30	6
ACTGGTCTATAGCCTT-1	1	80	8	7985	5160	7	1	1	3	0	0	9	13	0	8	10
ACTGGTCTCCTTCTCG-1	1	58	122	5670	12796	18	0	0	3	0	0	12	1	0	11	5
ACTGGTCTGGAGTCGG-1	1	119	107	12644	11606	0	0	0	0	0	0	0	11	0	2	2
ACTGGTGAGGACCTAT-1	1	71	111	7141	12024	7	0	0	0	0	0	0	1	0	3	8
ACTGGTGATGCTACAA-1	1	126	206	13631	18153	5	1	0	0	1	0	0	13	0	7	3
ACTGGTGCCTTGTTGA-1	1	120	210	12950	18438	3	0	0	0	0	0	1	3	0	3	7
ACTGTAATAGTGTCAG-1	1	61	119	6008	12587	8	0	0	0	0	0	0	1	0	1	7
ACTGTAATTACCTTGT-1	1	58	128	5681	13194	13	0	0	1	0	0	33	0	0	5	1
ACTGTAGATCATTAAG-1	1	126	130	13491	13110	5	1	0	0	0	0	1	5	1	8	2
ACTGTAGATCGACTCA-1	1	87	31	8831	6664	1	0	0	0	0	0	1	0	0	2	8
ACTGTAGCAGGACATA-1	1	22	124	1541	13043	20	0	2	1	1	0	25	0	0	4	15
ACTGTAGCCTCGTGAA-1	1	98	200	10406	17844	3	0	0	0	0	0	2	1	0	1	14
ACTGTAGGTACGAGGT-1	1	84	114	8640	12182	2	1	0	0	0	0	1	20	0	5	2
ACTGTAGGTTGATAAC-1	1	56	0	5215	4706	5	0	0	2	0	0	28	48	1	48	3
ACTGTAGTGGTCTGTC-1	1	58	72	5578	9478	4	0	0	2	0	0	0	2	0	4	4
ACTGTATCAATCGACC-1	1	56	170	5529	15987	9	0	0	0	0	0	17	0	0	7	13
ACTGTATGGTGCAATG-1	1	110	44	11496	7454	8	0	0	1	1	0	1	35	0	16	6
ACTGTCATACAGTTGT-1	1	123	175	13229	16106	9	1	0	0	0	0	5	3	0	11	12
ACTGTCGCTAGTTACG-1	1	20	38	1152	7343	2	0	0	0	1	0	0	1	0	3	8
ACTGTCGTTAGACGGA-1	1	96	194	10165	17452	5	0	0	0	0	0	3	6	0	3	5
ACTTACAACCTATTAC-1	1	54	220	5391	19312	8	0	0	1	1	0	4	1	0	2	9
ACTTACAATTCCTCAT-1	1	66	108	6562	11841	3	1	0	1	0	0	0	2	0	1	7
ACTTACGCCGATCCGC-1	1	51	73	4775	9566	20	0	0	3	0	0	12	2	0	7	1
ACTTACGCGAATGAAG-1	1	90	22	9159	6058	1	0	0	0	0	0	2	1	0	2	8
ACTTACGCTAGCGACA-1	1	100	56	10370	8282	1	0	0	0	0	0	0	1	0	1	8
ACTTACGTGGAAGGAT-1	1	47	205	4559	18339	6	0	0	0	2	0	6	3	0	6	13
ACTTCAAGATTACGTA-1	1	81	131	8326	13320	1	0	0	0	0	0	1	5	0	2	4
ACTTCAAGTCCTTATT-1	1	44	150	4114	14698	57	3	0	2	3	0	57	4	2	32	1
ACTTCACTATCTAATA-1	1	55	71	5231	9421	10	0	0	0	0	0	2	2	0	9	7
ACTTCATCAACGCACG-1	1	123	63	13023	8673	4	0	0	0	0	0	0	24	0	4	2
ACTTCCGCCTAGGATG-1	1	49	31	4468	6786	0	2	0	0	0	0	2	19	0	5	10
ACTTCCTGGCGGCTGT-1	1	109	117	11515	12301	2	0	0	1	1	0	1	21	0	8	6
ACTTGAATCGGTACTC-1	1	109	201	11670	17876	3	0	1	0	0	0	0	0	0	2	4
ACTTGACAAGGTAGCT-1	1	123	143	13170	13982	1	0	0	0	1	0	0	20	0	8	2
ACTTGACAATAGAACC-1	1	105	53	10938	8067	6	0	0	1	0	0	2	38	0	15	6
ACTTGACGTATTACGG-1	1	118	178	12661	16321	8	0	0	0	0	0	5	3	0	6	5
ACTTGACGTGATCTAT-1	1	36	152	3199	14857	81	1	2	3	5	1	84	0	0	37	1
ACTTGAGCGACATCCG-1	1	91	137	9485	13686	2	0	0	0	0	0	1	11	0	1	11
ACTTGATAACCGACTC-1	1	112	116	11858	12225	3	0	0	0	0	0	0	14	0	4	7
ACTTGATAGTCTCGCA-1	1	96	210	10194	18514	2	0	0	0	0	0	0	0	0	3	4
ACTTGATAGTGAAGTG-1	1	24	112	1748	12240	11	1	2	1	1	1	39	1	0	7	15
ACTTGATCCTGGCGCT-1	1	114	156	12161	14873	3	0	0	0	0	0	0	11	0	8	2
ACTTGATTAACTCCTA-1	1	32	128	2696	13277	35	0	4	2	6	0	48	0	0	11	1
ACTTGATTCAATCTCC-1	1	56	56	5319	8422	7	0	0	0	0	0	1	11	0	5	3
ACTTGGACCGTCGATC-1	1	93	69	9590	9167	2	0	0	0	0	0	2	30	0	6	2
ACTTGGTGGATCGAGT-1	1	67	23	6520	6197	5	0	0	0	0	0	2	23	0	13	10
ACTTGTAACAGATTGC-1	1	90	104	9310	11499	6	0	0	0	0	0	1	2	0	2	7
ACTTGTCCATTGTTCG-1	1	83	57	8419	8403	3	0	0	0	0	0	1	20	1	3	11
ACTTGTCGCACTGGCC-1	1	29	85	2272	10433	61	1	7	6	2	1	144	6	0	14	1
ACTTGTCGTGTCTGGC-1	1	66	158	6654	15159	1	0	0	0	0	0	0	71	2	29	6
ACTTGTGAGGATCATG-1	1	92	200	9717	17863	7	0	0	0	3	0	6	1	0	4	5
AGAACAAGAATTGAGG-1	1	113	97	11937	10961	2	0	0	0	0	0	6	53	0	7	2
AGAACACTATCGTCGC-1	1	112	196	12005	17534	2	0	0	0	0	0	3	2	0	3	7
AGAACACTGTTGCGAG-1	1	111	205	11907	18135	1	0	0	0	3	0	1	4	0	3	4
AGAACAGCTGCGTGAC-1	1	64	194	6491	17554	3	0	0	0	1	0	3	1	0	6	5
AGAACAGGAGGCTCTT-1	1	109	81	11448	9912	2	1	0	0	0	0	2	30	0	8	2
AGAACATACAACAGAT-1	1	23	33	1487	7001	1	0	0	0	0	0	2	8	0	4	7
AGAACATACTTAACTA-1	1	85	135	8793	13572	4	0	0	0	0	0	0	21	0	10	2
AGAACATAGATATTAG-1	1	47	1	4183	4801	1	0	0	1	1	0	8	27	0	15	3
AGAACCAGCATAATAG-1	1	93	43	9542	7442	6	0	0	0	0	0	1	8	0	4	7
AGAACCGATCAGGTCG-1	1	86	204	9035	18148	4	0	0	0	0	0	7	4	0	7	5
AGAACCGGCGGTTACC-1	1	54	18	5019	5907	0	0	2	0	0	0	2	29	0	9	10
AGAACCGGTGACGATC-1	1	35	101	2990	11475	15	0	3	1	3	0	29	0	0	7	1
AGAACCGGTGCCTGCG-1	1	127	191	13718	17155	3	0	0	0	0	0	1	11	1	7	3
AGAACCTTCATCTAGA-1	1	53	141	5130	14072	22	0	1	1	2	0	18	0	0	9	1
AGAACTAGTAGGCCGG-1	1	115	191	12340	17193	4	0	0	0	2	0	6	5	0	5	5
AGAAGCAAGAACGTGG-1	1	123	35	12971	6815	9	0	0	0	2	0	1	35	1	18	6
AGAAGCAGCGACCTCC-1	1	73	17	7198	5780	2	0	0	0	0	0	3	18	0	4	10
AGAAGCAGTCACCATA-1	1	32	16	2490	5844	3	0	0	1	0	0	35	6	0	12	3
AGAAGCCAATAGTGGC-1	1	50	114	4737	12290	41	1	1	1	3	0	62	2	0	11	1
AGAAGCTAATACGACA-1	1	57	195	5689	17643	4	0	0	0	1	0	2	1	0	1	4
AGAAGGATAGCAGGCT-1	1	49	179	4741	16607	2	0	0	0	0	0	4	0	0	2	4
AGAAGGCACTTGCATA-1	1	98	46	10122	7625	2	0	0	0	0	0	2	2	0	5	2
AGAAGGCATTCCTCCG-1	1	98	40	10111	7227	6	0	0	0	0	0	2	17	0	5	2
AGAAGGCGCTATACGT-1	1	100	214	10661	18767	1	0	0	1	1	0	8	3	0	6	5
AGAAGGCGGTGCCGCT-1	1	18	132	1096	13587	27	0	1	8	5	1	70	1	0	6	15
AGAAGGTAATAGATGT-1	1	43	181	4056	16759	4	0	0	0	0	0	1	1	1	0	14
AGAAGGTAGATAGACC-1	1	89	3	9009	4800	2	0	0	0	0	0	3	17	0	8	10
AGAAGGTCACAGTGTT-1	1	101	1	10383	4629	8	0	0	0	0	0	8	4	0	9	9
AGAAGGTCGACCGGCA-1	1	79	133	8100	13459	1	0	0	0	0	0	1	1	0	0	8
AGAATAACAGTTGACA-1	1	45	131	4193	13434	41	2	0	0	0	0	45	0	0	20	1
AGAATAACTTAGCCTG-1	1	65	115	6460	12309	5	0	0	2	0	0	1	0	0	4	7
AGAATATTCCTGAGAC-1	1	51	57	4746	8505	2	0	0	1	1	0	1	28	0	10	3
AGAATCTGGTTCCATC-1	1	110	182	11750	16611	8	0	0	3	0	0	5	10	0	5	3
AGAATCTTCAGTGGCG-1	1	71	191	7289	17333	2	0	0	0	0	0	4	0	0	3	4
AGAATTACAGCTGTTC-1	1	52	18	4789	5913	7	1	0	0	0	0	4	25	0	10	3
AGAATTCTGAGCTTAT-1	1	42	10	3627	5414	1	0	0	1	0	0	8	28	1	11	3
AGACAACGACAATGTC-1	1	53	119	5090	12613	24	1	0	1	3	0	27	0	0	11	1
AGACAACGACTAGTAA-1	1	88	130	9129	13231	2	0	0	0	0	0	1	31	0	2	2
AGACAACGAGACTCGT-1	1	46	182	4403	16815	0	0	0	0	0	0	4	2	0	3	9
AGACAACGCATCAGCT-1	1	70	152	7103	14748	2	0	0	0	0	0	0	23	0	6	2
AGACAAGAATGCCATC-1	1	83	11	8335	5350	9	0	0	2	1	0	15	9	0	8	3
AGACAAGGAATTCACC-1	1	48	64	4415	8979	11	0	0	2	2	0	7	17	0	15	3
AGACAGGCTTCGAGTG-1	1	102	188	10843	17035	4	0	0	0	1	0	2	11	0	5	5
AGACATTACCGAGTAG-1	1	101	217	10781	18963	4	0	0	0	0	0	0	4	0	5	7
AGACCACTGCATTGTT-1	1	95	201	10062	17920	0	0	0	0	0	0	2	2	0	4	4
AGACCGACAAGGCGTA-1	1	108	128	11421	13034	4	0	0	0	0	0	3	34	0	12	6
AGACCGAGAACAATGA-1	1	29	127	2349	13220	46	1	4	3	0	1	135	2	0	25	1
AGACCGAGAATCCTTG-1	1	98	52	10133	8023	1	0	0	1	0	0	0	18	0	7	2
AGACCGAGCTGTATGG-1	1	66	204	6739	18212	9	0	0	0	0	0	7	0	0	9	5
AGACCGAGTTAGCTCC-1	1	25	207	2037	18541	13	0	0	0	3	0	6	0	0	7	9
AGACCGATAGCCGCAT-1	1	82	200	8569	17895	7	0	0	0	1	0	1	1	0	0	4
AGACCGCAAGGAGCGT-1	1	72	116	7266	12353	1	0	0	0	0	0	0	0	0	3	8
AGACCGGACTTCTGAG-1	1	30	130	2470	13416	31	0	0	1	1	0	43	0	1	5	1
AGACCGGATGTCAACG-1	1	124	0	13022	4489	1	0	1	0	0	0	14	10	0	4	7
AGACCGGTATCTTCAC-1	1	23	23	1469	6338	1	0	0	0	3	0	1	3	0	4	5
AGACCGGTTCACCTAA-1	1	122	62	12907	8610	3	0	0	0	0	0	2	33	0	7	2
AGACCGTACTAAGCCG-1	1	17	149	1012	14718	18	1	1	1	4	2	30	0	0	6	15
AGACCGTAGTTGCAAC-1	1	61	75	5927	9667	12	0	0	0	0	0	6	2	0	12	3
AGACCGTATCCATAAC-1	1	71	125	7167	12953	2	0	0	0	0	0	0	1	0	2	8
AGACCGTATTGGTGAT-1	1	115	213	12381	18653	2	0	0	1	1	0	4	2	0	5	5
AGACCGTGCGTTACCG-1	1	25	109	1857	12038	21	3	0	0	0	1	51	0	0	3	1
AGACCTATGTACATCG-1	1	50	80	4674	10034	19	1	0	3	1	0	11	1	0	17	3
AGACCTCAGGTCGAGG-1	1	48	106	4492	11766	28	0	0	2	0	0	27	7	0	17	1
AGACCTCATCTGGTTC-1	1	94	140	9836	13875	5	1	0	0	0	0	2	7	0	4	7
AGACCTCCAGCACTAA-1	1	105	93	11011	10721	3	0	0	0	0	1	3	66	0	25	6
AGACCTCCGCGGAGAT-1	1	47	41	4257	7456	1	0	0	2	0	1	6	59	1	15	3
AGACCTCCTTAAGCAA-1	1	76	186	7854	16985	9	0	0	0	0	0	8	0	0	7	5
AGACCTGCTAATACGC-1	1	67	37	6546	7126	3	0	0	0	0	0	3	3	0	1	8
AGACCTGGTAGCGTGA-1	1	33	193	2930	17587	5	0	1	3	0	0	9	0	1	4	13
AGACCTTCACCAATGG-1	1	102	222	10905	19291	10	0	1	1	1	0	14	1	0	13	5
AGACCTTCTGCGTTGC-1	1	71	15	6964	5654	2	0	0	0	0	0	4	10	0	6	10
AGACCTTGTTCACGGA-1	1	46	152	4347	14825	43	0	0	3	2	0	59	2	0	25	1
AGACGACATGGTATCT-1	1	93	185	9803	16865	8	0	0	0	3	0	13	0	0	11	12
AGACGCTCACGACAGA-1	1	106	112	11162	11979	3	0	0	0	0	0	0	5	0	7	7
AGACGCTCCAGCGATT-1	1	20	26	1130	6546	4	0	0	0	0	0	1	0	0	1	8
AGACGGAACAATGAGG-1	1	97	69	10049	9154	1	0	0	0	0	0	0	16	0	9	2
AGACGGCTCCTTACTT-1	1	106	148	11228	14368	1	0	0	0	0	0	4	29	0	13	6
AGACGGTTATGACTCA-1	1	96	146	10076	14267	2	0	0	0	0	0	4	3	0	5	11
AGACGTGCAATCCTAA-1	1	58	34	5508	6956	4	2	0	0	0	0	0	57	0	20	3
AGACTACACTTCGCTG-1	1	92	50	9440	7909	1	0	0	0	0	0	0	7	0	6	11
AGACTACATAGCTAAT-1	1	29	3	2121	4991	6	0	0	2	0	0	8	0	0	2	7
AGACTAGGCACTGTAT-1	1	25	43	1735	7658	2	0	0	0	0	0	6	1	0	4	9
AGACTCACCGGCATCC-1	1	121	223	13088	19297	9	0	0	0	0	0	4	15	0	8	5
AGACTCACTATTCTCC-1	1	102	86	10655	10266	4	0	0	1	0	0	1	26	0	12	2
AGACTCCAATCGAGAT-1	1	29	157	2404	15211	7	0	0	1	0	0	15	0	0	5	9
AGACTCCACGGTAGTG-1	1	15	109	709	12070	6	0	0	1	0	0	24	0	0	4	15
AGACTCCAGAGGCCGG-1	1	55	171	5415	16057	0	0	0	0	0	0	7	2	1	2	9
AGACTCCAGCTGTCCT-1	1	92	190	9698	17200	17	0	0	1	1	0	9	1	0	12	5
AGACTCCATCCACCTT-1	1	101	143	10644	14052	1	0	0	0	1	0	2	3	0	1	11
AGACTCCGGCCGCTAT-1	1	18	74	989	9738	7	0	0	2	0	0	9	2	0	4	9
AGACTCCGTGATCGGA-1	1	75	105	7589	11613	0	0	0	0	0	0	0	3	0	1	8
AGACTCCGTGCTGTCG-1	1	51	139	4897	13946	19	0	0	0	0	0	14	0	0	9	1
AGACTCCTATCCTATC-1	1	104	74	10862	9464	2	0	0	0	0	0	1	14	0	5	2
AGACTCCTCGCTTAGG-1	1	90	16	9148	5659	7	0	0	0	0	0	4	12	1	10	2
AGACTCCTGCCGTGTA-1	1	23	137	1679	13903	71	0	12	5	5	4	177	0	0	15	1
AGACTCGCAATGACCA-1	1	110	120	11636	12497	1	1	0	0	0	0	1	21	0	7	2
AGACTCGCACCTAATG-1	1	79	17	7886	5761	4	0	0	1	0	0	9	10	1	10	10
AGACTCTACGTCTTGC-1	1	75	125	7626	12941	1	0	0	0	0	0	0	1	0	0	8
AGACTCTATGAGGTTA-1	1	37	71	3164	9478	8	1	1	0	1	0	10	8	0	14	3
AGACTCTGATGCTAGA-1	1	119	15	12475	5501	2	0	0	0	0	0	6	64	0	22	6
AGACTGCGAGATCTAG-1	1	28	156	2288	15148	5	0	0	1	1	0	13	2	0	8	9
AGACTGCGCCACGGCT-1	1	104	108	10925	11720	3	0	0	0	0	0	1	6	0	1	11
AGACTGGTTATCGGCG-1	1	33	123	2801	12942	23	0	3	2	4	1	70	2	0	20	1
AGACTGTAGCTACTCC-1	1	71	201	7307	17997	9	0	0	0	1	0	9	0	0	5	5
AGACTGTCTGAGCGTG-1	1	65	191	6600	17352	18	0	0	1	0	0	12	0	0	13	12
AGACTGTTGGTCAATT-1	1	117	119	12437	12409	5	1	0	0	1	0	1	9	0	10	2
AGACTTCCTAGTAATG-1	1	115	31	12045	6575	16	0	0	0	0	0	3	45	0	28	6
AGACTTCCTGAGACCG-1	1	123	213	13299	18627	2	0	0	0	0	0	0	0	0	1	4
AGACTTCTCGTTAGCT-1	1	33	219	2978	19312	6	0	0	1	0	0	3	3	0	9	9
AGACTTGGACTCTACT-1	1	109	197	11662	17610	6	1	0	0	1	0	7	2	0	6	12
AGATAACACGGTATAA-1	1	89	175	9326	16214	24	0	0	1	1	0	47	2	0	34	12
AGATAACTCAACTGGT-1	1	87	209	9159	18477	5	0	0	0	0	0	1	1	0	7	14
AGATAACTCAGACTTC-1	1	18	48	941	8013	3	0	0	0	0	0	1	0	0	5	8
AGATAACTTACGGAGC-1	1	33	71	2705	9491	20	0	0	0	1	0	17	3	0	2	1
AGATAAGCGTCATAAC-1	1	28	180	2333	16740	16	0	0	0	1	1	27	4	0	23	1
AGATAAGCTCACTACA-1	1	127	127	13600	12908	4	0	0	0	0	0	0	15	0	7	6
AGATAAGGCCGCATTC-1	1	90	118	9336	12428	5	0	0	0	1	0	10	13	0	10	6
AGATAAGTCCTTGAAT-1	1	32	22	2501	6243	2	1	0	2	0	0	23	8	0	8	10
AGATAAGTGAGTGGTA-1	1	63	207	6400	18420	4	0	0	0	0	0	1	0	0	1	4
AGATAATGCGAGGTCC-1	1	50	74	4663	9636	8	0	0	1	0	0	0	1	0	6	7
AGATACAAGGTAACCT-1	1	95	197	10055	17655	10	0	0	1	3	0	34	0	1	15	12
AGATACAATGTCTACC-1	1	58	20	5482	6027	3	1	0	1	0	0	6	29	0	13	3
AGATACGCCATATGAT-1	1	87	55	8875	8257	2	0	0	0	0	0	1	21	0	7	2
AGATACGCGGCCATGC-1	1	113	83	11911	10032	3	0	0	0	0	0	4	29	0	7	2
AGATACGCTTAATTAA-1	1	69	5	6716	4996	1	0	1	1	0	0	2	11	0	4	14
AGATACGGTGGCCAGG-1	1	47	183	4519	16879	3	0	1	0	0	0	8	1	0	2	9
AGATACTCAGAACTAT-1	1	61	83	5942	10198	21	1	0	2	3	0	16	1	0	21	12
AGATAGATAACGATAC-1	1	114	10	11892	5185	1	0	0	0	0	0	1	12	0	3	7
AGATAGCGAGCTTCTA-1	1	36	80	3067	10079	16	1	0	1	0	0	18	1	0	3	9
AGATAGGTCTTAGGTC-1	1	117	103	12407	11347	3	0	0	0	0	0	2	37	0	13	6
AGATCAAGGATGAGAT-1	1	86	32	8718	6734	4	0	0	0	0	1	2	0	0	12	8
AGATCAGCCAGGACCA-1	1	66	134	6610	13566	3	0	0	0	0	0	0	3	0	5	4
AGATCCTGCTTGGCTA-1	1	92	26	9396	6317	2	0	0	0	0	0	0	0	0	0	8
AGATCGGACAATTCTA-1	1	112	10	11663	5191	4	0	1	0	0	0	2	17	1	6	10
AGATCGGATTGGTTCG-1	1	40	166	3684	15773	23	1	0	1	2	0	12	2	0	13	1
AGATCTAAGATCTATC-1	1	37	143	3297	14256	46	1	1	1	2	1	66	0	0	19	1
AGATCTACAATATGCT-1	1	56	64	5333	8953	5	0	0	0	0	0	0	4	0	7	10
AGATCTACATTCGTTC-1	1	112	68	11770	9040	3	0	0	0	0	0	2	10	0	2	2
AGATCTACTGATTCCA-1	1	126	216	13650	18817	2	0	0	0	0	0	1	0	0	1	14
AGATCTATAAGGCTTC-1	1	15	63	624	9017	13	0	0	0	1	0	25	7	0	7	9
AGATCTCCACCGGTCC-1	1	58	200	5813	17972	15	1	0	0	0	0	6	8	0	20	12
AGATCTCCTTACTATC-1	1	25	81	1805	10180	24	0	5	1	1	3	116	3	0	23	1
AGATCTCCTTATCCGG-1	1	66	182	6699	16752	2	0	0	0	0	0	2	1	1	3	5
AGATCTCGAAGCGTTG-1	1	107	183	11407	16687	1	0	0	0	1	0	0	3	0	0	14
AGATCTGCGATCACCT-1	1	87	207	9155	18344	20	0	0	0	0	0	20	6	1	13	12
AGATCTGCTCAATAGG-1	1	74	6	7293	5047	1	0	0	0	0	0	6	19	0	4	10
AGATCTTAATAGTCAG-1	1	113	167	12066	15607	17	1	0	0	0	0	6	6	0	21	12
AGATGAACAGTATTGC-1	1	97	81	10071	9951	2	0	0	0	0	0	0	20	0	6	2
AGATGAAGGTAATCTA-1	1	90	154	9402	14817	8	0	0	0	0	0	16	6	0	11	12
AGATGAATCTACTGTC-1	1	22	164	1614	15698	23	1	2	1	2	0	37	0	0	10	1
AGATGACATATGCCTA-1	1	69	71	6838	9376	3	0	0	0	0	0	2	3	0	2	8
AGATGACATCAGGACA-1	1	106	86	11114	10254	3	0	0	1	0	0	2	42	0	18	6
AGATGAGCAACAGCGG-1	1	117	223	12629	19310	11	0	0	0	0	0	12	9	0	8	7
AGATGAGCTCATAGTT-1	1	55	31	5157	6766	0	0	0	0	0	0	1	11	2	10	10
AGATGAGGCTACGGCG-1	1	94	120	9799	12548	8	0	0	0	1	0	12	17	0	15	6
AGATGAGGTCGTGATA-1	1	111	15	11556	5526	0	0	0	0	0	0	2	9	0	2	7
AGATGAGGTGCGAGCT-1	1	44	106	4033	11779	21	0	0	0	0	0	40	0	0	2	1
AGATGATTGATGACTC-1	1	22	140	1570	14105	35	0	2	5	2	2	95	0	0	10	1
AGATGCAACACGATGC-1	1	77	215	8022	18907	2	0	0	0	0	0	1	4	0	2	4
AGATGCCATCTTGATG-1	1	61	91	5956	10729	4	0	0	0	0	0	3	1	0	1	4
AGATGCGAATTCGCCT-1	1	93	221	9870	19254	4	0	0	1	0	0	4	4	0	6	5
AGATGCGTTAGTCTTA-1	1	72	32	7111	6779	3	0	0	0	0	0	0	5	0	6	7
AGATGGCGTAACCAGA-1	1	84	56	8533	8333	3	0	0	0	0	0	0	26	0	5	2
AGATGGTCTGGTCTGC-1	1	73	21	7205	6045	0	0	0	1	0	0	2	24	0	13	3
AGATGGTGCTTAATTA-1	1	59	11	5579	5427	4	0	0	0	0	0	11	23	0	12	3
AGATGGTGTCTAGTCT-1	1	38	78	3293	9940	6	0	1	0	1	0	12	1	0	7	10
AGATGTACCGATTGGT-1	1	61	167	6096	15772	4	1	0	0	0	0	2	4	0	12	3
AGATGTAGATCGAACT-1	1	89	181	9337	16612	8	0	0	0	0	0	9	3	0	3	5
AGATGTGAAGACAACG-1	1	110	180	11746	16479	2	0	0	0	0	0	2	10	0	4	11
AGATGTGACCTGCTAA-1	1	83	97	8493	11057	4	0	0	0	0	0	0	12	1	2	7
AGATGTGATGGTAGTC-1	1	84	106	8625	11651	3	1	0	0	0	0	2	19	1	6	2
AGATGTGCTCCTGGAC-1	1	34	92	2859	10881	15	1	6	2	1	1	56	5	0	12	1
AGATTACATTCACTAC-1	1	48	40	4371	7386	2	1	0	1	0	0	5	22	0	11	3
AGATTAGCTCGGCCAT-1	1	127	9	13382	5077	3	0	0	1	0	0	3	2	0	2	8
AGATTCTTCATACATC-1	1	57	165	5633	15652	10	0	0	0	0	0	6	1	0	7	5
AGATTGGCAAGCAACT-1	1	114	84	12029	10095	3	0	0	0	0	0	0	64	0	23	6
AGATTGGCATTCACGC-1	1	117	37	12286	6967	4	0	0	0	0	0	1	15	0	1	11
AGCAACGGACGTTGCA-1	1	69	97	6886	11102	2	0	0	0	0	0	2	3	0	0	8
AGCAACGTTCGCTACC-1	1	117	39	12289	7100	7	0	0	0	0	0	1	15	0	5	3
AGCAAGAATCATCCTA-1	1	51	3	4646	4921	3	0	0	1	0	0	9	35	0	12	3
AGCAAGGTTGGTATCT-1	1	78	46	7826	7689	6	0	0	0	1	0	1	2	0	2	7
AGCAAGTCGCAACTCC-1	1	30	10	2249	5453	12	0	3	7	1	1	18	1	1	8	1
AGCAATACAGCACGCT-1	1	98	222	10446	19304	7	0	0	0	1	0	2	3	0	5	9
AGCAATCCACAGGAAT-1	1	117	187	12562	16921	2	0	0	0	0	0	7	21	0	18	12
AGCACCAACTGCAAGA-1	1	34	44	2771	7696	3	0	0	0	0	0	1	7	0	4	10
AGCACGATAGTGAGGT-1	1	56	50	5307	8024	5	2	0	1	0	0	1	6	0	6	10
AGCACGATCCGACGAG-1	1	35	111	3008	12139	30	0	1	1	1	1	77	1	0	10	1
AGCACGCCTTACCTGA-1	1	83	141	8574	13977	1	0	0	0	0	0	1	3	0	2	11
AGCACGCTCCGCAGCT-1	1	100	150	10543	14520	8	0	0	0	0	0	2	9	0	3	2
AGCACGCTGCAGCCAT-1	1	63	179	6348	16562	8	0	0	2	3	0	12	8	0	6	13
AGCACGCTGTGGTCTG-1	1	57	43	5409	7556	0	0	0	0	0	0	1	10	0	9	10
AGCACGGATTGACAGC-1	1	115	221	12395	19184	2	0	0	0	1	0	0	1	0	2	7
AGCACGTGAGTGCCAG-1	1	67	199	6844	17877	13	0	0	0	0	0	7	0	0	8	12
AGCACGTGGTATGAAC-1	1	41	189	3841	17296	1	0	1	0	0	0	4	1	0	2	9
AGCACTAACTTAGACA-1	1	16	164	925	15717	67	1	0	6	3	3	88	4	0	23	1
AGCACTAAGATTCTCG-1	1	112	142	11906	13951	9	0	0	0	1	0	10	23	0	14	2
AGCACTGAAGGTAGCA-1	1	34	108	2889	11943	29	1	4	1	2	1	35	1	1	6	1
AGCACTTCAACCACTA-1	1	97	119	10141	12472	8	0	0	1	0	0	2	27	0	9	6
AGCACTTCCTGAGGAC-1	1	99	75	10289	9546	3	1	0	0	0	0	1	23	0	21	6
AGCAGACTGCAGTCCG-1	1	82	184	8539	16833	26	1	0	1	3	0	38	0	0	16	12
AGCAGGAGTGACCAGT-1	1	106	22	10996	6007	2	1	0	0	1	0	3	20	0	10	10
AGCAGGCATCGTTGCT-1	1	39	85	3420	10401	12	1	2	0	1	0	21	0	0	5	9
AGCAGGCCAATTCTCA-1	1	51	21	4679	6116	3	0	0	0	1	0	2	28	0	11	3
AGCAGGCCGTCAGTAC-1	1	73	87	7327	10425	1	0	0	0	0	0	0	3	0	0	11
AGCAGGCCTGTCGATG-1	1	15	129	745	13397	38	0	6	9	4	0	86	3	0	11	15
AGCAGGCCTTGTCGAC-1	1	110	202	11787	17939	1	0	0	0	0	0	1	2	0	3	5
AGCAGGCGTCGCAATA-1	1	92	124	9577	12820	0	0	0	0	0	0	1	11	0	3	2
AGCAGGTATCCGCAAT-1	1	70	162	7121	15412	3	0	0	1	0	0	2	19	0	7	2
AGCAGGTGTATGGTTA-1	1	84	16	8459	5679	1	0	0	1	1	0	10	12	0	30	3
AGCAGGTGTTGGACAA-1	1	92	24	9392	6184	2	0	0	0	0	0	0	1	0	1	8
AGCATACACTCGTCGG-1	1	27	103	2075	11634	34	0	3	0	1	2	82	2	0	13	1
AGCATCAATACGCCGA-1	1	36	14	2945	5699	1	0	0	3	0	0	17	16	0	12	3
AGCATCACGGCTAAGG-1	1	96	158	10099	15063	17	0	0	0	3	0	13	4	1	14	12
AGCATGAGATCTCGCC-1	1	122	148	13065	14317	6	0	0	0	0	0	1	18	0	12	2
AGCATGAGATGTGATT-1	1	100	136	10517	13591	0	0	0	0	0	0	1	6	0	1	11
AGCATTGTCGAATAGA-1	1	16	112	830	12266	20	0	3	1	2	0	46	3	0	3	15
AGCCACAGAACTCACG-1	1	104	84	10881	10127	2	0	0	0	0	0	0	32	0	13	2
AGCCACTGCTTAGATT-1	1	77	17	7657	5767	4	0	0	0	0	0	12	11	0	17	3
AGCCAGACGTTAGCCT-1	1	76	32	7570	6766	3	2	0	2	0	0	2	7	0	12	3
AGCCAGATAGGCGTGA-1	1	60	80	5822	10002	6	0	0	1	1	0	4	4	0	6	5
AGCCAGATCTAATTAT-1	1	88	48	8977	7789	3	0	0	1	0	0	0	15	0	6	11
AGCCAGCCAGTTGCAA-1	1	117	171	12533	15859	17	0	0	0	2	0	18	5	0	11	12
AGCCAGCGACCAAGTT-1	1	79	211	8244	18635	4	0	0	0	0	0	1	5	0	3	5
AGCCAGCGGCGAATCG-1	1	48	54	4396	8315	4	0	0	0	0	0	2	5	0	4	10
AGCCAGGACTTACGAC-1	1	99	63	10267	8750	3	0	0	0	0	0	1	3	0	4	7
AGCCAGGATGACAATT-1	1	38	152	3429	14850	35	1	0	1	2	4	51	1	0	17	1
AGCCAGTAGACAACCT-1	1	92	22	9389	6051	3	0	0	0	0	0	1	2	0	9	8
AGCCAGTCACCATAGA-1	1	55	61	5212	8757	8	0	0	0	0	0	0	7	0	9	10
AGCCAGTCACTCTGCC-1	1	54	116	5199	12410	13	0	0	0	0	0	4	1	0	7	5
AGCCAGTCGATGCTAG-1	1	85	57	8649	8396	1	0	0	2	0	0	2	6	0	4	11
AGCCAGTTCTGCCGGC-1	1	87	101	8960	11310	4	0	0	0	0	0	1	22	1	16	6
AGCCATAACTTAATGG-1	1	47	119	4401	12632	49	0	1	0	6	3	74	1	0	21	1
AGCCATACGCACTAGC-1	1	88	68	9014	9117	1	0	0	0	0	0	3	18	0	6	2
AGCCATACGGATGCGT-1	1	70	100	7007	11297	1	0	0	0	0	0	1	2	0	3	4
AGCCATACTATCCGCC-1	1	94	36	9644	6974	4	0	0	0	0	0	0	1	0	0	8
AGCCATCCGATGCATC-1	1	92	104	9540	11493	5	0	0	1	0	0	3	4	0	3	8
AGCCATCGTATTACGG-1	1	21	203	1571	18289	2	0	0	1	0	0	5	0	0	1	4
AGCCATCTACCGTCTA-1	1	58	14	5471	5629	4	0	1	0	0	0	7	28	0	12	3
AGCCATCTTGCAGCGG-1	1	116	88	12266	10355	2	0	0	0	0	0	0	20	0	20	2
AGCCATGTCGCATGGT-1	1	64	52	6230	8131	5	0	0	1	0	0	0	3	0	3	7
AGCCATGTTAATTATC-1	1	42	196	3969	17757	3	0	0	0	0	0	1	0	0	2	9
AGCCATTCCAACAGTT-1	1	109	123	11526	12699	6	1	0	0	0	0	5	72	0	17	6
AGCCGAATGACCTCGT-1	1	33	145	2841	14402	44	0	0	0	6	2	58	0	0	19	1
AGCCGATGAGTGGTGC-1	1	24	102	1730	11577	39	1	3	6	2	0	101	1	0	8	1
AGCCGCTCAAGTCTTG-1	1	87	95	8949	10911	3	0	0	0	0	0	2	8	0	3	11
AGCCGCTTGATCAACT-1	1	92	166	9654	15607	8	0	0	0	1	0	1	12	0	5	12
AGCCGGATGGAGAATA-1	1	50	50	4619	8043	1	0	0	0	0	0	0	15	0	5	10
AGCCGGCTGACTGATG-1	1	62	70	6033	9332	5	1	0	1	1	0	1	5	1	3	3
AGCCGGTAGCCTACAA-1	1	80	158	8262	15114	4	0	0	0	0	0	1	2	0	0	7
AGCCGTAATGTAGATT-1	1	66	106	6559	11708	4	0	0	0	1	0	1	2	0	0	7
AGCCGTACATAAGCGA-1	1	91	219	9636	19127	2	0	0	0	0	0	5	3	0	4	5
AGCCGTACCATTCGAT-1	1	36	46	3004	7822	1	0	0	0	0	0	2	9	0	1	10
AGCCGTACTCGGTGTC-1	1	48	156	4584	15084	34	0	1	3	4	0	32	0	0	9	1
AGCCGTATAACAGCTT-1	1	57	191	5681	17378	6	0	1	1	0	0	11	2	0	5	13
AGCCGTATAATTGTGC-1	1	38	194	3506	17637	3	2	0	1	1	0	7	6	1	6	13
AGCCGTATCCTCCGTG-1	1	52	192	5110	17460	6	0	0	0	0	0	4	0	0	2	5
AGCCGTGACAAGGACG-1	1	28	210	2388	18731	1	0	0	0	0	0	4	4	0	1	9
AGCCGTGATGTCATAG-1	1	67	43	6557	7525	6	0	0	1	0	0	0	2	0	1	5
AGCCTAAGTAGCACTG-1	1	22	182	1647	16892	10	0	0	1	0	0	16	0	0	4	9
AGCCTCAATAGCGTGG-1	1	102	140	10754	13850	4	0	0	0	0	0	1	5	0	1	11
AGCCTCAGGAAGCATG-1	1	22	50	1404	8132	1	0	0	1	0	0	3	5	0	4	9
AGCCTCAGTATGGACC-1	1	79	7	7868	5097	3	0	2	1	0	0	11	24	1	15	3
AGCCTCATTCGTTGAG-1	1	96	102	9995	11347	4	0	0	0	0	0	1	0	0	1	8
AGCCTCCAAGGCCTGT-1	1	120	92	12732	10607	0	0	0	0	0	0	0	12	0	7	11
AGCCTCCAGGTGACTG-1	1	51	133	4886	13548	2	0	0	0	1	0	2	1	1	2	14
AGCCTCCATGAGGACT-1	1	76	24	7556	6235	5	0	0	0	0	0	5	4	0	6	10
AGCCTCCGCACCATGG-1	1	74	72	7414	9427	1	0	0	0	0	0	0	3	0	3	4
AGCCTCCGTCTGAGGC-1	1	126	68	13377	8995	5	0	0	0	0	0	0	16	0	8	2
AGCCTCGAATCCGTCC-1	1	53	1	4872	4782	4	0	0	2	0	0	10	32	0	17	3
AGCCTCGAGCATACCT-1	1	66	38	6433	7196	1	0	0	0	0	0	3	6	0	2	7
AGCCTCGCTAGCTGCC-1	1	22	118	1529	12645	6	1	0	0	0	0	11	1	0	0	9
AGCCTCGCTGTACACC-1	1	36	128	3155	13264	7	0	2	0	0	0	13	0	1	1	1
AGCCTCGGTAATCCAA-1	1	32	4	2467	5048	6	0	0	2	0	0	9	3	0	1	14
AGCCTCGTCCTATGTC-1	1	54	150	5262	14666	51	0	1	3	4	0	48	1	0	17	1
AGCCTCTAACAGTTCA-1	1	60	166	5980	15709	12	0	0	1	0	0	5	17	0	9	12
AGCCTCTGCAGACGTG-1	1	31	153	2627	14939	21	0	1	0	1	2	36	16	0	13	3
AGCCTCTGGATAGTGC-1	1	39	111	3468	12126	20	0	2	3	1	0	27	0	1	6	1
AGCCTCTGGCATCTCG-1	1	106	194	11313	17421	3	0	0	0	0	0	1	0	0	5	4
AGCGAACGTCTGAAGT-1	1	93	89	9626	10494	1	0	0	0	0	0	0	10	0	1	11
AGCGAAGATACGGCGA-1	1	77	141	7885	13996	4	0	0	0	0	0	1	3	0	2	8
AGCGACAACCAGCGGA-1	1	82	26	8248	6349	8	0	1	0	0	0	6	6	0	6	10
AGCGACAGAATGAGCC-1	1	88	66	9011	8984	1	1	0	0	0	0	0	18	0	4	2
AGCGACAGGAGTCAAT-1	1	110	114	11625	12099	2	0	0	0	0	0	3	41	0	13	6
AGCGACATCCGCAGAC-1	1	118	54	12433	8092	3	0	0	0	0	0	2	48	0	9	2
AGCGACATCTGGTTCC-1	1	108	160	11480	15158	4	1	0	0	0	0	1	13	0	6	2
AGCGACATGGTGATCG-1	1	52	106	4951	11753	6	1	0	0	1	0	4	15	1	18	3
AGCGACCGTCAGTTCC-1	1	123	163	13207	15309	4	0	0	0	0	0	2	2	0	8	12
AGCGACCGTGTAACCG-1	1	54	8	5000	5243	0	0	1	0	1	0	0	15	0	7	10
AGCGACGCAAGCTGAT-1	1	68	94	6766	10906	1	0	0	0	0	0	0	1	0	1	8
AGCGACGCAGCGTCGC-1	1	110	104	11606	11435	0	1	0	0	0	0	1	9	0	2	2
AGCGACGCCTATAGAA-1	1	39	45	3346	7747	1	1	0	0	0	0	3	25	0	14	3
AGCGACGCTATTAATC-1	1	65	221	6655	19343	26	0	1	3	4	0	38	2	0	20	12
AGCGACGGTACCTCAC-1	1	107	27	11119	6335	2	0	0	0	0	0	2	14	0	11	10
AGCGACGGTATCGTGA-1	1	26	18	1804	5996	3	0	0	0	0	0	2	0	0	2	8
AGCGACTACATCCTAT-1	1	127	25	13412	6139	3	0	0	0	0	0	0	12	1	5	7
AGCGACTGCCAACCGT-1	1	47	193	4537	17542	4	0	0	2	0	0	13	0	0	5	5
AGCGACTGTTCACTCG-1	1	37	1	3035	4833	3	0	1	4	0	0	11	17	0	14	3
AGCGAGCAATGGCGGT-1	1	120	170	12876	15783	11	0	0	0	0	0	8	7	0	13	12
AGCGAGCCTGTCACTC-1	1	66	186	6706	17017	9	0	0	0	3	0	20	17	0	30	12
AGCGAGTTACGTACCT-1	1	66	122	6588	12770	2	0	0	0	0	0	0	0	0	1	4
AGCGAGTTACTAGCTG-1	1	61	9	5805	5287	8	0	0	0	0	0	12	29	1	16	3
AGCGCACTCATGTCTT-1	1	29	67	2238	9238	21	0	2	3	2	0	22	1	1	8	15
AGCGCCACGGAGGCTA-1	1	47	87	4342	10508	13	0	0	0	3	0	17	1	0	9	1
AGCGCTACTTCCGCTG-1	1	104	148	10999	14374	7	1	0	0	0	0	6	4	0	5	2
AGCGCTAGCATCGAAT-1	1	109	73	11434	9381	2	0	0	0	0	0	0	28	1	10	2
AGCGCTTACCGTGCTG-1	1	32	20	2497	6110	2	0	1	0	0	0	29	14	0	8	3
AGCGCTTGCGTGAAGG-1	1	27	155	2171	15084	23	0	0	1	1	0	29	3	0	3	1
AGCGGAAGTTCGATTA-1	1	43	199	4089	17953	2	1	0	0	1	0	4	2	0	5	9
AGCGGAATTCAGTACA-1	1	28	212	2391	18864	1	0	1	3	2	0	5	0	1	8	13
AGCGGAGTGGCCGTCC-1	1	78	130	7981	13263	2	0	0	1	0	0	0	13	0	1	6
AGCGGATGAGACCGCT-1	1	34	166	2996	15792	10	0	0	1	0	0	11	0	0	5	1
AGCGGATGTCGCGGAT-1	1	51	191	4993	17397	13	0	0	1	0	0	15	1	0	8	13
AGCGGCCTACAATGAC-1	1	84	42	8507	7404	5	0	0	0	0	0	2	13	2	7	2
AGCGGTACCAGGAACG-1	1	14	112	600	12272	26	2	2	5	4	1	52	2	0	5	15
AGCGGTACGTGGCGCT-1	1	125	171	13451	15834	7	0	0	0	2	0	3	1	0	7	12
AGCGGTCCTCTTCACT-1	1	23	21	1465	6205	1	0	0	0	0	0	5	1	0	1	8
AGCGGTCTCACGACTC-1	1	25	67	1779	9251	9	0	0	0	0	1	25	6	0	6	9
AGCGGTCTGCCGGTGC-1	1	97	143	10185	14065	0	0	0	0	0	0	2	11	0	4	11
AGCGGTCTTGCCTGCA-1	1	67	197	6840	17744	5	0	0	1	1	0	2	2	0	8	5
AGCGGTGACACGTAAT-1	1	27	211	2274	18801	2	0	2	1	0	0	4	0	0	8	9
AGCGGTGCGAACGCGT-1	1	30	32	2289	6912	3	0	0	6	1	0	10	1	0	4	15
AGCGGTGCTGGTAATA-1	1	59	217	5959	19097	4	0	0	0	1	0	8	1	0	5	13
AGCGGTGGAGTTGGCC-1	1	73	91	7334	10691	1	0	0	0	0	0	0	6	0	1	4
AGCGGTTACGTACTCC-1	1	112	152	11924	14614	1	1	0	1	0	0	5	25	0	26	6
AGCGGTTAGTTCGCAT-1	1	36	76	3059	9813	20	0	0	3	0	0	25	2	0	11	3
AGCGGTTCGCTCGGCA-1	1	60	150	5951	14647	4	0	0	0	0	0	2	15	0	2	11
AGCGGTTCTTGGTTGT-1	1	102	160	10791	15177	19	1	0	0	3	0	8	16	0	15	12
AGCGTGATGCGATGCA-1	1	30	176	2555	16468	35	0	0	1	1	0	31	2	0	11	1
AGCGTGATTCACCTGA-1	1	31	1	2346	4852	4	0	0	2	0	0	9	6	1	3	7
AGCGTGCGACCTAGAC-1	1	119	17	12479	5633	0	0	0	0	0	0	0	11	0	6	7
AGCGTGCGATTAGAGT-1	1	53	193	5226	17523	0	0	0	1	1	0	3	2	0	4	4
AGCGTGCGTAACGCCT-1	1	69	107	6904	11765	3	0	0	0	0	0	1	0	0	0	8
AGCGTGGACACCTCGT-1	1	38	82	3300	10205	10	0	0	1	0	0	12	1	0	6	9
AGCGTGGACTCGCAGA-1	1	126	204	13627	18020	3	0	0	0	0	0	1	10	0	6	5
AGCGTGGAGGCGTGAT-1	1	44	100	4022	11380	44	2	1	4	2	0	74	4	0	22	1
AGCGTGGATAGTATGT-1	1	64	44	6215	7600	0	0	0	0	0	0	1	9	0	5	11
AGCGTGGCGACTCACG-1	1	121	47	12763	7618	7	0	0	0	0	0	0	44	0	11	6
AGCGTGTAACCGTATT-1	1	12	78	308	10022	15	1	9	1	0	1	77	14	0	15	13
AGCGTGTACAGTAACG-1	1	100	8	10281	5097	2	0	0	0	0	0	2	3	0	2	8
AGCGTGTATTAATCCT-1	1	27	67	2009	9245	8	1	0	2	0	1	36	0	0	7	1
AGCGTGTCAAGCGTAA-1	1	105	205	11218	18154	2	0	0	0	0	0	4	0	0	4	5
AGCGTGTCAATGCGGC-1	1	31	129	2582	13346	22	0	0	1	1	1	38	1	0	10	1
AGCGTTACGATCCATT-1	1	71	17	6968	5786	1	0	0	0	1	0	5	15	0	12	10
AGCGTTCCGCGGTGCC-1	1	123	219	13310	19025	3	0	0	0	1	0	4	4	0	4	5
AGCGTTCGTAACTGAC-1	1	49	209	4796	18598	5	0	1	2	0	0	7	0	0	6	13
AGCGTTCTAACCTTCC-1	1	86	58	8766	8459	1	0	0	0	0	0	0	7	0	2	4
AGCGTTCTGGTGGCAT-1	1	37	49	3124	8018	0	0	0	0	0	0	4	29	0	10	3
AGCTACCAGCTACCGC-1	1	91	145	9500	14217	2	0	0	0	0	0	0	7	0	4	11
AGCTACCTGTGGCGTT-1	1	66	192	6717	17415	11	0	0	1	4	0	8	2	0	16	12
AGCTACGTTAATGCAG-1	1	75	13	7420	5508	2	0	0	0	0	0	8	24	0	13	3
AGCTACGTTCACGGTT-1	1	72	174	7373	16202	1	0	0	0	0	0	1	0	0	1	4
AGCTAGCAATACAGCG-1	1	49	45	4494	7715	1	0	0	0	0	0	1	20	1	13	3
AGCTAGCGGCCTGGTA-1	1	63	199	6385	17889	11	0	0	0	3	0	6	0	0	2	5
AGCTAGTTCGTTCCAA-1	1	121	13	12701	5362	5	0	0	0	0	0	2	18	0	10	2
AGCTATACATGTTCGT-1	1	121	137	12929	13590	2	0	0	0	0	0	1	34	0	22	6
AGCTATAGTGACAGTA-1	1	87	39	8845	7195	3	0	0	0	0	0	1	35	0	19	6
AGCTATGCGGAACATA-1	1	97	37	9990	7031	0	0	0	0	0	0	0	12	0	6	2
AGCTCAAGGCATCGAG-1	1	57	19	5364	5964	5	0	0	2	0	0	4	20	0	6	3
AGCTCAATCTATACTC-1	1	42	128	3844	13245	77	0	0	0	8	2	112	1	0	26	1
AGCTCACTTAGACGAT-1	1	97	91	10089	10614	2	0	0	0	0	0	0	13	0	1	11
AGCTCAGAATCAAGTC-1	1	78	102	7929	11405	1	0	0	1	0	0	0	1	0	2	8
AGCTCAGAGTCGGACA-1	1	61	189	6137	17232	3	0	0	0	0	0	1	6	0	7	5
AGCTCAGATACAATGA-1	1	54	178	5314	16525	4	0	0	0	1	0	5	2	0	5	9
AGCTCAGATGAATCAT-1	1	79	55	7956	8283	0	1	0	1	0	0	2	20	0	11	2
AGCTCAGCAACATCAC-1	1	59	147	5830	14451	2	1	0	1	0	0	1	5	0	1	4
AGCTCAGCGAGTGATT-1	1	115	119	12207	12415	2	0	0	0	0	0	4	15	0	1	2
AGCTCAGGCCTTAAGA-1	1	32	202	2832	18187	1	0	0	0	1	0	4	2	0	0	9
AGCTCAGGTGCGCTTC-1	1	98	156	10324	14924	7	0	0	0	2	0	8	12	1	5	2
AGCTCATAGAGCTCGT-1	1	19	81	1116	10199	23	0	5	1	1	3	69	1	1	10	1
AGCTCATCCTGCCTAC-1	1	72	78	7196	9831	1	0	0	0	0	0	0	3	0	1	4
AGCTCATTGCGACGTC-1	1	123	161	13203	15176	7	0	0	0	0	0	3	9	0	6	12
AGCTCATTGGTTAAGT-1	1	82	188	8547	17099	3	0	0	0	0	0	1	2	0	3	4
AGCTCCGGCTTCAACG-1	1	115	173	12307	15998	18	1	0	2	1	0	25	2	0	24	12
AGCTCCGTTCGTCAGG-1	1	47	109	4382	11968	43	0	0	0	1	1	32	2	1	25	1
AGCTCGATGGCATCCA-1	1	26	20	1808	6129	3	0	0	0	0	0	0	2	0	1	8
AGCTCGCCATGTCATC-1	1	126	198	13616	17622	7	0	0	0	0	0	5	17	0	17	3
AGCTGCCGAACGTCTA-1	1	86	76	8799	9654	2	0	0	0	0	0	0	17	1	4	11
AGCTGTACATAGGATG-1	1	125	77	13278	9596	2	0	0	0	0	0	2	48	0	15	6
AGCTGTACATTACCTT-1	1	78	194	8098	17510	10	0	0	1	2	0	7	0	0	6	13
AGCTGTACGGAAGCAC-1	1	58	102	5633	11468	7	0	0	0	2	0	6	2	0	8	5
AGCTGTACGGCGTTCG-1	1	53	107	5067	11816	9	1	0	1	0	0	4	5	0	6	5
AGCTGTCAAGCGCTTG-1	1	55	41	5175	7430	0	0	0	0	0	0	2	14	0	8	10
AGCTGTCAGTCGTTGA-1	1	75	163	7696	15462	1	0	0	0	0	0	0	4	0	1	14
AGCTGTCATGTATGGT-1	1	16	120	844	12797	18	2	2	5	3	0	27	0	0	4	15
AGCTGTCGGCCATCAG-1	1	59	59	5668	8612	8	0	0	0	0	0	0	14	0	7	3
AGCTGTCGTAGTGGTA-1	1	92	20	9385	5919	3	0	0	0	1	0	3	5	0	3	7
AGCTGTCGTTATCCTC-1	1	69	45	6790	7651	1	0	0	0	0	0	1	0	0	1	8
AGCTGTCTACTTCCAG-1	1	17	47	824	7949	0	0	0	0	0	0	0	0	0	3	8
AGCTGTCTAGTAAGTA-1	1	87	1	8775	4674	5	1	1	2	0	0	10	49	0	24	3
AGCTGTGCAATTGAAC-1	1	117	71	12348	9223	5	0	0	0	0	0	2	13	0	8	2
AGCTGTGCAGTGACAT-1	1	57	155	5615	14989	9	0	0	0	0	0	2	0	0	0	4
AGCTGTGCGACAGACG-1	1	56	156	5503	15058	6	1	0	0	0	0	3	0	0	3	14
AGCTGTTGCCGTCGTG-1	1	47	69	4309	9314	2	0	0	0	0	0	4	9	0	8	10
AGCTTCAGATCCATTC-1	1	75	5	7405	4977	5	0	1	2	0	0	14	13	0	8	3
AGCTTCCTTCCAGTAC-1	1	82	48	8289	7808	0	0	0	0	0	0	1	12	0	4	10
AGCTTGGTATCAATGC-1	1	29	155	2401	15078	6	0	0	0	0	0	21	0	0	10	1
AGGAACGCCACGCCTA-1	1	75	197	7759	17718	3	0	0	0	2	0	4	0	0	1	4
AGGAACGCCGCAGGAA-1	1	64	186	6476	17024	9	0	0	0	1	0	8	5	0	6	5
AGGAAGTTCATGAGCG-1	1	37	223	3444	19565	6	0	1	3	2	0	14	2	0	17	9
AGGAATCACCTTGGCA-1	1	24	34	1604	7064	2	0	0	0	0	0	2	1	0	2	4
AGGAATCCGATGGTAT-1	1	24	92	1711	10913	20	0	0	1	3	0	38	0	1	10	15
AGGAATCCTACCAGCA-1	1	110	16	11444	5596	7	0	0	0	0	0	4	61	0	23	6
AGGAATCCTTCGGAGC-1	1	66	184	6702	16884	6	0	0	0	0	0	2	12	0	7	2
AGGAATCGTCACGAAG-1	1	33	101	2760	11482	28	1	1	2	2	1	58	2	0	6	1
AGGAATCGTGAACCAT-1	1	69	183	7044	16809	2	0	0	0	0	0	1	3	0	1	5
AGGAATCGTTCGTTCG-1	1	115	63	12104	8699	1	0	0	0	0	0	0	27	0	7	2
AGGAATGGTAGACGCA-1	1	31	49	2435	8037	2	0	0	0	0	0	4	6	0	4	10
AGGAATTAAGCTCGAT-1	1	31	63	2461	8966	1	0	1	2	0	0	7	0	0	2	9
AGGAATTCACCTGCGT-1	1	87	221	9181	19273	10	0	0	0	0	0	11	3	0	2	5
AGGACACTGTGGAAGA-1	1	79	189	8203	17175	6	0	0	0	0	0	1	0	0	4	4
AGGACATTAGTGGAAC-1	1	105	11	10860	5280	1	0	0	0	0	0	2	25	0	19	3
AGGACCAACCACGATA-1	1	102	94	10669	10797	1	0	0	0	0	0	2	21	0	10	2
AGGACCAAGCCTATCA-1	1	25	179	1986	16683	26	2	3	4	4	0	49	0	0	15	1
AGGACCAAGGATCGGT-1	1	23	95	1601	11116	20	0	4	4	4	1	45	3	1	13	15
AGGACCAGCGAACGCA-1	1	85	197	8907	17687	14	0	0	1	0	0	19	3	0	8	13
AGGACCAGGTAATCGC-1	1	89	223	9414	19399	6	0	0	0	0	0	12	8	0	13	7
AGGACCGCAACATAAG-1	1	63	47	6105	7803	1	0	0	0	0	0	1	2	0	3	10
AGGACCGCGGTGGCGA-1	1	120	26	12611	6227	0	0	0	0	0	0	1	11	0	3	7
AGGACCGCTAGGACTC-1	1	126	112	13458	11915	3	0	0	0	0	0	1	10	0	4	11
AGGACCGTCAACTTGG-1	1	74	94	7455	10887	2	0	0	0	0	0	0	4	1	1	8
AGGACCGTGGACAGTG-1	1	38	180	3481	16708	7	0	0	1	0	0	5	1	0	5	9
AGGACCGTTCGCTGGT-1	1	49	129	4649	13289	44	1	0	1	1	1	40	2	0	19	1
AGGACCTACGCATATC-1	1	42	32	3667	6874	1	0	0	0	0	0	8	22	0	6	10
AGGACGAATTCGATGT-1	1	118	32	12392	6632	7	0	0	0	0	0	0	26	0	11	7
AGGACGCACGAAGTTA-1	1	70	60	6933	8643	2	0	0	0	0	0	1	5	0	6	7
AGGACGCACGTTAACT-1	1	80	122	8195	12726	2	0	0	0	0	0	1	1	1	0	4
AGGACGCACTTCATGC-1	1	69	165	7011	15614	0	0	0	0	0	0	1	8	0	1	11
AGGACGGCGATAGGAG-1	1	108	74	11321	9451	2	0	0	1	0	0	0	34	0	12	2
AGGACGGCGTTGTAAC-1	1	107	129	11307	13104	4	0	0	0	0	0	0	18	0	4	2
AGGACGGCTCCTTGGA-1	1	95	223	10103	19380	6	0	0	2	2	0	15	6	0	11	5
AGGACGTAACGTGCTC-1	1	74	176	7606	16328	3	0	0	0	0	0	1	1	0	2	4
AGGACGTACAGTCTAC-1	1	103	145	10878	14178	11	0	0	0	1	0	4	16	0	8	6
AGGACGTACCATCGCT-1	1	50	104	4718	11627	7	0	0	0	1	0	5	12	0	8	6
AGGACGTAGGACCTCG-1	1	84	162	8728	15367	1	0	0	0	1	0	4	2	0	7	5
AGGACGTCCTGATACC-1	1	20	168	1392	15969	30	0	0	1	0	1	22	1	0	6	1
AGGACGTCGAACCAGC-1	1	107	79	11215	9786	2	0	0	0	0	0	3	123	0	36	6
AGGACGTCTTCGTGAG-1	1	31	43	2424	7639	1	0	0	1	0	0	14	17	0	16	3
AGGACTAGCGTTGGTG-1	1	97	171	10237	15923	7	0	0	0	2	0	8	6	0	10	12
AGGACTAGGAATGTTA-1	1	29	43	2194	7646	0	0	0	1	0	0	4	0	0	0	4
AGGACTAGGCGACGTC-1	1	76	44	7592	7562	0	0	0	0	0	0	2	6	0	3	11
AGGACTCAAGGTTAGC-1	1	106	212	11346	18615	1	0	0	0	0	0	0	0	0	0	4
AGGACTGATGGCTTGA-1	1	94	134	9825	13477	1	0	0	0	0	0	1	9	0	4	11
AGGACTGGACAATCAG-1	1	118	220	12738	19108	4	0	0	0	0	0	1	1	0	2	8
AGGACTGGATTAGAGG-1	1	96	28	9859	6437	0	0	0	0	0	0	1	9	0	3	14
AGGACTGGTGTACTCG-1	1	41	63	3609	8935	3	0	0	1	0	0	5	47	1	8	3
AGGACTTAACTCTGCA-1	1	43	207	4104	18484	11	0	0	2	1	0	17	2	1	9	13
AGGACTTATCCTAGTG-1	1	56	52	5311	8157	2	1	0	0	0	0	2	8	0	2	4
AGGACTTCGCTTGGTT-1	1	76	168	7821	15791	2	0	0	0	0	0	3	3	0	2	4
AGGAGCCGCTGCAGTC-1	1	24	178	1870	16620	42	0	3	2	6	0	72	1	0	27	1
AGGAGCCGGATAAGGC-1	1	92	40	9422	7246	4	0	0	0	0	0	0	8	0	4	7
AGGAGCCTCAGGTGAC-1	1	23	43	1505	7665	4	0	0	0	0	0	0	2	0	3	4
AGGAGCCTCCAATTCC-1	1	52	116	4970	12417	6	0	0	0	1	1	6	1	0	6	5
AGGAGCCTGCTCAATT-1	1	87	49	8864	7859	4	0	0	0	0	0	2	39	0	10	2
AGGAGCGACTAATAGA-1	1	40	208	3762	18560	9	0	0	3	2	0	16	2	0	11	13
AGGAGCGATATGCAGA-1	1	25	155	1941	15091	20	0	0	0	1	0	31	2	1	5	1
AGGAGCTAACTTCACG-1	1	127	33	13426	6670	11	0	0	0	0	0	1	26	0	14	2
AGGAGCTACACTTGGA-1	1	45	1	3954	4808	0	0	0	1	2	0	3	22	0	18	3
AGGAGCTGCCATGTAA-1	1	99	205	10529	18173	6	0	0	0	0	0	5	1	0	1	5
AGGAGCTGGTGCGATT-1	1	92	92	9518	10696	5	0	0	0	0	0	4	15	0	6	11
AGGATAATGCTCTAAG-1	1	68	90	6759	10640	1	0	0	0	1	0	0	5	0	1	4
AGGATACCTACCACAT-1	1	91	13	9257	5457	3	0	0	0	0	0	0	4	1	2	7
AGGATACCTATTGGAA-1	1	71	123	7163	12821	2	0	0	0	0	0	2	3	0	1	4
AGGATAGCTTGGTAGC-1	1	87	15	8801	5603	2	0	0	0	0	0	0	0	0	2	8
AGGATAGTGCTGGTCC-1	1	110	174	11735	16081	4	1	0	0	0	0	4	14	0	5	2
AGGATATCACGGTGCT-1	1	80	6	7982	5028	1	0	0	2	0	0	5	17	0	18	3
AGGATATCGCAATCGG-1	1	73	169	7478	15867	4	0	0	2	2	0	8	7	1	10	13
AGGATATGGCCGCTCG-1	1	61	85	5945	10331	9	0	0	1	0	0	1	2	0	4	8
AGGATCAAGAGGTTGT-1	1	30	98	2411	11292	30	1	1	3	0	3	79	4	0	13	1
AGGATCAAGATAAGAA-1	1	35	179	3134	16652	8	0	0	0	2	0	8	2	0	4	1
AGGATCAGCCGCATAC-1	1	115	53	12086	8035	0	1	0	0	0	0	1	45	0	9	6
AGGATCAGTCTATGGT-1	1	91	47	9319	7713	3	0	0	0	0	0	0	1	0	1	8
AGGATCCGTTAGCGTC-1	1	109	125	11530	12832	5	0	0	0	0	0	2	21	0	6	2
AGGATCGAAGGCGGAC-1	1	82	46	8285	7676	3	0	0	0	0	0	0	5	0	6	11
AGGATCGAGTGGCCTC-1	1	77	219	8029	19172	0	0	0	0	0	0	0	3	0	3	4
AGGATCGATATTGACG-1	1	112	24	11689	6120	1	0	0	0	0	0	1	9	0	5	10
AGGATCGGCCAACTAT-1	1	26	78	1915	9978	11	0	1	0	0	1	20	4	0	4	9
AGGATCTTATACCTCG-1	1	77	75	7764	9616	2	0	1	0	0	0	1	6	0	3	11
AGGATGGTAGAAGCAC-1	1	41	27	3542	6546	0	0	0	0	0	0	4	30	0	14	3
AGGATGGTTGGCGTAG-1	1	76	198	7876	17782	3	0	0	1	0	0	12	1	0	4	4
AGGATTACGCTCAGAT-1	1	120	48	12651	7687	0	0	0	0	0	0	0	18	0	8	11
AGGATTCACGATGGAT-1	1	68	186	6936	17011	7	0	0	0	0	0	8	1	0	3	5
AGGATTCCAACACGAT-1	1	87	169	9085	15822	26	0	0	0	2	0	23	0	0	9	12
AGGATTCCGGCTCGGC-1	1	30	78	2374	9965	13	0	3	2	0	0	49	3	0	10	1
AGGATTCTCAAGAAGT-1	1	37	195	3393	17707	1	0	1	2	0	0	2	2	0	3	9
AGGATTGGCGGTGCGA-1	1	127	171	13681	15827	13	0	0	0	1	0	7	3	0	18	12
AGGATTGTGAATACGC-1	1	97	1	9923	4642	15	0	0	0	0	0	3	5	0	15	10
AGGCAACTGCTTATCT-1	1	38	74	3285	9674	18	0	2	1	1	0	25	3	1	14	3
AGGCAAGGAGGCCTCG-1	1	73	203	7540	18123	0	0	0	0	0	0	1	1	0	3	14
AGGCAAGTACAGATAC-1	1	54	60	5096	8694	5	0	0	0	1	0	1	2	0	2	4
AGGCAAGTCCTGCAAG-1	1	121	123	12903	12661	1	0	0	0	1	0	0	10	0	14	2
AGGCAATCATAGGTAG-1	1	51	109	4841	11955	5	0	0	0	1	0	2	12	0	6	10
AGGCACTCCTTAAGGC-1	1	35	177	3130	16519	13	0	0	0	4	0	17	2	0	6	1
AGGCAGATACGGTTCC-1	1	113	87	11919	10298	1	0	0	0	0	0	4	10	0	6	7
AGGCAGTCGTATAACA-1	1	71	217	7337	19058	1	0	0	0	0	0	1	1	0	6	14
AGGCAGTGGACATTCG-1	1	90	148	9391	14419	7	0	0	0	0	0	2	5	0	1	7
AGGCATACTCCGTCTT-1	1	126	170	13565	15764	13	0	0	1	2	0	3	10	0	18	12
AGGCATAGCGTCCTTA-1	1	14	94	567	11078	17	0	4	6	1	0	37	0	0	4	15
AGGCATCCTCTGAACT-1	1	61	159	6082	15241	2	0	0	3	0	0	9	59	0	15	3
AGGCATCTGAGCCTCC-1	1	81	95	8260	10931	0	0	0	0	0	0	0	5	0	0	14
AGGCATGCGATTCGAC-1	1	65	131	6489	13371	3	0	0	0	0	0	2	1	0	1	7
AGGCATGGAATTCCTT-1	1	105	165	11144	15499	2	1	0	0	0	0	2	4	0	5	2
AGGCATTAAGATCTGG-1	1	47	215	4578	19002	3	0	0	0	0	0	5	0	0	5	9
AGGCCAAGGTGAACGA-1	1	55	167	5408	15791	0	0	0	0	0	0	6	4	0	2	4
AGGCCAAGTTCTGCAA-1	1	90	218	9520	19064	8	0	3	2	0	0	9	1	1	6	13
AGGCCATAAGCCGCAC-1	1	117	189	12566	17054	4	0	0	0	0	0	6	11	0	7	2
AGGCCGAGCTAATGCG-1	1	50	48	4615	7911	2	0	0	1	1	0	1	11	0	8	3
AGGCCGTTGTGGCGAA-1	1	39	1	3265	4827	0	0	0	1	0	0	23	44	0	19	3
AGGCCTTGCAGGCTAT-1	1	106	62	11070	8661	1	0	1	0	0	0	4	3	0	2	7
AGGCCTTGGTACCTGT-1	1	66	190	6713	17283	4	0	0	0	1	0	2	2	0	5	5
AGGCGACCACGCACCT-1	1	36	4	2927	5035	2	2	0	5	0	0	22	29	1	20	3
AGGCGATACCACGAAC-1	1	77	3	7631	4838	2	0	1	1	1	0	7	19	0	13	3
AGGCTAGATTGGATCT-1	1	108	122	11410	12636	6	0	0	0	0	0	3	44	0	17	6
AGGCTCACTGATCCTC-1	1	45	43	4031	7595	3	0	0	0	0	0	3	30	0	10	3
AGGCTCTGAGGCTTAT-1	1	102	208	10880	18362	0	0	0	0	0	0	0	1	0	1	4
AGGCTCTGGCCGACCT-1	1	99	183	10488	16713	12	0	0	0	0	0	13	1	0	4	12
AGGCTGATCATTCAAT-1	1	112	188	11991	17003	2	2	0	0	1	0	4	16	0	8	3
AGGCTGCACGGCTGAG-1	1	96	44	9889	7498	3	0	0	0	1	0	0	19	0	3	2
AGGCTGGACGAACTCG-1	1	54	30	5041	6703	2	0	0	3	0	0	1	33	0	14	3
AGGCTGTACAGGAGTG-1	1	78	118	7958	12466	3	0	0	0	0	0	3	2	0	4	5
AGGCTTCCATAACTCG-1	1	93	113	9671	12087	1	0	0	1	0	0	1	7	0	1	7
AGGCTTCCTCGCCGAT-1	1	47	189	4530	17277	4	0	0	0	0	0	1	0	0	0	4
AGGTACAAGCTTCAGT-1	1	99	145	10418	14191	7	1	0	1	1	0	7	2	0	5	2
AGGTACAGGACTTGCG-1	1	51	221	5048	19388	9	0	0	1	0	0	11	2	0	11	13
AGGTACCATCGCTCGA-1	1	44	194	4195	17618	3	0	0	0	0	0	6	3	0	4	9
AGGTACCTGGACCTAA-1	1	81	81	8234	10002	1	0	0	0	0	0	0	22	0	11	6
AGGTACTAAGCTGCAG-1	1	81	149	8359	14514	5	0	0	0	0	0	0	0	0	3	8
AGGTACTCAATCGCAT-1	1	35	187	3148	17182	2	0	0	0	0	0	1	0	0	5	9
AGGTACTCTAATTCTA-1	1	116	34	12166	6771	3	0	0	0	1	0	1	24	0	13	6
AGGTACTTAAGGTTAC-1	1	108	118	11403	12371	1	0	0	0	0	0	2	12	0	6	2
AGGTACTTACGACCGA-1	1	68	76	6733	9711	6	0	0	0	0	0	0	2	0	4	7
AGGTACTTAGCATCTT-1	1	89	93	9175	10772	3	0	1	0	0	0	1	4	0	3	14
AGGTAGGTCTATCAAG-1	1	42	86	3767	10458	69	1	0	2	2	2	93	1	0	15	1
AGGTATGCCTGTCCAC-1	1	70	200	7191	17933	2	0	0	0	2	0	12	0	0	3	5
AGGTCACGTGTCACTA-1	1	95	161	9989	15266	6	0	0	1	1	0	8	5	0	8	2
AGGTCCGCCTGGTACT-1	1	31	117	2560	12550	45	1	6	3	6	1	87	1	0	16	1
AGGTCCGCGATCGTCC-1	1	47	15	4209	5730	1	0	0	0	0	0	1	13	0	11	3
AGGTCCGCTGGTGATG-1	1	44	48	3926	7930	1	0	0	1	0	0	3	25	1	22	3
AGGTCCTGTAGGTTGA-1	1	97	67	10045	9022	0	0	0	0	0	0	1	2	1	4	11
AGGTCCTTCCACAGGT-1	1	84	108	8629	11784	2	0	0	0	0	0	1	7	0	2	11
AGGTCGAAGATAGCCT-1	1	103	105	10804	11524	2	0	0	0	0	0	0	4	0	3	7
AGGTCGCAACCGAGGC-1	1	116	166	12409	15531	1	0	0	0	0	0	1	18	0	11	2
AGGTCGCAGGCGACTG-1	1	26	202	2143	18206	1	0	0	1	0	0	3	1	0	4	9
AGGTCGCATATCGAGT-1	1	102	56	10599	8276	2	0	0	0	0	0	0	2	0	1	4
AGGTCGGTATAACTTG-1	1	111	27	11579	6323	2	0	0	0	0	0	2	50	0	20	6
AGGTCTCCTGGCCGGC-1	1	126	200	13620	17755	4	0	0	0	1	0	2	3	0	9	5
AGGTGACGATTGTATG-1	1	88	42	8966	7391	1	0	0	0	0	0	0	18	0	2	2
AGGTGACGCTGTGCTC-1	1	47	177	4508	16481	2	0	0	0	0	0	4	0	0	4	4
AGGTGAGCCTAGTAAG-1	1	85	123	8771	12776	4	0	0	0	0	0	1	12	0	3	11
AGGTGAGCGACAATTG-1	1	124	148	13295	14311	2	0	0	0	0	0	1	25	0	15	2
AGGTGAGGCACGACGT-1	1	124	114	13232	12054	0	0	0	1	0	0	0	10	0	8	2
AGGTGAGGCAGCAATA-1	1	45	67	4075	9187	2	0	0	1	0	0	6	52	0	23	3
AGGTGAGTGCAATGAA-1	1	98	216	10435	18906	2	1	0	1	3	0	9	10	0	19	3
AGGTGATTAGATAAGC-1	1	64	62	6248	8795	16	0	0	1	1	0	6	5	0	15	3
AGGTGATTCCTTATAA-1	1	15	83	661	10345	18	1	5	4	3	5	113	3	0	23	1
AGGTGCAGAATTCAGA-1	1	18	42	930	7614	3	0	0	0	0	0	0	0	0	3	8
AGGTGCGTCCGATAAT-1	1	122	182	13128	16573	4	0	0	1	0	0	1	3	0	2	7
AGGTGCTTGGACTCTA-1	1	127	23	13408	6006	1	1	0	0	0	0	2	8	0	6	2
AGGTGGTAGCTGCCTG-1	1	78	126	7973	12997	4	0	0	0	0	0	0	2	0	2	8
AGGTGGTATCCAACTT-1	1	57	31	5387	6760	3	0	0	0	0	0	1	18	0	4	3
AGGTGGTCAGCAACGG-1	1	27	145	2153	14421	30	0	2	0	0	0	44	1	0	4	15
AGGTTAACAGTGGCAC-1	1	30	106	2426	11823	47	0	1	1	1	0	102	0	0	17	1
AGGTTAATGACCGGAA-1	1	28	152	2281	14882	104	0	5	0	5	4	206	0	0	27	1
AGGTTACACTCATATT-1	1	91	123	9459	12757	1	0	0	0	0	0	1	6	0	3	2
AGGTTACAGGTATTGA-1	1	75	137	7648	13737	5	0	0	1	0	0	6	4	0	2	4
AGGTTACAGTACAGCT-1	1	21	59	1305	8733	1	1	0	0	0	0	16	22	0	9	3
AGGTTATCCTGTTGAA-1	1	48	22	4337	6192	4	0	0	2	0	0	1	14	1	11	3
AGGTTCCATAGTTAGC-1	1	18	54	952	8411	0	0	0	0	0	0	3	0	0	1	8
AGGTTCCGCAACTGTT-1	1	32	28	2512	6641	2	0	0	1	0	0	8	6	0	9	3
AGGTTCCGTGGATTCA-1	1	117	77	12360	9621	7	0	0	0	0	0	1	19	0	8	6
AGGTTCGTCTTACGTT-1	1	43	115	3934	12379	20	1	0	0	0	1	29	1	0	4	1
AGGTTCTGCGTCGATT-1	1	19	179	1297	16703	48	3	1	1	5	1	73	3	0	11	1
AGGTTGACCATACGAG-1	1	48	200	4665	18004	1	0	0	0	0	0	2	1	0	0	4
AGGTTGACGCCTCGTG-1	1	27	37	1954	7254	2	0	0	1	0	0	8	1	1	1	9
AGGTTGAGGCACCAGG-1	1	42	198	3973	17890	4	0	0	0	0	0	1	0	0	2	4
AGGTTGAGTGTATCAC-1	1	55	219	5503	19242	11	0	0	1	0	0	20	0	1	9	13
AGGTTGATTGTAAGGT-1	1	64	60	6244	8662	20	0	0	0	4	0	0	5	1	13	3
AGGTTGCCTCACTGTC-1	1	96	214	10202	18780	6	0	0	0	0	0	21	4	0	9	12
AGGTTGGCTCGTATAC-1	1	93	211	9851	18590	3	0	0	1	0	0	0	1	0	1	4
AGTAACTTGCGATCGT-1	1	126	154	13535	14702	5	0	0	0	0	0	0	1	0	4	2
AGTAAGGTACAGACTT-1	1	62	62	6018	8801	6	0	0	0	0	0	2	7	1	8	3
AGTAAGTGCGATAGGA-1	1	119	105	12641	11473	1	0	0	0	0	0	2	43	0	12	6
AGTAAGTGGCTGTTCC-1	1	78	30	7796	6627	5	0	0	0	1	1	6	5	0	9	10
AGTACAATCGAAGGTC-1	1	39	219	3667	19293	1	0	0	1	0	0	0	4	0	5	9
AGTACAATCTCGCCTC-1	1	81	11	8105	5356	2	0	1	1	0	0	7	8	0	6	10
AGTACACGCTCCAGGC-1	1	44	202	4210	18149	2	0	0	0	0	0	1	1	0	0	4
AGTACATCCTATTGGT-1	1	123	49	12997	7744	6	0	0	0	0	0	0	30	0	12	2
AGTACCACGCCTTCGT-1	1	64	178	6462	16493	2	0	0	0	1	0	4	1	0	4	4
AGTACCACTGACGGCA-1	1	88	136	9140	13629	7	0	0	0	0	0	0	26	0	5	2
AGTACCGAATGATTGC-1	1	79	141	8115	13990	2	0	0	0	0	0	0	0	0	1	8
AGTACCGACGTCACAA-1	1	114	98	12054	11024	5	0	0	0	0	0	2	32	0	10	6
AGTACCGATGAGCGAA-1	1	59	123	5786	12859	6	0	0	1	0	0	13	1	0	4	5
AGTACCGTATACCTAA-1	1	24	84	1696	10382	20	0	0	4	1	0	71	1	0	13	1
AGTACCGTGCCTTGTA-1	1	44	124	4066	12973	34	1	1	0	1	0	35	1	0	9	1
AGTACTATCCTGTCGT-1	1	73	139	7422	13876	1	0	0	0	0	0	0	4	0	1	7
AGTACTCCAGAAGTAT-1	1	45	207	4333	18478	3	0	0	0	0	0	1	1	0	5	9
AGTAGAAGACGAAGCA-1	1	30	28	2282	6647	6	0	0	0	0	0	4	0	0	5	4
AGTAGAAGGATACTGC-1	1	77	13	7649	5502	3	0	0	1	0	0	10	14	1	21	3
AGTAGAAGTCAGCACC-1	1	44	56	3941	8461	2	0	0	0	0	0	6	31	0	14	3
AGTAGACATCCGGATT-1	1	52	60	4867	8700	2	0	0	0	0	0	0	4	1	4	4
AGTAGACATGCTTAGC-1	1	124	58	13129	8338	1	0	0	0	0	0	0	15	0	8	11
AGTAGACGGAAGTCGC-1	1	43	145	3989	14370	52	0	0	2	3	0	60	2	1	31	1
AGTAGACTTACACCTC-1	1	114	48	11962	7706	7	1	0	0	0	0	5	58	0	22	6
AGTAGAGCCACCAGCA-1	1	45	27	4002	6533	1	0	0	0	0	0	3	12	1	7	10
AGTAGAGCCTGTGCCA-1	1	35	41	2879	7494	1	0	0	0	0	0	3	16	0	10	3
AGTAGAGCTTAGTTCT-1	1	95	137	9944	13673	4	0	0	0	0	0	5	22	0	21	6
AGTAGAGTTAAGATGC-1	1	43	51	3816	8132	0	0	0	1	0	0	2	16	0	6	10
AGTAGAGTTGTATTAA-1	1	77	187	7970	17048	13	0	0	0	4	0	20	1	0	7	12
AGTAGATTGAGCCGTG-1	1	33	115	2786	12411	16	2	1	3	2	0	30	3	1	20	1
AGTATTACAGTACCAC-1	1	89	53	9101	8118	6	0	0	0	0	0	1	18	0	7	2
AGTATTACGGAGAATT-1	1	45	37	4020	7197	3	1	0	0	0	0	3	29	0	11	3
AGTATTAGAACCGACT-1	1	118	166	12639	15524	4	0	0	0	1	0	0	8	0	6	2
AGTATTCATCGCGACG-1	1	102	136	10747	13584	0	0	0	0	0	0	1	2	0	3	4
AGTATTCTGTATAGTT-1	1	18	68	978	9340	10	2	0	2	0	0	31	28	1	8	3
AGTATTGACGCACCGG-1	1	76	194	7869	17516	4	0	0	1	0	0	1	0	0	6	5
AGTATTGACGGCCGTA-1	1	126	2	13255	4616	4	0	0	1	0	0	1	1	0	1	8
AGTATTGACGTTGATG-1	1	43	19	3757	6008	0	0	0	1	0	0	6	28	1	11	3
AGTATTGACTCGTCAT-1	1	32	8	2475	5313	6	0	0	1	0	0	5	3	1	5	14
AGTATTGCAATGTTCT-1	1	19	95	1142	11128	14	1	3	3	2	0	30	0	0	4	15
AGTATTGCTCCGGATG-1	1	36	52	3015	8221	2	0	0	1	0	0	4	23	0	5	3
AGTATTGGCGAGCCTC-1	1	30	128	2466	13283	30	0	0	2	0	1	55	2	1	18	1
AGTATTGGTCCACGTT-1	1	64	120	6355	12644	3	0	0	0	0	0	2	0	0	1	4
AGTATTGGTGATTCAG-1	1	67	51	6571	8055	9	0	0	0	0	0	1	2	0	4	7
AGTCAACCTTAGGAAC-1	1	71	209	7322	18528	9	0	0	0	0	0	14	5	0	10	13
AGTCAATGTCAATGCG-1	1	21	149	1471	14705	36	2	0	1	4	1	27	0	0	15	1
AGTCACGTACGAGTCT-1	1	98	28	10089	6430	2	0	0	0	1	0	1	4	0	3	14
AGTCATGCTTCCGACG-1	1	63	149	6293	14571	1	0	0	0	0	0	0	13	0	5	10
AGTCATGGCCGTCGAT-1	1	63	209	6403	18553	2	0	0	0	0	0	1	0	0	1	4
AGTCATTCCTCGGTGG-1	1	67	77	6619	9781	13	0	1	0	0	0	2	2	0	10	12
AGTCGAAGCGTGAGCG-1	1	40	38	3448	7279	2	0	0	0	0	0	3	21	0	7	3
AGTCGAGCAATTGGTA-1	1	96	106	10003	11613	1	0	0	0	0	0	1	5	0	3	8
AGTCGAGGTCACCTCA-1	1	98	118	10254	12403	1	0	0	0	0	0	1	5	0	3	11
AGTCGATCATAACTGG-1	1	117	107	12415	11612	1	0	0	1	1	0	1	37	0	24	6
AGTCGCACTTAGCTTG-1	1	105	157	11129	14968	4	0	0	0	0	0	4	8	0	8	2
AGTCGCCAGCGGCCAC-1	1	90	198	9483	17737	10	0	0	0	2	0	13	2	0	7	12
AGTCGCTACCTTGAGC-1	1	39	25	3309	6419	1	0	0	1	0	0	3	9	0	4	3
AGTCGCTTACGGCCGG-1	1	105	211	11229	18552	4	0	0	0	0	0	2	4	0	3	7
AGTCGGACGTGACAGG-1	1	113	15	11786	5520	1	0	0	0	0	0	5	35	1	6	2
AGTCGGCAACCAACGC-1	1	33	149	2849	14667	59	0	0	2	2	3	98	0	0	22	1
AGTCGGCAGAGCTTGT-1	1	112	36	11711	6917	2	0	0	0	0	0	0	13	0	4	7
AGTCGGCCACTCTGTT-1	1	70	136	7073	13686	2	0	0	0	0	0	1	8	0	2	11
AGTCGGCCGAGGTCTA-1	1	30	24	2275	6382	14	0	1	5	1	1	26	0	0	15	1
AGTCGGCTAATATCCT-1	1	105	81	10989	9925	4	0	0	0	0	0	1	36	0	10	6
AGTCGGCTACATCCGA-1	1	50	210	4913	18661	8	0	0	0	0	0	8	0	0	5	13
AGTCGGCTGCGGAAGT-1	1	35	193	3159	17581	0	0	3	0	1	0	9	4	0	7	13
AGTCGGTTGAATTGTA-1	1	65	25	6294	6336	0	0	0	0	0	0	4	7	0	5	3
AGTCGGTTGCAGGTAT-1	1	120	160	12858	15120	8	1	0	0	0	0	1	21	0	7	2
AGTCGTATAGGTGGCA-1	1	108	28	11237	6398	1	0	0	0	0	0	1	13	0	4	11
AGTCGTATTAGTCAGC-1	1	92	150	9625	14545	10	0	0	1	2	0	19	5	0	11	12
AGTCGTCTGTTGAGAT-1	1	21	81	1346	10193	13	0	2	1	0	1	44	0	0	9	15
AGTCGTGCATTCTAAT-1	1	81	193	8440	17434	6	0	0	0	0	0	6	0	0	2	4
AGTCTAAGACGTGCGA-1	1	23	211	1815	18813	1	0	1	0	0	0	0	5	1	1	9
AGTCTACTAACGTGTC-1	1	118	38	12403	7030	4	1	0	1	0	0	3	17	0	5	3
AGTCTACTAGGTATGA-1	1	49	197	4774	17801	2	0	1	1	1	0	1	0	0	2	4
AGTCTAGCTTGTTACA-1	1	101	45	10464	7549	2	0	0	0	0	0	3	46	0	16	6
AGTCTAGGTGTTAACC-1	1	46	70	4196	9383	1	0	0	1	0	0	2	11	0	5	10
AGTCTAGTCAGGATCA-1	1	126	102	13439	11252	2	0	0	0	0	0	0	18	0	5	2
AGTCTATTCTGCCGAG-1	1	69	157	6996	15083	4	0	0	1	0	0	0	18	0	3	2
AGTCTGAGTTAACCGG-1	1	82	10	8219	5287	2	0	0	0	1	0	13	8	4	9	3
AGTCTGCGGAATCTGC-1	1	14	78	537	10016	0	1	0	0	0	1	7	5	0	4	9
AGTGACCTATTAGGAA-1	1	41	75	3631	9731	18	2	0	3	0	0	7	8	1	19	3
AGTGAGCCGCCTGCGG-1	1	16	40	697	7488	1	0	0	0	0	0	1	1	0	2	8
AGTGAGTGCGGACACT-1	1	57	139	5586	13927	8	0	0	0	0	0	9	3	0	4	1
AGTGATCGGACATACT-1	1	98	140	10295	13863	1	0	0	0	0	0	2	3	0	1	11
AGTGATGCTAGGAGGC-1	1	49	105	4605	11696	21	0	0	2	0	0	18	28	0	46	6
AGTGATTAACCTTGTT-1	1	92	94	9521	10829	2	0	0	0	0	0	0	12	0	4	11
AGTGATTGCTGAGTTG-1	1	56	196	5576	17713	7	0	0	0	0	1	7	0	0	1	9
[truncated: 10,439 more rows]
