# Supplementary material for: Disturbances of paraventricular thalamic nucleus neurons in bipolar disorder revealed by single-nucleus analysis
Source: Nat Commun. 2026 Jan 7;17:1338. doi: 10.1038/s41467-025-68094-5 (PMC12873406; doi:10.1038/s41467-025-68094-5)
Supplement: Supplementary file 6 — Source Data [file 41467_2025_68094_MOESM6_ESM.zip › SourceData/Figure2f.txt]

celltype	Paper	matching.score
ExN_PVALB_1	Gao	0.02132395
InN_1	Gao	0
InN_2	Gao	0
Splatter_1	Gao	0.1528134
InN_3	Gao	0
ExN_CALB	Gao	0.5840936
ExN_PVALB_2	Gao	0.001185388
Splatter_2	Gao	0.1383855
Splatter_3	Gao	0.002867373
ExN_PVALB_3	Gao	0.000237081
Splatter_4	Gao	0.02527466
Splatter_5	Gao	0.000463267
Splatter_6	Gao	0.02341864
Splatter_7	Gao	0.0243598
Splatter_8	Gao	0.001823451
ExN_PVALB_1	Shima	0.003899145
InN_1	Shima	0
InN_2	Shima	0
Splatter_1	Shima	0.01529988
InN_3	Shima	0
ExN_CALB	Shima	0.688124
ExN_PVALB_2	Shima	0
Splatter_2	Shima	0.0225478
Splatter_3	Shima	0
ExN_PVALB_3	Shima	0
Splatter_4	Shima	0.00263354
Splatter_5	Shima	0
Splatter_6	Shima	0.000816174
Splatter_7	Shima	0.003869081
Splatter_8	Shima	0
