# Supplementary material for: Disturbances of paraventricular thalamic nucleus neurons in bipolar disorder revealed by single-nucleus analysis
Source: Nat Commun. 2026 Jan 7;17:1338. doi: 10.1038/s41467-025-68094-5 (PMC12873406; doi:10.1038/s41467-025-68094-5)
Supplement: Supplementary file 6 — Source Data [file 41467_2025_68094_MOESM6_ESM.zip › SourceData/Figure2g.txt]

Ref	PVT subtype	Set	count
Gao	pPVT (PVT2)	HBCA	8283
Gao	pPVT (PVT1)	HBCA	84
Gao	aPVT (PVT3)	HBCA	89
Gao	aPVT (PVT4)	HBCA	1604
Gao	panPVT (PVT5)	HBCA	104
Shima	pPVT (PM)	HBCA	3845
Shima	aPVT (AL)	HBCA	80
Shima	aPVT (AM)	HBCA	771
Shima	pPVT (PL)	HBCA	5468
Shima	Transitional	HBCA	0
Gao	pPVT (PVT2)	Ours	2202
Gao	pPVT (PVT1)	Ours	6
Gao	aPVT (PVT3)	Ours	20
Gao	aPVT (PVT4)	Ours	123
Gao	panPVT (PVT5)	Ours	77
Shima	pPVT (PM)	Ours	1081
Shima	aPVT (AL)	Ours	0
Shima	aPVT (AM)	Ours	53
Shima	pPVT (PL)	Ours	1294
Shima	Transitional	Ours	0
