# Supplementary material for: Disturbances of paraventricular thalamic nucleus neurons in bipolar disorder revealed by single-nucleus analysis
Source: Nat Commun. 2026 Jan 7;17:1338. doi: 10.1038/s41467-025-68094-5 (PMC12873406; doi:10.1038/s41467-025-68094-5)
Supplement: Supplementary file 6 — Source Data [file 41467_2025_68094_MOESM6_ESM.zip › SourceData/Figure2h.txt]

GO	NAME	p.Val	FDR	Phenotype	GENES
REGULATION OF DOPAMINE SECRETION%GOBP%GO:0014059	regulation of dopamine secretion	2.71E-05	0.002926248	1	SYT10,SYT17,SNCA
DOPAMINE SECRETION%GOBP%GO:0014046	dopamine secretion	3.75E-05	0.003306398	1	SYT10,SYT17,SNCA
SENSORY PERCEPTION OF SMELL%GOBP%GO:0007608	sensory perception of smell	5.98E-05	0.00435149	1	SYT10,CNGB1,TTC8
PHENOL-CONTAINING COMPOUND BIOSYNTHETIC PROCESS%GOBP%GO:0046189	phenol-containing compound biosynthetic process	0.000993781	0.027971798	1	MOXD1,SNCA,SLC7A11,GIPC1,TRPC1
DOPAMINE TRANSPORT%GOBP%GO:0015872	dopamine transport	6.39E-06	0.001063997	1	SYT10,SYT17,SNCA,RAB3B,PRKN
REGULATION OF CATECHOLAMINE SECRETION%GOBP%GO:0050433	regulation of catecholamine secretion	1.64E-05	0.002190908	1	SYT10,SYT17,SNCA
REGULATION OF CALCIUM ION-DEPENDENT EXOCYTOSIS%GOBP%GO:0017158	regulation of calcium ion-dependent exocytosis	0.000110649	0.006416787	1	SYT10,SYT17,BAIAP3
CATECHOLAMINE SECRETION%GOBP%GO:0050432	catecholamine secretion	3.06E-05	0.003013435	1	SYT10,SYT17,SNCA
ION CHANNEL INHIBITOR ACTIVITY%GOMF%GO:0008200	ion channel inhibitor activity	0.000817913	0.024244044	1	MCUB,KCNV1,KCNMB2,NEDD4L,STX7,ANKRD36C,SCN3B,RASA1,COMMD1
POSITIVE REGULATION OF REGULATED SECRETORY PATHWAY%GOBP%GO:1903307	positive regulation of regulated secretory pathway	0.00118072	0.031638324	1	SYT10,GAB2,NLGN1
SENSORY PERCEPTION OF CHEMICAL STIMULUS%GOBP%GO:0007606	sensory perception of chemical stimulus	0.000239241	0.010273477	1	SYT10,CNGB1,ASIC2,GNAS,TTC8
CATECHOLAMINE TRANSPORT%GOBP%GO:0051937	catecholamine transport	5.47E-05	0.004262617	1	SYT10,SYT17,SNCA,RAB3B,PRKN
PHOSPHATIDYLSERINE BINDING%GOMF%GO:0001786	phosphatidylserine binding	0.000353162	0.013291099	1	SYT10,SYT17,APPL2,GRAMD1B,OSBPL8
CALCIUM-DEPENDENT PHOSPHOLIPID BINDING%GOMF%GO:0005544	calcium-dependent phospholipid binding	0.000312463	0.012169598	1	SYT10,SYT17,PLA2G4A,ESYT2
MONOAMINE TRANSPORT%GOBP%GO:0015844	monoamine transport	4.13E-05	0.003542944	1	SYT10,SYT17,SNCA,RAB3B,PRKN
NEUROPEPTIDE SIGNALING PATHWAY%GOBP%GO:0007218	neuropeptide signaling pathway	0.00065486	0.020309599	1	NPFFR2,NXPH2,NTS,NMBR,GLRA2,KISS1R,HCRTR2,ADCYAP1
POSITIVE REGULATION OF EXOCYTOSIS%GOBP%GO:0045921	positive regulation of exocytosis	2.56E-05	0.002926248	1	SYT10,SNCA,CADPS2,STXBP5,GAB2,NLGN1,RAB27B,CLASP1
VOLTAGE-GATED CALCIUM CHANNEL COMPLEX%GOCC%GO:0005891	voltage-gated calcium channel complex	0.001337268	0.034454942	1	CACNG3,PDE4B,SCN9A,CACNA1E,SCN7A,SCN3A,CACNA2D1,CACNB2,CACNG4,CACNA1B,CACNA1G,CACNA2D3,CATSPER2
CALCIUM-ION REGULATED EXOCYTOSIS%GOBP%GO:0017156	calcium-ion regulated exocytosis	0.000517479	0.016992977	1	SYT10,SYT17,CADPS2,BAIAP3,SYN2,RIMS2,RIMS1
EXTRACELLULAR MATRIX STRUCTURAL CONSTITUENT%GOMF%GO:0005201	extracellular matrix structural constituent	0.000307594	0.012169598	1	COL21A1,LTBP1,ANOS1,COL25A1,FBLN5,COL11A1
REGULATION OF AMINE TRANSPORT%GOBP%GO:0051952	regulation of amine transport	0.000838035	0.024622601	1	SYT10,SYT17,SNCA,RAB3B,PRKN
CALCIUM CHANNEL COMPLEX%GOCC%GO:0034704	calcium channel complex	0.000627384	0.019824584	1	MCUB,CACNG3,PDE4B,SCN9A,CACNA1E,SCN7A,SCN3A,CACNA2D1,CACNB2,CACNG4,CACNA1B,CACNA1G,CACNA2D3,CATSPER2
MODIFIED AMINO ACID BINDING%GOMF%GO:0072341	modified amino acid binding	0.000375947	0.013415648	1	SYT10,SYT17,APPL2,GRAMD1B,OSBPL8
AMINE TRANSPORT%GOBP%GO:0015837	amine transport	0.000526638	0.017125829	1	SYT10,SYT17,SNCA,RAB3B,PRKN
PHOSPHATIDYLINOSITOL-4,5-BISPHOSPHATE BINDING%GOMF%GO:0005546	phosphatidylinositol-4,5-bisphosphate binding	0.001389819	0.035266393	1	SYT10,PLCB1,PARD3,MARK1,PLCZ1,SNAP91,MAPKAP1,COMMD1,FRMPD4,FCHO2,PICALM,EXOC1,ASAP1,RPH3A,SH3PXD2A,KRIT1,SDCBP,SYT9,SYT7
SYNTAXIN BINDING%GOMF%GO:0019905	syntaxin binding	0.000375947	0.013415648	1	SYT10,SYT17,BAIAP3,STXBP5,STX7,VAMP2,STXBP5L,RAB11A,STXBP1,STXBP4,PTPN2,NAPB,STX16,SYT13,VPS54,CACNA1A,NSF,SCFD1,ABL1,SYT7
CELLULAR RESPONSE TO CALCIUM ION%GOBP%GO:0071277	cellular response to calcium ion	0.001573899	0.038762745	1	SYT10,SYT17,MEF2A,NLGN1,SLC25A23,JUND
CLATHRIN BINDING%GOMF%GO:0030276	clathrin binding	0.001408227	0.035464817	1	SYT10,SYT17,TOM1L1,LDLR,DNAJC6,SMAP1,EPN2,SNAP91,LMBRD1,AP2B1,CLINT1,SCLT1,SYT13,PICALM,GPR107,STON2,AP2A2,TOM1L2,NSG2,SYT9,SYT7,AP1M1,CLTCL1,BIN1,AFTPH,PIK3C2A,NCALD,SYT1
SNARE BINDING%GOMF%GO:0000149	SNARE binding	2.25E-05	0.002857997	1	SYT10,SYT17,SNCA,GRIK2,BAIAP3,STXBP5,STX7,VAMP2,STX3,SNAP91,NBAS,STXBP5L,RAB11A,SEC24B,VTI1A,STXBP1,STXBP4,STX12,PTPN2,NAPB,VPS50,STX16,SYT13,UVRAG,VPS54,CACNA1A,PICALM,NSF,ANKRD27,SCFD1,KCNB1,STX2,ABL1,SYT9,SYT7
REGULATION OF REGULATED SECRETORY PATHWAY%GOBP%GO:1903305	regulation of regulated secretory pathway	0.000847194	0.024675248	1	SYT10,SYT17,BAIAP3,RIMS2,STXBP5,CASK,GAB2,NLGN1,RIMS1,FER,RABGEF1,PPFIA2,RAB3GAP1,FBXL20,BRAF,STXBP1,SLC4A8,DTNBP1,RAP1A,SV2B,DOC2A,SYT13,PREPL,SNX4,KCNB1,RPH3A,SYT9,SYT7
PHOSPHATIDYLINOSITOL BISPHOSPHATE BINDING%GOMF%GO:1902936	phosphatidylinositol bisphosphate binding	0.001279372	0.033741911	1	SYT10,PLCB1,SH3PXD2B,PARD3,MARK1,PLCZ1,SNAP91,MAPT,MAPKAP1,COMMD1,SNX14,CLVS2,PLEKHA5,FRMPD4,GBF1,FCHO2,PICALM,EXOC1,ASAP1,RPH3A,SH3PXD2A,KRIT1,SDCBP,SYT9,SYT7
REGULATION OF EXOCYTOSIS%GOBP%GO:0017157	regulation of exocytosis	7.43E-06	0.001131715	1	SYT10,SYT17,SNCA,CADPS2,HAP1,BAIAP3,RAB3B,ATP9A,RIMS2,RAB8B,STXBP5,CASK,GAB2,NLGN1,RAB27B,RIMS1,CLASP1,PRKN,FER,RABGEF1,VAMP2,PPFIA2,CLASP2,RAB3GAP1,FBXL20,STXBP5L,BRAF,RAPGEF4,STXBP1,PCLO,SLC4A8,SEPTIN2,DTNBP1,RAP1A,SV2B,CADPS,DOC2A,RAB7A,SYT13,NSF,PREPL,SNX4,KCNB1,RPH3A,SDCBP,SYT9,SYT7,STXBP6,PDCD6IP
RESPONSE TO CALCIUM ION%GOBP%GO:0051592	response to calcium ion	0.000517479	0.016992977	1	SYT10,SYT17,TTN,KCNMB2,MEF2A,NLGN1,MNAT1,SLC25A23,HOMER1,JUND,TRPC1,SLC25A12,BRAF,IQGAP1,CPNE4,PRKAA2,SYT13,KCNQ3,VPS54,ADD1,CAMK2D,STIM1,KCNB1,PPP3CA,SYT9,SYT7,CALM3,PKD2,GPLD1,SEC31A,HNRNPD,SYT1,KCNMA1,DMTN,CPNE3,MEF2C,CALM2,SYT11,CALM1,CPNE1,TRPM2,PRKAA1,CACNG2,ADCY1
CATION CHANNEL COMPLEX%GOCC%GO:0034703	cation channel complex	0.000111114	0.006416787	1	MCUB,CACNG3,PDE4B,SCN9A,TRPC6,KCNV1,CACNA1E,GRIK2,SCN7A,CNGB1,KCNMB2,SCN3A,CACNA2D1,CNTNAP2,CACNB2,CACNG4,KCNB2,CACNA1B,CACNA1G,CACNA2D3,TRPC1,CATSPER2,DPP10,MICU1,SCN3B,SCN2A,AKAP9,KCNK2,MICU3,PDE4D,TRPC7,AKAP6,MICU2,KCNQ3,KCNQ5,CACNA1A
CELLULAR RESPONSE TO METAL ION%GOBP%GO:0071248	cellular response to metal ion	0.000403288	0.013925796	1	SYT10,SYT17,SNCA,NEK7,GLRA2,MEF2A,NLGN1,PRKN,MAPK1,SLC25A23,JUND,PRNP,SLC12A2,BRAF,IQGAP1,ANK3,CPNE4,PRKAA2,MAPK8,SYT13,KCNQ3,MAPK9,ADD1,CREB1,CAMK2D,KCNB1,SYT9,SYT7,PKD2,GPLD1,DLG2,MECP2,EIF2AK3,SYT1,DMTN,ATP13A2,CPNE3,MEF2C
CELLULAR RESPONSE TO SALT%GOBP%GO:1902075	cellular response to salt	0.000175713	0.008174272	1	SYT10,SYT17,PLCB1,LYPD1,NEK7,SLC1A2,CHRM3,MEF2A,NLGN1,PIK3CA,OPRM1,SLC25A23,JUND,ROCK2,BCL11A,XRN1,GNB1,GNAQ,SLC12A2,BRAF,IQGAP1,CPNE4,FYN,PRKAA2,LY6H,TAF1,SYT13,KCNQ3,ITPR1,ADD1,CAMK2D,KCNB1,TOP2B,SYT9,SYT7,PKD2,GPLD1,DLG2,CDK5R1,MECP2,GNAI2
REGULATED EXOCYTOSIS%GOBP%GO:0045055	regulated exocytosis	0.000130369	0.007043013	1	SYT10,SYT17,SNCA,CADPS2,BAIAP3,SYN2,RIMS2,STXBP5,CASK,GAB2,NLGN1,RIMS1,FER,RABGEF1,ERC2,VAMP2,PPFIA2,STX3,RAB3GAP1,FBXL20,BRAF,RAPGEF4,STXBP1,PCLO,SLC4A8,PPP3CB,NAPB,CBL,DTNBP1,SYNJ1,RAP1A,DNAJC5,SV2B,RAB10,CADPS,DOC2A,SYT13,PREPL,SNX4,KCNB1,STX2,ARL8B,RPH3A,SYT9,SYT7
EXOCYTIC VESICLE%GOCC%GO:0070382	exocytic vesicle	4.74E-06	0.000834778	1	SYT10,SYT17,SNCA,PDE4B,HAP1,DPYSL3,GABRA2,SYN2,RAB3B,SLC17A6,KIRREL3,RAB8B,STXBP5,RAB27B,STX7,GRIN2A,GRIA1,GIPC1,SLC35F1,VAMP2,AMPH,PPFIA2,STX3,SVOP,KIF1B,SNAP91,ATP6V1A,PTPRN2,MTMR2,VTI1A,BORCS5,DMXL2,ATP6V1H,SLC4A8,IQSEC1,TMEM163,STX12,VPS45,OPRK1,SEPTIN2,DNM1L,DTNBP1,ATP6V0A1,APP,DNAJC5,BSN,SV2B,RAB10,RAB6A,STX16,APBA1,DOC2A,RAB7A,CLCN3,SYT13,PTPRS,PICALM,SLC9B2,STON2,BDNF,STX2,RPH3A,ATP6V1C1,…
POSITIVE REGULATION OF SYNAPTIC TRANSMISSION%GOBP%GO:0050806	positive regulation of synaptic transmission	0.001076885	0.029565564	1	SNCA,CALB2,CACNG3,HAP1,GRIK2,BAIAP3,CALB1,RIMS2,NLGN1,RIMS1,GRIN2A,ZDHHC2,MAPK1,GRIA1,CACNG4,GSK3B,SLC8A3,NALCN,GPR158,VAMP2,STX3,PRNP,HMGCR,NRXN1,RAB3GAP1,TNR,PRKAR1B,FXR1,BRAF,STXBP1,SLC4A8,NTRK2,NF1,DTNBP1,APP
PHOSPHATIDYLINOSITOL PHOSPHATE BINDING%GOMF%GO:1901981	phosphatidylinositol phosphate binding	0.000737289	0.022049369	1	SYT10,PLCB1,PLA2G4A,SH3PXD2B,GAB2,DENND1B,OSBPL8,DENND1A,PARD3,FCHSD2,MARK1,PLCZ1,SNAP91,MAPT,VPS13B,MAPKAP1,IQGAP1,COMMD1,SNX14,SNX10,CLVS2,RUBCN,ATG2B,PLEKHA5,FRMPD4,GBF1,FCHO2,SNX24,RNF34,PICALM,EXOC1,ARHGAP32,ASAP1,SNX4,GAP43,RPH3A,LANCL2,SH3PXD2A,KRIT1,SDCBP,SYT9,SYT7,SNX13,SNX27,ANKFY1
SYNAPSE ASSEMBLY%GOBP%GO:0007416	synapse assembly	0.000303037	0.012169598	1	SNCA,SLIT1,EFNA5,GABRA2,NEGR1,SLITRK6,ASIC2,RAP2A,KIRREL3,LRFN5,FARP1,ADGRL3,NLGN1,ZDHHC2,PTPRD,GRIA1,GPM6A,GABRG2,STAU2,SDK1,DLG5,MYCBP2,DNM3,ARHGEF9,PTEN,EPHA7,GABRB3,NRXN1,NLGN4Y,ADNP,SETD5,PCLO,SRGAP2,NTRK2,FGF13,GABRB2,APP,BSN,EPHB2,MAP1B,PTPRS,DSCAM,LHFPL4,GRID2,ADD2,GAP43,FLRT2,BDNF,ARMCX5-GPRASP2,CDH2,SDCBP,ADGRB3,SLC25A46,NRG3,GABRA1,LRRN1,MECP2,CTNNB1,SRGAP2C,RYK,COLQ,PCDH17,SNAP25,SEMA…
NEURON PROJECTION EXTENSION%GOBP%GO:1990138	neuron projection extension	0.000673178	0.020686152	1	SYT17,SLIT1,SEMA6D,NEDD4L,LHX2,RIMS2,SEMA5A,RIMS1,DCLK1,PRKN,MAP2,GSK3B,NRN1,BCL11A,MAP3K13,BMPR2,RTN4,TNR,MAPT,ADNP,MACF1,IQGAP1,RUFY3,PAFAH1B1,ULK2,PPP3CB,SMURF1,SPAG9,RAPH1,CTTN,SPG11,EIF2AK4,PLXNA1,MAP1B,PTPRS,DSCAM,VCL,DNM2,SH3GL2,GOLGA4,CDKL3,SLC23A2,USP9X,C9orf72,SEMA3A,WASF1,ABL1,RNF157,CYFIP2,KIAA0319,MECP2,CTNNB1,RAB21,RYK,SYT1,SEMA4B,SEMA4D,ULK1,SHTN1,UNC13A,SLC9A6,PRICKLE1,PLAA,ITSN2,…
MONOATOMIC ION CHANNEL COMPLEX%GOCC%GO:0034702	monoatomic ion channel complex	0.000132636	0.007051759	1	MCUB,CACNG3,PDE4B,SCN9A,TRPC6,KCNV1,GRIN3A,CACNA1E,GRIK2,GABRA2,GLRA2,SCN7A,CNGB1,KCNMB2,GABRB1,CLIC5,SLC17A6,SCN3A,CACNA2D1,STXBP5,GRIA2,CNTNAP2,GRIN2A,CACNB2,GRIA1,CACNG4,KCNB2,CACNA1B,GABRG2,CACNA1G,CACNA2D3,TRPC1,GRIA4,CATSPER2,GABRB3,DPP10,MICU1,SCN3B,SCN2A,AKAP9,KCNK2,GABRB2,MICU3,GLRB,CNIH3,PDE4D,TRPC7,AKAP6,MICU2,KCNQ3,KCNQ5,CACNA1A,VWC2L,GRID2
CALCIUM ION TRANSMEMBRANE TRANSPORT%GOBP%GO:0070588	calcium ion transmembrane transport	5.92E-05	0.00435149	1	MCUB,SNCA,CACNG3,PDE4B,SCN9A,HAP1,PLCB1,TRPC6,GRIN3A,CACNA1E,DMD,ITPR2,SCN7A,SCN3A,CACNA2D1,GRIN2A,CACNB2,ANK2,JPH4,CACNG4,GPM6A,CACNA1B,OPRM1,SLC25A23,CACNA1G,SLC8A3,NALCN,CACNA2D3,UBR3,TRPC1,PRNP,CATSPER2,DIAPH1,MICU1,SCN2A,IBTK,TRPM7,FYN,PPP3CB,ATP2C1,ATP1B1,MICU3,TRPC4AP,HTT,PDE4D,TRPC7,AKAP6,MICU2,CACNA1A,ITPR1,STIM2,CAMK2D,ERO1A,STIM1,JPH3,ATG5,PPP3CA,GNB5,PPP3R1,ABL1,UBQLN1,CALM3,PKD2,CUL5…
REGULATION OF TRANSPORTER ACTIVITY%GOBP%GO:0032409	regulation of transporter activity	0.000200653	0.009184816	1	SNCA,CACNG3,PDE4B,HAP1,TRPC6,DMD,FXYD6,DLG1,NEDD4L,CHRM3,CACNA2D1,NLGN1,CACNB2,ANK2,JPH4,CACNG4,NDFIP1,FGF12,OPRM1,HOMER1,VAMP2,PRNP,HECW1,SCN3B,HECW2,ANK3,AKAP9,FGF13,ATP1B1,APP,SLMAP,CNIH3,FGF14,HTT,PDE4D,AKAP6,EPHB2,STIM2,CAMK2D,STIM1,JPH3,ATPSCKMT,GNB5,UBQLN1,CALM3,PKD2,CAB39,GRM5,YWHAH,GOPC,WNK2,SGK1,VMP1,CHP1,NDFIP2,YWHAE,MEF2C,CALM2,SYNGR3,TCAF1,NIPSNAP2,ATP1B3,CALM1,CACNA1D,CTTNBP2NL,PTPN…
EXOCYTOSIS%GOBP%GO:0006887	exocytosis	8.96E-06	0.001305076	1	SYT10,SYT17,SNCA,CADPS2,HAP1,BAIAP3,SYN2,RAB3B,ATP9A,RIMS2,RAB8B,STXBP5,CASK,GAB2,NLGN1,RAB27B,RIMS1,CLASP1,ARFGEF1,PRKN,EXOC4,FER,EXOC6B,ITSN1,RABGEF1,ERC2,MICAL3,VAMP2,EXOC6,PPFIA2,CLASP2,STX3,RAB3GAP1,FBXL20,STXBP5L,RAB11A,BRAF,RAPGEF4,STXBP1,PCLO,SLC4A8,SEPTIN2,PPP3CB,NAPB,EXOC2,CBL,DTNBP1,SYNJ1,RAP1A,DNAJC5,SV2B,RAB10,CADPS,DOC2A,RAB7A,EXOC5,SYT13,NSF,EXOC1,PREPL,SNX4,KCNB1,STX2,ARL8B,RPH3A,…
CALCIUM ION HOMEOSTASIS%GOBP%GO:0055074	calcium ion homeostasis	0.000134903	0.007060232	1	MCUB,SNCA,CALB2,HAP1,PLCB1,STC1,TRPC6,TMTC2,GRIK2,DMD,ITPR2,HCRTR2,CALB1,CNGB1,TMEM64,CACNB2,ANK2,GRIA1,JPH4,ERC2,SLC25A23,SLC8A3,TRIM24,TRPC1,DIAPH1,PIK3CB,MICU1,RAP1GDS1,THADA,IBTK,ATP2C1,SNX10,ATP1B1,MICU3,APP,SGCD,SV2B,HTT,PDE4D,TRPC7,AKAP6,MICU2,VPS54,ITPR1,STIM2,CAMK2D,ERO1A,STIM1,JPH3,ATG5,ABL1,ANKH,CALM3,PKD2,CACNA1C,GRM5
REGULATION OF TRANSMEMBRANE TRANSPORTER ACTIVITY%GOBP%GO:0022898	regulation of transmembrane transporter activity	0.00129778	0.033959996	1	SNCA,CACNG3,PDE4B,HAP1,TRPC6,DMD,FXYD6,DLG1,NEDD4L,CHRM3,CACNA2D1,NLGN1,CACNB2,ANK2,JPH4,CACNG4,FGF12,OPRM1,HOMER1,VAMP2,PRNP,HECW1,SCN3B,HECW2,ANK3,AKAP9,FGF13,ATP1B1,APP,SLMAP,CNIH3,FGF14,HTT,PDE4D,AKAP6,EPHB2,STIM2,CAMK2D,STIM1,JPH3,ATPSCKMT,GNB5,UBQLN1,CALM3,PKD2,CAB39,GRM5,YWHAH,GOPC,WNK2,VMP1,CHP1,YWHAE,MEF2C,CALM2,TCAF1,NIPSNAP2,ATP1B3,CALM1,CACNA1D,PTPN3,OXSR1,RIPK1,WWP2,CACNG2,AHCYL1,DLG…
RESPONSE TO SALT%GOBP%GO:1902074	response to salt	2.81E-05	0.00293756	1	SYT10,SYT17,PLCB1,LYPD1,TTN,NEK7,ENPP1,SLC1A2,KCNMB2,CHRM3,MEF2A,NLGN1,MNAT1,GRIA1,CACNG4,KMT2A,PIK3CA,OPRM1,SLC25A23,SDK1,HOMER1,JUND,ROCK2,TRPC1,BCL11A,RNLS,DNMT3A,XRN1,ELAVL4,GNB1,SLC25A12,GNAQ,SLC12A2,BRAF,IQGAP1,CPNE4,OPRK1,FYN,PRKAA2,TOMM20,LY6H,TAF1,HDAC5,IGF1R,SYT13,KCNQ3,VPS54,ITPR1,ADD1,CAMK2D,STIM1,KCNB1,ATG5,TOP2B,PPP3CA,SYT9,SYT7,ANKH,CALM3,PKD2,GPLD1,DLG2,CDK5R1,SEC31A,MECP2,HNRNPD,…
DEVELOPMENTAL CELL GROWTH%GOBP%GO:0048588	developmental cell growth	0.000223326	0.00997364	1	SYT17,SLIT1,EFNA5,SEMA6D,NEDD4L,LHX2,RIMS2,SEMA5A,RIMS1,DCLK1,PRKN,MAP2,PRMT2,MAP2K4,GSK3B,NRN1,BCL11A,EPHA7,MAP3K13,BMPR2,RTN4,TNR,PUM2,MAPT,ADNP,MACF1,IQGAP1,RUFY3,PAFAH1B1,ULK2,PPP3CB,SMURF1,SPAG9,RAPH1,FGF13,CTTN,SPG11,APP,SORBS2,EIF2AK4,AKAP6,PLXNA1,MAP1B,PTPRS,DSCAM,VCL,DNM2,SH3GL2,GOLGA4,CDKL3,BDNF,SLC23A2,USP9X,FOXP1,C9orf72,SEMA3A,WASF1,ABL1,RNF157,CYFIP2,KIAA0319,MECP2,CTNNB1,RAB21,RYK,…
CALCIUM ION TRANSPORT%GOBP%GO:0006816	calcium ion transport	6.67E-06	0.001063997	1	MCUB,SNCA,CACNG3,PDE4B,SCN9A,HAP1,PLCB1,STC1,TRPC6,GRIN3A,CACNA1E,DMD,ITPR2,SCN7A,CALCRL,SCN3A,CACNA2D1,CASK,GRIN2A,CACNB2,ANK2,JPH4,CACNG4,GPM6A,CACNA1B,OPRM1,SLC25A23,CACNA1G,SLC8A3,NALCN,HOMER1,CACNA2D3,UBR3,TRPC1,PRNP,CATSPER2,PLCZ1,DIAPH1,MICU1,SARAF,SCN2A,IBTK,TRPM7,FYN,PPP3CB,DNM1L,ATP2C1,ATP1B1,MICU3,SPG11,TRPC4AP,HTT,PDE4D,TRPC7,AKAP6,MICU2,CACNA1A,ITPR1,STIM2,CAMK2D,ERO1A,STIM1,JPH3,ATG…
INTRACELLULAR CALCIUM ION HOMEOSTASIS%GOBP%GO:0006874	intracellular calcium ion homeostasis	0.00029848	0.012169598	1	MCUB,SNCA,CALB2,HAP1,PLCB1,STC1,TRPC6,GRIK2,DMD,ITPR2,HCRTR2,CALB1,CNGB1,TMEM64,CACNB2,ANK2,GRIA1,JPH4,ERC2,SLC25A23,SLC8A3,TRPC1,DIAPH1,PIK3CB,MICU1,RAP1GDS1,THADA,IBTK,ATP2C1,ATP1B1,MICU3,APP,SV2B,HTT,PDE4D,TRPC7,AKAP6,MICU2,VPS54,ITPR1,STIM2,CAMK2D,ERO1A,STIM1,JPH3,ATG5
REGULATION OF SYNAPTIC PLASTICITY%GOBP%GO:0048167	regulation of synaptic plasticity	0.000462527	0.0158084	1	SNCA,CALB2,GRIK2,CALB1,RIMS2,RIMS1,GRIN2A,ZDHHC2,MAPK1,GRIA1,JPH4,GIPC1,KMT2A,ERC2,GSK3B,STAU2,SLC8A3,VAMP2,ERC1,STX3,NEURL1,PRNP,HMGCR,RAB3GAP1,TNR,PRKAR1B,UBE3A,MAPT,FXR1,CNTN4,BRAF,STXBP1,NTRK2,CPEB3,PPP3CB,NF1,SLC4A10,SIPA1L1,APP,YWHAG,EIF2AK4,EPHB2,KCNQ3,MAP1B,GRID2,RAPGEF2,KRAS,JPH3,KCNB1,ABL1,SYT7,GRM5,YWHAH,MECP2,GRIN2D,PSEN1,SNAP25,IQSEC2,SLC38A1,CAMK2B,MEF2C,PAIP2,SSH1,ARF1,SYP,CAMK2A,N…
DENDRITE DEVELOPMENT%GOBP%GO:0016358	dendrite development	0.000275696	0.011400437	1	GRIN3A,DGKG,ALK,NEDD4L,RAP2A,MEF2A,FARP1,NLGN1,DCLK1,CSMD3,PTPRD,MAP2,SYNE1,CAPRIN2,GSK3B,STAU2,SDK1,DLG5,MARK1,DNM3,PPFIA2,PAK3,BCL11A,NEURL1,PTEN,ELAVL4,DPYSL5,HECW1,ZMYND8,TNIK,CTNND2,CAMSAP2,HPRT1,HECW2,ABI2,UBA6,KIDINS220,IQSEC1,PAFAH1B1,RERE,KIF1A,FYN,SRGAP2,CPEB3,DIP2A,DTNBP1,TANC2,SIPA1L1,TRAK1,APP,DCDC2,MAP6,MAPK6,EPHB2,ABI1,MAP1B,PTPRS,SARM1,DSCAM,PICALM,TMEM106B,FBXW8,RAPGEF2,ASAP1,ANK…
RESPONSE TO METAL ION%GOBP%GO:0010038	response to metal ion	0.000119033	0.006757573	1	SYT10,SYT17,SNCA,TTN,NEK7,GLRA2,KCNMB2,MEF2A,SLC30A10,NLGN1,PRKN,MNAT1,MAPK1,GRIA1,KMT2A,SLC25A23,CACNA1G,HOMER1,JUND,TRPC1,PRNP,DNMT3A,SLC25A12,SETD2,MAPT,COX1,SLC12A2,BRAF,IQGAP1,ANK3,CPNE4,PRKAA2,PAM,GPI,MAPK8,SYT13,KCNQ3,MAPK9,VPS54,ADD1,GPHN,CREB1,CAMK2D,STIM1,KCNB1,ATG5,PPP3CA,SYT9,SYT7,CALM3,PKD2,SLC11A2,KCNC2,GPLD1,DLG2,SEC31A,MECP2,HNRNPD,PPP2CB,EIF2AK3,ABAT,SYT1,ATF1,CASP3,KCNMA1,DMTN,A…
POSITIVE REGULATION OF SECRETION%GOBP%GO:0051047	positive regulation of secretion	0.000380504	0.013415648	1	SYT10,SNCA,CADPS2,PLCB1,TTN,BAIAP3,PLA2G4A,ADCYAP1,CHRM3,RAB8B,STXBP5,GAB2,NLGN1,RAB27B,CLASP1,FRMD4A,IRS2,SYBU,TCF7L2,JAK2,GPR158,CLASP2,RAB3GAP1,SLC12A2,RAPGEF4,STXBP1,SLC4A8,OPRK1,PPP3CB,DNM1L,CYP19A1,DTNBP1,AACS,CADPS,ACSL3,RAB7A,ITPR1,ACSL4,CD2AP,SERP1,WLS,SNX4,CREB1,KCNB1,ATG5,PPP3CA,SDCBP,SYT7,SELENOT,PDCD6IP
PHOSPHOLIPID BINDING%GOMF%GO:0005543	phospholipid binding	6.34E-07	0.000236069	1	SYT10,SYT17,SNCA,PLCB1,ITPR2,BAIAP3,PLA2G4A,PARD3B,SH3PXD2B,SYT16,ESYT2,GAB2,APPL2,DENND1B,GRAMD1B,OSBPL8,DENND1A,AGAP1,ARHGAP26,PARD3,TEC,FCHSD2,SBF2,PIK3C2G,TOM1L1,BCAS3,SGIP1,MTSS1,MARK1,VAMP2,AMPH,EEA1,WDFY3,HMGB1,PLCZ1,EPN2,DEPTOR,SNAP91,RASA2,SYT14,PRKCI,ZFYVE9,MAPT,VPS13B,MAPKAP1,ARHGAP35,RAPGEF6,IQGAP1,C2CD5,COMMD1,PCLO,SNX29,NISCH,CPNE4,SPTBN4,SCARB2,SMURF1,NF1,SNX14,SNX10,CLVS2,RUBCN,CL…
GLUTAMATERGIC SYNAPSE%GOCC%GO:0098978	glutamatergic synapse	4.22E-07	0.000176477	1	SYT10,CACNG3,NPTXR,CADPS2,PLCB1,PTPRO,GRIN3A,RGS9,GRIK2,GPC6,FXYD6,SYN2,CALB1,DLG1,SLC1A2,NETO2,PLXNC1,SH3GL3,LRFN5,FARP1,ADGRL3,NLGN1,ABLIM3,GRIN2A,PTPRD,GUCY1A1,GRIA1,CACNG4,GIPC1,GPM6A,ERC2,ADAM10,JAK2,GSK3B,DLG5,HOMER1,DNM3,PPFIA2,EEA1,PAK3,CDH11,SEPTIN11,STX3,BTBD9,EPHA7,ERBIN,STK38,ELAVL4,NLGN4Y,FILIP1,GUCY1B1,RTN4,TNR,PRKAR1B,PRKCI,UBE3A,ABR,FBXL20,PRKAR2B,TNIK,FXR1,MAPK14,RAB11A,PLPPR4,PU…
PHOSPHATIDYLINOSITOL BINDING%GOMF%GO:0035091	phosphatidylinositol binding	0.000175713	0.008174272	1	SYT10,PLCB1,ITPR2,PLA2G4A,PARD3B,SH3PXD2B,ESYT2,GAB2,APPL2,DENND1B,OSBPL8,DENND1A,PARD3,FCHSD2,SBF2,PIK3C2G,TOM1L1,BCAS3,MARK1,EEA1,WDFY3,PLCZ1,SNAP91,ZFYVE9,MAPT,VPS13B,MAPKAP1,IQGAP1,COMMD1,SNX29,NISCH,SNX14,SNX10,CLVS2,RUBCN,ATG2B,RPS6KC1,SNX32,PLEKHA5,FRMPD4,MTM1,GBF1,FCHO2,SNX24,RNF34,SGK3,ITPR1,PICALM,EXOC1,ARHGAP32,SNX9,ASAP1,SNX4,ZCCHC2,MCF2L,GAP43,RPH3A,LANCL2,SH3PXD2A,TOM1L2,KRIT1,ZCCHC…
POSITIVE REGULATION OF SECRETION BY CELL%GOBP%GO:1903532	positive regulation of secretion by cell	0.001316188	0.0341747	1	SYT10,SNCA,CADPS2,PLCB1,TTN,BAIAP3,PLA2G4A,ADCYAP1,CHRM3,RAB8B,STXBP5,GAB2,NLGN1,RAB27B,CLASP1,FRMD4A,IRS2,SYBU,TCF7L2,JAK2,GPR158,CLASP2,RAB3GAP1,SLC12A2,RAPGEF4,STXBP1,SLC4A8,OPRK1,PPP3CB,DNM1L,CYP19A1,DTNBP1,AACS,CADPS,RAB7A,ITPR1,ACSL4,CD2AP,SERP1,WLS,SNX4,CREB1,KCNB1,SDCBP,SYT7,SELENOT,PDCD6IP
REGULATION OF DEVELOPMENTAL GROWTH%GOBP%GO:0048638	regulation of developmental growth	0.000394174	0.013752875	1	SYT17,SLIT1,PLCB1,EFNA5,SEMA6D,NEDD4L,VGLL4,INSR,RIMS2,SEMA5A,RIMS1,PRKN,BASP1,MAP2,PIK3CA,RBPJ,GSK3B,MYCBP2,FTO,BCL11A,PTEN,MBD5,EPHA7,MAP3K13,BMPR2,RTN4,TNR,PUM2,MAPT,ADNP,MAPK14,MACF1,RUFY3,PROX1,PAFAH1B1,ULK2,ATRN,SPTBN4,KCNK2,NIPBL,SMURF1,STAT5B,SPAG9,BMPR1A,FGF13,ATP8A2,CTTN,APP,MTM1,JARID2,AKAP6,MAP1B,PTPRS,DSCAM,DNM2,GOLGA4,SERP1,CREB1,CDKL3,BDNF,SLC23A2,FOXP1,SEMA3A,ABL1,RNF157,KIAA0319,…
NEURON PROJECTION MORPHOGENESIS%GOBP%GO:0048812	neuron projection morphogenesis	3.70E-09	3.20E-06	1	SYT17,SLIT1,ANOS1,ARHGEF28,PTPRO,EFNA5,CCK,SLITRK6,SEMA6D,MAP4K4,NEDD4L,PLXNC1,RAP2A,LHX2,ATP9A,KIRREL3,RIMS2,MEF2A,SEMA5A,TTC8,FARP1,FZD3,NLGN1,RIMS1,DCLK1,CNTNAP2,PRKN,PARD3,NCAM1,STMN1,LHX9,CHODL,PTPRD,MAP2,RPS6KA5,GPM6A,EPHA5,SYNE1,ADARB1,CAPRIN2,GSK3B,STAU2,ADAM17,MYCBP2,DNM3,ZDHHC17,SOS1,PPFIA2,NRN1,PAK3,BCL11A,CDH11,PTEN,EPHA7,ELAVL4,NRXN1,ROCK1,ROBO1,MAP3K13,DPYSL5,BMPR2,ALS2,HECW1,RTN4,T…
SYNAPTIC VESICLE CYCLE%GOBP%GO:0099504	synaptic vesicle cycle	0.001647531	0.04028001	1	SNCA,CADPS2,SYN2,RAB3B,SLC17A6,SH3GL3,RIMS2,STXBP5,CASK,NLGN1,RAB27B,RIMS1,PRKN,ITSN1,DNAJC6,ERC2,VAMP2,DNM3,AMPH,PPFIA2,STX3,PTEN,BTBD9,NLGN4Y,ROCK1,SNAP91,RAB3GAP1,PRKAR1B,ATP6V1A,FBXL20,BRAF,RAPGEF4,STXBP1,PCLO,AP2B1,ATP6V1H,SLC4A8,PPP3CB,NAPB,DTNBP1,ATP6V0A1,SYNJ1,RAP1A,DNAJC5,BSN,SV2B,CADPS,DOC2A,FCHO2,CLCN3,PICALM,DNM2,SH3GL2,PREPL,SNX9,STON2,STX2,RPH3A,ATP6V1C1,PPP3R1,CDH2,SYT9,SYT7,CDK5R1…
PLASMA MEMBRANE BOUNDED CELL PROJECTION MORPHOGENESIS%GOBP%GO:0120039	plasma membrane bounded cell projection morphogenesis	2.48E-09	3.20E-06	1	SYT17,SLIT1,ANOS1,ARHGEF28,PTPRO,EFNA5,CCK,SLITRK6,SEMA6D,MAP4K4,NEDD4L,PLXNC1,RAP2A,LHX2,ATP9A,KIRREL3,RIMS2,MEF2A,SEMA5A,TTC8,FARP1,FZD3,NLGN1,RIMS1,DCLK1,CNTNAP2,PRKN,PARD3,NCAM1,STMN1,LHX9,CHODL,PTPRD,MAP2,RPS6KA5,GPM6A,EPHA5,SYNE1,ADARB1,CAPRIN2,GSK3B,STAU2,ADAM17,MYCBP2,DNM3,ZDHHC17,SOS1,PPFIA2,NRN1,PAK3,BCL11A,CDH11,PTEN,EPHA7,ELAVL4,NRXN1,ROCK1,ROBO1,MAP3K13,DPYSL5,BMPR2,ALS2,HECW1,RTN4,T…
REGULATION OF SYNAPSE STRUCTURE OR ACTIVITY%GOBP%GO:0050803	regulation of synapse structure or activity	0.000948031	0.026910198	1	SNCA,SLIT1,PTPRO,ZNF804A,EFNA5,NEGR1,SLITRK6,SLC7A11,ASIC2,PLXNC1,RAP2A,SLC17A6,LRFN5,FARP1,NLGN1,PTPRD,SYBU,RPS6KA5,GPM6A,ADAM10,CAPRIN2,STAU2,GPR158,DLG5,HOMER1,MYCBP2,DNM3,PPFIA2,PAK3,SEPTIN11,NEURL1,PTEN,PRNP,EPHA7,NRXN1,ROCK1,ZMYND8,ADNP,MAPK14,SETD5,ABI2,PAFAH1B1,YWHAZ,KIF1A,FYN,NTRK2,NF1,DTNBP1,TANC2,SIPA1L1,APP,FRMPD4,EPHB2,PTPRS,LHFPL4,GRID2,ASAP1,FLRT2,BDNF,ARMCX5-GPRASP2,ABL1,CDC42,CDH…
CELL PROJECTION MORPHOGENESIS%GOBP%GO:0048858	cell projection morphogenesis	3.82E-09	3.20E-06	1	SYT17,SLIT1,ANOS1,ARHGEF28,PTPRO,EFNA5,CCK,SLITRK6,SEMA6D,MAP4K4,NEDD4L,PLXNC1,RAP2A,LHX2,ATP9A,KIRREL3,RIMS2,MEF2A,SEMA5A,TTC8,FARP1,FZD3,NLGN1,RIMS1,DCLK1,CNTNAP2,PRKN,PARD3,NCAM1,STMN1,LHX9,CHODL,PTPRD,MAP2,RPS6KA5,GPM6A,EPHA5,SYNE1,ADARB1,CAPRIN2,GSK3B,STAU2,ADAM17,MYCBP2,DNM3,ZDHHC17,SOS1,PPFIA2,NRN1,PAK3,BCL11A,CDH11,PTEN,EPHA7,ELAVL4,NRXN1,ROCK1,ROBO1,MAP3K13,DPYSL5,BMPR2,ALS2,HECW1,RTN4,T…
PEPTIDYL-SERINE PHOSPHORYLATION%GOBP%GO:0018105	peptidyl-serine phosphorylation	0.000312151	0.012169598	1	SNCA,RPS6KA2,NEK7,DMD,MAST4,PRKACB,PRKX,MAPK1,TLK1,RPS6KA5,PIK3CA,MAST2,SMYD3,CAPRIN2,GSK3B,ROCK2,MARK1,AKT3,PTEN,PDK3,NSD1,INPP5F,SMG1,STK38,TENM1,DYRK1A,ROCK1,MAP3K13,PRKCI,FNIP1,LMTK2,NTRK3,MAPK14,BRAF,MAPKAP1,MKNK1,CSNK1A1,SRPK2,ULK2,SPTBN4,AKAP9,NTRK2,DOCK7,MARK3,TNKS,TAF1,MAPK8,APP,STK32B,RPS6KA3,PKN2,MTOR,NLK,PDE4D,ATR,CSNK1G1,MAPK9,TTBK2,SGK3,UHMK1,CSNK1G3,RICTOR,TBK1,CAMK4,CAMK2D,BDNF,AT…
REGULATION OF MONOATOMIC ION TRANSMEMBRANE TRANSPORT%GOBP%GO:0034765	regulation of monoatomic ion transmembrane transport	8.18E-05	0.005478718	1	SNCA,CACNG3,PDE4B,SCN9A,HAP1,TRPC6,KCNV1,CACNA1E,KCNH7,DMD,FXYD6,DLG1,SCN7A,NEDD4L,ASIC2,CLIC5,SCN3A,CACNA2D1,GRIN2A,CACNB2,ANK2,JPH4,CACNG4,KCNB2,FGF12,CACNA1B,RGS7,CACNA1G,NALCN,HOMER1,CACNA2D3,UBR3,VAMP2,TRPC1,PRNP,CATSPER2,YWHAQ,DPP10,HECW1,DIAPH1,SCN3B,HECW2,COMMD1,ANK3,SCN2A,OPRK1,AKAP9,FYN,PPP3CB,FGF13,ATP1B1,SLMAP,FGF14,HTT,PDE4D,AKAP6,EPHB2,KCNQ3,KCNQ5,CACNA1A,STIM2,CAMK2D,STIM1,JPH3,ATP…
VESICLE-MEDIATED TRANSPORT IN SYNAPSE%GOBP%GO:0099003	vesicle-mediated transport in synapse	0.000682336	0.020776977	1	SNCA,CADPS2,SYN2,RAB3B,SLC17A6,SH3GL3,RIMS2,STXBP5,CASK,NLGN1,RAB27B,RIMS1,PRKN,ITSN1,DNAJC6,ERC2,SYNE1,VAMP2,DNM3,AMPH,PPFIA2,STX3,PTEN,BTBD9,NLGN4Y,ROCK1,SNAP91,RAB3GAP1,PRKAR1B,ATP6V1A,FBXL20,BRAF,RAPGEF4,STXBP1,PCLO,AP2B1,ATP6V1H,SLC4A8,PPP3CB,NAPB,DTNBP1,ATP6V0A1,SYNJ1,RAP1A,DNAJC5,BSN,SV2B,CADPS,DOC2A,FCHO2,CLCN3,PICALM,DNM2,SH3GL2,PREPL,SNX9,ATAD1,STON2,AP2A2,STX2,RPH3A,ATP6V1C1,PPP3R1,CDH…
FOREBRAIN DEVELOPMENT%GOBP%GO:0030900	forebrain development	0.000159843	0.007648417	1	ALDH1A2,SLIT1,HAP1,PLCB1,SLC1A2,ALK,SLC7A11,TOX,LHX2,FOXP2,KIRREL3,SEMA5A,TTC8,PGAP1,BMERB1,DYNC2H1,DCLK1,CNTNAP2,DCLK2,CCDC141,GRIA1,EPHA5,RBPJ,GSK3B,CHD5,PTEN,HERC1,HOOK3,ELAVL4,ROBO1,SETD2,RTN4,RAB3GAP1,TNR,AGTPBP1,FXR1,HPRT1,ARHGAP35,TTC21B,KDM1A,ZEB1,PHLPP2,PROX1,TRAPPC9,NCOA1,ATRX,UBA6,PAFAH1B1,WDR37,SCN2A,MCPH1,FYN,SRGAP2,NTRK2,NF1,BMPR1A,SLC4A10,DOCK7,FGF13,APP,TMEM14B,CDON,PCM1,IGF1R,PLX…
MODULATION OF CHEMICAL SYNAPTIC TRANSMISSION%GOBP%GO:0050804	modulation of chemical synaptic transmission	7.79E-07	0.000260943	1	SNCA,CALB2,CACNG3,HAP1,PLCB1,GRIN3A,GRIK2,BAIAP3,CELF4,CNTNAP4,CALB1,SLC7A11,RIMS2,STXBP5,CASK,GRIA2,NLGN1,RIMS1,PRKN,GRIN2A,ZDHHC2,PTPRD,GUCY1A1,MAPK1,GRIA1,PPP1R9A,JPH4,SYBU,CACNG4,GIPC1,KMT2A,FRRS1L,ERC2,CACNA1B,SYNE1,JAK2,GSK3B,STAU2,SLC8A3,NALCN,GPR158,HOMER1,VAMP2,AKAP12,PPFIA2,ERC1,CDH11,STX3,NEURL1,PTEN,GRIA4,PRNP,BTBD9,EPHA7,HMGCR,NRXN1,NLGN4Y,GUCY1B1,RTN4,RAB3GAP1,TNR,PRKAR1B,UBE3A,ZMYN…
REGULATION OF TRANS-SYNAPTIC SIGNALING%GOBP%GO:0099177	regulation of trans-synaptic signaling	1.31E-06	0.000365405	1	SNCA,CALB2,CACNG3,HAP1,PLCB1,GRIN3A,GRIK2,BAIAP3,CELF4,CNTNAP4,CALB1,SLC7A11,RIMS2,STXBP5,CASK,GRIA2,NLGN1,RIMS1,PRKN,GRIN2A,ZDHHC2,PTPRD,GUCY1A1,MAPK1,GRIA1,PPP1R9A,JPH4,SYBU,CACNG4,GIPC1,KMT2A,FRRS1L,ERC2,CACNA1B,SYNE1,JAK2,GSK3B,STAU2,SLC8A3,NALCN,GPR158,HOMER1,VAMP2,AKAP12,PPFIA2,ERC1,CDH11,STX3,NEURL1,PTEN,GRIA4,PRNP,BTBD9,EPHA7,HMGCR,NRXN1,NLGN4Y,GUCY1B1,RTN4,RAB3GAP1,TNR,PRKAR1B,UBE3A,ZMYN…
PRESYNAPSE%GOCC%GO:0098793	presynapse	4.04E-08	2.71E-05	1	SYT10,SNCA,CALB2,PDE4B,CADPS2,NTS,HAP1,GRIN3A,ZNF804A,RGS9,GRIK2,GABRA2,BAIAP3,FXYD6,SYN2,CNTNAP4,CALB1,USH2A,SLC1A2,CNGB1,GABRB1,RAB3B,SLC17A6,SH3GL3,KIRREL3,RIMS2,RAB8B,STXBP5,CASK,FZD3,NLGN1,RAB27B,RIMS1,DENND1A,PRKN,STX7,GRIN2A,PTPRD,CACNB2,ITSN1,GRIA1,GIPC1,DNAJC6,GPM6A,ERC2,GSK3B,SLC8A3,GPR158,SLC35F1,VAMP2,DNM3,ZDHHC17,AMPH,PPFIA2,ERC1,STX3,PRNP,SVOP,NRXN1,NLGN4Y,KIF1B,GUCY1B1,SNAP91,ATP6V…
REGULATION OF VESICLE-MEDIATED TRANSPORT%GOBP%GO:0060627	regulation of vesicle-mediated transport	2.63E-06	0.000587536	1	SYT10,SYT17,SNCA,CADPS2,HAP1,BAIAP3,NEDD4L,RAB3B,SH3GL3,INSR,ATP9A,RIMS2,RAB8B,STXBP5,CASK,GAB2,PGAP1,APPL2,NLGN1,RAB27B,RIMS1,CLASP1,PRKN,ARRB1,ZDHHC2,FER,MAPK1,DNAJC6,AHI1,RABGEF1,TBC1D5,ERC2,ABL2,SYNE1,SGIP1,SMAP1,VAMP2,PPFIA2,CLASP2,BTBD9,NECAB2,INPP5F,HMGB1,ROCK1,SNAP91,RAB3GAP1,PRKAR1B,FBXL20,PIK3CB,STXBP5L,MTMR2,RUFY2,RAB11A,BRAF,ATXN2,RAPGEF4,STXBP1,MIB1,C2CD5,PCLO,SLC4A8,SEPTIN2,PPP3CB,A…
CELL JUNCTION ASSEMBLY%GOBP%GO:0034329	cell junction assembly	2.30E-05	0.002857997	1	SNCA,SLIT1,PTPRO,EFNA5,CDH7,GABRA2,NEGR1,CDH12,SLITRK6,DLG1,TLN2,MAP4K4,ASIC2,RAP2A,KIRREL3,LRFN5,PKP4,FARP1,ADGRL3,NLGN1,CLASP1,CNTNAP2,PARD3,ZDHHC2,PTPRD,ANK2,FER,GRIA1,GPM6A,GABRG2,STAU2,JAM3,SDK1,MPDZ,DLG5,ROCK2,MYCBP2,TJP1,DNM3,ARHGEF9,CLASP2,CDH11,PTEN,EPHA7,GABRB3,NPHP1,NRXN1,NLGN4Y,AFDN,ROCK1,LIMCH1,APC,MYO9A,CTNND2,ADNP,SETD5,MACF1,PCLO,CDH18,DST,SRGAP2,NTRK2,PATJ,FGF13,PIP5K1A,GABRB2,CT…
CALCIUM ION BINDING%GOMF%GO:0005509	calcium ion binding	1.84E-06	0.000473158	1	SYT10,SYT17,SNCA,CALB2,LTBP1,SLIT1,PLCB1,SPOCK3,TTN,CACNA1E,CALN1,DGKB,CDH7,ITPR2,DGKG,CDH12,BAIAP3,ENPP1,CALB1,PLA2G4A,RASGRP3,NINL,NECAB1,PCDH11Y,ESYT2,CAPS2,ADGRL3,FBLN5,NELL2,EFCC1,MAN1C1,ITSN1,LDLR,IDS,CACNA1B,TBC1D9,PAMR1,SLC25A23,GPD2,USP32,CRB1,CDH11,NECAB2,SUSD1,PLCZ1,NRXN1,SLC25A12,PCDH10,RAB11FIP4,TPD52,PLA2G12A,BRAF,MICU1,MACF1,IQGAP1,C2CD5,PCLO,CDH18,LRP1B
SIGNAL RELEASE%GOBP%GO:0023061	signal release	3.40E-05	0.003159338	1	SYT10,SYT17,SNCA,CADPS2,PLCB1,SLC16A10,EFNA5,BAIAP3,SYN2,PLA2G4A,ADCYAP1,CHRM3,RIMS2,RAB8B,STXBP5,CASK,NLGN1,RIMS1,PRKN,IRS2,SYBU,TCF7L2,EPHA5,ERC2,OPRM1,JAK2,GPR158,CLOCK,VAMP2,PPFIA2,RFX3,STX3,NRXN1,RAB3GAP1,FBXL20,PTPRN2,BRAF,RAPGEF4,STXBP1,PCLO,SLC4A8,CPE,STXBP4,OPRK1,PPP3CB,NAPB,NF1,KDM5B,ILDR2,CYP19A1,DTNBP1,SYNJ1,RBM4,RAP1A,DNAJC5,AACS,SV2B,CADPS,DOC2A,SYT13,ITPR1,SLC9B2,ACSL4,PREPL,SERP1,…
PEPTIDYL-SERINE MODIFICATION%GOBP%GO:0018209	peptidyl-serine modification	0.000471686	0.015958585	1	SNCA,RPS6KA2,NEK7,DMD,MAST4,PRKACB,PRKX,MAPK1,TLK1,RPS6KA5,PIK3CA,MAST2,SMYD3,CAPRIN2,GSK3B,ROCK2,MARK1,AKT3,PTEN,PDK3,NSD1,INPP5F,SMG1,STK38,TENM1,DYRK1A,ROCK1,MAP3K13,PRKCI,FNIP1,LMTK2,NTRK3,MAPK14,BRAF,MAPKAP1,MKNK1,CSNK1A1,SRPK2,ULK2,SPTBN4,AKAP9,NTRK2,DOCK7,MARK3,TNKS,TAF1,MAPK8,APP,STK32B,RPS6KA3,PKN2,MTOR,NLK,PDE4D,ATR,CSNK1G1,MAPK9,TTBK2,SGK3,UHMK1,CSNK1G3,RICTOR,TBK1,CAMK4,CAMK2D,BDNF,AT…
REGULATION OF MONOATOMIC ION TRANSPORT%GOBP%GO:0043269	regulation of monoatomic ion transport	5.92E-05	0.00435149	1	SNCA,CACNG3,PDE4B,SCN9A,HAP1,STC1,TRPC6,KCNV1,CACNA1E,KCNH7,DMD,FXYD6,DLG1,SCN7A,NEDD4L,ASIC2,CLIC5,NKAIN2,SCN3A,CACNA2D1,CASK,GRIN2A,CACNB2,ANK2,JPH4,CACNG4,KCNB2,FGF12,CACNA1B,RGS7,CACNA1G,NALCN,HOMER1,CACNA2D3,UBR3,VAMP2,TRPC1,PRNP,CATSPER2,YWHAQ,DPP10,HECW1,DIAPH1,SCN3B,HECW2,SARAF,COMMD1,ANK3,SCN2A,SPTBN4,OPRK1,AKAP9,FYN,PPP3CB,FGF13,ATP1B1,SPG11,SLMAP,FGF14,HTT,PDE4D,AKAP6,EPHB2,KCNQ3,KCNQ5…
POSTSYNAPTIC SPECIALIZATION%GOCC%GO:0099572	postsynaptic specialization	0.000141705	0.007302106	1	CACNG3,PDE4B,PTPRO,GRIN3A,RGS9,GRIK2,GABRA2,SYN2,DLG1,GABRB1,CAMK2N1,CADM1,NETO2,INSYN2A,SH3GL3,DTNB,LRFN5,PKP4,GRIA2,NLGN1,DCLK1,PRKN,GRIN2A,ZDHHC2,GRIA1,PPP1R9A,CACNG4,DNAJC6,RTN1,ADAM10,CAP2,RTN3,SLC8A3,MPDZ,DLG5,HOMER1,DNM3,PPFIA2,CPEB4,ARHGEF9,PAK3,SEPTIN11,NEURL1,PTEN,GRIA4,PRNP,ERBIN,NLGN4Y,BMPR2,ALS2,RTN4,TNIK,FXR1,CTNND2,ADD3,MTMR2,PLPPR4,PCLO,BAALC,IQSEC1,NECTIN3,DLGAP1,KPNA1,PJA2,AKAP9…
DISTAL AXON%GOCC%GO:0150034	distal axon	0.001113701	0.030083162	1	SNCA,CALB2,NTS,HAP1,PTPRO,ZNF804A,DPYSL3,GRIK2,CALB1,USH2A,CNGB1,BASP1,EXOC4,MAP2,GPM6A,ERC2,SLC8A3,STMN2,EXOC6,CPEB4,STX3,PRNP,ELAVL4,ALS2,MYO9A,LMTK2,MAPT,FXR1,COPG2,IQGAP1,RUFY3,UNC5C,SLC4A8,PAFAH1B1,ATCAY,KLC1,OPRK1,KCNK2,NTRK2,SLC4A10,DOCK7,FGF13,CBL,DTNBP1,CTTN,SRSF10,SYNJ1,TRAK1,APP,MYO5A,STMN3,CRMP1,KIF5C,CLCN3,ABI1,MAP1B,KCNQ5,PTPRS,MAPK8IP3,DSCAM,COPA,DNM2,TIAM2,GAP43,SETX,USP9X,C9orf72…
POSTSYNAPTIC DENSITY%GOCC%GO:0014069	postsynaptic density	0.000380504	0.013415648	1	CACNG3,PDE4B,PTPRO,GRIN3A,RGS9,GRIK2,SYN2,DLG1,CAMK2N1,CADM1,NETO2,INSYN2A,SH3GL3,DTNB,LRFN5,PKP4,GRIA2,NLGN1,DCLK1,PRKN,GRIN2A,ZDHHC2,GRIA1,PPP1R9A,CACNG4,DNAJC6,RTN1,ADAM10,CAP2,RTN3,SLC8A3,MPDZ,DLG5,HOMER1,DNM3,CPEB4,ARHGEF9,PAK3,NEURL1,PTEN,GRIA4,PRNP,NLGN4Y,BMPR2,ALS2,RTN4,TNIK,FXR1,CTNND2,ADD3,MTMR2,PLPPR4,PCLO,BAALC,IQSEC1,NECTIN3,DLGAP1,KPNA1,PJA2,AKAP9,FYN,SRGAP2,NTRK2,CPEB3,DTNBP1,SIPA1…
CELL MORPHOGENESIS INVOLVED IN NEURON DIFFERENTIATION%GOBP%GO:0048667	cell morphogenesis involved in neuron differentiation	8.81E-07	0.000268357	1	SLIT1,ANOS1,ARHGEF28,PTPRO,EFNA5,CCK,SLITRK6,SEMA6D,NEDD4L,PLXNC1,RAP2A,LHX2,MEF2A,SEMA5A,TTC8,FARP1,FZD3,NLGN1,DCLK1,PARD3,NCAM1,STMN1,LHX9,CHODL,PTPRD,MAP2,RPS6KA5,EPHA5,SYNE1,ADARB1,CAPRIN2,GSK3B,STAU2,ADAM17,MYCBP2,DNM3,ZDHHC17,SOS1,PPFIA2,PAK3,CDH11,PTEN,EPHA7,ELAVL4,NRXN1,ROBO1,MAP3K13,DPYSL5,BMPR2,HECW1,RTN4,TNR,PLXNA2,MAPT,TNIK,CTNND2,HPRT1,USP33,ADNP,CNTN4,BRAF,SEC24B,ARHGAP35,MACF1,PLPP…
REGULATION OF NEURON PROJECTION DEVELOPMENT%GOBP%GO:0010975	regulation of neuron projection development	1.63E-05	0.002190908	1	SLIT1,PTPRO,ZNF804A,DPYSL3,EFNA5,NEGR1,DGKG,SEMA6D,ALK,NEDD4L,TOX,PLXNC1,RAP2A,PTPRG,SEMA5A,NLGN1,CBFA2T2,CSMD3,CHODL,PTPRD,MAP2,ABL2,SYNE1,CAPRIN2,GSK3B,STAU2,STMN2,MYCBP2,MARK1,DNM3,PPFIA2,PAK3,BCL11A,PTEN,ULK4,EPHA7,INPP5F,ELAVL4,ROBO1,MAP3K13,DPYSL5,BMPR2,SHOC2,HECW1,RTN4,TNR,PRKCI,PUM2,PLXNA2,MAPT,TNIK,CAMSAP2,ADNP,NTRK3,BRAF,ARHGAP35,MACF1,KDM1A,HECW2,RUFY3,ABI2,KIDINS220,NR2F1,PAFAH1B1,ULK…
INORGANIC ION HOMEOSTASIS%GOBP%GO:0098771	inorganic ion homeostasis	4.46E-05	0.003736356	1	MCUB,SNCA,CALB2,HAP1,PLCB1,STC1,TRPC6,TMTC2,GRIK2,DMD,ITPR2,CA12,ENPP1,HCRTR2,CALB1,SLC39A10,SCN7A,CNGB1,SLC17A6,SLC30A10,TMEM64,CACNB2,ANK2,GRIA1,JPH4,NDFIP1,ERC2,SLC25A23,SLC8A3,TRIM24,TRPC1,PRNP,BTBD9,DIAPH1,ATP6V1A,PIK3CB,SLC12A2,MICU1,RAP1GDS1,COMMD1,THADA,ANK3,IBTK,EXT2,ATP2C1,SNX10,ATP1B1,MICU3,APP,SGCD,SV2B,HTT,PDE4D,SLC30A9,CNNM2,TRPC7,AKAP6,MICU2,CUTC,VPS54,ITPR1,PICALM,SLC9B2,STIM2,XIA…
TRANSPORT VESICLE%GOCC%GO:0030133	transport vesicle	3.00E-05	0.003013435	1	SYT10,SYT17,SNCA,PDE4B,NTS,HAP1,DPYSL3,GABRA2,SYN2,PCSK2,RAB3B,SLC17A6,KIRREL3,RAB8B,STXBP5,ARFGEF3,RAB27B,STX7,GRIN2A,GRIA1,GIPC1,APH1B,SLC35F1,VAMP2,AMPH,PPFIA2,STX3,SVOP,KIF1B,ECE2,SNAP91,ATP6V1A,PTPRN2,COPG2,MTMR2,RAB11A,SEC24B,VTI1A,BORCS5,DMXL2,ATP6V1H,SLC4A8,IQSEC1,CPE,TMEM163,STX12,VPS45,OPRK1,SEPTIN2,DNM1L,PAM,DTNBP1,ATP6V0A1,APP,DNAJC5,SYNRG,BSN,TMEM168,SV2B,RAB10,RAB6A,STX16,CNIH3,APBA…
NEURON TO NEURON SYNAPSE%GOCC%GO:0098984	neuron to neuron synapse	6.60E-05	0.004702955	1	CACNG3,PDE4B,PTPRO,GRIN3A,RGS9,GRIK2,SYN2,CALB1,DLG1,CAMK2N1,CADM1,NETO2,PLXNC1,INSYN2A,SH3GL3,DTNB,LRFN5,STXBP5,PKP4,GRIA2,NLGN1,DCLK1,PRKN,GRIN2A,ZDHHC2,PTPRD,GRIA1,PPP1R9A,CACNG4,DNAJC6,RTN1,ADAM10,CAP2,RTN3,SLC8A3,MPDZ,DLG5,HOMER1,DNM3,CPEB4,ARHGEF9,PAK3,SEPTIN11,NEURL1,PTEN,GRIA4,PRNP,NLGN4Y,BMPR2,ALS2,RTN4,PRKAR1B,TNIK,FXR1,CTNND2,ADD3,MTMR2,PLPPR4,VTI1A,RAPGEF4,PCLO,BAALC,SLC4A8,IQSEC1,NEC…
REGULATION OF METAL ION TRANSPORT%GOBP%GO:0010959	regulation of metal ion transport	0.001481859	0.03704066	1	SNCA,PDE4B,HAP1,STC1,TRPC6,DMD,FXYD6,DLG1,NEDD4L,NKAIN2,CACNA2D1,CASK,CACNB2,ANK2,JPH4,FGF12,RGS7,HOMER1,UBR3,VAMP2,TRPC1,PRNP,DPP10,HECW1,DIAPH1,SCN3B,HECW2,SARAF,COMMD1,ANK3,SPTBN4,OPRK1,AKAP9,FYN,PPP3CB,FGF13,ATP1B1,SPG11,SLMAP,FGF14,HTT,PDE4D,AKAP6,SLC30A6,CNTN1,STIM2,CAMK2D,STIM1,JPH3,ATG5,PPP3CA,GNB5,WNK1,PPP3R1,ABL1,UBQLN1,CALM3,PKD2,KCNC2,CACNA1C,CAB39,PLPP4,YWHAH,BIN1,CTNNB1,GNAI2,WNK2,S…
REGULATION OF TRANSMEMBRANE TRANSPORT%GOBP%GO:0034762	regulation of transmembrane transport	3.23E-05	0.003088471	1	SNCA,CACNG3,PDE4B,SCN9A,HAP1,TRPC6,KCNV1,CACNA1E,KCNH7,DMD,ENPP1,FXYD6,DLG1,SCN7A,SLC1A2,NEDD4L,ASIC2,CLIC5,CHRM3,INSR,SCN3A,CACNA2D1,MEF2A,GRB10,APPL2,NLGN1,OSBPL8,IRS2,GRIN2A,CACNB2,ANK2,JPH4,CACNG4,KCNB2,FGF12,CACNA1B,OPRM1,RGS7,CACNA1G,NALCN,HOMER1,CACNA2D3,UBR3,VAMP2,TRPC1,PRNP,CATSPER2,YWHAQ,DPP10,HECW1,DIAPH1,PRKCI,ARL6IP1,MAPK14,BRAF,SCN3B,HECW2,C2CD5,COMMD1,ANK3,STXBP4,SCN2A,OPRK1,AKAP9,…
ASYMMETRIC SYNAPSE%GOCC%GO:0032279	asymmetric synapse	7.84E-05	0.005359201	1	CACNG3,PDE4B,PTPRO,GRIN3A,RGS9,GRIK2,SYN2,DLG1,CAMK2N1,CADM1,NETO2,PLXNC1,INSYN2A,SH3GL3,DTNB,LRFN5,PKP4,GRIA2,NLGN1,DCLK1,PRKN,GRIN2A,ZDHHC2,GRIA1,PPP1R9A,CACNG4,DNAJC6,RTN1,ADAM10,CAP2,RTN3,SLC8A3,MPDZ,DLG5,HOMER1,DNM3,CPEB4,ARHGEF9,PAK3,NEURL1,PTEN,GRIA4,PRNP,NLGN4Y,BMPR2,ALS2,RTN4,TNIK,FXR1,CTNND2,ADD3,MTMR2,PLPPR4,PCLO,BAALC,SLC4A8,IQSEC1,NECTIN3,DLGAP1,KPNA1,PJA2,AKAP9,FYN,SRGAP2,NTRK2,CPEB…
DENDRITIC TREE%GOCC%GO:0097447	dendritic tree	1.36E-07	7.59E-05	1	CALB2,CACNG3,PDE4B,HAP1,PTPRO,BRINP3,ZNF804A,GRIK2,GABRA2,NEGR1,CALB1,GABRB1,CAMK2N1,CADM1,ASIC2,CHRM3,PCSK2,INSR,MYO1D,KIRREL3,DTNB,GRIA2,BRINP1,FARP1,FZD3,NLGN1,CNTNAP2,GRIN2A,GRIA1,PPP1R9A,JPH4,MAP2,GIPC1,NDFIP1,RTN1,GPM6A,RABGEF1,EPHA5,KCNB2,ADAM10,OPRM1,SYNE1,MAP2K4,GSK3B,GABRG2,STAU2,SLC8A3,MPDZ,HOMER1,MARK1,DNM3,PPFIA2,CPEB4,SEPTIN11,STX3,NEURL1,PTEN,URI1,GRIA4,PRNP,EPHA7,NECAB2,TTLL7,INPP…
DENDRITE%GOCC%GO:0030425	dendrite	1.82E-07	8.72E-05	1	CALB2,CACNG3,PDE4B,HAP1,PTPRO,BRINP3,ZNF804A,GRIK2,GABRA2,NEGR1,CALB1,GABRB1,CAMK2N1,CADM1,ASIC2,CHRM3,PCSK2,INSR,MYO1D,KIRREL3,DTNB,GRIA2,BRINP1,FARP1,FZD3,NLGN1,CNTNAP2,GRIN2A,GRIA1,PPP1R9A,JPH4,MAP2,GIPC1,NDFIP1,RTN1,GPM6A,RABGEF1,EPHA5,KCNB2,ADAM10,OPRM1,SYNE1,MAP2K4,GSK3B,GABRG2,STAU2,SLC8A3,MPDZ,HOMER1,MARK1,DNM3,PPFIA2,CPEB4,SEPTIN11,STX3,NEURL1,PTEN,URI1,GRIA4,PRNP,EPHA7,NECAB2,TTLL7,INPP…
TRANSPORTER COMPLEX%GOCC%GO:1990351	transporter complex	0.000155308	0.007648417	1	MCUB,CACNG3,PDE4B,SCN9A,TRPC6,KCNV1,GRIN3A,CACNA1E,GRIK2,GABRA2,GLRA2,ATP8B4,SCN7A,CNGB1,KCNMB2,GABRB1,CLIC5,SLC17A6,SCN3A,CACNA2D1,STXBP5,GRIA2,CNTNAP2,GRIN2A,CACNB2,ATP11C,GRIA1,CACNG4,KCNB2,CACNA1B,GABRG2,CACNA1G,CACNA2D3,ATP11A,TRPC1,GRIA4,CATSPER2,GABRB3,DPP10,ATP6V1A,ND3,COX1,CYTB,MICU1,SCN3B,ATP6V1H,SCN2A,AKAP9,KCNK2,ATP10D,GABRB2,ATP8A2,ATP1B1,MICU3,GLRB,ND4,CNIH3,PDE4D,TRPC7,AKAP6,MICU2,…
BEHAVIOR%GOBP%GO:0007610	behavior	2.91E-06	0.000608415	1	SNCA,SCN9A,PLCB1,LYPD1,GRIK2,CCK,NEGR1,BAIAP3,HCRTR2,SLITRK6,CNTNAP4,CALB1,SLC1A2,ALK,SLC7A11,CAMK2N1,INSR,SCN3A,KIRREL3,OXR1,BRINP1,RNF180,NLGN1,DNAAF4,CNTNAP2,PRKN,GRIN2A,MAPK1,GRIA1,LDLR,JPH4,AHI1,KMT2A,FGF12,ABL2,OPRM1,SGIP1,ZFHX3,ADARB1,GABRG2,SLC8A3,SDK1,HOMER1,SOBP,UBR3,PTEN,PRNP,BTBD9,MBD5,PUM1,INPP5F,HMGCR,ELAVL4,NPHP1,NRXN1,NLGN4Y,ALS2,TNR,PRKAR1B,AGTPBP1,FBXL20,MAPT,PRKAR2B,NCOA2,ACVR2…
AXONOGENESIS%GOBP%GO:0007409	axonogenesis	5.42E-05	0.004262617	1	SLIT1,ANOS1,ARHGEF28,PTPRO,EFNA5,CCK,SLITRK6,SEMA6D,PLXNC1,LHX2,SEMA5A,TTC8,FZD3,DCLK1,PARD3,NCAM1,STMN1,LHX9,CHODL,MAP2,RPS6KA5,EPHA5,ADARB1,GSK3B,ADAM17,MYCBP2,ZDHHC17,SOS1,PAK3,CDH11,PTEN,EPHA7,NRXN1,ROBO1,MAP3K13,DPYSL5,BMPR2,RTN4,TNR,PLXNA2,MAPT,USP33,ADNP,CNTN4,BRAF,ARHGAP35,MACF1,PLPPR4,STXBP1,RUFY3,ANK3,UNC5C,FEZ2,PAFAH1B1,ATL1,ULK2,SPTBN4,SPAST,CRPPA,FYN,NTRK2,PPP3CB,SMURF1,DOCK7,RAPH1,F…
TRANSMEMBRANE TRANSPORTER COMPLEX%GOCC%GO:1902495	transmembrane transporter complex	0.000618225	0.019721228	1	MCUB,CACNG3,PDE4B,SCN9A,TRPC6,KCNV1,GRIN3A,CACNA1E,GRIK2,GABRA2,GLRA2,SCN7A,CNGB1,KCNMB2,GABRB1,CLIC5,SLC17A6,SCN3A,CACNA2D1,STXBP5,GRIA2,CNTNAP2,GRIN2A,CACNB2,GRIA1,CACNG4,KCNB2,CACNA1B,GABRG2,CACNA1G,CACNA2D3,TRPC1,GRIA4,CATSPER2,GABRB3,DPP10,ATP6V1A,ND3,COX1,CYTB,MICU1,SCN3B,ATP6V1H,SCN2A,AKAP9,KCNK2,GABRB2,ATP1B1,MICU3,GLRB,ND4,CNIH3,PDE4D,TRPC7,AKAP6,MICU2,KCNQ3,KCNQ5,CACNA1A,VWC2L,GRID2,KCN…
TUBULIN BINDING%GOMF%GO:0015631	tubulin binding	0.000321264	0.012368576	1	SNCA,PDE4B,MAP4K4,KIF13A,MTCL1,EML5,CLASP1,PRKN,STMN1,CDK5RAP2,DCLK2,NAV3,CEP70,MAP2,BCAS3,MAST2,SGIP1,HDGFL3,STMN2,DNM3,CLASP2,TAOK1,PRNP,CLIP2,TTLL7,HOOK3,AGBL4,BEX4,KIF1B,REEP1,EML6,SETD2,APC,CCSER2,AGTPBP1,MAPT,DCX,TBCA,FBXW11,CAMSAP2,TRIM36,ADNP,RAB11A,KIF21A,KIF2A,MACF1,STRBP,MTUS2,INO80,CEP350,CCDC66,UNC5C,NISCH,KATNAL1,HOOK1,DST,KIF3C,PAFAH1B1,KIF3A,KIF1A,SPAST,FYN,DNM1L,FGF13,MACO1,VAPA,…
AXON DEVELOPMENT%GOBP%GO:0061564	axon development	7.16E-05	0.004998555	1	SLIT1,ANOS1,ARHGEF28,PTPRO,EFNA5,CCK,NCAM2,SLITRK6,SEMA6D,PLXNC1,LHX2,SEMA5A,TTC8,FZD3,DCLK1,PARD3,NCAM1,STMN1,LHX9,CHODL,MAP2,RPS6KA5,EPHA5,ADARB1,JAK2,GSK3B,ADAM17,MYCBP2,ZDHHC17,SOS1,NMNAT2,PAK3,CDH11,PTEN,EPHA7,INPP5F,NRXN1,ROBO1,MAP3K13,DPYSL5,BMPR2,RTN4,TNR,PUM2,PLXNA2,MAPT,CAMSAP2,USP33,ADNP,CNTN4,BRAF,ARHGAP35,MACF1,PLPPR4,STXBP1,RUFY3,ANK3,UNC5C,FEZ2,PAFAH1B1,ATL1,ULK2,SPTBN4,SPAST,CRPPA…
PROTEIN LOCALIZATION TO CELL PERIPHERY%GOBP%GO:1990778	protein localization to cell periphery	0.00104007	0.02879079	1	SNCA,CACNG3,LYPD1,GPC6,DLG1,NETO2,RAP2A,KIF13A,RAB3B,EFR3B,RAB8B,PGRMC1,TTC8,PACS1,STX7,GRIN2A,ZDHHC2,CACNB2,ANK2,MAP7,KCNB2,ADAM10,ASB3,GPR158,ROCK2,VAMP2,CLASP2,STX3,PRNP,AFDN,ROCK1,DPP10,PRKCI,RABEP1,TNIK,RAB11A,SCN3B,MACF1,RAPGEF6,PIAS1,STXBP1,C2CD5,ANK3,EPB41L2,NECTIN3,SPTBN4,SMURF1,FGF13,ATP2C1,PIP5K1A,ATP1B1,RAP1A,MYO5A,SLMAP,RAB10,HECTD1,ACSL3,FCHO2,RAB7A,EXOC5,DENND4C,EPHB2,RDX,SPTBN1,PR…
REGULATION OF SECRETION%GOBP%GO:0051046	regulation of secretion	3.73E-05	0.003306398	1	SYT10,SYT17,SNCA,CADPS2,HAP1,PLCB1,STC1,TTN,EFNA5,BAIAP3,PLA2G4A,ADCYAP1,NRG1,CHRM3,RAB3B,ATP9A,RIMS2,RAB8B,STXBP5,CASK,GAB2,NLGN1,RAB27B,RIMS1,CLASP1,FRMD4A,PRKN,IRS2,FER,SYBU,TCF7L2,RABGEF1,EPHA5,OPRM1,JAK2,GPR158,SERGEF,CLOCK,VAMP2,PPFIA2,RFX3,CLASP2,HMGCR,RAB3GAP1,FBXL20,PTPRN2,STXBP5L,SLC12A2,BRAF,RAPGEF4,RAP1GDS1,STXBP1,PCLO,SLC4A8,STXBP4,RIC1,OPRK1,CD200,SEPTIN2,PPP3CB,NF1,DNM1L,KDM5B,CYP1…
MOLECULAR FUNCTION INHIBITOR ACTIVITY%GOMF%GO:0140678	molecular function inhibitor activity	0.000856353	0.024726987	1	MCUB,SNCA,ANOS1,LYPD1,KCNV1,SPOCK3,KCNMB2,NEDD4L,CAMK2N1,STX7,ARRB1,SIMC1,ANKRD36C,PKIA,URI1,PRNP,TIMP2,BEX4,ROCK1,DEPTOR,PRKAR1B,FRY,CPEB2,FNIP1,LMTK2,PRKAR2B,SCN3B,PPP1R12B,PURA,RASA1,IQGAP1,CRIM1,COMMD1,ZNF451,BIRC6,IBTK,LY6H,PRKRIP1,TAF1,APP,YWHAG,KDM5A,PPP1R12A,TNK2,CIT,YWHAB,TSC1,ITPR1,USP14,BEX3,GRM7,BEX1,XIAP,CAMK2D,ARPP19,PHACTR1,MGAT5,SPOP,RECK,PPP1R10,GLMN,BIN1,TAF3,PRKAR2A,SH3BP5,STX8…
CELL SURFACE RECEPTOR PROTEIN TYROSINE KINASE SIGNALING PATHWAY%GOBP%GO:0007169	transmembrane receptor protein tyrosine kinase signaling pathway	4.63E-05	0.003782779	1	SNCA,HAP1,PLCB1,ARHGEF28,PDGFD,EFNA5,ENPP1,ALK,CADM1,MTCL2,SIK2,JCAD,NRG1,PTPRR,INSR,PTPRG,PTPRE,SLC30A10,GAB2,GRB10,OSBPL8,PHIP,PIK3R3,IRS2,STMN1,FER,GRB14,MAPK1,DOCK3,MVB12B,AHI1,RABGEF1,EPHA5,PIK3CA,RBPJ,JAK2,GSK3B,MTSS1,ZDHHC17,SOS1,ARID5B,PAK3,MBD5,EPHA7,ERBIN,SMARCC1,EPN2,PDGFC,ROBO1,SHOC2,RTN4,PIK3CB,GIGYF2,NTRK3,MAPK14,BRAF,FGFR1,SAMD12,RASA1,SOS2,IQGAP1,CRIM1,C2CD5,MAP2K5,STXBP4,PTPN2,FY…
REGULATION OF PLASMA MEMBRANE BOUNDED CELL PROJECTION ORGANIZATION%GOBP%GO:0120035	regulation of plasma membrane bounded cell projection organization	1.98E-06	0.000473158	1	SLIT1,HAP1,RIPOR2,PTPRO,ZNF804A,DPYSL3,EFNA5,NEGR1,DGKG,FNBP1L,DOCK11,SEMA6D,ALK,NEDD4L,TOX,PLXNC1,RAP2A,PTPRG,SEMA5A,NLGN1,CBFA2T2,CSMD3,CHODL,PTPRD,FER,MAP2,GPM6A,PIK3CA,EVL,ABL2,SYNE1,CAPRIN2,GSK3B,STAU2,STMN2,HOMER1,MYCBP2,MARK1,DNM3,PPFIA2,PAK3,BCL11A,NEURL1,PTEN,PRNP,ULK4,EPHA7,INPP5F,ELAVL4,TENM1,ROBO1,MAP3K13,DPYSL5,BMPR2,SHOC2,HECW1,RTN4,APC,TNR,PRKCI,ZMYND8,PUM2,NCKAP1,PLXNA2,MAPT,TNIK,…
G PROTEIN-COUPLED RECEPTOR SIGNALING PATHWAY%GOBP%GO:0007186	G protein-coupled receptor signaling pathway	8.97E-05	0.005889892	1	NPFFR2,SNCA,NXPH2,PDE4B,NTS,PLCB1,DGKB,RGS9,DGKG,NMBR,AKAP13,GLRA2,KISS1R,BAIAP3,FSHR,HCRTR2,CNGB1,ADCYAP1,CHRM3,CALCRL,INSR,RIMS2,GNAS,RORB,ADGRL3,FZD3,PRKACB,RGS17,PARD3,STMN1,ARRB1,PDE3B,GIPC1,OPRM1,RGS7,JAK2,GPR158,HOMER1,ROCK2,AKAP12,NECAB2,NLN,PLPP1,TENM1,GNB1,GNAO1,ROCK1,ECE2,GNAQ,PIK3CB,ARHGEF12,USP33,PLPPR4,RAPGEF4,RAP1GDS1,ZDHHC21,CPE,ARHGEF11,TMOD2,GPR85,GPR179,OPRK1,KCNK2,GPR176,GLRB,…
REGULATION OF CELL PROJECTION ORGANIZATION%GOBP%GO:0031344	regulation of cell projection organization	3.77E-06	0.000742308	1	SLIT1,HAP1,RIPOR2,PTPRO,ZNF804A,DPYSL3,EFNA5,NEGR1,DGKG,FNBP1L,DOCK11,SEMA6D,ALK,NEDD4L,TOX,PLXNC1,RAP2A,RAB8B,PTPRG,SEMA5A,NLGN1,CBFA2T2,CSMD3,CHODL,PTPRD,FER,MAP2,GPM6A,PIK3CA,EVL,ABL2,SYNE1,CAPRIN2,GSK3B,STAU2,STMN2,HOMER1,MYCBP2,MARK1,DNM3,PPFIA2,PAK3,BCL11A,NEURL1,PTEN,PRNP,ULK4,EPHA7,INPP5F,ELAVL4,TENM1,ROBO1,MAP3K13,DPYSL5,BMPR2,SHOC2,HECW1,RTN4,APC,TNR,MYO9A,PRKCI,ZMYND8,PUM2,NCKAP1,PLXNA…
REGULATION OF SECRETION BY CELL%GOBP%GO:1903530	regulation of secretion by cell	0.000125834	0.006909488	1	SYT10,SYT17,SNCA,CADPS2,HAP1,PLCB1,TTN,EFNA5,BAIAP3,PLA2G4A,ADCYAP1,CHRM3,RAB3B,ATP9A,RIMS2,RAB8B,STXBP5,CASK,GAB2,NLGN1,RAB27B,RIMS1,CLASP1,FRMD4A,PRKN,IRS2,FER,SYBU,TCF7L2,RABGEF1,EPHA5,OPRM1,JAK2,GPR158,SERGEF,CLOCK,VAMP2,PPFIA2,RFX3,CLASP2,HMGCR,RAB3GAP1,FBXL20,STXBP5L,SLC12A2,BRAF,RAPGEF4,RAP1GDS1,STXBP1,PCLO,SLC4A8,STXBP4,RIC1,OPRK1,CD200,SEPTIN2,PPP3CB,NF1,DNM1L,KDM5B,CYP19A1,DTNBP1,DNAJC1…
SMALL GTPASE-MEDIATED SIGNAL TRANSDUCTION%GOBP%GO:0007264	small GTPase mediated signal transduction	0.000123567	0.00689808	1	RERG,RIPOR2,ARHGEF28,AKAP13,DOCK11,MAP4K4,RASGRP3,RAP2A,GARNL3,SRGAP3,ARFGEF3,CDC42SE2,DENND1A,ARHGAP26,ARFGEF1,RAP1GAP2,STMN1,ARRB1,ITSN1,DOCK3,RRAS2,RABGEF1,RALGPS2,ABL2,DOCK9,ARHGAP21,ROCK2,HACD3,SOS1,ARHGEF9,ARHGAP5,LIPA,ARHGEF3,DENND4A,RALGAPA1,GNB1,CHM,ROCK1,ROBO1,YWHAQ,SHOC2,ALS2,RASA2,MYO9A,ABR,NCKAP1,PIK3CB,PHACTR4,ARHGEF12,MAPKAP1,ARHGAP35,RAPGEF6,SOS2,RAPGEF4,FAM13B,RALGPS1,ABI2,NISCH,…
LIPID BINDING%GOMF%GO:0008289	lipid binding	4.04E-06	0.000752521	1	SYT10,SYT17,SNCA,ALDH1A2,CADPS2,PLCB1,DGKB,ITPR2,DGKG,BAIAP3,FNBP1L,CALB1,PLA2G4A,PARD3B,SH3PXD2B,RASGRP3,SH3GL3,SYT16,ESYT2,PGRMC1,GAB2,APPL2,DENND1B,GRAMD1B,OSBPL8,DENND1A,AGAP1,ARHGAP26,PARD3,TEC,FCHSD2,SBF2,PIK3C2G,TOM1L1,FER,MVB12B,BCAS3,SGIP1,MTSS1,ACBD6,MARK1,VAMP2,AMPH,EEA1,STX3,PTEN,WDFY3,HMGB1,CHPT1,PLCZ1,EPN2,FNBP1,DEPTOR,SNAP91,RASA2,SYT14,PRKCI,ZFYVE9,MAPT,ESRRG,VPS13B,MAPKAP1,ARHGAP…
POSITIVE REGULATION OF CELL PROJECTION ORGANIZATION%GOBP%GO:0031346	positive regulation of cell projection organization	0.001371412	0.035064938	1	HAP1,RIPOR2,ZNF804A,DPYSL3,EFNA5,NEGR1,FNBP1L,DOCK11,ALK,TOX,PLXNC1,RAB8B,SEMA5A,NLGN1,CBFA2T2,CHODL,PTPRD,GPM6A,PIK3CA,ABL2,CAPRIN2,GSK3B,STAU2,STMN2,DNM3,NEURL1,ELAVL4,TENM1,ROBO1,MAP3K13,BMPR2,SHOC2,APC,PRKCI,ZMYND8,PUM2,NCKAP1,PLXNA2,MAPT,ADNP,NTRK3,BRAF,ARHGAP35,MACF1,KDM1A,RUFY3,ABI2,KIDINS220,PAFAH1B1,IFT88,FUT9,SCARB2,FYN,NTRK2,SMURF1,ATP8A2,TRAK1,RAP1A,NRDC,EP300,MTOR,HTT,IGF1R,MAP6,PLXN…
PROTEIN SERINE KINASE ACTIVITY%GOMF%GO:0106310	protein serine kinase activity	0.000911305	0.026088828	1	CDK15,RPS6KA2,TTN,NEK7,MAST4,MAP4K4,SIK2,CASK,PRKACB,NEK11,PRKX,DCLK1,DCLK2,MAPK1,TLK1,MAP4K3,RPS6KA5,PIK3CA,MAST2,MAP2K4,GSK3B,NEK1,ROCK2,MARK1,MAP3K2,PAK3,AKT3,TAOK1,ULK4,CDK13,SMG1,STK38,DYRK1A,ROCK1,MAP3K13,PRKCI,LMTK2,TNIK,PIK3CB,MAPK14,BRAF,MKNK1,CSNK1A1,MAP2K5,CDK14,EIF2AK2,SRPK2,ULK2,KSR2,TRPM7,PRKAA2,MARK3,TAF1,CDKL2,MAPK8,CDK8,STK32B,RPS6KC1,RPS6KA3,PKN2,MAPK10,CDK12,MTOR,NLK,CDC42BPA,T…
ESTABLISHMENT OF ORGANELLE LOCALIZATION%GOBP%GO:0051656	establishment of organelle localization	0.000106602	0.006416787	1	SNCA,SLIT1,HAP1,ANKFN1,FNBP1L,DLG1,PARD3B,KIF13A,MYO1D,ATP9A,GAB2,NLGN1,CLASP1,PRKN,PARD3,CDK5RAP2,EXOC4,FER,EXOC6B,SYBU,MAP2,RABGEF1,ARHGAP21,CENPC,MARK1,EXOC6,PPFIA2,CLASP2,XPO1,SPIRE1,HOOK3,AGBL4,SNAP91,APC,UBE2B,AGTPBP1,MAPT,FBXW11,COPG2,CEP83,RAB11A,STXBP1,BORCS5,TRAPPC9,NMD3,PAFAH1B1,KIF3A,TRAPPC6B,YWHAZ,KIF1A,SPAST,MCPH1,PIBF1,DNM1L,DOCK7,EXOC2,TRAK2,CBL,DTNBP1,TANC2,BICDL1,SYNJ1,SPG11,TRA…
SYNAPSE ORGANIZATION%GOBP%GO:0050808	synapse organization	0.000146239	0.007421591	1	SNCA,SLIT1,PTPRO,ZNF804A,EFNA5,GABRA2,NEGR1,SLITRK6,DLG1,SLC7A11,ASIC2,PLXNC1,RAP2A,INSR,KIRREL3,LRFN5,FARP1,ADGRL3,NLGN1,ZDHHC2,PTPRD,CACNB2,GRIA1,SYBU,RPS6KA5,GPM6A,FRRS1L,ERC2,ADAM10,CAP2,CAPRIN2,GABRG2,STAU2,SLC8A3,SDK1,GPR158,DLG5,HOMER1,MYCBP2,DNM3,PPFIA2,ARHGEF9,PAK3,ERC1,SEPTIN11,NEURL1,PTEN,PRNP,EPHA7,GABRB3,STK38,NRXN1,NLGN4Y,FILIP1,ROCK1,ALS2,TNR,ZMYND8,MAPT,CTNND2,ADNP,MAPK14,MTMR2,SE…
SYNAPTIC MEMBRANE%GOCC%GO:0097060	synaptic membrane	0.000380504	0.013415648	1	CACNG3,PTPRO,GRIN3A,DGKB,RGS9,GRIK2,DMD,GABRA2,GLRA2,FXYD6,CNTNAP4,DLG1,SLC1A2,GABRB1,NETO2,RAP2A,CHRM3,RIMS2,LRFN5,CASK,GRIA2,FARP1,NLGN1,RIMS1,DENND1A,CNTNAP2,GRIN2A,PTPRD,ANK2,ITSN1,GRIA1,CACNG4,DNAJC6,GPM6A,ERC2,ADAM10,SYNE1,GABRG2,GPR158,DNM3,ZDHHC17,PPFIA2,ERC1,STX3,GRIA4,GABRB3,NRXN1,NLGN4Y,SNAP91,MTMR2,PLPPR4,STXBP1,ANK3,SLC4A8,SCN2A,NECTIN3,GPR179,OPRK1,AKAP9,ZC4H2,SRGAP2,GABRB2,DTNBP1,S…
HEART DEVELOPMENT%GOBP%GO:0007507	heart development	0.000257468	0.01077979	1	ALDH1A2,NEBL,RPS6KA2,TTN,SGCZ,AKAP13,VGLL4,SH3PXD2B,ADAMTS6,NRG1,CALCRL,INSR,MEF2A,RBM24,KDM6A,DYNC2H1,COL11A1,DNAAF4,BASP1,ANK2,MNAT1,MAPK1,AHI1,FGF12,SYNE1,RBPJ,TPM1,MAP2K4,CACNA1G,ROCK2,UTY,SOS1,CDH11,PTEN,PDCD4,ROCK1,ROBO1,SETD2,BMPR2,RTN4,APC,ATF2,NTRK3,MAPK14,ASXL1,SEC24B,RB1CC1,MIB1,MDM4,PROX1,MAP2K5,AP2B1,SMYD2,CPE,NSD2,KCNK2,NIPBL,PPP3CB,NF1,BMPR1A,TFDP2,TBC1D32,TAB2,SORBS2,SGCD,EP300,CE…
MONOATOMIC CATION HOMEOSTASIS%GOBP%GO:0055080	monoatomic cation homeostasis	0.000157576	0.007648417	1	MCUB,SNCA,CALB2,HAP1,PLCB1,STC1,TRPC6,TMTC2,GRIK2,DMD,ITPR2,HCRTR2,CALB1,SLC39A10,SCN7A,CNGB1,SLC30A10,TMEM64,CACNB2,ANK2,MAPK1,GRIA1,JPH4,NDFIP1,ERC2,SLC25A23,SLC8A3,TRIM24,TRPC1,PRNP,BTBD9,DMXL1,DIAPH1,ATP6V1A,UBE3A,PIK3CB,SLC9A9,SLC12A2,MICU1,RAP1GDS1,DMXL2,COMMD1,THADA,ANK3,ATP6V1H,SLC4A8,IBTK,EXT2,SLC9A7,SLC4A10,SLC4A7,ATP2C1,ATP6V0A1,SNX10,ATP1B1,MICU3,APP,SGCD,SV2B,HTT,PDE4D,SLC30A9,CNNM2,…
CELLULAR RESPONSE TO ORGANONITROGEN COMPOUND%GOBP%GO:0071417	cellular response to organonitrogen compound	0.000105474	0.006416787	1	SNCA,PDE4B,PLCB1,STC1,LYPD1,PDGFD,ITPR2,GLRA2,ENPP1,SLC1A2,ALK,GABRB1,MTCL2,SIK2,CHRM3,INSR,CACNA2D1,GNAS,PTPRE,SLC30A10,GRB10,APPL2,OSBPL8,PHIP,PIK3R3,PRKN,IRS2,PDE3B,FER,GRB14,MAPK1,GRIA1,SPIDR,PIK3CA,OPRM1,UBR1,JAK2,GSK3B,GABRG2,ROCK2,VAMP2,SOS1,CPEB4,BCL11A,NEURL1,PRNP,MBD5,GABRB3,DNMT3A,SMARCC1,XRN1,PDGFC,GNB1,GNAO1,ROCK1,SHOC2,DIAPH1,GNAQ,PRKCI,CPEB2,ATF2,NCOA2,BMT2,KDM1A,SOS2,ZEB1,RAP1GDS1…
MONOATOMIC ION HOMEOSTASIS%GOBP%GO:0050801	monoatomic ion homeostasis	0.000348605	0.01326869	1	MCUB,SNCA,CALB2,HAP1,PLCB1,STC1,TRPC6,TMTC2,GRIK2,DMD,ITPR2,CA12,HCRTR2,CALB1,SLC39A10,SCN7A,CNGB1,SLC30A10,TMEM64,CACNB2,ANK2,MAPK1,GRIA1,JPH4,NDFIP1,ERC2,SLC25A23,SLC8A3,TRIM24,TRPC1,PRNP,BTBD9,DMXL1,DIAPH1,ATP6V1A,UBE3A,PIK3CB,SLC9A9,SLC12A2,MICU1,RAP1GDS1,DMXL2,COMMD1,THADA,ANK3,ATP6V1H,SLC4A8,IBTK,EXT2,SLC9A7,SLC4A10,SLC4A7,ATP2C1,ATP6V0A1,SNX10,ATP1B1,MICU3,APP,SGCD,SV2B,HTT,PDE4D,SLC30A9,C…
HEAD DEVELOPMENT%GOBP%GO:0060322	head development	2.69E-05	0.002926248	1	ALDH1A2,SLIT1,HAP1,PLCB1,CA10,SEMA6D,SLC1A2,ALK,SLC7A11,TOX,LHX2,FOXP2,KIRREL3,SEMA5A,TTC8,PGAP1,FZD3,BMERB1,DYNC2H1,SSBP3,DCLK1,CNTNAP2,IRS2,GRIN2A,CDK5RAP2,BASP1,DCLK2,IMMP2L,NCOR2,MACROD2,MNAT1,MAPK1,CCDC141,GRIA1,RTN1,AHI1,EPHA5,RBPJ,GSK3B,CHD5,RTN3,GPR158,DLG5,SOS1,ARID5B,AKT3,PTEN,EPHA7,HERC1,HOOK3,ELAVL4,ROBO1,YWHAQ,SETD2,RTN4,RAB3GAP1,TNR,UBE3A,AGTPBP1,PLXNA2,ATF2,COX1,FXR1,ARNT2,ANKRD11,…
BRAIN DEVELOPMENT%GOBP%GO:0007420	brain development	9.87E-05	0.006237953	1	ALDH1A2,SLIT1,HAP1,PLCB1,CA10,SEMA6D,SLC1A2,ALK,SLC7A11,TOX,LHX2,FOXP2,KIRREL3,SEMA5A,TTC8,PGAP1,FZD3,BMERB1,DYNC2H1,SSBP3,DCLK1,CNTNAP2,IRS2,GRIN2A,CDK5RAP2,BASP1,DCLK2,IMMP2L,NCOR2,MACROD2,MNAT1,CCDC141,GRIA1,RTN1,AHI1,EPHA5,RBPJ,GSK3B,CHD5,RTN3,GPR158,DLG5,SOS1,AKT3,PTEN,EPHA7,HERC1,HOOK3,ELAVL4,ROBO1,YWHAQ,SETD2,RTN4,RAB3GAP1,TNR,UBE3A,AGTPBP1,PLXNA2,ATF2,COX1,FXR1,ARNT2,FBXW11,HPRT1,BPTF,CNT…
CELLULAR RESPONSE TO NITROGEN COMPOUND%GOBP%GO:1901699	cellular response to nitrogen compound	0.000108858	0.006416787	1	SNCA,PDE4B,PLCB1,STC1,LYPD1,PDGFD,ITPR2,GLRA2,ENPP1,SLC1A2,ALK,GABRB1,MTCL2,SIK2,CHRM3,INSR,CACNA2D1,GNAS,PTPRE,SLC30A10,GRB10,APPL2,OSBPL8,PHIP,PIK3R3,PRKN,IRS2,PDE3B,FER,GRB14,MAPK1,GRIA1,SPIDR,PIK3CA,OPRM1,UBR1,JAK2,GSK3B,GABRG2,ROCK2,VAMP2,SOS1,CPEB4,BCL11A,NEURL1,PRNP,MBD5,GABRB3,DNMT3A,SMARCC1,XRN1,PDGFC,GNB1,GNAO1,ROCK1,GUCY1B1,SHOC2,DIAPH1,GNAQ,PRKCI,CPEB2,ATF2,NCOA2,BMT2,KDM1A,SOS2,ZEB1,…
INORGANIC CATION TRANSMEMBRANE TRANSPORT%GOBP%GO:0098662	inorganic cation transmembrane transport	2.67E-05	0.002926248	1	MCUB,SNCA,CACNG3,PDE4B,SLC15A1,SCN9A,HAP1,PLCB1,TRPC6,KCNV1,GRIN3A,CACNA1E,KCNH7,DMD,ITPR2,FXYD6,SLC39A10,DLG1,SCN7A,KCNMB2,NEDD4L,ASIC2,SLC17A6,SCN3A,CACNA2D1,SLC30A10,TUSC3,GRIN2A,CACNB2,ANK2,JPH4,CACNG4,SLC41A2,GPM6A,KCNB2,FGF12,CACNA1B,OPRM1,SLC25A23,RGS7,CACNA1G,SLC8A3,NALCN,CACNA2D3,UBR3,VAMP2,TRPC1,SLC6A15,PRNP,CATSPER2,SLC25A12,NIPAL2,DPP10,HECW1,DIAPH1,ATP6V1A,COX3,COX1,CYTB,SLC9A9,SLC13…
INTRACELLULAR CHEMICAL HOMEOSTASIS%GOBP%GO:0055082	intracellular chemical homeostasis	0.000155308	0.007648417	1	MCUB,SNCA,CALB2,HAP1,PLCB1,STC1,TRPC6,EFNA5,GRIK2,DMD,ITPR2,BAIAP3,ENPP1,HCRTR2,CALB1,SLC39A10,CNGB1,SLC7A11,SLC30A10,TMEM64,IRS2,CACNB2,ANK2,MAPK1,GRIA1,JPH4,SYBU,NDFIP1,EPHA5,PIK3CA,ERC2,SLC25A23,SLC8A3,TRPC1,PDK3,PRNP,ZBTB20,DMXL1,RTN4,DIAPH1,ATP6V1A,UBE3A,PTPRN2,PIK3CB,SLC9A9,ADNP,SLC12A2,MICU1,HK1,RAP1GDS1,DMXL2,THADA,ATP6V1H,SLC4A8,STXBP4,OPRK1,IBTK,PPP3CB,PRKAA2,SLC9A7,SLC4A10,SLC4A7,ATP2C…
DEVELOPMENTAL GROWTH%GOBP%GO:0048589	developmental growth	0.000234684	0.010273477	1	SYT17,SLIT1,PLCB1,STC1,EFNA5,SLITRK6,SEMA6D,SLC1A2,TXK,NEDD4L,VGLL4,LHX2,INSR,RIMS2,GNAS,SEMA5A,TTC8,SCAPER,RIMS1,DCLK1,PRKN,TEC,BASP1,MAP2,PRMT2,PIK3CA,ADARB1,RBPJ,MAP2K4,GSK3B,RASAL2,MYCBP2,SOS1,NRN1,ARID5B,FTO,BCL11A,PTEN,MBD5,EPHA7,MAP3K13,BMPR2,RTN4,TNR,UBE3A,PUM2,ATF2,MAPT,GIGYF2,ADNP,MAPK14,MACF1,RTF1,IQGAP1,RUFY3,PROX1,ATRX,PAFAH1B1,ULK2,ATRN,SPTBN4,TBL1XR1,KPNA1,KCNK2,NIPBL,PPP3CB,SMURF1…
TISSUE MORPHOGENESIS%GOBP%GO:0048729	tissue morphogenesis	0.001573899	0.038762745	1	ALDH1A2,STC1,TTN,DLG1,LHX2,NRG1,TTC8,FZD3,PRKACB,COL11A1,CLASP1,PRKX,EXOC4,HS2ST1,AHI1,ADARB1,RBPJ,TPM1,MTSS1,ADAM17,DLG5,SOS1,CLASP2,PTEN,EPHA7,NPHP1,ROBO1,SETD2,BMPR2,APC,MYO9A,PHACTR4,SEC24B,ARHGAP35,MRTFA,TXNRD1,MIB1,MDM4,PROX1,MTHFD1L,PAFAH1B1,CEP290,ARHGAP12,STARD13,SMURF1,BTRC,EXT2,BMPR1A,KDM5B,MAGED1,GPI,RAB10,DAAM1,MTOR,HECTD1,EXOC5,PLXNA1,TSC1,MLLT3,VCL,KRAS,WLS,WDPCP,DEAF1,FOXP1,SMURF2…
ORGANELLE LOCALIZATION%GOBP%GO:0051640	organelle localization	0.00020292	0.009184816	1	SNCA,SLIT1,HAP1,ANKFN1,FNBP1L,SYN2,DLG1,PARD3B,KIF13A,RAB3B,MYO1D,ATP9A,ESYT2,RAB8B,MEF2A,GAB2,NLGN1,CLASP1,PRKN,PARD3,STX7,CDK5RAP2,EXOC4,FER,EXOC6B,SYBU,MAP2,RABGEF1,ARHGAP21,CENPC,MARK1,EXOC6,PPFIA2,CLASP2,STX3,PTEN,XPO1,SPIRE1,HOOK3,AGBL4,SNAP91,APC,UBE2B,AGTPBP1,MAPT,FBXW11,COPG2,CEP83,RAB11A,STXBP1,BORCS5,PCLO,TRAPPC9,NMD3,RNF13,PAFAH1B1,ATCAY,CEP290,STX12,KIF3A,TRAPPC6B,YWHAZ,KIF1A,SPAST,M…
PROTEIN KINASE ACTIVITY%GOMF%GO:0004672	protein kinase activity	0.000535797	0.017256127	1	LTBP1,CDK15,RPS6KA2,TTN,NEK7,MAST4,TXK,ALK,MAP4K4,PIK3C3,SIK2,INSR,CASK,PRKACB,NEK11,PRKX,DCLK1,TEC,DCLK2,FER,MAPK1,TLK1,MAP4K3,RPS6KA5,EPHA5,PIK3CA,MAST2,ABL2,JAK2,MAP2K4,GSK3B,NEK1,ROCK2,PAN3,MARK1,TRIM24,MAP3K2,PAK3,AKT3,TAOK1,PDK3,ULK4,EPHA7,CDK13,SMG1,STK38,DYRK1A,ROCK1,MAP3K13,BMPR2,PRKCI,LMTK2,TNIK,ACVR2A,PIK3CB,NTRK3,MAPK14,BRAF,FGFR1,MKNK1,CSNK1A1,CRIM1,MAP2K5,CDK14,EIF2AK2,SRPK2,ULK2,KS…
POSITIVE REGULATION OF ORGANELLE ORGANIZATION%GOBP%GO:0010638	positive regulation of organelle organization	0.001279372	0.033741911	1	SNCA,HAP1,PLCB1,NEK7,DLG1,INSR,SEMA5A,CLASP1,PHIP,PRKN,PPM1E,SYNPO2,CDK5RAP2,FCHSD2,NAV3,FER,MAPK1,ERC2,EVL,TPM1,GSK3B,MTSS1,STMN2,ROCK2,PAN3,MPHOSPH8,PPHLN1,SPIRE1,TENM1,LNPK,RAB3GAP1,LIMCH1,DDHD1,UBE2B,NCKAP1,MAPT,NSMCE2,ADD3,BRAF,ARHGAP35,CNOT6L,C2CD5,PROX1,INO80,ATRX,ABI2,SMC5,IFT88,RAD50,SPAST,AKAP9,SH3GLB1,PPP3CB,CNOT2,DNM1L,TNKS,CTTN,HMBOX1,SYNJ1,G3BP2,MAPK8,RAB3GAP2,XRCC5,MTOR,HTT,DOC2A,A…
POSITIVE REGULATION OF CELLULAR COMPONENT BIOGENESIS%GOBP%GO:0044089	positive regulation of cellular component biogenesis	0.001095293	0.029826467	1	SNCA,HAP1,RIPOR2,DPYSL3,EFNA5,NEK7,FNBP1L,DOCK11,SLITRK6,DLG1,MAP4K4,ASIC2,NRG1,NLGN1,CLASP1,CNTNAP2,PPM1E,SYNPO2,CDK5RAP2,FCHSD2,PTPRD,NAV3,FER,GPM6A,SPIDR,PIK3CA,EVL,TPM1,FAF1,GSK3B,MTSS1,STAU2,DLG5,ROCK2,PAN3,MPHOSPH8,DNM3,CLASP2,NEURL1,PPHLN1,NPHP1,NRXN1,TENM1,ROCK1,RAB3GAP1,LIMCH1,APC,ZMYND8,FNIP1,NCKAP1,MAPT,ADNP,BRAF,ARHGAP35,CNOT6L,ABI2,IFT88,AKAP9,SH3GLB1,NTRK2,CNOT2,CTTN,ABCA3,G3BP2,MAP…
CELLULAR HOMEOSTASIS%GOBP%GO:0019725	cellular homeostasis	0.000239241	0.010273477	1	MCUB,SNCA,CALB2,HAP1,PLCB1,STC1,TRPC6,SGCZ,EFNA5,GRIK2,DMD,ITPR2,BAIAP3,ENPP1,HCRTR2,CALB1,SLC39A10,SCN7A,CNGB1,SLC7A11,SLC30A10,NELL2,TMEM64,PRKN,IRS2,CACNB2,ANK2,MAPK1,GRIA1,JPH4,SYBU,NDFIP1,CHD6,EPHA5,PIK3CA,ERC2,SLC25A23,SLC8A3,TRPC1,TAOK1,PDK3,PRNP,ZBTB20,DMXL1,RTN4,DIAPH1,ATP6V1A,FGGY,UBE3A,PTPRN2,PIK3CB,SLC9A9,ADNP,SLC12A2,UBE2K,MICU1,HK1,TXNRD1,RAP1GDS1,DMXL2,THADA,ATP6V1H,SLC4A8,STXBP4,O…
REGULATION OF CELL MIGRATION%GOBP%GO:0030334	regulation of cell migration	0.000243798	0.010336636	1	PLCB1,STC1,RIPOR2,PDGFD,DPYSL3,EPB41L4B,SEMA6D,MAP4K4,PLXNC1,RAP2A,JCAD,PTPRR,INSR,PTPRG,SEMA5A,SRGAP3,APPL2,BMERB1,OSBPL8,CLASP1,PRKX,PIK3R3,IRS2,MCAM,STMN1,NAV3,FER,MAPK1,PTPRU,RRAS2,BCAS3,RABGEF1,EVL,ADAM10,ABL2,ADARB1,TPM1,JAK2,JAM3,ADAM17,DLG5,ROCK2,TJP1,AKAP12,ARID4A,CLASP2,CDH11,AKT3,PTEN,ULK4,ARHGAP5,NEXMIF,HMGB1,PDGFC,BEX4,AFDN,ROCK1,ROBO1,BMPR2,RTN4,LIMCH1,APC,TNR,ZMYND8,PLXNA2,ARID4B,Z…
ENDOCYTOSIS%GOBP%GO:0006897	endocytosis	0.00065486	0.020309599	1	SNCA,CACNG3,FNBP1L,ENPP1,NEDD4L,PIK3C3,SH3GL3,CALCRL,INSR,ATP9A,ESYT2,XKR6,APPL2,NLGN1,DENND1B,RAB27B,DPYSL2,CDC42SE2,DENND1A,PRKN,ARRB1,FCHSD2,ANK2,RABGAP1L,ITSN1,MAPK1,GRIA1,LDLR,CACNG4,DNAJC6,AHI1,RABGEF1,TBC1D5,PIK3CA,ABL2,SYNE1,SGIP1,LYST,SMAP1,VAMP2,DNM3,AMPH,EEA1,BTBD9,EHBP1,NECAB2,LIPA,INPP5F,HMGB1,EPN2,NLGN4Y,FNBP1,ROCK1,SNAP91,UBE3A,LMBRD1,ZFYVE9,RABEP1,PIK3CB,USP33,MTMR2,RUFY2,ATXN2,MI…
ACTIN CYTOSKELETON ORGANIZATION%GOBP%GO:0030036	actin cytoskeleton organization	0.00104007	0.02879079	1	NEBL,SHROOM3,TTN,DPYSL3,EFNA5,AKAP13,EPB41L4B,DLG1,RAP2A,MYO1D,PAWR,MEF2A,SEMA5A,TTC8,FARP1,CLASP1,ARHGAP26,ARFGEF1,PRKN,STMN1,ARRB1,PPM1E,SYNPO2,FCHSD2,FER,PPP1R9A,BCAS3,EPHA5,DIAPH3,PIK3CA,EVL,ABL2,CAP2,MICAL3,TPM1,JAK2,MTSS1,STAU2,JAM3,ROCK2,SSH2,TJP1,CLASP2,PAK3,TAOK1,SPIRE1,NPHP1,TENM1,ROCK1,LIMCH1,DIAPH1,PRKCI,NCKAP1,TNIK,FAM171A1,SPECC1L,PHACTR4,ADD3,BRAF,ARHGAP35,MRTFA,RASA1,RAP1GDS1,MEGF…
ACTIN FILAMENT-BASED PROCESS%GOBP%GO:0030029	actin filament-based process	0.000480845	0.016105766	1	PDE4B,STC1,NEBL,SHROOM3,TTN,DPYSL3,EFNA5,AKAP13,EPB41L4B,FNBP1L,DLG1,NEDD4L,RAP2A,MYO1D,CACNA2D1,PAWR,MEF2A,SEMA5A,TTC8,FARP1,CLASP1,ARHGAP26,ARFGEF1,PRKN,STMN1,ARRB1,PPM1E,SYNPO2,FCHSD2,CACNB2,ANK2,FER,PPP1R9A,BCAS3,EPHA5,DIAPH3,PIK3CA,FGF12,EVL,ABL2,CAP2,MICAL3,TPM1,JAK2,MTSS1,STAU2,CACNA1G,JAM3,ROCK2,SSH2,TJP1,CLASP2,PAK3,TAOK1,SPIRE1,NPHP1,TENM1,ROCK1,LIMCH1,DIAPH1,PRKCI,NCKAP1,TNIK,FAM171A1,…
PHOSPHOTRANSFERASE ACTIVITY, ALCOHOL GROUP AS ACCEPTOR%GOMF%GO:0016773	phosphotransferase activity, alcohol group as acceptor	0.000718971	0.021695274	1	LTBP1,CDK15,RPS6KA2,TTN,DGKB,NEK7,MAST4,DGKG,TXK,ALK,MAP4K4,PIK3C3,SIK2,INSR,CASK,PRKACB,PGM2L1,NEK11,PRKX,PIK3R3,DCLK1,TEC,DCLK2,ADK,PIK3C2G,FER,MAPK1,TLK1,MAP4K3,RPS6KA5,EPHA5,PIK3CA,MAST2,ABL2,JAK2,MAP2K4,GSK3B,N4BP2,NEK1,ROCK2,PAN3,MARK1,TRIM24,NT5C2,MAP3K2,PAK3,AKT3,TAOK1,PDK3,ULK4,EPHA7,CDK13,SMG1,STK38,DYRK1A,ROCK1,MAP3K13,BMPR2,PRKCI,FGGY,LMTK2,TNIK,ACVR2A,PIK3CB,NTRK3,MAPK14,BRAF,HK1,FGF…
