# Supplementary material for: Disturbances of paraventricular thalamic nucleus neurons in bipolar disorder revealed by single-nucleus analysis
Source: Nat Commun. 2026 Jan 7;17:1338. doi: 10.1038/s41467-025-68094-5 (PMC12873406; doi:10.1038/s41467-025-68094-5)
Supplement: Supplementary file 6 — Source Data [file 41467_2025_68094_MOESM6_ESM.zip › SourceData/Figure3a_5d.txt]

celltype	umap_1	umap_2	SYNDIG1	SHISA9
Tha_Oligo_2	1.95840493696205	1.20539490874775	1.58081577102607	0
Tha_OPC	-2.16184040052422	9.01524667438038	0	1.921954887492
Tha_InN_2	-4.61174829942711	-12.9883982688569	0.198476844555264	0.840386630498437
Tha_Oligo_2	1.69651416795723	1.81277529891499	1.71015275602236	0
Tha_Oligo_3	2.66815868871681	-4.56094188992016	0	0
Tha_Astro_3	5.216548838787	11.223708435855	1.25508925839795	0
Tha_Astro_1	6.39907971876136	10.0621159523345	0	0
Tha_Astro_1	6.8925308372306	9.24816255267628	0	0
Tha_OPC	-3.2305947159005	9.43113736804493	0	1.68773655001134
Tha_Astro_3	6.37227527158729	9.76909379657276	0	0
Tha_OPC	-4.02657540781029	8.72237138446339	0	0
Tha_Astro_2	5.33753577726356	7.70503310855397	0	0
Tha_Astro_3	4.79219619291298	11.2603257149077	0	0
Tha_InN_2	-5.85916717988976	-11.712007239499	0.903531913356831	0.71724922694189
Tha_ExN_PVALB_1	-11.3125091407967	2.81632499392994	0.292611521100729	1.48142761124094
Tha_Oligo_3	2.59854880826942	-4.29430837933056	3.01086811188981	0
Tha_OPC	-2.57757385713585	7.03250007327565	0	1.17654765961443
Tha_Astro_1	7.94547502058021	7.86361961062916	0	0
Tha_NeuCyto_GAD	-10.6737323616219	-7.64712066952221	0	0
Tha_InN_1	-2.36544426424035	-14.8862902671479	0.436514987732426	0.899950414873665
Tha_ExN_PVALB_1	-10.6315770958138	4.99328546222218	1.05793131466657	2.51987825487931
Tha_Oligo_2	1.68233982580177	1.35113589461811	0.781861315688176	0
Tha_Astro_1	8.91305200117103	8.613206192813	0	0
Tha_InN_2	-4.902835926838	-11.6373106986665	0.178359799637381	1.41684411414889
Tha_Oligo_1	-0.490208259649357	-3.50272531811229	0	0
Tha_ExN_CALB	-11.5218416069222	1.00763611491688	0.671044162385523	1.83410575756703
Tha_InN_1	-0.648913404769978	-12.5041367561006	0.842624361817683	0.507556469562144
Tha_InN_1	-1.82587321741112	-11.7676331550264	0	0.17650696784084
Tha_Micro_1	11.000550666027	-1.91114886108867	0	0
Tha_Oligo_3	3.97325507657997	-4.34700603786937	0	0
Tha_InN_1	-0.934937140770039	-11.4694592506074	0.714319635256326	0
Tha_Oligo_3	3.3185402538108	-3.32533164326183	3.07617780524129	0
Tha_ExN_PVALB_1	-11.5741239402963	3.71480707820423	1.05731791340542	2.28963712029722
Tha_Oligo_2	3.26391140478126	-0.79490168396465	0	0
Tha_Oligo_2	3.04484550016395	-0.744209542908589	0	0
Tha_InN_1	-3.5373311851693	-14.3037268668794	0.944042760667189	0.202398628078895
Tha_Oligo_2	3.01072303312294	-0.744554057755391	1.63421101763932	0
Tha_Oligo_1	1.31329444902412	-5.20425005260936	0	0
Tha_Oligo_1	0.0332813050078538	-4.95946188274852	1.00423000666566	0
Tha_Oligo_2	0.581741013698497	-2.41553063694469	0	0
Tha_OPC	-1.70294173700341	8.3617995231963	0	2.53035960617345
Tha_OPC	-3.00283940774926	8.37567166980275	0	1.67753902151662
Tha_OPC	-1.77117320043572	8.04945592578419	0	1.82698565383757
Tha_Micro_1	8.56804410474769	-0.973260834851185	0	0
Tha_InN_1	-2.7677155349923	-15.3439156562471	0.837954241202121	0.283604977227233
Tha_InN_1	-1.04375805599221	-13.3402611762666	0.439739701625305	0.699405402257141
Tha_Astro_3	5.7612413551139	10.8313649147368	0	0
Tha_InN_2	-4.89634188158043	-12.7834240943574	0.213700090610716	1.59557129227003
Tha_Astro_3	6.11030379789344	10.6659672706939	0	0
Tha_ExN_PVALB_1	-11.7438665245248	4.04551438983448	0.242789907139584	2.49940366596666
Tha_Astro_1	8.75949517744056	9.68897370990284	0	0
Tha_ExN_PVALB_1	-10.9411655281258	5.562753483615	0.598912443605062	2.2826697832931
Tha_InN_2	-3.6901062343789	-13.6624066383027	0.746440387637342	0.830467303072041
Tha_ExN_CALB	-11.3062625740243	1.90904967483052	1.01722399494642	2.62313902267328
Tha_Astro_1	7.31524268644325	10.0926115959502	0	0
Tha_Micro_1	12.2853426124381	-2.0573431998872	0	0
Tha_OPC	-4.29094608766564	8.78522996600636	0	2.27844091620589
Tha_Astro_1	8.3082555915641	9.57925824817189	0	0
Tha_Oligo_1	1.80108276861183	-2.92437429729931	0	0
Tha_Astro_2	6.46398440855018	7.62839059527882	0	0
Tha_InN_1	-1.6934773538781	-10.7401825935029	0.692930584286221	0.510652350500289
Tha_NeuCyto_VGLUT2	-7.88434608919152	-6.11755676571361	0	1.47929061779382
Tha_OPC	-4.81907757265099	9.3229287117339	0	0
Tha_Astro_3	5.3504485275077	10.8256180733062	0	0
Tha_Astro_1	8.4563736106681	8.21226625140675	0	0
Tha_OPC	-2.69493063432702	8.9511435478545	0	1.37531071114503
Tha_InN_1	-2.00624938947686	-12.1722609550141	0	0
Tha_Astro_1	9.02746526258461	9.34528569873341	1.11832740717128	0
Tha_OPC	-2.13856180650719	8.06998376544484	1.52778035177748	2.51972146107068
Tha_OPC	-2.29059155923851	9.11625032123097	0	1.64453581918807
Tha_Astro_1	7.74513665693275	7.9859974830962	0	0
Tha_InN_1	-2.12939008218773	-14.3758818656587	0.672933501999425	0.253085619086159
Tha_Oligo_1	-0.829332074947438	-2.94842858616344	2.09297514041613	0
Tha_OPC	-2.81868442041405	9.34638814624318	0	0.608761106131705
Tha_ExN_PVALB_1	-11.0337377403451	5.35925607379444	1.16147656230384	2.25173977199157
Tha_Oligo_1	1.45328132169715	-3.26253576580516	2.54127961337563	0
Tha_InN_2	-5.16829832536705	-11.1293274909639	0.388698248251097	1.21648329441472
Tha_Astro_1	8.16967336194984	9.24242429431446	0	0
Tha_Astro_1	6.15782586591713	10.2070267647124	0	0
Tha_Micro_2	11.9590400840568	-2.64359994236461	0	0
Tha_Astro_1	8.92668668287269	8.63685540851124	0	0
Tha_Astro_2	4.90892354505531	8.53299550708302	0	0
Tha_OPC	-3.57368048173913	8.70948915179737	0	1.71171297951354
Tha_OPC	-3.64813526613244	8.40313749011525	0	0
Tha_OPC	-4.31177767259606	9.68763856585987	0	0.781475661591399
Tha_Oligo_2	2.29406754034034	-0.771788135209004	2.02451816476982	0
Tha_Oligo_1	1.7624255801963	-5.1042592078828	1.87281826504998	0
Tha_ExN_PVALB_1	-11.6115871284676	3.51737217601307	0.434824522633288	2.41949745298627
Tha_Micro_1	9.35333673017494	-1.3257838040971	0	0
Tha_Micro_1	9.35476533430091	-0.276325300373951	1.683439409326	0
Tha_OPC	-3.18196185571679	7.79269199069508	0	0
Tha_Oligo_1	0.65501818912498	-3.80894084278576	1.32445712887098	0
Tha_Vascular	-4.7170768593026	1.5612282007552	0	0
Tha_OPC	-3.02248748285302	7.74891261752613	0	0.663705176320158
Tha_InN_2	-4.35840424043663	-11.1896378547334	0.216667894835062	0.736538089170222
Tha_InN_2	-2.7724910591317	-10.5138546973848	0.0996134971629943	0
Tha_Astro_1	8.1363748695182	8.66830568011769	0	0
Tha_Astro_1	7.85380784528724	9.08525495227345	0	0
Tha_Astro_1	8.64666310804359	8.09223298724659	0	0
Tha_OPC	-3.17912801248558	8.11077432330616	1.29705702417363	0.845549309148197
Tha_InN_2	-3.49329098207482	-10.700005248227	0.21336825568257	0.886673419180272
Tha_InN_1	-1.91767903310784	-11.4090630561494	0.445064268005572	0.75197299834325
Tha_OPC	-5.13002451402672	9.47810105975636	0	0
Tha_OPC	-4.55711611253746	9.91685800250538	0	0.875892844546539
Tha_Astro_3	6.33239022748939	10.2607338875151	0	0
Tha_Oligo_1	-0.326542406208596	-2.16427488628856	1.78876575378989	0
Tha_Tcell	2.22586766736976	6.10652475055226	0	0
Tha_Oligo_3	2.71431056516639	-4.42883892361156	0	0
Tha_Astro_1	8.73379651563636	9.3855975120879	0	0
Tha_InN_1	-1.94589074594506	-11.3977458030366	0	0.706839617128099
Tha_OPC	-4.90571268541344	9.7220986336089	0	0.929279806173746
Tha_ExN_PVALB_1	-11.2019601677132	2.50274352725514	0.739039029499657	2.43293438131633
Tha_Oligo_2	1.8078049804496	0.859036371073802	0	0
Tha_InN_1	-2.01039441568383	-11.9083039313935	0.767636532716043	0
Tha_OPC	-2.83693917734154	8.94429807361134	0	1.85822639500295
Tha_Oligo_1	-1.09169205171593	-4.11697836224071	1.69073655137334	0
Tha_Astro_1	6.40927402036659	10.1271803825713	0	0
Tha_InN_1	-2.46422227365502	-14.7209822684907	1.06562337268736	1.29268850478116
Tha_Astro_1	6.3510007049369	9.67070417102345	0	0
Tha_Oligo_3	3.10079685705177	-4.15734596554271	0	0
Tha_InN_1	-1.18657948715218	-14.1717907935762	1.1648781932427	0.45768004497182
Tha_Oligo_3	2.97141233938209	-4.60454244915477	2.56976284449308	0
Tha_Astro_1	7.97363893049232	9.99542550738819	0	0
Tha_InN_2	-4.59921368104943	-11.4650857001924	0.137626647398971	1.12026236805436
Tha_Astro_2	6.87552587049476	10.0023568123198	0	0
Tha_Astro_1	6.88528386610023	10.6670840233184	0	0
Tha_OPC	-4.05141409379967	8.12799672778614	0	1.1166662607799
Tha_ExN_PVALB_1	-11.6612983558846	5.3786976784087	0.873379881711601	2.89528476596368
Tha_Oligo_2	1.27889005201332	0.435488894543727	0.640454940824484	0
Tha_ExN_PVALB_1	-11.6839185569955	4.24994353946217	0.723077538200725	2.32439555795435
Tha_OPC	-2.67333420259484	9.67642049487599	0	0.967031261240428
Tha_Oligo_2	2.28676406400672	1.72523955996998	0	0
Tha_Oligo_1	-0.30002286551126	-2.22890992466442	0	0
Tha_Astro_3	5.20254746931068	11.1852219551421	0.900015375197643	0
Tha_Astro_1	7.44121305006019	9.30554704364308	0	0
Tha_Astro_2	6.45661965864173	7.97700957950123	0	0
Tha_Oligo_1	0.777025380306163	-3.16364951435558	0	0
Tha_Astro_3	5.12360135572425	11.2044957130767	0.611487089178813	0
Tha_NeuCyto_VGLUT2	-7.75398167116173	-6.91658277813427	0	0
Tha_OPC	-1.9530992124749	8.18541269000538	0	1.76598168249413
Tha_Oligo_1	-0.881660184688649	-3.2139365226411	0.72759254724495	0
Tha_Oligo_1	-0.676378152198872	-2.64221806828014	1.4202307796912	0
Tha_Astro_1	8.06808988111488	9.55357865985401	0	0
Tha_OPC	-3.02449639780053	9.24812631305226	0.425873085923372	1.99756933652465
Tha_Astro_1	7.63562909620277	8.69684915240773	0	0
Tha_Astro_1	7.10305730360023	9.95146398242482	0	0
Tha_ExN_PVALB_1	-11.4569812629891	3.5425229519225	0.175658344247195	2.52747459883894
Tha_Astro_2	5.13551990049354	7.61922053988942	0	0
Tha_OPC	-4.81481703264244	9.07594041522511	0	1.72947283902119
Tha_Astro_1	8.46668187635414	8.69475965198048	0	0
Tha_OPC	-3.75650199396142	9.78987912829884	0	1.39597185600196
Tha_OPC	-2.63593705636986	7.86784629519947	0.893653766724936	1.67375077634404
Tha_InN_1	-1.26045884830483	-13.1470057517671	0.363205018766679	0.256155611008719
Tha_Astro_1	7.38943473356239	9.96144799884327	0	0
Tha_Oligo_1	0.0362612392233995	-3.73059530560009	0	0
Tha_InN_2	-5.10388048631676	-11.0052516013765	0	0
Tha_Astro_1	7.3704623367118	10.7506525963164	0	0
Tha_InN_1	-2.647624573536	-13.64350004498	0.765341898750557	1.51823462861295
Tha_Micro_2	11.5565675880241	-2.52538414303295	3.05602342705873	0
Tha_Astro_3	5.04541150587074	10.6715500801421	1.03072642361444	0
Tha_InN_1	-3.26287754518517	-13.5268256217622	0.510649685695737	0.725709980719682
Tha_ExN_PVALB_1	-10.8908620689584	2.30623178180226	0.572443345618025	1.66854528401268
Tha_OPC	-3.55484326822289	8.84447507556446	0	1.02431357364664
Tha_ExN_PVALB_1	-11.5224233482552	3.33318547900685	0.33164487872931	2.47265864736988
Tha_ExN_PVALB_1	-11.7759605262948	3.77104668315419	0.566923134823266	2.04290012562015
Tha_Astro_1	8.34143201368324	9.12990216907032	0	0
Tha_ExN_PVALB_2	-9.48336180192955	-1.39283283058635	0.331766283724185	1.59620503047737
Tha_InN_2	-3.61789735300072	-13.5626656562471	0.470914799598988	0.855810825546383
Tha_InN_1	-1.59291966897973	-13.235706999936	0.427926886810247	1.02253955186877
Tha_Vascular	-5.30440481645592	-0.659092202820698	0	0
Tha_ExN_PVALB_1	-11.1298843239022	3.71198968585499	0.455721911838035	2.57928385152353
Tha_InN_2	-4.98197134477623	-11.9490334540986	0.402263165470897	0.768012411308865
Tha_Tcell	2.16736594694129	6.17442350085743	0	0
Tha_Oligo_2	1.38521329420082	0.511503145060619	1.90887197466151	0
Tha_Astro_1	8.63580647962562	8.43429689105519	0	0
Tha_Astro_1	7.7759069587516	9.46137361224659	0	0
Tha_Micro_2	12.0668119575309	-2.34819979969494	0	0
Tha_OPC	-2.21718116743096	8.45032434161671	0.718179289737794	1.4236114024949
Tha_Astro_1	7.83171502607338	10.3073561638213	0	0
Tha_OPC	-2.10038860780724	8.92398385699757	0	1.66182985602044
Tha_OPC	-2.43086608392724	9.56204633410939	0	0
Tha_Astro_1	8.82622186201088	9.70955018695362	0	0
Tha_Oligo_3	3.28733030813209	-3.96526212994091	0	0
Tha_ExN_PVALB_1	-10.8963447426034	2.69808344539173	0.469073009418246	1.60745154211119
Tha_Oligo_1	1.22784010427467	-3.78442306820385	1.80691893083543	0
Tha_Astro_3	6.53956023710243	9.48732118304737	1.40025513414764	0
Tha_Astro_1	6.67697230833046	10.5179493873931	0	0
Tha_Oligo_2	1.77200166242591	0.0973484068728289	1.74204120451217	0
Tha_OPC	-2.97792895776757	9.62889699634083	0	1.35733822844284
Tha_InN_2	-3.65134080392846	-12.6976725608491	0.588593729131266	0.726874178282872
Tha_Oligo_1	-0.921473226375661	-3.90073867146007	1.68047102309619	0
Tha_Oligo_1	-1.21832915288933	-3.15594668690197	1.01768579834757	0
Tha_Astro_1	8.82056371229164	8.90538911517628	0	0
Tha_InN_1	-1.26052578432091	-11.2258679420137	0.557396283851529	1.09515759482557
Tha_Oligo_3	2.70435253637306	-4.51115198437206	3.3305666659823	0
Tha_OPC	-3.75419887048729	9.4306996315337	0	0
Tha_Vascular	-4.86514099580773	0.889475271067699	0	0
Tha_OPC	-1.91864760858544	8.16329698260792	0	0.612259521420845
Tha_Micro_1	11.80337850111	0.816812321505626	2.8869429205171	0
Tha_OPC	-4.29348476869591	8.42478971179493	0.738834303086429	1.15907608965468
Tha_Oligo_3	2.35735575216285	-5.17665357891552	0	0
Tha_Astro_1	8.74322740095131	10.1379855125762	0	0
Tha_OPC	-4.56417950136193	8.35125665362843	0	0
Tha_Oligo_3	2.68104402082435	-5.34106035534374	2.57199359828721	0
Tha_Oligo_1	-0.384330912358842	-3.86173196140758	0	0
Tha_Micro_2	12.0048441077994	-2.97014375034801	3.38818992667398	0
Tha_Oligo_3	3.08861557500831	-6.10881157223217	0	0
Tha_OPC	-3.97467430574425	9.07717160876759	0	2.11762796243584
Tha_Astro_1	7.48575631635658	9.85834340747364	0	0
Tha_OPC	-3.24530657274254	9.38906221087941	0.736784074577988	1.86346441326828
Tha_Micro_1	10.2715143348502	-0.867161348500172	0	0
Tha_Astro_1	6.95832005994789	9.64166955646046	0	0
Tha_Astro_2	6.63829366224281	9.81053285296925	0	0
Tha_Oligo_3	2.40103045957557	-4.74093218151561	0	0
Tha_OPC	-1.6863550756646	8.54880456622609	0	2.27890175955331
Tha_NeuCyto_VGLUT2	-8.11630400163659	-6.10515947643749	0	0
Tha_ExN_PVALB_1	-11.6970296714974	4.03252629931935	0.912408391623712	2.175004723897
Tha_Micro_1	11.0246404792594	-0.461110517420689	0	0
Tha_Oligo_2	1.69991580503456	1.53441123660572	1.1827118322788	0
Tha_InN_1	-2.46067698938378	-13.6549469977998	0.997234176336763	0.652942683435359
Tha_Oligo_1	-1.21980466587075	-4.00556774441234	1.59331490451863	0
Tha_OPC	-3.11399467927941	8.65046815570362	0	0.530101727422259
Tha_Astro_1	7.72063676374427	9.86016111072071	0	0
Tha_OPC	-3.84567817193993	8.58353929217823	0	0.944426689591612
Tha_Oligo_1	-1.42759128553399	-4.68241281811229	0	0
Tha_Astro_1	6.89817706602089	10.1022227257109	0	0
Tha_Micro_2	10.4099420692252	-2.85089130703441	0	0
Tha_Astro_2	7.80009881513588	8.11912469562062	0	0
Tha_Astro_1	7.1802825118827	8.76598386462696	0	0
Tha_Oligo_1	-1.52420278532036	-3.84029836956493	0	0
Tha_Oligo_1	0.0725010122584489	-2.51351852718822	1.19189465227051	0
Tha_OPC	-2.07974608881005	8.45910958941944	0.506333015786784	1.72532946579255
Tha_ExN_PVALB_2	-10.5287185524178	-1.90422637764446	0.696814469999101	1.36356718750534
Tha_OPC	-1.67861135942467	8.11493806537159	0	1.84501871846407
Tha_Astro_1	8.08957425611488	7.97527723010548	0.949934335797626	0
Tha_OPC	-3.61436351282128	10.0911410301543	0	1.77936773693289
Tha_InN_2	-3.14193542940148	-10.6402451545381	0.128447218155196	1.31941391853724
Tha_Micro_1	12.515479483776	-1.85859687630169	3.65492919679083	0
Tha_Oligo_3	2.1086854125785	-5.53614445034496	0	0
Tha_Astro_1	7.92362252729408	9.27513436969288	0	0
Tha_InN_1	-1.39617260438927	-10.4587819129609	0	0
Tha_Oligo_1	1.43216697233192	-5.51570291820995	0	0
Tha_OPC	-2.98321875078209	6.23957280810841	1.83159513585076	0
Tha_ExN_PVALB_2	-9.19612368089684	-0.686831966080586	0	1.44554827969535
Tha_Oligo_1	-0.849579772777638	-2.47287197414867	0.495296398457485	0
Tha_Astro_1	8.26364842908851	10.4785616844512	0	0
Tha_OPC	-2.14953466398247	7.9469783752776	0.779233952162306	1.74383018970019
Tha_Oligo_2	2.32462827222816	1.48958949740895	1.1359610279707	0
Tha_InN_1	-1.94368740064629	-14.455659583249	1.09621803373346	1.09621803373346
Tha_Astro_1	8.22117558973304	9.13001374896534	0	0
Tha_Oligo_3	2.00120011823646	-3.35287185017101	0	0
Tha_Astro_1	7.41629830854408	8.88753251727589	0	0
Tha_Micro_1	11.9186605598258	-1.93481607738964	0	0
Tha_Oligo_1	-1.62441845876702	-3.59646077457897	1.54399044548818	0
Tha_Micro_1	9.53597203748695	-1.68970592323772	3.65921944876919	0
Tha_ExN_PVALB_1	-11.2658220146371	5.28616170581349	0.46311060835233	2.76767439310569
Tha_OPC	-4.48751362306603	9.53707151111134	0	0
Tha_InN_1	-2.64524754030236	-13.5342814475679	0.795582627283305	0.963546546945209
Tha_Micro_2	11.3419231559562	-3.27455468479625	0	0
Tha_OPC	-2.02483530981072	8.41124086078175	0	1.02202117065266
Tha_Oligo_1	1.44812969224922	-4.25087948147289	0	0
Tha_Oligo_1	0.775982537441173	-3.16611333195202	0	0
Tha_OPC	-4.80253084642418	9.39504079516896	0	1.16747231980682
Tha_OPC	-3.02615984422692	9.30742101367482	0	1.37973043899481
Tha_OPC	-2.86091311914452	9.95242719348439	0	0.619144721463562
Tha_Astro_3	6.51246682661048	9.35722570117482	0	0
Tha_InN_1	-2.05389567358025	-13.9314038306855	0.753221068483588	1.35837023760372
Tha_Oligo_1	-1.10170914871224	-3.71777458492748	0.932865528005909	0
Tha_InN_1	-2.14015468103417	-10.9400765449189	0	0.500032525306363
Tha_Astro_2	5.17931930082313	8.68287019427784	0	0
Tha_InN_1	-1.63610955221184	-10.2605082542085	0	0.293229406676186
Tha_InN_1	-1.05357362968453	-13.981297209897	0.577526747537733	0
Tha_InN_1	-1.27864297372826	-13.4543978721284	0.869145057099871	0.730983248131185
Tha_InN_1	-0.651840946502766	-12.4190814048433	0.925868062344608	1.22228869025909
Tha_ExN_PVALB_1	-11.6035590980721	4.86237315829762	0.655202146727119	2.28476753669604
Tha_OPC	-5.03347261888512	9.57836465533741	1.40233118590103	0.800145949012848
Tha_Astro_1	7.78837338941566	9.66943292315968	0	0
Tha_InN_1	-1.64478512746819	-14.7175938636445	0.81703854311429	0.0808907047443783
Tha_OPC	-3.46138771516808	8.98872976001271	0	1.6129028971322
Tha_ExN_PVALB_1	-11.5610109184457	4.78227595981129	0.275022183513066	2.26284883683632
Tha_Astro_1	8.49125234144203	8.6585524528838	0	0
Tha_Astro_1	8.4349645759391	8.34470014270314	0	0
Tha_Astro_2	7.33300916212074	7.77075318988331	0	0
Tha_Oligo_3	3.12071506040565	-2.09538836781017	0	0
Tha_OPC	-4.14371784669884	8.92916135486134	0	1.69514015328503
Tha_Oligo_3	2.26340977209083	-2.37673707310192	0	0
Tha_OPC	-3.41176732522973	8.77798013385304	0.370466668991709	0.852383970836994
Tha_Astro_1	8.84592191236488	8.88082437213429	0	0
Tha_Astro_3	4.68324271696083	11.0682642906524	1.34235665808847	0
Tha_Astro_3	5.74940864103309	10.5158350914336	0	0
Tha_InN_1	-1.3424635742379	-13.9856230765962	0.912542192922828	0.444039665863448
Tha_Astro_2	7.0927638198661	9.61870126422413	0	0
Tha_InN_1	-2.63832958681115	-12.0505234748506	0.94322802289463	0.514086758792412
Tha_Micro_1	10.8707279350089	0.633398041091045	0	0
Tha_OPC	-2.0548683021737	9.15849618609913	0.917838522074432	0
Tha_InN_1	-2.82483037454613	-13.9176594764375	0.749005758202814	0.749005758202814
Tha_Micro_2	11.6920961524772	-2.82316704098217	0	0
Tha_Astro_1	8.01719323652259	9.13854055102833	0	0
Tha_OPC	-3.32929333192833	10.1252301185942	0	0.425174573117825
Tha_Astro_3	6.30243197935096	10.1005366295195	0	0
Tha_Oligo_2	0.659292974643626	-0.774735704102437	1.23425452248895	0
Tha_Micro_1	12.3804783012199	-1.82632990185253	0	0
Tha_OPC	-4.4223614547921	8.56004075702198	0	1.64508996955032
Tha_Oligo_2	1.71368578927986	-1.57999975983135	2.62170555844366	0
Tha_Astro_3	4.61445037382118	11.4306385963775	0	0
Tha_OPC	-1.95837601167687	8.08680276568898	1.31143523089555	1.62279730095147
Tha_Micro_1	9.72344533460609	0.49708725508221	1.16035329831336	0
Tha_Oligo_1	0.670098641090312	-4.9108473807954	0	0
Tha_OPC	-5.3149133537484	8.87685899432667	0	2.01826874762161
Tha_Astro_2	6.00751296537391	9.24774198230275	0	0
Tha_Astro_3	6.38635341184608	10.1087944954253	0	0
Tha_OPC	-2.20474370462426	8.08057241137989	0.675809646837295	1.07542812965238
Tha_InN_2	-3.598308167286	-12.7662465125703	0	1.5252429053231
Tha_NeuCyto_VGLUT2	-7.8178807113839	-6.0978967696809	0	0
Tha_OPC	-2.32246812326439	8.3953516929961	0	0
Tha_OPC	-3.27064999086388	8.9315188377715	0.501586171553693	1.28241996355109
Tha_Micro_1	9.90740529554359	0.600464686713298	0	0
Tha_Astro_1	8.4806884910392	8.72583608325489	0	0
Tha_Oligo_1	-1.37459619981774	-3.26579208675853	0	0
Tha_OPC	-2.51658805353173	8.90035562213429	0	1.10599983066123
Tha_ExN_PVALB_1	-11.0424648140145	4.55917434390553	0.516301627340331	2.51122052963778
Tha_Vascular	-5.30271061403283	-0.636030986943165	0	0
Tha_Astro_1	5.98262206571571	10.0213721245147	1.37411900655927	0
Tha_OPC	-3.97723110658654	8.60339479144581	0	1.38389915039394
Tha_Micro_1	12.2769083167838	-1.50055725876323	0	0
Tha_OPC	-4.07141216737755	8.76620607074269	0	0.945869413204963
Tha_Astro_1	7.87516347425453	9.30631379779347	0	0
Tha_Oligo_1	1.67926279561988	-3.7295238525056	0	0
Tha_Astro_2	7.930988707714	7.73185472186573	0	0
Tha_Oligo_1	-0.186617291398129	-5.20998449627391	1.12180568848536	0
Tha_InN_2	-5.4450198028756	-12.0447308570527	0.295731862410594	0.523674366605267
Tha_Oligo_3	3.58839909093849	-2.54442496601574	1.86956329118445	0
Tha_Astro_1	8.80154458539955	9.19404344256886	0	0
Tha_Vascular	-4.8738470886422	1.5685854404784	0	0
Tha_Oligo_3	2.18984953420631	-5.53263111416332	0	0
Tha_Oligo_2	1.0563606406974	-2.01189751926891	0	0
Tha_Astro_1	8.51746026533119	8.5394642799712	0	0
Tha_Astro_2	6.86858502881996	9.15696744616993	0	0
Tha_InN_1	-3.05677922708519	-14.1054036170625	0.67267365924047	0
Tha_OPC	-5.00828512651452	9.29888848956593	0.703608908194374	1.80913536819446
Tha_InN_2	-4.84566887361535	-12.7661854774141	1.25351347512254	0.606613463862855
Tha_Micro_2	11.6795305396842	-3.07947702709667	0	0
Tha_InN_1	-2.58821781618126	-12.674017623105	0.458165135687192	0
Tha_OPC	-5.22312887651452	9.099853798709	1.01700935753672	2.19077167278854
Tha_OPC	-2.29834636194237	8.8021071403838	0	1.47148641075863
Tha_Oligo_3	2.55298701780311	-4.61001510921947	0	0
Tha_Oligo_2	1.06568876760475	-2.37110300365917	1.18910726146101	0
Tha_InN_1	-1.72368379575737	-12.3797328025483	0	0.149113999599715
Tha_Oligo_2	1.47902266042701	-2.50693674389354	1.4699371549693	0
Tha_NeuCyto_GAD	-10.5001207206918	-7.35168714825145	0	0
Tha_Vascular	-5.21413143617638	-0.632138386406819	0	0
Tha_Oligo_2	1.52631060140602	1.34198515113362	1.59825242405777	0
Tha_OPC	-4.20609458429345	8.55478601153859	0.557003358757918	1.38171812152026
Tha_InN_2	-5.83855017168053	-11.5553786307954	0.320400316420353	0.993087399125776
Tha_Oligo_1	1.35562101858131	-5.64035768810741	0	0
Tha_Oligo_1	-0.343884738959155	-3.36082334820263	1.7074123012126	0
Tha_Oligo_2	1.28728560464851	0.520348593554576	1.03322667561066	0
Tha_Astro_1	7.10155002134315	10.1683981865264	0	0
Tha_Micro_1	11.1278900291251	0.709167882762035	1.56751247279912	0
Tha_OPC	-2.16443630201348	8.30160264667042	0	2.13863364057887
Tha_OPC	-3.10212715608605	8.37200288470753	0.842827732667154	0.842827732667154
Tha_Astro_1	7.90994874494545	8.52480058368214	0	0
Tha_InN_2	-5.12826879961022	-13.0998827964448	0.789571741087915	0.956768605305292
Tha_InN_2	-4.74048527223595	-10.6591383964204	0.346834250258076	0.744577968604177
Tha_Astro_1	6.67120687025062	9.71427850421437	0	0
Tha_OPC	-3.60658534509667	7.87493257220753	0	1.64803214615514
Tha_InN_1	-1.9595929001046	-12.2421080619477	1.09981373054271	0.619871129575757
Tha_Oligo_1	-1.03153934223183	-3.86748738590709	1.3851329860713	0
Tha_ExN_PVALB_1	-10.2454591606332	4.24922256167897	0.423524889338437	1.85710885225242
Tha_Astro_3	5.27303353803627	10.8390248268462	0	0
Tha_Astro_1	8.68776170270912	8.45992021258839	0	0
Tha_Oligo_1	-0.0727791253996703	-3.96909852329723	1.35087986957324	0
Tha_Oligo_1	-0.445803246326527	-2.21399565044872	1.9240330447814	0
Tha_Micro_1	12.4384197379874	-2.12899203602306	0	0
Tha_InN_1	-1.22188003999718	-13.8061444312715	0.918335599369646	0.223825638527446
Tha_InN_1	-1.16540696365365	-12.6939446479463	0.872564468322851	0.924131851433261
Tha_OPC	-3.96198996049889	8.08784227069386	0.776244811600425	0
Tha_Astro_3	6.15233651655189	10.6207135170317	0	0
Tha_Astro_3	4.81256333845131	11.1775916069365	0	0
Tha_Astro_2	5.09132997053138	7.72539596255787	0	0
Tha_Oligo_2	2.02815596120826	0.652577802500804	0.616858153803607	0
Tha_NeuCyto_VGLUT2	-8.46870573503502	-6.22997637096874	0	0
Tha_Micro_1	9.45694390790931	0.0665937065697512	1.87890179222575	0
Tha_Astro_1	8.7729772712516	8.41265897449025	0	0
Tha_OPC	-1.67617209894188	8.40424375232228	0	0.73514112651325
Tha_Oligo_1	0.194227376155773	-5.99493379894725	0	0
Tha_Micro_2	11.0831588889884	-2.35496182743541	3.0774935228	0
Tha_Micro_1	12.7820467140006	-1.28485174480907	0	0
Tha_OPC	-3.60350211603173	9.83672551806935	0	0.91692119528563
Tha_Oligo_1	1.00105754392616	-5.34093399349682	0	0
Tha_Astro_1	8.46090070264808	8.92134885486134	0	0
Tha_OPC	-2.41890581590661	8.15298204120167	0	0
Tha_Astro_1	7.55692235486976	8.71851854022511	0	0
Tha_Oligo_3	3.70975080984108	-3.61778254810802	0	0
Tha_Astro_1	8.38672677534095	8.59530572589405	0	0
Tha_OPC	-4.59670217973717	9.39780263598927	0.637708592854251	1.51919827080879
Tha_InN_1	-1.90577455503472	-11.8092152625703	0.718267741907697	0.371822877297956
Tha_Astro_3	4.63207093732826	11.5382016151763	0	0
Tha_Astro_2	6.63927642362587	8.75404290851124	0	0
Tha_Vascular	-4.86813219530114	0.868894264063915	0	0
Tha_Vascular	-5.24592789155968	-0.723490670361439	0	0
Tha_Astro_1	8.27835027235023	8.99383668597706	0	0
Tha_Vascular	-5.24958141786583	-0.70650281015865	0	0
Tha_Oligo_3	2.30593577878944	-4.4661976844453	0	0
Tha_Astro_1	8.16813985364906	7.73865155871876	0	0
Tha_Micro_1	9.18310872571937	-0.631240502037922	0	0
Tha_OPC	-2.6558237884713	9.29522065814503	1.28384949645254	1.28384949645254
Tha_Astro_3	5.19497100370399	11.2207081764556	0.738662995369728	0
Tha_Oligo_2	1.96477548139564	-0.0380449965976873	1.7101898634577	0
Tha_ExIn	-10.448873123951	4.06583575900563	0	0.332497345439819
Tha_Astro_1	8.11344663160316	7.80473594363697	0	0
Tha_Astro_2	6.2557973052787	9.34371022876271	0	0
Tha_Oligo_1	0.704741695098796	-4.97837372128002	0	0
Tha_Astro_2	6.280842223339	8.2634804695464	0	0
Tha_Astro_1	8.7653917457389	9.38097314532765	0	0
Tha_OPC	-3.25178297502526	6.97878770526417	0.932678526775046	0
Tha_Oligo_1	1.46623269575111	-3.84936185184948	0	0
Tha_Oligo_1	2.04533473508827	-4.13080234829418	0	0
Tha_Astro_1	7.98396054761879	8.08066491778859	0	0
Tha_Astro_1	8.07655755537025	9.34302549060353	0	0
Tha_ExN_PVALB_1	-11.4651780937386	2.86794309314259	0.616387244136992	2.21717461557483
Tha_ExN_PVALB_2	-9.1883436058236	-0.540620341935078	0	0.920511419478385
Tha_OPC	-2.06100305063256	8.94460324939259	0	0
Tha_Oligo_3	1.91021911161415	-5.75941915813915	0	0
Tha_ExIn	-12.2668147896005	-1.98182220760814	1.07445359107156	2.36480484829245
Tha_NeuCyto_VGLUT2	-7.98211678010949	-5.89076443020336	0	0
Tha_InN_1	-2.68225105745324	-12.2325017005586	0.551988211522811	0.7443410151614
Tha_Oligo_2	2.64451161878578	2.6173553913451	0.702219031540221	0
Tha_Astro_1	7.48612729566566	8.79695729907521	0	0
Tha_InN_2	-4.02571185571679	-13.5032059699678	0.382463220221443	1.3933422732452
Tha_OPC	-3.44977744562157	8.09159497912892	0	0.913301193025789
Tha_ExN_PVALB_1	-11.4495683525277	2.55332927402027	0	2.02094082867445
Tha_Astro_1	8.4647325660514	9.20186834033497	0	0
Tha_InN_1	-2.09842701894768	-11.4122645408296	0	0.251855278383171
Tha_Astro_1	7.99749700086586	9.43145303424366	0	0
Tha_InN_2	-5.44514902574547	-10.9429022819184	0.533067021881644	0.162150942917209
Tha_Micro_1	12.0298809196281	-0.699657335915486	0	0
Tha_OPC	-3.73498662454613	9.34700517352589	0	0.483568629009751
Tha_InN_1	-2.00378545267113	-10.5768096000337	0.180768273932951	0.46650534380587
Tha_Oligo_2	1.62865118043891	1.00540952380665	1.37832262957657	0
Tha_OPC	-2.84594377023705	8.8664906471587	0	1.12183361094258
Tha_ExN_PVALB_1	-11.6709724281503	5.10800437625416	0.199545745564487	3.03861574600803
Tha_Oligo_3	3.20315901296608	-2.61370034519664	0	0
Tha_Oligo_3	2.54701582448951	-5.50819130245678	0	0
Tha_Astro_1	8.88414231794349	8.69954709704884	0	0
Tha_ExN_PVALB_2	-9.96320208055504	-1.68710227314464	0	1.69007542829954
Tha_Oligo_1	0.0122158314513353	-1.77255566421978	1.51040875805983	0
Tha_Astro_3	4.96370545881263	11.1117318123198	0	0
Tha_InN_2	-4.35795362932213	-10.4872128516816	0	0.363654608082521
Tha_OPC	-4.45019110185631	8.90233068164357	0	0.42117581968119
Tha_Astro_1	7.27592889326088	9.81495217975148	0	0
Tha_OPC	-3.88580282670983	8.91906957324513	0.769031432824954	2.70083118350761
Tha_OPC	-4.39948280794152	9.43350438769825	0	1.2983625138988
Tha_Oligo_1	0.648811557464519	-4.20364542309276	0	0
Tha_Oligo_3	2.14967957990638	-2.83507294956676	2.06853716098161	0
Tha_OPC	-2.98246701700219	9.6106484382964	0.559980317107153	1.70544389629534
Tha_Astro_1	8.77462140577308	8.74416665729054	0	0
Tha_ExN_PVALB_1	-10.5402265403939	4.50615386661061	0.739150264399521	2.60643117228553
Tha_OPC	-4.57480247957238	9.3484242409087	0.583867064555705	1.60237153254541
Tha_Oligo_1	-0.627084216899953	-2.31603689495556	0	0
Tha_InN_1	-2.32119663698204	-14.6189791709565	0.892865297470961	0.542939516592384
Tha_ExN_PVALB_1	-11.3913055275155	3.75719480212696	0.661096206103734	2.58655948850613
Tha_Micro_2	10.8133272315787	-2.54630060497753	0	0
Tha_InN_1	-1.85953148347863	-14.1716401130342	0.977301326883891	1.67716161072526
Tha_Astro_1	7.49489728467933	10.012035652957	0	0
Tha_Astro_3	4.90569440381996	11.3716357200957	0	0
Tha_Oligo_1	1.3647889282035	-4.68883629147045	2.00231072315989	0
Tha_OPC	-3.47319158060082	9.35586099322804	0	1.6735161717558
Tha_Astro_1	6.8030966903495	9.87136678393849	0	0
Tha_ExN_PVALB_1	-11.6200385902596	5.17322663959034	1.11592314595414	2.77575999804176
Tha_ExN_PVALB_1	-11.4709649894906	4.99791173633107	0.338449612414963	2.52726765597431
Tha_Astro_1	7.5925573493766	8.60669641192921	0	0
Tha_Vascular	-4.82783516389855	1.5813013761855	0	0
Tha_Oligo_3	2.28921286123268	-5.56673260036937	0	0
Tha_Astro_1	7.72557393568031	8.993089005313	0	0
Tha_InN_1	-2.01139374715813	-11.1529042274141	0.386492520758149	0.664551584962953
Tha_Astro_2	4.72005311506263	8.97333745654591	0	0
Tha_Oligo_3	3.46992150800697	-2.78792352978222	0	0
Tha_Micro_1	10.9213594581412	0.725533887705882	0	0
Tha_InN_2	-3.39999040109642	-11.1062352210664	0.363347341228686	0.773971485696695
Tha_OPC	-3.94780786973961	9.63135080035694	0	0
Tha_Oligo_2	2.69822064893714	0.325665220580181	0	0
Tha_Astro_3	5.11336318510048	11.2660410850859	0	0
Tha_ExN_PVALB_1	-10.9199949119759	2.09838871654042	0.761125595961926	2.36985277631209
Tha_OPC	-3.72241672021874	8.9947283714629	0	1.38621936580706
Tha_Astro_1	5.85353461759559	10.1071036308623	0	0
Tha_Micro_2	10.6500438834953	-2.928377583661	0	0
Tha_InN_1	-2.83105429155358	-14.4903475791597	1.09448494389142	0.603323553584601
Tha_Micro_1	11.4066805030631	0.731339201293071	2.82422367774739	0
Tha_NeuCyto_GAD	-10.3128906105233	-7.45214958492748	0	0
Tha_Astro_1	7.97524014966957	8.08670358356007	0	0
Tha_InN_2	-5.03372534257897	-11.2667634040498	0.143287754538123	1.75369704087542
Tha_Astro_1	8.65836564558021	8.45142297442921	0	0
Tha_ExN_PVALB_2	-9.64956339342125	-1.27952380482189	0	0.397413784657786
Tha_InN_1	-1.92779847127923	-10.5584237128877	0.33115277604069	1.08615590871579
Tha_Oligo_3	2.14750281827919	-5.07001324001781	0	0
Tha_InN_1	-1.21826537591942	-14.2173220664643	0.559433705880177	0
Tha_OPC	-4.36828812105187	9.12648896869191	0.628387073449026	0
Tha_Oligo_1	1.43558756368629	-4.50254602734081	0	0
Tha_Oligo_1	1.97646991270057	-4.38312311474315	0	0
Tha_Astro_3	5.37691537397377	10.7620404213286	0	0
Tha_OPC	-4.29105337602623	8.89074258502491	0	1.14362476388531
Tha_ExN_PVALB_1	-11.903351387806	3.81869702037342	0.511552605193219	2.30791759030516
Tha_Oligo_1	1.09687153356544	-3.04705686871044	0	0
Tha_Astro_1	8.33838120954506	10.2481167763091	0.420456959377461	0
Tha_InN_2	-2.88281973344811	-11.6947104484224	0.276154117860744	0.748193184904642
Tha_InN_1	-1.54855199796685	-13.015401557126	0.555036689696349	0
Tha_ExN_PVALB_1	-11.3797136161996	3.71234445270069	0.176427873006775	1.70513508349152
Tha_Oligo_2	1.83541289823524	-2.04742141071788	0	0
Tha_ExN_PVALB_1	-11.1953664634896	2.54224781688221	0.292838062295754	2.26079387157127
Tha_OPC	-2.54401286584862	9.38860444720753	0	0.855456458653133
Tha_Oligo_1	-0.240038136817298	-1.52348883453838	0	0
Tha_InN_1	-0.914812824554524	-11.253926947751	0.32500627126213	0.569893449229309
Tha_Oligo_3	3.2409788753318	-5.00565929714672	0	0
Tha_Oligo_3	3.56996790426246	-3.43120189014904	0	0
Tha_OPC	-3.45068081361779	9.08353833850392	0	0
Tha_OPC	-3.5937333915902	9.50623349841603	0	1.62477256450174
Tha_Oligo_3	2.349126258068	-5.30822201076976	0	0
Tha_Oligo_3	3.14488069074623	-2.68030138317577	0	0
Tha_ExN_CALB	-11.4247833107186	0.570003971419414	0.627897823811043	1.69520499531258
Tha_Oligo_1	1.00054005640022	-4.33821125332348	0	0
Tha_OPC	-4.47985418779381	8.77058915790089	0	1.830363066081
Tha_OPC	-2.34791692239769	9.34491281207569	0.711752846528958	0
Tha_Oligo_2	0.41393343465797	-1.29589803520672	1.06243279817844	0
Tha_Astro_3	6.71579829709999	10.294168755374	0	0
Tha_Astro_2	5.42513076322548	9.61461476977833	0	0
Tha_Astro_1	7.29738513486854	9.24382428821095	0	0
Tha_OPC	-4.7369595382882	8.61766748126515	1.03107450606309	1.30998437987271
Tha_Oligo_3	3.73254434125892	-3.99388475719921	2.24332327423726	0
Tha_Oligo_2	2.49260465162269	2.51664809878834	1.5191007175445	0
Tha_Micro_1	12.2711929466056	0.257070824465831	2.45893292198981	0
Tha_OPC	-3.51889761430748	8.12305288012989	1.04544991659732	0
Tha_OPC	-4.18666490060814	8.49672727283009	1.21698499628156	1.21698499628156
Tha_Astro_1	8.22359220045082	7.77840356524952	0	0
Tha_InN_1	-3.63422616464623	-14.3101412803315	0.235187920563623	0.844035029075554
Tha_Oligo_2	0.983456292323985	-0.755071535744588	0.699864207910897	0
Tha_Oligo_1	-0.45134799820908	-2.52312536541454	0	0
Tha_Oligo_1	-0.778623155183873	-2.75348372761242	1.78265118401869	0
Tha_Astro_2	6.51654378431312	7.40027265246876	0	0
Tha_OPC	-2.43858273965844	9.49540071185597	0	1.3711135697383
Tha_Vascular	-4.73500545961388	1.61694090064534	0	0
Tha_Oligo_2	2.05947224157325	-0.126016959586064	0	0
Tha_Oligo_3	1.70492867486946	-5.27263708416454	0	0
Tha_OPC	-3.83454140169152	8.20406655963429	0	0.621249519676021
Tha_OPC	-3.29671390993126	7.54766874011525	0	1.64088498456524
Tha_OPC	-2.96734174234398	8.65973977740773	0	1.12982615231571
Tha_OPC	-4.89746006471642	8.60049848254689	0.652923754098633	0
Tha_Astro_1	7.29543868558876	9.6678765266753	1.40025513414764	0
Tha_OPC	-3.10679968339928	8.40515737231739	0	1.0875362260689
Tha_Oligo_3	2.95557753103248	-5.85113354031078	2.9226318445343	0
Tha_OPC	-3.9822193000985	8.50893716510304	0	0.766740405185958
Tha_OPC	-4.32800158006676	8.95816926654347	0	1.21642757836908
Tha_OPC	-4.89199980241784	8.62973527606495	0	2.82318078538604
Tha_ExN_PVALB_1	-11.4437566612435	3.38395409282215	0.278183626397565	2.34000749266919
Tha_Vascular	-5.16111477357872	-0.631685808339039	0	0
Tha_Micro_1	9.63067285078041	-1.02492864433757	3.29821521770717	0
Tha_Micro_1	11.2425312187003	0.606973156294902	2.6424812257774	0
Tha_ExN_PVALB_1	-11.2676521156503	2.37883882220753	0.519424385584786	1.11290275410221
Tha_Oligo_1	1.45738522069923	-5.46850319210521	0	0
Tha_Astro_1	8.94074765699379	8.44350843127735	0	0
Tha_Micro_2	12.0277294303703	-2.68395371738903	0	0
Tha_Oligo_1	-1.31511231405266	-3.75105877224437	0.869055713418707	0
Tha_Astro_3	6.24832097547523	9.63976888354786	0	0
Tha_Astro_2	7.44806186216346	7.64869527514943	0	0
Tha_ExN_PVALB_1	-11.2846771095467	2.64058975871571	0.663518311406183	2.01566001788329
Tha_InN_2	-3.32033141595849	-12.5769516975068	0.226968270140335	0.821518523928945
Tha_ExN_PVALB_1	-11.7731281135751	5.66512994464405	0.77253335120846	3.0228714309241
Tha_Oligo_1	-0.921041509933552	-3.14614100758068	1.09462821965324	0
Tha_Micro_1	9.38236180799476	-0.84992207590572	0	0
Tha_OPC	-3.89390738946923	7.82736568149098	0	0
Tha_Micro_1	11.3482717658805	0.995629057250102	1.56503945243014	0
Tha_Astro_1	8.83124391096107	8.3773081749297	0	0
Tha_InN_1	-1.44592042905816	-10.3291661292695	0	0
Tha_Astro_2	6.72198525922767	8.43579892810353	0	0
Tha_Oligo_1	0.571398236923137	-3.11156149212352	0	0
Tha_Oligo_3	3.36829320447914	-3.9778697044038	0	0
Tha_Oligo_3	3.58362261312477	-3.09945388142101	0	0
Tha_OPC	-3.55288632852562	8.73801259692677	0.611988941371334	0.988868515086487
Tha_Oligo_3	2.93725005643837	-5.13657303158275	0	0
Tha_Astro_2	6.28278295057289	8.0989993065215	0	0
Tha_ExN_PVALB_1	-11.6048971031381	2.55825309451588	0.748139575278389	1.61084383801817
Tha_OPC	-3.64630397302636	8.5258095711089	0	2.34572978395811
Tha_OPC	-2.90081246835717	8.75118379291066	0	0
Tha_OPC	-3.34150584680565	7.71693782504567	0	0
Tha_Oligo_1	1.48162666814796	-4.12073345486156	1.66756079844358	0
Tha_OPC	-4.47264631731041	8.80613736804493	0	1.73115985807141
Tha_Astro_3	5.93271104352943	10.7841170280791	0	0
Tha_InN_1	-1.77006193143853	-13.3318888694429	0.266528149768594	0.885960822828054
Tha_OPC	-2.63320597154625	8.84247522052296	0.718367758675669	0
Tha_Oligo_2	2.10989419477455	1.99450580771931	0.814137984548998	0
Tha_InN_2	-5.03848131639489	-12.1211545020723	0.551800772978675	0.551800772978675
Tha_Oligo_2	1.97886029737464	1.95768503840931	1.74703059394021	0
Tha_OPC	-4.09379943353661	8.57271032031544	0.518597964252019	0.518597964252019
Tha_InN_2	-3.69561036569603	-11.7497651130342	0.723368171776505	1.34294456400622
Tha_Oligo_3	2.83494011419288	-4.05946703258983	2.5116320170921	0
Tha_Micro_1	10.7228502418327	0.283526882491191	0	0
Tha_OPC	-2.78718765718468	7.86732368167408	0	0
Tha_OPC	-4.67023190004357	9.94648294147023	0	1.07699993291203
Tha_Oligo_2	1.45477227228157	1.04468946155079	1.71877768276763	0
Tha_Oligo_2	0.970696845226207	-0.395232841410557	1.53158170051739	0
Tha_InN_2	-4.30412586671837	-11.18154402081	0.372518792646027	0.856182813232274
Tha_Astro_1	8.60017148511879	9.23035459216603	0	0
Tha_Tcell	2.13588491933815	6.21681527789601	0	0
Tha_Oligo_2	2.10112754362098	1.69606368239888	0	0
Tha_OPC	-2.42023929101952	9.21477918323048	0	0
Tha_Oligo_2	2.38808695333473	2.87394766505726	0.876711164647705	0
Tha_Oligo_1	0.0692342008875993	-3.2284321338319	0.995973516099785	0
Tha_OPC	-5.06495007020958	8.90466718371876	0.707917591932575	0.707917591932575
Tha_Astro_3	4.44888869779579	11.7663796394683	1.61144091761054	0
Tha_Astro_3	5.18940249937049	11.0684836357451	0	0
Tha_InN_2	-4.62273939592369	-11.3332297355317	0.850894917743143	0.569118762509044
Tha_Oligo_3	2.69837442892067	-6.32876510921947	0	0
Tha_InN_2	-3.83704384309777	-12.5545479804658	0.31498097859354	0.48060684814386
Tha_OPC	-4.84952362520226	8.95688848193653	0	1.85723346466356
Tha_ExN_PVALB_1	-11.2220855568124	5.31739549335011	0.971207402203807	2.12645530673358
Tha_Astro_2	6.27588740842811	9.75650815661915	0	0
Tha_Oligo_3	3.96218911664955	-3.3816132098817	0	0
Tha_OPC	-3.47225841028222	9.55329065021046	0.858539467980299	1.62514101547191
Tha_OPC	-2.94104107362755	7.69521598514088	0	0
Tha_Astro_1	8.23714200513832	10.0641625374175	0	0
Tha_Oligo_3	3.65865890043251	-3.70324011150829	2.53698058623264	0
Tha_OPC	-2.85649951440819	6.25483112033375	0	1.83027514130867
Tha_OPC	-2.95758374673851	8.93693856891163	0	1.21840900658327
Tha_Astro_1	6.38485232847206	9.65108995135792	0	0
Tha_Oligo_2	-0.101026139087758	-1.74701710049144	0.886939208391591	0
Tha_ExN_PVALB_1	-11.0316406105233	4.7571680992461	0.515129019326044	2.65377331424777
Tha_Micro_1	11.4331421043204	0.548437997660716	0	0
Tha_Astro_2	7.32199088590614	8.11123304065235	0	0
Tha_Oligo_1	-0.142201325721821	-2.61780400578014	0.844035029075554	0
Tha_Oligo_1	-1.57921000463494	-3.44326181713573	1.4147817952168	0
Tha_OPC	-3.80439146501549	9.37155465777882	0	0.420026837106479
Tha_OPC	-3.15914114458092	5.67574910815724	0	0
Tha_InN_1	-2.17495497209557	-14.4108187705659	1.30208255435862	0.125616546320737
Tha_InN_2	-4.2200020168496	-10.242847159543	0	0.232409508039134
Tha_Oligo_3	3.3400611068534	-6.23248691860668	2.74172918326029	0
Tha_Astro_1	7.87072793500892	8.76940087970265	0	0
Tha_OPC	-2.030565938778	8.16784600909718	0	1.35881171542606
Tha_Astro_1	7.97680799024574	8.75067834552296	1.50452477621012	0
Tha_ExN_PVALB_1	-11.1543727729989	4.53103046115406	0.246072196724181	2.1218766675852
Tha_OPC	-2.10545881731041	7.69923476871022	0	1.13238531239755
Tha_Micro_2	11.626638808422	-2.12176270786754	0	0
Tha_Micro_1	9.79753247755043	-1.98727412525646	0	0
Tha_InN_2	-3.67528589708336	-13.4420334846162	0.495089033664838	1.21773841914851
Tha_OPC	-4.01888044816979	9.38598851855763	0	1.76608214783662
Tha_Oligo_3	3.88970891492836	-5.32968349758617	0	0
Tha_Astro_2	6.07377234952919	8.33363561328419	0	0
Tha_Astro_3	4.84149447935096	11.6878045051909	1.65970030378149	0
Tha_Oligo_2	2.66239277379982	-0.545065775551716	0	0
Tha_Astro_1	7.01411239164344	10.1523850410796	0	0
Tha_InN_2	-4.44694479448327	-11.0383183509492	0.434268242718755	0.596498276044509
Tha_Oligo_3	2.74081365125648	-5.92353506390087	0	0
Tha_Oligo_1	1.12596134202949	-4.36387987438671	0	0
Tha_Oligo_1	-1.1829536174012	-3.96933980289928	1.46403362797151	0
Tha_InN_2	-5.25306232912072	-12.8695055991792	0.383931091173855	0.970079797626603
Tha_Astro_1	8.33763257520668	8.19703511889943	1.16020287636447	0
Tha_Oligo_3	2.50120965497962	-5.69188947979442	0	0
Tha_Oligo_3	3.40890399473182	-2.94148774448864	0	0
Tha_Astro_3	6.13328448789589	10.1495726555205	0	0
Tha_Astro_1	7.23011199491493	10.0767271965361	0	0
Tha_Oligo_3	2.47092978017799	-3.67274899784557	0	0
Tha_Astro_1	8.88896981733314	9.3444769829131	0	0
Tha_OPC	-4.54186781389244	9.04754666980275	0	0.829201862536856
Tha_Micro_1	10.5213579322623	-1.19022341076366	0	0
Tha_Astro_2	8.17580262678138	8.92764024432667	0	0
Tha_OPC	-3.42757543069848	10.1216423958159	0.698743786793256	2.261284759124
Tha_Oligo_3	3.66070882337562	-5.87379331890575	0	0
Tha_OPC	-2.66114076120385	9.19529847796925	0.95124890052606	0.95124890052606
Tha_InN_1	-1.64578541261681	-13.4443213493013	0.380581048268645	0
Tha_Oligo_3	3.5260712291526	-6.01003713909618	0	0
Tha_Oligo_1	2.01429263608924	-4.11667461697094	2.48802906944303	0
Tha_Astro_3	5.0363845016288	10.6677525490142	0	0
Tha_Oligo_1	1.27604774492256	-4.30004377666942	0	0
Tha_Oligo_2	0.314590552024761	-2.0816921741151	0	0
Tha_Oligo_1	-0.545329234428487	-2.01807399097911	1.46590986441236	0
Tha_Oligo_2	1.60525576131813	0.287299796900829	1.80335292535749	0
Tha_Oligo_2	2.65483633535377	2.36303453143605	0.954380577765369	0
Tha_Micro_1	11.9460233833121	-0.575861468949238	2.132383105178	0
Tha_OPC	-2.83448179704674	8.79274396594532	0	0
Tha_InN_2	-4.10334690553673	-13.2789847404145	0.515649505680232	1.57348876063497
Tha_Oligo_1	-1.12821879131325	-3.02630062405101	1.71990569382691	0
Tha_Micro_1	11.9387725974845	-1.80199928585521	3.92531180041693	0
Tha_Tcell	2.23211208837501	6.10239343341359	0	0
Tha_Astro_3	4.58386556165687	11.6680176704741	1.84268960877036	0
Tha_Micro_1	12.0351061012077	0.503294482789119	1.29234353167633	0
Tha_Oligo_1	-0.0304860983563277	-1.76168353859417	0	0
Tha_OPC	-3.58880814058312	9.29405812915333	0	0
Tha_Astro_1	8.1624921943473	10.1738484352446	0	0
Tha_Astro_2	6.2175196792411	9.54786996539601	0	0
Tha_Astro_1	7.88730374830238	10.0506022423125	0	0
Tha_InN_1	-1.46065660459527	-14.0506417304658	1.04444084437563	1.35197108033097
Tha_InN_1	-2.29186042291649	-14.515416815915	1.00760600518609	0.834766935901216
Tha_Vascular	-5.17846830827721	-0.601076975502888	0	0
Tha_InN_1	-3.0388120029641	-14.9831063300752	0.940979013831805	1.02085093304754
Tha_NeuCyto_GAD	-10.5600095604134	-7.31219835583202	0	0
Tha_NeuCyto_GAD	-10.5085340355111	-7.60889120403759	0	0
Tha_Oligo_1	1.11808148878089	-4.79082508388988	0	0
Tha_Astro_1	8.42596665876381	9.27247457202443	0.937188849511772	0
Tha_Oligo_1	1.95364491003028	-4.53640098873607	0	0
Tha_Oligo_2	0.926822104625621	-0.44637884203426	1.89842446852378	0
Tha_OPC	-3.64038094026574	9.22001676257618	0	1.39902823707615
Tha_Oligo_1	0.548616984062114	-6.04748983685009	0	0
Tha_InN_1	-1.37883850080498	-14.0104863196992	0.968517070741657	0.138499127448824
Tha_Oligo_1	-1.09018834573754	-3.65864034000866	1.02239138470464	0
Tha_Astro_1	5.85280505674354	10.0864870994902	0	0
Tha_Oligo_1	-0.991649529762349	-5.09384031597606	0	0
Tha_Oligo_3	3.74236861722938	-5.58879299465648	2.96262129824963	0
Tha_Astro_1	7.93881932752601	8.74142770465382	0	0
Tha_Astro_1	7.98011247175209	9.16773824389943	0	0
Tha_OPC	-2.58203705293663	8.99450616534718	0	1.55705999428819
Tha_Astro_2	7.45922080533973	7.65042857821949	0	0
Tha_OPC	-3.93619807703026	9.7391131370879	0.498852549969985	2.09373093950932
Tha_ExN_PVALB_1	-11.6444907997323	4.42404441531666	0	2.61897467469237
Tha_Astro_1	7.51284114377967	9.30038289721974	0	0
Tha_NeuCyto_GAD	-10.5147138450814	-7.62484140697948	0	0
Tha_Oligo_1	-1.0034184072686	-2.77996249500744	1.87421768819367	0
Tha_Astro_1	8.45158521192543	8.26105718310841	0	0
Tha_Astro_1	8.55332318799964	8.73294286426075	0	0
Tha_Astro_1	8.87052289503089	8.51055364306935	0	0
Tha_ExN_PVALB_1	-11.0747943733407	2.2978928535796	0.492912906215708	1.93817469813094
Tha_ExN_CALB	-12.4764829490853	0.972567126116832	1.12592464512275	1.68759940827387
Tha_NeuCyto_VGLUT2	-7.6407681320382	-6.32518358532421	0	0
Tha_ExN_PVALB_1	-11.5072379921151	3.29100207980641	0.360073794718019	2.07127869733867
Tha_Astro_2	5.91467324750892	8.56859330829151	0	0
Tha_InN_2	-5.04095896226891	-12.9298340827607	0.39777684912646	1.44850490920494
Tha_Astro_3	5.31433192747108	11.016619965396	0	0
Tha_InN_1	-1.38672169191369	-12.100718215146	0	1.75620468303654
Tha_ExN_PVALB_1	-11.1911807869149	5.06181411441334	0.777671677115065	2.42512414653386
Tha_OPC	-5.12675293428429	9.51889447864064	1.12685655715348	2.23470906586809
Tha_ExN_PVALB_1	-11.83480509264	4.80087356265553	1.35623338114787	2.50924619903001
Tha_Micro_1	10.5549291755485	0.171032607517322	0	0
Tha_OPC	-4.28750809175499	8.92579965289601	0	1.67724022082989
Tha_InN_2	-3.50835307580956	-12.4098946601533	0.457923170902363	1.10947191479967
Tha_InN_2	-4.25262197000512	-12.3233248740815	0.21455386614342	1.14860169653534
Tha_Oligo_3	2.67760960119239	-5.90119619671337	0	0
Tha_Oligo_1	1.2778098966407	-5.8490945846223	0	0
Tha_Astro_3	5.91238299863807	11.2484295814849	0	0
Tha_OPC	-2.55365570528038	8.38517598804005	0	0
Tha_OPC	-2.59376486284264	8.75726823504933	1.08428690240904	2.06059705768396
Tha_Oligo_2	1.78781596677772	0.487028107009014	0	0
Tha_OPC	-2.86016758424767	6.50251035388478	0	0
Tha_OPC	-2.93903454286583	6.75783042605885	0	1.64323655240376
Tha_Astro_3	4.9089521552848	11.4361346214629	0	0
Tha_Micro_1	8.96303979413978	-0.300989553370396	0	0
Tha_InN_2	-5.42406042558678	-13.2436949760102	0.711189745352117	1.12259741880154
Tha_Astro_1	8.62416497724525	8.3035662620879	0	0
Tha_Oligo_2	1.59535781400672	1.06242220099934	1.38062129290665	0
Tha_ExN_PVALB_1	-10.9738202903939	4.29540757831105	0	1.06933319167034
Tha_Astro_3	4.29487124937049	11.9289057701445	0	0
Tha_Astro_3	6.21863404767982	10.9464066475249	0	0
Tha_InN_2	-3.15800651056298	-13.3494879752778	0	0.827313909994654
Tha_Oligo_1	-0.520048624701581	-3.94295234982006	1.85805510374601	0
Tha_Astro_1	7.2669729377555	10.5418827980376	0	0
Tha_Astro_1	6.95204583662025	9.6462176292754	0	0
Tha_OPC	-2.74426325304039	6.83484105762013	2.24332327423726	0
Tha_OPC	-4.90031965715416	8.98036985095509	1.28858795187179	2.44327200093927
Tha_Astro_1	8.93547669904701	8.70586805041798	0	0
Tha_ExN_PVALB_2	-9.38997324449547	-0.779605940022389	0	1.63780675496004
Tha_Astro_1	6.03715602415077	9.8064959495879	0	0
Tha_OPC	-3.43780930978783	5.90394429858693	1.88219852107302	0
Tha_InN_2	-2.82251294595726	-11.7623297721528	0.161106342370204	0.421620361567725
Tha_Oligo_1	-0.0323501293135497	-4.36052437130443	1.16427952470479	0
Tha_OPC	-1.82574363691338	9.03061227496632	1.10242678837462	0.696009418573148
Tha_Astro_1	7.24569932477943	9.43080453570851	0	0
Tha_OPC	-2.7294321869088	9.41510514911183	0.69322218899843	1.09871229866919
Tha_Astro_2	6.30874959486	8.83739022906788	0	0
Tha_Astro_2	6.07205955045692	8.78239373858937	0	0
Tha_InN_2	-4.0928743694497	-12.2414242774629	0.179686959279748	1.37438362403914
Tha_Micro_1	9.98880998151771	0.576191768012126	1.78090496662559	0
Tha_OPC	-1.87747117025383	8.71326379474171	0	0
Tha_Astro_1	8.82510034101478	8.29447774585255	0	0
Tha_ExN_PVALB_1	-11.4346109245492	4.51640968020924	0.525833490589743	1.84404585547457
Tha_Astro_1	6.81918422239296	10.581000611148	0	0
Tha_OPC	-4.31411941987999	8.44810514148243	0	1.42980440559915
Tha_InN_1	-1.08574255449303	-11.1972434074067	0	0
Tha_Oligo_1	0.416120448284068	-4.08514471355907	2.58572816102949	0
Tha_Oligo_2	0.912970819644847	-0.276981458105961	0.4783105423934	0
Tha_OPC	-2.69303687555321	8.7368519752837	0	1.12502685301476
Tha_Micro_1	9.06815663831703	-1.34639592472545	0	0
Tha_Astro_2	5.18133584516517	7.8885591476775	0	0
Tha_OPC	-2.97056921464928	9.64415483172901	0.835388787939077	0.835388787939077
Tha_Astro_1	7.08322850721351	9.77159146960743	0	0
Tha_Astro_1	7.50500289457313	8.39247445758351	0	0
Tha_Astro_3	5.2982777740287	11.4061806648589	1.13188669546153	0
Tha_ExN_PVALB_1	-11.3494010780526	3.62761406596669	0.262226798482033	2.74157209361705
Tha_Oligo_2	2.73518721120826	2.3886926620818	1.17216993764792	0
Tha_OPC	-4.24313314897545	9.21099118884571	0.385677540230804	0.385677540230804
Tha_ExN_PVALB_1	-11.3997627113534	2.73531059916981	0.184228006626482	2.43813347212865
Tha_OPC	-3.1644874427987	7.8926947563506	0.704745642049219	0.704745642049219
Tha_Astro_2	5.69965497510902	8.48787717517384	0	0
Tha_InN_1	-1.54311367017754	-14.0924307853364	1.03381532769305	0.506110502897821
Tha_Vascular	-5.15537651521691	-0.543172553219716	0	0
Tha_Astro_1	8.47710935132972	9.6573374718047	0	0
Tha_ExN_PVALB_1	-11.132677635975	4.47645740207203	0.49708747288883	2.7344021759259
Tha_NeuCyto_VGLUT2	-7.81470640642174	-5.72811718288891	0	0
Tha_ExN_PVALB_1	-10.9834886406136	4.57253246005543	0.332003429972073	2.49063723699529
Tha_NeuCyto_GAD	-10.4633270118905	-7.08117790523998	0	0
Tha_Tcell	2.16877333181373	6.17226152118214	0	0
Tha_ExN_PVALB_1	-11.3798242424203	2.35276536639698	0.513412271145966	2.08509116790417
Tha_Oligo_1	0.551276364498058	-4.75155086819164	1.20131935678067	0
Tha_Oligo_2	0.0148887719439653	-1.07439489666454	1.46601663813188	0
Tha_Oligo_2	2.03235284345619	0.673507496676525	0.715417974684943	0
Tha_Micro_2	10.5898450996207	-2.84545250240795	0	0
Tha_InN_1	-1.45619579298027	-14.417669966855	1.48507590567967	1.0922166524317
Tha_InN_1	-1.30441804868706	-11.9404980689668	0.441528732206086	0.746766339982399
Tha_Astro_1	5.97605124967567	9.80388097461232	0	0
Tha_OPC	-3.4615951393319	9.99100427325734	0	0
Tha_Oligo_3	1.64398960130683	-5.74510450664989	0	0
Tha_Astro_2	6.28194419401161	7.26491765674122	0	0
Tha_Astro_2	6.61949864881507	8.03447274859913	0	0
Tha_Oligo_3	4.14138642805091	-3.46615143124096	0	0
Tha_InN_1	-0.856122813053212	-13.4532172233247	1.03365161376943	0.986537969930902
Tha_Oligo_2	1.06853643911354	0.760860964617809	0	0
Tha_Astro_2	6.00234881895057	8.05670289691456	0	0
Tha_OPC	-2.45031960947045	8.48702172931202	0.943467494959112	0
Tha_OPC	-3.07037957651146	7.50707988437184	0	0
Tha_Astro_1	7.27238694684974	9.75240926440724	0	0
Tha_Micro_2	10.9249128486442	-3.05302901569835	0	0
Tha_Oligo_3	3.3167616512107	-4.5782262832307	0	0
Tha_Oligo_1	-0.345280653662762	-2.86213369671337	2.13380431055216	0
Tha_Astro_1	8.44921723859779	8.53222207721241	0	0
Tha_InN_1	-0.787383994884572	-13.2630259544038	0.963403154893172	0.165570898452426
Tha_InN_2	-4.35552557451256	-12.8841893226289	0.7705251991316	0
Tha_OPC	-4.25700887186058	8.73730210956105	0	1.78801928284575
Tha_Astro_1	9.01657811658851	9.04682664569386	0.561626746721732	0
Tha_Oligo_3	2.12518421667091	-3.82290907207958	0	0
Tha_OPC	-4.08829530221947	8.49405030902394	0	0
Tha_OPC	-3.13137563211449	6.87732963260182	0	0
Tha_InN_2	-4.78547056657799	-11.7299754172944	0.712374214036271	1.34983052471839
Tha_OPC	-4.0425232265664	7.66279630359181	0	0
Tha_Oligo_1	-1.53795369607933	-3.46150226894848	0.829056312229628	0
Tha_OPC	-3.76729043466576	8.558030411563	0	0
Tha_OPC	-4.00506194574364	9.80403833087452	0	1.21076338000338
Tha_Astro_1	8.40742055433265	8.22937802966603	0	0
Tha_Astro_3	6.04650823133461	10.4283354729033	0	0
Tha_Astro_1	8.04495469587318	9.35621099170216	0	0
Tha_OPC	-4.02519186479577	8.81758050616749	0.452089044140127	0.762292464933701
Tha_Oligo_1	0.484517135791698	-5.07543440166942	0	0
Tha_InN_1	-1.3419320200158	-13.1192013770723	0.121885142621601	0.121885142621601
Tha_ExN_PVALB_1	-11.0398403022958	4.22233943637379	0.445045809538769	2.63137926460868
Tha_Astro_2	7.41911736982338	7.87938146289357	0	0
Tha_InN_1	-1.22279658061989	-11.6895997077607	0.169725603332711	0.5538383356686
Tha_Astro_1	7.67338220136634	8.50924234088429	0	0
Tha_OPC	-3.06525977594384	5.52852611239918	0	2.10723100359207
Tha_Oligo_3	3.67378798978797	-5.77976103130809	0	0
Tha_Astro_2	6.27183953779213	8.97723989184864	0	0
Tha_Astro_3	4.66157809751503	11.2741616218901	0	0
Tha_Oligo_2	0.99885193365089	0.154513463339885	1.27012884541286	0
Tha_Oligo_1	1.38318220632545	-4.48866672817699	0	0
Tha_InN_1	-2.4611695621682	-14.9944865256929	0.680919246655545	1.48499099685551
Tha_Astro_1	8.81079236524574	8.06877927478321	0	0
Tha_Oligo_3	1.91426698225013	-6.15909071270458	0	0
Tha_Tcell	2.19524637716285	6.1521261185027	0	0
Tha_OPC	-2.94330652696618	9.97446088489064	0.978232523430015	0
Tha_InN_1	-1.65698309881218	-12.1311699897432	0	0
Tha_Oligo_2	2.5502308990287	0.176351949534496	1.53965980337245	0
Tha_Tcell	2.31138245122901	6.0208046882964	0	0
Tha_Astro_1	8.190021910839	8.76191358264454	0.991900060373432	0
Tha_Oligo_3	2.70337049024574	-3.9302815944337	0	0
Tha_Astro_1	7.29912320631019	9.87206582721241	0	0
Tha_InN_2	-3.60230978471764	-12.5168425590181	0.356537854350472	0.998240198583345
Tha_ExN_PVALB_1	-11.9725805137826	3.65674071010121	0.318245913425006	2.69897100117756
Tha_Oligo_3	2.59740988271705	-2.14296050373546	1.78884874323438	0
Tha_Astro_2	6.97490445631019	8.88890866931446	0	0
Tha_InN_2	-4.97798641664513	-11.8773314506196	0.666320224447419	0.594301609483402
Tha_Astro_2	6.00566998975746	7.71590594943531	0	0
Tha_Oligo_3	3.01584092634193	-5.49208183590404	0	0
Tha_InN_1	-1.81346579534539	-14.3106858283662	0.829923132563021	0.121610587049604
Tha_ExN_PVALB_1	-10.9309535835458	3.8432767837859	0.231353609912751	2.57293080447523
Tha_OPC	-2.92477711183556	9.52662591632374	1.14067109962208	0.88345549218106
Tha_Micro_1	9.78782502668373	0.345027103982051	1.58155171601472	0
Tha_OPC	-4.35890015108117	8.43159131701954	0	1.36243951315397
Tha_Astro_1	7.6065782691764	9.74804429706105	0	0
Tha_InN_2	-4.06250294191369	-12.3176466972016	0.264049310061061	1.49855387415195
Tha_Astro_3	6.70086471097938	10.6957600563384	0	0
Tha_InN_1	-1.74083872777947	-14.4864222556733	0.757416635144406	1.31335332137298
Tha_InN_2	-4.11936005098351	-11.640359595456	0.715471381736541	1.74102343314414
Tha_Oligo_3	1.57634691255561	-5.4839789420747	0	0
Tha_OPC	-5.11120184404381	9.6885817497588	0.721859532740197	0.950647935761073
Tha_Micro_1	10.0557817603873	-0.789692416825215	1.73033175497897	0
Tha_InN_2	-4.27671130640038	-11.6276013404512	0.835495606934041	1.56292549757601
Tha_OPC	-2.69640787584313	9.70820550616749	0	0.833115481318156
Tha_Micro_1	9.8844684745597	-1.20679874721996	0	0
Tha_Astro_2	6.86675683515541	9.18974713977345	0	0
Tha_Astro_1	7.47885648267738	8.289964005313	0	0
Tha_OPC	-5.26946362001427	9.40016107257374	1.05401891312529	2.13731361565323
Tha_Oligo_3	3.99748221891395	-5.26720781628124	0	0
Tha_Oligo_1	0.616428353958049	-4.59769459072582	0.81399795992796	0
Tha_Astro_1	8.29248754041664	8.83701543506153	0	0
Tha_Astro_1	7.68087855833046	9.93614701922901	0	0
Tha_Astro_1	8.43863431470863	10.1042073219634	0	0
Tha_Oligo_1	0.368313648872295	-3.65670867268078	2.27741687140366	0
Tha_InN_2	-5.20425423128136	-12.6913859397554	0.615611862356292	1.11247996463593
Tha_InN_2	-5.6012640808297	-12.7339856177949	0.389967214410072	0.6698093301293
Tha_OPC	-3.17095216257103	8.18235997851857	0	2.03360389962484
Tha_InN_1	-3.92992194635399	-14.6762377769136	0.608627374414955	0.813974627429525
Tha_OPC	-3.90500577432641	8.06386689837941	0	1.64551191001662
Tha_Micro_1	12.1633581306266	-1.32298775021068	0	0
Tha_Oligo_3	3.70772162931434	-6.16634435955516	0	0
Tha_InN_1	-1.11054309350975	-11.4209544212007	0	0.322626333439257
Tha_OPC	-1.80747946245202	8.00857572253712	0	2.13041950445649
Tha_InN_1	-0.8891777609063	-13.9080664664888	1.24697558525741	0.12267410327721
Tha_OPC	-3.43540986520775	9.2281792610503	0.663705176320158	1.89489445068803
Tha_OPC	-2.12219770891198	8.85352353747853	0	0.609181800442611
Tha_OPC	-4.64279898149498	8.30824212726124	0	1.1774793798721
Tha_Astro_1	8.49999753492347	8.47708158191212	0	0
Tha_Tcell	2.33451310651771	5.98977975543507	0	0
Tha_Micro_1	11.5315002586173	-0.136579394378583	1.71821436207196	0
Tha_Astro_1	8.2451862479972	10.0586455314971	0	0
Tha_Vascular	-5.27086361391076	-0.613298431076924	0	0
Tha_Oligo_2	0.929801144771495	-2.15369458500377	1.41470318139231	0
Tha_OPC	-2.75923164827355	8.82552652057179	0	2.15645821271444
Tha_Astro_1	7.49932948606483	9.7982180565215	0	0
Tha_Oligo_2	1.02260748403541	-1.3509884626054	0.839451724322662	0
Tha_OPC	-3.10882314188012	9.80192022021778	0	1.95780799872782
Tha_Astro_1	9.07133618848793	9.42985944446095	0	0
Tha_Oligo_1	1.95891038434974	-4.9503170997285	0	0
Tha_Astro_1	8.71134320753089	8.55359582599171	0	0
Tha_InN_1	-3.89942868692406	-15.0475012809419	0	0.764197922724912
Tha_InN_2	-3.29893644792565	-12.754731848874	0.649726880275652	1.21307003828955
Tha_Oligo_1	-0.637873194046101	-3.88397927586071	0	0
Tha_Astro_1	7.79776517408363	10.315731331668	0	0
Tha_OPC	-2.55919249994286	8.77385453876026	0	2.12488241411248
Tha_Oligo_2	1.91872207181922	-2.62414164844982	1.55010236289611	0
Tha_Oligo_1	1.09290925519935	-2.70126171413891	0.993825093464861	0
Tha_Oligo_1	2.17606584089271	-3.86805720631115	2.1075484182851	0
Tha_InN_2	-3.21974261743554	-11.5594880134248	0.514163315000971	0.943344321602384
Tha_Astro_3	4.5054048682975	11.7082627266265	0	0
Tha_ExN_PVALB_1	-11.2739797447396	4.69945649798878	0.552817629256703	2.33399291849212
Tha_OPC	-4.31599529726036	7.89475564654835	0	0
Tha_Astro_1	7.8230899955558	8.34512452777394	0	0
Tha_OPC	-2.29371174318322	9.37636213000782	0	0
Tha_OPC	-1.78775282842644	8.17850618060597	0	0.685999611579717
Tha_OPC	-2.95299371225365	8.98378114398487	0	0.707552088169138
Tha_Oligo_3	1.45543304937355	1.02562479671009	0	0
Tha_OPC	-3.91177853090294	9.63372831042775	0.645158761247598	2.11025164825928
Tha_InN_1	-1.28354330999382	-12.0809475928926	0.96627414888355	1.11026667762033
Tha_OPC	-3.06328376276024	9.56556253131398	0	0
Tha_ExN_PVALB_1	-11.7666049812508	4.85340099032887	1.17747539466726	2.16534451876744
Tha_Oligo_1	-0.777685097284398	-2.72694893185131	0.98717535049403	0
Tha_InN_2	-3.3483982895089	-11.2444874793672	0.523076871753085	0.981681767459506
Tha_InN_2	-4.01950653535851	-12.8712594062471	0.434421554804356	0.914766175333629
Tha_Oligo_1	1.8647090579795	-4.24055071178905	2.47447541666045	0
Tha_Astro_1	8.40317574995033	9.04723291095265	0	0
Tha_OPC	-1.94592233640679	7.8919566124297	0	1.68890499550086
Tha_NeuCyto_GAD	-10.3995614860726	-7.0304910689973	0	0
Tha_ExN_PVALB_2	-9.50667150957116	-0.470385804810444	0	1.33845455796889
Tha_Micro_2	10.8766254569816	-2.90063424412243	0	0
Tha_InN_1	-1.86042448026665	-14.9041764289521	0.369083685797851	2.01128653103151
Tha_Astro_3	5.01846829908363	10.7381661384917	0	0
Tha_OPC	-5.06609114152916	9.73768834765919	0	1.4383112512233
Tha_Oligo_2	2.42283956068031	1.5760636776305	0.65081083382408	0
Tha_InN_2	-3.028972229786	-10.6465622932099	0.612375559832474	0.818551313412175
Tha_InN_1	-2.47636016351708	-14.9529044181489	0.378322415698584	0.524580772686808
Tha_Astro_3	6.27403155820839	11.1376917808867	0	0
Tha_Oligo_1	-0.745289585418782	-2.24870057407848	0	0
Tha_Oligo_1	0.443853655033031	-4.30439396206371	1.55656757939767	0
Tha_Astro_1	7.46655408399574	10.3338072746611	0	0
Tha_OPC	-2.95703419191369	9.32252626117237	0	0
Tha_OPC	-3.18620618326195	7.71829251941212	0	0.669886951273271
Tha_OPC	-3.66482027513512	9.97374467547901	0	0.929650973863822
Tha_Micro_2	11.8235344077872	-2.43151159588329	2.91599883391825	0
Tha_Astro_3	5.69337646024696	11.0653174370147	0	0
Tha_Astro_1	8.50828591840736	9.52984838183888	0	0
Tha_InN_1	-0.942120334930501	-11.9152028113984	0.418284170113945	0.418284170113945
Tha_OPC	-3.28836663705834	9.8163722008086	0.79140343512839	2.17953469520615
Tha_Astro_1	8.10344258802406	10.5220139473296	0	0
Tha_NeuCyto_VGLUT2	-8.17154224855431	-6.17695255581371	0	0
Tha_Oligo_1	1.86072222249977	-2.95645327869884	1.60720166839061	0
Tha_NeuCyto_GAD	-11.0245452736092	-7.30991049114696	0	0
Tha_Oligo_2	2.2842921401786	1.37339405711659	0.555669541051082	0
Tha_OPC	-4.4566746566964	8.60761766131886	0	1.12608165059415
Tha_OPC	-3.52579530221947	6.39948682483204	0	2.28337273781165
Tha_Oligo_2	1.78233472364418	1.49202029403218	1.04187464808614	0
Tha_Astro_2	5.83133355634681	8.05832318957814	0	0
Tha_Astro_1	7.94494000928871	10.6525452583648	0	0
Tha_OPC	-2.57711370927819	7.79515151675709	0	1.76471035421306
Tha_OPC	-4.19900759202965	9.5898735969878	0	1.55105341647244
Tha_Astro_1	8.32606832044593	9.28413133319386	0	0
Tha_OPC	-3.20312555772789	8.29732255633839	0	1.49945994237521
Tha_OPC	-3.34665306550988	9.45583753283985	0	0.699864207910897
Tha_InN_2	-4.54292925340661	-11.6099717170381	0.127106623350359	1.41521606304134
Tha_Micro_1	8.59741536634437	-1.13289935890667	1.88931305995646	0
Tha_InN_2	-4.41975649339684	-11.9546391517305	0.663677762639914	1.56186077183805
Tha_OPC	-4.03608211023339	9.57890824969776	0.559530087116927	1.38614437986727
Tha_Astro_1	7.19358006971351	9.45908479388722	0	0
Tha_Astro_3	6.3335069801139	10.4631722420073	0	0
Tha_Astro_1	8.55835572736732	8.38228158648976	0	0
Tha_Micro_2	11.3099798347282	-3.79990668598644	3.43205371587043	0
Tha_Astro_3	4.65885488050453	11.5694992988921	0	0
Tha_OPC	-2.868323168583	7.97081737216481	0	0
Tha_Astro_3	5.78566972272865	10.3950617760039	0	0
Tha_InN_1	-1.52703221780785	-11.1275450736665	0.330501131513644	0
Tha_Astro_1	6.76960650938026	10.7571995704985	0.560141293746848	0
Tha_Oligo_3	3.54011146085731	-2.38735099140636	0	0
Tha_Oligo_2	0.554907479457774	0.226834759078105	1.63820746772119	0
Tha_Astro_1	7.5172228004264	9.32461576159962	0	0
Tha_OPC	-2.73628195268639	9.25512628253468	0	2.09401455295064
Tha_OPC	-2.91209658128746	8.69649343188771	0	1.02393231919862
Tha_ExN_PVALB_1	-11.1654554222298	3.5022123306609	0.501003315935588	2.86966159884574
Tha_InN_1	-1.64371641618737	-12.650091841855	0.612948680383379	1.39751084695692
Tha_Oligo_1	0.525931277446666	-5.42439289394848	0	0
Tha_Astro_3	4.88779346006385	11.5273402183867	1.5564199274473	0
Tha_OPC	-3.44599922639855	8.40662603076466	0	0
Tha_Astro_1	7.51459971921913	8.95564584430226	0	0
Tha_Oligo_3	3.00664726751319	-5.78102751080028	0	0
Tha_OPC	-3.79049285394677	8.47794370349415	0	0
Tha_InN_1	-1.99985142690667	-11.5863177329683	0.505866404963366	0.973069627682808
Tha_Micro_1	11.0865739967155	-0.877289250531117	0	0
Tha_Oligo_1	-0.712005576915822	-4.294828131833	0	0
Tha_Oligo_2	1.63592843072883	-1.98150081936351	1.20457981295943	0
Tha_InN_1	-1.96859248620995	-14.5791518241548	0.905595759618656	0.115811095552103
Tha_OPC	-4.72561224443444	9.98537664111622	0.390357772431607	2.1564198260591
Tha_Oligo_1	0.935110488109508	-4.77059049908153	0	0
Tha_NeuCyto_GAD	-10.9053827141	-7.56255932156078	0	0
Tha_OPC	-4.56111057741173	9.6174147575713	0.954282377427641	0
Tha_Astro_1	8.21950284498207	8.63780336078175	0	0
Tha_Astro_1	7.53146306531898	10.1728795021392	0	0
Tha_Astro_2	5.96150485532753	9.5297215431548	0	0
Tha_OPC	-2.47799976808556	8.52075795825489	0	1.12876360090381
Tha_Astro_1	7.65030709760658	9.56275586780079	0	0
Tha_Oligo_1	1.19552866476051	-5.61925478283397	1.7011574241077	0
Tha_OPC	-3.85009892923363	9.06051568683155	0.948526735307224	0.582747051060624
Tha_Astro_1	8.82417909162513	9.1237681358672	0	0
Tha_OPC	-4.23023804170617	8.99692945178517	0	0
Tha_Micro_1	11.4622835304069	0.791612669787486	1.87118897182872	0
Tha_Astro_1	7.53313771741859	8.90684060748585	0	0
Tha_InN_2	-5.56070717317589	-11.8103720695161	0.290081218145757	0.986816359335964
Tha_Oligo_3	1.85046760099403	-5.64889688793651	0	0
Tha_ExN_PVALB_2	-9.39787348253258	-0.46351997558109	0.391565270419131	0.984894979799492
Tha_Astro_1	8.04064027326576	7.8097074478484	0	0
Tha_OPC	-2.44309338075646	8.19122152026661	0	1.03624836011327
Tha_Oligo_2	1.74570099370948	1.44354049857624	0.522757180155948	0
Tha_Oligo_2	2.29812113302223	-1.97779460255138	0	0
Tha_InN_1	-2.73288305742272	-12.8225676566743	0.49663961050832	1.03757777241888
Tha_ExN_PVALB_1	-10.7475200508309	4.53978900607594	0.425143116086145	2.86218812217407
Tha_OPC	-3.52380379182824	9.21988134082325	0.906694312849867	2.03373218676022
Tha_InN_1	-2.73932202798851	-14.703893378415	0.483906646945983	0.808616593027058
Tha_Astro_2	6.96675435560218	8.10204438861378	0	0
Tha_OPC	-1.8093529556466	8.08567170794972	0.555606189319297	0.555606189319297
Tha_InN_1	-1.53473528368004	-11.1492068320893	0.617270809036653	0.53740016638365
Tha_Oligo_1	2.23016563909523	-4.57856245342724	0	0
Tha_Astro_1	8.22334519880287	10.1146700828887	0	0
Tha_Oligo_2	1.57373968618385	1.70718841250904	1.2530308902281	0
Tha_OPC	-3.90094574434288	9.93778638537892	0.479878039666529	0
Tha_Oligo_3	3.22271482007972	-2.40693230930797	0	0
Tha_OPC	-3.82111128313073	8.60184888537892	0	0.616073716139814
Tha_Astro_1	8.91094438093177	8.18305520709523	0	0
Tha_InN_1	-1.18994244081505	-11.4026715308808	0.641787577467458	0.469951135216919
Tha_Micro_1	10.1918214942741	-0.464273825325886	0	0
Tha_InN_1	-1.45349653703698	-13.8701684028291	0.632329604867158	1.83926922887255
Tha_Astro_2	7.27862302320472	7.76291875537403	0	0
Tha_Astro_3	5.41324225919715	11.0925677269317	1.84702533841732	0
Tha_Astro_2	6.55105487363807	8.21799688037403	0	0
Tha_Astro_1	6.87228719251625	9.62611798938282	0	0
Tha_Astro_1	8.70115224378578	8.34677438434132	0	0
Tha_Oligo_1	0.210014679603496	-2.16882438961498	0.826373335136585	0
Tha_Astro_3	4.91147700803749	10.825870797	0	0
Tha_Astro_2	5.9387110854911	8.60107164081105	0	0
Tha_Micro_1	9.03401509778968	-0.934736385979573	1.87984220744979	0
Tha_Oligo_1	1.8667625572013	-4.57984752956859	0	0
Tha_Tcell	2.19584623830787	6.14684323962696	0	0.952860909073966
Tha_Astro_3	5.23782006757728	10.7360356300689	0	0
Tha_Astro_2	6.76218644636146	7.58228950198658	0	0
Tha_OPC	-3.93176587564476	9.60902814563282	0	1.99520967168448
Tha_InN_1	-2.04573412878045	-14.7419936210298	0.582297665955612	0.636002710391052
Tha_Oligo_3	1.67566148298255	-6.33686323467724	2.39125514215909	0
Tha_Micro_1	11.2960819389152	-1.18211634460918	2.36492133554336	0
Tha_Astro_3	4.71839705961219	11.1235058754302	0	0
Tha_OPC	-3.38716133577355	8.0873215645171	0	2.30055137300253
Tha_Astro_2	7.02401391523353	8.00448589023121	0	0
Tha_InN_1	-2.34408291322716	-13.9640948325776	0.183676580789759	0
Tha_Astro_2	6.99402085798256	8.55992154773243	0	0
Tha_Astro_1	8.35291234510414	9.78553800281056	0	0
Tha_InN_2	-1.47809024793633	-12.998667433896	0.463125164292011	1.01779863340292
Tha_Tcell	2.28328100698463	6.06153516467579	0	0
Tha_ExN_PVALB_1	-11.91976603014	4.17626027759083	0.49644331497027	2.30900788563104
Tha_Oligo_2	1.95449916379921	1.04335479434498	0	0
Tha_OPC	-4.51640900117882	8.12121324237355	0	1.7406249208709
Tha_OPC	-2.82792170984276	8.24060849841603	0	1.31931350125918
Tha_OPC	-2.53620656473168	9.10732869800099	0	1.71702662520155
Tha_OPC	-2.55136998636254	8.19736795123585	0.302791201446233	2.32184117516307
Tha_Oligo_2	1.25466684358589	1.35819153483876	1.71623295509068	0
Tha_Astro_2	7.29041759031288	8.22011880572804	0	0
Tha_ExN_PVALB_1	-11.1408658836556	2.64761094745167	0.623718504353003	2.47006089250865
Tha_Astro_3	4.90518466489784	10.3373644798613	0	0
Tha_Oligo_1	-1.01547732097634	-2.65034671131603	1.12822137062156	0
Tha_Micro_1	10.0885337974357	-1.00247068706981	0	0
Tha_Vascular	-5.31877239686974	-0.677080526986043	0	0
Tha_InN_1	-0.720985135860524	-12.5389153510713	1.18042506633234	0.755125667097274
Tha_Astro_1	8.07928315656654	9.48298387225636	0	0
Tha_Oligo_2	2.33441487806312	-2.15645356480114	2.36930147343163	0
Tha_Micro_1	9.44768277662269	-0.132581234016339	1.49144824386036	0
Tha_Micro_2	10.9969238426017	-3.01287789646618	0	0
Tha_OPC	-3.99789842111596	8.8913462608672	0	1.72595279523905
Tha_Oligo_3	3.28553549306861	-5.18776769939891	0	0
Tha_OPC	-2.93398817522057	6.09236554797657	0	0
Tha_NeuCyto_VGLUT2	-7.83223875505455	-6.2723991424226	0	0
Tha_Astro_3	6.20468656080238	10.3046763389922	0	0
Tha_Micro_2	10.7135948325919	-2.18904848400585	0	0
Tha_OPC	-1.85989399892815	8.29241876300343	0.665538064945878	1.06162810438859
Tha_Astro_1	8.66160432355873	9.80902223285206	0.769653096593221	0
Tha_Oligo_2	2.714032092266	-1.82167346779339	1.72766303247411	0
Tha_Astro_3	5.71016017454139	10.2111752479888	0	0
Tha_InN_1	-2.48445900423058	-15.1548869163179	0.62097068142367	0.829032059094024
Tha_Astro_2	6.05735293882362	7.22201804812916	0	0
Tha_OPC	-5.23516806108483	8.89585427936085	0.754958313411262	0.754958313411262
Tha_Astro_1	8.51645986097328	8.74731664355763	0	0
Tha_OPC	-2.50554140550621	8.3654559105254	0	1.70311365983971
Tha_ExN_PVALB_1	-11.5420060966683	4.59731702502735	0.571157573631828	2.60114072360275
Tha_OPC	-3.31990512353905	9.45881967242726	0	0.787433305890953
Tha_Oligo_1	1.20726601140968	-2.49411554638378	0	0
Tha_Astro_3	4.87923804777137	11.2214129417754	0	0
Tha_Micro_1	9.33735219495765	0.0863661765671572	0	0
Tha_Micro_1	9.93372384565345	0.142340078911861	2.05447253035063	0
Tha_Oligo_3	2.82437650220863	-3.97548122707836	1.91205973214532	0
Tha_Oligo_3	2.65666691320411	-4.80062980953685	2.26314385595782	0
Tha_Oligo_2	1.0057197000312	0.480198040566524	1.62678102714278	0
Tha_OPC	-4.04192241174706	9.69222764667042	0.438524777049494	1.87244553593504
Tha_InN_1	-1.67764647943505	-11.6084019691133	0.475544370293193	0
Tha_Oligo_3	2.97465936201087	-4.21130485836498	0	0
Tha_OPC	-4.02129801256188	9.37620191272267	1.2174034355222	1.64136423202862
Tha_Astro_1	8.12832108991615	9.0135386436797	0	0
Tha_InN_1	-1.81874259454735	-14.2439419776582	0.812774907684091	0.663005340133584
Tha_Oligo_3	2.49198357122413	-5.22785206142894	0	0
Tha_ExN_PVALB_1	-11.2058921669198	3.18220023807057	0.848438532229188	2.27047263582451
Tha_Astro_3	6.31885758893959	9.28089170154103	0	0
Tha_Vascular	-4.88776358110436	1.53496436770924	1.83380048909946	0
Tha_NeuCyto_VGLUT2	-7.83456810457238	-5.81196041409008	0	1.26485763368178
Tha_Micro_1	11.7790207053947	-2.1155478507661	0	0
Tha_Astro_3	5.61075393217079	11.3392746895171	0.803843306915219	0
Tha_Astro_1	8.00573293226234	8.35751275714405	0	0
Tha_Oligo_1	-0.633246174879155	-1.78975971046917	0.671053511590174	0
Tha_ExN_PVALB_1	-11.135697922535	3.4899528473235	0.0886484459604563	2.02570417523106
Tha_OPC	-3.0224705551339	10.0395796745635	0.968363508925025	0.434728509054775
Tha_OPC	-4.05327995759972	9.27572469409474	0.734294325465117	1.56737305011926
Tha_Astro_1	8.68417493360511	8.85306577380665	0	0
Tha_OPC	-3.97848685724267	8.35189180072316	0	1.54167716546894
Tha_Oligo_2	0.100454845600047	-1.23196013275615	0	0
Tha_Astro_1	8.99938813703529	8.97586087878712	0	0
Tha_InN_1	-1.84373982889183	-12.4782912284516	0	1.04012063750293
Tha_Astro_2	7.2108434821891	8.33543901141651	0	0
Tha_InN_1	-2.64063867074975	-15.297534659543	0.653705006625848	0.379343929342163
Tha_Astro_1	7.51103250043861	10.2793505638457	0	0
Tha_Oligo_1	0.280425825290599	-5.25245018307201	1.97817807424095	0
Tha_Oligo_3	2.6964482452201	-6.10323353115551	0	0
Tha_ExN_PVALB_1	-11.8471132133675	3.69050984080799	0.34938542611621	2.14329887431695
Tha_Micro_1	10.1878904487418	0.52231337126263	1.37854469491301	0
Tha_OPC	-2.11321350080498	8.3576605766631	0	1.84234187855841
Tha_Oligo_1	0.561994948558727	-2.24085922543041	0.89280143250294	0
Tha_Astro_1	6.87450162427894	9.61437253650196	0	0
Tha_OPC	-4.26676305276879	8.85801057513722	0.475529008371856	2.25382658930734
Tha_OPC	-4.13954242212304	8.59121064837941	0.455693740040396	1.72600024528397
Tha_OPC	-2.66320451242455	8.94317178424366	0	1.77875377404731
Tha_Oligo_3	2.22270957487098	-4.57589311901561	0	0
Tha_OPC	-4.14881809694298	9.40899209674366	0	2.18983170056646
Tha_Astro_1	8.29510346906654	8.8949387520171	0	0
Tha_Astro_2	7.81045762556068	8.78127793963917	0	0
Tha_Oligo_3	2.76379648702613	-2.92063732449047	0	0
Tha_Astro_1	9.12920991437904	9.06141118701466	0	0
Tha_InN_2	-4.48602875215538	-11.1111275703096	0.10176645266467	0.958151469405875
Tha_Astro_1	8.99888650434486	9.05025510486134	0	0
Tha_Astro_1	7.89374104993812	8.94715528186329	0	0
Tha_OPC	-3.96321567041405	8.86732129748829	0	1.15388683107401
Tha_Astro_1	6.83634177701942	10.5179064720488	0	0
Tha_Astro_3	6.05070296781532	11.4556906669951	0.714511324561163	0
Tha_Oligo_1	0.0129958476351884	-3.03995580975048	1.4513894860695	0
Tha_Vascular	-4.89441164476403	0.736062511763652	0	0
Tha_Astro_1	8.03042069929115	9.62048749621876	0	0
Tha_OPC	-1.84303196413048	8.78251104053028	0	1.33256720620943
Tha_InN_2	-3.21483715517052	-10.7290951759004	0	0.228725333058559
Tha_OPC	-2.7687617157174	8.53386335071095	0	2.05320267117244
Tha_Astro_3	5.19655505674354	11.3352787941314	0	0
Tha_Oligo_2	2.70478383558265	1.90036670859822	0.689566512322075	0
Tha_Astro_1	8.21697274702064	9.27470903094776	0	0
Tha_Vascular	-4.88239820940026	0.814089938960155	0	0
Tha_ExN_PVALB_1	-10.8643337104989	4.98075799640187	0.368692427671569	2.56295234055198
Tha_Oligo_1	-0.777203342743001	-2.56131549183361	0.832564491136868	0
Tha_Oligo_3	3.46002356069557	-2.65562172237865	0	0
Tha_Micro_2	10.3997816230582	-2.20584721867077	2.79778855331129	0
Tha_Astro_1	9.0304063941764	8.73349981006153	0	0
Tha_ExN_PVALB_1	-11.203363976307	4.48319701846608	0.501483429897914	1.81286103662899
Tha_Micro_1	11.2847589637565	-0.93556649986736	2.14028678255424	0
Tha_Oligo_1	1.65092937009803	-5.08540125195018	1.99844174348819	0
Tha_OPC	-3.18459971887597	8.66260366137989	0	0
Tha_InN_2	-5.73987682802208	-11.721640303769	0.230469913030821	0.328430972274713
Tha_Oligo_2	1.45225588338844	0.302157357297023	1.35197613693865	0
Tha_OPC	-1.94590445501336	8.51963452991017	0	1.39521017386394
Tha_Micro_2	12.2723993446159	-2.41063494984142	0	0
Tha_OPC	-2.80964477998742	9.48863725360401	1.54903104770509	1.24452094447272
Tha_Oligo_1	-1.31925710184105	-4.94516439739696	0	0
Tha_OPC	-3.87585433465966	7.35408811267384	0	0
Tha_ExN_PVALB_1	-11.2507081840707	2.91412405665882	0.111267756335116	2.93860667507014
Tha_Oligo_1	0.553932466678539	-3.41013641659252	1.84965428477492	0
Tha_OPC	-4.08501943094262	9.18013219531544	0	2.41372637477625
Tha_OPC	-4.50807531816491	9.97371320422657	0	1.63197338988693
Tha_Oligo_2	0.113933869771877	-1.18385417763225	0.686170925860885	0
Tha_Astro_1	8.76777974622718	8.44672422107228	0	0
Tha_OPC	-3.54941996080407	8.09499292071827	0	0
Tha_OPC	-1.70503362161644	7.59872274096974	0	2.06072516900529
Tha_OPC	-4.17733415109642	8.98115853961476	0.456476824810236	1.82560124049067
Tha_Micro_2	11.4040483619498	-3.07312412563793	0	0
Tha_Oligo_3	2.63736549871437	-2.99037547413341	0	0
Tha_Micro_2	10.861800589733	-3.21663637463085	0	0
Tha_InN_2	-2.93934544069298	-10.9523064643525	0	0.450624797745617
Tha_Oligo_3	2.22896091001503	-4.71837110821239	0	0
Tha_OPC	-4.78039988023766	8.89575414355763	0	0.810930216216329
Tha_Astro_2	5.23682490842811	8.63232831653126	0	0
Tha_Oligo_2	1.73675982015602	-0.708744123616139	1.2798371326043	0
Tha_Astro_2	6.83497897642128	9.42108945544728	0	0
Tha_Astro_1	8.24807015913002	7.86464576419361	0	0
Tha_OPC	-4.30548723680504	9.06188707049855	0	0
Tha_Astro_3	5.54820910947792	10.7487395256377	0	0
Tha_Astro_1	6.79348413007728	9.57706575091847	0	0
Tha_Micro_1	10.2587179328727	-0.323026195206563	0	0
Tha_OPC	-2.81721433145531	8.58754567798146	0	1.38330184018344
Tha_Oligo_2	0.862484731845775	0.107828780970653	0.676521977417512	0
Tha_OPC	-3.91830404741295	8.66131047900685	0	0
Tha_Astro_2	7.8664192344474	7.86842231448658	0	0
Tha_Astro_1	7.67738381879798	8.47023992236622	0	0
Tha_OPC	-2.86279376489647	8.66189031299122	0	1.61277424300222
Tha_Oligo_3	2.66679517286293	-5.57497091595165	0	0
Tha_Astro_1	8.42226830976478	8.22497396167286	0	0
Tha_InN_2	-4.39378984910973	-11.3499943763398	0	0
Tha_Micro_2	10.7959856178092	-3.29823084179393	0	0
Tha_OPC	-4.37467201692589	9.28027848895558	0	0
Tha_InN_1	-2.74314387781151	-14.1118008643769	0.676775626241604	0.497749892761375
Tha_Oligo_3	2.49857703702919	-5.69543714825145	2.53698058623264	0
Tha_Oligo_2	1.08218494909278	-2.01379556957714	2.01638501101791	0
Tha_InN_2	-5.2728744362069	-12.7003323585176	0.159201729668746	0.159201729668746
Tha_Oligo_3	3.57289234655372	-5.41784353558056	0	0
Tha_Vascular	-5.29077347261437	-0.669965878167073	0	0
Tha_ExN_PVALB_2	-9.26284082872399	-0.285133823790471	0.640922129033445	1.5245164105924
Tha_Astro_3	5.72911111371986	10.1111758201934	0	0
Tha_Micro_1	8.83787290113441	-0.496551767029683	1.10276278331292	0
Tha_ExN_PVALB_1	-11.3729816292001	3.99085812266835	0.238125004978968	2.95922440997537
Tha_Micro_1	10.7013086463737	-0.899754479565541	0	0
Tha_Micro_2	10.6837791587638	-2.48337908092968	0	0
Tha_Astro_1	8.65338365095131	8.01092033084401	0	0
Tha_Oligo_3	1.92903915899269	-5.72215957943432	0	0
Tha_Astro_3	5.38218013303749	11.3351738899566	0	0
Tha_OPC	-2.92381652338036	8.94297532733448	0	0
Tha_Oligo_1	-1.21894415361413	-3.66280765835277	1.78677689788359	0
Tha_InN_1	-2.24833663446434	-10.7149540931367	0	0.865676819289804
Tha_Oligo_1	1.01176563756935	-4.03859157864086	1.59644557250389	0
Tha_Vascular	-5.28640039903649	-0.6861661225938	0	0
Tha_OPC	-3.44436200601586	8.58202390368946	0.65948387897071	1.05347126182065
Tha_Astro_3	5.58296243207923	9.75262860950001	0	0
Tha_Oligo_1	-1.50819798452385	-3.02562446896068	0.644685165350453	0
Tha_Astro_1	8.89732591169349	8.42859582599171	0	0
Tha_ExN_CALB	-10.9259525154305	0.780871316752513	0.340466197025407	2.03141193132888
Tha_Oligo_3	3.39239064710609	-5.67306108776561	0	0
Tha_ExN_PVALB_1	-11.8341031883431	4.38736800845631	0.602255317521238	1.9296224172745
Tha_OPC	-1.82882722360619	8.30504541095265	0	1.89361497818834
Tha_OPC	-2.76762135965355	8.66418389972218	0	2.52236579201397
Tha_Oligo_1	0.403718629054942	-2.89427442852489	1.31282355454109	0
Tha_Vascular	-5.26951035005577	-0.596911802925984	0	0
Tha_OPC	-2.85718496782311	10.0774519890166	0	0.655362340038354
Tha_Astro_1	6.71158019559852	10.0916932075835	0	0
Tha_Oligo_1	-0.805974564380727	-4.0741979629182	1.40860239086312	0
Tha_ExN_PVALB_1	-11.1540733192635	2.43335871394642	0.323012651480849	2.82841112527148
Tha_OPC	-3.01722987634667	5.90590552981861	0	0
Tha_Astro_3	4.97452250974647	11.2202685325957	0.472279800534239	0
Tha_Astro_1	7.83607236402504	9.39597158130177	0	0
Tha_Astro_3	5.32718173521034	11.0798371284819	0.840948632708545	0
Tha_InN_2	-5.25469406587609	-11.4152762443208	1.04523066122146	1.17983717154756
Tha_OPC	-2.38704117280968	8.55981855090626	0	1.39281714793794
Tha_Astro_1	8.52571240919105	8.56846742328175	0	0
Tha_Oligo_3	4.20794383543006	-3.98860521618358	0	0
Tha_Astro_3	5.52402011411659	10.8179772346831	0	0
Tha_ExN_PVALB_1	-11.4181466911507	2.67932181056507	0.124447266372367	1.39822610099159
Tha_Oligo_1	-0.496796912379346	-2.93040890995495	2.04027102247039	0
Tha_Oligo_3	3.3697618629264	-5.35795851055614	0	0
Tha_InN_1	-1.05548568708428	-12.7646214515351	0.406526249143128	0.223780371048059
Tha_Oligo_3	3.61646763341896	-6.01875133816234	0	0
Tha_OPC	-2.50912435991295	8.76965169604786	0	1.88556277362952
Tha_InN_2	-4.04244574052819	-11.5884396583223	0.475200888924924	0.983174302852966
Tha_Oligo_2	1.31000010030738	0.598155841193279	1.41460885819607	0
Tha_Astro_3	5.51685229795448	10.6198637932158	0	0
Tha_OPC	-3.50243457300194	10.0254805534697	0	1.84947371065677
Tha_ExN_PVALB_1	-11.4106994484139	4.44541577991017	0.428451870889261	2.11316170818526
Tha_Micro_1	11.0037655021476	-0.890152111687581	2.45430120071192	0
Tha_ExN_PVALB_1	-10.3605218742562	5.16920928653248	0.509442791931976	2.48727341009164
Tha_Astro_1	6.5064806129264	9.96922902759083	0	0
Tha_OPC	-4.24038036806115	9.43462209399708	0	1.56903088262404
Tha_OPC	-3.49231537324913	8.96366529162892	0	1.5095387077176
Tha_Astro_3	5.90110866086952	10.6137745827056	1.00127986348302	0
Tha_Oligo_3	3.25941626089088	-2.62342663113109	0	0
Tha_OPC	-3.24165686113366	9.40137796100148	0	2.01936074480308
Tha_Micro_1	12.3039020683097	0.179516360125621	0	0
Tha_Vascular	-5.27542742235192	-0.544585302510182	0	0
Tha_OPC	-5.59143169862755	9.2532847374297	0	0
Tha_Oligo_3	3.11254278676979	-3.33664889637462	0	0
Tha_OPC	-3.90659054262169	8.76029615100392	0	1.15802661057876
Tha_Astro_1	6.05585328596107	10.091664597354	0	0
Tha_Astro_1	8.5002082969474	8.57928304370411	0	0
Tha_OPC	-3.1299141262246	8.21456937488087	1.29895984319761	2.09284531112329
Tha_Micro_1	9.89200727003089	-0.637475445904652	0	0
Tha_Oligo_3	2.64055983083717	-4.81455250088207	0	0
Tha_OPC	-4.1003616665078	8.20808629687794	0	0
Tha_Astro_3	4.51929036634437	11.5684617012359	0.648145998752874	0
Tha_Oligo_3	2.17589704053871	-5.52539415661327	2.37724451201169	0
Tha_InN_2	-5.62224348527916	-11.0607029945039	0.733294905995325	0.432408544895033
Tha_InN_1	-1.64171691877373	-13.4411208182954	0.432465525141016	1.23393993891629
Tha_Oligo_2	3.05664912717811	1.06173495944508	0	0
Tha_Astro_1	6.61734239118568	9.71719102557667	0	0
Tha_InN_1	-1.9036904190255	-14.2825591117524	0	0
Tha_Astro_3	5.96355859296791	10.0608180015899	0	0
Tha_Oligo_3	2.95915190237037	-4.02118654552929	1.88645899306714	0
Tha_Oligo_1	-1.26690008384713	-2.93876571957103	0	0
Tha_Tcell	2.23988882558815	6.0912163704253	0	0
Tha_OPC	-3.40933021051415	9.00815896686085	0.58921243595099	0
Tha_Astro_1	8.58860150831214	9.25831536944874	0	0
Tha_InN_1	-2.28729256135949	-14.8642556220674	0.637687561456458	2.2486519256114
Tha_InN_1	-2.53218396646508	-13.5372683555268	0.370545351943334	0.640299367874113
Tha_InN_2	-2.99684985620507	-10.7433087379121	0.594077406833809	0.594077406833809
Tha_InN_1	-2.90547188264855	-14.9366766959809	0.846190400773429	0.553486148353938
Tha_Vascular	-5.27035435182579	-0.550375357308308	0	0
Tha_Astro_1	8.59422532575599	8.55793695147999	0	0
Tha_ExIn	-12.5138240669442	-3.04682894054882	0	1.0875362260689
Tha_Oligo_1	1.78883902090065	-5.27205248180858	2.42750513396557	0
Tha_Astro_1	7.51439610975257	7.90522699054249	0	0
Tha_Micro_1	10.1060928489494	-0.0167696215593019	2.47963698682203	0
Tha_Oligo_2	0.452381053142467	-1.28077955547802	1.77957250906625	0
Tha_Astro_1	7.00200311201088	9.19487886127003	0	0
Tha_InN_2	-2.90635331613549	-11.2370106727266	0	0.254875557179547
Tha_Oligo_1	-0.370945199258408	-3.80194969479076	0	0
Tha_Oligo_3	2.19598022954933	-4.50951357189647	0	0
Tha_Oligo_2	0.134868242912212	-0.518850699105183	0.831391616318598	0
Tha_Astro_1	7.84684411542884	8.49398641284474	0	0
Tha_OPC	-3.54806145174035	8.9834568947173	0	1.214897624397
Tha_InN_1	-2.21192844850548	-12.3629195243501	0.52593580136244	1.12367054740147
Tha_InN_1	-1.16608144981392	-11.4920441657685	0.499930432256186	0.35935442014029
Tha_Oligo_3	3.49592248456947	-5.25567837063305	0	0
Tha_Oligo_2	2.66750709074012	2.77664642032154	1.0287202713091	0
Tha_ExN_PVALB_1	-11.8664375160409	5.67987994845875	1.54669072929325	1.4902152316773
Tha_OPC	-2.78720816118248	8.27722768481739	0	1.10458105429263
Tha_NeuCyto_GAD	-11.0714383934213	-7.73635406795971	0	0
Tha_InN_2	-4.38835247499474	-11.701433852353	0.181320432932324	1.99627405118454
Tha_Oligo_3	3.21524158971778	-5.84786291424266	0	0
Tha_Astro_1	8.13500253217689	8.37078504260548	0	0
Tha_Astro_1	7.78889028089515	9.6589186638213	0	0
Tha_OPC	-2.7781804416848	9.47883157428273	0.560657057734461	0.917748206194377
Tha_OPC	-3.21660145265587	8.66773442920216	0.731486310955894	0
Tha_ExN_PVALB_1	-11.4891754005624	3.92515067752369	0.307153224990049	2.18718365993437
Tha_InN_1	-1.54445608598717	-11.3277403861665	0.839451724322662	0
Tha_Oligo_2	0.858144917659679	-0.240526154675404	1.99294852323313	0
Tha_InN_1	-0.787724277801594	-13.1074673682832	1.15613645484597	0.483771381979526
Tha_InN_2	-5.59378059846886	-11.6651522666597	0.734937708244856	1.28227877722513
Tha_Astro_1	8.22818700330726	9.16643075641163	0	0
Tha_Astro_2	7.06577960508339	9.15356855090626	0	0
Tha_Oligo_1	-1.19996645195015	-3.42491479221813	0	0
Tha_OPC	-2.32979401094445	8.16857843097218	0	2.14480091606798
Tha_Oligo_2	1.43065432565681	0.482260301671108	1.27754597051434	0
Tha_Astro_3	5.07091418760292	10.8713791817046	0.908325404139235	0
Tha_Oligo_3	3.29550735013954	-3.52132530514232	0	0
Tha_OPC	-3.7886055324746	9.4659083336211	0	0
Tha_Astro_2	5.84650413053505	7.85937194522389	0	0
Tha_InN_2	-3.49634655458458	-10.8395173102998	0	0.493132830805246
Tha_Astro_1	8.36301175611488	7.98955039676197	0	0
Tha_InN_1	-3.66840752107628	-14.5001341849946	0.443730884459705	1.12959928937734
Tha_Astro_3	4.37606231229774	11.8624794929839	0	0
Tha_Astro_2	7.18984214323036	8.19579915698536	0	0
Tha_Oligo_3	1.97590462224952	-3.83709807697765	2.523156531922	0
Tha_OPC	-5.14710291368493	8.93307237323292	0	1.07725529406944
Tha_OPC	-2.32613762361535	7.94758395846852	0.610755137362803	0.610755137362803
Tha_Astro_1	7.29111234205238	10.5392420738555	0	0
Tha_ExN_PVALB_1	-11.5902171943856	4.43245725329884	0.648456872434299	2.44754544995908
Tha_InN_2	-4.84164150697716	-11.711274817624	0.820547500382924	0.756327812442942
Tha_Astro_1	8.09138432996742	9.49679021533497	0	0
Tha_InN_1	-1.78226252538689	-11.5629527122163	0	0.83937702689576
Tha_Oligo_3	3.97800866621009	-5.11643953625194	0	0
Tha_OPC	-4.50726231081017	9.07192067798146	0	1.09080698379488
Tha_OPC	-2.23243077737816	8.06122808154591	0	0
Tha_Astro_1	8.75063745038978	9.71868447955616	0	0
Tha_InN_2	-4.45367296678551	-12.2479207069062	0.726874178282872	0.726874178282872
Tha_Oligo_3	2.1494478370475	-5.15619535747997	0	0
Tha_OPC	-2.35360296709069	8.56973104175099	0.966173296993602	0
Tha_Oligo_3	2.70204369085304	-3.20049257580272	2.80553932129914	0
Tha_Oligo_1	-0.464236444659314	-2.77871580425731	1.5813472043664	0
Tha_OPC	-3.0411518428994	9.55604295428761	0	1.43010663470703
Tha_Vascular	-4.86706408006676	0.898998305163463	0	0
Tha_Oligo_1	0.729689636402049	-3.4398533851289	1.69260313795508	0
Tha_OPC	-2.54163726312645	8.44404153522023	0	1.77586649829552
Tha_ExN_PVALB_1	-11.792420944996	3.9308925121642	0.475928747230861	2.46538232589918
Tha_Oligo_3	1.94988004224769	-5.05958624187938	0	0
Tha_Oligo_1	1.7355713035392	-4.29639263454906	3.18125383307862	0
Tha_Oligo_2	1.18541077630989	0.471490398011287	0	0
Tha_Astro_1	8.44421426313392	9.60341958697804	0	0
Tha_OPC	-2.89595087511071	7.26042585071095	0.870182871659392	2.69957935241189
Tha_Oligo_3	3.70992080228797	-4.99227257076732	0	0
Tha_Astro_1	7.74908296125404	9.61540727313526	0	0
Tha_OPC	-4.53591688615807	9.47353486712941	0	2.18118350299501
Tha_OPC	-4.92193993074425	8.74924688037403	0	0
Tha_OPC	-4.76049335939415	9.77566651996144	0	1.34992671694902
Tha_Astro_1	6.05364743726722	9.98106603320607	0	0
Tha_Astro_3	5.21678010480873	10.8421996086455	0	0
Tha_InN_2	-4.00806125146874	-13.5730645209932	0.699717576928279	1.33137770983784
Tha_Astro_1	7.79764691846839	8.94288472827443	0	0
Tha_OPC	-4.21423181039818	9.7696536033965	0	0.904500043994681
Tha_InN_2	-4.788813195057	-12.8369929343843	0	0.171854204385976
Tha_OPC	-3.9885841224862	9.77943448718556	0	1.66538431542137
Tha_Astro_3	5.13102237241737	10.0481970756865	0	0
Tha_Astro_1	6.61019889371864	10.4375861137725	0	0
Tha_Oligo_2	2.47903100507728	1.47434560950764	1.29100395438662	0
Tha_Astro_1	7.63285819547645	8.29471425708302	0	0
Tha_Astro_2	7.48165599363319	7.71650914844044	0	0
Tha_Astro_2	7.27821723478309	8.24135999377735	0	0
Tha_Astro_1	7.81767884748451	10.2751496284819	0	0
Tha_InN_2	-4.88752182466515	-11.0476681739473	1.20988746165191	1.13712651845691
Tha_Astro_3	4.62002746122352	11.7074749916411	0.987122539987515	0
Tha_OPC	-3.61267384035119	9.13227777179249	0	0.619421869887438
Tha_Astro_1	6.32694093244545	10.4987948387481	0	0
Tha_InN_2	-3.79412182313927	-11.5798317939424	0.519571586936967	1.31512827428566
Tha_Oligo_3	1.7227253104972	-5.1343638450288	1.8737509171921	0
Tha_Astro_1	8.08129350202552	8.55159024890431	0	0
Tha_Astro_2	6.07324115293495	7.56333141025074	0	0
Tha_Oligo_3	2.24377838628761	-6.46268673244945	0	0
Tha_Astro_2	6.5084246780204	8.50097303088673	0	0
Tha_Oligo_1	-0.182599744625172	-2.18030829731456	1.48402007583878	0
Tha_InN_1	-3.21003921968468	-14.748667433896	1.13593894724081	1.3256382306434
Tha_OPC	-2.06737061483391	7.3267596214629	0	2.18173130967845
Tha_InN_1	-3.42179401857384	-13.5639960319184	0.466464720231387	1.32803550732819
Tha_Oligo_2	2.3845163966941	0.405415460429271	0.891441295018	0
Tha_Oligo_2	2.00136820333473	1.07584457095631	1.60470807513909	0
Tha_InN_1	-3.21932419282921	-13.3317276984834	0.134143114928856	0.621296017844215
Tha_Astro_1	8.34432069318763	7.94549874957569	0	0
Tha_InN_1	-1.77077551824578	-12.5977789909028	1.56573081405947	0.432354744217608
Tha_InN_1	-1.02704199296959	-12.4593750983857	0.832270944601906	0.500330539965069
Tha_Micro_1	12.3889364387321	-0.838948205151478	2.08841810464014	0
Tha_OPC	-5.48300560457238	8.71012906726368	0	0.898718066116949
Tha_Oligo_1	0.571021356754222	-3.13451285664074	0	0
Tha_InN_1	-2.13635834199913	-10.6239888221406	0.442508403811644	0
Tha_Astro_3	6.3728045608329	10.042537972293	0	0
Tha_OPC	-4.29053266984948	8.11003617938526	0.879230849978126	2.8033304916037
Tha_Astro_1	7.52473441617958	9.13024453814991	1.28985825156393	0
Tha_Astro_1	6.6816834594535	9.96582154925831	0	0
Tha_Tcell	2.29650179403297	6.03356532748707	0	0
Tha_InN_1	-2.33937152368554	-10.9684369117402	0	0.860981235623779
Tha_InN_1	-1.58811970693596	-14.219385817685	1.06084238283129	1.30787072178699
Tha_OPC	-3.53791602594384	7.52038173373707	1.06847939976449	1.06847939976449
Tha_OPC	-2.80654772264489	9.58315591510304	0.353317191961429	1.5715375121804
Tha_Astro_1	7.66482965009681	9.63198022540577	0	0
Tha_Astro_1	8.90918199079506	8.35241822894581	0	0
Tha_Oligo_1	-0.734206727571568	-3.01612110439769	1.89810286025325	0
Tha_InN_2	-4.40390308839806	-13.116002753415	0.621277987089675	0.314176100515585
Tha_Oligo_3	2.2999638702201	-6.1359974891328	2.60268968544438	0
Tha_Vascular	-4.84991129381188	1.57926861938008	1.45603792374367	0
Tha_Astro_1	7.85431233900062	10.322699829898	0	0
Tha_Micro_2	11.7367033149528	-3.35266180340282	0	0
Tha_Oligo_2	2.22598806875221	1.71898584064015	0.740322456048738	0
Tha_InN_2	-5.02108725053795	-10.579251959958	0.328246049384996	0.328246049384996
Tha_Oligo_2	-0.497105753846249	-1.58778138462536	0.865692767216787	0
Tha_InN_2	-4.46932276231774	-11.4943978339814	0.202756878831191	0.753241458003818
Tha_InN_2	-5.10569342119225	-12.5116030723237	0.404281122925454	0.222433328436362
Tha_InN_1	-2.32263596994408	-10.5025097877168	0	0
Tha_Astro_3	4.81657401578895	11.2081683128692	0	0
Tha_Oligo_2	1.87765757101051	-0.380304262080113	0	0
Tha_OPC	-2.98673971635827	8.26325349505909	0	0.719392678170311
Tha_OPC	-3.54849656564721	9.37828187640675	0	1.80581327241605
Tha_OPC	-2.09427782041558	8.70552472766407	0	1.65951643898168
Tha_Vascular	-4.746670327015	1.61651162799366	0	0
Tha_Astro_3	4.35703031080238	11.7432129829741	0.726984600209139	0
Tha_ExN_PVALB_1	-11.7645002220345	5.01511935885914	0.760494260676614	2.80045972512896
Tha_InN_2	-3.32062467081078	-11.3440291434907	0.168555603398143	0.312756129647322
Tha_Oligo_1	-0.324270515568337	-5.12003155056469	1.3756642665971	0
Tha_Micro_1	10.8373579170036	0.775316342673381	1.74421970334358	0
Tha_Astro_3	5.01053325193397	10.7850792854644	0	0
Tha_OPC	-1.87594731790551	8.06831674273976	0.702013609765587	0
Tha_Astro_3	4.75005857007972	11.5702641456939	0	0
Tha_InN_2	-5.26211079103478	-11.9840170890474	0.563723279211377	0.449738528008725
Tha_Oligo_3	3.64745680349342	-3.39653010670177	0	0
Tha_OPC	-2.94171985132225	9.4722207039214	0	0
Tha_Astro_3	6.32881394880287	10.4281809776641	0	0
Tha_Astro_1	7.02614203947059	9.89891557391651	0	0
Tha_OPC	-4.77035339815148	9.24362687762745	0	2.39733269218304
Tha_Tcell	2.21448627965919	6.11911849673756	0	0
Tha_Astro_1	8.12846032636634	9.67596559222706	0	0
Tha_Micro_1	10.200559058361	0.0690113119400343	0	0
Tha_Astro_1	8.54937402265541	9.42782048877247	0	0
Tha_Micro_1	9.79115716474525	-0.957906559147755	0	0
Tha_Oligo_3	2.36716572301857	-2.8247673064851	2.30632864200657	0
Tha_OPC	-2.27223225576409	8.62003354724415	0	1.50720916072432
Tha_Astro_3	6.31632844465248	9.34357766803273	0	0
Tha_Oligo_1	-0.475743076629719	-3.22561164204113	0	0
Tha_OPC	-2.27289195997246	9.10521821673878	0	0
Tha_Astro_3	5.33878127592079	11.0824454277373	0	0
Tha_OPC	-4.30399712068566	9.64435987170704	0	0
Tha_Oligo_3	2.86936799543373	-5.53335066143505	2.2826697832931	0
Tha_Astro_3	4.93269435422889	10.6356556862212	0	0
Tha_OPC	-4.74854095918663	8.66755609210499	0	0.566824121722405
Tha_OPC	-3.1839376304818	9.2653000801421	0.681793754598474	0.681793754598474
Tha_InN_1	-0.767970255441746	-12.4689089805268	0.437598592346729	0.600743754455903
Tha_Astro_1	8.24972764509193	9.24736623462208	0	0
Tha_InN_2	-5.06276377183922	-10.828706458249	0.270416977436829	0.937094407463986
Tha_Astro_3	6.01671782987587	10.4844267814971	0	0
Tha_InN_2	-4.62340172273644	-11.4362618476533	0.533788128767074	0.162412235037541
Tha_Oligo_1	0.322966017894664	-5.19523020092479	0	0
Tha_Vascular	-5.30224474412926	-0.660565987267415	0	0
Tha_InN_1	-1.13920386774071	-12.2960707694673	0	0.777513838695924
Tha_InN_2	-4.09806807977684	-12.2383486777925	0.630280111978804	0.198468940361988
Tha_Astro_1	7.89695683973304	8.36580590899952	0	0
Tha_Oligo_1	-0.541870466299138	-2.9017285854005	1.64077320907541	0
Tha_Astro_3	6.11579839246742	9.74008683856495	0	0
Tha_Oligo_1	0.114110955171504	-3.01722712818615	1.51059207779747	0
Tha_Micro_1	9.4907335426139	-1.20644386116497	0	0
Tha_Micro_2	11.1876625205802	-3.09652490917675	0	0
Tha_Astro_1	8.96423284070961	8.79518060382374	0	0
Tha_OPC	-4.40729959947594	8.96341924365528	0.746571705756589	0.746571705756589
Tha_InN_1	-2.27696033460625	-10.602686598935	0	1.17643130993651
Tha_InN_1	-1.56264635068902	-11.6644608527803	0	0.164576775973114
Tha_Micro_1	9.62731591718666	0.138476572892745	0	0
Tha_Micro_2	10.1324133064078	-2.41464968029491	0	0
Tha_Astro_1	7.64065495985023	9.08562307055958	0	0
Tha_Oligo_2	0.157682963781276	-1.43430443111889	1.2484937148215	0
Tha_Astro_1	8.34558431165687	8.80207948382862	0	0
Tha_ExN_PVALB_2	-10.1455140922738	-1.93503482643596	0.975725841301623	1.63563779641695
Tha_Oligo_2	2.64234963911048	2.25170020755299	1.46118742001578	0
Tha_Astro_1	6.44006005781166	10.3580620735503	0	0
Tha_Astro_2	6.69432965772621	7.89974717792042	0	0
Tha_Oligo_1	-0.0450527433825347	-4.62214918438427	1.42277444949045	0
Tha_Astro_3	6.11833278196327	10.5307639091826	0	0
Tha_Astro_2	7.17369023817054	7.64733104403981	0	0
Tha_Astro_1	7.45254556196205	9.45665578540333	0	0
Tha_OPC	-2.86005600435265	8.47215299304493	0	1.5971520153031
Tha_Micro_1	9.50538484113685	0.0467172152913412	0	0
Tha_Oligo_1	-1.18178441268929	-3.47260971371166	1.79353250084574	0
Tha_Oligo_2	2.61010614889137	-0.802550509610097	1.69405171771457	0
Tha_Micro_2	11.5055774833488	-3.06103391949169	0	0
Tha_Oligo_2	1.47228518980018	0.379726812205394	0.964713487142357	0
Tha_OPC	-5.22918089372643	9.1918776481963	0	0.564785770356369
Tha_Oligo_2	1.57604328649513	1.09153394397267	1.43899788613906	0
Tha_Astro_1	7.73791257398597	9.12146787341603	0	0
Tha_Oligo_1	-1.1443075154496	-3.87686605755321	0	0
Tha_Astro_1	8.28251210706703	10.0273192375518	0	0
Tha_Astro_2	5.75639239805214	9.26076059039601	0	0
Tha_OPC	-3.94149859888085	7.52879647906788	0	0
Tha_Oligo_2	1.60302297132484	0.612223431429943	1.06568573471962	0
Tha_ExN_PVALB_1	-11.4926973198129	4.8442213981963	0.953463628569879	2.1523901791786
Tha_Astro_2	6.98320189970008	8.639160439334	0	0
Tha_OPC	-3.07311042291649	8.28600625689991	0	1.01693425765384
Tha_OPC	-4.16026266557702	9.95130376513966	0.722867593307142	1.65657562218166
Tha_Oligo_1	-0.232046830333552	-3.53919358555309	1.71297859137494	0
Tha_InN_1	-1.47890444738396	-13.9972588569307	0.91227463223979	0.70525417973726
Tha_Astro_1	8.32512418287269	9.35393361743458	0.816808140604734	0
Tha_InN_1	-3.01535876733788	-14.3430983573579	0.409986484862642	0.322154558456551
Tha_ExN_PVALB_2	-9.72571619493493	-1.66960091892711	0.735621886739025	1.44934849712733
Tha_OPC	-2.62267478448876	8.33156327899464	0	0.861409356428594
Tha_ExN_PVALB_1	-10.4893918846322	4.05043773349293	0.671315399073923	2.17994716030986
Tha_Astro_1	7.74567262189857	9.54899339374073	0	0
Tha_Astro_1	7.78615323560707	9.89459066089161	0	0
Tha_OPC	-2.72652944070824	9.236666008792	0	2.78512042967916
Tha_Oligo_1	-1.09777071220406	-4.52874965969555	0	0
Tha_InN_2	-4.79245623094567	-11.0939356834077	0.15992121874426	0.62438220446009
Tha_OPC	-2.92944510919579	8.074463173709	0	0
Tha_Astro_1	8.81472436445228	9.60739259418019	0	0
Tha_InN_1	-1.1960813019944	-13.5247780830049	0.281183307794552	2.01409311627891
Tha_Micro_1	9.20248929517738	-0.574872806706349	1.84224255763287	0
Tha_Astro_1	7.32115022199623	9.5831187218047	0	0
Tha_Oligo_1	-0.786610803432545	-3.13626523319713	1.30827444423789	0
Tha_Oligo_3	2.48143760221473	-5.1444203406953	0	0
Tha_Oligo_2	0.126682290010372	-1.36585636440746	0.879890694791891	0
Tha_Astro_1	8.85077229993812	9.61652784045704	0	0
Tha_ExN_PVALB_1	-11.0267692421151	4.16903619464405	0.323191672289866	2.88116376274183
Tha_OPC	-4.23712476236351	9.25621919330128	0	1.78739781984347
Tha_Vascular	-5.13740547639855	-0.643524959721486	0	0
Tha_ExN_PVALB_1	-11.5977769706918	4.78195838626393	1.11554593554178	2.61175773450521
Tha_Oligo_3	3.06804482000343	-4.9317328483247	2.73227545844736	0
Tha_Oligo_3	3.27700988309852	-3.08083958927623	1.70852199121254	0
Tha_Oligo_2	2.16615716474525	1.37132959064015	1.12629287208586	0
Tha_Astro_3	4.93950072782508	10.9191449135161	1.44071782555534	0
Tha_InN_1	-1.09534921390542	-13.8188054114961	0.863077694268154	0.128432350632848
Tha_Micro_1	8.93341962354652	-0.345330789723317	1.50013593204133	0
Tha_OPC	-4.99583824617394	8.64716462787159	0	1.38918882794663
Tha_InN_1	-1.25949444515236	-13.5605713874482	0.346338821731267	1.94609342267743
Tha_Oligo_2	2.39021770017616	0.890699014029582	1.50384410621182	0
Tha_Oligo_3	3.25066892164222	-5.81168957058422	0	0
Tha_Astro_2	6.79803267972938	8.38676194842823	0	0
Tha_Astro_2	6.86425630109779	8.5222466438628	0	0
Tha_Astro_1	8.88113919752113	8.62890462573536	0	0
Tha_Oligo_1	-0.661822638340077	-3.23217673603527	0	0
Tha_Micro_1	11.2775968696403	-0.550367251076619	3.23202500397852	0
Tha_ExN_CALB	-12.3015876625253	0.803748831114849	1.38765662032066	1.81681050770096
Tha_Astro_1	8.91798154371254	8.42634992297657	0	0
Tha_InN_2	-3.73396643144616	-12.9615695029878	0.90960821468975	1.57525755450777
Tha_OPC	-4.067133507557	9.88265447314747	0	0
Tha_Oligo_2	-0.172125912137112	-1.22210676971904	1.6886951283483	0
Tha_Vascular	-4.852862438984	0.945167705378612	0	0
Tha_Micro_1	11.882893004589	-1.86889643970958	0	0
Tha_NeuCyto_VGLUT2	-7.8671332214547	-5.94251842800609	0	0
Tha_Oligo_3	2.46315304296485	-3.36359496418468	0	0
Tha_Astro_1	8.01748601453773	8.03772191699513	0	0
Tha_Oligo_1	-0.298914479888758	-1.99162764851085	0.615838785947301	0
Tha_InN_1	-1.49320634347924	-11.8064457923555	0.183269810051961	0
Tha_Astro_1	8.75025216596595	8.67897824939259	0	0
Tha_Astro_3	4.66591826932899	11.5138524025298	0	0
Tha_Oligo_3	2.7730354453849	-6.25497169796459	3.20894544631005	0
Tha_Astro_2	6.60629693525306	8.82717637713917	0	0
Tha_Oligo_2	1.17241851346962	-0.17982320491306	1.77487760908237	0
Tha_Oligo_1	-1.14743014318474	-2.74156613651745	1.22507580354206	0
Tha_Micro_1	9.55014554517738	-1.39746923748485	0	0
Tha_Astro_1	8.23405496137611	8.71652536090382	0	0
Tha_InN_1	-1.38911398393639	-13.8546263724946	0.363374039244948	0.505165960892593
Tha_ExN_PVALB_2	-9.9685474250985	-2.11889882389537	0.76859689449553	0.624629285074985
Tha_NeuCyto_GAD	-10.2189403389169	-7.51750822369091	0	0
Tha_Micro_1	10.0105871345328	0.412129238209804	2.92275073770136	0
Tha_Oligo_1	-0.690459362096867	-4.03329057995311	0.767234548898252	0
Tha_Astro_3	5.16760198133461	10.6266386955596	0	0
Tha_OPC	-3.6464153145028	8.35157518085011	0.655718615760748	0.655718615760748
Tha_InN_1	-1.67435511095055	-11.3024155646943	0.442933415307497	0
Tha_ExN_PVALB_1	-11.8307281349374	3.6297975033141	0.452075185279395	2.52022569573943
Tha_NeuCyto_VGLUT2	-7.94327982408532	-5.86348123852245	0	0
Tha_Astro_1	7.75711480634681	8.64919500049122	0	0
Tha_InN_2	-4.41337688905724	-12.5165040046357	0	1.0419933946686
Tha_Astro_3	5.06460658567421	11.2528984993316	1.02633938144011	0
Tha_Astro_1	7.75941506879798	8.57616262134083	0	0
Tha_OPC	-4.27396210176476	9.30555562671193	0	0.687642988943204
Tha_Astro_2	5.18294135587684	8.98482446368702	0	0
Tha_Astro_1	7.50834456937782	9.93656377490528	0	0
Tha_Oligo_1	-1.41500230772027	-4.09917087856762	0	0
Tha_Astro_1	8.13254109876625	9.48543767627247	0	0
Tha_Astro_1	8.13129560010902	9.23187093432911	0	0
Tha_Astro_2	6.17015353696815	9.697265908084	0	0
Tha_Oligo_2	0.859164037876048	-0.180493980684201	0	0
Tha_Oligo_2	0.905666389636913	-2.20336075130932	2.06492183703483	0
Tha_OPC	-4.85372026903161	8.46039514239796	0	0.936999985820935
Tha_Astro_3	6.17793647306434	9.87702016528614	0	0
Tha_Oligo_2	0.273718872241893	-0.945532992520253	0.869296986147025	0
Tha_OPC	-3.29720529062279	8.77488355334767	0	0
Tha_Astro_3	4.76864234464637	10.9341528862334	0	0
Tha_Astro_2	5.80314628141395	7.50454406436451	0	0
Tha_Astro_3	5.32482377546302	11.1547701805449	1.47902890928065	0
Tha_Micro_1	10.066486754589	-1.91843910519115	2.32734539129712	0
Tha_Oligo_1	-0.178121908433518	-1.94006104771129	1.05664406805936	0
Tha_OPC	-5.84180172426232	9.04530076678761	0	0
Tha_Astro_2	6.0834225799369	8.12614183124073	0	0
Tha_Micro_1	12.5842651511954	-1.5115748197221	0	0
Tha_Oligo_3	2.44227377431861	-2.69805450741283	1.82023447116132	0
Tha_InN_2	-4.94558771593102	-10.8743006736421	0.40549288781509	0.60617368479752
Tha_Astro_3	5.40083924787513	10.8799393623687	1.27269831079635	0
Tha_OPC	-5.00556238634118	9.09087781604298	0	1.46582445857101
Tha_OPC	-2.38856228334435	7.65561227496632	0.793420912678991	1.23019417587972
Tha_InN_1	-2.05673285467156	-12.6527964622163	0.216277432512565	1.15468404906748
Tha_Oligo_2	1.45875612752906	-0.921025171914021	1.41541107135065	0
Tha_Astro_1	6.75776998060218	10.7983477562285	0	0
Tha_Oligo_3	2.17181722181312	-5.71762390438549	0	0
Tha_ExIn	-12.6422563408089	-3.47527070347301	0	2.52032138584789
Tha_OPC	-3.04356845361718	8.14360265429982	0	1.13802238709458
Tha_ExN_PVALB_1	-10.5468479011727	4.08510474856861	0.808127960124702	2.77341843913749
Tha_Oligo_3	3.21222893255226	-6.50625248257152	0	0
Tha_Tcell	2.33464924352638	6.01525191958912	0	0
Tha_Oligo_1	0.640640952758708	-2.68729110065929	1.52683938889137	0
Tha_OPC	-4.23722442132958	9.73643808063038	0	2.24373414439638
Tha_Astro_3	6.21501866834632	9.98575048144825	0	0
Tha_Astro_1	7.20312062757484	9.99385766681202	0	0
Tha_InN_2	-4.06403478128441	-12.893195822873	0.691590822123793	0.78675939461223
Tha_Astro_2	6.46554557340614	7.52114944156178	0	0
Tha_Oligo_1	-1.34813900930413	-2.83329792324535	1.77742533704811	0
Tha_Astro_1	7.51287976758949	8.13477544482716	0	0
Tha_Oligo_1	-0.914318344421468	-3.93455500904552	0.743491216070736	0
Tha_ExN_PVALB_1	-11.551770767994	4.00796084102162	0.898350084729057	2.23540317615618
Tha_OPC	-2.24312838060387	9.13708715137013	0	0
Tha_Oligo_1	0.212167271547237	-3.82067246738903	2.229288254329	0
Tha_Oligo_1	-0.753556153602681	-2.89248485867016	0.647885103113628	0
Tha_Astro_2	6.17583409803382	7.9970648735381	0	0
Tha_OPC	-4.81285055620202	9.64066152270802	0	1.78500580903582
Tha_InN_1	-1.49063940984734	-11.9220749885224	0.834123949858475	0.648127356139801
Tha_Micro_2	11.4539217140006	-3.08082003895275	0	0
Tha_Astro_2	6.23352519529335	8.66877965625294	0	0
Tha_Astro_1	7.00773183362953	9.85979871448048	0	0
Tha_InN_1	-2.48589428407677	-13.2015912086152	0.634536515475727	0.724344099705147
Tha_InN_1	-1.2583360884858	-12.6828581840181	0	1.6384301888198
Tha_Oligo_3	2.24604145544044	-4.26141472164623	2.95828168230784	0
Tha_Oligo_1	-0.0668333087635848	-4.26109667126171	0.824283247328488	0
Tha_InN_1	-1.50463076574334	-14.3539521247529	0.817272612536012	0.862752978227437
Tha_Oligo_2	2.61063782232276	-0.366604998745839	3.40845126176947	0
Tha_Astro_3	5.6973518516349	10.4857180565215	0	0
Tha_Astro_3	5.837238707714	10.4509737938262	0	0
Tha_Astro_2	6.84947673337928	7.49503831561573	0	0
Tha_Micro_1	8.49023477094642	-1.3173278123521	0	0
Tha_InN_2	-5.13499983293541	-12.4552237540864	0.653699639807752	0.737352388961105
Tha_Oligo_1	1.12522236364357	-3.63159079853527	0	0
Tha_Oligo_3	3.18291942136756	-1.30971463028423	0	0
Tha_ExN_PVALB_1	-10.9710203026009	3.73611859973439	0.541319207163723	2.80858941916012
Tha_OPC	-3.73522003633507	9.73823098834523	0.59025057787631	0.958921402680246
Tha_Astro_3	5.54497519987098	10.5928938835479	0	0
Tha_ExN_PVALB_1	-10.4934888694955	4.41731052096852	0.376934677381092	1.90547698955769
Tha_Astro_1	7.36576310651771	9.94290380176075	0	0
Tha_Oligo_3	2.22112623708717	-6.12829084698192	2.68012774048259	0
Tha_Oligo_1	1.84498063581459	-4.85268659893505	1.60306846414862	0
Tha_OPC	-3.53238733751305	8.88774423297413	1.57704167513224	1.35595392847287
Tha_InN_1	-2.5225618694497	-14.070854857602	1.18741962225439	1.24152839591008
Tha_OPC	-1.73331042272576	8.16445760425099	0	0
Tha_Astro_1	8.2647346641349	9.36632089313038	0	0
Tha_Micro_1	10.2446769859122	-0.671790495552937	0	0
Tha_InN_2	-5.48287685853966	-11.0201918632173	0	0.966230923869511
Tha_Astro_1	7.67222062604896	8.51507119830616	0	0
Tha_Astro_2	6.14550487058631	7.83241443332203	0	0
Tha_Oligo_3	3.43031279104225	-3.36085148159496	2.05803927498675	0
Tha_ExN_PVALB_1	-11.4292589042855	4.16760759051808	0.927239847173798	2.87935322601585
Tha_OPC	-2.55131395799645	9.1794732063628	0	1.7705504919905
Tha_Astro_1	8.51626817243568	9.03899697955616	0	0
Tha_OPC	-2.81794055444725	7.78158502276905	0	2.21140754884472
Tha_OPC	-4.64139612657555	8.6000636070586	0	1.43887521666117
Tha_NeuCyto_GAD	-10.2617545936776	-7.58384580914013	0	0
Tha_Astro_1	8.74792233961097	9.27492074664601	0	0
Tha_Astro_1	7.90431443708412	8.17539052661427	0	0
Tha_Astro_1	7.04667893903724	9.08356504138478	0	0
Tha_Oligo_1	0.779730000667491	-5.08039923016063	2.02537432040956	0
Tha_Oligo_1	1.00929657476417	-3.86248083416454	0	0
Tha_Micro_2	11.780167021923	-3.01940985027782	0	0
Tha_OPC	-4.66014440996178	8.93572930987843	0	1.38340632649123
Tha_Micro_1	11.4980720664786	-0.203776866235653	1.8280804879181	0
Tha_OPC	-3.70558579904564	7.95057706531056	1.16103073312796	0
Tha_Astro_1	6.8602255965995	10.5024188011504	0	0
Tha_OPC	-5.35815151674279	8.78926686938771	0	2.05792011806094
Tha_OPC	-2.63037379724511	7.44737701114186	0	2.19983624227224
Tha_NeuCyto_VGLUT2	-7.72583921892174	-6.92212601009838	0	0
Tha_Micro_1	9.38261930006019	-0.823070660271565	2.34848508174124	0
Tha_OPC	-3.89841302377709	8.72434167560109	0	1.16617765726833
Tha_Astro_1	7.26116601484291	9.3077166527129	0	0
Tha_Astro_1	9.05616132276527	8.40377549823292	0	0
Tha_Micro_1	10.0265583183097	-1.68601603809826	2.4920870175616	0
Tha_OPC	-3.51740034563073	8.69072751697071	0	1.73569995659759
Tha_InN_1	-1.43856020910271	-13.6617562324189	0.350043338253052	1.05989943094283
Tha_Astro_2	5.95783940809242	8.87701253589161	0	0
Tha_InN_1	-2.51841100198754	-14.9232470542573	1.19764792686467	0.176213841336399
Tha_NeuCyto_GAD	-10.8206048820687	-7.39702768627636	0	0
Tha_OPC	-4.73378332597741	8.08395986255177	0	1.64323655240376
Tha_Astro_1	6.9943489219474	9.43443517383107	0	0
Tha_Astro_2	7.00182048337928	7.90144996341236	0	0
Tha_InN_2	-3.83429106218346	-13.0448128730439	1.06956483349686	1.11541477360959
Tha_OPC	-2.83515103799828	9.90264444049366	0	1.80487904382318
Tha_Micro_1	12.3283113624381	-2.03608436886303	2.61316976459608	0
Tha_Micro_1	10.7690605308341	-0.863592937626759	0	0
Tha_Micro_1	11.4589409019279	-1.8118723184251	0	0
Tha_Astro_3	4.70620624082557	11.2921202629424	1.53155802028062	0
Tha_Oligo_3	2.06399957197181	-5.70497055355541	0	0
Tha_Astro_1	8.2559923316764	9.59214429553517	0	0
Tha_Astro_1	7.10196010129921	9.14766053851612	0	0
Tha_InN_2	-4.78182943803795	-12.6502129584932	0.996599786555709	0.277970900555911
Tha_Astro_1	6.86849967496864	10.8552029579497	1.49459160970924	0
Tha_Micro_1	10.254942336254	0.382768258414348	0	0
Tha_OPC	-4.71592625123986	9.79787187274464	0.705730448555986	1.6294958333042
Tha_Astro_1	7.19753066556923	10.2329886406279	0.42442351829293	0
Tha_OPC	-5.68937977296837	9.32437925036915	0	0.686955210312024
Tha_Vascular	-4.88710888368615	1.56216923888691	0.961558476502144	0
Tha_Astro_1	8.4429630424308	9.62190084155568	0	0
Tha_Oligo_2	1.02808109777442	-0.76961441341869	0.9968357003894	0
Tha_Micro_1	12.5432924415397	-0.235264673867146	0	0
Tha_ExN_PVALB_1	-11.9320207451058	4.12254361804493	0.619960595368447	2.27625246663152
Tha_InN_1	-3.133957228489	-14.5917546302461	0.94428704030242	1.18938534613792
Tha_InN_2	-4.9732819412423	-12.5248858482026	0.471244456372245	0.471244456372245
Tha_Micro_2	11.9205803062247	-3.09644337002269	0	0
Tha_OPC	-2.74267252428063	8.64285974200734	1.43718486614558	1.57910175768955
Tha_InN_1	-2.64087589723595	-14.9782597571992	1.32547106008767	0
Tha_OPC	-3.72317918283471	9.19390992816456	0	1.24302751679112
Tha_Astro_3	4.38210574644081	11.947021767459	0.614861895974122	0
Tha_Oligo_3	2.77164069669715	-5.55147524181835	3.11581152147072	0
Tha_ExN_PVALB_1	-11.316756806202	5.20830897983082	0.840345788614988	2.98868007403807
Tha_Astro_1	7.46903316038124	9.62719278033741	0	0
Tha_Astro_1	7.65334073560707	8.6473916023589	0	0
Tha_OPC	-1.88996513826378	8.09658078845509	0	0.509151249271797
Tha_Astro_1	7.70900861280433	10.0584080665923	0.679003503867239	0
Tha_Oligo_1	0.519129612617412	-2.94378514591686	0	0
Tha_Oligo_1	-1.08152153236397	-3.06951422993175	1.04139995629905	0
Tha_InN_1	-0.864556214637837	-12.5513665229463	0.478240599986188	0
Tha_Oligo_2	0.700831809215465	-2.33697696033947	0	0
Tha_Astro_1	8.31477586286537	8.31569986041554	0.924070752045254	0
Tha_Oligo_2	1.53020683782569	0.719359084925731	0	0
Tha_Oligo_1	0.68940482395164	-4.67305345837108	1.99130826597491	0
Tha_Astro_2	5.98659793394081	8.10670690234669	0	0
Tha_Astro_1	8.28592912214271	9.86300782855519	0	0
Tha_OPC	-3.87984140855797	9.24481801684864	0.564736641820759	0
Tha_Vascular	-4.86595877153405	1.57993595298298	0	0
Tha_OPC	-3.91510637743004	8.83007650073536	0.586934603928213	0.586934603928213
Tha_OPC	-4.42017658693322	9.85101632770069	0.569410057336527	0.92997600618871
Tha_Astro_3	5.92833749311439	10.4938023537017	0	0
Tha_Astro_1	6.28156987684242	10.0949900596953	0	0
Tha_Oligo_2	2.33514849203102	1.75994555648335	0.662974947168099	0
Tha_ExN_PVALB_1	-10.9544397209359	4.83159236606129	0.418035781297391	2.31075789703371
Tha_Micro_2	10.750960745983	-2.68146391216747	0	0
Tha_Micro_1	9.91714517133705	0.479693368039211	1.26943847996508	0
Tha_Oligo_1	-0.470587677188	-2.65755768124096	1.47148641075863	0
Tha_Astro_1	6.90552178876869	9.56217126544484	0	0
Tha_OPC	-2.42333372575768	9.49096326526173	0	0.899755593897745
Tha_Astro_1	7.51665536420814	9.47680787738331	0	0
Tha_Vascular	-5.32594545824059	-0.737858131565968	0	0
Tha_InN_2	-3.90399082643517	-11.1789128333711	0	1.106731049323
Tha_Astro_1	8.07603303449623	8.84619550403126	0	0
Tha_Astro_1	8.2613577033805	10.1772835701323	0	0
Tha_OPC	-3.68585380060204	9.46167592700489	0	2.44253796615737
Tha_Oligo_3	2.72386590497962	-4.56249256435863	0	0
Tha_OPC	-1.70123489839562	7.4722846001006	0	1.04437453242923
Tha_Micro_1	12.4320263053703	-1.99139137569896	0	0
Tha_OPC	-2.64682467920311	9.85246019061573	0	1.53836624197924
Tha_InN_1	-1.59332760316857	-10.891941741147	0	0
Tha_Astro_1	7.04166404264442	9.95887689288624	0	0
Tha_InN_2	-2.66776021463402	-11.4087283164643	0	0.21708342781021
Tha_InN_2	-2.81786688310631	-11.1032406837129	0.727610986449961	0.305062437289218
Tha_Oligo_2	1.60430888193122	-1.48506827656261	0	0
Tha_Astro_1	7.26898948209755	8.3936541527129	0	0
Tha_Astro_1	6.97222606199256	9.79398755725392	0	0
Tha_OPC	-4.4437785957528	8.32164506610401	0	2.59606015814563
Tha_InN_1	-2.48104699594506	-12.4835640937471	0.516880305162675	0
Tha_OPC	-4.08990272027977	8.44589357074269	0	0.901403582437125
Tha_Astro_1	8.22398320692054	9.56481675799855	0	0
Tha_OPC	-2.921878895588	9.15246324237355	0.724398905994196	1.43281316824226
Tha_Astro_1	8.05958501356117	7.93053607638844	0	0
Tha_Astro_1	8.31780663984291	7.74872092898854	0	0
Tha_InN_1	-2.81611712915429	-13.4530036002778	1.12326591449448	0.766728060144011
Tha_OPC	-2.19134005052575	8.75819234546193	0.774160395669338	1.50547893870156
Tha_Astro_3	4.83392945783607	11.1054804771758	0	0
Tha_InN_1	-1.68753286344536	-13.4794327766084	0.636961689632673	0.466132615885886
Tha_Astro_3	5.60977689283363	11.1747763603545	0	0
Tha_Oligo_2	0.902048268489757	-2.23736996952526	0	0
Tha_Astro_1	6.64532605665199	9.94327573474415	0	0
Tha_Vascular	-5.28392370683678	-0.697994187512318	0	0
Tha_Oligo_1	0.862013497524181	-4.48770113293163	1.92595008179954	0
Tha_OPC	-3.29289444429406	9.15487603839405	0	1.20528885527339
Tha_Astro_1	8.03185025709144	9.7679102867461	0.499564948005074	0
Tha_Oligo_1	0.726497330837169	-4.74459095303051	0	0
Tha_Oligo_3	2.37245837705604	-4.19685049358837	0	0
Tha_NeuCyto_VGLUT2	-8.28348787767418	-6.36051864925853	0	0
Tha_ExN_PVALB_1	-11.7696987007333	4.45672540362843	0.134132302976917	2.88693275481237
Tha_Astro_1	8.06581346052162	8.11794786151417	0	0
Tha_Oligo_3	2.2114915038871	-2.68865723911754	0	0
Tha_Oligo_3	3.40523830907814	-3.8401207477235	0	0
Tha_Oligo_3	3.32817570226661	-5.17943830791942	0	0
Tha_Oligo_2	3.1061014320182	-0.316396281161229	2.10248516127316	0
Tha_Astro_1	7.4862922813224	8.27151708301075	0	0
Tha_InN_1	-2.99616750223168	-11.6418759376191	0	0.444930060099508
Tha_OPC	-2.50132306558617	7.37063722308644	0	0
Tha_Oligo_1	0.873368301563182	-3.98499508205883	0	0
Tha_OPC	-2.61039837343224	7.06844834979542	0	0
Tha_Oligo_3	2.04364530103675	-2.81559772793285	0	0
Tha_Oligo_3	3.49524799840919	-2.71712704006664	2.1958036179497	0
Tha_ExN_PVALB_1	-11.5535331581307	3.55155639346608	0	2.33246657610857
Tha_InN_1	-0.986099502868733	-13.5746199638032	0.526223723473286	0.297333634222195
Tha_ExN_PVALB_1	-10.8931480262948	2.86539249118336	0.406727412608158	1.44981249622295
Tha_Micro_1	10.7154363776969	-1.05689151588909	2.05863533509489	0
Tha_OPC	-2.31957109910973	7.56383542712696	0	2.12366622488546
Tha_OPC	-3.72537144166954	9.81632737811573	0	1.0276051369258
Tha_InN_1	-1.59914191705712	-14.242376998105	1.03466967650365	0.773000478245028
Tha_Oligo_1	-0.712363681621632	-2.74956388775341	1.71083956506218	0
Tha_InN_1	-2.50721701128014	-11.046705916562	0.434332109395729	0.819415706478573
Tha_OPC	-3.45590098840722	10.2488491981841	0.483616320002763	1.05284324200099
Tha_Oligo_3	2.28084460752479	-5.44771213833324	0	0
Tha_Astro_1	8.3213113929557	8.72069577868946	0	0
Tha_Oligo_2	2.27822486417762	1.42475073035725	1.95626697350608	0
Tha_Astro_2	5.80352536695472	7.5344708412505	0	0
Tha_ExN_PVALB_1	-10.8924775932504	3.26020888980397	0.486437512030697	3.01660566197552
Tha_Oligo_1	0.134056993894496	-4.79557438198558	0	0
Tha_OPC	-4.18914397699364	8.06763200458058	0	0
Tha_OPC	-2.19799431306847	7.82553558047779	1.1206900455795	0.709751026185312
Tha_OPC	-1.92341192705163	8.53526906665333	0	1.2090129603393
Tha_Oligo_3	2.83296195524208	-3.40704484287731	0	0
Tha_OPC	-2.80825170022973	9.62363843616017	0	1.37439465231688
Tha_Micro_1	12.3922466422843	-2.26454468075267	4.19992672819053	0
Tha_OPC	-2.6747675750924	8.54851560290821	0	1.95359507212011
Tha_Oligo_1	0.214455374650874	-4.41317339245311	2.67508018186464	0
Tha_Astro_1	8.36511174695961	8.81806211169728	0	0
Tha_Oligo_3	1.99469534414283	-6.41055555645458	0	0
Tha_Oligo_2	2.32797471540443	0.789549097380718	1.81297343244146	0
Tha_InN_2	-4.74615057451256	-11.1781250983857	0.232855278756917	1.04218005600295
Tha_Micro_2	11.90214387434	-2.84899826351635	0	0
Tha_Astro_2	6.86585752027504	9.15737275775441	0	0
Tha_InN_1	-1.44294782621392	-10.3458859473848	0	0.219702664414611
Tha_Vascular	-5.13210304719933	-0.667912855782429	0	0
Tha_ExN_PVALB_1	-11.4057975624276	2.75562267001637	0.34101327588747	2.54825582609397
Tha_Astro_1	6.99593297498695	10.7207634895659	0	0
Tha_Astro_1	7.81356374280922	8.9129469841338	0	0
Tha_OPC	-2.40574916345604	9.39935235675343	0	0.708859267139588
Tha_Oligo_1	1.02077213781349	-4.56102676693432	0	0
Tha_Astro_2	7.09462014692298	8.54243497546681	0	0
Tha_Astro_3	5.84810582654945	10.5942986458159	0	0
Tha_OPC	-3.23965652925499	8.60571603473194	0	1.55273946509042
Tha_ExN_PVALB_2	-9.60419996721276	-0.22493018213741	0.232097946117127	1.31990190782191
Tha_Micro_1	10.5763439323234	-1.82834883038036	0	0
Tha_ExN_PVALB_1	-11.5385537956429	3.49999932940968	0.097721545612208	2.72583397634637
Tha_Oligo_3	2.82070962446205	-3.6752345115327	2.44463275065006	0
Tha_OPC	-4.05210145456322	8.43873719867237	0.774980125175764	1.20629948798214
Tha_Astro_2	6.88824264066688	8.97549562152394	0	0
Tha_Oligo_2	1.09732762830726	-0.32956753674976	0.816667145491448	0
Tha_InN_2	-5.09731014711388	-11.3759905845308	0	0.254048774897129
Tha_Astro_2	5.23960629957191	7.53733234103688	0	0
Tha_Astro_2	6.34298316495887	8.18534497912892	0	0
Tha_OPC	-3.61149724466332	8.47323541339405	0	0
Tha_Oligo_1	0.0592261935996202	-3.74454160038463	0.701551867774186	0
Tha_InN_1	-1.47795244199761	-10.6771008521699	0.987709666389442	0.318062171771011
Tha_OPC	-3.25471886140831	9.45419625934132	0	1.765178472664
Tha_OPC	-4.66014202577599	8.24365167315968	0	0.940412070393592
Tha_OPC	-3.27116783601769	8.58233956988819	0	0
Tha_Astro_2	7.36099092023841	8.51161031421193	0	0
Tha_Oligo_2	0.922098436527171	-1.45924670998089	1.70042526017336	0
Tha_Astro_1	7.18528071897499	10.1027358024932	0	0
Tha_Astro_3	5.24571506040565	10.8417990654326	0	0
Tha_ExN_PVALB_1	-10.6075015876962	4.19737748797901	0.572989610190077	2.74802160405237
Tha_Oligo_3	3.94754783170692	-4.50694246593944	0	0
Tha_Oligo_2	0.880584874324718	0.661668404898723	0.781154588301775	0
Tha_Astro_1	6.63810578840248	10.2872364967681	0	0
Tha_Astro_1	7.86369077222816	9.64644651111134	0	0
Tha_Oligo_1	-1.72094663126	-4.10958547893993	0.908060477284519	0
Tha_Oligo_2	2.23453561323158	0.502217158637126	1.41753968854947	0
Tha_Vascular	-5.24631269914635	-0.554211035408894	0	0
Tha_Oligo_3	3.00295535581581	-4.9987208396577	0	0
Tha_Micro_1	11.3928608085441	0.932201728186687	0	0
Tha_OPC	-3.18971212846764	9.69913510974415	0	0.963809783919931
Tha_OPC	-2.82864864809044	9.15908651050099	0.603271033732662	1.46148417819056
Tha_OPC	-3.00463851434716	7.77055005725392	0	1.89890714335483
Tha_OPC	-3.10624607545861	7.84130410846241	0.572761022591712	1.40918635149965
Tha_Astro_1	8.46717206495277	9.36641530688771	0	0
Tha_Oligo_2	2.62049356954567	2.07721357043751	1.0499366619301	0
Tha_InN_2	-3.15133365137108	-11.0363480598115	0	1.30357785833496
Tha_Micro_1	10.3470901634025	-1.51147051159374	0	0
Tha_InN_2	-2.74615844232567	-11.9247881919526	0.505961400213077	0.997799274116209
Tha_Astro_2	5.28070680158607	8.18656377490528	0	0
Tha_Astro_2	6.2884744788932	8.41375283893116	0	0
Tha_Micro_1	12.7323364402579	-0.179806157984654	2.71718211344891	0
Tha_ExN_PVALB_1	-11.3449350212289	4.65626363452443	0.746694034879088	2.19516923646151
Tha_OPC	-3.32648809892663	8.1090615242339	0	0.5996549480434
Tha_Oligo_3	3.04636661069862	-4.5386230498933	0	0
Tha_Astro_1	7.91481915967933	7.81003503497609	0	0
Tha_ExN_PVALB_1	-10.0307832573129	4.26611785586842	0.846608259231437	3.33313907844447
Tha_Astro_1	7.60996858137123	9.17511872943409	0	0
Tha_InN_2	-4.64621504289635	-12.1629569083833	0.587810369589129	1.52609804398054
Tha_Micro_2	10.3683666374015	-3.54389925304882	0	0
Tha_Oligo_2	0.21976599948875	-1.17120499912731	1.17094042446098	0
Tha_Oligo_1	-0.544827571935735	-4.94136162106029	1.57468432721998	0
Tha_Oligo_3	3.57224337118141	-1.78079946342937	0	0
Tha_Astro_1	6.57031623380653	10.2194102257109	0	0
Tha_Oligo_1	-0.29136226871588	-1.87613041702739	1.80841001091846	0
Tha_Vascular	-5.26510056001671	-0.662808314003865	0	0
Tha_Astro_1	7.85530416028968	8.35253648456105	0	0
Tha_Astro_2	6.78265420454017	7.51616887744435	0	0
Tha_OPC	-3.63855846864708	7.88030509646901	0	1.22211208890726
Tha_InN_2	-5.38603790742882	-11.2717940360688	0	0.931758050124097
Tha_OPC	-4.653080067463	9.41940145190724	0	0.633779730659472
Tha_OPC	-2.54816230279931	9.44206456836232	0	1.78023842590616
Tha_ExN_PVALB_1	-10.8609023903085	4.9181902855254	0	3.8208648029686
Tha_ExN_PVALB_1	-10.6078763817025	3.93709258731373	0.653690248095621	2.72184723057007
Tha_Tcell	2.22806946294776	6.1105616539336	0	0
Tha_Micro_1	11.5134395744132	-1.52737505737774	0	0
Tha_InN_1	-0.829440555400929	-13.4183117896699	0.889008358057105	0
Tha_InN_1	-2.03022535783776	-14.5394894630098	0.599225495176012	1.08846075466099
Tha_Oligo_3	3.26336995618812	-5.31378193203441	0	0
Tha_Tcell	2.30841628568641	6.03595952685841	0	0
Tha_Oligo_2	1.74699775236122	1.13418738540181	0.484787752385012	0
Tha_Oligo_2	0.38610265510551	-1.26257260147564	0	0
Tha_Astro_2	7.03607360380165	8.8489649742461	0	0
Tha_Astro_2	7.71569291608802	8.51330785449513	0	0
Tha_Oligo_2	2.44732920186988	-1.35075958076946	1.20099439557168	0
Tha_Astro_1	6.88867799299232	9.56710843738087	0	0
Tha_Oligo_2	1.07087663667671	-2.32450075451366	0	0
Tha_Astro_3	6.51837722318641	9.81827668841847	0	0
Tha_Astro_1	6.97326509016029	10.3617632835723	0	0
Tha_InN_1	-1.47228654367455	-13.5754792243623	0.782393707067215	0.431398731789979
Tha_ExN_PVALB_1	-11.0407052849007	4.98706845935353	0.641127631646231	2.25516805146905
Tha_Oligo_1	-1.01594724399575	-2.92196579281322	0.729200415989201	0
Tha_Oligo_2	0.786224880390086	-0.261185869612614	1.13331260399843	0
Tha_OPC	-4.81030472261437	9.85828332599171	0	1.39009385783782
Tha_InN_2	-4.47804888231286	-13.2513558417939	0.578385335842592	0.992080703088961
Tha_InN_2	-3.04196818811425	-11.0898453742646	0.243285551405749	0.806229175555621
Tha_Astro_1	6.74101249235145	10.1712840050078	0	0
Tha_Astro_3	6.19176999586097	10.6404698341704	0.616308831283366	0
Tha_InN_1	-2.75816925508507	-13.9485337287568	0.462193645647919	0.903765311415617
Tha_InN_2	-4.71328934175499	-11.1825043708467	0.267722103537843	0.267722103537843
Tha_Oligo_2	0.493828931026378	-0.355590239205281	0	0
Tha_OPC	-4.86272629243859	9.15238122638234	0	1.54104245948804
Tha_Oligo_2	0.979528465442577	-0.0818417296194234	0	0
Tha_Oligo_1	1.81060544507972	-4.28980894390575	0	0
Tha_Astro_3	5.21604863660804	11.5219672172881	0	0
Tha_OPC	-3.29024013025292	9.82259397204884	0	1.98406079697734
Tha_Astro_2	6.86604968564979	9.5034478157378	0	0
Tha_Oligo_3	3.19443170087806	-5.2839843780183	0	0
Tha_Astro_1	7.53058568494789	8.82029943164357	0	0
Tha_InN_2	-3.34707911951073	-12.8961979896211	0	1.72405743503232
Tha_OPC	-2.73822792512902	8.8493597954131	0.99721341387608	0
Tha_Astro_1	7.94256917493812	8.25505952533253	0	0
Tha_OPC	-4.775469860859	8.84682206805714	0	1.52122236300469
Tha_Astro_2	6.70143596189491	8.51215772326954	0	0
Tha_Astro_2	7.47305718915931	7.69730596240528	0	0
Tha_InN_2	-3.27400573236474	-13.4531237632417	1.91760954700787	1.36157544576015
Tha_Astro_1	7.93054143445961	9.50946740802296	0	0
Tha_InN_1	-1.20098092300423	-12.1249024421357	0	0
Tha_Astro_2	7.51368991392128	7.86659555133351	0	0
Tha_Oligo_2	0.318552651576915	-1.14150126282207	0.579447881757741	0
Tha_Oligo_1	-0.48320359630116	-3.11032219234935	0.979788778461507	0
Tha_Astro_1	6.91524259107582	10.1191237419463	1.15184771954717	0
Tha_ExN_PVALB_1	-11.6371904228402	4.53806094821461	0.93076328251747	2.43779952379414
Tha_InN_1	-1.741046032734	-11.0904624015474	0.20758024705971	0.20758024705971
Tha_Micro_2	12.2227901603507	-2.52896066013805	2.92513191271328	0
Tha_Astro_1	6.73203174131385	10.0961115806914	0	0
Tha_Oligo_1	1.33338145273201	-5.82367344204418	2.43222783387641	0
Tha_OPC	-3.73171432954796	8.30945138629444	0	1.93013463248108
Tha_Astro_1	8.57788697736732	8.24310235675343	0	0
Tha_Oligo_1	-0.0605620209647033	-3.02608342472545	1.62138413570584	0
Tha_Oligo_2	2.31046430128089	1.95949392016896	1.04515095683216	0
Tha_Astro_1	6.6752456809806	9.40039281543263	0	0
Tha_Astro_1	8.95040837781898	8.13562230762013	0	0
[truncated: 146,783 more rows]
