# Supplementary material for: Disturbances of paraventricular thalamic nucleus neurons in bipolar disorder revealed by single-nucleus analysis
Source: Nat Commun. 2026 Jan 7;17:1338. doi: 10.1038/s41467-025-68094-5 (PMC12873406; doi:10.1038/s41467-025-68094-5)
Supplement: Supplementary file 6 — Source Data [file 41467_2025_68094_MOESM6_ESM.zip › SourceData/Figure3b_left.txt]

cluster	Dx	count	adj.count
Tha_OPC	Case	34130	32506.51874
Tha_Oligo_1	Case	30350	28906.32417
Tha_Micro_1	Case	19132	18221.9372
Tha_Oligo_2	Case	21034	20033.46368
Tha_InN_1	Case	17114	16299.92856
Tha_Astro_1	Case	20362	19393.42908
Tha_ExN_PVALB_1	Case	13856	13196.90371
Tha_InN_2	Case	14865	14157.90803
Tha_Oligo_3	Case	12803	12193.99237
Tha_Astro_2	Case	9843	9374.792382
Tha_Astro_3	Case	6199	5904.128617
Tha_Micro_2	Case	4495	4281.183761
Tha_ExN_CALB	Case	3345	3185.886469
Tha_ExN_PVALB_2	Case	2465	2347.745933
Tha_OPC	Control	32780	32780
Tha_Oligo_1	Control	20218	20218
Tha_Micro_1	Control	19781	19781
Tha_Oligo_2	Control	14204	14204
Tha_InN_1	Control	19373	19373
Tha_Astro_1	Control	16135	16135
Tha_ExN_PVALB_1	Control	20645	20645
Tha_InN_2	Control	16283	16283
Tha_Oligo_3	Control	11367	11367
Tha_Astro_2	Control	8316	8316
Tha_Astro_3	Control	5113	5113
Tha_Micro_2	Control	5156	5156
Tha_ExN_CALB	Control	6910	6910
Tha_ExN_PVALB_2	Control	3723	3723
