# Supplementary material for: Disturbances of paraventricular thalamic nucleus neurons in bipolar disorder revealed by single-nucleus analysis
Source: Nat Commun. 2026 Jan 7;17:1338. doi: 10.1038/s41467-025-68094-5 (PMC12873406; doi:10.1038/s41467-025-68094-5)
Supplement: Supplementary file 6 — Source Data [file 41467_2025_68094_MOESM6_ESM.zip › SourceData/Figure3b_right_S3d.txt]

cluster	Class	category	alpha	Nuclei	case	control	raw.fc	ln.fc	estimate.fc	std.error	z.value	p.value	log2.fc
Astro	Astro	major	0.1	65971	36410	29561	1.231690403	0.285381697	1.330269692	0.144286192	1.977886407	0.047941523	0.411718759
Excit	Excit	major	0.1	50945	19666	31279	0.62872854	-0.578912307	0.560507695	0.169260783	-3.420238863	0.000625662	-0.835193914
Inhib	Inhib	major	0.1	67631	31976	35655	0.896816716	-0.230392265	0.794221996	0.121623958	-1.894300008	0.0581852	-0.332385778
Micro	Micro	major	0.1	48563	23628	24935	0.947583718	-0.278687666	0.756776233	0.009865217	-28.24952114	1.44E-175	-0.402061314
Oligo	Oligo	major	0.1	109980	64191	45789	1.401886916	0.396248348	1.486238377	0.177065016	2.237869211	0.025229585	0.571665527
OPC	OPC	major	0.1	66910	34130	32780	1.041183649	-0.025213788	0.975101425	0.076299688	-0.330457291	0.741054458	-0.036375807
Tha_OPC	OPC	sub	1	66910	34130	32780	1.041183649	-0.025213788	0.975101425	0.076299688	-0.330457291	0.741054458	-0.036375807
Tha_Oligo_1	Oligo	sub	1	50568	30350	20218	1.5011376	0.458342525	1.581450596	0.175385134	2.613348775	0.008965975	0.661248487
Tha_Micro_1	Micro	sub	1	38913	19132	19781	0.967190739	-0.262693572	0.768977498	0.011028505	-23.81950916	2.10E-125	-0.378986713
Tha_Oligo_2	Oligo	sub	1	35238	21034	14204	1.480850465	0.442325662	1.556322493	0.213657586	2.070254895	0.038428481	0.638141039
Tha_InN_1	Inhib	sub	1	36487	17114	19373	0.883394415	-0.234425691	0.791025012	0.121963289	-1.922100439	0.054593121	-0.338204782
Tha_Astro_1	Astro	sub	1	36497	20362	16135	1.261977068	0.316460953	1.372262658	0.160441237	1.972441489	0.04855923	0.456556647
Tha_ExN_PVALB_1	Excit	sub	1	34501	13856	20645	0.671155243	-0.52454239	0.591826128	0.213990092	-2.45124616	0.014236256	-0.756754705
Tha_InN_2	Inhib	sub	1	31148	14865	16283	0.91291531	-0.226557853	0.797273217	0.129450638	-1.750148598	0.080092676	-0.32685389
Tha_Oligo_3	Oligo	sub	1	24170	12803	11367	1.126330606	0.198041359	1.21901281	0.166868025	1.186814309	0.235300874	0.285713287
Tha_Astro_2	Astro	sub	1	18159	9843	8316	1.183621934	0.220562198	1.24677747	0.146265984	1.507952787	0.131566611	0.31820399
Tha_Astro_3	Astro	sub	1	11312	6199	5113	1.212399765	0.283216979	1.327393148	0.157851769	1.794195786	0.072781925	0.408595732
Tha_Micro_2	Micro	sub	1	9651	4495	5156	0.871799845	-0.402019331	0.668967814	0.229697977	-1.750208411	0.080082358	-0.579991295
Tha_ExN_CALB	Excit	sub	1	10255	3345	6910	0.484081042	-0.733974524	0.479997433	0.208827816	-3.514735432	0.000440192	-1.058901406
Tha_ExN_PVALB_2	Excit	sub	1	6188	2465	3723	0.662100457	-0.623810445	0.53589853	0.267788432	-2.329489888	0.019833128	-0.899968235
