# Supplementary material for: Disturbances of paraventricular thalamic nucleus neurons in bipolar disorder revealed by single-nucleus analysis
Source: Nat Commun. 2026 Jan 7;17:1338. doi: 10.1038/s41467-025-68094-5 (PMC12873406; doi:10.1038/s41467-025-68094-5)
Supplement: Supplementary file 6 — Source Data [file 41467_2025_68094_MOESM6_ESM.zip › SourceData/Figure3c.txt]

sampleID	snRNA-seq	Dx	Batch	ROI_mm2	Excit_VGLUT2_count	Oligo_SOX10_count	Excit_per_100mm2	Oligo_per_100mm2
BD02	yes	BD	B	79.29271305	14	13781	18	17380
BD04	yes	BD	B	186.5694535	1762	65258	944	34978
BD08	yes	BD	B	64.95660453	2008	29507	3091	45426
BD09	yes	BD	B	258.5174094	2422	94874	937	36699
BD10	yes	BD	B	135.7703315	4103	18655	3022	13740
BD11	yes	BD	B	67.98421249	1374	21468	2021	31578
BD12	yes	BD	B	134.5280587	3354	43675	2493	32465
BD13	yes	BD	A	175.4423916	27013	55575	15397	31677
BD14	yes	BD	A	155.5431158	32903	55718	21154	35822
BD15	yes	BD	A	110.6814071	9869	47950	8917	43323
BD16	yes	BD	A	135.7980432	22711	62584	16724	46086
BD17	yes	BD	A	133.4158615	8889	62508	6663	46852
BD18	yes	BD	A	142.4649238	15722	61473	11036	43150
BD19	yes	BD	A	120.1107751	17650	55724	14695	46394
BD21	yes	BD	A	149.4885005	26890	63733	17988	42634
BD22	no	BD	B	151.1683945	634	35418	419	23430
BD23	no	BD	A	136.4625582	32045	63681	23483	46666
BD24	no	BD	A	155.7350595	36823	69519	23645	44639
BD25	no	BD	A	104.6342486	5563	29007	5317	27722
CT01	yes	Control	B	158.5243403	8511	34562	5369	21802
CT02	yes	Control	B	130.9540261	2345	53166	1791	40599
CT03	yes	Control	B	119.4805528	4530	37237	3791	31166
CT04	yes	Control	B	135.7687321	4601	46565	3389	34297
CT05	yes	Control	B	114.798705	6532	39843	5690	34707
CT06	yes	Control	A	116.0763816	9713	34806	8368	29985
CT07	yes	Control	A	179.0462658	46908	67181	26199	37522
CT08	yes	Control	A	135.1528737	22104	42908	16355	31748
CT09	yes	Control	A	170.482698	18196	68284	10673	40053
CT10	yes	Control	A	129.1201718	32206	65187	24943	50486
CT12	yes	Control	A	145.4841864	24174	78003	16616	53616
CT13	yes	Control	A	74.68165582	26632	36802	35661	49279
CT17	yes	Control	A	87.81870812	37501	42207	42703	48062
CT22	no	Control	B	185.4021403	17735	70316	9566	37926
CT23	no	Control	B	88.87715546	5500	30653	6188	34489
CT24	no	Control	A	131.0560471	11682	56148	8914	42843
CT25	no	Control	A	148.0715554	17804	65936	12024	44530
