# Supplementary material for: Disturbances of paraventricular thalamic nucleus neurons in bipolar disorder revealed by single-nucleus analysis
Source: Nat Commun. 2026 Jan 7;17:1338. doi: 10.1038/s41467-025-68094-5 (PMC12873406; doi:10.1038/s41467-025-68094-5)
Supplement: Supplementary file 6 — Source Data [file 41467_2025_68094_MOESM6_ESM.zip › SourceData/Figure3e.txt]

cluster	Direction	DEG.count	DEGGO.count
Tha_OPC	Up	0	0
Tha_Oligo_1	Up	0	0
Tha_Micro_1	Up	0	0
Tha_Oligo_2	Up	1	0
Tha_InN_1	Up	0	0
Tha_Astro_1	Up	0	0
Tha_ExN_PVALB_1	Up	16	9
Tha_InN_2	Up	0	0
Tha_Oligo_3	Up	2	0
Tha_Astro_2	Up	0	0
Tha_Astro_3	Up	0	0
Tha_Micro_2	Up	0	0
Tha_ExN_CALB	Up	43	58
Tha_ExIn	Up	2	0
Tha_ExN_PVALB_2	Up	3	0
Tha_OPC	Down	6	0
Tha_Oligo_1	Down	0	0
Tha_Micro_1	Down	10	5
Tha_Oligo_2	Down	7	0
Tha_InN_1	Down	0	0
Tha_Astro_1	Down	0	0
Tha_ExN_PVALB_1	Down	2	0
Tha_InN_2	Down	0	0
Tha_Oligo_3	Down	9	0
Tha_Astro_2	Down	0	0
Tha_Astro_3	Down	0	0
Tha_Micro_2	Down	0	0
Tha_ExN_CALB	Down	22	24
Tha_ExIn	Down	0	0
Tha_ExN_PVALB_2	Down	0	0
