# Supplementary material for: Disturbances of paraventricular thalamic nucleus neurons in bipolar disorder revealed by single-nucleus analysis
Source: Nat Commun. 2026 Jan 7;17:1338. doi: 10.1038/s41467-025-68094-5 (PMC12873406; doi:10.1038/s41467-025-68094-5)
Supplement: Supplementary file 6 — Source Data [file 41467_2025_68094_MOESM6_ESM.zip › SourceData/Figure3f.txt]

Direction	Cluster	ONTOLOGY	ID	Description	GeneRatio	BgRatio	pvalue	p.adjust	qvalue	Count	FC	robustness	geneID
DOWN	Tha_ExN_CALB	CC	GO:1990351	transporter complex	8/64	421/19886	5.92E-05	0.000549033	0.00039083	8	5.904394299	0.839105339	KCNQ3/CACNA1C/SHISA9/PDE4D/KCNC2/KCND2/GRIN2A/KCNB2
DOWN	Tha_ExN_CALB	CC	GO:0034702	monoatomic ion channel complex	8/64	300/19886	5.20E-06	0.000103215	7.35E-05	8	8.285833333	0.777777778	KCNQ3/CACNA1C/SHISA9/PDE4D/KCNC2/KCND2/GRIN2A/KCNB2
DOWN	Tha_ExN_CALB	CC	GO:0044304	main axon	4/64	67/19886	6.42E-05	0.000557915	0.000397153	4	18.55037313	0.767676768	KCNQ3/LRRC7/KCNC2/ROBO2
DOWN	Tha_ExN_CALB	BP	GO:0050804	modulation of chemical synaptic transmission	13/62	489/18870	5.29E-09	3.19E-06	2.56E-06	13	8.091232931	0.727272727	KCNQ3/SHISA9/CUX2/CNTN4/CNTNAP4/SLC8A3/DLGAP4/DGKI/GRIN2A/RIMS1/GRM5/NRXN1/TMEM108
DOWN	Tha_ExN_CALB	BP	GO:0099177	regulation of trans-synaptic signaling	13/62	490/18870	5.42E-09	3.19E-06	2.56E-06	13	8.074720211	0.727272727	KCNQ3/SHISA9/CUX2/CNTN4/CNTNAP4/SLC8A3/DLGAP4/DGKI/GRIN2A/RIMS1/GRM5/NRXN1/TMEM108
DOWN	Tha_ExN_CALB	BP	GO:0034765	regulation of monoatomic ion transmembrane transport	9/62	454/18870	1.63E-05	0.001203189	0.000963325	9	6.033465966	0.721500722	KCNQ3/CACNA1C/PDE4D/KCNC2/KCND2/DMD/GRIN2A/KCNB2/GRM5
DOWN	Tha_ExN_CALB	BP	GO:0031346	positive regulation of cell projection organization	7/62	355/18870	0.000158962	0.006457146	0.005169871	7	6.001363017	0.716450216	ROBO1/LRRC7/CUX2/AUTS2/ROBO2/TOX/EFNA5
DOWN	Tha_ExN_CALB	CC	GO:0097060	synaptic membrane	13/64	393/19886	3.04E-10	4.22E-08	3.01E-08	13	10.27822837	0.670995671	LRRC7/CACNA1C/SHISA9/KCNC2/CNTNAP4/CNTN5/KCND2/DMD/DGKI/GRIN2A/RIMS1/GRM5/NRXN1
DOWN	Tha_ExN_CALB	BP	GO:0010975	regulation of neuron projection development	7/62	453/18870	0.000690592	0.015349391	0.012289388	7	4.703054903	0.655122655	ROBO1/LRRC7/CUX2/CTNNA2/ROBO2/TOX/EFNA5
DOWN	Tha_ExN_CALB	CC	GO:0099572	postsynaptic specialization	12/64	346/19886	9.29E-10	6.45E-08	4.59E-08	12	10.77637283	0.647186147	LRRC7/CACNA1C/SHISA9/KCND2/SLC8A3/CTNND2/DLGAP4/DGKI/GRIN2A/KALRN/GRM5/TMEM108
DOWN	Tha_ExN_CALB	BP	GO:0019932	second-messenger-mediated signaling	8/62	310/18870	7.59E-06	0.000744625	0.000596179	8	7.854318418	0.636363636	PDE10A/CACNA1C/PTPRJ/PDE4D/KCNC2/DMD/GRIN2A/GRM5
DOWN	Tha_ExN_CALB	BP	GO:0034329	cell junction assembly	8/62	446/18870	0.000101088	0.005412804	0.004333726	8	5.459279618	0.604617605	PTPRJ/CUX2/CNTN5/ROBO2/CTNND2/PRKCH/EFNA5/NRXN1
DOWN	Tha_ExN_CALB	CC	GO:0043204	perikaryon	6/64	149/19886	8.38E-06	0.000145659	0.000103688	6	12.51216443	0.591630592	CACNA1C/KCNC2/KCND2/SLC8A3/CTNND2/KCNB2
DOWN	Tha_ExN_CALB	CC	GO:0031256	leading edge membrane	4/64	179/19886	0.0026487	0.0136359	0.009706737	4	6.943435754	0.585858586	SHISA9/PTPRJ/KCNC2/ROBO2
DOWN	Tha_ExN_CALB	CC	GO:0031252	cell leading edge	5/64	423/19886	0.011610564	0.040346711	0.02872087	5	3.672798463	0.556277056	SHISA9/PTPRJ/KCNC2/ROBO2/ARHGAP18
DOWN	Tha_ExN_CALB	MF	GO:0098632	cell-cell adhesion mediator activity	3/60	52/18496	0.000640536	0.011968061	0.009913148	3	17.78461538	0.545454545	GLDN/CNTN4/CNTN5
DOWN	Tha_ExN_CALB	MF	GO:0008013	beta-catenin binding	5/60	85/18496	8.15E-06	0.001491242	0.001235196	5	18.13333333	0.53030303	PTPRJ/CTNNA2/CTNND2/RORA/RNF220
DOWN	Tha_ExN_CALB	BP	GO:0050808	synapse organization	11/62	483/18870	4.32E-07	7.26E-05	5.81E-05	11	6.931476658	0.52958153	CUX2/CTNNA2/CNTN5/ROBO2/SLC8A3/CTNND2/EFNA5/GRM5/NRXN1/SEZ6L/TMEM108
DOWN	Tha_ExN_CALB	BP	GO:1901888	regulation of cell junction assembly	6/62	213/18870	7.00E-05	0.003925877	0.003143228	6	8.573375738	0.525252525	PTPRJ/CUX2/ROBO2/PRKCH/EFNA5/NRXN1
DOWN	Tha_ExN_CALB	BP	GO:0008038	neuron recognition	3/62	45/18870	0.00043439	0.011900265	0.009527868	3	20.29032258	0.525252525	ROBO1/CNTN4/ROBO2
DOWN	Tha_ExN_CALB	BP	GO:0050769	positive regulation of neurogenesis	6/62	242/18870	0.000141039	0.006068487	0.004858694	6	7.545987737	0.523088023	ROBO1/CUX2/ROBO2/PRKCH/EFNA5/GRM5
DOWN	Tha_ExN_CALB	BP	GO:0051962	positive regulation of nervous system development	7/62	290/18870	4.50E-05	0.002787428	0.002231736	7	7.346496107	0.502164502	ROBO1/CUX2/ROBO2/PRKCH/EFNA5/GRM5/NRXN1
DOWN	Tha_ExN_CALB	CC	GO:0008076	voltage-gated potassium channel complex	4/64	79/19886	0.000122305	0.000894755	0.000636933	4	15.73259494	0.468253968	KCNQ3/KCNC2/KCND2/KCNB2
DOWN	Tha_ExN_CALB	BP	GO:0070588	calcium ion transmembrane transport	5/62	352/18870	0.005955164	0.054381267	0.043540001	5	4.323222141	0.448051948	CACNA1C/PDE4D/SLC8A3/DMD/GRIN2A
DOWN	Tha_ExN_CALB	CC	GO:0005912	adherens junction	4/64	188/19886	0.003159518	0.015684751	0.011165214	4	6.611037234	0.445887446	LRRC7/CTNNA2/CTNND2/EFNA5
DOWN	Tha_ExN_CALB	BP	GO:0055074	calcium ion homeostasis	5/62	331/18870	0.004605191	0.049298362	0.039470407	5	4.597505116	0.441558442	CACNA1C/PDE4D/SLC8A3/DMD/GRM5
DOWN	Tha_ExN_CALB	BP	GO:0007416	synapse assembly	5/62	200/18870	0.00050435	0.013202765	0.010570706	5	7.608870968	0.435064935	CUX2/CNTN5/ROBO2/EFNA5/NRXN1
DOWN	Tha_ExN_CALB	BP	GO:0050807	regulation of synapse organization	5/62	244/18870	0.001232151	0.02379465	0.019051029	5	6.236779482	0.435064935	CUX2/CTNNA2/ROBO2/EFNA5/NRXN1
DOWN	Tha_ExN_CALB	BP	GO:0050803	regulation of synapse structure or activity	5/62	250/18870	0.001371925	0.024486778	0.019605177	5	6.087096774	0.435064935	CUX2/CTNNA2/ROBO2/EFNA5/NRXN1
DOWN	Tha_ExN_CALB	BP	GO:0071805	potassium ion transmembrane transport	4/62	217/18870	0.005637466	0.053952341	0.043196584	4	5.610227442	0.425685426	KCNQ3/KCNC2/KCND2/KCNB2
DOWN	Tha_ExN_CALB	BP	GO:0052652	cyclic purine nucleotide metabolic process	3/62	40/18870	0.000306006	0.009742571	0.007800325	3	22.8266129	0.424242424	PDE10A/PDE4D/RORA
DOWN	Tha_ExN_CALB	BP	GO:0009187	cyclic nucleotide metabolic process	3/62	41/18870	0.000329393	0.00994937	0.007965897	3	22.26986625	0.424242424	PDE10A/PDE4D/RORA
DOWN	Tha_ExN_CALB	CC	GO:0032589	neuron projection membrane	3/64	60/19886	0.000954497	0.00552813	0.003935208	3	15.5359375	0.424242424	SHISA9/KCNC2/ROBO2
DOWN	Tha_ExN_CALB	BP	GO:0048511	rhythmic process	5/62	296/18870	0.002863577	0.03968581	0.031774181	5	5.141129032	0.388167388	FSHR/ROBO2/KCND2/RORA/ENOX1
DOWN	Tha_ExN_CALB	BP	GO:0008016	regulation of heart contraction	6/62	208/18870	6.14E-05	0.003614106	0.00289361	6	8.779466501	0.385281385	CACNA1C/PDE4D/KCND2/SLC8A3/DMD/CELF2
DOWN	Tha_ExN_CALB	BP	GO:0010720	positive regulation of cell development	7/62	444/18870	0.000613466	0.014255773	0.01141379	7	4.798387097	0.368686869	ROBO1/CUX2/ROBO2/TOX/PRKCH/EFNA5/GRM5
DOWN	Tha_ExN_CALB	BP	GO:0042391	regulation of membrane potential	12/62	440/18870	1.67E-08	4.93E-06	3.95E-06	12	8.30058651	0.365800866	KCNQ3/CACNA1C/CUX2/KCNC2/KCND2/SLC8A3/DMD/GRIN2A/RIMS1/GRM5/NRXN1/TMEM108
DOWN	Tha_ExN_CALB	BP	GO:0010880	regulation of release of sequestered calcium ion into cytosol by sarcoplasmic reticulum	3/62	31/18870	0.000142183	0.006068487	0.004858694	3	29.45369407	0.363636364	CACNA1C/PDE4D/DMD
DOWN	Tha_ExN_CALB	BP	GO:0070296	sarcoplasmic reticulum calcium ion transport	3/62	43/18870	0.000379558	0.01117797	0.008949568	3	21.23405851	0.363636364	CACNA1C/PDE4D/DMD
DOWN	Tha_ExN_CALB	BP	GO:0055117	regulation of cardiac muscle contraction	3/62	78/18870	0.002156365	0.034797238	0.027860178	3	11.70595533	0.363636364	CACNA1C/PDE4D/DMD
DOWN	Tha_ExN_CALB	MF	GO:0005244	voltage-gated monoatomic ion channel activity	6/60	200/18496	4.57E-05	0.00278623	0.002307835	6	9.248	0.357864358	KCNQ3/CACNA1C/KCNC2/KCND2/GRIN2A/KCNB2
DOWN	Tha_ExN_CALB	MF	GO:0022832	voltage-gated channel activity	6/60	200/18496	4.57E-05	0.00278623	0.002307835	6	9.248	0.357864358	KCNQ3/CACNA1C/KCNC2/KCND2/GRIN2A/KCNB2
DOWN	Tha_ExN_CALB	MF	GO:0046873	metal ion transmembrane transporter activity	7/60	441/18496	0.000542288	0.011968061	0.009913148	7	4.893121693	0.354256854	KCNQ3/CACNA1C/KCNC2/KCND2/SLC8A3/GRIN2A/KCNB2
DOWN	Tha_ExN_CALB	CC	GO:0043197	dendritic spine	6/64	174/19886	2.03E-05	0.000273242	0.000194508	6	10.71443966	0.322510823	SHISA9/KCND2/SLC8A3/DGKI/GRIN2A/GRM5
DOWN	Tha_ExN_CALB	CC	GO:0044309	neuron spine	6/64	176/19886	2.16E-05	0.000273242	0.000194508	6	10.59268466	0.322510823	SHISA9/KCND2/SLC8A3/DGKI/GRIN2A/GRM5
DOWN	Tha_ExN_CALB	BP	GO:0032970	regulation of actin filament-based process	6/62	379/18870	0.001503558	0.026046923	0.020854297	6	4.818282407	0.279220779	CACNA1C/PDE4D/CTNNA2/EFNA5/AKAP13/ARHGAP18
DOWN	Tha_ExN_CALB	CC	GO:0098982	GABA-ergic synapse	4/64	79/19886	0.000122305	0.000894755	0.000636933	4	15.73259494	0.273448773	KCNC2/CNTN5/KCND2/EFNA5
DOWN	Tha_ExN_CALB	BP	GO:0031644	regulation of nervous system process	7/62	119/18870	1.23E-07	2.41E-05	1.93E-05	7	17.90322581	0.272727273	CUX2/SLC8A3/DLGAP4/GRIN2A/RIMS1/NRXN1/TMEM108
DOWN	Tha_ExN_CALB	BP	GO:0042551	neuron maturation	3/62	48/18870	0.000525774	0.013464386	0.010780172	3	19.02217742	0.272727273	KCNQ3/GLDN/ANKS1A
DOWN	Tha_ExN_CALB	CC	GO:0098984	neuron to neuron synapse	11/64	362/19886	1.96E-08	9.09E-07	6.47E-07	11	9.441729972	0.251082251	LRRC7/CACNA1C/SHISA9/SLC8A3/CTNND2/DGKI/SYT9/GRIN2A/KALRN/GRM5/TMEM108
DOWN	Tha_ExN_CALB	BP	GO:0006936	muscle contraction	6/62	351/18870	0.001015254	0.020620167	0.0165094	6	5.202646816	0.243145743	CACNA1C/PDE4D/KCND2/SLC8A3/DMD/KCNB2
DOWN	Tha_ExN_CALB	BP	GO:0006874	intracellular calcium ion homeostasis	5/62	308/18870	0.003394512	0.043464506	0.034799569	5	4.940825304	0.228715729	CACNA1C/PDE4D/SLC8A3/DMD/GRM5
DOWN	Tha_ExN_CALB	BP	GO:0050905	neuromuscular process	5/62	163/18870	0.000196696	0.007585552	0.006073322	5	9.336037997	0.227272727	CTNNA2/SLC8A3/DMD/GRIN2A/NRXN1
DOWN	Tha_ExN_CALB	CC	GO:0044306	neuron projection terminus	3/64	129/19886	0.008330325	0.031295006	0.022277399	3	7.226017442	0.227272727	KCNC2/SLC8A3/DMD
DOWN	Tha_ExN_CALB	CC	GO:0042383	sarcolemma	3/64	141/19886	0.010607321	0.037805582	0.026911963	3	6.611037234	0.227272727	CACNA1C/SLC8A3/DMD
DOWN	Tha_ExN_CALB	BP	GO:0010469	regulation of signaling receptor activity	3/62	110/18870	0.005679194	0.053952341	0.043196584	3	8.30058651	0.181818182	SHISA9/PDE4D/DLGAP4
DOWN	Tha_ExN_CALB	BP	GO:0003015	heart process	7/62	255/18870	1.98E-05	0.001370817	0.001097535	7	8.35483871	0.163780664	CACNA1C/PDE4D/KCND2/SLC8A3/DMD/CELF2/AKAP13
DOWN	Tha_ExN_CALB	BP	GO:0098815	modulation of excitatory postsynaptic potential	6/62	49/18870	1.23E-08	4.83E-06	3.87E-06	6	37.26793943	0.151515152	CUX2/SLC8A3/GRIN2A/RIMS1/NRXN1/TMEM108
DOWN	Tha_ExN_CALB	CC	GO:0098978	glutamatergic synapse	6/64	407/19886	0.001952173	0.01085408	0.007726494	6	4.580620393	0.149350649	SHISA9/KCND2/DLGAP4/GRIN2A/GRM5/CADPS
DOWN	Tha_ExN_CALB	BP	GO:0007411	axon guidance	7/62	233/18870	1.10E-05	0.000928967	0.000743771	7	9.143707601	0.134920635	ROBO1/CNTN4/CNTN5/ROBO2/KALRN/EFNA5/NRXN1
DOWN	Tha_ExN_CALB	BP	GO:0097485	neuron projection guidance	7/62	233/18870	1.10E-05	0.000928967	0.000743771	7	9.143707601	0.134920635	ROBO1/CNTN4/CNTN5/ROBO2/KALRN/EFNA5/NRXN1
DOWN	Tha_ExN_CALB	BP	GO:0006937	regulation of muscle contraction	5/62	170/18870	0.000239107	0.00815677	0.006530664	5	8.951612903	0.106060606	CACNA1C/PDE4D/SLC8A3/DMD/KCNB2
DOWN	Tha_ExN_CALB	CC	GO:0032809	neuronal cell body membrane	3/64	29/19886	0.000109428	0.000894737	0.00063692	3	32.14331897	0.106060606	KCNC2/KCND2/KCNB2
DOWN	Tha_ExN_CALB	BP	GO:0048013	ephrin receptor signaling pathway	3/62	51/18870	0.000628631	0.014255773	0.01141379	3	17.90322581	0.090909091	ANKS1A/KALRN/EFNA5
DOWN	Tha_ExN_CALB	BP	GO:0021700	developmental maturation	5/62	330/18870	0.004546943	0.049298362	0.039470407	5	4.61143695	0.084415584	KCNQ3/GLDN/ANKS1A/NRXN1/SEZ6L
DOWN	Tha_ExN_CALB	BP	GO:0050919	negative chemotaxis	3/62	47/18870	0.000494066	0.013202765	0.010570706	3	19.4269046	0.075036075	ROBO1/ROBO2/EFNA5
DOWN	Tha_ExN_CALB	BP	GO:0035249	synaptic transmission, glutamatergic	5/62	111/18870	3.19E-05	0.002085837	0.001670012	5	13.70967742	0.071428571	DGKI/GRIN2A/NR3C1/GRM5/NRXN1
DOWN	Tha_ExN_CALB	BP	GO:0035418	protein localization to synapse	3/62	78/18870	0.002156365	0.034797238	0.027860178	3	11.70595533	0.060606061	LRRC7/GRIN2A/NRXN1
DOWN	Tha_ExN_CALB	CC	GO:0008021	synaptic vesicle	4/64	213/19886	0.004923231	0.023597553	0.016797955	4	5.835093897	0.060606061	TMEM163/DGKI/SYT9/GRIN2A
DOWN	Tha_ExN_CALB	BP	GO:0007612	learning	5/62	150/18870	0.000133391	0.006068487	0.004858694	5	10.14516129	0.051948052	SLC8A3/ATXN1/GRIN2A/GRM5/NRXN1
DOWN	Tha_ExN_CALB	BP	GO:0007269	neurotransmitter secretion	4/62	144/18870	0.001287344	0.023940049	0.019167441	4	8.454301075	0.045454545	SYT9/RIMS1/NRXN1/CADPS
DOWN	Tha_ExN_CALB	BP	GO:0099643	signal release from synapse	4/62	144/18870	0.001287344	0.023940049	0.019167441	4	8.454301075	0.045454545	SYT9/RIMS1/NRXN1/CADPS
DOWN	Tha_ExN_CALB	BP	GO:0017156	calcium-ion regulated exocytosis	3/62	66/18870	0.001333825	0.024173012	0.019353962	3	13.83431085	0.045454545	SYT9/RIMS1/CADPS
DOWN	Tha_ExN_CALB	BP	GO:0001505	regulation of neurotransmitter levels	4/62	188/18870	0.003393201	0.043464506	0.034799569	4	6.475634866	0.045454545	SYT9/RIMS1/NRXN1/CADPS
DOWN	Tha_ExN_CALB	BP	GO:0006836	neurotransmitter transport	4/62	207/18870	0.004776244	0.050235851	0.040221001	4	5.881252922	0.045454545	SYT9/RIMS1/NRXN1/CADPS
DOWN	Tha_ExN_CALB	BP	GO:0050772	positive regulation of axonogenesis	3/62	78/18870	0.002156365	0.034797238	0.027860178	3	11.70595533	0.03030303	ROBO1/ROBO2/EFNA5
DOWN	Tha_ExN_CALB	MF	GO:0030695	GTPase regulator activity	6/60	486/18496	0.004815297	0.040054512	0.033177163	6	3.805761317	0.02958153	RASAL2/PLEKHG1/RIMS1/KALRN/AKAP13/ARHGAP18
DOWN	Tha_ExN_CALB	MF	GO:0060589	nucleoside-triphosphatase regulator activity	6/60	486/18496	0.004815297	0.040054512	0.033177163	6	3.805761317	0.02958153	RASAL2/PLEKHG1/RIMS1/KALRN/AKAP13/ARHGAP18
DOWN	Tha_ExN_CALB	BP	GO:0097484	dendrite extension	3/62	37/18870	0.000242349	0.00815677	0.006530664	3	24.67741935	0.001443001	AUTS2/RIMS1/TMEM108
UP	Tha_ExN_CALB	BP	GO:0050804	modulation of chemical synaptic transmission	25/151	489/18870	1.36E-13	1.46E-10	1.23E-10	25	6.388900175	1	RTN4/NEFL/GRID2/SYT4/MAP1B/YWHAH/SNCG/PREPL/MAP1A/GRIA3/CALB2/PRNP/SYP/STXBP1/MEF2C/GUCY1B1/INA/HMGCR/CALB1/ARF1/CAMK2B/NCDN/GRIN1/SYT11/DNM1
UP	Tha_ExN_CALB	BP	GO:0099177	regulation of trans-synaptic signaling	25/151	490/18870	1.42E-13	1.46E-10	1.23E-10	25	6.375861603	1	RTN4/NEFL/GRID2/SYT4/MAP1B/YWHAH/SNCG/PREPL/MAP1A/GRIA3/CALB2/PRNP/SYP/STXBP1/MEF2C/GUCY1B1/INA/HMGCR/CALB1/ARF1/CAMK2B/NCDN/GRIN1/SYT11/DNM1
UP	Tha_ExN_CALB	CC	GO:0098978	glutamatergic synapse	16/154	407/19886	1.15E-07	4.91E-06	3.25E-06	16	5.076358531	1	SV2A/RTN4/GRID2/SYT4/YWHAH/PRKAR1A/TIAM1/FXYD6/STXBP1/PTPRT/GUCY1B1/CALB1/RAB11A/PURA/DNM1/HCN1
UP	Tha_ExN_CALB	BP	GO:0086064	cell communication by electrical coupling involved in cardiac conduction	5/151	25/18870	1.43E-06	0.000268469	0.000225394	5	24.99337748	0.976911977	CALM1/ATP1B1/CALM3/ATP1A1/ATP1A3
UP	Tha_ExN_CALB	BP	GO:0010644	cell communication by electrical coupling	5/151	32/18870	5.19E-06	0.000486326	0.000408296	5	19.52607616	0.976911977	CALM1/ATP1B1/CALM3/ATP1A1/ATP1A3
UP	Tha_ExN_CALB	CC	GO:1990351	transporter complex	16/154	421/19886	1.82E-07	5.44E-06	3.60E-06	16	4.907548508	0.976911977	GRID2/CALM1/ATP1B1/CALM3/GRIA3/UQCRB/ATP1A1/SLC17A6/UQCRH/SCN2B/ATP6V1G1/ATP1A3/SCN3B/GRIN1/HCN1/GABRG2
UP	Tha_ExN_CALB	BP	GO:0032411	positive regulation of transporter activity	5/151	94/18870	0.000951165	0.021068822	0.017688337	5	6.647174863	0.974025974	CALM1/ATP1B1/CALM3/TCAF1/SYNGR3
UP	Tha_ExN_CALB	CC	GO:1902495	transmembrane transporter complex	16/154	394/19886	7.38E-08	3.68E-06	2.43E-06	16	5.243852594	0.971139971	GRID2/CALM1/ATP1B1/CALM3/GRIA3/UQCRB/ATP1A1/SLC17A6/UQCRH/SCN2B/ATP6V1G1/ATP1A3/SCN3B/GRIN1/HCN1/GABRG2
UP	Tha_ExN_CALB	BP	GO:0140115	export across plasma membrane	5/151	82/18870	0.000510481	0.014021216	0.011771517	5	7.61993216	0.968253968	CALM1/ATP1B1/CALM3/ATP1A1/ATP1A3
UP	Tha_ExN_CALB	BP	GO:0010882	regulation of cardiac muscle contraction by calcium ion signaling	3/151	26/18870	0.001140966	0.023503891	0.019732699	3	14.41925624	0.968253968	CALM1/ATP1B1/CALM3
UP	Tha_ExN_CALB	BP	GO:0032409	regulation of transporter activity	12/151	271/18870	1.93E-06	0.000271237	0.000227717	12	5.533589111	0.958874459	CALM1/ATP1B1/CALM3/YWHAH/PRNP/TCAF1/FXYD6/NDFIP1/MEF2C/SYNGR3/SCN2B/SCN3B
UP	Tha_ExN_CALB	CC	GO:0014069	postsynaptic density	14/154	315/19886	1.69E-07	5.44E-06	3.60E-06	14	5.739105339	0.939393939	RTN4/GRID2/CAMK2N1/MAP1B/GRIA3/PRNP/PJA2/TIAM1/NSF/ATP1A1/PTPRT/ARF1/GRIN1/SYT11
UP	Tha_ExN_CALB	BP	GO:0031400	negative regulation of protein modification process	17/151	437/18870	8.24E-08	2.83E-05	2.38E-05	17	4.861412096	0.909090909	CALM1/BEX1/CALM3/UCHL1/THY1/YWHAB/CAMK2N1/PRNP/TERF2IP/BEX3/PRKAR1A/BEX2/DNAJA1/BEX4/PTPRT/INPP5F/FKBP8
UP	Tha_ExN_CALB	CC	GO:0043025	neuronal cell body	21/154	489/19886	2.08E-10	6.21E-08	4.11E-08	21	5.545454545	0.906204906	SV2A/UCHL1/THY1/TUBB3/SYT4/SEZ6L2/MAP1B/SNCG/MAP1A/OLFM1/TIAM1/SLC12A5/ENO2/INPP5F/PGRMC1/CALB1/NCDN/ATP1A3/SYT11/PURA/PDE1A
UP	Tha_ExN_CALB	CC	GO:0005874	microtubule	17/154	467/19886	1.36E-07	5.07E-06	3.36E-06	17	4.700659084	0.906204906	TUBA1B/CALM1/CALM3/TUBB3/MAP1B/MAP1A/KLC1/DYNC1H1/TIAM1/BEX4/STMN1/KIF1A/KIF3A/EML6/DYNLL1/RAB11A/DNM1
UP	Tha_ExN_CALB	BP	GO:0051281	positive regulation of release of sequestered calcium ion into cytosol	3/151	41/18870	0.004285827	0.058255679	0.048908575	3	9.143918592	0.88023088	CALM1/CALM3/THY1
UP	Tha_ExN_CALB	BP	GO:0051960	regulation of nervous system development	10/151	466/18870	0.0043485	0.058548431	0.049154354	10	2.681692863	0.848484848	RTN4/NEFL/GRID2/THY1/SYT4/MAP1B/YWHAH/TIAM1/CAMK2B/EIF4G2
UP	Tha_ExN_CALB	CC	GO:0030427	site of polarized growth	7/154	173/19886	0.000405783	0.003913846	0.0025904	7	5.22490804	0.848484848	NEFL/THY1/TUBB3/MAP1B/OLFM1/KLC1/TIAM1
UP	Tha_ExN_CALB	BP	GO:0051348	negative regulation of transferase activity	7/151	225/18870	0.002259031	0.036815304	0.030908301	7	3.88785872	0.818181818	UCHL1/THY1/CAMK2N1/EIF4A2/PRKAR1A/DNAJA1/PTPRT
UP	Tha_ExN_CALB	CC	GO:0150034	distal axon	14/154	276/19886	3.29E-08	2.46E-06	1.63E-06	14	6.550065876	0.818181818	NEFL/THY1/TUBB3/MAP1B/SNCG/CALB2/PRNP/OLFM1/KLC1/TIAM1/ACTG1/SYP/CALB1/GRIN1
UP	Tha_ExN_CALB	CC	GO:0036126	sperm flagellum	7/154	164/19886	0.00029376	0.003193328	0.002113521	7	5.511640798	0.812409812	CALM1/ATP1B1/CALM3/TOMM20/PRKAR1A/ATP1A1/HSPD1
UP	Tha_ExN_CALB	BP	GO:0045936	negative regulation of phosphate metabolic process	14/151	376/18870	2.04E-06	0.000271237	0.000227717	14	4.653022404	0.757575758	CALM1/CALM3/UCHL1/THY1/YWHAB/CAMK2N1/PRNP/TERF2IP/PRKAR1A/DNAJA1/PTPRT/INPP5F/FKBP8/DYNLL1
UP	Tha_ExN_CALB	BP	GO:0010563	negative regulation of phosphorus metabolic process	14/151	377/18870	2.11E-06	0.000271237	0.000227717	14	4.640680169	0.757575758	CALM1/CALM3/UCHL1/THY1/YWHAB/CAMK2N1/PRNP/TERF2IP/PRKAR1A/DNAJA1/PTPRT/INPP5F/FKBP8/DYNLL1
UP	Tha_ExN_CALB	BP	GO:0060048	cardiac muscle contraction	6/151	139/18870	0.000891031	0.020122167	0.016893572	6	5.394254133	0.726551227	CALM1/ATP1B1/CALM3/ATP1A1/SCN2B/SCN3B
UP	Tha_ExN_CALB	MF	GO:0044325	transmembrane transporter binding	7/152	133/18496	0.000115506	0.012314834	0.009666681	7	6.404432133	0.673160173	CALM1/CALM3/YWHAH/PRNP/TCAF1/VDAC1/SCN3B
UP	Tha_ExN_CALB	BP	GO:0099504	synaptic vesicle cycle	13/151	198/18870	7.11E-09	3.66E-06	3.07E-06	13	8.204896649	0.666666667	SV2A/SYT4/SNCG/PREPL/CANX/ATP6V1B2/ACTG1/SYP/SLC17A6/STXBP1/ATP6V1G1/SYT11/DNM1
UP	Tha_ExN_CALB	BP	GO:0050808	synapse organization	16/151	483/18870	1.70E-06	0.000269738	0.000226459	16	4.139689852	0.658008658	NEFL/GRID2/SEZ6L2/MAP1B/SNCG/PRNP/TIAM1/SPOCK2/ACTG1/KIF1A/PTPRT/MEF2C/INA/ARF1/CAMK2B/GABRG2
UP	Tha_ExN_CALB	BP	GO:0006836	neurotransmitter transport	10/151	207/18870	6.64E-06	0.00056247	0.000472222	10	6.037047701	0.636363636	SV2A/SYT4/SNCG/PREPL/SYP/SLC17A6/STXBP1/MEF2C/SYNGR3/SYT11
UP	Tha_ExN_CALB	CC	GO:0060076	excitatory synapse	9/154	63/19886	1.31E-09	1.96E-07	1.30E-07	9	18.4471243	0.636363636	GRID2/YWHAH/GRIA3/CALB2/SYP/SLC17A6/STXBP1/GRIN1/SYT11
UP	Tha_ExN_CALB	CC	GO:0044306	neuron projection terminus	9/154	129/19886	7.36E-07	1.83E-05	1.21E-05	9	9.009060707	0.636363636	UCHL1/SNCG/CALB2/PRNP/ACTG1/SYP/BTBD8/CALB1/GRIN1
UP	Tha_ExN_CALB	BP	GO:0050767	regulation of neurogenesis	9/151	390/18870	0.004222973	0.058255679	0.048908575	9	2.883851248	0.633477633	RTN4/NEFL/THY1/SYT4/MAP1B/YWHAH/TIAM1/CAMK2B/EIF4G2
UP	Tha_ExN_CALB	BP	GO:0001505	regulation of neurotransmitter levels	9/151	188/18870	2.09E-05	0.001167461	0.000980142	9	5.982457376	0.621212121	SV2A/SYT4/SNCG/PREPL/SYP/STXBP1/MEF2C/SYNGR3/SYT11
UP	Tha_ExN_CALB	BP	GO:0021762	substantia nigra development	6/151	44/18870	1.31E-06	0.000268469	0.000225394	6	17.04093919	0.619047619	CALM1/CALM3/YWHAH/SYNGR3/INA/DYNLL1
UP	Tha_ExN_CALB	BP	GO:0051588	regulation of neurotransmitter transport	8/151	99/18870	1.29E-06	0.000268469	0.000225394	8	10.09833434	0.606060606	SYT4/SNCG/PREPL/SYP/STXBP1/MEF2C/SYNGR3/SYT11
UP	Tha_ExN_CALB	BP	GO:0099643	signal release from synapse	8/151	144/18870	2.10E-05	0.001167461	0.000980142	8	6.942604857	0.606060606	SV2A/SYT4/SNCG/PREPL/SYP/STXBP1/MEF2C/SYT11
UP	Tha_ExN_CALB	BP	GO:0007018	microtubule-based movement	11/151	420/18870	0.0005763	0.015027578	0.012616408	11	3.272942289	0.603174603	NEFL/UCHL1/MAP1B/MAP1A/KLC1/DYNC1H1/DNAJA1/KIF1A/KIF3A/DYNLL1/PURA
UP	Tha_ExN_CALB	BP	GO:0090150	establishment of protein localization to membrane	10/151	280/18870	8.79E-05	0.00323355	0.002714728	10	4.463103122	0.6002886	ATP1B1/TOMM20/PREPL/PRNP/TCAF1/SEC62/NSF/MTCH1/RAB11A/ACSL3
UP	Tha_ExN_CALB	BP	GO:0006941	striated muscle contraction	6/151	186/18870	0.003875868	0.054523852	0.045775518	6	4.031189917	0.588744589	CALM1/ATP1B1/CALM3/ATP1A1/SCN2B/SCN3B
UP	Tha_ExN_CALB	BP	GO:0048857	neural nucleus development	6/151	67/18870	1.59E-05	0.000990262	0.000831375	6	11.19106454	0.531024531	CALM1/CALM3/YWHAH/SYNGR3/INA/DYNLL1
UP	Tha_ExN_CALB	BP	GO:0050803	regulation of synapse structure or activity	9/151	250/18870	0.000187654	0.005947194	0.004992969	9	4.498807947	0.505772006	NEFL/GRID2/PRNP/TIAM1/KIF1A/SLC17A6/PTPRT/MEF2C/CAMK2B
UP	Tha_ExN_CALB	MF	GO:0031625	ubiquitin protein ligase binding	8/152	308/18496	0.004002225	0.043774339	0.03436121	8	3.160628845	0.46031746	TUBA1B/RTN4/UCHL1/PRKAR1A/DNAJA1/ACTG1/HSPD1/SYT11
UP	Tha_ExN_CALB	CC	GO:0031594	neuromuscular junction	5/154	76/19886	0.000309721	0.003193328	0.002113521	5	8.495386193	0.454545455	SV2A/NEFL/PRKAR1A/SYP/SYNGR3
UP	Tha_ExN_CALB	BP	GO:0030705	cytoskeleton-dependent intracellular transport	11/151	213/18870	1.18E-06	0.000268469	0.000225394	11	6.453689022	0.445165945	TUBA1B/NEFL/UCHL1/SYT4/MAP1B/MAP1A/DYNC1H1/KIF1A/KIF3A/DYNLL1/PURA
UP	Tha_ExN_CALB	MF	GO:0005200	structural constituent of cytoskeleton	5/152	112/18496	0.002325284	0.030142568	0.023660783	5	5.432330827	0.444444444	TUBA1B/NEFL/TUBB3/ACTG1/INA
UP	Tha_ExN_CALB	CC	GO:0005875	microtubule associated complex	7/154	156/19886	0.000216441	0.002489069	0.001647403	7	5.794289044	0.424242424	MAP1B/MAP1A/KLC1/DYNC1H1/KIF1A/KIF3A/DYNLL1
UP	Tha_ExN_CALB	CC	GO:0043197	dendritic spine	7/154	174/19886	0.000420089	0.003925204	0.002597917	7	5.194879833	0.422799423	GRID2/MAP1B/GRIA3/TIAM1/CALB1/GRIN1/SYT11
UP	Tha_ExN_CALB	CC	GO:0044309	neuron spine	7/154	176/19886	0.000449909	0.004076448	0.002698019	7	5.135847107	0.422799423	GRID2/MAP1B/GRIA3/TIAM1/CALB1/GRIN1/SYT11
UP	Tha_ExN_CALB	MF	GO:0004857	enzyme inhibitor activity	10/152	386/18496	0.001355736	0.024099282	0.01891703	10	3.152440687	0.417027417	PEBP1/YWHAB/CAMK2N1/PRNP/OAZ1/PRKAR1A/CRIM1/SPOCK2/SPOCK3/TIMP2
UP	Tha_ExN_CALB	BP	GO:0050807	regulation of synapse organization	8/151	244/18870	0.000791367	0.018317032	0.01537807	8	4.097274997	0.406204906	NEFL/GRID2/PRNP/TIAM1/KIF1A/PTPRT/MEF2C/CAMK2B
UP	Tha_ExN_CALB	BP	GO:0051952	regulation of amine transport	5/151	97/18870	0.001095563	0.023266597	0.019533479	5	6.441592135	0.394660895	SV2A/SYT4/SNCG/STXBP1/SYT11
UP	Tha_ExN_CALB	BP	GO:0007215	glutamate receptor signaling pathway	4/151	50/18870	0.000681666	0.01712478	0.014377115	4	9.997350993	0.393939394	GRID2/GRIA3/PRNP/GRIN1
UP	Tha_ExN_CALB	BP	GO:1990138	neuron projection extension	6/151	179/18870	0.003211548	0.048290425	0.040542243	6	4.188834215	0.391053391	RTN4/SYT4/MAP1B/OLFM1/TIAM1/EIF4G2
UP	Tha_ExN_CALB	BP	GO:0032412	regulation of monoatomic ion transmembrane transporter activity	10/151	231/18870	1.73E-05	0.001047727	0.000879619	10	5.409821966	0.363636364	CALM1/ATP1B1/CALM3/YWHAH/PRNP/TCAF1/FXYD6/MEF2C/SCN2B/SCN3B
UP	Tha_ExN_CALB	BP	GO:0010959	regulation of metal ion transport	14/151	398/18870	3.95E-06	0.000406741	0.00034148	14	4.39582016	0.355699856	CALM1/ATP1B1/CALM3/THY1/YWHAH/SARAF/PRNP/FXYD6/ATP1A1/VDAC1/SCN2B/CAMK2B/SCN3B/GRIN1
UP	Tha_ExN_CALB	CC	GO:0044291	cell-cell contact zone	3/154	72/19886	0.018404053	0.072483121	0.047973338	3	5.380411255	0.352813853	ATP1B1/YWHAH/TIAM1
UP	Tha_ExN_CALB	BP	GO:0002028	regulation of sodium ion transport	6/151	85/18870	6.18E-05	0.002447166	0.002054519	6	8.821192053	0.318181818	ATP1B1/YWHAH/FXYD6/ATP1A1/SCN2B/SCN3B
UP	Tha_ExN_CALB	BP	GO:0032386	regulation of intracellular transport	10/151	336/18870	0.000382651	0.011260879	0.009454075	10	3.719252602	0.315295815	MAP1B/PRNP/OAZ1/TCAF1/NDRG4/DYNC1H1/REEP5/GCC2/INPP5F/RAB11A
UP	Tha_ExN_CALB	MF	GO:0030165	PDZ domain binding	4/152	84/18496	0.005084866	0.049436195	0.038805555	4	5.794486216	0.303030303	GRID2/KIDINS220/CRIM1/NSF
UP	Tha_ExN_CALB	BP	GO:0106027	neuron projection organization	7/151	91/18870	8.43E-06	0.000668099	0.000560903	7	9.612837494	0.272727273	MAP1A/PRNP/TIAM1/KIF1A/ARF1/CAMK2B/ATP1A3
UP	Tha_ExN_CALB	BP	GO:0046928	regulation of neurotransmitter secretion	7/151	82/18870	4.21E-06	0.00041255	0.000346357	7	10.66790502	0.257575758	SYT4/SNCG/PREPL/SYP/STXBP1/MEF2C/SYT11
UP	Tha_ExN_CALB	BP	GO:0070050	neuron cellular homeostasis	5/151	63/18870	0.000148521	0.00493472	0.004142946	5	9.918006938	0.245310245	MAP1A/CALB2/ATP6V1B2/CALB1/ATP6V1G1
UP	Tha_ExN_CALB	BP	GO:0008361	regulation of cell size	7/151	187/18870	0.000779942	0.018288667	0.015354256	7	4.677904877	0.227272727	RTN4/MAP1B/OLFM1/RB1CC1/ARHGAP5/SLC12A5/EIF4G2
UP	Tha_ExN_CALB	CC	GO:0098984	neuron to neuron synapse	17/154	362/19886	3.28E-09	3.27E-07	2.16E-07	17	6.064109923	0.225829726	RTN4/GRID2/CAMK2N1/MAP1B/YWHAH/GRIA3/PRNP/PJA2/TIAM1/NSF/ATP1A1/PTPRT/CALB1/ARF1/ATP1A3/GRIN1/SYT11
UP	Tha_ExN_CALB	BP	GO:0021700	developmental maturation	9/151	330/18870	0.001380536	0.026823433	0.022519622	9	3.408187839	0.215007215	NEFL/SEZ6L2/MAP1B/ATP6V1B2/SYP/MTCH1/STXBP1/ATP6V1G1/CAMK2B
UP	Tha_ExN_CALB	BP	GO:0035249	synaptic transmission, glutamatergic	6/151	111/18870	0.000269738	0.00805306	0.006760949	6	6.754966887	0.212121212	GRID2/GRIA3/SLC17A6/STXBP1/MEF2C/GRIN1
UP	Tha_ExN_CALB	MF	GO:0033218	amide binding	9/152	405/18496	0.006371725	0.05323058	0.041784004	9	2.704093567	0.212121212	PSAP/TUBB3/TOMM20/GRIA3/PRNP/PGRMC1/VDAC1/ATP1A3/GRIN1
UP	Tha_ExN_CALB	CC	GO:0048786	presynaptic active zone	6/154	77/19886	2.95E-05	0.000440733	0.000291701	6	10.0620678	0.196969697	SV2A/SYP/STXBP1/GUCY1B1/SYT11/HCN1
UP	Tha_ExN_CALB	CC	GO:0097060	synaptic membrane	13/154	393/19886	1.22E-05	0.000227399	0.000150505	13	4.271471531	0.193362193	GRID2/FAIM2/GRIA3/TIAM1/FXYD6/SYP/STXBP1/PTPRT/GRIN1/SYT11/DNM1/HCN1/GABRG2
UP	Tha_ExN_CALB	BP	GO:0007611	learning or memory	13/151	274/18870	3.23E-07	9.51E-05	7.99E-05	13	5.929085899	0.181818182	CAMK2N1/SYT4/MAP1A/PRNP/PJA2/NDRG4/SLC12A5/MEF2C/VDAC1/HMGCR/CALB1/GRIN1/SYT11
UP	Tha_ExN_CALB	BP	GO:0055075	potassium ion homeostasis	4/151	34/18870	0.000151584	0.004956556	0.004161278	4	14.70198675	0.181818182	ATP1B1/ATP1A1/SLC12A5/ATP1A3
UP	Tha_ExN_CALB	BP	GO:0010922	positive regulation of phosphatase activity	3/151	28/18870	0.001420892	0.026823433	0.022519622	3	13.38930937	0.176046176	CALM1/CALM3/MEF2C
UP	Tha_ExN_CALB	BP	GO:0016188	synaptic vesicle maturation	4/151	27/18870	5.99E-05	0.0024201	0.002031796	4	18.51361295	0.166666667	ATP6V1B2/SYP/STXBP1/ATP6V1G1
UP	Tha_ExN_CALB	MF	GO:0042626	ATPase-coupled transmembrane transporter activity	6/152	96/18496	0.000140741	0.012314834	0.009666681	6	7.605263158	0.166666667	TOMM20/ATP6V1B2/ATP1A1/ATP6V0E2/ATP6V1G1/ATP1A3
UP	Tha_ExN_CALB	MF	GO:0019829	ATPase-coupled monoatomic cation transmembrane transporter activity	5/152	52/18496	6.68E-05	0.012314834	0.009666681	5	11.70040486	0.151515152	ATP6V1B2/ATP1A1/ATP6V0E2/ATP6V1G1/ATP1A3
UP	Tha_ExN_CALB	MF	GO:0015631	tubulin binding	12/152	379/18496	7.14E-05	0.012314834	0.009666681	12	3.852798222	0.142135642	MAP1B/MAP1A/PRNP/TIAM1/BEX4/STMN1/KIF1A/KIF3A/EML6/RAB11A/SYT11/DNM1
UP	Tha_ExN_CALB	BP	GO:0016358	dendrite development	11/151	233/18870	2.83E-06	0.000307053	0.000257787	11	5.899724299	0.139249639	MAP1B/YWHAH/MAP1A/KIDINS220/TIAM1/SULT4A1/KIF1A/SLC12A5/MEF2C/CAMK2B/EIF4G2
UP	Tha_ExN_CALB	CC	GO:0098685	Schaffer collateral - CA1 synapse	4/154	92/19886	0.005702967	0.030729071	0.020338199	4	5.61434218	0.123376623	NEFL/ACTG1/SYP/INA
UP	Tha_ExN_CALB	BP	GO:0035725	sodium ion transmembrane transport	9/151	180/18870	1.48E-05	0.000971693	0.000815785	9	6.248344371	0.121212121	ATP1B1/YWHAH/FXYD6/ATP1A1/SLC17A6/SCN2B/ATP1A3/SCN3B/HCN1
UP	Tha_ExN_CALB	BP	GO:0006813	potassium ion transport	8/151	241/18870	0.00073024	0.017787571	0.014933561	8	4.14827842	0.121212121	ATP1B1/PRNP/NSF/ATP1A1/SLC17A6/SLC12A5/ATP1A3/HCN1
UP	Tha_ExN_CALB	CC	GO:0043195	terminal bouton	5/154	45/19886	2.48E-05	0.000412526	0.000273033	5	14.34776335	0.119047619	CALB2/PRNP/SYP/CALB1/GRIN1
UP	Tha_ExN_CALB	BP	GO:0006814	sodium ion transport	9/151	248/18870	0.000176729	0.005688459	0.004775748	9	4.535088656	0.106060606	ATP1B1/YWHAH/FXYD6/ATP1A1/SLC17A6/SCN2B/ATP1A3/SCN3B/HCN1
UP	Tha_ExN_CALB	BP	GO:0042391	regulation of membrane potential	14/151	440/18870	1.23E-05	0.000908019	0.000762328	14	3.976219145	0.098124098	GRID2/CALM1/ATP1B1/CALM3/YWHAH/GRIA3/ATP1A1/MEF2C/SCN2B/ATP1A3/SCN3B/GRIN1/HCN1/GABRG2
UP	Tha_ExN_CALB	BP	GO:0086013	membrane repolarization during cardiac muscle cell action potential	3/151	25/18870	0.001015242	0.022014712	0.018482458	3	14.99602649	0.090909091	ATP1B1/ATP1A1/SCN2B
UP	Tha_ExN_CALB	BP	GO:0008299	isoprenoid biosynthetic process	3/151	29/18870	0.001575601	0.02872335	0.024114698	3	12.92760904	0.090909091	HMGCS1/IDI1/HMGCR
UP	Tha_ExN_CALB	BP	GO:0070585	protein localization to mitochondrion	5/151	131/18870	0.004075315	0.056723972	0.04762263	5	4.769728527	0.090909091	TOMM20/DNAJA1/MTCH1/HSPD1/FKBP8
UP	Tha_ExN_CALB	CC	GO:0030315	T-tubule	3/154	51/19886	0.007227228	0.036626123	0.024241194	3	7.595874714	0.090909091	ATP1B1/ATP1A1/SCN2B
UP	Tha_ExN_CALB	MF	GO:0015399	primary active transmembrane transporter activity	7/152	164/18496	0.000417987	0.019051378	0.014954616	7	5.193838254	0.086580087	TOMM20/ATP6V1B2/ATP1A1/ATP6V0E2/UQCRH/ATP6V1G1/ATP1A3
UP	Tha_ExN_CALB	BP	GO:0060074	synapse maturation	3/151	34/18870	0.002506028	0.039710902	0.033339301	3	11.02649007	0.085137085	NEFL/SEZ6L2/CAMK2B
UP	Tha_ExN_CALB	CC	GO:0005771	multivesicular body	3/154	68/19886	0.015813822	0.066055055	0.043718889	3	5.696906035	0.076479076	PRKAR1A/NSG2/RAB11A
UP	Tha_ExN_CALB	BP	GO:0010506	regulation of autophagy	9/151	355/18870	0.002269681	0.036815304	0.030908301	9	3.168174611	0.075757576	PSAP/UCHL1/ATP6V1B2/RB1CC1/ATP6V0E2/VDAC1/FKBP8/ATP6V1G1/EIF4G2
UP	Tha_ExN_CALB	CC	GO:0016471	vacuolar proton-transporting V-type ATPase complex	3/154	25/19886	0.000924334	0.006740878	0.004461486	3	15.49558442	0.075757576	ATP6V1B2/ATP6V0E2/ATP6V1G1
UP	Tha_ExN_CALB	CC	GO:0033176	proton-transporting V-type ATPase complex	3/154	27/19886	0.001162264	0.008081787	0.005348973	3	14.34776335	0.075757576	ATP6V1B2/ATP6V0E2/ATP6V1G1
UP	Tha_ExN_CALB	MF	GO:0017080	sodium channel regulator activity	4/152	39/18496	0.000288278	0.016816236	0.013200113	4	12.48043185	0.075757576	YWHAH/FXYD6/SCN2B/SCN3B
UP	Tha_ExN_CALB	MF	GO:0001540	amyloid-beta binding	5/152	85/18496	0.000678509	0.021032287	0.016509555	5	7.157894737	0.075757576	GRIA3/PRNP/PGRMC1/ATP1A3/GRIN1
UP	Tha_ExN_CALB	MF	GO:0042625	ATPase-coupled ion transmembrane transporter activity	3/152	24/18496	0.000970249	0.021032287	0.016509555	3	15.21052632	0.075757576	ATP6V1B2/ATP6V0E2/ATP6V1G1
UP	Tha_ExN_CALB	MF	GO:0044769	ATPase activity, coupled to transmembrane movement of ions, rotational mechanism	3/152	24/18496	0.000970249	0.021032287	0.016509555	3	15.21052632	0.075757576	ATP6V1B2/ATP6V0E2/ATP6V1G1
UP	Tha_ExN_CALB	MF	GO:0016887	ATP hydrolysis activity	10/152	412/18496	0.002188607	0.029462019	0.023126577	10	2.953500255	0.075757576	DDX24/EIF4A2/DYNC1H1/NSF/KIF1A/ATP1A1/KIF3A/HSPD1/ATP6V1G1/ATP1A3
UP	Tha_ExN_CALB	MF	GO:0042169	SH2 domain binding	3/152	41/18496	0.004614916	0.047506483	0.037290804	3	8.903722721	0.075757576	SYP/ARHGAP5/SYNGR3
UP	Tha_ExN_CALB	BP	GO:0006883	intracellular sodium ion homeostasis	3/151	22/18870	0.000691823	0.017170545	0.014415537	3	17.04093919	0.075036075	ATP1B1/ATP1A1/ATP1A3
UP	Tha_ExN_CALB	CC	GO:0001917	photoreceptor inner segment	4/154	71/19886	0.002246996	0.013996914	0.009263932	4	7.274922261	0.075036075	ATP1A1/ENO2/ATP1A3/DNM1
UP	Tha_ExN_CALB	MF	GO:0005496	steroid binding	6/152	102/18496	0.000196343	0.013744031	0.010788548	6	7.157894737	0.075036075	SYP/ATP1A1/PGRMC1/VDAC1/CALB1/ATP1A3
UP	Tha_ExN_CALB	MF	GO:0022853	active monoatomic ion transmembrane transporter activity	8/152	244/18496	0.000938985	0.021032287	0.016509555	8	3.989646247	0.075036075	ATP6V1B2/ATP1A1/SLC17A6/ATP6V0E2/SLC12A5/UQCRH/ATP6V1G1/ATP1A3
UP	Tha_ExN_CALB	CC	GO:0008021	synaptic vesicle	10/154	213/19886	6.46E-06	0.000137964	9.13E-05	10	6.062435217	0.060606061	SV2A/SYT4/ATP6V1B2/SYP/SLC17A6/ATP6V0E2/BTBD8/SYNGR3/GRIN1/SYT11
UP	Tha_ExN_CALB	CC	GO:0008328	ionotropic glutamate receptor complex	3/154	41/19886	0.003913611	0.022944503	0.015185941	3	9.448527083	0.060606061	GRID2/GRIA3/GRIN1
UP	Tha_ExN_CALB	CC	GO:0098878	neurotransmitter receptor complex	3/154	46/19886	0.005418312	0.030001394	0.019856582	3	8.421513269	0.060606061	GRID2/GRIA3/GRIN1
UP	Tha_ExN_CALB	MF	GO:0008066	glutamate receptor activity	3/152	27/18496	0.001377102	0.024099282	0.01891703	3	13.52046784	0.060606061	GRID2/GRIA3/GRIN1
UP	Tha_ExN_CALB	MF	GO:0051087	protein-folding chaperone binding	5/152	133/18496	0.004857988	0.048579879	0.038133379	5	4.574594381	0.060606061	PRNP/DNAJA1/ATP1A1/HSPD1/ATP1A3
UP	Tha_ExN_CALB	CC	GO:0044233	mitochondria-associated endoplasmic reticulum membrane	3/154	21/19886	0.000546775	0.004565071	0.003021417	3	18.4471243	0.057720058	TOMM20/CANX/TMEM41B
UP	Tha_ExN_CALB	BP	GO:0006887	exocytosis	9/151	349/18870	0.002023284	0.033885889	0.028448909	9	3.222641796	0.053391053	SV2A/SYT4/PREPL/SYP/NSF/STXBP1/SYNGR3/RAB11A/SYT11
UP	Tha_ExN_CALB	BP	GO:0014059	regulation of dopamine secretion	3/151	37/18870	0.003197545	0.048290425	0.040542243	3	10.13245033	0.045454545	SYT4/SNCG/SYT11
UP	Tha_ExN_CALB	BP	GO:0043001	Golgi to plasma membrane protein transport	3/151	38/18870	0.003451447	0.050959242	0.042782849	3	9.865806901	0.045454545	PREPL/NSF/ACSL3
UP	Tha_ExN_CALB	CC	GO:0120111	neuron projection cytoplasm	7/154	88/19886	5.47E-06	0.000125836	8.33E-05	7	10.27169421	0.045454545	NEFL/UCHL1/MAP1A/DYNC1H1/KIF1A/KIF3A/PURA
UP	Tha_ExN_CALB	MF	GO:0099186	structural constituent of postsynapse	3/152	21/18496	0.000649182	0.021032287	0.016509555	3	17.38345865	0.041125541	NEFL/ACTG1/INA
UP	Tha_ExN_CALB	BP	GO:0008211	glucocorticoid metabolic process	3/151	25/18870	0.001015242	0.022014712	0.018482458	3	14.99602649	0.03030303	YWHAH/ATP1A1/DKK3
UP	Tha_ExN_CALB	BP	GO:0098656	monoatomic anion transmembrane transport	6/151	147/18870	0.001190401	0.023903981	0.020068595	6	5.100689282	0.03030303	PRNP/TCAF1/SLC17A6/SLC12A5/VDAC1/GABRG2
UP	Tha_ExN_CALB	BP	GO:1903305	regulation of regulated secretory pathway	5/151	127/18870	0.003570868	0.051802732	0.043491001	5	4.919956198	0.03030303	SYT4/PREPL/SYP/STXBP1/SYT11
UP	Tha_ExN_CALB	CC	GO:0032590	dendrite membrane	3/154	40/19886	0.003647756	0.021813579	0.014437433	3	9.68474026	0.03030303	THY1/SLC12A5/GABRG2
UP	Tha_ExN_CALB	MF	GO:0022824	transmitter-gated monoatomic ion channel activity	4/152	61/18496	0.001590386	0.0253016	0.019860805	4	7.979292494	0.03030303	GRID2/GRIA3/GRIN1/GABRG2
UP	Tha_ExN_CALB	MF	GO:0022835	transmitter-gated channel activity	4/152	61/18496	0.001590386	0.0253016	0.019860805	4	7.979292494	0.03030303	GRID2/GRIA3/GRIN1/GABRG2
UP	Tha_ExN_CALB	MF	GO:0000149	SNARE binding	5/152	107/18496	0.001903855	0.026666118	0.0209319	5	5.686178062	0.03030303	SYT4/NSF/STXBP1/RAB11A/SYT11
UP	Tha_ExN_CALB	MF	GO:0015078	proton transmembrane transporter activity	5/152	142/18496	0.00638767	0.05323058	0.041784004	5	4.2846553	0.03030303	ATP6V1B2/SLC17A6/ATP6V0E2/UQCRH/ATP6V1G1
UP	Tha_ExN_CALB	BP	GO:0006820	monoatomic anion transport	6/151	172/18870	0.002636181	0.041140394	0.034539431	6	4.359310026	0.027417027	PRNP/TCAF1/SLC17A6/SLC12A5/VDAC1/GABRG2
UP	Tha_ExN_CALB	MF	GO:0005248	voltage-gated sodium channel activity	3/152	22/18496	0.000747172	0.021032287	0.016509555	3	16.59330144	0.015151515	SCN2B/SCN3B/HCN1
UP	Tha_ExN_CALB	MF	GO:0015079	potassium ion transmembrane transporter activity	6/152	157/18496	0.001904723	0.026666118	0.0209319	6	4.650351995	0.015151515	ATP1A1/SLC17A6/SLC12A5/SCN2B/ATP1A3/HCN1
UP	Tha_ExN_CALB	MF	GO:0022839	monoatomic ion gated channel activity	8/152	325/18496	0.005504337	0.049927662	0.039191338	8	2.995303644	0.015151515	GRID2/GRIA3/VDAC1/SCN2B/SCN3B/GRIN1/HCN1/GABRG2
UP	Tha_ExN_CALB	MF	GO:0022836	gated channel activity	8/152	326/18496	0.005604485	0.049927662	0.039191338	8	2.986115596	0.015151515	GRID2/GRIA3/VDAC1/SCN2B/SCN3B/GRIN1/HCN1/GABRG2
UP	Tha_ExN_CALB	MF	GO:0060590	ATPase regulator activity	3/152	49/18496	0.007604323	0.059144733	0.046426392	3	7.450053706	0.015151515	ATP1B1/DNAJA1/HSPA4L
DOWN	Tha_Micro_1	CC	GO:0043197	dendritic spine	5/51	174/19886	8.21E-05	0.006717227	0.005565376	5	11.20464278	0.952380952	SYNDIG1/CYFIP1/TIAM1/ABR/ZMYND8
DOWN	Tha_Micro_1	CC	GO:0044309	neuron spine	5/51	176/19886	8.67E-05	0.006717227	0.005565376	5	11.07731729	0.952380952	SYNDIG1/CYFIP1/TIAM1/ABR/ZMYND8
DOWN	Tha_Micro_1	BP	GO:0051960	regulation of nervous system development	7/52	466/18870	0.000274097	0.046988007	0.043443298	7	5.451056454	0.702741703	SYNDIG1/CYFIP1/TIAM1/DIP2B/ITGAX/MACF1/CYSLTR1
DOWN	Tha_Micro_1	BP	GO:1990138	neuron projection extension	5/52	179/18870	0.000131563	0.037047247	0.034252455	5	10.13644177	0.437229437	CYFIP1/TIAM1/DIP2B/MACF1/SYT17
DOWN	Tha_Micro_1	BP	GO:0048588	developmental cell growth	5/52	239/18870	0.000500125	0.050012536	0.04623966	5	7.591728355	0.395382395	CYFIP1/TIAM1/DIP2B/MACF1/SYT17
DOWN	Tha_Micro_1	BP	GO:0060560	developmental growth involved in morphogenesis	5/52	244/18870	0.000549442	0.050717748	0.046891673	5	7.436160151	0.395382395	CYFIP1/TIAM1/DIP2B/MACF1/SYT17
DOWN	Tha_Micro_1	BP	GO:0050804	modulation of chemical synaptic transmission	7/52	489/18870	0.000366712	0.048050128	0.044425293	7	5.194667296	0.302308802	CYFIP1/ABR/PRKCB/TRIO/MYOF/JAK2/ZMYND8
DOWN	Tha_Micro_1	BP	GO:0099177	regulation of trans-synaptic signaling	7/52	490/18870	0.000371247	0.048050128	0.044425293	7	5.184065934	0.302308802	CYFIP1/ABR/PRKCB/TRIO/MYOF/JAK2/ZMYND8
DOWN	Tha_Micro_1	BP	GO:0007264	small GTPase mediated signal transduction	8/52	491/18870	5.46E-05	0.021843719	0.020195859	8	5.912580291	0.280663781	CYFIP1/TIAM1/ABR/TRIO/DENND4A/ARHGAP12/CCDC88A/ARHGAP21
DOWN	Tha_Micro_1	MF	GO:0016922	nuclear receptor binding	4/51	137/18496	0.000549611	0.01571888	0.012959253	4	10.58880779	0.261183261	PADI2/NCOA2/PRKCB/JMJD1C
DOWN	Tha_Micro_1	MF	GO:0030695	GTPase regulator activity	11/51	486/18496	6.79E-08	4.85E-06	4.00E-06	11	8.208504801	0.164502165	TIAM1/ABR/TRIO/DENND4A/ARHGAP12/TBC1D22A/TBC1D12/RGS12/USP6NL/CCDC88A/ARHGAP21
DOWN	Tha_Micro_1	MF	GO:0060589	nucleoside-triphosphatase regulator activity	11/51	486/18496	6.79E-08	4.85E-06	4.00E-06	11	8.208504801	0.164502165	TIAM1/ABR/TRIO/DENND4A/ARHGAP12/TBC1D22A/TBC1D12/RGS12/USP6NL/CCDC88A/ARHGAP21
DOWN	Tha_Micro_1	BP	GO:0043087	regulation of GTPase activity	7/52	307/18870	2.01E-05	0.012076386	0.01116536	7	8.274242045	0.159451659	TIAM1/ABR/LRCH1/ARHGAP12/TBC1D22A/TBC1D12/USP6NL
DOWN	Tha_Micro_1	BP	GO:0090630	activation of GTPase activity	5/52	108/18870	1.17E-05	0.012076386	0.01116536	5	16.80021368	0.106782107	TIAM1/ABR/TBC1D22A/TBC1D12/USP6NL
DOWN	Tha_Micro_1	MF	GO:0140993	histone modifying activity	4/51	202/18496	0.002310744	0.036715152	0.030269393	4	7.181518152	0.082251082	PADI2/PRKCB/JMJD1C/JAK2
DOWN	Tha_Micro_1	BP	GO:0007622	rhythmic behavior	3/52	44/18870	0.000241357	0.046988007	0.043443298	3	24.74213287	0.069264069	NCOA2/KCNQ1/ZFHX3
DOWN	Tha_Micro_1	CC	GO:0031252	cell leading edge	6/51	423/19886	0.000716745	0.037031821	0.030681713	6	5.530802392	0.068542569	CYFIP1/TIAM1/MACF1/CTTNBP2NL/CCDC88A/PKN2
DOWN	Tha_Micro_1	BP	GO:2000027	regulation of animal organ morphogenesis	4/52	126/18870	0.000400418	0.048050128	0.044425293	4	11.52014652	0.067821068	TIAM1/PRKCB/DAAM1/BTBD7
UP	Tha_ExN_PVALB_1	CC	GO:0043025	neuronal cell body	12/58	489/19886	1.37E-08	2.42E-06	2.08E-06	12	8.413793103	0.817460317	SV2A/SNCG/TUBB3/SEZ6L2/MAP1B/MAP1A/THY1/PPP2R1A/UCHL1/ENO2/SYT4/CRH
UP	Tha_ExN_PVALB_1	MF	GO:0005200	structural constituent of cytoskeleton	4/58	112/18496	0.000420197	0.031597056	0.028290165	4	11.38916256	0.795093795	NEFL/TUBB3/NEFM/TUBA1B
UP	Tha_ExN_PVALB_1	BP	GO:0051952	regulation of amine transport	5/58	97/18870	1.19E-05	0.002343607	0.001953443	5	16.77035194	0.617604618	SV2A/SNCG/CARTPT/SYT4/CRH
UP	Tha_ExN_PVALB_1	CC	GO:0150034	distal axon	7/58	276/19886	1.51E-05	0.001336346	0.001152365	7	8.695777111	0.611832612	NEFL/SNCG/TUBB3/MAP1B/THY1/KLC1/SYP
UP	Tha_ExN_PVALB_1	BP	GO:0030534	adult behavior	4/58	145/18870	0.0010285	0.031039603	0.025872119	4	8.975029727	0.594516595	DAB1/SNCG/CARTPT/UCHL1
UP	Tha_ExN_PVALB_1	CC	GO:0030427	site of polarized growth	5/58	173/19886	0.000148421	0.003283804	0.002831707	5	9.909308352	0.576479076	NEFL/TUBB3/MAP1B/THY1/KLC1
UP	Tha_ExN_PVALB_1	BP	GO:0050804	modulation of chemical synaptic transmission	8/58	489/18870	0.000117995	0.00589005	0.004909472	8	5.322614766	0.512987013	NEFL/SNCG/KCNQ3/MAP1B/MAP1A/SYP/SYT4/RTN4
UP	Tha_ExN_PVALB_1	BP	GO:0099177	regulation of trans-synaptic signaling	8/58	490/18870	0.000119669	0.00589005	0.004909472	8	5.311752287	0.512987013	NEFL/SNCG/KCNQ3/MAP1B/MAP1A/SYP/SYT4/RTN4
UP	Tha_ExN_PVALB_1	BP	GO:0007409	axonogenesis	8/58	448/18870	6.42E-05	0.00445537	0.003713638	8	5.809729064	0.494227994	NEFL/DAB1/TUBB3/MAP1B/MAP1A/THY1/UCHL1/RTN4
UP	Tha_ExN_PVALB_1	BP	GO:0021700	developmental maturation	6/58	330/18870	0.000514771	0.01893393	0.015781803	6	5.915360502	0.482683983	NEFL/SEZ6L2/KCNQ3/MAP1B/PPP2R1A/SYP
UP	Tha_ExN_PVALB_1	CC	GO:0005874	microtubule	7/58	467/19886	0.000402477	0.007915373	0.006825626	7	5.139260134	0.384559885	TUBB3/TUBA1B/MAP1B/MAP1A/KLC1/DYNC1H1/BEX4
UP	Tha_ExN_PVALB_1	BP	GO:0030705	cytoskeleton-dependent intracellular transport	7/58	213/18870	3.90E-06	0.001605216	0.001337979	7	10.69208354	0.347041847	NEFL/TUBA1B/MAP1B/MAP1A/DYNC1H1/UCHL1/SYT4
UP	Tha_ExN_PVALB_1	BP	GO:0031102	neuron projection regeneration	3/58	58/18870	0.00075414	0.025360648	0.021138599	3	16.82818074	0.263347763	NEFL/MAP1B/THY1
UP	Tha_ExN_PVALB_1	BP	GO:1901879	regulation of protein depolymerization	3/58	86/18870	0.002353626	0.050367594	0.04198238	3	11.34923817	0.263347763	CARMIL1/MAP1B/MAP1A
UP	Tha_ExN_PVALB_1	BP	GO:0031400	negative regulation of protein modification process	12/58	437/18870	6.97E-09	8.20E-06	6.83E-06	12	8.933954076	0.195526696	BEX1/THY1/DNAJA1/YWHAB/PRKAR1A/BEX2/PPP2R1A/UCHL1/TERF2IP/BEX4/BEX3/NTRK3
UP	Tha_ExN_PVALB_1	CC	GO:0031594	neuromuscular junction	4/58	76/19886	7.15E-05	0.002530005	0.002181688	4	18.04537205	0.181818182	NEFL/SV2A/PRKAR1A/SYP
UP	Tha_ExN_PVALB_1	BP	GO:0010721	negative regulation of cell development	5/58	287/18870	0.00186472	0.045724484	0.038112256	5	5.668028355	0.17965368	DAB1/CARTPT/THY1/SYT4/RTN4
UP	Tha_ExN_PVALB_1	BP	GO:1904427	positive regulation of calcium ion transmembrane transport	3/58	84/18870	0.00220088	0.049494987	0.041255045	3	11.61945813	0.176767677	ATP1B1/RYR2/THY1
UP	Tha_ExN_PVALB_1	BP	GO:0010975	regulation of neuron projection development	6/58	453/18870	0.002609861	0.051358407	0.042808242	6	4.309203014	0.176046176	NEFL/DAB1/MAP1B/THY1/RTN4/NTRK3
UP	Tha_ExN_PVALB_1	CC	GO:1904115	axon cytoplasm	4/58	63/19886	3.41E-05	0.00192658	0.001661339	4	21.76902025	0.162337662	NEFL/MAP1A/DYNC1H1/UCHL1
UP	Tha_ExN_PVALB_1	CC	GO:0005875	microtubule associated complex	4/58	156/19886	0.001112307	0.015144481	0.013059469	4	8.791335102	0.160894661	MAP1B/MAP1A/KLC1/DYNC1H1
UP	Tha_ExN_PVALB_1	BP	GO:0007018	microtubule-based movement	7/58	420/18870	0.000290869	0.012679741	0.010568813	7	5.422413793	0.159451659	NEFL/MAP1B/MAP1A/DNAJA1/KLC1/DYNC1H1/UCHL1
UP	Tha_ExN_PVALB_1	BP	GO:0023061	signal release	7/58	484/18870	0.000678902	0.023502003	0.019589381	7	4.705400399	0.137085137	SV2A/SNCG/CARTPT/PRKAR1A/SYP/SYT4/CRH
UP	Tha_ExN_PVALB_1	CC	GO:0030672	synaptic vesicle membrane	4/58	126/19886	0.000500378	0.008051545	0.006943051	4	10.88451013	0.128427128	SV2A/ATP6V0E2/SYP/SYT4
UP	Tha_ExN_PVALB_1	CC	GO:0099501	exocytic vesicle membrane	4/58	126/19886	0.000500378	0.008051545	0.006943051	4	10.88451013	0.128427128	SV2A/ATP6V0E2/SYP/SYT4
UP	Tha_ExN_PVALB_1	BP	GO:0034643	establishment of mitochondrion localization, microtubule-mediated	3/58	26/18870	6.81E-05	0.00445537	0.003713638	3	37.5397878	0.125541126	NEFL/MAP1B/UCHL1
UP	Tha_ExN_PVALB_1	BP	GO:0051348	negative regulation of transferase activity	5/58	225/18870	0.000631796	0.02253407	0.01878259	5	7.229885057	0.122655123	THY1/DNAJA1/PRKAR1A/UCHL1/EIF4A2
UP	Tha_ExN_PVALB_1	BP	GO:0045936	negative regulation of phosphate metabolic process	8/58	376/18870	1.85E-05	0.002633786	0.002195313	8	6.922230374	0.121933622	THY1/DNAJA1/YWHAB/PRKAR1A/PPP2R1A/UCHL1/TERF2IP/NTRK3
UP	Tha_ExN_PVALB_1	BP	GO:0010563	negative regulation of phosphorus metabolic process	8/58	377/18870	1.89E-05	0.002633786	0.002195313	8	6.90386902	0.121933622	THY1/DNAJA1/YWHAB/PRKAR1A/PPP2R1A/UCHL1/TERF2IP/NTRK3
UP	Tha_ExN_PVALB_1	BP	GO:0008625	extrinsic apoptotic signaling pathway via death domain receptors	3/58	86/18870	0.002353626	0.050367594	0.04198238	3	11.34923817	0.082251082	FAIM2/MOAP1/BEX3
UP	Tha_ExN_PVALB_1	BP	GO:0050433	regulation of catecholamine secretion	4/58	56/18870	2.62E-05	0.003083101	0.002569825	4	23.23891626	0.079365079	SNCG/CARTPT/SYT4/CRH
UP	Tha_ExN_PVALB_1	BP	GO:0050432	catecholamine secretion	4/58	61/18870	3.68E-05	0.003685992	0.003072346	4	21.33408705	0.079365079	SNCG/CARTPT/SYT4/CRH
UP	Tha_ExN_PVALB_1	BP	GO:0007269	neurotransmitter secretion	4/58	144/18870	0.001002405	0.031039603	0.025872119	4	9.037356322	0.075036075	SV2A/SNCG/SYP/SYT4
UP	Tha_ExN_PVALB_1	BP	GO:0043409	negative regulation of MAPK cascade	4/58	176/18870	0.002096066	0.048373913	0.040320607	4	7.394200627	0.067099567	DNAJA1/PPP2R1A/PEBP1/UCHL1
UP	Tha_ExN_PVALB_1	MF	GO:0031625	ubiquitin protein ligase binding	6/58	308/18496	0.000397061	0.031597056	0.028290165	6	6.212270488	0.047619048	TUBA1B/DNAJA1/PRKAR1A/UCHL1/MOAP1/RTN4
UP	Tha_ExN_PVALB_1	BP	GO:0007626	locomotory behavior	4/58	201/18870	0.003383587	0.054554539	0.04547228	4	6.474523932	0.041847042	DAB1/SNCG/UCHL1/CRH
UP	Tha_ExN_PVALB_1	BP	GO:0001505	regulation of neurotransmitter levels	4/58	188/18870	0.002661446	0.051358407	0.042808242	4	6.922230374	0.037518038	SV2A/SNCG/SYP/SYT4
UP	Tha_ExN_PVALB_1	BP	GO:0099504	synaptic vesicle cycle	4/58	198/18870	0.003206329	0.054066242	0.045065276	4	6.57262278	0.037518038	SV2A/SNCG/SYP/SYT4
UP	Tha_ExN_PVALB_1	BP	GO:0051588	regulation of neurotransmitter transport	3/58	99/18870	0.003506998	0.055036481	0.045873989	3	9.858934169	0.037518038	SNCG/SYP/SYT4
UP	Tha_ExN_PVALB_1	BP	GO:0006836	neurotransmitter transport	4/58	207/18870	0.003757944	0.056226509	0.0468659	4	6.286856572	0.037518038	SV2A/SNCG/SYP/SYT4
UP	Tha_ExN_PVALB_1	MF	GO:0044389	ubiquitin-like protein ligase binding	6/58	327/18496	0.000544777	0.031597056	0.028290165	6	5.851312876	0.032467532	TUBA1B/DNAJA1/PRKAR1A/UCHL1/MOAP1/RTN4
UP	Tha_ExN_PVALB_1	BP	GO:0051961	negative regulation of nervous system development	4/58	155/18870	0.001316323	0.036030515	0.030032142	4	8.395995551	0.03030303	DAB1/THY1/SYT4/RTN4
UP	Tha_ExN_PVALB_1	BP	GO:0070972	protein localization to endoplasmic reticulum	3/58	79/18870	0.001846505	0.045724484	0.038112256	3	12.35486687	0.03030303	RYR2/SEC62/RTN4
UP	Tha_ExN_PVALB_1	BP	GO:0072594	establishment of protein localization to organelle	6/58	459/18870	0.002785854	0.052886283	0.044081757	6	4.252873563	0.02958153	KCNQ3/RYR2/DNAJA1/SEC62/MOAP1/TOMM20
UP	Tha_ExN_PVALB_1	BP	GO:0050768	negative regulation of neurogenesis	4/58	149/18870	0.001137672	0.032659513	0.027222346	4	8.734089331	0.015151515	DAB1/THY1/SYT4/RTN4
