# Supplementary material for: Disturbances of paraventricular thalamic nucleus neurons in bipolar disorder revealed by single-nucleus analysis
Source: Nat Commun. 2026 Jan 7;17:1338. doi: 10.1038/s41467-025-68094-5 (PMC12873406; doi:10.1038/s41467-025-68094-5)
Supplement: Supplementary file 6 — Source Data [file 41467_2025_68094_MOESM6_ESM.zip › SourceData/Figure4a.txt]

cluster	gene	robustness	entrezid	cell.ratio	logFC.coef
Tha_ExN_CALB	A2ML1	0	144568	0.136363636	-0.013898137
Tha_ExN_CALB	AAAS	0	8086	0.313511831	-0.005764799
Tha_ExN_CALB	AACS	0	65985	0.897260274	0.017238592
Tha_ExN_CALB	AADAT	0	51166	0.245952677	0.007440178
Tha_ExN_CALB	AAGAB	0	79719	0.850249066	0.01095024
Tha_ExN_CALB	AAK1	0	22848	0.989414695	-0.041573127
Tha_ExN_CALB	AAMDC	0	28971	0.525840598	-0.016039197
Tha_ExN_CALB	AAMP	0	14	0.176836862	0.007592845
Tha_ExN_CALB	AAR2	0	25980	0.405666252	0.004034335
Tha_ExN_CALB	AARS2	0	57505	0.304794521	0.009109071
Tha_ExN_CALB	AARSD1	0	80755	0.617995019	0.034698103
Tha_ExN_CALB	AASDH	0	132949	0.698941469	-0.004964319
Tha_ExN_CALB	AASDHPPT	0	60496	0.726650062	0.077395417
Tha_ExN_CALB	AATF	0	26574	0.7001868	-0.005016201
Tha_ExN_CALB	AATK	0	9625	0.888231631	0.036773334
Tha_ExN_CALB	ABAT	0	18	0.853985056	0.093380665
Tha_ExN_CALB	ABCA10	0	10349	0.95765878	0.002535064
Tha_ExN_CALB	ABCA12	0	26154	0.197696139	0.000505057
Tha_ExN_CALB	ABCA2	0	20	0.568804483	-0.000278215
Tha_ExN_CALB	ABCA3	0	21	0.929950187	0.013134946
Tha_ExN_CALB	ABCA5	0	23461	0.979763387	0.052536649
Tha_ExN_CALB	ABCA6	0	23460	0.914383562	-0.021801336
Tha_ExN_CALB	ABCA7	0	10347	0.623910336	0.00792143
Tha_ExN_CALB	ABCA9	0	10350	0.916251557	0.017487857
Tha_ExN_CALB	ABCB1	0	5243	0.455790785	0.063170536
Tha_ExN_CALB	ABCB10	0	23456	0.785803238	-0.009314017
Tha_ExN_CALB	ABCB4	0	5244	0.126400996	-0.003103456
Tha_ExN_CALB	ABCB6	0	10058	0.427459527	0.003412884
Tha_ExN_CALB	ABCB7	0	22	0.655977584	0.009609434
Tha_ExN_CALB	ABCB8	0	11194	0.662515567	0.011885406
Tha_ExN_CALB	ABCB9	0	23457	0.815691158	0.009004018
Tha_ExN_CALB	ABCC1	0	4363	0.779265255	-0.020041671
Tha_ExN_CALB	ABCC10	0	89845	0.709838107	-0.002993544
Tha_ExN_CALB	ABCC11	0	85320	0.114259029	-0.004785915
Tha_ExN_CALB	ABCC3	0	8714	0.443026152	0.010759301
Tha_ExN_CALB	ABCC4	0	10257	0.45143213	0.018534499
Tha_ExN_CALB	ABCC5	0	10057	0.9501868	0.000171117
Tha_ExN_CALB	ABCC8	0	6833	0.721046077	-0.006627941
Tha_ExN_CALB	ABCD2	0	225	0.738480697	-0.004782768
Tha_ExN_CALB	ABCD3	0	5825	0.838418431	-0.001507598
Tha_ExN_CALB	ABCD4	0	5826	0.761830635	0.02421893
Tha_ExN_CALB	ABCE1	0	6059	0.643212951	0.0075898
Tha_ExN_CALB	ABCF1	0	23	0.384495641	0.031954257
Tha_ExN_CALB	ABCF2	0	10061	0.320049813	0.017774546
Tha_ExN_CALB	ABCF3	0	55324	0.21637609	0.008745894
Tha_ExN_CALB	ABCG1	0	9619	0.614570361	0.008179147
Tha_ExN_CALB	ABCG4	0	64137	0.357098381	0.021685299
Tha_ExN_CALB	ABHD10	0	55347	0.430261519	0.010472102
Tha_ExN_CALB	ABHD11	0	83451	0.287048568	1.11E-05
Tha_ExN_CALB	ABHD12	0	26090	0.886052304	0.02828174
Tha_ExN_CALB	ABHD12B	0	145447	0.579701121	0.003587516
Tha_ExN_CALB	ABHD13	0	84945	0.553237858	0.006763899
Tha_ExN_CALB	ABHD14A	0	25864	0.121108344	0.001528596
Tha_ExN_CALB	ABHD14B	0	84836	0.194894147	-0.005289049
Tha_ExN_CALB	ABHD16A	0	7920	0.444894147	0.016411901
Tha_ExN_CALB	ABHD17A	0	81926	0.568804483	0.012894648
Tha_ExN_CALB	ABHD17B	0	51104	0.73879203	-0.014886286
Tha_ExN_CALB	ABHD17C	0	58489	0.47011208	-0.001407454
Tha_ExN_CALB	ABHD18	0	80167	0.930572852	0.008256108
Tha_ExN_CALB	ABHD2	0	11057	0.951743462	0.015226528
Tha_ExN_CALB	ABHD3	0	171586	0.877646326	-0.044041965
Tha_ExN_CALB	ABHD4	0	63874	0.142278954	0.001198016
Tha_ExN_CALB	ABHD5	0	51099	0.694582814	-0.015803458
Tha_ExN_CALB	ABHD6	0	57406	0.746575342	0.019474537
Tha_ExN_CALB	ABHD8	0	79575	0.705479452	0.027600587
Tha_ExN_CALB	ABI1	0	10006	0.891033624	0.013790374
Tha_ExN_CALB	ABI2	0	10152	0.9626401	0.044662551
Tha_ExN_CALB	ABI3BP	0	25890	0.238480697	0.008973061
Tha_ExN_CALB	ABITRAM	0	54942	0.491594022	0.006066304
Tha_ExN_CALB	ABL1	0	25	0.909090909	-0.038603324
Tha_ExN_CALB	ABL2	0	27	0.954234122	-0.037466121
Tha_ExN_CALB	ABLIM1	0	3983	0.974470735	-0.045396964
Tha_ExN_CALB	ABLIM2	0	84448	0.972291407	-0.01785748
Tha_ExN_CALB	ABLIM3	0	22885	0.834371108	-0.007480499
Tha_ExN_CALB	ABR	0	29	0.966687422	0.030034118
Tha_ExN_CALB	ABRACL	0	58527	0.244084682	0.007753775
Tha_ExN_CALB	ABRAXAS2	0	23172	0.660336239	0.00655599
Tha_ExN_CALB	ABT1	0	29777	0.121731009	0.001705804
Tha_ExN_CALB	ABTB1	0	80325	0.45516812	-0.003234032
Tha_ExN_CALB	ABTB2	0	25841	0.549190535	-0.041064601
Tha_ExN_CALB	ACAA1	0	30	0.653798257	0.015178282
Tha_ExN_CALB	ACAA2	0	10449	0.124533001	0.001323088
Tha_ExN_CALB	ACACA	0	31	0.987858032	-0.068359258
Tha_ExN_CALB	ACAD10	0	80724	0.627023661	-0.010282609
Tha_ExN_CALB	ACAD11	0	84129	0.853673724	-0.022975706
Tha_ExN_CALB	ACAD8	0	27034	0.391656289	0.001045896
Tha_ExN_CALB	ACAD9	0	28976	0.72758406	-0.005345564
Tha_ExN_CALB	ACADM	0	34	0.780510585	-0.02108912
Tha_ExN_CALB	ACADSB	0	36	0.833125778	-0.004828352
Tha_ExN_CALB	ACADVL	0	37	0.734433375	-0.010582961
Tha_ExN_CALB	ACAP2	0	23527	0.934308842	0.025923154
Tha_ExN_CALB	ACAP3	0	116983	0.756849315	-0.005820037
Tha_ExN_CALB	ACAT1	0	38	0.822229141	0.018613399
Tha_ExN_CALB	ACAT2	0	39	0.48879203	0.037165369
Tha_ExN_CALB	ACBD3	0	64746	0.75498132	-0.004476866
Tha_ExN_CALB	ACBD4	0	79777	0.235990037	0.000381822
Tha_ExN_CALB	ACBD5	0	91452	0.71762142	0.034709806
Tha_ExN_CALB	ACBD6	0	84320	0.961706102	0.003967804
Tha_ExN_CALB	ACCS	0	84680	0.280821918	1.40E-05
Tha_ExN_CALB	ACE	0	1636	0.113013699	0.005852347
Tha_ExN_CALB	ACER1	0	125981	0.127957659	-0.003818572
Tha_ExN_CALB	ACER2	0	340485	0.671855542	-0.016368945
Tha_ExN_CALB	ACER3	0	55331	0.914072229	-0.027823579
Tha_ExN_CALB	ACHE	0	43	0.20890411	0.004149854
Tha_ExN_CALB	ACIN1	0	22985	0.862702366	0.039167673
Tha_ExN_CALB	ACKR4	0	51554	0.119551681	0.013857209
Tha_ExN_CALB	ACLY	0	47	0.645703611	0.046029848
Tha_ExN_CALB	ACMSD	0	130013	0.148194271	0.018141001
Tha_ExN_CALB	ACO1	0	48	0.7749066	0.065157853
Tha_ExN_CALB	ACO2	0	50	0.849315068	0.042009141
Tha_ExN_CALB	ACOT13	0	55856	0.51992528	0.000285134
Tha_ExN_CALB	ACOT2	0	10965	0.161270237	0.000551526
Tha_ExN_CALB	ACOT6	0	641372	0.129202989	-0.001023651
Tha_ExN_CALB	ACOT7	0	11332	0.930572852	0.024163109
Tha_ExN_CALB	ACOT8	0	10005	0.492839352	0.004556101
Tha_ExN_CALB	ACOT9	0	23597	0.695205479	0.001374275
Tha_ExN_CALB	ACOX1	0	51	0.695828144	0.001229439
Tha_ExN_CALB	ACOX3	0	8310	0.648505604	0.011710797
Tha_ExN_CALB	ACOXL	0	55289	0.120797011	-0.000835531
Tha_ExN_CALB	ACP1	0	52	0.593088418	0.025003821
Tha_ExN_CALB	ACP6	0	51205	0.443337484	-0.003916415
Tha_ExN_CALB	ACSF3	0	197322	0.602428394	-0.00749233
Tha_ExN_CALB	ACSL1	0	2180	0.744707347	0.002453765
Tha_ExN_CALB	ACSL3	0.045454545	2181	0.963574097	0.115339429
Tha_ExN_CALB	ACSL4	0	2182	0.923723537	0.086557526
Tha_ExN_CALB	ACSL6	0	23305	0.943648817	0.037575712
Tha_ExN_CALB	ACSM3	0	6296	0.119240349	0.009564971
Tha_ExN_CALB	ACSM6	0	142827	0.285180573	0.053721268
Tha_ExN_CALB	ACSS2	0	55902	0.686488169	-0.009974963
Tha_ExN_CALB	ACSS3	0	79611	0.628580324	0.010323755
Tha_ExN_CALB	ACTB	0	60	0.325031133	0.055305771
Tha_ExN_CALB	ACTG1	0.287878788	71	0.553237858	0.156317602
Tha_ExN_CALB	ACTL6B	0	51412	0.569738481	0.031340123
Tha_ExN_CALB	ACTN1	0	87	0.910647572	0.029179016
Tha_ExN_CALB	ACTN4	0	81	0.799501868	0.010297399
Tha_ExN_CALB	ACTR10	0	55860	0.842465753	0.040790526
Tha_ExN_CALB	ACTR1A	0	10121	0.637608966	0.043710718
Tha_ExN_CALB	ACTR1B	0	10120	0.599626401	0.040891106
Tha_ExN_CALB	ACTR2	0	10097	0.946450809	0.057105398
Tha_ExN_CALB	ACTR3	0	10096	0.816625156	0.019651288
Tha_ExN_CALB	ACTR3B	0	57180	0.860211706	0.020613572
Tha_ExN_CALB	ACTR3C	0	653857	0.598069738	-0.020238677
Tha_ExN_CALB	ACTR5	0	79913	0.226027397	-0.013208974
Tha_ExN_CALB	ACTR6	0	64431	0.554794521	0.034278158
Tha_ExN_CALB	ACTR8	0	93973	0.28486924	0.000437999
Tha_ExN_CALB	ACVR1	0	90	0.847135741	-0.075766472
Tha_ExN_CALB	ACVR1B	0	91	0.835927771	0.006223833
Tha_ExN_CALB	ACVR1C	0	130399	0.461706102	-0.004332973
Tha_ExN_CALB	ACVR2A	0	92	0.846513076	-0.012563698
Tha_ExN_CALB	ACVR2B	0	93	0.71513076	-0.022838959
Tha_ExN_CALB	ACYP1	0	97	0.74128269	0.007923184
Tha_ExN_CALB	ACYP2	0	98	0.977272727	-0.035453808
Tha_ExN_CALB	ADA2	0	51816	0.125155666	0.002632408
Tha_ExN_CALB	ADAL	0	161823	0.585305106	-0.003064478
Tha_ExN_CALB	ADAM10	0	102	0.929016189	0.022420898
Tha_ExN_CALB	ADAM11	0	4185	0.688667497	0.031139464
Tha_ExN_CALB	ADAM12	0	8038	0.635118306	-0.106702018
Tha_ExN_CALB	ADAM15	0	8751	0.247198007	0.008032013
Tha_ExN_CALB	ADAM17	0	6868	0.867995019	-0.011957624
Tha_ExN_CALB	ADAM19	0	8728	0.821917808	-0.02758437
Tha_ExN_CALB	ADAM20	0	8748	0.133872976	-0.002010901
Tha_ExN_CALB	ADAM22	0	53616	0.9750934	0.028605003
Tha_ExN_CALB	ADAM23	0	8745	0.993462017	-0.002159796
Tha_ExN_CALB	ADAM28	0	10863	0.101805729	0.006000838
Tha_ExN_CALB	ADAM29	0	11086	0.240660025	-0.005504627
Tha_ExN_CALB	ADAM32	0	203102	0.558841843	0.015794087
Tha_ExN_CALB	ADAM7	0	8756	0.113636364	0.006796478
Tha_ExN_CALB	ADAM8	0	101	0.115815691	-0.000713693
Tha_ExN_CALB	ADAM9	0	8754	0.669053549	0.018488836
Tha_ExN_CALB	ADAMTS10	0	81794	0.504047323	0.025113904
Tha_ExN_CALB	ADAMTS12	0	81792	0.185554172	0.03848696
Tha_ExN_CALB	ADAMTS13	0	11093	0.567247821	-0.004372581
Tha_ExN_CALB	ADAMTS15	0	170689	0.172166874	-0.010343406
Tha_ExN_CALB	ADAMTS17	0	170691	0.229763387	0.034872723
Tha_ExN_CALB	ADAMTS18	0	170692	0.173412204	0.024717858
Tha_ExN_CALB	ADAMTS19	0	171019	0.299190535	0.042553201
Tha_ExN_CALB	ADAMTS2	0	9509	0.712951432	0.033533157
Tha_ExN_CALB	ADAMTS6	0	11174	0.319427148	0.025830988
Tha_ExN_CALB	ADAMTS8	0	11095	0.111457036	-0.002229732
Tha_ExN_CALB	ADAMTSL1	0	92949	0.916874222	-0.179277494
Tha_ExN_CALB	ADAMTSL2	0	9719	0.330946451	0.006302133
Tha_ExN_CALB	ADAMTSL3	0	57188	0.330012453	0.04291344
Tha_ExN_CALB	ADAP1	0	11033	0.288916563	0.006726304
Tha_ExN_CALB	ADAP2	0	55803	0.235990037	0.00522386
Tha_ExN_CALB	ADAR	0	103	0.886363636	0.072623265
Tha_ExN_CALB	ADARB1	0	104	0.961083437	-0.018322959
Tha_ExN_CALB	ADARB2	0	105	0.930572852	0.020722153
Tha_ExN_CALB	ADAT1	0	23536	0.525217933	0.007487037
Tha_ExN_CALB	ADAT2	0	134637	0.644458281	0.010519021
Tha_ExN_CALB	ADCK1	0	57143	0.595579078	-0.034020334
Tha_ExN_CALB	ADCK2	0	90956	0.218244085	0.004913353
Tha_ExN_CALB	ADCK5	0	203054	0.259651308	-0.002065994
Tha_ExN_CALB	ADCY1	0	107	0.95765878	0.03172794
Tha_ExN_CALB	ADCY10	0	55811	0.374844334	0.016777493
Tha_ExN_CALB	ADCY2	0	108	0.179950187	0.05484914
Tha_ExN_CALB	ADCY3	0	109	0.918119552	0.020491333
Tha_ExN_CALB	ADCY5	0	111	0.864881694	0.016136565
Tha_ExN_CALB	ADCY6	0	112	0.622042341	-0.010558928
Tha_ExN_CALB	ADCY7	0	113	0.431506849	-0.023487844
Tha_ExN_CALB	ADCY8	0	114	0.951120797	-0.055367344
Tha_ExN_CALB	ADCY9	0	115	0.888231631	-0.010936509
Tha_ExN_CALB	ADCYAP1	0	116	0.77241594	0.03314898
Tha_ExN_CALB	ADCYAP1R1	0	117	0.793897883	0.054818078
Tha_ExN_CALB	ADD1	0	118	0.945516812	0.023491699
Tha_ExN_CALB	ADD2	0	119	0.976650062	-0.018761902
Tha_ExN_CALB	ADD3	0	120	0.975404732	-0.020941438
Tha_ExN_CALB	ADGRA1	0	84435	0.889165629	0.062502086
Tha_ExN_CALB	ADGRA2	0	25960	0.374533001	-0.012311483
Tha_ExN_CALB	ADGRA3	0	166647	0.310709838	0.010411492
Tha_ExN_CALB	ADGRB1	0	575	0.691780822	0.04371389
Tha_ExN_CALB	ADGRB2	0	576	0.260585305	0.029601078
Tha_ExN_CALB	ADGRB3	0	577	0.998443337	0.099274821
Tha_ExN_CALB	ADGRD1	0	283383	0.344022416	0.043531924
Tha_ExN_CALB	ADGRF3	0	165082	0.211083437	-0.00483868
Tha_ExN_CALB	ADGRG1	0	9289	0.115504359	0.00858543
Tha_ExN_CALB	ADGRG2	0	10149	0.134184309	0.017247711
Tha_ExN_CALB	ADGRG6	0	57211	0.786737235	-0.076595906
Tha_ExN_CALB	ADGRL1	0	22859	0.938044832	0.034340362
Tha_ExN_CALB	ADGRL2	0	23266	0.927770859	0.051507976
Tha_ExN_CALB	ADGRL3	0	23284	0.99875467	-0.090610128
Tha_ExN_CALB	ADGRV1	0	84059	0.487235367	0.032672601
Tha_ExN_CALB	ADH5	0	128	0.435865504	0.027444016
Tha_ExN_CALB	ADHFE1	0	137872	0.661581569	0.002809123
Tha_ExN_CALB	ADI1	0	55256	0.561021171	0.003711741
Tha_ExN_CALB	ADIPOR1	0	51094	0.480697385	0.009755178
Tha_ExN_CALB	ADIPOR2	0	79602	0.827521793	-0.026207793
Tha_ExN_CALB	ADK	0	132	0.9875467	-0.069653335
Tha_ExN_CALB	ADM	0	133	0.136052304	0.004157034
Tha_ExN_CALB	ADNP	0	23394	0.935554172	-0.001199212
Tha_ExN_CALB	ADNP2	0	22850	0.855541719	0.030947872
Tha_ExN_CALB	ADO	0	84890	0.193026152	0.006166865
Tha_ExN_CALB	ADORA1	0	134	0.611457036	-0.011210163
Tha_ExN_CALB	ADORA2A	0	135	0.160647572	0.001211478
Tha_ExN_CALB	ADPGK	0	83440	0.642590286	-0.009127563
Tha_ExN_CALB	ADPRHL1	0	113622	0.473536737	0.004117668
Tha_ExN_CALB	ADPRM	0	56985	0.250311333	-0.003417208
Tha_ExN_CALB	ADRA1B	0	147	0.591843088	0.00200268
Tha_ExN_CALB	ADRA1D	0	146	0.245330012	0.008333391
Tha_ExN_CALB	ADSL	0	158	0.532689913	-0.012650273
Tha_ExN_CALB	AEBP2	0	121536	0.991905355	-0.020846979
Tha_ExN_CALB	AFAP1	0	60312	0.419364882	0.002889664
Tha_ExN_CALB	AFDN	0	4301	0.96388543	0.026331867
Tha_ExN_CALB	AFF1	0	4299	0.862702366	-0.018469582
Tha_ExN_CALB	AFF2	0	2334	0.762141968	0.05347909
Tha_ExN_CALB	AFF3	0	3899	0.988169365	0.013606139
Tha_ExN_CALB	AFF4	0	27125	0.965753425	0.038959138
Tha_ExN_CALB	AFG1L	0	246269	0.877957659	-0.0214852
Tha_ExN_CALB	AFG3L2	0	10939	0.773038605	0.041761978
Tha_ExN_CALB	AFMID	0	125061	0.489103362	-0.015066208
Tha_ExN_CALB	AFTPH	0	54812	0.873287671	-0.000578663
Tha_ExN_CALB	AGAP1	0	116987	0.995330012	-0.050031945
Tha_ExN_CALB	AGAP2	0	116986	0.49003736	0.03353556
Tha_ExN_CALB	AGAP3	0	116988	0.876712329	0.054971185
Tha_ExN_CALB	AGAP4	0	119016	0.639476961	0.013626144
Tha_ExN_CALB	AGAP5	0	729092	0.399750934	-0.017751886
Tha_ExN_CALB	AGAP9	0	642517	0.577210461	0.000216569
Tha_ExN_CALB	AGBL3	0	340351	0.483499377	0.022912206
Tha_ExN_CALB	AGBL4	0	84871	0.998443337	-0.054663719
Tha_ExN_CALB	AGBL5	0	60509	0.413760897	0.008080941
Tha_ExN_CALB	AGFG1	0	3267	0.955479452	0.022352003
Tha_ExN_CALB	AGFG2	0	3268	0.342777086	0.027138965
Tha_ExN_CALB	AGGF1	0	55109	0.660647572	0.023529767
Tha_ExN_CALB	AGK	0	55750	0.801681196	-0.013319786
Tha_ExN_CALB	AGL	0	178	0.786737235	0.025847886
Tha_ExN_CALB	AGO1	0	26523	0.830635118	0.010760968
Tha_ExN_CALB	AGO2	0	27161	0.919053549	0.003484416
Tha_ExN_CALB	AGO3	0	192669	0.971980075	-0.012661752
Tha_ExN_CALB	AGO4	0	192670	0.920298879	0.008841028
Tha_ExN_CALB	AGPAT1	0	10554	0.449564134	0.021275101
Tha_ExN_CALB	AGPAT2	0	10555	0.221668742	0.012547317
Tha_ExN_CALB	AGPAT3	0	56894	0.883250311	0.03643266
Tha_ExN_CALB	AGPAT4	0	56895	0.937733499	-0.026471836
Tha_ExN_CALB	AGPAT5	0	55326	0.876712329	0.052667847
Tha_ExN_CALB	AGPS	0	8540	0.868929016	0.017686477
Tha_ExN_CALB	AGRN	0	375790	0.343088418	-0.02127694
Tha_ExN_CALB	AGTPBP1	0	23287	0.975716065	-0.01069175
Tha_ExN_CALB	AHCTF1	0	25909	0.895392279	0.023222019
Tha_ExN_CALB	AHCY	0	191	0.126089664	0.005792796
Tha_ExN_CALB	AHCYL1	0	10768	0.78611457	0.062772598
Tha_ExN_CALB	AHCYL2	0	23382	0.967310087	-0.020483913
Tha_ExN_CALB	AHDC1	0	27245	0.837795766	0.03217639
Tha_ExN_CALB	AHI1	0	54806	0.997198007	0.003922678
Tha_ExN_CALB	AHNAK2	0	113146	0.569427148	0.043268831
Tha_ExN_CALB	AHR	0	196	0.556662516	0.023239629
Tha_ExN_CALB	AHRR	0	57491	0.337484433	-0.036653222
Tha_ExN_CALB	AHSA1	0	10598	0.377023661	0.023856058
Tha_ExN_CALB	AIDA	0	64853	0.665317559	0.006243166
Tha_ExN_CALB	AIFM1	0	9131	0.46139477	0.006249743
Tha_ExN_CALB	AIFM2	0	84883	0.381382316	-0.006919563
Tha_ExN_CALB	AIFM3	0	150209	0.323474471	-0.001655358
Tha_ExN_CALB	AIG1	0	51390	0.98505604	-0.04805336
Tha_ExN_CALB	AIMP1	0	9255	0.469489415	0.006070994
Tha_ExN_CALB	AIMP2	0	7965	0.385118306	-0.004689376
Tha_ExN_CALB	AIRE	0	326	0.153798257	0.007359084
Tha_ExN_CALB	AJAP1	0	55966	0.796388543	0.009138499
Tha_ExN_CALB	AJM1	0	389813	0.333437111	0.009227381
Tha_ExN_CALB	AK1	0	203	0.249688667	0.017596979
Tha_ExN_CALB	AK2	0	204	0.684931507	-0.000341059
Tha_ExN_CALB	AK3	0	50808	0.70765878	-0.003364366
Tha_ExN_CALB	AK4	0	205	0.752801993	-0.01201684
Tha_ExN_CALB	AK5	0	26289	0.972291407	-0.03907503
Tha_ExN_CALB	AK6	0	102157402	0.417185554	0.011739857
Tha_ExN_CALB	AK8	0	158067	0.348692403	0.003032166
Tha_ExN_CALB	AK9	0	221264	0.795454545	0.019981634
Tha_ExN_CALB	AKAIN1	0	642597	0.372353674	0.002919954
Tha_ExN_CALB	AKAP1	0	8165	0.634495641	0.02286731
Tha_ExN_CALB	AKAP10	0	11216	0.884184309	-0.001412477
Tha_ExN_CALB	AKAP11	0	11215	0.948007472	0.065791298
Tha_ExN_CALB	AKAP12	0	9590	0.981942715	0.020668712
Tha_ExN_CALB	AKAP13	0.090909091	11214	0.964196762	-0.11486061
Tha_ExN_CALB	AKAP17A	0	8227	0.368617684	0.014171902
Tha_ExN_CALB	AKAP5	0	9495	0.408779577	0.021854812
Tha_ExN_CALB	AKAP6	0	9472	0.99501868	-0.032352311
Tha_ExN_CALB	AKAP7	0	9465	0.857409714	0.010202645
Tha_ExN_CALB	AKAP8	0	10270	0.562266501	0.007898106
Tha_ExN_CALB	AKAP8L	0	26993	0.929016189	0.007306075
Tha_ExN_CALB	AKAP9	0	10142	0.989414695	0.080568217
Tha_ExN_CALB	AKIP1	0	56672	0.456102117	0.004297952
Tha_ExN_CALB	AKIRIN1	0	79647	0.822851806	0.000852313
Tha_ExN_CALB	AKIRIN2	0	55122	0.514321295	0.015793662
Tha_ExN_CALB	AKNAD1	0	254268	0.605853051	0.004097173
Tha_ExN_CALB	AKR1A1	0	10327	0.24626401	0.011517214
Tha_ExN_CALB	AKR1B1	0	231	0.179016189	0.007429096
Tha_ExN_CALB	AKR1C1	0	1645	0.385429639	0.010723896
Tha_ExN_CALB	AKR1C2	0	1646	0.332503113	0.003932151
Tha_ExN_CALB	AKR1E2	0	83592	0.515255293	0.002971816
Tha_ExN_CALB	AKR7A2	0	8574	0.2126401	0.003431679
Tha_ExN_CALB	AKT1	0	207	0.444894147	0.025591152
Tha_ExN_CALB	AKT1S1	0	84335	0.187110834	0.00616393
Tha_ExN_CALB	AKT2	0	208	0.790473225	-0.006060728
Tha_ExN_CALB	AKT3	0	10000	0.993462017	-0.045609217
Tha_ExN_CALB	AKTIP	0	64400	0.642590286	0.040924972
Tha_ExN_CALB	ALAD	0	210	0.441469489	0.033754641
Tha_ExN_CALB	ALAS1	0	211	0.126712329	0.003513341
Tha_ExN_CALB	ALCAM	0	214	0.271793275	0.286227231
Tha_ExN_CALB	ALDH18A1	0	5832	0.681195517	0.004996741
Tha_ExN_CALB	ALDH1A2	0	8854	0.557907846	-0.052820825
Tha_ExN_CALB	ALDH1L1	0	10840	0.103362391	0.032459172
Tha_ExN_CALB	ALDH1L2	0	160428	0.79358655	-0.011412654
Tha_ExN_CALB	ALDH2	0	217	0.476961395	0.024831253
Tha_ExN_CALB	ALDH3A2	0	224	0.709526775	-0.002183762
Tha_ExN_CALB	ALDH4A1	0	8659	0.124533001	-0.0084517
Tha_ExN_CALB	ALDH5A1	0	7915	0.739103362	0.063803022
Tha_ExN_CALB	ALDH6A1	0	4329	0.432752179	-0.003082628
Tha_ExN_CALB	ALDH7A1	0	501	0.497820672	0.019817936
Tha_ExN_CALB	ALDH8A1	0	64577	0.708592777	0.007868438
Tha_ExN_CALB	ALDH9A1	0	223	0.273972603	0.001797954
Tha_ExN_CALB	ALDOC	0	230	0.103362391	2.09E-05
Tha_ExN_CALB	ALG1	0	56052	0.324408468	0.002871178
Tha_ExN_CALB	ALG10	0	84920	0.126089664	0.003562119
Tha_ExN_CALB	ALG10B	0	144245	0.244707347	0.008130371
Tha_ExN_CALB	ALG11	0	440138	0.582814446	-0.005586344
Tha_ExN_CALB	ALG12	0	79087	0.240971357	-0.002914274
Tha_ExN_CALB	ALG13	0	79868	0.826587796	0.006315957
Tha_ExN_CALB	ALG14	0	199857	0.689601494	-0.001307677
Tha_ExN_CALB	ALG1L2	0	644974	0.24003736	0.009956727
Tha_ExN_CALB	ALG2	0	85365	0.315379826	0.01269281
Tha_ExN_CALB	ALG3	0	10195	0.219489415	0.00330832
Tha_ExN_CALB	ALG5	0	29880	0.70267746	0.001606501
Tha_ExN_CALB	ALG6	0	29929	0.594645081	0.014896081
Tha_ExN_CALB	ALG8	0	79053	0.675902864	-0.025122212
Tha_ExN_CALB	ALG9	0	79796	0.805105853	0.032385046
Tha_ExN_CALB	ALK	0	238	0.540784558	-0.014210126
Tha_ExN_CALB	ALKAL2	0	285016	0.146326276	-0.000761196
Tha_ExN_CALB	ALKBH1	0	8846	0.613013699	-0.010096987
Tha_ExN_CALB	ALKBH2	0	121642	0.100249066	0.005551987
Tha_ExN_CALB	ALKBH3	0	221120	0.689290162	-0.010466762
Tha_ExN_CALB	ALKBH4	0	54784	0.309775841	0.014912057
Tha_ExN_CALB	ALKBH5	0	54890	0.786737235	0.030236412
Tha_ExN_CALB	ALKBH6	0	84964	0.463574097	0.012879417
Tha_ExN_CALB	ALKBH8	0	91801	0.735678705	-0.024725739
Tha_ExN_CALB	ALMS1	0	7840	0.940535492	-0.006014903
Tha_ExN_CALB	ALOXE3	0	59344	0.165317559	0.006325946
Tha_ExN_CALB	ALPK1	0	80216	0.149439601	0.006254793
Tha_ExN_CALB	ALPK3	0	57538	0.500933998	-0.012984549
Tha_ExN_CALB	ALS2	0	57679	0.922166874	-0.027651675
Tha_ExN_CALB	AMACR	0	23600	0.333437111	-0.002069191
Tha_ExN_CALB	AMBRA1	0	55626	0.936799502	-0.02045472
Tha_ExN_CALB	AMD1	0	262	0.728518057	0.023606932
Tha_ExN_CALB	AMDHD2	0	51005	0.382316314	-0.015877294
Tha_ExN_CALB	AMER1	0	139285	0.129514321	0.006980614
Tha_ExN_CALB	AMER2	0	219287	0.609589041	0.008340685
Tha_ExN_CALB	AMER3	0	205147	0.51992528	0.001556504
Tha_ExN_CALB	AMFR	0	267	0.685242839	0.018291221
Tha_ExN_CALB	AMH	0	268	0.110834371	-0.001933193
Tha_ExN_CALB	AMIGO1	0	57463	0.21637609	0.017493299
Tha_ExN_CALB	AMMECR1	0	9949	0.912204234	-0.002712923
Tha_ExN_CALB	AMMECR1L	0	83607	0.540784558	-0.012197397
Tha_ExN_CALB	AMN1	0	196394	0.821606476	0.018288511
Tha_ExN_CALB	AMOT	0	154796	0.162826899	0.015486285
Tha_ExN_CALB	AMOTL1	0	154810	0.861145704	-0.022250705
Tha_ExN_CALB	AMOTL2	0	51421	0.172478207	-0.004536497
Tha_ExN_CALB	AMPD2	0	271	0.437733499	0.033109442
Tha_ExN_CALB	AMPD3	0	272	0.736924035	-0.012181009
Tha_ExN_CALB	AMPH	0	273	0.976027397	0.035244023
Tha_ExN_CALB	AMT	0	275	0.136363636	0.012478464
Tha_ExN_CALB	AMY2B	0	280	0.819115816	0.0038553
Tha_ExN_CALB	AMZ1	0	155185	0.613636364	0.016538008
Tha_ExN_CALB	AMZ2	0	51321	0.299190535	0.020165346
Tha_ExN_CALB	ANAPC1	0	64682	0.772104608	0.013797382
Tha_ExN_CALB	ANAPC10	0	10393	0.948318804	-0.037944693
Tha_ExN_CALB	ANAPC13	0	25847	0.2250934	0.011142281
Tha_ExN_CALB	ANAPC16	0	119504	0.842465753	-0.00112619
Tha_ExN_CALB	ANAPC2	0	29882	0.169364882	0.006130997
Tha_ExN_CALB	ANAPC4	0	29945	0.738169365	0.000960498
Tha_ExN_CALB	ANAPC5	0	51433	0.812266501	0.027834396
Tha_ExN_CALB	ANAPC7	0	51434	0.783312578	-0.009609474
Tha_ExN_CALB	ANGEL1	0	23357	0.533935243	-0.006577524
Tha_ExN_CALB	ANGEL2	0	90806	0.719489415	-0.002269865
Tha_ExN_CALB	ANGPT1	0	284	0.230386052	0.005402425
Tha_ExN_CALB	ANGPT2	0	285	0.449252802	0.037514457
Tha_ExN_CALB	ANGPT4	0	51378	0.173723537	0.000735033
Tha_ExN_CALB	ANGPTL1	0	9068	0.318181818	0.033932179
Tha_ExN_CALB	ANGPTL2	0	23452	0.155354919	0.00276791
Tha_ExN_CALB	ANGPTL7	0	10218	0.144146949	-0.012972734
Tha_ExN_CALB	ANK1	0	286	0.382004981	0.007783641
Tha_ExN_CALB	ANKAR	0	150709	0.785491905	0.004975113
Tha_ExN_CALB	ANKDD1A	0	348094	0.919987547	-0.001439635
Tha_ExN_CALB	ANKDD1B	0	728780	0.295765878	0.005865521
Tha_ExN_CALB	ANKEF1	0	63926	0.309153176	0.002650326
Tha_ExN_CALB	ANKFN1	0	162282	0.839975093	-0.104242682
Tha_ExN_CALB	ANKFY1	0	51479	0.917808219	0.007400136
Tha_ExN_CALB	ANKH	0	56172	0.961083437	0.021153598
Tha_ExN_CALB	ANKHD1	0	54882	0.937110834	0.051240036
Tha_ExN_CALB	ANKIB1	0	54467	0.98132005	-0.012871073
Tha_ExN_CALB	ANKK1	0	255239	0.142590286	-0.001716364
Tha_ExN_CALB	ANKLE2	0	23141	0.673723537	0.04071471
Tha_ExN_CALB	ANKMY1	0	51281	0.603673724	-0.020699216
Tha_ExN_CALB	ANKMY2	0	57037	0.767123288	0.006957413
Tha_ExN_CALB	ANKRA2	0	57763	0.352117061	0.014654546
Tha_ExN_CALB	ANKRD10	0	55608	0.898194271	0.024110825
Tha_ExN_CALB	ANKRD11	0	29123	0.978206725	0.070809529
Tha_ExN_CALB	ANKRD12	0	23253	0.976650062	0.068548049
Tha_ExN_CALB	ANKRD13A	0	88455	0.447384807	0.009253398
Tha_ExN_CALB	ANKRD13B	0	124930	0.356164384	0.000944636
Tha_ExN_CALB	ANKRD13C	0	81573	0.940224159	-0.000800741
Tha_ExN_CALB	ANKRD13D	0	338692	0.772727273	0.04330113
Tha_ExN_CALB	ANKRD16	0	54522	0.709838107	0.008530815
Tha_ExN_CALB	ANKRD17	0	26057	0.99003736	0.008459349
Tha_ExN_CALB	ANKRD18A	0	253650	0.7998132	0.007041784
Tha_ExN_CALB	ANKRD18B	0	441459	0.52739726	0.023498421
Tha_ExN_CALB	ANKRD20A1	0	84210	0.457970112	-0.003376045
Tha_ExN_CALB	ANKRD23	0	200539	0.52366127	0.016216715
Tha_ExN_CALB	ANKRD24	0	170961	0.717932752	-0.019936437
Tha_ExN_CALB	ANKRD26	0	22852	0.974470735	0.043698227
Tha_ExN_CALB	ANKRD27	0	84079	0.893524284	-0.016804211
Tha_ExN_CALB	ANKRD28	0	23243	0.904420922	-0.013001648
Tha_ExN_CALB	ANKRD29	0	147463	0.751556663	-7.72E-05
Tha_ExN_CALB	ANKRD30A	0	91074	0.138854296	2.09E-05
Tha_ExN_CALB	ANKRD30B	0	374860	0.430884184	-0.019813728
Tha_ExN_CALB	ANKRD30BL	0	554226	0.98256538	0.05543162
Tha_ExN_CALB	ANKRD31	0	256006	0.218244085	0.003708549
Tha_ExN_CALB	ANKRD33B	0	651746	0.881382316	-0.092215396
Tha_ExN_CALB	ANKRD34A	0	284615	0.177459527	0.006157538
Tha_ExN_CALB	ANKRD34C	0	390616	0.29234122	-0.001379756
Tha_ExN_CALB	ANKRD35	0	148741	0.388231631	-0.007300777
Tha_ExN_CALB	ANKRD36	0	375248	0.985990037	-0.024421176
Tha_ExN_CALB	ANKRD36B	0	57730	0.940846824	0.021634674
Tha_ExN_CALB	ANKRD36C	0	400986	0.987858032	-0.012969116
Tha_ExN_CALB	ANKRD37	0	353322	0.215442092	-7.83E-05
Tha_ExN_CALB	ANKRD39	0	51239	0.388231631	0.015545659
Tha_ExN_CALB	ANKRD40	0	91369	0.601494396	-0.018735199
Tha_ExN_CALB	ANKRD42	0	338699	0.703611457	0.019587371
Tha_ExN_CALB	ANKRD44	0	91526	0.970734745	-0.023250774
Tha_ExN_CALB	ANKRD45	0	339416	0.27615193	0.011156689
Tha_ExN_CALB	ANKRD46	0	157567	0.787982565	0.019438139
Tha_ExN_CALB	ANKRD49	0	54851	0.454856787	-0.009243385
Tha_ExN_CALB	ANKRD50	0	57182	0.656600249	-0.006325785
Tha_ExN_CALB	ANKRD52	0	283373	0.649750934	0.02883819
Tha_ExN_CALB	ANKRD54	0	129138	0.485367372	0.012014478
Tha_ExN_CALB	ANKRD55	0	79722	0.142278954	0.004075659
Tha_ExN_CALB	ANKRD6	0	22881	0.461083437	0.036624532
Tha_ExN_CALB	ANKRD62	0	342850	0.125778331	-0.001721074
Tha_ExN_CALB	ANKRD7	0	56311	0.932752179	0.020053723
Tha_ExN_CALB	ANKRD9	0	122416	0.383872976	0.023984971
Tha_ExN_CALB	ANKS1A	0.272727273	23294	0.963574097	-0.118291145
Tha_ExN_CALB	ANKS1B	0	56899	0.999688667	-0.119444924
Tha_ExN_CALB	ANKS3	0	124401	0.839041096	-0.020015927
Tha_ExN_CALB	ANKS6	0	203286	0.920610212	-0.042290194
Tha_ExN_CALB	ANKUB1	0	389161	0.585616438	0.065646529
Tha_ExN_CALB	ANKZF1	0	55139	0.567247821	0.001353933
Tha_ExN_CALB	ANO10	0	55129	0.945828144	-0.009150143
Tha_ExN_CALB	ANO3	0	63982	0.347758406	0.027295937
Tha_ExN_CALB	ANO4	0	121601	0.942403487	-0.001293307
Tha_ExN_CALB	ANO5	0	203859	0.95641345	0.00329145
Tha_ExN_CALB	ANO6	0	196527	0.802926526	-0.010232734
Tha_ExN_CALB	ANO8	0	57719	0.409713574	0.015702961
Tha_ExN_CALB	ANOS1	0	3730	0.352117061	0.037684447
Tha_ExN_CALB	ANP32A	0	8125	0.540784558	0.015136604
Tha_ExN_CALB	ANP32B	0	10541	0.229452055	-0.004339751
Tha_ExN_CALB	ANP32E	0	81611	0.424346202	0.02761025
Tha_ExN_CALB	ANTKMT	0	65990	0.214819427	0.0204482
Tha_ExN_CALB	ANTXR1	0	84168	0.890722291	0.024052477
Tha_ExN_CALB	ANXA11	0	311	0.175280199	0.006030159
Tha_ExN_CALB	ANXA2	0	302	0.635429639	0.010388294
Tha_ExN_CALB	ANXA3	0	306	0.397882939	-0.008259191
Tha_ExN_CALB	ANXA4	0	307	0.416562889	0.009401868
Tha_ExN_CALB	ANXA5	0	308	0.334059776	0.0001186
Tha_ExN_CALB	ANXA6	0	309	0.878580324	0.025648067
Tha_ExN_CALB	ANXA7	0	310	0.894458281	0.014750393
Tha_ExN_CALB	AOAH	0	313	0.343088418	-0.003683515
Tha_ExN_CALB	AOPEP	0	84909	0.97758406	-0.040250714
Tha_ExN_CALB	AP1AR	0	55435	0.781444583	0.001128407
Tha_ExN_CALB	AP1B1	0	162	0.801058531	0.03927446
Tha_ExN_CALB	AP1G1	0	164	0.882004981	0.030900631
Tha_ExN_CALB	AP1G2	0	8906	0.444582814	0.010659955
Tha_ExN_CALB	AP1M1	0	8907	0.784557908	0.016658402
Tha_ExN_CALB	AP1S1	0	1174	0.474159402	0.040643069
Tha_ExN_CALB	AP1S2	0	8905	0.194894147	0.0064582
Tha_ExN_CALB	AP1S3	0	130340	0.698941469	-0.01437229
Tha_ExN_CALB	AP2A1	0	160	0.760273973	0.055871597
Tha_ExN_CALB	AP2A2	0	161	0.903486924	0.089693913
Tha_ExN_CALB	AP2B1	0	163	0.948007472	0.024305492
Tha_ExN_CALB	AP2M1	0	1173	0.451120797	0.013437422
Tha_ExN_CALB	AP2S1	0	1175	0.277085928	0.021807552
Tha_ExN_CALB	AP3B1	0	8546	0.822851806	0.003424606
Tha_ExN_CALB	AP3B2	0	8120	0.919676214	0.031690301
Tha_ExN_CALB	AP3D1	0	8943	0.765566625	0.054457591
Tha_ExN_CALB	AP3M1	0	26985	0.420921544	-0.002971011
Tha_ExN_CALB	AP3M2	0	10947	0.579701121	0.040537574
Tha_ExN_CALB	AP3S1	0	1176	0.882004981	0.021947395
Tha_ExN_CALB	AP3S2	0	10239	0.862391034	0.01159812
Tha_ExN_CALB	AP4B1	0	10717	0.408156912	-0.005209407
Tha_ExN_CALB	AP4E1	0	23431	0.778331258	-0.012211497
Tha_ExN_CALB	AP4M1	0	9179	0.333437111	0.008980206
Tha_ExN_CALB	AP4S1	0	11154	0.736924035	-0.010453332
Tha_ExN_CALB	AP5B1	0	91056	0.412515567	0.005316544
Tha_ExN_CALB	AP5M1	0	55745	0.792029888	0.041080695
Tha_ExN_CALB	AP5S1	0	55317	0.188667497	0.000365999
Tha_ExN_CALB	AP5Z1	0	9907	0.535491905	0.020074345
Tha_ExN_CALB	APAF1	0	317	0.479763387	0.006209256
Tha_ExN_CALB	APBA1	0	320	0.97633873	-0.03543539
Tha_ExN_CALB	APBA2	0	321	0.952054795	-0.027465834
Tha_ExN_CALB	APBA3	0	9546	0.197384807	-0.000987318
Tha_ExN_CALB	APBB1	0	322	0.754047323	0.048913042
Tha_ExN_CALB	APBB2	0	323	0.984744707	-0.051221419
Tha_ExN_CALB	APBB3	0	10307	0.336861768	0.013571898
Tha_ExN_CALB	APC	0	324	0.976650062	0.032561939
Tha_ExN_CALB	APC2	0	10297	0.786425903	0.042762864
Tha_ExN_CALB	APEX1	0	328	0.345267746	0.025861197
Tha_ExN_CALB	APH1A	0	51107	0.24501868	0.030332343
Tha_ExN_CALB	APH1B	0	83464	0.832503113	0.008423736
Tha_ExN_CALB	API5	0	8539	0.824408468	0.017671783
Tha_ExN_CALB	APIP	0	51074	0.720423412	-0.015139081
Tha_ExN_CALB	APLP2	0	334	0.844333748	0.086446069
Tha_ExN_CALB	APMAP	0	57136	0.538916563	0.021427639
Tha_ExN_CALB	APOL2	0	23780	0.303549191	0.017898785
Tha_ExN_CALB	APOLD1	0	81575	0.214196762	0.008383558
Tha_ExN_CALB	APOO	0	79135	0.625466999	-0.012102871
Tha_ExN_CALB	APOOL	0	139322	0.75373599	0.022317326
Tha_ExN_CALB	APP	0	351	0.991905355	-0.059189396
Tha_ExN_CALB	APPBP2	0	10513	0.911892902	0.035204579
Tha_ExN_CALB	APPL1	0	26060	0.77988792	0.0508544
Tha_ExN_CALB	APPL2	0	55198	0.876089664	0.020123252
Tha_ExN_CALB	APTX	0	54840	0.893212951	0.01364529
Tha_ExN_CALB	AQP11	0	282679	0.405977584	0.002540124
Tha_ExN_CALB	AQR	0	9716	0.858966376	-0.003164711
Tha_ExN_CALB	AR	0	367	0.431506849	0.006397934
Tha_ExN_CALB	ARAF	0	369	0.136052304	0.000635021
Tha_ExN_CALB	ARAP1	0	116985	0.646014944	-0.003169949
Tha_ExN_CALB	ARAP2	0	116984	0.723536737	0.019375789
Tha_ExN_CALB	ARCN1	0	372	0.469489415	0.018791912
Tha_ExN_CALB	AREL1	0	9870	0.787048568	0.017426312
Tha_ExN_CALB	ARF1	0.090909091	375	0.76743462	0.102652426
Tha_ExN_CALB	ARF3	0	377	0.516500623	0.030220632
Tha_ExN_CALB	ARF4	0	378	0.634806974	0.014084413
Tha_ExN_CALB	ARF5	0	381	0.173723537	0.011734612
Tha_ExN_CALB	ARF6	0	382	0.219800747	0.016455489
Tha_ExN_CALB	ARFGAP1	0	55738	0.54607721	0.025442985
Tha_ExN_CALB	ARFGAP2	0	84364	0.445205479	0.021479182
Tha_ExN_CALB	ARFGAP3	0	26286	0.637608966	0.011545817
Tha_ExN_CALB	ARFGEF1	0	10565	0.96886675	0.035700673
Tha_ExN_CALB	ARFGEF2	0	10564	0.927148194	0.024897689
Tha_ExN_CALB	ARFGEF3	0	57221	0.977272727	0.006208725
Tha_ExN_CALB	ARFIP1	0	27236	0.844645081	-0.028019959
Tha_ExN_CALB	ARFIP2	0	23647	0.200498132	0.010832339
Tha_ExN_CALB	ARFRP1	0	10139	0.394146949	0.006750602
Tha_ExN_CALB	ARG2	0	384	0.633561644	0.037134251
Tha_ExN_CALB	ARGLU1	0	55082	0.937733499	0.039217128
Tha_ExN_CALB	ARHGAP1	0	392	0.653175592	-0.014495712
Tha_ExN_CALB	ARHGAP10	0	79658	0.851805729	-0.042040094
Tha_ExN_CALB	ARHGAP12	0	94134	0.908468244	-0.016594847
Tha_ExN_CALB	ARHGAP17	0	55114	0.808530511	-0.001183471
Tha_ExN_CALB	ARHGAP18	0.03030303	93663	0.866749689	-0.107154868
Tha_ExN_CALB	ARHGAP19	0	84986	0.176525529	0.003302616
Tha_ExN_CALB	ARHGAP20	0	57569	0.874221669	0.025875068
Tha_ExN_CALB	ARHGAP21	0	57584	0.98381071	0.014662681
Tha_ExN_CALB	ARHGAP22	0	58504	0.760896638	-0.013977245
Tha_ExN_CALB	ARHGAP23	0	57636	0.683374844	-0.011837057
Tha_ExN_CALB	ARHGAP24	0	83478	0.692403487	0.028294129
Tha_ExN_CALB	ARHGAP26	0	23092	0.923100872	0.072370536
Tha_ExN_CALB	ARHGAP27	0	201176	0.400373599	0.00212597
Tha_ExN_CALB	ARHGAP28	0	79822	0.164072229	0.002965728
Tha_ExN_CALB	ARHGAP29	0	9411	0.682129514	0.029690003
Tha_ExN_CALB	ARHGAP31	0	57514	0.101494396	0.005128217
Tha_ExN_CALB	ARHGAP32	0	9743	0.978206725	0.019518224
Tha_ExN_CALB	ARHGAP33	0	115703	0.405354919	0.013102211
Tha_ExN_CALB	ARHGAP35	0	2909	0.96637609	0.018793082
Tha_ExN_CALB	ARHGAP39	0	80728	0.802926526	-0.01490526
Tha_ExN_CALB	ARHGAP44	0	9912	0.988169365	-0.004083507
Tha_ExN_CALB	ARHGAP5	0.272727273	394	0.95890411	0.113723871
Tha_ExN_CALB	ARHGAP6	0	395	0.305105853	-0.004534402
Tha_ExN_CALB	ARHGAP8	0	23779	0.141967621	0.008147225
Tha_ExN_CALB	ARHGDIA	0	396	0.45641345	0.032017963
Tha_ExN_CALB	ARHGDIG	0	398	0.214508095	0.003381844
Tha_ExN_CALB	ARHGEF1	0	9138	0.440535492	-0.000888142
Tha_ExN_CALB	ARHGEF10	0	9639	0.393835616	0.002752068
Tha_ExN_CALB	ARHGEF10L	0	55160	0.862702366	-0.002789297
Tha_ExN_CALB	ARHGEF11	0	9826	0.969178082	0.007170204
Tha_ExN_CALB	ARHGEF12	0	23365	0.981942715	-0.006573078
Tha_ExN_CALB	ARHGEF16	0	27237	0.116127024	0.000641412
Tha_ExN_CALB	ARHGEF17	0	9828	0.719178082	0.058854634
Tha_ExN_CALB	ARHGEF18	0	23370	0.646326276	-0.006602054
Tha_ExN_CALB	ARHGEF2	0	9181	0.54856787	-0.025965743
Tha_ExN_CALB	ARHGEF25	0	115557	0.234122042	0.003205004
Tha_ExN_CALB	ARHGEF26	0	26084	0.49128269	0.033871402
Tha_ExN_CALB	ARHGEF28	0	64283	0.877646326	-0.061008357
Tha_ExN_CALB	ARHGEF3	0	50650	0.936176837	-0.014713776
Tha_ExN_CALB	ARHGEF33	0	100271715	0.432440847	-0.014501316
Tha_ExN_CALB	ARHGEF37	0	389337	0.365504359	-0.008956336
Tha_ExN_CALB	ARHGEF4	0	50649	0.908156912	0.010773128
Tha_ExN_CALB	ARHGEF40	0	55701	0.304171856	-0.003343567
Tha_ExN_CALB	ARHGEF6	0	9459	0.437733499	-0.000455243
Tha_ExN_CALB	ARHGEF7	0	8874	0.98381071	0.007374606
Tha_ExN_CALB	ARHGEF9	0	23229	0.939912827	0.031027269
Tha_ExN_CALB	ARID1A	0	8289	0.928704857	-0.018240973
Tha_ExN_CALB	ARID1B	0	57492	0.981008717	-0.020835782
Tha_ExN_CALB	ARID2	0	196528	0.858343711	-0.014496055
Tha_ExN_CALB	ARID3A	0	1820	0.471980075	0.002601196
Tha_ExN_CALB	ARID3B	0	10620	0.394458281	0.000303638
Tha_ExN_CALB	ARID4A	0	5926	0.939290162	0.05577034
Tha_ExN_CALB	ARID4B	0	51742	0.975404732	0.012074699
Tha_ExN_CALB	ARID5B	0	84159	0.97384807	-0.06997376
Tha_ExN_CALB	ARIH1	0	25820	0.970423412	0.00793661
Tha_ExN_CALB	ARIH2	0	10425	0.908779577	-0.002590819
Tha_ExN_CALB	ARL1	0	400	0.556662516	0.059416318
Tha_ExN_CALB	ARL10	0	285598	0.652864259	0.007567496
Tha_ExN_CALB	ARL13B	0	200894	0.807285181	-0.013274089
Tha_ExN_CALB	ARL14EP	0	120534	0.659090909	0.043597207
Tha_ExN_CALB	ARL15	0	54622	0.98256538	0.013697625
Tha_ExN_CALB	ARL16	0	339231	0.28362391	0.01185224
Tha_ExN_CALB	ARL17A	0	51326	0.673723537	0.021685044
Tha_ExN_CALB	ARL17B	0	51326	0.754358655	-0.028699624
Tha_ExN_CALB	ARL2BP	0	23568	0.5498132	0.020595803
Tha_ExN_CALB	ARL3	0	403	0.820361146	0.017342691
Tha_ExN_CALB	ARL4A	0	10124	0.26992528	0.016462648
Tha_ExN_CALB	ARL4C	0	10123	0.649750934	0.089241934
Tha_ExN_CALB	ARL5A	0	26225	0.852739726	0.03041862
Tha_ExN_CALB	ARL5B	0	221079	0.51120797	0.003684572
Tha_ExN_CALB	ARL6	0	84100	0.869863014	0.020874688
Tha_ExN_CALB	ARL6IP1	0	23204	0.599626401	0.03256971
Tha_ExN_CALB	ARL6IP4	0	51329	0.288293898	0.026810344
Tha_ExN_CALB	ARL6IP5	0	10550	0.726650062	0.089165456
Tha_ExN_CALB	ARL6IP6	0	151188	0.555728518	-0.006240016
Tha_ExN_CALB	ARL8A	0	127829	0.611145704	0.033526446
Tha_ExN_CALB	ARL8B	0	55207	0.890410959	0.045005562
Tha_ExN_CALB	ARL9	0	132946	0.221668742	0.015363341
Tha_ExN_CALB	ARMC1	0	55156	0.738169365	0.042022219
Tha_ExN_CALB	ARMC10	0	83787	0.713262765	0.025053892
Tha_ExN_CALB	ARMC2	0	84071	0.966687422	-0.029511457
Tha_ExN_CALB	ARMC5	0	79798	0.119551681	0.00272033
Tha_ExN_CALB	ARMC6	0	93436	0.289227895	0.003471339
Tha_ExN_CALB	ARMC7	0	79637	0.178704857	0.012601324
Tha_ExN_CALB	ARMC8	0	25852	0.921855542	0.027258524
Tha_ExN_CALB	ARMC9	0	80210	0.943648817	-0.010242298
Tha_ExN_CALB	ARMCX1	0	51309	0.259339975	0.015885832
Tha_ExN_CALB	ARMCX2	0	9823	0.404420922	0.011729148
Tha_ExN_CALB	ARMCX3	0	51566	0.672789539	0.03985404
Tha_ExN_CALB	ARMCX4	0	100131755	0.871419676	0.002922587
Tha_ExN_CALB	ARMCX5	0	64860	0.402552927	0.011682988
Tha_ExN_CALB	ARMCX5-GPRASP2	0	100528062	0.881070984	0.01077439
Tha_ExN_CALB	ARMH1	0	339541	0.739103362	-0.025749204
Tha_ExN_CALB	ARMH3	0	79591	0.932440847	0.005360345
Tha_ExN_CALB	ARMH4	0	145407	0.773349938	0.046104705
Tha_ExN_CALB	ARMT1	0	79624	0.412515567	0.019700004
Tha_ExN_CALB	ARNT	0	405	0.845267746	0.004025262
Tha_ExN_CALB	ARNT2	0	9915	0.839663761	0.085243538
Tha_ExN_CALB	ARPC1A	0	10552	0.755915318	0.020150293
Tha_ExN_CALB	ARPC1B	0	10095	0.295454545	0.013142212
Tha_ExN_CALB	ARPC2	0	10109	0.793897883	0.034908674
Tha_ExN_CALB	ARPC3	0	10094	0.52739726	0.029277889
Tha_ExN_CALB	ARPC4	0	10093	0.469178082	0.021648837
Tha_ExN_CALB	ARPC5	0	10092	0.562266501	0.032377639
Tha_ExN_CALB	ARPC5L	0	81873	0.407222914	0.046200435
Tha_ExN_CALB	ARPIN	0	348110	0.283312578	0.001622785
Tha_ExN_CALB	ARPP19	0	10776	0.827521793	0.069313797
Tha_ExN_CALB	ARPP21	0	10777	0.936176837	0.011637057
Tha_ExN_CALB	ARRB1	0	408	0.918742217	0.054453215
Tha_ExN_CALB	ARRB2	0	409	0.391033624	0.021989475
Tha_ExN_CALB	ARRDC1	0	92714	0.496575342	-0.011893961
Tha_ExN_CALB	ARRDC3	0	57561	0.424657534	0.014586201
Tha_ExN_CALB	ARRDC4	0	91947	0.251867995	0.004876308
Tha_ExN_CALB	ARSA	0	410	0.411892902	0.019451571
Tha_ExN_CALB	ARSB	0	411	0.636674969	-0.002978484
Tha_ExN_CALB	ARSD	0	414	0.362702366	-0.023227941
Tha_ExN_CALB	ARSG	0	22901	0.836861768	-0.032294099
Tha_ExN_CALB	ARSJ	0	79642	0.722914072	-0.02100343
Tha_ExN_CALB	ARSK	0	153642	0.280510585	-0.004828402
Tha_ExN_CALB	ARV1	0	64801	0.559464508	0.020597247
Tha_ExN_CALB	ARVCF	0	421	0.611768369	-0.002436349
Tha_ExN_CALB	AS3MT	0	57412	0.357098381	0.003817207
Tha_ExN_CALB	ASAH1	0	427	0.827833126	0.048378379
Tha_ExN_CALB	ASAH2B	0	653308	0.343399751	0.00872514
Tha_ExN_CALB	ASAP1	0	50807	0.991905355	-0.072971009
Tha_ExN_CALB	ASAP2	0	8853	0.773038605	-0.004267567
Tha_ExN_CALB	ASAP3	0	55616	0.107409714	0.006410455
Tha_ExN_CALB	ASB1	0	51665	0.384184309	3.68E-05
Tha_ExN_CALB	ASB13	0	79754	0.424968867	0.018781502
Tha_ExN_CALB	ASB18	0	401036	0.574408468	0.037564819
Tha_ExN_CALB	ASB2	0	51676	0.174346202	-0.013404577
Tha_ExN_CALB	ASB3	0	51130	0.97758406	-0.010538872
Tha_ExN_CALB	ASB6	0	140459	0.202054795	-0.006359312
Tha_ExN_CALB	ASB7	0	140460	0.688978829	-0.023687565
Tha_ExN_CALB	ASB8	0	140461	0.607409714	0.045826222
Tha_ExN_CALB	ASCC1	0	51008	0.798879203	-0.001213083
Tha_ExN_CALB	ASCC2	0	84164	0.654420922	-0.031555705
Tha_ExN_CALB	ASCC3	0	10973	0.976027397	-0.057940397
Tha_ExN_CALB	ASF1A	0	25842	0.429016189	0.000362402
Tha_ExN_CALB	ASH1L	0	55870	0.983188045	-0.002786253
Tha_ExN_CALB	ASH2L	0	9070	0.721980075	-0.00424466
Tha_ExN_CALB	ASIC2	0	40	0.790161893	0.078054755
Tha_ExN_CALB	ASIC3	0	9311	0.129202989	0.002542255
Tha_ExN_CALB	ASL	0	435	0.652241594	-0.016674162
Tha_ExN_CALB	ASMTL	0	8623	0.437733499	0.019618008
Tha_ExN_CALB	ASNS	0	440	0.23879203	-0.001412636
Tha_ExN_CALB	ASNSD1	0	54529	0.22384807	0.014629063
Tha_ExN_CALB	ASPDH	0	554235	0.136986301	0.004444325
Tha_ExN_CALB	ASPH	0	444	0.927459527	0.034385264
Tha_ExN_CALB	ASPHD1	0	253982	0.562577833	0.025284063
Tha_ExN_CALB	ASPHD2	0	57168	0.290473225	0.018106854
Tha_ExN_CALB	ASPM	0	259266	0.127957659	0.004819648
Tha_ExN_CALB	ASPN	0	54829	0.157534247	0.028521001
Tha_ExN_CALB	ASPSCR1	0	79058	0.650996264	0.005602746
Tha_ExN_CALB	ASRGL1	0	80150	0.170921544	0.018905663
Tha_ExN_CALB	ASS1	0	445	0.240971357	0.021666024
Tha_ExN_CALB	ASTE1	0	28990	0.350560399	0.006916693
Tha_ExN_CALB	ASTN1	0	460	0.966064757	0.007445925
Tha_ExN_CALB	ASTN2	0	23245	0.987235367	-0.114204918
Tha_ExN_CALB	ASXL1	0	171023	0.896948941	-0.000273605
Tha_ExN_CALB	ASXL2	0	55252	0.901930262	-0.032012223
Tha_ExN_CALB	ASXL3	0	80816	0.913138232	-0.01527749
Tha_ExN_CALB	ATAD1	0	84896	0.895080946	0.029316304
Tha_ExN_CALB	ATAD2	0	29028	0.871419676	0.012121677
Tha_ExN_CALB	ATAD2B	0	54454	0.894769614	0.05836847
Tha_ExN_CALB	ATAD3A	0	55210	0.376712329	0.001601585
Tha_ExN_CALB	ATAD3B	0	83858	0.628580324	-0.013534228
Tha_ExN_CALB	ATAD5	0	79915	0.50747198	0.000920068
Tha_ExN_CALB	ATAT1	0	79969	0.49626401	-0.004773637
Tha_ExN_CALB	ATCAY	0	85300	0.949252802	0.059244
Tha_ExN_CALB	ATE1	0	11101	0.945828144	-0.018412191
Tha_ExN_CALB	ATF1	0	466	0.775217933	-0.00656083
Tha_ExN_CALB	ATF2	0	1386	0.923412204	-0.005839246
Tha_ExN_CALB	ATF4	0	468	0.392590286	0.034443817
Tha_ExN_CALB	ATF6	0	22926	0.898194271	0.021670532
Tha_ExN_CALB	ATF6B	0	1388	0.669987547	0.024714477
Tha_ExN_CALB	ATF7	0	11016	0.75622665	-0.03706561
Tha_ExN_CALB	ATF7IP	0	55729	0.889476961	0.055294812
Tha_ExN_CALB	ATF7IP2	0	80063	0.865504359	-0.026850811
Tha_ExN_CALB	ATG10	0	83734	0.860211706	-0.036438756
Tha_ExN_CALB	ATG12	0	9140	0.805728518	0.020953212
Tha_ExN_CALB	ATG13	0	9776	0.764632628	0.022458357
Tha_ExN_CALB	ATG14	0	22863	0.74003736	0.010523478
Tha_ExN_CALB	ATG16L1	0	55054	0.691469489	0.009687343
Tha_ExN_CALB	ATG16L2	0	89849	0.349626401	-0.00130438
Tha_ExN_CALB	ATG2A	0	23130	0.366127024	0.015540589
Tha_ExN_CALB	ATG2B	0	55102	0.913449564	0.037597365
Tha_ExN_CALB	ATG3	0	64422	0.392590286	0.012261948
Tha_ExN_CALB	ATG4A	0	115201	0.583437111	-0.004356908
Tha_ExN_CALB	ATG4B	0	23192	0.79732254	0.018935293
Tha_ExN_CALB	ATG4C	0	84938	0.754669988	-0.027113042
Tha_ExN_CALB	ATG4D	0	84971	0.337795766	0.015252867
Tha_ExN_CALB	ATG5	0	9474	0.905354919	-0.036801268
Tha_ExN_CALB	ATG7	0	10533	0.97633873	-0.054166368
Tha_ExN_CALB	ATG9A	0	79065	0.379202989	0.022761444
Tha_ExN_CALB	ATG9B	0	285973	0.128268991	0.001804579
Tha_ExN_CALB	ATIC	0	471	0.703611457	0.005146811
Tha_ExN_CALB	ATL1	0	51062	0.952988792	0.04995023
Tha_ExN_CALB	ATL2	0	64225	0.857721046	0.022946472
Tha_ExN_CALB	ATL3	0	25923	0.584371108	-0.003173191
Tha_ExN_CALB	ATM	0	472	0.890099626	0.039408527
Tha_ExN_CALB	ATMIN	0	23300	0.608655044	0.052729599
Tha_ExN_CALB	ATN1	0	1822	0.635429639	0.016134677
Tha_ExN_CALB	ATOX1	0	475	0.237235367	0.000106552
Tha_ExN_CALB	ATP10A	0	57194	0.705790785	-0.071373706
Tha_ExN_CALB	ATP10D	0	57205	0.857721046	-0.049330421
Tha_ExN_CALB	ATP11A	0	23250	0.928082192	-0.043775804
Tha_ExN_CALB	ATP11B	0	23200	0.902552927	-0.01121366
Tha_ExN_CALB	ATP11C	0	286410	0.920298879	-0.070757702
Tha_ExN_CALB	ATP13A1	0	57130	0.261519303	0.004269854
Tha_ExN_CALB	ATP13A2	0	23400	0.865815691	0.076315308
Tha_ExN_CALB	ATP13A3	0	79572	0.840597758	0.018258793
Tha_ExN_CALB	ATP13A4	0	84239	0.216998755	0.01814666
Tha_ExN_CALB	ATP1A1	0.272727273	476	0.769613948	0.11726006
Tha_ExN_CALB	ATP1A3	0.075036075	478	0.730697385	0.095954407
Tha_ExN_CALB	ATP1B1	1	481	0.865815691	0.455170787
Tha_ExN_CALB	ATP1B3	0	483	0.934620174	0.04114764
Tha_ExN_CALB	ATP23	0	91419	0.332814446	0.017776244
Tha_ExN_CALB	ATP2A1	0	487	0.136363636	0.006500589
Tha_ExN_CALB	ATP2A2	0	488	0.960772105	0.063358473
Tha_ExN_CALB	ATP2A3	0	489	0.159402242	0.008128711
Tha_ExN_CALB	ATP2B1	0	490	0.984744707	0.028683488
Tha_ExN_CALB	ATP2B2	0	491	0.960460772	0.029930856
Tha_ExN_CALB	ATP2B3	0	492	0.644769614	0.051486617
Tha_ExN_CALB	ATP2B4	0	493	0.286737235	0.077594541
Tha_ExN_CALB	ATP2C1	0	27032	0.98132005	0.006040095
Tha_ExN_CALB	ATP5F1A	0	498	0.311643836	0.000402091
Tha_ExN_CALB	ATP5F1B	0	506	0.294520548	0.000473356
Tha_ExN_CALB	ATP5F1C	0	509	0.70143213	0.02264492
Tha_ExN_CALB	ATP5IF1	0	93974	0.415317559	0.050550481
Tha_ExN_CALB	ATP5MC1	0	516	0.280199253	0.015221422
Tha_ExN_CALB	ATP5MC2	0	517	0.432752179	0.012811227
Tha_ExN_CALB	ATP5MC3	0	518	0.434308842	0.047960239
Tha_ExN_CALB	ATP5ME	0	521	0.207970112	0.019903355
Tha_ExN_CALB	ATP5MG	0	10632	0.823785803	0.034940794
Tha_ExN_CALB	ATP5PB	0	515	0.449875467	0.019911104
Tha_ExN_CALB	ATP5PF	0	522	0.455790785	0.047475213
Tha_ExN_CALB	ATP5PO	0	539	0.312889166	0.013542214
Tha_ExN_CALB	ATP6AP2	0	10159	0.601183064	0.088956429
Tha_ExN_CALB	ATP6V0A1	0	535	0.972914072	0.046938288
Tha_ExN_CALB	ATP6V0A2	0	23545	0.811332503	0.013167708
Tha_ExN_CALB	ATP6V0B	0	533	0.22260274	2.58E-06
Tha_ExN_CALB	ATP6V0C	0	527	0.253424658	0.000373779
Tha_ExN_CALB	ATP6V0D1	0	9114	0.629514321	0.059087226
Tha_ExN_CALB	ATP6V0E1	0	8992	0.751556663	-0.011479149
Tha_ExN_CALB	ATP6V0E2	0.227272727	155066	0.636052304	0.116037029
Tha_ExN_CALB	ATP6V1A	0	523	0.932129514	0.078977376
Tha_ExN_CALB	ATP6V1B2	0.303030303	526	0.860523039	0.127288376
Tha_ExN_CALB	ATP6V1C1	0	528	0.870174346	0.053739691
Tha_ExN_CALB	ATP6V1C2	0	245973	0.188356164	0.012163096
Tha_ExN_CALB	ATP6V1D	0	51382	0.651618929	0.084746541
Tha_ExN_CALB	ATP6V1E1	0	529	0.626712329	0.082718762
Tha_ExN_CALB	ATP6V1E2	0	90423	0.334371108	0.003842602
Tha_ExN_CALB	ATP6V1F	0	9296	0.463574097	0.076255066
Tha_ExN_CALB	ATP6V1G1	0.090909091	9550	0.694894147	0.101522575
Tha_ExN_CALB	ATP6V1G2	0	534	0.580635118	0.053219411
Tha_ExN_CALB	ATP6V1H	0	51606	0.956102117	0.02131116
Tha_ExN_CALB	ATP7A	0	538	0.191780822	0.000832357
Tha_ExN_CALB	ATP7B	0	540	0.79856787	-0.035178031
Tha_ExN_CALB	ATP8A1	0	10396	0.947073474	0.007747827
Tha_ExN_CALB	ATP8A2	0	51761	0.997198007	-0.054534532
Tha_ExN_CALB	ATP8B1	0	5205	0.52366127	-0.00316522
Tha_ExN_CALB	ATP8B2	0	57198	0.812889166	-0.00268287
Tha_ExN_CALB	ATP8B4	0	79895	0.472914072	0.047638103
Tha_ExN_CALB	ATP9A	0	10079	0.978518057	0.019927213
Tha_ExN_CALB	ATP9B	0	374868	0.95392279	0.009788601
Tha_ExN_CALB	ATPAF1	0	64756	0.855230386	0.040103839
Tha_ExN_CALB	ATPAF2	0	91647	0.640722291	-0.002876341
Tha_ExN_CALB	ATPSCKMT	0	134145	0.862702366	-0.001783934
Tha_ExN_CALB	ATR	0	545	0.95765878	0.001682467
Tha_ExN_CALB	ATRIP	0	84126	0.211083437	0.004691339
Tha_ExN_CALB	ATRN	0	8455	0.954234122	0.012761983
Tha_ExN_CALB	ATRNL1	0	26033	0.996886675	-0.065825821
Tha_ExN_CALB	ATRX	0	546	0.98132005	0.080534199
Tha_ExN_CALB	ATXN1	0.454545455	6310	0.995952677	-0.138760897
Tha_ExN_CALB	ATXN10	0	25814	0.956724782	-0.014035211
Tha_ExN_CALB	ATXN1L	0	342371	0.317247821	0.00737725
Tha_ExN_CALB	ATXN2	0	6311	0.979763387	-0.021567596
Tha_ExN_CALB	ATXN2L	0	11273	0.739414695	0.059498475
Tha_ExN_CALB	ATXN3	0	4287	0.846201743	0.012727087
Tha_ExN_CALB	ATXN7	0	6314	0.917185554	-0.02138488
Tha_ExN_CALB	ATXN7L1	0	222255	0.935242839	-0.036081255
Tha_ExN_CALB	ATXN7L2	0	127002	0.2126401	0.005666787
Tha_ExN_CALB	ATXN7L3	0	56970	0.473225405	0.036405815
Tha_ExN_CALB	ATXN7L3B	0	552889	0.54856787	0.080093464
Tha_ExN_CALB	AUH	0	549	0.950809465	0.033132216
Tha_ExN_CALB	AUP1	0	550	0.248443337	0.004705126
Tha_ExN_CALB	AUTS2	0.545454545	26053	0.996575342	-0.141690747
Tha_ExN_CALB	AVEN	0	57099	0.663760897	-0.003268574
Tha_ExN_CALB	AVIL	0	10677	0.500622665	-0.013074544
Tha_ExN_CALB	AVL9	0	23080	0.96637609	-0.000898899
Tha_ExN_CALB	AVPI1	0	60370	0.139788294	0.002936778
Tha_ExN_CALB	AXDND1	0	126859	0.113636364	0.001114516
Tha_ExN_CALB	AXIN1	0	8312	0.821295143	-0.006155927
Tha_ExN_CALB	AXIN2	0	8313	0.601805729	0.018330031
Tha_ExN_CALB	AZI2	0	64343	0.797633873	0.038500996
Tha_ExN_CALB	AZIN1	0	51582	0.79483188	0.037182518
Tha_ExN_CALB	AZIN2	0	113451	0.591843088	-0.015377709
Tha_ExN_CALB	AZU1	0	566	0.112391034	0.002467282
Tha_ExN_CALB	B3GALNT1	0	8706	0.663138232	0.03902324
Tha_ExN_CALB	B3GALNT2	0	148789	0.858343711	-0.014681085
Tha_ExN_CALB	B3GALT1	0	8708	0.162515567	0.020250892
Tha_ExN_CALB	B3GALT2	0	8707	0.426836862	0.023287614
Tha_ExN_CALB	B3GALT4	0	8705	0.102428394	0.001517422
Tha_ExN_CALB	B3GALT5	0	10317	0.314134496	0.004444371
Tha_ExN_CALB	B3GALT6	0	126792	0.118929016	0.007505837
Tha_ExN_CALB	B3GAT1	0	27087	0.685865504	0.017082997
Tha_ExN_CALB	B3GAT2	0	135152	0.780510585	0.027446408
Tha_ExN_CALB	B3GAT3	0	26229	0.419364882	0.021199335
Tha_ExN_CALB	B3GLCT	0	145173	0.912515567	-0.025082423
Tha_ExN_CALB	B3GNT2	0	10678	0.658468244	0.02526417
Tha_ExN_CALB	B3GNT4	0	79369	0.113636364	-0.00503288
Tha_ExN_CALB	B3GNT5	0	84002	0.329078456	0.044002543
Tha_ExN_CALB	B3GNTL1	0	146712	0.74252802	-0.004889652
Tha_ExN_CALB	B4GALNT1	0	2583	0.53860523	0.052567935
Tha_ExN_CALB	B4GALNT3	0	283358	0.515255293	0.026190064
Tha_ExN_CALB	B4GALNT4	0	338707	0.686176837	0.00819428
Tha_ExN_CALB	B4GALT1	0	2683	0.370797011	0.007240045
Tha_ExN_CALB	B4GALT2	0	8704	0.384806974	-0.000289762
Tha_ExN_CALB	B4GALT3	0	8703	0.128268991	0.003968964
Tha_ExN_CALB	B4GALT4	0	8702	0.391967621	0.003898419
Tha_ExN_CALB	B4GALT5	0	9334	0.894769614	0.035949976
Tha_ExN_CALB	B4GALT6	0	9331	0.909713574	0.036272831
Tha_ExN_CALB	B4GALT7	0	11285	0.238169365	0.004814058
Tha_ExN_CALB	B9D1	0	27077	0.632627646	-0.021469031
Tha_ExN_CALB	BAALC	0	79870	0.865193026	0.010831585
Tha_ExN_CALB	BAAT	0	570	0.393835616	-0.013862328
Tha_ExN_CALB	BABAM1	0	29086	0.638542964	0.025135161
Tha_ExN_CALB	BABAM2	0	9577	0.97011208	-0.051733005
Tha_ExN_CALB	BACE1	0	23621	0.813200498	0.025722054
Tha_ExN_CALB	BACE2	0	25825	0.534246575	0.016927013
Tha_ExN_CALB	BACH1	0	571	0.654420922	0.059219961
Tha_ExN_CALB	BACH2	0	60468	0.820361146	-0.066148795
Tha_ExN_CALB	BAD	0	572	0.331569116	0.012529618
Tha_ExN_CALB	BAG1	0	573	0.111457036	0.004954884
Tha_ExN_CALB	BAG2	0	9532	0.401618929	-0.005034801
Tha_ExN_CALB	BAG4	0	9530	0.813200498	0.043464331
Tha_ExN_CALB	BAG5	0	9529	0.443960149	0.016445303
Tha_ExN_CALB	BAG6	0	7917	0.212951432	0.00740504
Tha_ExN_CALB	BAHCC1	0	57597	0.601494396	0.010192321
Tha_ExN_CALB	BAHD1	0	22893	0.415628892	-0.011497523
Tha_ExN_CALB	BAIAP2L2	0	80115	0.216998755	0.003806196
Tha_ExN_CALB	BAIAP3	0	8938	0.210460772	0.059122146
Tha_ExN_CALB	BAK1	0	578	0.235678705	0.008144509
Tha_ExN_CALB	BANF1	0	8815	0.131693649	0.009365608
Tha_ExN_CALB	BANK1	0	55024	0.259339975	-0.056867996
Tha_ExN_CALB	BANP	0	54971	0.739726027	-0.016074884
Tha_ExN_CALB	BAP1	0	8314	0.2624533	0.01655317
Tha_ExN_CALB	BARD1	0	580	0.474159402	-3.27E-05
Tha_ExN_CALB	BASP1	0	10409	0.977272727	0.072869107
Tha_ExN_CALB	BAX	0	581	0.206724782	0.010756792
Tha_ExN_CALB	BAZ1A	0	11177	0.333125778	-0.007373363
Tha_ExN_CALB	BAZ1B	0	9031	0.857098381	0.051943227
Tha_ExN_CALB	BAZ2A	0	11176	0.836550436	0.013389097
Tha_ExN_CALB	BAZ2B	0	29994	0.933063512	0.022557394
Tha_ExN_CALB	BBC3	0	27113	0.159713574	0.000237778
Tha_ExN_CALB	BBIP1	0	92482	0.819427148	-0.003607219
Tha_ExN_CALB	BBOF1	0	80127	0.660024907	-0.002265101
Tha_ExN_CALB	BBS1	0	582	0.758094645	0.006087228
Tha_ExN_CALB	BBS10	0	79738	0.103673724	0.005950096
Tha_ExN_CALB	BBS12	0	166379	0.163760897	0.000579908
Tha_ExN_CALB	BBS2	0	583	0.77117061	-0.003020314
Tha_ExN_CALB	BBS4	0	585	0.749688667	-0.014925184
Tha_ExN_CALB	BBS5	0	129880	0.762764633	0.030002852
Tha_ExN_CALB	BBS7	0	55212	0.904109589	0.018152027
Tha_ExN_CALB	BBS9	0	27241	0.968244085	-0.038962806
Tha_ExN_CALB	BBX	0	56987	0.919364882	-0.023411269
Tha_ExN_CALB	BCAM	0	4059	0.121731009	0.00751502
Tha_ExN_CALB	BCAP29	0	55973	0.788293898	0.029312163
Tha_ExN_CALB	BCAP31	0	10134	0.261519303	0.003510497
Tha_ExN_CALB	BCAR1	0	9564	0.670298879	0.007543796
Tha_ExN_CALB	BCAR3	0	8412	0.540473225	0.007524826
Tha_ExN_CALB	BCAS2	0	10286	0.469800747	0.019907593
Tha_ExN_CALB	BCAS3	0	54828	0.986612702	-0.074600371
Tha_ExN_CALB	BCAS4	0	55653	0.587173101	-0.000606365
Tha_ExN_CALB	BCAT1	0	586	0.921544209	0.027242688
Tha_ExN_CALB	BCAT2	0	587	0.471668742	0.006463675
Tha_ExN_CALB	BCCIP	0	56647	0.591220423	-0.001081774
Tha_ExN_CALB	BCDIN3D	0	144233	0.199252802	-0.001599267
Tha_ExN_CALB	BCHE	0	590	0.618306351	-0.001027438
Tha_ExN_CALB	BCKDHA	0	593	0.28860523	0.004245846
Tha_ExN_CALB	BCKDHB	0	594	0.935554172	-0.039622581
Tha_ExN_CALB	BCKDK	0	10295	0.121419676	0.00553508
Tha_ExN_CALB	BCL10	0	8915	0.330946451	-0.006350228
Tha_ExN_CALB	BCL11A	0	53335	0.707347447	-0.021485446
Tha_ExN_CALB	BCL2	0	596	0.925280199	-0.071958765
Tha_ExN_CALB	BCL2L1	0	598	0.768991283	-0.023181638
Tha_ExN_CALB	BCL2L11	0	10018	0.248443337	0.009639787
Tha_ExN_CALB	BCL2L13	0	23786	0.886674969	-0.02896435
Tha_ExN_CALB	BCL2L14	0	79370	0.415317559	0.039571805
Tha_ExN_CALB	BCL2L15	0	440603	0.111457036	0.002015533
Tha_ExN_CALB	BCL2L2	0	599	0.617995019	0.065377047
Tha_ExN_CALB	BCL2L2-PABPN1	0	100529063	0.541407223	-0.009295758
Tha_ExN_CALB	BCL6	0	604	0.255603985	0.035829844
Tha_ExN_CALB	BCL7A	0	605	0.595890411	0.012972249
Tha_ExN_CALB	BCL7B	0	9275	0.426525529	-0.00160387
Tha_ExN_CALB	BCL7C	0	9274	0.699252802	-0.024641144
Tha_ExN_CALB	BCL9	0	607	0.412204234	-0.00564637
Tha_ExN_CALB	BCL9L	0	283149	0.287048568	0.020998452
Tha_ExN_CALB	BCLAF1	0	9774	0.909713574	0.060655724
Tha_ExN_CALB	BCLAF3	0	256643	0.860834371	-0.012061932
Tha_ExN_CALB	BCO1	0	53630	0.271793275	-0.011222987
Tha_ExN_CALB	BCO2	0	83875	0.826587796	0.005882536
Tha_ExN_CALB	BCOR	0	54880	0.45392279	-0.004835626
Tha_ExN_CALB	BCORL1	0	63035	0.358655044	-0.004782995
Tha_ExN_CALB	BCR	0	613	0.75871731	0.003379266
Tha_ExN_CALB	BDH1	0	622	0.931818182	-0.0130764
Tha_ExN_CALB	BDH2	0	56898	0.22260274	0.007848531
Tha_ExN_CALB	BDNF	0	627	0.466687422	0.014199902
Tha_ExN_CALB	BDP1	0	55814	0.98132005	0.005596215
Tha_ExN_CALB	BEAN1	0	146227	0.464196762	0.006138353
Tha_ExN_CALB	BECN1	0	8678	0.556039851	0.004761721
Tha_ExN_CALB	BEGAIN	0	57596	0.709838107	-0.003310025
Tha_ExN_CALB	BEND3	0	57673	0.242839352	-0.005579927
Tha_ExN_CALB	BEND5	0	79656	0.171544209	-0.000487355
Tha_ExN_CALB	BEND6	0	221336	0.914383562	-0.021466561
Tha_ExN_CALB	BEND7	0	222389	0.170610212	0.001591599
Tha_ExN_CALB	BET1	0	10282	0.424657534	0.011158151
Tha_ExN_CALB	BET1L	0	51272	0.238169365	0.0047218
Tha_ExN_CALB	BEX1	1	55859	0.697384807	0.201619356
Tha_ExN_CALB	BEX2	0.454545455	84707	0.668430884	0.132613914
Tha_ExN_CALB	BEX3	0.545454545	27018	0.689912827	0.147976689
Tha_ExN_CALB	BEX4	0.363636364	56271	0.76369863	0.129742268
Tha_ExN_CALB	BFAR	0	51283	0.627023661	-0.00981782
Tha_ExN_CALB	BFSP1	0	631	0.254358655	0.000400389
Tha_ExN_CALB	BHLHE40	0	8553	0.46637609	0.033409889
Tha_ExN_CALB	BHLHE41	0	79365	0.263387298	0.021403145
Tha_ExN_CALB	BHMT2	0	23743	0.114259029	0.007782272
Tha_ExN_CALB	BICD1	0	636	0.99252802	-0.063633696
Tha_ExN_CALB	BICD2	0	23299	0.669364882	0.003892669
Tha_ExN_CALB	BICDL1	0	92558	0.971980075	-0.029705201
Tha_ExN_CALB	BICRA	0	29998	0.224159402	2.78E-05
Tha_ExN_CALB	BICRAL	0	23506	0.968555417	-0.030874048
Tha_ExN_CALB	BID	0	637	0.263387298	0.00742683
Tha_ExN_CALB	BIN1	0	274	0.929016189	-0.010258224
Tha_ExN_CALB	BIN3	0	55909	0.644769614	0.011798951
Tha_ExN_CALB	BIRC2	0	329	0.753424658	0.023327624
Tha_ExN_CALB	BIRC3	0	330	0.22758406	-0.003182644
Tha_ExN_CALB	BIRC6	0	57448	0.979763387	0.051329096
Tha_ExN_CALB	BIVM	0	54841	0.867061021	0.011397444
Tha_ExN_CALB	BLACAT1	0	101669762	0.289539228	0.001615221
Tha_ExN_CALB	BLCAP	0	10904	0.826276463	0.053732085
Tha_ExN_CALB	BLMH	0	642	0.550435866	0.007661576
Tha_ExN_CALB	BLOC1S2	0	282991	0.589663761	0.03360843
Tha_ExN_CALB	BLOC1S4	0	55330	0.172478207	0.014969161
Tha_ExN_CALB	BLOC1S5	0	63915	0.322540473	-0.000654507
Tha_ExN_CALB	BLOC1S6	0	26258	0.7250934	0.042019694
Tha_ExN_CALB	BLVRA	0	644	0.425902864	-0.003208976
Tha_ExN_CALB	BLVRB	0	645	0.264009963	0.006766827
Tha_ExN_CALB	BLZF1	0	8548	0.729452055	-0.020591256
Tha_ExN_CALB	BMERB1	0	89927	0.965442092	0.042593554
Tha_ExN_CALB	BMI1	0	648	0.26618929	0.021985561
Tha_ExN_CALB	BMP2K	0	55589	0.881382316	0.002770114
Tha_ExN_CALB	BMP3	0	651	0.255915318	-0.004335053
Tha_ExN_CALB	BMP6	0	654	0.118306351	0.0102918
Tha_ExN_CALB	BMP7	0	655	0.155043587	0.012869719
Tha_ExN_CALB	BMP8A	0	353500	0.159713574	-0.000504301
Tha_ExN_CALB	BMPER	0	168667	0.597758406	0.01241753
Tha_ExN_CALB	BMPR1A	0	657	0.944582814	-0.021319605
Tha_ExN_CALB	BMPR2	0	659	0.99252802	-0.05608876
Tha_ExN_CALB	BMS1	0	9790	0.802926526	0.018944688
Tha_ExN_CALB	BMT2	0	154743	0.927148194	-0.014345705
Tha_ExN_CALB	BNIP1	0	662	0.295765878	1.78E-05
Tha_ExN_CALB	BNIP2	0	663	0.552615193	-0.014678635
Tha_ExN_CALB	BNIP3	0	664	0.75622665	0.07231442
Tha_ExN_CALB	BNIP3L	0	665	0.915628892	0.019551042
Tha_ExN_CALB	BOD1	0	91272	0.307907846	0.009454545
Tha_ExN_CALB	BOD1L1	0	259282	0.928393524	0.077026572
Tha_ExN_CALB	BOK	0	666	0.195516812	-0.013610216
Tha_ExN_CALB	BOLA2	0	552900	0.142901619	-0.00306849
Tha_ExN_CALB	BOLA3	0	388962	0.490348692	0.028261839
Tha_ExN_CALB	BOP1	0	23246	0.117995019	0.014106138
Tha_ExN_CALB	BORA	0	79866	0.171544209	-0.000435752
Tha_ExN_CALB	BORCS5	0	118426	0.874533001	-0.036639873
Tha_ExN_CALB	BORCS7	0	119032	0.425591532	0.012330663
Tha_ExN_CALB	BORCS8	0	729991	0.26867995	0.014555288
Tha_ExN_CALB	BPGM	0	669	0.195205479	0.008590505
Tha_ExN_CALB	BPHL	0	670	0.70516812	-0.005418911
Tha_ExN_CALB	BPNT1	0	10380	0.383250311	-0.015396481
Tha_ExN_CALB	BPTF	0	2186	0.976027397	0.025642619
Tha_ExN_CALB	BRAF	0	673	0.976961395	-0.028850676
Tha_ExN_CALB	BRAP	0	8315	0.717932752	0.011955378
Tha_ExN_CALB	BRAT1	0	221927	0.507160648	0.008829939
Tha_ExN_CALB	BRCA1	0	672	0.363947696	0.007508261
Tha_ExN_CALB	BRCC3	0	79184	0.821295143	0.000310762
Tha_ExN_CALB	BRD1	0	23774	0.835927771	0.009478264
Tha_ExN_CALB	BRD2	0	6046	0.625155666	0.022011182
Tha_ExN_CALB	BRD3	0	8019	0.504358655	0.024942172
Tha_ExN_CALB	BRD3OS	0	266655	0.346824408	0.007624814
Tha_ExN_CALB	BRD4	0	23476	0.959526775	0.01850337
Tha_ExN_CALB	BRD7	0	29117	0.665628892	0.035633957
Tha_ExN_CALB	BRD8	0	10902	0.680884184	0.015324243
Tha_ExN_CALB	BRD9	0	65980	0.630136986	0.013850866
Tha_ExN_CALB	BRF1	0	2972	0.768368618	0.015426131
Tha_ExN_CALB	BRF2	0	55290	0.132627646	-0.000482962
Tha_ExN_CALB	BRI3	0	25798	0.829389788	0.030904149
Tha_ExN_CALB	BRI3BP	0	140707	0.737858032	0.03171138
Tha_ExN_CALB	BRICD5	0	283870	0.274283935	0.015225102
Tha_ExN_CALB	BRINP1	0	1620	0.978206725	0.016994964
Tha_ExN_CALB	BRINP2	0	57795	0.801992528	-0.005418635
Tha_ExN_CALB	BRINP3	0	339479	0.890410959	-0.168334702
Tha_ExN_CALB	BRIP1	0	83990	0.123910336	3.13E-06
Tha_ExN_CALB	BRIX1	0	55299	0.350249066	0.010354058
Tha_ExN_CALB	BRK1	0	55845	0.474782067	0.027200538
Tha_ExN_CALB	BRMS1L	0	84312	0.740660025	0.005169592
Tha_ExN_CALB	BROX	0	148362	0.628268991	0.020351786
Tha_ExN_CALB	BRPF1	0	7862	0.226650062	-0.004069837
Tha_ExN_CALB	BRPF3	0	27154	0.388231631	-0.008375759
Tha_ExN_CALB	BRSK1	0	84446	0.740348692	0.037025482
Tha_ExN_CALB	BRSK2	0	9024	0.858343711	0.011582964
Tha_ExN_CALB	BRWD1	0	54014	0.97882939	-0.019309477
Tha_ExN_CALB	BRWD3	0	254065	0.878891656	0.020156364
Tha_ExN_CALB	BSCL2	0	26580	0.440846824	0.000129061
Tha_ExN_CALB	BSDC1	0	55108	0.833125778	0.039627987
Tha_ExN_CALB	BSG	0	682	0.50498132	0.071203205
Tha_ExN_CALB	BSN	0	8927	0.946762142	0.003586178
Tha_ExN_CALB	BSPRY	0	54836	0.566002491	-0.032635659
Tha_ExN_CALB	BTAF1	0	9044	0.903175592	-0.007885814
Tha_ExN_CALB	BTBD1	0	53339	0.765877958	0.022856223
Tha_ExN_CALB	BTBD10	0	84280	0.943026152	0.038429402
Tha_ExN_CALB	BTBD2	0	55643	0.769613948	-0.003525802
Tha_ExN_CALB	BTBD3	0	22903	0.801369863	0.051017922
Tha_ExN_CALB	BTBD6	0	90135	0.174968867	0.012581242
Tha_ExN_CALB	BTBD7	0	55727	0.936176837	-0.03884639
Tha_ExN_CALB	BTBD8	0.181818182	284697	0.897571606	0.106879747
Tha_ExN_CALB	BTBD9	0	114781	0.979763387	-0.016578314
Tha_ExN_CALB	BTC	0	685	0.242839352	-0.005234237
Tha_ExN_CALB	BTD	0	686	0.579701121	0.030708789
Tha_ExN_CALB	BTF3	0	689	0.202054795	0.014122418
Tha_ExN_CALB	BTF3L4	0	91408	0.759651308	0.008731895
Tha_ExN_CALB	BTN2A1	0	11120	0.308841843	0.012040497
Tha_ExN_CALB	BTNL9	0	153579	0.135118306	-0.011523214
Tha_ExN_CALB	BTRC	0	8945	0.958281445	-0.01367238
Tha_ExN_CALB	BUB3	0	9184	0.410647572	0.000156705
Tha_ExN_CALB	BUD13	0	84811	0.350560399	0.002740758
Tha_ExN_CALB	BUD23	0	114049	0.360834371	0.014752382
Tha_ExN_CALB	BUD31	0	8896	0.175591532	0.017172872
Tha_ExN_CALB	BZW1	0	9689	0.675591532	0.046559528
Tha_ExN_CALB	BZW2	0	28969	0.561021171	0.019470714
Tha_ExN_CALB	C10orf143	0	387723	0.322851806	-0.00605828
Tha_ExN_CALB	C10orf67	0	256815	0.174034869	-0.001622072
Tha_ExN_CALB	C10orf82	0	143379	0.101183064	0.004932188
Tha_ExN_CALB	C10orf88	0	80007	0.47260274	0.001738362
Tha_ExN_CALB	C10orf90	0	118611	0.228206725	-0.028973288
Tha_ExN_CALB	C11orf24	0	53838	0.245330012	-0.000833335
Tha_ExN_CALB	C11orf54	0	28970	0.619551681	0.005537923
Tha_ExN_CALB	C11orf58	0	10944	0.900684932	0.051443147
Tha_ExN_CALB	C11orf65	0	160140	0.250311333	0.00045102
Tha_ExN_CALB	C11orf68	0	83638	0.106787049	0.008730224
Tha_ExN_CALB	C11orf71	0	54494	0.151930262	0.002344996
Tha_ExN_CALB	C11orf80	0	79703	0.983188045	-0.088207834
Tha_ExN_CALB	C11orf87	0	399947	0.827521793	0.034985108
Tha_ExN_CALB	C11orf97	0	643037	0.142901619	0.004627078
Tha_ExN_CALB	C12orf29	0	91298	0.428082192	0.011681782
Tha_ExN_CALB	C12orf4	0	57102	0.834993773	-0.005899738
Tha_ExN_CALB	C12orf40	0	283461	0.426525529	0.04046154
Tha_ExN_CALB	C12orf43	0	64897	0.320049813	0.015159939
Tha_ExN_CALB	C12orf56	0	115749	0.159402242	0.011090526
Tha_ExN_CALB	C12orf60	0	144608	0.457970112	-0.012382252
Tha_ExN_CALB	C12orf75	0	387882	0.322540473	0.006217645
Tha_ExN_CALB	C12orf76	0	400073	0.54234122	0.007825573
Tha_ExN_CALB	C14orf132	0	56967	0.803549191	0.022529059
Tha_ExN_CALB	C14orf28	0	122525	0.220734745	-0.000256
Tha_ExN_CALB	C14orf93	0	60686	0.150684932	0.001524312
Tha_ExN_CALB	C15orf40	0	123207	0.549501868	0.002687329
Tha_ExN_CALB	C15orf61	0	145853	0.320049813	0.011343096
Tha_ExN_CALB	C16orf46	0	123775	0.555105853	-0.017796356
Tha_ExN_CALB	C16orf87	0	388272	0.753424658	-0.002030506
Tha_ExN_CALB	C16orf95	0	100506581	0.399439601	0.022539996
Tha_ExN_CALB	C17orf100	0	388327	0.200809465	0.02662375
Tha_ExN_CALB	C17orf67	0	339210	0.412204234	0.007273479
Tha_ExN_CALB	C17orf75	0	64149	0.466687422	0.010415743
Tha_ExN_CALB	C17orf78	0	284099	0.143835616	0.004768752
Tha_ExN_CALB	C17orf80	0	55028	0.51120797	0.004074249
Tha_ExN_CALB	C17orf97	0	400566	0.273349938	0.015045812
Tha_ExN_CALB	C18orf21	0	83608	0.221046077	0.012528075
Tha_ExN_CALB	C18orf25	0	147339	0.894769614	0.00022847
Tha_ExN_CALB	C18orf32	0	497661	0.545454545	0.059224435
Tha_ExN_CALB	C19orf12	0	83636	0.819427148	0.001034578
Tha_ExN_CALB	C19orf18	0	147685	0.234433375	0.004730757
Tha_ExN_CALB	C19orf25	0	148223	0.471668742	-0.000923716
Tha_ExN_CALB	C19orf44	0	84167	0.413449564	-0.016873477
Tha_ExN_CALB	C19orf47	0	126526	0.232254047	0.003265705
Tha_ExN_CALB	C1D	0	10438	0.744084682	0.006993905
Tha_ExN_CALB	C1GALT1	0	56913	0.781444583	-0.012368818
Tha_ExN_CALB	C1GALT1C1	0	29071	0.119551681	0.00301556
Tha_ExN_CALB	C1QBP	0	708	0.233499377	0.020183125
Tha_ExN_CALB	C1QL3	0	389941	0.20143213	-0.00023103
Tha_ExN_CALB	C1QTNF2	0	114898	0.201743462	0.009946303
Tha_ExN_CALB	C1QTNF3	0	114899	0.285180573	0.002701371
Tha_ExN_CALB	C1QTNF6	0	114904	0.265255293	0.003944473
Tha_ExN_CALB	C1QTNF7	0	114905	0.213574097	0.014225705
Tha_ExN_CALB	C1RL	0	51279	0.290784558	-0.017969667
Tha_ExN_CALB	C1S	0	716	0.312266501	-0.001355179
Tha_ExN_CALB	C1orf109	0	54955	0.592465753	0.012640409
Tha_ExN_CALB	C1orf112	0	55732	0.387608966	0.021071076
Tha_ExN_CALB	C1orf122	0	127687	0.319115816	0.014196666
Tha_ExN_CALB	C1orf131	0	128061	0.462328767	0.015575573
Tha_ExN_CALB	C1orf159	0	54991	0.790784558	0.018147237
Tha_ExN_CALB	C1orf162	0	128346	0.155043587	-0.002322053
Tha_ExN_CALB	C1orf174	0	339448	0.143524284	0.003316967
Tha_ExN_CALB	C1orf198	0	84886	0.134495641	0.003627434
Tha_ExN_CALB	C1orf21	0	81563	0.860211706	0.01007896
Tha_ExN_CALB	C1orf216	0	127703	0.27988792	0.030424156
Tha_ExN_CALB	C1orf226	0	400793	0.138231631	0.000218689
Tha_ExN_CALB	C1orf35	0	79169	0.329701121	0.028709179
Tha_ExN_CALB	C1orf43	0	25912	0.629514321	0.009519056
Tha_ExN_CALB	C1orf50	0	79078	0.283935243	0.004357999
Tha_ExN_CALB	C1orf52	0	148423	0.722914072	0.056255967
Tha_ExN_CALB	C1orf53	0	388722	0.204856787	-0.002553131
Tha_ExN_CALB	C1orf54	0	79630	0.335616438	-0.000260953
Tha_ExN_CALB	C1orf56	0	54964	0.175280199	0.020879236
Tha_ExN_CALB	C2	0	717	0.45641345	0.008414993
Tha_ExN_CALB	C20orf203	0	284805	0.427148194	-0.003022426
Tha_ExN_CALB	C20orf96	0	140680	0.330635118	0.005451631
Tha_ExN_CALB	C21orf58	0	54058	0.20143213	0.0002114
Tha_ExN_CALB	C21orf62	0	56245	0.173412204	-0.003617106
Tha_ExN_CALB	C21orf91	0	54149	0.345267746	-0.030003195
Tha_ExN_CALB	C22orf23	0	84645	0.127023661	-0.008079949
Tha_ExN_CALB	C22orf39	0	128977	0.266811955	0.012754819
Tha_ExN_CALB	C2CD2	0	25966	0.871731009	0.008830534
Tha_ExN_CALB	C2CD2L	0	9854	0.570049813	0.036781478
Tha_ExN_CALB	C2CD3	0	26005	0.877646326	0.00454267
Tha_ExN_CALB	C2CD5	0	9847	0.98256538	0.013426034
Tha_ExN_CALB	C2CD6	0	151254	0.265566625	-0.003284006
Tha_ExN_CALB	C2orf42	0	54980	0.472291407	-0.002676497
Tha_ExN_CALB	C2orf49	0	79074	0.413760897	0.017448118
Tha_ExN_CALB	C2orf50	0	130813	0.123287671	-0.003009104
Tha_ExN_CALB	C2orf66	0	401027	0.235367372	0.00101361
Tha_ExN_CALB	C2orf68	0	388969	0.182440847	0.002868912
Tha_ExN_CALB	C2orf69	0	205327	0.563511831	0.023055549
Tha_ExN_CALB	C2orf72	0	257407	0.562266501	-0.013676102
Tha_ExN_CALB	C2orf73	0	129852	0.398505604	-0.010385199
Tha_ExN_CALB	C2orf74	0	339804	0.518368618	-0.007681588
Tha_ExN_CALB	C2orf76	0	130355	0.50498132	-0.000334564
Tha_ExN_CALB	C2orf80	0	389073	0.45392279	0.011274386
Tha_ExN_CALB	C2orf81	0	388963	0.235367372	-0.004749398
Tha_ExN_CALB	C2orf88	0	84281	0.731942715	0.020568065
Tha_ExN_CALB	C2orf92	0	728537	0.471046077	0.000952496
Tha_ExN_CALB	C3orf14	0	57415	0.643212951	0.002893771
Tha_ExN_CALB	C3orf18	0	51161	0.252179328	0.007835987
Tha_ExN_CALB	C3orf20	0	84077	0.385740971	-0.012267798
Tha_ExN_CALB	C3orf33	0	285315	0.54483188	0.00749326
Tha_ExN_CALB	C3orf38	0	285237	0.667185554	0.005341922
Tha_ExN_CALB	C3orf49	0	132200	0.236612702	0.005500576
Tha_ExN_CALB	C3orf52	0	79669	0.134806974	-0.006776678
Tha_ExN_CALB	C3orf62	0	375341	0.421232877	0.013678074
Tha_ExN_CALB	C3orf70	0	285382	0.804483188	-0.007388115
Tha_ExN_CALB	C4orf19	0	55286	0.143524284	0.011642225
Tha_ExN_CALB	C4orf3	0	401152	0.45143213	0.048724855
Tha_ExN_CALB	C4orf33	0	132321	0.532689913	0.018238697
Tha_ExN_CALB	C4orf45	0	152940	0.128580324	0.008774576
Tha_ExN_CALB	C4orf47	0	441054	0.609277709	0.012589634
Tha_ExN_CALB	C4orf50	0	389197	0.879825654	-0.022607442
Tha_ExN_CALB	C5	0	727	0.234744707	-0.001460461
Tha_ExN_CALB	C5AR1	0	728	0.214508095	-0.010270244
Tha_ExN_CALB	C5orf15	0	56951	0.463262765	0.013992098
Tha_ExN_CALB	C5orf22	0	55322	0.649750934	0.013455867
Tha_ExN_CALB	C5orf24	0	134553	0.681818182	0.035161466
Tha_ExN_CALB	C5orf34	0	375444	0.154732254	0.003625988
Tha_ExN_CALB	C5orf63	0	401207	0.54234122	-0.037111978
Tha_ExN_CALB	C6orf118	0	168090	0.113636364	-0.003311921
Tha_ExN_CALB	C6orf120	0	387263	0.178393524	0.018172638
Tha_ExN_CALB	C6orf136	0	221545	0.539227895	0.021072727
Tha_ExN_CALB	C6orf163	0	206412	0.190224159	-0.003074936
Tha_ExN_CALB	C6orf62	0	81688	0.879202989	0.034188417
Tha_ExN_CALB	C6orf89	0	221477	0.849937733	0.03120936
Tha_ExN_CALB	C7orf25	0	79020	0.26992528	0.00671954
Tha_ExN_CALB	C7orf31	0	136895	0.109589041	-0.000678332
Tha_ExN_CALB	C7orf50	0	84310	0.835927771	0.027712104
Tha_ExN_CALB	C8orf33	0	65265	0.227895392	0.007132333
Tha_ExN_CALB	C8orf34	0.090909091	116328	0.458281445	0.1064036
Tha_ExN_CALB	C8orf76	0	84933	0.486612702	-0.003179571
Tha_ExN_CALB	C8orf82	0	414919	0.210772105	0.000185952
Tha_ExN_CALB	C8orf88	0	100127983	0.160024907	0.004566873
Tha_ExN_CALB	C9	0	735	0.157222914	0.001499159
Tha_ExN_CALB	C9orf153	0	389766	0.222291407	0.008408208
Tha_ExN_CALB	C9orf24	0	84688	0.485367372	0.003804158
Tha_ExN_CALB	C9orf40	0	55071	0.230386052	0.005206292
Tha_ExN_CALB	C9orf43	0	257169	0.135429639	-0.012548738
Tha_ExN_CALB	C9orf64	0	84267	0.196762142	-0.001421952
Tha_ExN_CALB	C9orf72	0	203228	0.836550436	0.021873603
Tha_ExN_CALB	C9orf78	0	51759	0.386363636	0.033359339
Tha_ExN_CALB	C9orf85	0	138241	0.773972603	-0.030736647
Tha_ExN_CALB	CA1	0	759	0.149750934	0.01294766
Tha_ExN_CALB	CA10	0	56934	0.930261519	0.002731363
Tha_ExN_CALB	CA11	0	770	0.529265255	0.028790833
Tha_ExN_CALB	CA12	0	771	0.826899128	-0.038872015
Tha_ExN_CALB	CA13	0	377677	0.454856787	-0.012813837
Tha_ExN_CALB	CA3	0	761	0.499377335	0.001839352
Tha_ExN_CALB	CA5B	0	11238	0.794520548	-4.75E-05
Tha_ExN_CALB	CA7	0	766	0.169364882	0.000694381
Tha_ExN_CALB	CA8	0	767	0.687110834	0.013822733
Tha_ExN_CALB	CAAP1	0	79886	0.78113325	0.004696758
Tha_ExN_CALB	CAB39	0	51719	0.925591532	0.0549699
Tha_ExN_CALB	CAB39L	0	81617	0.829701121	-0.008402337
Tha_ExN_CALB	CABCOCO1	0	219621	0.428704857	-0.018472442
Tha_ExN_CALB	CABLES2	0	81928	0.338729763	0.024333373
Tha_ExN_CALB	CABP1	0	9478	0.132627646	0.015916875
Tha_ExN_CALB	CABYR	0	26256	0.444271482	-0.015537323
Tha_ExN_CALB	CACFD1	0	11094	0.169987547	-0.000354773
Tha_ExN_CALB	CACHD1	0	57685	0.929016189	-0.011713863
Tha_ExN_CALB	CACNA1A	0	773	0.994084682	-0.039571184
Tha_ExN_CALB	CACNA1B	0	774	0.99501868	-0.081354953
Tha_ExN_CALB	CACNA1C	0.757575758	775	0.99750934	-0.179309525
Tha_ExN_CALB	CACNA1D	0	776	0.98256538	0.063521459
Tha_ExN_CALB	CACNA1E	0	777	0.968555417	0.071582915
Tha_ExN_CALB	CACNA1G	0	8913	0.937422167	-0.017484855
Tha_ExN_CALB	CACNA1I	0	8911	0.114570361	0.019250436
Tha_ExN_CALB	CACNA2D1	0	781	0.984433375	-0.03133355
Tha_ExN_CALB	CACNA2D2	0	9254	0.126089664	0.001124634
Tha_ExN_CALB	CACNA2D3	0	55799	0.990971357	-0.12164717
Tha_ExN_CALB	CACNB1	0	782	0.579389788	0.027629914
Tha_ExN_CALB	CACNB2	0	783	0.994396015	-0.031264945
Tha_ExN_CALB	CACNB4	0	785	0.99003736	-0.023383998
Tha_ExN_CALB	CACNG2	0	10369	0.917496887	-0.025569963
Tha_ExN_CALB	CACNG3	0	10368	0.484122042	0.042945252
Tha_ExN_CALB	CACNG4	0	27092	0.930261519	-0.053058306
Tha_ExN_CALB	CACNG5	0	27091	0.53362391	-0.039202388
Tha_ExN_CALB	CACNG7	0	59284	0.779265255	0.012739443
Tha_ExN_CALB	CACNG8	0	59283	0.502801993	0.11200424
Tha_ExN_CALB	CACTIN	0	58509	0.153486924	0.001101101
Tha_ExN_CALB	CACUL1	0	143384	0.918742217	0.019426812
Tha_ExN_CALB	CACYBP	0	27101	0.230697385	0.004577426
Tha_ExN_CALB	CAD	0	790	0.309464508	-0.005137216
Tha_ExN_CALB	CADM1	0	23705	0.982876712	0.094515786
Tha_ExN_CALB	CADM3	0.090909091	57863	0.806662516	0.096843385
Tha_ExN_CALB	CADM4	0	199731	0.407222914	0.035278446
Tha_ExN_CALB	CADPS	0.045454545	8618	0.997820672	-0.114217259
Tha_ExN_CALB	CALB1	0.090909091	793	0.726027397	0.102918893
Tha_ExN_CALB	CALB2	0.636363636	794	0.552926526	0.151439951
Tha_ExN_CALB	CALCB	0	797	0.146326276	0.017500703
Tha_ExN_CALB	CALCOCO1	0	57658	0.711706102	0.037441155
Tha_ExN_CALB	CALCOCO2	0	10241	0.594645081	0.017711343
Tha_ExN_CALB	CALCRL	0	10203	0.386052304	-0.081040496
Tha_ExN_CALB	CALD1	0	800	0.818493151	0.018317984
Tha_ExN_CALB	CALM1	1	801	0.974782067	0.214836561
Tha_ExN_CALB	CALM2	0	805	0.963262765	0.100692827
Tha_ExN_CALB	CALM3	0.968253968	808	0.888854296	0.1956242
Tha_ExN_CALB	CALML4	0	91860	0.124221669	0.010810102
Tha_ExN_CALB	CALN1	0	83698	0.79607721	0.136947608
Tha_ExN_CALB	CALU	0	813	0.779576588	0.016251629
Tha_ExN_CALB	CALY	0	50632	0.273038605	3.77E-09
Tha_ExN_CALB	CAMK1	0	8536	0.49128269	0.023333722
Tha_ExN_CALB	CAMK1D	0	57118	0.971046077	-0.087167987
Tha_ExN_CALB	CAMK1G	0	57172	0.244707347	0.009037097
Tha_ExN_CALB	CAMK2A	0	815	0.974159402	-0.013999669
Tha_ExN_CALB	CAMK2B	0.085137085	816	0.98132005	0.104905971
Tha_ExN_CALB	CAMK2D	0	817	0.99501868	-0.060599562
Tha_ExN_CALB	CAMK2G	0	818	0.882627646	0.064575765
Tha_ExN_CALB	CAMK2N1	0.818181818	55450	0.902864259	0.170717549
Tha_ExN_CALB	CAMK2N2	0	94032	0.643524284	0.088882435
Tha_ExN_CALB	CAMK4	0	814	0.95890411	0.077661758
Tha_ExN_CALB	CAMKK1	0	84254	0.666562889	0.010169914
Tha_ExN_CALB	CAMKK2	0	10645	0.658156912	0.036426897
Tha_ExN_CALB	CAMKMT	0	79823	0.939290162	-0.055628648
Tha_ExN_CALB	CAMKV	0	79012	0.724782067	0.073430452
Tha_ExN_CALB	CAMLG	0	819	0.731008717	0.048080262
Tha_ExN_CALB	CAMSAP1	0	157922	0.890099626	-0.000669741
Tha_ExN_CALB	CAMSAP2	0	23271	0.975716065	0.033627603
Tha_ExN_CALB	CAMSAP3	0	57662	0.476027397	0.008737125
Tha_ExN_CALB	CAMTA1	0	23261	0.992839352	-0.002720232
Tha_ExN_CALB	CAMTA2	0	23125	0.735678705	0.013877972
Tha_ExN_CALB	CAND1	0	55832	0.853985056	0.062796973
Tha_ExN_CALB	CAND2	0	23066	0.745330012	-0.005685992
Tha_ExN_CALB	CANT1	0	124583	0.26494396	0.013439589
Tha_ExN_CALB	CANX	0.545454545	821	0.839352428	0.144132562
Tha_ExN_CALB	CAP1	0	10487	0.593399751	0.017505245
Tha_ExN_CALB	CAP2	0	10486	0.965753425	0.018482738
Tha_ExN_CALB	CAPN1	0	823	0.627957659	0.003192966
Tha_ExN_CALB	CAPN10	0	11132	0.50249066	-0.008373018
Tha_ExN_CALB	CAPN13	0	92291	0.358966376	-0.0221155
Tha_ExN_CALB	CAPN2	0	824	0.598692403	0.014269499
Tha_ExN_CALB	CAPN3	0	825	0.190535492	-0.005406968
Tha_ExN_CALB	CAPN5	0	726	0.105541719	0.011991257
Tha_ExN_CALB	CAPN7	0	23473	0.917808219	0.039689972
Tha_ExN_CALB	CAPNS1	0	826	0.218244085	0.007334069
Tha_ExN_CALB	CAPRIN1	0	4076	0.820672478	0.027197819
Tha_ExN_CALB	CAPRIN2	0	65981	0.954545455	0.027931298
Tha_ExN_CALB	CAPS	0	828	0.275840598	-0.000142195
Tha_ExN_CALB	CAPS2	0	84698	0.96388543	-0.005404915
Tha_ExN_CALB	CAPZA1	0	829	0.877957659	0.036401405
Tha_ExN_CALB	CAPZA2	0	830	0.850249066	0.025625322
Tha_ExN_CALB	CAPZB	0	832	0.939912827	0.038521024
Tha_ExN_CALB	CARD11	0	84433	0.550435866	-0.012309962
Tha_ExN_CALB	CARD14	0	79092	0.223536737	0.006242231
Tha_ExN_CALB	CARD19	0	84270	0.388231631	0.009280279
Tha_ExN_CALB	CARF	0	79800	0.645080946	0.0106197
Tha_ExN_CALB	CARHSP1	0	23589	0.111768369	0.01193328
Tha_ExN_CALB	CARM1	0	10498	0.624221669	0.025338343
Tha_ExN_CALB	CARMIL1	0	55604	0.744707347	0.091317419
Tha_ExN_CALB	CARMIL2	0	146206	0.443960149	0.016845051
Tha_ExN_CALB	CARMIL3	0	90668	0.442092154	0.006671552
Tha_ExN_CALB	CARNMT1	0	138199	0.719489415	-0.006683977
Tha_ExN_CALB	CARS2	0	79587	0.834682441	0.020615503
Tha_ExN_CALB	CARTPT	0	9607	0.311332503	-0.016265809
Tha_ExN_CALB	CASC3	0	22794	0.7624533	0.01411825
Tha_ExN_CALB	CASD1	0	64921	0.845267746	0.069054342
Tha_ExN_CALB	CASK	0	8573	0.974782067	0.014535039
Tha_ExN_CALB	CASKIN1	0	57524	0.77117061	0.059138908
Tha_ExN_CALB	CASP2	0	835	0.348692403	0.002310487
Tha_ExN_CALB	CASP3	0	836	0.668742217	-0.01077302
Tha_ExN_CALB	CASP6	0	839	0.206724782	0.004871502
Tha_ExN_CALB	CASP7	0	840	0.236924035	0.005364364
Tha_ExN_CALB	CASP8AP2	0	9994	0.821295143	-0.007639599
Tha_ExN_CALB	CASP9	0	842	0.627957659	-0.007393765
Tha_ExN_CALB	CASQ2	0	845	0.653175592	-0.098716812
Tha_ExN_CALB	CASS4	0	57091	0.103051059	-0.00011899
Tha_ExN_CALB	CAST	0	831	0.863325031	0.034156559
Tha_ExN_CALB	CASTOR2	0	729438	0.869240349	-0.011648078
Tha_ExN_CALB	CATSPER2	0	117155	0.969489415	0.024545619
Tha_ExN_CALB	CATSPERB	0	79820	0.198318804	0.006742439
Tha_ExN_CALB	CATSPERE	0	257044	0.615193026	-0.038685613
Tha_ExN_CALB	CATSPERG	0	57828	0.309153176	-0.020480431
Tha_ExN_CALB	CATSPERZ	0	25858	0.112391034	0.000794895
Tha_ExN_CALB	CAV1	0	857	0.392590286	-0.023936404
Tha_ExN_CALB	CAV2	0	858	0.397882939	0.023144651
Tha_ExN_CALB	CAV3	0	859	0.169987547	0.006314198
Tha_ExN_CALB	CAVIN4	0	347273	0.444894147	-0.001400462
Tha_ExN_CALB	CBARP	0	255057	0.403175592	0.010130955
Tha_ExN_CALB	CBFA2T2	0	9139	0.975404732	-0.025142086
Tha_ExN_CALB	CBL	0	867	0.902552927	-0.014242655
Tha_ExN_CALB	CBLB	0	868	0.833125778	0.052772577
Tha_ExN_CALB	CBLL1	0	79872	0.46014944	-0.003481996
Tha_ExN_CALB	CBLN2	0	147381	0.28113325	0.006056219
Tha_ExN_CALB	CBLN4	0	140689	0.451743462	0.025018355
Tha_ExN_CALB	CBR3	0	874	0.260273973	0.002748309
Tha_ExN_CALB	CBR4	0	84869	0.940535492	-0.0003628
Tha_ExN_CALB	CBX1	0	10951	0.659090909	0.021478101
Tha_ExN_CALB	CBX3	0	11335	0.584371108	0.043887373
Tha_ExN_CALB	CBX4	0	8535	0.429016189	0.019202924
Tha_ExN_CALB	CBX5	0	23468	0.818804483	0.076992212
Tha_ExN_CALB	CBX6	0	23466	0.776463263	0.068716852
Tha_ExN_CALB	CBX7	0	23492	0.583437111	0.052092591
Tha_ExN_CALB	CBY1	0	25776	0.607721046	0.003810612
Tha_ExN_CALB	CC2D1A	0	54862	0.853362391	0.037866617
Tha_ExN_CALB	CC2D1B	0	200014	0.437422167	0.013705739
Tha_ExN_CALB	CC2D2A	0	57545	0.655043587	-0.002832417
Tha_ExN_CALB	CC2D2B	0	387707	0.396326276	0.010742043
Tha_ExN_CALB	CCAR1	0	55749	0.944271482	-0.006471329
Tha_ExN_CALB	CCAR2	0	57805	0.420610212	0.003304219
Tha_ExN_CALB	CCBE1	0	147372	0.885429639	-0.128671556
Tha_ExN_CALB	CCDC102B	0	79839	0.627334994	-0.014968198
Tha_ExN_CALB	CCDC106	0	29903	0.134495641	0.006919326
Tha_ExN_CALB	CCDC110	0	256309	0.165006227	0.00071279
Tha_ExN_CALB	CCDC112	0	153733	0.832814446	-0.031594961
Tha_ExN_CALB	CCDC113	0	29070	0.381693649	0.006592108
Tha_ExN_CALB	CCDC115	0	84317	0.163760897	0.013576481
Tha_ExN_CALB	CCDC117	0	150275	0.362391034	0.004340648
Tha_ExN_CALB	CCDC12	0	151903	0.591531756	0.008365806
Tha_ExN_CALB	CCDC120	0	90060	0.292029888	0.002504612
Tha_ExN_CALB	CCDC122	0	160857	0.696450809	-0.013943785
Tha_ExN_CALB	CCDC124	0	115098	0.293275218	0.007168213
Tha_ExN_CALB	CCDC125	0	202243	0.797945205	-0.028543516
Tha_ExN_CALB	CCDC126	0	90693	0.532689913	0.015263616
Tha_ExN_CALB	CCDC127	0	133957	0.2001868	0.024578839
Tha_ExN_CALB	CCDC13	0	152206	0.226650062	0.012211031
Tha_ExN_CALB	CCDC134	0	79879	0.325965131	0.007845012
Tha_ExN_CALB	CCDC136	0	64753	0.958281445	-0.007630306
Tha_ExN_CALB	CCDC137	0	339230	0.306039851	0.010830342
Tha_ExN_CALB	CCDC138	0	165055	0.846513076	0.016521006
Tha_ExN_CALB	CCDC14	0	64770	0.857409714	0.01809167
Tha_ExN_CALB	CCDC141	0	285025	0.525529265	0.048376698
Tha_ExN_CALB	CCDC142	0	84865	0.353051059	-0.007713329
Tha_ExN_CALB	CCDC144A	0	9720	0.962017435	-0.018804744
Tha_ExN_CALB	CCDC146	0	57639	0.740660025	-0.002077304
Tha_ExN_CALB	CCDC148	0	130940	0.869551681	-0.026967145
Tha_ExN_CALB	CCDC149	0	91050	0.445205479	0.018570453
Tha_ExN_CALB	CCDC150	0	284992	0.160024907	-0.003208921
Tha_ExN_CALB	CCDC152	0	100129792	0.122976339	0.002094068
Tha_ExN_CALB	CCDC154	0	645811	0.131693649	0.001333288
Tha_ExN_CALB	CCDC157	0	550631	0.215753425	0.011892407
Tha_ExN_CALB	CCDC158	0	339965	0.431818182	0.01503462
Tha_ExN_CALB	CCDC159	0	126075	0.349003736	-0.005025563
Tha_ExN_CALB	CCDC167	0	154467	0.111457036	-0.004222426
Tha_ExN_CALB	CCDC170	0	80129	0.234433375	0.001520474
Tha_ExN_CALB	CCDC171	0	203238	0.962328767	0.042785168
Tha_ExN_CALB	CCDC174	0	51244	0.553860523	-0.004292331
Tha_ExN_CALB	CCDC175	0	729665	0.268368618	0.029162391
Tha_ExN_CALB	CCDC18	0	343099	0.610211706	-0.000351277
Tha_ExN_CALB	CCDC180	0	100499483	0.70890411	0.01613949
Tha_ExN_CALB	CCDC181	0	57821	0.435242839	0.008714914
Tha_ExN_CALB	CCDC183	0	84960	0.183686177	0.007315868
Tha_ExN_CALB	CCDC184	0	387856	0.236612702	0.026206464
Tha_ExN_CALB	CCDC186	0	55088	0.839975093	0.025504786
Tha_ExN_CALB	CCDC191	0	57577	0.803237858	-0.024406504
Tha_ExN_CALB	CCDC192	0	728586	0.414383562	0.025692606
Tha_ExN_CALB	CCDC196	0	440184	0.111145704	0.014603976
Tha_ExN_CALB	CCDC22	0	28952	0.205479452	-0.00899865
Tha_ExN_CALB	CCDC24	0	149473	0.619240349	-0.010628799
Tha_ExN_CALB	CCDC25	0	55246	0.703611457	0.013865789
Tha_ExN_CALB	CCDC28A	0	25901	0.739726027	0.013376654
Tha_ExN_CALB	CCDC28B	0	79140	0.115193026	0.000949974
Tha_ExN_CALB	CCDC3	0	83643	0.812266501	-3.57E-05
Tha_ExN_CALB	CCDC30	0	728621	0.897260274	-0.015252077
Tha_ExN_CALB	CCDC32	0	90416	0.694582814	-0.005680137
Tha_ExN_CALB	CCDC34	0	91057	0.380136986	-3.42E-05
Tha_ExN_CALB	CCDC39	0	339829	0.368306351	0.0396936
Tha_ExN_CALB	CCDC40	0	55036	0.613013699	-0.015332431
Tha_ExN_CALB	CCDC43	0	124808	0.403175592	0.026645669
Tha_ExN_CALB	CCDC47	0	57003	0.593711083	0.038593444
Tha_ExN_CALB	CCDC50	0	152137	0.781755915	0.004054344
Tha_ExN_CALB	CCDC57	0	284001	0.919676214	-0.011021204
Tha_ExN_CALB	CCDC59	0	29080	0.646948941	0.011204915
Tha_ExN_CALB	CCDC6	0	8030	0.898816936	0.019380018
Tha_ExN_CALB	CCDC60	0	160777	0.215753425	-0.000641997
Tha_ExN_CALB	CCDC61	0	729440	0.407534247	-0.005805471
Tha_ExN_CALB	CCDC62	0	84660	0.49750934	-0.003474821
Tha_ExN_CALB	CCDC65	0	85478	0.464508095	0.007692588
Tha_ExN_CALB	CCDC66	0	285331	0.924968867	0.021163514
Tha_ExN_CALB	CCDC68	0	80323	0.496886675	0.006068207
Tha_ExN_CALB	CCDC7	0	79741	0.943026152	0.030937057
Tha_ExN_CALB	CCDC74A	0	90557	0.116749689	0.015262063
Tha_ExN_CALB	CCDC77	0	84318	0.332191781	-0.009715005
Tha_ExN_CALB	CCDC78	0	124093	0.137608966	-0.004459569
Tha_ExN_CALB	CCDC81	0	60494	0.136363636	0.007454905
Tha_ExN_CALB	CCDC82	0	79780	0.862391034	0.010229087
Tha_ExN_CALB	CCDC85A	0	114800	0.964196762	-0.077425038
Tha_ExN_CALB	CCDC85B	0.636363636	11007	0.354296389	0.155530798
Tha_ExN_CALB	CCDC85C	0	317762	0.515255293	-0.009686043
Tha_ExN_CALB	CCDC88A	0	55704	0.994396015	-0.028166905
Tha_ExN_CALB	CCDC88B	0	283234	0.100249066	0.009334291
Tha_ExN_CALB	CCDC88C	0	440193	0.159402242	-0.013296805
Tha_ExN_CALB	CCDC9	0	26093	0.107098381	-7.06E-05
Tha_ExN_CALB	CCDC90B	0	60492	0.606164384	0.00817898
Tha_ExN_CALB	CCDC91	0	55297	0.987858032	0.009125026
Tha_ExN_CALB	CCDC92	0	80212	0.95765878	0.023221782
Tha_ExN_CALB	CCDC93	0	54520	0.927770859	0.016378488
Tha_ExN_CALB	CCDC97	0	90324	0.275217933	0.011614608
Tha_ExN_CALB	CCHCR1	0	54535	0.26867995	0.005887426
Tha_ExN_CALB	CCK	0.272727273	885	0.565379826	0.116742267
Tha_ExN_CALB	CCM2	0	83605	0.77864259	0.002078883
Tha_ExN_CALB	CCN1	0	3491	0.106475716	0.006373808
Tha_ExN_CALB	CCNA2	0	890	0.192092154	-0.000412268
Tha_ExN_CALB	CCNB1	0	891	0.165317559	0.006117195
Tha_ExN_CALB	CCNB1IP1	0	57820	0.475716065	0.006046746
Tha_ExN_CALB	CCNB3	0	85417	0.159713574	0.001350091
Tha_ExN_CALB	CCNC	0	892	0.835616438	0.02469555
Tha_ExN_CALB	CCND3	0	896	0.280199253	0.00500313
Tha_ExN_CALB	CCNDBP1	0	23582	0.481942715	0.004191826
Tha_ExN_CALB	CCNE1	0	898	0.197696139	0.005148534
Tha_ExN_CALB	CCNE2	0	9134	0.102739726	-0.005033196
Tha_ExN_CALB	CCNF	0	899	0.499688667	0.009487849
Tha_ExN_CALB	CCNG1	0	900	0.259651308	0.020579332
Tha_ExN_CALB	CCNH	0	902	0.880136986	0.068025697
Tha_ExN_CALB	CCNI	0	10983	0.829389788	0.073597783
Tha_ExN_CALB	CCNJ	0	54619	0.321606476	-0.002342165
Tha_ExN_CALB	CCNJL	0	79616	0.357098381	-0.011787778
Tha_ExN_CALB	CCNK	0	8812	0.528331258	-0.00514933
Tha_ExN_CALB	CCNL1	0	57018	0.745641345	0.027185623
Tha_ExN_CALB	CCNL2	0	81669	0.753113325	0.011727435
Tha_ExN_CALB	CCNQ	0	92002	0.141344956	0.005878898
Tha_ExN_CALB	CCNT1	0	904	0.674657534	0.029122523
Tha_ExN_CALB	CCNT2	0	905	0.929950187	0.02363513
Tha_ExN_CALB	CCNY	0	219771	0.95267746	0.004249282
Tha_ExN_CALB	CCNYL1	0	151195	0.566936488	-0.026471149
Tha_ExN_CALB	CCP110	0	9738	0.760273973	0.010100159
Tha_ExN_CALB	CCPG1	0	9236	0.982876712	0.023192792
Tha_ExN_CALB	CCR10	0	2826	0.273349938	-0.000460609
Tha_ExN_CALB	CCR6	0	1235	0.197696139	-0.005905578
Tha_ExN_CALB	CCS	0	9973	0.595579078	-0.006768724
Tha_ExN_CALB	CCSAP	0	126731	0.793275218	0.060499657
Tha_ExN_CALB	CCSER1	0	401145	0.995641345	0.050199771
Tha_ExN_CALB	CCSER2	0	54462	0.97633873	0.026809689
Tha_ExN_CALB	CCT2	0	10576	0.381382316	0.031193867
Tha_ExN_CALB	CCT3	0	7203	0.538916563	0.01402461
Tha_ExN_CALB	CCT4	0	10575	0.48630137	0.014735434
Tha_ExN_CALB	CCT5	0	22948	0.297633873	0.006287925
Tha_ExN_CALB	CCT6A	0	908	0.296699875	0.009000406
Tha_ExN_CALB	CCT6B	0	10693	0.27739726	-0.00988034
Tha_ExN_CALB	CCT7	0	10574	0.100871731	7.46E-05
Tha_ExN_CALB	CCT8	0	10694	0.382627646	0.008282657
Tha_ExN_CALB	CCZ1	0	51622	0.593399751	-0.000944665
Tha_ExN_CALB	CCZ1B	0	221960	0.585927771	0.016371545
Tha_ExN_CALB	CD109	0	135228	0.189601494	0.009767473
Tha_ExN_CALB	CD151	0	977	0.382004981	-0.005520095
Tha_ExN_CALB	CD164	0	8763	0.374533001	0.003134074
Tha_ExN_CALB	CD200	0	4345	0.829701121	0.072880883
Tha_ExN_CALB	CD200R1	0	131450	0.21762142	0.005184919
Tha_ExN_CALB	CD226	0	10666	0.73007472	-0.099816908
Tha_ExN_CALB	CD24	0	100133941	0.136052304	-0.006599966
Tha_ExN_CALB	CD247	0	919	0.439912827	-0.019435163
Tha_ExN_CALB	CD276	0	80381	0.750311333	0.024413333
Tha_ExN_CALB	CD2AP	0	23607	0.869551681	-0.015977443
Tha_ExN_CALB	CD2BP2	0	10421	0.225404732	0.003971261
Tha_ExN_CALB	CD300LF	0	146722	0.202366127	0.008989679
Tha_ExN_CALB	CD320	0	51293	0.292652553	0.004626408
Tha_ExN_CALB	CD36	0	948	0.101183064	0.002821662
Tha_ExN_CALB	CD46	0	4179	0.892278954	0.031368251
Tha_ExN_CALB	CD47	0	961	0.948630137	0.061623115
Tha_ExN_CALB	CD55	0	1604	0.633872976	0.017899076
Tha_ExN_CALB	CD58	0	965	0.295454545	-0.021944016
Tha_ExN_CALB	CD59	0	966	0.25124533	0.003802418
Tha_ExN_CALB	CD72	0	971	0.152864259	-0.000881222
Tha_ExN_CALB	CD83	0	9308	0.598069738	0.022986659
Tha_ExN_CALB	CD8A	0	925	0.327833126	-0.017175589
Tha_ExN_CALB	CD99	0	4267	0.391656289	-0.002221939
Tha_ExN_CALB	CD99L2	0	83692	0.913760897	0.056306196
Tha_ExN_CALB	CDADC1	0	81602	0.693648817	-0.008340946
Tha_ExN_CALB	CDAN1	0	146059	0.21014944	0.008649194
Tha_ExN_CALB	CDC123	0	8872	0.798256538	0.004250388
Tha_ExN_CALB	CDC14B	0	8555	0.891033624	-0.03551131
Tha_ExN_CALB	CDC16	0	8881	0.801992528	0.034022053
Tha_ExN_CALB	CDC23	0	8697	0.497820672	0.003482942
Tha_ExN_CALB	CDC25B	0	994	0.870174346	-0.013100147
Tha_ExN_CALB	CDC26	0	246184	0.278019925	0.01090652
Tha_ExN_CALB	CDC27	0	996	0.939912827	0.03491078
Tha_ExN_CALB	CDC34	0	997	0.333437111	0.000517819
Tha_ExN_CALB	CDC37	0	11140	0.582191781	0.01363551
Tha_ExN_CALB	CDC37L1	0	55664	0.671855542	0.022054883
Tha_ExN_CALB	CDC40	0	51362	0.77366127	0.022008771
Tha_ExN_CALB	CDC42	0	998	0.882316314	0.038770507
Tha_ExN_CALB	CDC42BPA	0	8476	0.992216687	-0.015838332
Tha_ExN_CALB	CDC42BPB	0	9578	0.894146949	0.035697632
Tha_ExN_CALB	CDC42EP3	0	10602	0.410336239	-0.006784418
Tha_ExN_CALB	CDC42SE1	0	56882	0.743462017	0.019361324
Tha_ExN_CALB	CDC42SE2	0	56990	0.923100872	-0.016063307
Tha_ExN_CALB	CDC5L	0	988	0.543275218	0.008032299
Tha_ExN_CALB	CDC7	0	8317	0.589975093	0.006389802
Tha_ExN_CALB	CDC73	0	79577	0.922478207	0.006032513
Tha_ExN_CALB	CDH10	0	1008	0.712328767	-0.020175106
Tha_ExN_CALB	CDH11	0	1009	0.965753425	-0.034386297
Tha_ExN_CALB	CDH12	0	1010	0.570049813	-0.058438441
Tha_ExN_CALB	CDH13	0	1012	0.289539228	0.009861239
Tha_ExN_CALB	CDH18	0	1016	0.997198007	-0.035499715
Tha_ExN_CALB	CDH2	0	1000	0.983188045	-0.03041833
Tha_ExN_CALB	CDH22	0	64405	0.782689913	0.001917973
Tha_ExN_CALB	CDH26	0	60437	0.360834371	-0.001451905
Tha_ExN_CALB	CDH3	0	1001	0.448318804	-0.005509814
Tha_ExN_CALB	CDH4	0	1002	0.197073474	0.029747706
Tha_ExN_CALB	CDH6	0	1004	0.905666252	-0.080901708
Tha_ExN_CALB	CDH7	0	1005	0.767123288	0.030194688
Tha_ExN_CALB	CDH8	0	1006	0.919676214	-0.065208757
Tha_ExN_CALB	CDH9	0	1007	0.45765878	-0.028412365
Tha_ExN_CALB	CDHR2	0	54825	0.129202989	0.003049572
Tha_ExN_CALB	CDHR3	0	222256	0.546388543	-0.036530117
Tha_ExN_CALB	CDIP1	0	29965	0.764632628	0.061797449
Tha_ExN_CALB	CDIPT	0	10423	0.398505604	0.029879865
Tha_ExN_CALB	CDK10	0	8558	0.691780822	0.009458533
Tha_ExN_CALB	CDK11A	0	728642	0.448941469	0.018547467
Tha_ExN_CALB	CDK11B	0	984	0.4626401	0.001844556
Tha_ExN_CALB	CDK12	0	51755	0.940224159	0.01488745
Tha_ExN_CALB	CDK13	0	8621	0.973536737	-0.008797806
Tha_ExN_CALB	CDK14	0	5218	0.994396015	0.010991781
Tha_ExN_CALB	CDK15	0	65061	0.369240349	0.02341414
Tha_ExN_CALB	CDK16	0	5127	0.527708593	0.029067512
Tha_ExN_CALB	CDK17	0	5128	0.829701121	0.016451998
Tha_ExN_CALB	CDK19	0	23097	0.822229141	-0.014492742
Tha_ExN_CALB	CDK20	0	23552	0.147260274	0.002648997
Tha_ExN_CALB	CDK3	0	1018	0.104296389	0.00096139
Tha_ExN_CALB	CDK4	0	1019	0.164694894	0.006684006
Tha_ExN_CALB	CDK5R1	0	8851	0.814757161	0.066177425
Tha_ExN_CALB	CDK5R2	0	8941	0.45143213	0.048384906
Tha_ExN_CALB	CDK5RAP1	0	51654	0.797011208	0.000110342
Tha_ExN_CALB	CDK5RAP2	0	55755	0.920921544	-0.016917461
Tha_ExN_CALB	CDK5RAP3	0	80279	0.446139477	0.018651722
Tha_ExN_CALB	CDK6	0	1021	0.743462017	-0.029015293
Tha_ExN_CALB	CDK7	0	1022	0.720423412	-0.002372997
Tha_ExN_CALB	CDK8	0	1024	0.934308842	-0.001690789
Tha_ExN_CALB	CDK9	0	1025	0.405977584	0.011926457
Tha_ExN_CALB	CDKAL1	0	54901	0.95641345	-0.011718337
Tha_ExN_CALB	CDKL1	0	8814	0.629202989	0.010618005
Tha_ExN_CALB	CDKL2	0	8999	0.863636364	0.018182875
Tha_ExN_CALB	CDKL3	0	51265	0.834682441	-4.76E-05
Tha_ExN_CALB	CDKL4	0	344387	0.206724782	-0.006264206
Tha_ExN_CALB	CDKL5	0	6792	0.97882939	-0.064834083
Tha_ExN_CALB	CDKN1B	0	1027	0.180572852	0.015161691
Tha_ExN_CALB	CDKN2AIP	0	55602	0.182440847	0.008628619
Tha_ExN_CALB	CDKN2AIPNL	0	91368	0.221668742	0.008241977
Tha_ExN_CALB	CDKN2D	0	1032	0.480386052	0.053645061
Tha_ExN_CALB	CDKN3	0	1033	0.124844334	0.005227372
Tha_ExN_CALB	CDNF	0	441549	0.154420922	-0.000303774
Tha_ExN_CALB	CDO1	0	1036	0.359277709	0.012468236
Tha_ExN_CALB	CDON	0	50937	0.887608966	-0.019874116
Tha_ExN_CALB	CDR2	0	1039	0.831569116	0.011512452
Tha_ExN_CALB	CDR2L	0	30850	0.398194271	0.009900766
Tha_ExN_CALB	CDRT4	0	284040	0.880448319	0.017215931
Tha_ExN_CALB	CDS1	0	1040	0.851805729	0.035651654
Tha_ExN_CALB	CDS2	0	8760	0.921544209	0.053068664
Tha_ExN_CALB	CDV3	0	55573	0.53860523	0.027715432
Tha_ExN_CALB	CDYL	0	9425	0.799190535	-0.028295402
Tha_ExN_CALB	CDYL2	0	124359	0.803549191	0.012382058
Tha_ExN_CALB	CEACAM1	0	634	0.169987547	0.008904378
Tha_ExN_CALB	CEACAM19	0	56971	0.232254047	0.011650397
Tha_ExN_CALB	CEBPB	0	1051	0.113947696	0.007427905
Tha_ExN_CALB	CEBPG	0	1054	0.471980075	0.015444445
Tha_ExN_CALB	CEBPZ	0	10153	0.47384807	0.048204938
Tha_ExN_CALB	CEBPZOS	0	100505876	0.644769614	0.028413439
Tha_ExN_CALB	CELA2B	0	51032	0.174346202	0.015033581
Tha_ExN_CALB	CELF1	0	10658	0.979763387	-0.028478087
Tha_ExN_CALB	CELF2	0.090909091	10659	0.996886675	-0.096153283
Tha_ExN_CALB	CELF3	0	11189	0.669676214	0.02400537
Tha_ExN_CALB	CELF4	0	56853	0.99626401	-0.030506464
Tha_ExN_CALB	CELF5	0	60680	0.973225405	-0.000328406
Tha_ExN_CALB	CELF6	0	60677	0.870174346	-0.004675107
Tha_ExN_CALB	CELSR2	0	1952	0.433997509	0.03655314
Tha_ExN_CALB	CELSR3	0	1951	0.410958904	0.013639207
Tha_ExN_CALB	CEMIP	0	57214	0.516500623	0.015816166
Tha_ExN_CALB	CEMIP2	0	23670	0.204234122	0.009698459
Tha_ExN_CALB	CEND1	0	51286	0.7250934	0.091915058
Tha_ExN_CALB	CENPA	0	1058	0.183686177	0.005770002
Tha_ExN_CALB	CENPC	0	1060	0.928082192	0.0621913
Tha_ExN_CALB	CENPE	0	1062	0.136986301	0.004727155
Tha_ExN_CALB	CENPI	0	2491	0.198007472	0.0013432
Tha_ExN_CALB	CENPJ	0	55835	0.704545455	0.026030608
Tha_ExN_CALB	CENPK	0	64105	0.125466999	-0.000701783
Tha_ExN_CALB	CENPL	0	91687	0.122665006	-0.000470901
Tha_ExN_CALB	CENPO	0	79172	0.27739726	0.003846944
Tha_ExN_CALB	CENPP	0	401541	0.885118306	0.000164953
Tha_ExN_CALB	CENPQ	0	55166	0.123599004	0.002500283
Tha_ExN_CALB	CENPS	0	378708	0.261830635	-0.001595165
Tha_ExN_CALB	CENPT	0	80152	0.470734745	0.015048299
Tha_ExN_CALB	CENPV	0	201161	0.483499377	0.022713478
Tha_ExN_CALB	CENPW	0	387103	0.151618929	-0.010481454
Tha_ExN_CALB	CEP104	0	9731	0.809775841	0.023453497
Tha_ExN_CALB	CEP112	0	201134	0.980386052	0.011473617
Tha_ExN_CALB	CEP120	0	153241	0.702054795	-0.006899602
Tha_ExN_CALB	CEP126	0	57562	0.966064757	0.041523062
Tha_ExN_CALB	CEP128	0	145508	0.640722291	-0.014117222
Tha_ExN_CALB	CEP131	0	22994	0.150062267	0.00623704
Tha_ExN_CALB	CEP135	0	9662	0.567559153	-0.015773425
Tha_ExN_CALB	CEP152	0	22995	0.131693649	0.000165817
Tha_ExN_CALB	CEP162	0	22832	0.626712329	-0.02108646
Tha_ExN_CALB	CEP164	0	22897	0.882004981	-0.005944464
Tha_ExN_CALB	CEP170	0	9859	0.959838107	0.039864397
Tha_ExN_CALB	CEP170B	0	283638	0.687733499	0.034827391
Tha_ExN_CALB	CEP19	0	84984	0.246575342	0.00122652
Tha_ExN_CALB	CEP192	0	55125	0.926836862	0.007265942
Tha_ExN_CALB	CEP250	0	11190	0.698941469	0.010978859
Tha_ExN_CALB	CEP290	0	80184	0.956102117	0.058622139
Tha_ExN_CALB	CEP295	0	85459	0.881070984	0.008266331
Tha_ExN_CALB	CEP350	0	9857	0.9626401	0.029517704
Tha_ExN_CALB	CEP41	0	95681	0.457970112	0.002848338
Tha_ExN_CALB	CEP44	0	80817	0.729452055	-0.032266652
Tha_ExN_CALB	CEP57	0	9702	0.853362391	0.02920437
Tha_ExN_CALB	CEP57L1	0	285753	0.792963885	-0.017288693
Tha_ExN_CALB	CEP63	0	80254	0.853362391	-0.014332035
Tha_ExN_CALB	CEP68	0	23177	0.863947696	-0.011297204
Tha_ExN_CALB	CEP70	0	80321	0.949564134	-0.015176732
Tha_ExN_CALB	CEP76	0	79959	0.54358655	0.015768502
Tha_ExN_CALB	CEP78	0	84131	0.669364882	0.006482705
Tha_ExN_CALB	CEP83	0	51134	0.873910336	-0.019637751
Tha_ExN_CALB	CEP85	0	64793	0.449875467	-0.005634345
Tha_ExN_CALB	CEP85L	0	387119	0.96762142	-0.039812084
Tha_ExN_CALB	CEP89	0	84902	0.792652553	-0.024646815
Tha_ExN_CALB	CEP95	0	90799	0.851805729	-0.001203484
Tha_ExN_CALB	CEP97	0	79598	0.810709838	0.014106982
Tha_ExN_CALB	CEPT1	0	10390	0.806662516	0.010329312
Tha_ExN_CALB	CERK	0	64781	0.53486924	0.023541148
Tha_ExN_CALB	CERS1	0	10715	0.162515567	0.003470973
Tha_ExN_CALB	CERS2	0	29956	0.190535492	-0.008852179
Tha_ExN_CALB	CERS4	0	79603	0.915940224	-0.056276349
Tha_ExN_CALB	CERS5	0	91012	0.900373599	0.001201239
Tha_ExN_CALB	CERS6	0	253782	0.975716065	0.023906283
Tha_ExN_CALB	CERT1	0	10087	0.943026152	-0.004396704
Tha_ExN_CALB	CES2	0	8824	0.351805729	0.00925974
Tha_ExN_CALB	CES4A	0	283848	0.672789539	-0.006191593
Tha_ExN_CALB	CETN2	0	1069	0.168119552	0.015205048
Tha_ExN_CALB	CETN3	0	1070	0.490660025	-0.018024628
Tha_ExN_CALB	CFAP161	0	161502	0.73007472	0.021829442
Tha_ExN_CALB	CFAP20	0	29105	0.245330012	0.001606176
Tha_ExN_CALB	CFAP206	0	154313	0.425591532	0.010729271
Tha_ExN_CALB	CFAP221	0	200373	0.855853051	-0.000541333
Tha_ExN_CALB	CFAP298	0	56683	0.703611457	0.036844603
Tha_ExN_CALB	CFAP299	0	255119	0.26618929	-0.082304155
Tha_ExN_CALB	CFAP300	0	85016	0.215753425	0.004992862
Tha_ExN_CALB	CFAP36	0	112942	0.803549191	0.053652941
Tha_ExN_CALB	CFAP410	0	755	0.169053549	0.008034505
Tha_ExN_CALB	CFAP43	0	80217	0.559775841	0.001950153
Tha_ExN_CALB	CFAP44	0	55779	0.704856787	-0.030683894
Tha_ExN_CALB	CFAP46	0	54777	0.825965131	0.012776942
Tha_ExN_CALB	CFAP47	0	286464	0.553549191	0.027205322
Tha_ExN_CALB	CFAP52	0	146845	0.306662516	-0.007090917
Tha_ExN_CALB	CFAP53	0	220136	0.122976339	0.002425338
Tha_ExN_CALB	CFAP54	0	144535	0.447384807	0.018118464
Tha_ExN_CALB	CFAP58	0	159686	0.155043587	0.006515636
Tha_ExN_CALB	CFAP61	0	26074	0.696139477	0.016268898
Tha_ExN_CALB	CFAP65	0	255101	0.130136986	-0.001139693
Tha_ExN_CALB	CFAP69	0	79846	0.77241594	-0.003179972
Tha_ExN_CALB	CFAP70	0	118491	0.861768369	-0.018428423
Tha_ExN_CALB	CFAP74	0	85452	0.419053549	-0.03120057
Tha_ExN_CALB	CFAP97	0	57587	0.545765878	0.024442553
Tha_ExN_CALB	CFAP99	0	402160	0.132316314	-0.005277939
Tha_ExN_CALB	CFDP1	0	10428	0.888542964	-0.001150418
Tha_ExN_CALB	CFL1	0	1072	0.419676214	0.028891869
Tha_ExN_CALB	CFL2	0	1073	0.331257783	0.005372285
Tha_ExN_CALB	CFLAR	0	8837	0.603362391	0.029317035
Tha_ExN_CALB	CFTR	0	1080	0.391656289	0.028797311
Tha_ExN_CALB	CGGBP1	0	8545	0.695516812	0.038593914
Tha_ExN_CALB	CGN	0	57530	0.173412204	0.006806976
Tha_ExN_CALB	CGREF1	0	10669	0.476650062	0.019675065
Tha_ExN_CALB	CGRRF1	0	10668	0.488480697	-0.00595049
Tha_ExN_CALB	CHAC2	0	494143	0.188978829	-0.003657628
Tha_ExN_CALB	CHAF1A	0	10036	0.213574097	-0.002934705
Tha_ExN_CALB	CHAF1B	0	8208	0.295143213	0.013388285
Tha_ExN_CALB	CHAMP1	0	283489	0.391033624	0.015074372
Tha_ExN_CALB	CHCHD1	0	118487	0.114881694	0.006789831
Tha_ExN_CALB	CHCHD10	0	400916	0.618306351	0.047832062
Tha_ExN_CALB	CHCHD2	0	51142	0.199252802	0.003711146
Tha_ExN_CALB	CHCHD3	0	54927	0.9626401	-0.046305528
Tha_ExN_CALB	CHCHD6	0	84303	0.898505604	-0.022124855
Tha_ExN_CALB	CHCHD7	0	79145	0.126712329	0.008448703
Tha_ExN_CALB	CHD1	0	1105	0.843711083	0.013404715
Tha_ExN_CALB	CHD2	0	1106	0.97758406	-0.014623908
Tha_ExN_CALB	CHD3	0	1107	0.614881694	0.059616112
Tha_ExN_CALB	CHD4	0	1108	0.745952677	0.052552539
Tha_ExN_CALB	CHD5	0	26038	0.948007472	0.056209379
Tha_ExN_CALB	CHD6	0	84181	0.976961395	0.015066454
Tha_ExN_CALB	CHD7	0	55636	0.126089664	0.009122826
Tha_ExN_CALB	CHD8	0	57680	0.901307597	0.024704471
Tha_ExN_CALB	CHD9	0	80205	0.989414695	-0.041801221
Tha_ExN_CALB	CHDH	0	55349	0.140722291	0.00201376
Tha_ExN_CALB	CHEK1	0	1111	0.169676214	0.009862245
Tha_ExN_CALB	CHEK2	0	11200	0.109900374	0.006244419
Tha_ExN_CALB	CHERP	0	10523	0.45143213	0.016103335
Tha_ExN_CALB	CHFR	0	55743	0.928082192	0.000208383
Tha_ExN_CALB	CHIC1	0	53344	0.903175592	0.02252558
Tha_ExN_CALB	CHIC2	0	26511	0.801681196	0.001299408
Tha_ExN_CALB	CHID1	0	66005	0.322540473	0.008772659
Tha_ExN_CALB	CHKA	0	1119	0.954545455	-0.035442936
Tha_ExN_CALB	CHKB	0	1120	0.590286426	-0.005376206
Tha_ExN_CALB	CHL1	0	10752	0.95641345	0.008504739
Tha_ExN_CALB	CHM	0	1121	0.940224159	0.029401629
Tha_ExN_CALB	CHML	0	1122	0.433374844	0.019629899
Tha_ExN_CALB	CHMP1A	0	5119	0.379825654	0.014673199
Tha_ExN_CALB	CHMP1B	0	57132	0.572540473	0.002379391
Tha_ExN_CALB	CHMP2B	0	25978	0.615504359	0.021234915
Tha_ExN_CALB	CHMP3	0	51652	0.776463263	0.0212613
Tha_ExN_CALB	CHMP4A	0	29082	0.50249066	0.011086769
Tha_ExN_CALB	CHMP4B	0	128866	0.617995019	0.024616977
Tha_ExN_CALB	CHMP5	0	51510	0.520859278	0.037622251
Tha_ExN_CALB	CHMP6	0	79643	0.140099626	0.011020359
Tha_ExN_CALB	CHMP7	0	91782	0.536737235	0.020866636
Tha_ExN_CALB	CHN1	0	1123	0.971668742	0.009872464
Tha_ExN_CALB	CHODL	0	140578	0.515255293	-0.015251978
Tha_ExN_CALB	CHORDC1	0	26973	0.819738481	0.030211192
Tha_ExN_CALB	CHP1	0	11261	0.778953923	0.020388009
Tha_ExN_CALB	CHPF2	0	54480	0.284246575	0.014411748
Tha_ExN_CALB	CHPT1	0	56994	0.878891656	0.008943221
Tha_ExN_CALB	CHRAC1	0	54108	0.131382316	-0.001026487
Tha_ExN_CALB	CHRM2	0	1129	0.560087173	0.006682681
Tha_ExN_CALB	CHRM3	0	1131	0.935554172	-0.155644797
Tha_ExN_CALB	CHRM5	0	1133	0.267745953	0.006056828
Tha_ExN_CALB	CHRNA2	0	1135	0.395392279	-0.005583179
Tha_ExN_CALB	CHRNA4	0	1137	0.640099626	0.040404694
Tha_ExN_CALB	CHRNA6	0	8973	0.597447073	0.005897928
Tha_ExN_CALB	CHRNA7	0	1139	0.474470735	-0.073924579
Tha_ExN_CALB	CHRNB2	0	1141	0.390722291	0.024974014
Tha_ExN_CALB	CHST1	0	8534	0.761519303	0.03391186
Tha_ExN_CALB	CHST10	0	9486	0.661892902	0.005425394
Tha_ExN_CALB	CHST11	0	50515	0.900684932	-0.052039366
Tha_ExN_CALB	CHST12	0	55501	0.635429639	-0.001222946
Tha_ExN_CALB	CHST15	0	51363	0.395392279	0.017527728
Tha_ExN_CALB	CHST2	0	9435	0.223536737	0.029296666
Tha_ExN_CALB	CHST5	0	23563	0.112391034	-0.003920263
Tha_ExN_CALB	CHST7	0	56548	0.101494396	-0.001355927
Tha_ExN_CALB	CHST8	0	64377	0.740348692	0.017448127
Tha_ExN_CALB	CHSY1	0	22856	0.835927771	-0.008879999
Tha_ExN_CALB	CHSY3	0	337876	0.840909091	-0.068471907
Tha_ExN_CALB	CHTF18	0	63922	0.126400996	0.006202022
Tha_ExN_CALB	CHTOP	0	26097	0.555728518	-0.012260485
Tha_ExN_CALB	CHUK	0	1147	0.7126401	0.001777114
Tha_ExN_CALB	CHURC1	0	91612	0.682752179	0.001587999
Tha_ExN_CALB	CIAO1	0	9391	0.819115816	0.061899567
Tha_ExN_CALB	CIAO2A	0	84191	0.544520548	-0.013421225
Tha_ExN_CALB	CIAO2B	0	51647	0.219178082	0.01593285
Tha_ExN_CALB	CIAO3	0	64428	0.417496887	0.014248701
Tha_ExN_CALB	CIAPIN1	0	57019	0.666251557	0.002537121
Tha_ExN_CALB	CIART	0	148523	0.2001868	0.012919467
Tha_ExN_CALB	CIB2	0	10518	0.22882939	0.00303892
Tha_ExN_CALB	CIB4	0	130106	0.179327522	9.16E-05
Tha_ExN_CALB	CIC	0	23152	0.325031133	0.007920858
Tha_ExN_CALB	CINP	0	51550	0.553860523	-0.000589393
Tha_ExN_CALB	CIP2A	0	57650	0.454545455	0.008486985
Tha_ExN_CALB	CIPC	0	85457	0.556662516	0.004243502
Tha_ExN_CALB	CIR1	0	9541	0.769613948	0.052421586
Tha_ExN_CALB	CIRBP	0	1153	0.855853051	0.038228172
Tha_ExN_CALB	CISD1	0	55847	0.754047323	0.059624878
Tha_ExN_CALB	CISD2	0	493856	0.529265255	0.031635636
Tha_ExN_CALB	CISD3	0	284106	0.115815691	0.007171229
Tha_ExN_CALB	CIT	0	11113	0.992839352	-0.079384377
Tha_ExN_CALB	CITED2	0	10370	0.438356164	0.032597955
Tha_ExN_CALB	CIZ1	0	25792	0.73879203	0.019541886
Tha_ExN_CALB	CKAP2	0	26586	0.515255293	0.031916772
Tha_ExN_CALB	CKAP4	0	10970	0.400062267	0.025827703
Tha_ExN_CALB	CKAP5	0	9793	0.916562889	0.049138711
Tha_ExN_CALB	CKB	0	1152	0.121731009	0.000443476
Tha_ExN_CALB	CKLF	0	51192	0.51494396	0.006218497
Tha_ExN_CALB	CKMT1A	0	548596	0.484744707	0.020719385
Tha_ExN_CALB	CKMT1B	0	1159	0.751867995	0.044852777
Tha_ExN_CALB	CKMT2	0	1160	0.347758406	0.010482423
Tha_ExN_CALB	CLASP1	0	23332	0.9875467	-0.00702867
Tha_ExN_CALB	CLASP2	0	23122	0.99501868	-0.010494743
Tha_ExN_CALB	CLASRP	0	11129	0.829078456	-0.010086598
Tha_ExN_CALB	CLBA1	0	122616	0.246886675	-0.000869502
Tha_ExN_CALB	CLCC1	0	23155	0.382627646	-0.001526329
Tha_ExN_CALB	CLCN2	0	1181	0.277708593	0.010937285
Tha_ExN_CALB	CLCN3	0	1182	0.925902864	0.04081408
Tha_ExN_CALB	CLCN4	0	1183	0.829701121	0.080778855
Tha_ExN_CALB	CLCN5	0	1184	0.658779577	-0.00731863
Tha_ExN_CALB	CLCN6	0	1185	0.842777086	0.052079509
Tha_ExN_CALB	CLCN7	0	1186	0.734122042	0.021268664
Tha_ExN_CALB	CLDN12	0	9069	0.907845579	0.008211589
Tha_ExN_CALB	CLDN16	0	10686	0.328455791	-0.010647065
Tha_ExN_CALB	CLDN20	0	49861	0.137608966	0.00738787
Tha_ExN_CALB	CLDN4	0	1364	0.115815691	4.70E-05
Tha_ExN_CALB	CLDND1	0	56650	0.334059776	-0.011879996
Tha_ExN_CALB	CLDND2	0	125875	0.179950187	-0.002124255
Tha_ExN_CALB	CLEC11A	0	6320	0.222291407	0.000233374
Tha_ExN_CALB	CLEC16A	0	23274	0.968244085	-0.022166816
Tha_ExN_CALB	CLEC19A	0	728276	0.155666252	0.001427009
Tha_ExN_CALB	CLEC2D	0	29121	0.448007472	-0.020259277
Tha_ExN_CALB	CLEC2L	0	154790	0.799190535	0.034290442
Tha_ExN_CALB	CLEC4A	0	50856	0.113636364	0.000583778
Tha_ExN_CALB	CLGN	0	1047	0.476650062	0.035007155
Tha_ExN_CALB	CLHC1	0	130162	0.733188045	-0.02309682
Tha_ExN_CALB	CLIC2	0	1193	0.363013699	0.002950646
Tha_ExN_CALB	CLIC5	0	53405	0.636052304	-0.001930965
Tha_ExN_CALB	CLINT1	0	9685	0.891033624	0.040562933
Tha_ExN_CALB	CLIP1	0	6249	0.975716065	0.024722631
Tha_ExN_CALB	CLIP2	0	7461	0.919987547	-0.023910261
Tha_ExN_CALB	CLIP3	0	25999	0.597447073	0.028726071
Tha_ExN_CALB	CLIP4	0	79745	0.870174346	0.042566606
Tha_ExN_CALB	CLK1	0	1195	0.805728518	0.040930199
Tha_ExN_CALB	CLK2	0	1196	0.391656289	0.019654617
Tha_ExN_CALB	CLK3	0	1198	0.347447073	0.02152427
Tha_ExN_CALB	CLK4	0	57396	0.708281445	0.022928019
Tha_ExN_CALB	CLMN	0	79789	0.966687422	-0.053940376
Tha_ExN_CALB	CLMP	0	79827	0.623599004	-0.02393759
Tha_ExN_CALB	CLN3	0	1201	0.351494396	-0.001867641
Tha_ExN_CALB	CLN5	0	1203	0.4626401	0.020062875
Tha_ExN_CALB	CLN6	0	54982	0.364259029	0.000258925
Tha_ExN_CALB	CLN8	0	2055	0.52366127	0.006517488
Tha_ExN_CALB	CLNS1A	0	1207	0.847447073	0.042656326
Tha_ExN_CALB	CLOCK	0	9575	0.949875467	0.01593145
Tha_ExN_CALB	CLP1	0	10978	0.102117061	-0.002139869
Tha_ExN_CALB	CLPB	0	81570	0.641656289	0.00799211
Tha_ExN_CALB	CLPP	0	8192	0.206724782	-0.000318256
Tha_ExN_CALB	CLPTM1	0	1209	0.662826899	0.060582168
Tha_ExN_CALB	CLPTM1L	0	81037	0.427770859	0.027505363
Tha_ExN_CALB	CLPX	0	10845	0.587173101	0.026930379
Tha_ExN_CALB	CLSPN	0	63967	0.106787049	0.001236519
Tha_ExN_CALB	CLSTN1	0	22883	0.95641345	0.083096529
Tha_ExN_CALB	CLSTN2	0	64084	0.697696139	-0.027442125
Tha_ExN_CALB	CLSTN3	0	9746	0.942403487	0.070967601
Tha_ExN_CALB	CLTA	0	1211	0.774283935	0.056857226
Tha_ExN_CALB	CLTB	0	1212	0.734744707	0.050727318
Tha_ExN_CALB	CLTC	0	1213	0.946450809	0.085669499
Tha_ExN_CALB	CLTCL1	0	8218	0.939601494	-0.043350181
Tha_ExN_CALB	CLUAP1	0	23059	0.766500623	0.01823853
Tha_ExN_CALB	CLUH	0	23277	0.490348692	0.01240371
Tha_ExN_CALB	CLUL1	0	27098	0.245330012	0.010106489
Tha_ExN_CALB	CLVS1	0	157807	0.949564134	-0.046753124
Tha_ExN_CALB	CLVS2	0	134829	0.916562889	0.03945806
Tha_ExN_CALB	CLYBL	0	171425	0.903798257	-0.052409168
Tha_ExN_CALB	CMAS	0	55907	0.72882939	0.062511786
Tha_ExN_CALB	CMBL	0	134147	0.198630137	0.010611588
Tha_ExN_CALB	CMC1	0	152100	0.886986301	0.00236677
Tha_ExN_CALB	CMC2	0	56942	0.910647572	-0.010431539
Tha_ExN_CALB	CMIP	0	80790	0.974470735	0.006979139
Tha_ExN_CALB	CMPK1	0	51727	0.792029888	0.033268712
Tha_ExN_CALB	CMPK2	0	129607	0.224782067	0.019756319
Tha_ExN_CALB	CMSS1	0	84319	0.971668742	-0.006207346
Tha_ExN_CALB	CMTM1	0	113540	0.351494396	0.013716137
Tha_ExN_CALB	CMTM4	0	146223	0.884495641	0.002213522
Tha_ExN_CALB	CMTM6	0	54918	0.604296389	-0.011732882
Tha_ExN_CALB	CMTM7	0	112616	0.131693649	0.017158445
Tha_ExN_CALB	CMTR1	0	23070	0.677459527	0.012980768
Tha_ExN_CALB	CMTR2	0	55783	0.401307597	0.010267188
Tha_ExN_CALB	CMYA5	0	202333	0.267123288	0.003138967
Tha_ExN_CALB	CNBD2	0	140894	0.135740971	0.000603073
Tha_ExN_CALB	CNBP	0	7555	0.683686177	0.031641526
Tha_ExN_CALB	CNDP2	0	55748	0.404420922	0.033264252
Tha_ExN_CALB	CNEP1R1	0	255919	0.459838107	-0.003583351
Tha_ExN_CALB	CNGB1	0	1258	0.436176837	0.009326477
Tha_ExN_CALB	CNIH1	0	10175	0.555728518	0.037996945
Tha_ExN_CALB	CNIH2	0	254263	0.423412204	0.038854505
Tha_ExN_CALB	CNIH3	0	149111	0.825031133	-0.011220662
Tha_ExN_CALB	CNIH4	0	29097	0.432752179	0.018395785
Tha_ExN_CALB	CNKSR1	0	10256	0.112391034	0.009490513
Tha_ExN_CALB	CNKSR2	0	22866	0.930572852	0.026109687
Tha_ExN_CALB	CNKSR3	0	154043	0.938044832	-0.094147998
Tha_ExN_CALB	CNNM1	0	26507	0.938978829	-0.003895892
Tha_ExN_CALB	CNNM2	0	54805	0.966064757	0.016002102
Tha_ExN_CALB	CNNM3	0	26505	0.204545455	0.00667247
Tha_ExN_CALB	CNNM4	0	26504	0.515877958	0.001108941
Tha_ExN_CALB	CNOT1	0	23019	0.840909091	0.020892032
Tha_ExN_CALB	CNOT10	0	25904	0.865815691	-0.021455204
Tha_ExN_CALB	CNOT11	0	55571	0.47633873	0.01585063
Tha_ExN_CALB	CNOT2	0	4848	0.920921544	0.033144755
Tha_ExN_CALB	CNOT3	0	4849	0.290473225	0.002281231
Tha_ExN_CALB	CNOT4	0	4850	0.920610212	-0.020607096
Tha_ExN_CALB	CNOT6	0	57472	0.737235367	-0.006247126
Tha_ExN_CALB	CNOT6L	0	246175	0.883561644	0.020910299
Tha_ExN_CALB	CNOT7	0	29883	0.736612702	0.044001736
Tha_ExN_CALB	CNOT8	0	9337	0.490971357	0.011180946
Tha_ExN_CALB	CNOT9	0	9125	0.73505604	0.014884172
Tha_ExN_CALB	CNPPD1	0	27013	0.111145704	0.00173404
Tha_ExN_CALB	CNPY2	0	10330	0.784246575	-0.006382662
Tha_ExN_CALB	CNPY3	0	10695	0.111457036	0.004898664
Tha_ExN_CALB	CNPY4	0	245812	0.291718555	0.002270257
Tha_ExN_CALB	CNRIP1	0	25927	0.740348692	0.020248663
Tha_ExN_CALB	CNST	0	163882	0.878891656	0.012088252
Tha_ExN_CALB	CNTFR	0	1271	0.177148194	0.004940671
Tha_ExN_CALB	CNTLN	0	54875	0.826899128	0.026620354
Tha_ExN_CALB	CNTN1	0	1272	0.995952677	0.035707502
Tha_ExN_CALB	CNTN2	0	6900	0.784557908	-0.00685073
Tha_ExN_CALB	CNTN3	0	5067	0.959838107	-0.050050236
Tha_ExN_CALB	CNTN4	0.636363636	152330	0.995952677	-0.154394747
Tha_ExN_CALB	CNTN5	0.545454545	53942	0.975404732	-0.143188008
Tha_ExN_CALB	CNTN6	0	27255	0.934620174	-0.010490819
Tha_ExN_CALB	CNTNAP1	0	8506	0.77615193	0.051673948
Tha_ExN_CALB	CNTNAP3	0	79937	0.476961395	0.010268329
Tha_ExN_CALB	CNTNAP3B	0	728577	0.579389788	0.019067818
Tha_ExN_CALB	CNTNAP4	0.606060606	85445	0.977272727	-0.164699188
Tha_ExN_CALB	CNTNAP5	0	129684	0.927770859	-0.047334202
Tha_ExN_CALB	CNTRL	0	11064	0.805105853	0.015509733
Tha_ExN_CALB	CNTROB	0	116840	0.391656289	0.003723842
Tha_ExN_CALB	COA1	0	55744	0.932129514	0.009597034
Tha_ExN_CALB	COA4	0	51287	0.214819427	-0.01126288
[truncated: 9,428 more rows]
