# Supplementary material for: Disturbances of paraventricular thalamic nucleus neurons in bipolar disorder revealed by single-nucleus analysis
Source: Nat Commun. 2026 Jan 7;17:1338. doi: 10.1038/s41467-025-68094-5 (PMC12873406; doi:10.1038/s41467-025-68094-5)
Supplement: Supplementary file 6 — Source Data [file 41467_2025_68094_MOESM6_ESM.zip › SourceData/Figure4b_lower.txt]

Module	Excit All	Down.possible	Down.probable	Up.possible	Up.probable
Excit-M1	555	2	2	3	1
Excit-M10	221	0	0	2	0
Excit-M11	236	0	0	47	17
Excit-M12	64	0	0	0	0
Excit-M13	28	0	0	1	0
Excit-M14	165	0	0	5	0
Excit-M15	118	0	0	7	4
Excit-M16	59	0	0	0	0
Excit-M17	43	2	0	0	0
Excit-M18	72	2	0	0	0
Excit-M19	296	1	0	5	0
Excit-M2	99	0	0	4	1
Excit-M20	17	0	0	0	0
Excit-M21	73	6	1	1	0
Excit-M22	1	0	0	0	0
Excit-M23	3	0	0	0	0
Excit-M3	292	0	0	0	0
Excit-M4	1535	43	17	8	2
Excit-M5	270	0	0	0	0
Excit-M6	986	0	0	2	0
Excit-M7	22	0	0	1	0
Excit-M8	82	0	0	0	0
Excit-M9	162	0	0	26	8
grey	6028	8	2	45	10
