# Supplementary material for: Disturbances of paraventricular thalamic nucleus neurons in bipolar disorder revealed by single-nucleus analysis
Source: Nat Commun. 2026 Jan 7;17:1338. doi: 10.1038/s41467-025-68094-5 (PMC12873406; doi:10.1038/s41467-025-68094-5)
Supplement: Supplementary file 6 — Source Data [file 41467_2025_68094_MOESM6_ESM.zip › SourceData/Figure4b_upper.txt]

Module	Group	FC	PVAL
Excit-M1	Down (possible)	0.347425997	0.953557355
Excit-M10	Down (possible)	0	0.911873026
Excit-M11	Down (possible)	0	0.926126726
Excit-M12	Down (possible)	0	0.489439088
Excit-M13	Down (possible)	0	0.252600512
Excit-M14	Down (possible)	0	0.832026997
Excit-M15	Down (possible)	0	0.715951906
Excit-M16	Down (possible)	0	0.461438967
Excit-M17	Down (possible)	4.484219269	0.008753212
Excit-M18	Down (possible)	2.678075397	0.035038986
Excit-M19	Down (possible)	0.325711873	0.832986332
Excit-M2	Down (possible)	0	0.650146061
Excit-M20	Down (possible)	0	0.161577181
Excit-M21	Down (possible)	7.924168297	3.99E-06
Excit-M22	Down (possible)	0	0.010267693
Excit-M23	Down (possible)	0	0.030504493
Excit-M3	Down (possible)	0	0.962305934
Excit-M4	Down (possible)	2.700756166	1.00E-32
Excit-M5	Down (possible)	0	0.950767903
Excit-M6	Down (possible)	0	0.999999215
Excit-M7	Down (possible)	0	0.204180697
Excit-M8	Down (possible)	0	0.579245336
Excit-M9	Down (possible)	0	0.82622443
Excit-M1	Down (probable)	0.972792793	0.338698802
Excit-M10	Down (probable)	0	0.581282988
Excit-M11	Down (probable)	0	0.606945678
Excit-M12	Down (probable)	0	0.214079021
Excit-M13	Down (probable)	0	0.099073844
Excit-M14	Down (probable)	0	0.47236068
Excit-M15	Down (probable)	0	0.363039031
Excit-M16	Down (probable)	0	0.198896686
Excit-M17	Down (probable)	0	0.148622021
Excit-M18	Down (probable)	0	0.237860551
Excit-M19	Down (probable)	0	0.696562982
Excit-M2	Down (probable)	0	0.313648824
Excit-M20	Down (probable)	0	0.061197544
Excit-M21	Down (probable)	3.697945205	0.027080913
Excit-M22	Down (probable)	0	0.003691399
Excit-M23	Down (probable)	0	0.011039458
Excit-M3	Down (probable)	0	0.691191899
Excit-M4	Down (probable)	2.989674267	1.00E-32
Excit-M5	Down (probable)	0	0.660164008
Excit-M6	Down (probable)	0	0.993550461
Excit-M7	Down (probable)	0	0.078578631
Excit-M8	Down (probable)	0	0.266722264
Excit-M9	Down (probable)	0	0.465898388
Excit-M1	Up (possible)	0.260569498	0.998851272
Excit-M10	Up (possible)	0.436247576	0.845773871
Excit-M11	Up (possible)	9.600219431	1.00E-32
Excit-M12	Up (possible)	0	0.737499623
Excit-M13	Up (possible)	1.721619898	0.109316402
Excit-M14	Up (possible)	1.460768398	0.112463228
Excit-M15	Up (possible)	2.859639831	0.001984983
Excit-M16	Up (possible)	0	0.708082765
Excit-M17	Up (possible)	0	0.590728947
Excit-M18	Up (possible)	0	0.778663764
Excit-M19	Up (possible)	0.814279681	0.573687812
Excit-M2	Up (possible)	1.947691198	0.047183779
Excit-M20	Up (possible)	0	0.295774939
Excit-M21	Up (possible)	0.660347358	0.441712708
Excit-M22	Up (possible)	0	0.020326679
Excit-M23	Up (possible)	0	0.059780797
Excit-M3	Up (possible)	0	0.998526476
Excit-M4	Up (possible)	0.251233132	1
Excit-M5	Up (possible)	0	0.997494328
Excit-M6	Up (possible)	0.097779629	0.999999999
Excit-M7	Up (possible)	2.191152597	0.072028071
Excit-M8	Up (possible)	0	0.821357087
Excit-M9	Up (possible)	7.736662257	1.00E-32
Excit-M1	Up (probable)	0.294785695	0.893852665
Excit-M10	Up (probable)	0	0.761787048
Excit-M11	Up (probable)	11.78518233	1.00E-32
Excit-M12	Up (probable)	0	0.327664993
Excit-M13	Up (probable)	0	0.157970217
Excit-M14	Up (probable)	0	0.651316348
Excit-M15	Up (probable)	5.545968156	0.000385705
Excit-M16	Up (probable)	0	0.306127552
Excit-M17	Up (probable)	0	0.232917995
Excit-M18	Up (probable)	0	0.360861772
Excit-M19	Up (probable)	0	0.859870677
Excit-M2	Up (probable)	1.652586471	0.118287958
Excit-M20	Up (probable)	0	0.098839939
Excit-M21	Up (probable)	0	0.36490467
Excit-M22	Up (probable)	0	0.006076229
Excit-M23	Up (probable)	0	0.018128103
Excit-M3	Up (probable)	0	0.855760414
Excit-M4	Up (probable)	0.213167506	0.999962938
Excit-M5	Up (probable)	0	0.831112929
Excit-M6	Up (probable)	0	0.999753544
Excit-M7	Up (probable)	0	0.126170185
Excit-M8	Up (probable)	0	0.400256456
Excit-M9	Up (probable)	8.079311635	2.67E-08
