# Supplementary material for: Disturbances of paraventricular thalamic nucleus neurons in bipolar disorder revealed by single-nucleus analysis
Source: Nat Commun. 2026 Jan 7;17:1338. doi: 10.1038/s41467-025-68094-5 (PMC12873406; doi:10.1038/s41467-025-68094-5)
Supplement: Supplementary file 6 — Source Data [file 41467_2025_68094_MOESM6_ESM.zip › SourceData/Figure4c.txt]

Gene1	Gene2	stringdb::coexpression	stringdb::cooccurrence	stringdb::databases	stringdb::experiments	stringdb::interspecies	stringdb::score	stringdb::textmining
MAP1B	NEFL	0.167	.	.	0.045	.	0.478	0.397
MAP1B	TUBB3	0.06	.	.	.	.	0.553	0.545
MAP1B	GRIA3	0.123	.	.	.	.	0.466	0.416
CANX	RTN4	0.05	.	.	0.073	.	0.634	0.618
CANX	PSAP	0.101	.	.	0.19	.	0.441	0.294
CANX	TOMM20	0.084	.	.	0.528	.	0.905	0.798
CANX	PRNP	0.083	.	.	0.07	.	0.586	0.554
CANX	CALM3	.	.	.	0.058	.	0.454	0.445
CANX	YWHAB	0.127	.	.	.	.	0.446	0.392
CANX	FSHR	.	.	.	.	.	0.406	0.406
CANX	TUBB3	0.304	.	.	.	.	0.424	0.207
YWHAB	PNMA2	0.051	.	.	0.067	.	0.465	0.445
YWHAB	CALM1	0.137	.	0.4	0.359	.	0.752	0.343
YWHAB	CTNNA2	0.067	.	0.9	.	.	0.903	0.045
SHISA9	GRIA3	.	.	0.72	.	.	0.824	0.399
FAIM2	RASAL2	.	.	.	.	.	0.423	0.423
UCHL1	TUBB3	0.173	.	.	.	.	0.42	0.328
UCHL1	CALB2	0.112	.	.	.	.	0.446	0.402
UCHL1	NEFL	0.2	.	.	0.087	.	0.688	0.608
UCHL1	CALM3	.	.	.	.	.	0.52	0.521
UCHL1	TERF2IP	0.044	.	.	0.51	.	0.511	.
GRID2	GRIA3	0.134	.	0.54	.	.	0.643	0.176
GRID2	SHISA9	0.067	.	0.54	.	.	0.621	0.19
GRID2	CNTN4	0.141	.	.	.	.	0.546	0.493
GRID2	CTNNA2	0.138	.	.	.	.	0.458	0.397
AUTS2	CNTN4	0.042	.	.	.	.	0.527	0.527
CALM3	CALM1	0.102	0.048	.	0.9	.	0.931	0.293
CALM3	KCNQ3	0.05	.	.	0.927	.	0.984	0.791
CALM3	PDE4D	.	.	.	.	.	0.61	0.61
CALM3	TUBA1B	0.127	.	.	0.184	.	0.421	0.254
CALM3	BEX1	0.042	.	.	.	.	0.667	0.667
CALM3	YWHAB	0.09	.	.	0.084	.	0.464	0.408
ROBO2	ROBO1	0.081	0.051	0.5	0.287	.	0.666	0.092
PEG3	TUBA1B	0.055	.	.	0.101	.	0.467	0.424
CAMK2N1	DDX24	0.042	.	.	.	.	0.408	0.408
CNTN4	CNTNAP4	0.14	.	.	0.141	.	0.545	0.434
CNTN4	CNTN5	0.153	0.048	.	.	.	0.441	0.363
THY1	PRNP	.	.	.	.	.	0.465	0.465
THY1	PKM	0.042	.	.	.	.	0.452	0.452
THY1	UCHL1	0.192	.	.	.	.	0.656	0.593
THY1	NEFL	0.098	.	.	.	.	0.432	0.396
THY1	SNCG	0.099	.	.	.	.	0.727	0.71
KCNQ3	KCNC2	0.164	0.229	.	0.061	.	0.457	0.209
YWHAH	CALM1	0.135	.	.	0.084	.	0.488	0.407
YWHAH	PNMA2	0.061	.	.	0.067	.	0.476	0.451
YWHAH	YWHAB	0.115	0.054	0.5	0.849	.	0.97	0.61
YWHAH	CALM3	0.167	.	.	0.084	.	0.511	0.411
YWHAH	CTNNA2	0.049	.	0.9	.	.	0.92	0.23
YWHAH	TUBA1B	0.214	.	.	0.071	.	0.43	0.283
GRIA3	NEFL	0.109	.	0.4	.	.	0.49	0.124
NEFL	CALM1	0.042	.	0.4	0.109	.	0.481	0.107
TUBA1B	YWHAB	0.38	.	.	0.071	.	0.539	0.264
PRNP	NEFL	0.044	.	.	0.07	.	0.412	0.392
SV2A	NEFL	0.157	.	.	0.091	.	0.413	0.296
PKM	TUBA1B	0.161	.	.	.	.	0.448	0.369
SYT4	NEFL	0.234	.	.	0.053	.	0.404	0.245
TUBB3	NEFL	0.115	.	.	0.125	.	0.567	0.487
TUBB3	ROBO1	0.042	.	.	.	.	0.459	0.459
TUBB3	TUBA1B	0.365	0.069	0.65	0.987	.	0.999	0.943
PDE4D	PDE10A	0.068	.	0.4	0.071	.	0.591	0.306
GLDN	KCNQ3	0.081	.	.	.	.	0.446	0.423
CALB2	NEFL	0.143	.	.	0.109	.	0.418	0.299
CALB2	TUBB3	0.069	.	.	0.177	.	0.489	0.387
CALB2	KCNC2	0.123	.	.	0.129	.	0.442	0.328
HMGCS1	ATP1B1	0.049	.	.	.	.	0.417	0.413
CACNA1C	PDE4D	0.076	.	0.54	.	.	0.661	0.267
CACNA1C	CNTN4	0.105	.	.	.	.	0.562	0.532
CACNA1C	LRRC7	0.066	.	.	.	.	0.615	0.605
CACNA1C	CPE	0.085	.	.	.	.	0.431	0.404
CACNA1C	PRNP	.	.	0.9	.	.	0.91	0.142
CACNA1C	CALM3		.	0.9	0.99	.	0.999	0.994
CACNA1C	CALM1		.	.	0.968	.	0.981	0.438
CACNA1C	KCNQ3	0.082	.	.	0.07	.	0.415	0.37
MAP1A	TOMM20	.	.	.	.	.	0.447	0.447
SNCG	NEFL	0.108	.	.	.	.	0.481	0.443
LRRC7	NEFL	0.129	.	0.4	0.099	.	0.503	0.07
LRRC7	CALM1	.	.	0.4	0.104	.	0.462	0.081
LRRC7	GRIA3	0.113	.	0.4	0.141	.	0.583	0.196
PEBP1	PKM	0.081	.	.	.	.	0.644	0.629
PEBP1	YWHAB	0.107	.	0.5	0.328	.	0.756	0.286
CNTN5	CNTNAP4	0.161	.	.	0.141	.	0.964	0.955
SARAF	SERINC1	0.43	.	.	.	.	0.43
RASAL2	YWHAB	.	.	.	0.451	.	0.451	0.043
