# Supplementary material for: Disturbances of paraventricular thalamic nucleus neurons in bipolar disorder revealed by single-nucleus analysis
Source: Nat Commun. 2026 Jan 7;17:1338. doi: 10.1038/s41467-025-68094-5 (PMC12873406; doi:10.1038/s41467-025-68094-5)
Supplement: Supplementary file 6 — Source Data [file 41467_2025_68094_MOESM6_ESM.zip › SourceData/Figure4d.txt]

Gene1	Gene2	stringdb::coexpression	stringdb::cooccurrence	stringdb::databases	stringdb::experiments	stringdb::fusion	stringdb::interspecies	stringdb::score	stringdb::textmining
KALRN	GRM5	0.108	.	0.5	.	.	.	0.599	0.175
DMD	NRXN1	0.084	.	.	.	.	.	0.662	0.647
SYT9	NRXN1	0.12	.	0.5	.	.	.	0.553	0.067
CNTN5	CNTNAP4	0.161	.	.	0.141	.	.	0.964	0.955
LRRC7	GRIN2A	0.14	.	0.5	0.045	.	.	0.684	0.322
DLGAP4	NRXN1	.	.	0.5	0.091	.	.	0.576	0.144
CACNA1C	KCNQ3	0.082	.	.	0.07	.	.	0.415	0.37
CACNA1C	KCNB2	0.086	.	.	0.249	.	.	0.541	0.386
CACNA1C	NRXN1	0.109	.	.	.	.	.	0.492	0.453
CACNA1C	RIMS1	0.092	.	.	0.078	.	.	0.451	0.397
CACNA1C	LRRC7	0.066	.	.	.	.	.	0.615	0.605
CACNA1C	CNTN4	0.105	.	.	.	.	.	0.562	0.532
CACNA1C	KCND2	0.083	.	.	0.07	.	.	0.726	0.705
CACNA1C	GRIN2A	0.095	.	.	.	.	.	0.534	0.506
CACNA1C	PDE4D	0.076	.	0.54	.	.	.	0.661	0.267
GRIN2A	SHISA9	0.07	.	0.72	.	.	.	0.786	0.246
GRIN2A	DLGAP4	.	.	.	0.073	.	.	0.564	0.549
GRIN2A	ROBO2	0.084	.	.	.	.	.	0.425	0.399
GRIN2A	KCNQ3	0.184	.	.	.	.	.	0.506	0.42
GRIN2A	KCND2	0.141	.	.	.	.	.	0.636	0.594
GRIN2A	NRXN1	0.237	.	.	.	.	.	0.617	0.519
GRIN2A	CNTN4	0.145	.	.	.	.	.	0.402	0.33
GRM5	NRXN1	0.205	.	0.5	.	.	.	0.766	0.459
GRM5	GRIN2A	0.214	.	.	0.293	.	.	0.841	0.738
GRM5	KCND2	0.273	.	.	.	.	.	0.544	0.4
GRM5	DLGAP4	.	.	0.5	.	.	.	0.603	0.24
GRM5	CTNND2	0.167	.	.	.	.	.	0.483	0.405
SASH1	SAMD5	0.044	.	.	.	0.891	.	0.941	0.478
ATXN1	CTNNA2	.	.	.	.	.	.	0.411	0.411
ATXN1	RORA	0.082	.	.	0.095	.	.	0.798	0.777
KCND2	KCNQ3	0.159	0.225	.	0.076	.	.	0.507	0.278
KCND2	CADPS	0.12	.	.	.	.	.	0.597	0.561
GLDN	CADPS	0.084	.	.	.	.	.	0.451	0.426
GLDN	KCNQ3	0.081	.	.	.	.	.	0.446	0.423
PDE4D	AKAP13	0.081	.	.	.	.	.	0.636	0.62
PDE4D	PDE10A	0.068	.	0.4	0.071	.	.	0.591	0.306
PDE4D	NRXN1	0.042	.	.	.	.	.	0.406	0.406
CTNNA2	NRXN1	0.253	.	.	.	.	.	0.646	0.546
SEZ6L	LRRC7	0.084	.	.	0.093	.	.	0.44	0.381
NRXN1	CNTNAP4	0.177	.	.	.	.	.	0.488	0.404
NRXN1	RIMS1	0.214	.	.	.	.	.	0.577	0.485
NRXN1	KCNB2	0.138	.	.	.	.	.	0.456	0.395
NRXN1	CNTN5	0.161	.	.	.	.	.	0.481	0.407
KCNQ3	KCNC2	0.164	0.229	.	0.061	.	.	0.457	0.209
KCNQ3	KCNB2	0.099	0.213	.	0.087	.	.	0.458	0.261
CNTN4	CNTN5	0.153	0.048	.	.	.	.	0.441	0.363
CNTN4	NRXN1	0.184	.	.	.	.	.	0.805	0.772
CNTN4	CNTNAP4	0.14	.	.	0.141	.	.	0.545	0.434
NR3C1	POU2F1	0.049	.	.	0.738	.	.	0.803	0.273
ROBO2	ROBO1	0.081	0.051	0.5	0.287	.	.	0.666	0.092
RORA	POU2F1	.	.	0.4	.	.	.	0.546	0.274
AUTS2	NRXN1	0.061	.	.	.	.	.	0.745	0.74
AUTS2	CNTN4	0.042	.	.	.	.	.	0.527	0.527
CTNND2	ROBO2	0.097	.	.	.	.	.	0.425	0.39
CTNND2	CNTN4	0.153	.	.	.	.	.	0.413	0.337
CTNND2	LRRC7	0.08	.	.	0.37	.	.	0.827	0.726
CTNND2	NRXN1	0.213	.	.	.	.	.	0.451	0.332
CTNND2	CTNNA2	0.376	.	.	0.105	.	.	0.726	0.549
PRKCH	AKAP13	0.11	.	.	0.292	.	.	0.417	0.15
