# Supplementary material for: Disturbances of paraventricular thalamic nucleus neurons in bipolar disorder revealed by single-nucleus analysis
Source: Nat Commun. 2026 Jan 7;17:1338. doi: 10.1038/s41467-025-68094-5 (PMC12873406; doi:10.1038/s41467-025-68094-5)
Supplement: Supplementary file 6 — Source Data [file 41467_2025_68094_MOESM6_ESM.zip › SourceData/Figure5a.txt]

cluster	gene	robustness	entrezid	cell.ratio	logFC.coef
Tha_Micro_1	A2M	0	2	0.769525898	-0.151380784
Tha_Micro_1	AAGAB	0	79719	0.140997534	-0.003917371
Tha_Micro_1	AAK1	0	22848	0.715812551	-0.059445029
Tha_Micro_1	AAMDC	0	28971	0.105234311	0.024718271
Tha_Micro_1	AASDH	0	132949	0.140175391	0.006472789
Tha_Micro_1	AASS	0	10157	0.166278432	-0.011913225
Tha_Micro_1	AATF	0	26574	0.211290765	0.005972108
Tha_Micro_1	ABAT	0	18	0.188133735	-0.007334161
Tha_Micro_1	ABCA1	0	19	0.257193752	0.106328539
Tha_Micro_1	ABCB10	0	23456	0.113592765	0.008618178
Tha_Micro_1	ABCB7	0	22	0.242052617	0.007005622
Tha_Micro_1	ABCC1	0	4363	0.155727597	-0.001932186
Tha_Micro_1	ABCC4	0	10257	0.914223075	-0.087203113
Tha_Micro_1	ABCC5	0	10057	0.243011784	-0.027187949
Tha_Micro_1	ABCD3	0	5825	0.173540696	-0.001697691
Tha_Micro_1	ABCD4	0	5826	0.120443957	-0.005653679
Tha_Micro_1	ABCE1	0	6059	0.132639079	-0.009526923
Tha_Micro_1	ABCG1	0	9619	0.159701288	0.064798144
Tha_Micro_1	ABHD12	0	26090	0.455809811	-0.051482414
Tha_Micro_1	ABHD17B	0	51104	0.100506988	-0.000831938
Tha_Micro_1	ABHD18	0	80167	0.263359825	-0.028222628
Tha_Micro_1	ABHD2	0	11057	0.234173746	0.000281348
Tha_Micro_1	ABHD3	0	171586	0.280282269	0.010412899
Tha_Micro_1	ABI1	0	10006	0.615031515	-0.009040775
Tha_Micro_1	ABI2	0	10152	0.322280077	0.02654609
Tha_Micro_1	ABI3	0	51225	0.14442313	-0.001033272
Tha_Micro_1	ABL1	0	25	0.408879145	-0.109990466
Tha_Micro_1	ABL2	0	27	0.323924363	0.06335942
Tha_Micro_1	ABR	0.587301587	29	0.951013976	-0.196006408
Tha_Micro_1	ACAA1	0	30	0.120992053	0.006164444
Tha_Micro_1	ACACA	0	31	0.321800493	-0.004637068
Tha_Micro_1	ACAD10	0	80724	0.149630036	-0.024948797
Tha_Micro_1	ACAD11	0	84129	0.153740751	0.005455577
Tha_Micro_1	ACAD9	0	28976	0.10448068	-0.004250322
Tha_Micro_1	ACADM	0	34	0.18758564	-0.0016513
Tha_Micro_1	ACAP2	0	23527	0.712729515	-0.019195664
Tha_Micro_1	ACBD3	0	64746	0.180871472	0.012206557
Tha_Micro_1	ACBD5	0	91452	0.135311044	-0.003921502
Tha_Micro_1	ACBD6	0	84320	0.351808715	-0.022346744
Tha_Micro_1	ACER3	0	55331	0.33988764	0.065851444
Tha_Micro_1	ACIN1	0	22985	0.34235407	-0.039690092
Tha_Micro_1	ACLY	0	47	0.113524253	0.007881226
Tha_Micro_1	ACO1	0	48	0.100027405	0.006071325
Tha_Micro_1	ACO2	0	50	0.141477117	0.017750627
Tha_Micro_1	ACOT9	0	23597	0.129144971	0.009064385
Tha_Micro_1	ACOX1	0	51	0.107084133	-0.00085007
Tha_Micro_1	ACSF2	0	80221	0.135996163	-0.014070007
Tha_Micro_1	ACSF3	0	197322	0.177719923	0.005652631
Tha_Micro_1	ACSL1	0	2180	0.181967662	0.036369063
Tha_Micro_1	ACSL3	0	2181	0.322348589	0.022867751
Tha_Micro_1	ACSL4	0	2182	0.412441765	0.056148366
Tha_Micro_1	ACSM5	0	54988	0.23787339	0.001228789
Tha_Micro_1	ACSS1	0	84532	0.214647849	0.004828161
Tha_Micro_1	ACSS2	0	55902	0.142573308	-0.01705709
Tha_Micro_1	ACTB	0	60	0.492121129	-0.003027226
Tha_Micro_1	ACTG1	0	71	0.154973965	-0.009113554
Tha_Micro_1	ACTN4	0	81	0.135448068	0.003996506
Tha_Micro_1	ACTR10	0	55860	0.152918608	-0.005087214
Tha_Micro_1	ACTR2	0	10097	0.608522883	0.00693713
Tha_Micro_1	ACTR3	0	10096	0.521238696	-0.081829251
Tha_Micro_1	ACVR1	0	90	0.193409153	-0.011596304
Tha_Micro_1	ACVR2A	0	92	0.159290216	-0.013282847
Tha_Micro_1	ACY3	0	91703	0.130652233	0.013651714
Tha_Micro_1	ACYP2	0	98	0.438270759	-0.026110291
Tha_Micro_1	ADA2	0	51816	0.233488627	-0.029193011
Tha_Micro_1	ADAM10	0	102	0.706220882	-0.100319546
Tha_Micro_1	ADAM17	0	6868	0.390654974	-0.023102853
Tha_Micro_1	ADAM28	0	10863	0.931282543	-0.002921939
Tha_Micro_1	ADAM9	0	8754	0.32632228	0.041823129
Tha_Micro_1	ADAMTS10	0	81794	0.2114963	-0.019419749
Tha_Micro_1	ADAMTS17	0	170691	0.128596876	-0.030666644
Tha_Micro_1	ADAMTSL2	0	9719	0.372841874	-0.071033948
Tha_Micro_1	ADAP2	0	55803	0.601260619	-0.115497823
Tha_Micro_1	ADAR	0	103	0.292408879	0.017747529
Tha_Micro_1	ADARB1	0	104	0.139216224	-0.013092708
Tha_Micro_1	ADCK1	0	57143	0.138668128	-0.026489812
Tha_Micro_1	ADCY7	0	113	0.503151548	-0.020382199
Tha_Micro_1	ADD1	0	118	0.424157303	-0.056530998
Tha_Micro_1	ADGRB3	0	577	0.418881885	-0.00509635
Tha_Micro_1	ADGRG1	0	9289	0.466771718	0.131528484
Tha_Micro_1	ADIPOR2	0	79602	0.326048232	-0.013811998
Tha_Micro_1	ADK	0	132	0.65264456	-0.08156367
Tha_Micro_1	ADNP	0	23394	0.433817484	-0.019487831
Tha_Micro_1	ADNP2	0	22850	0.120306933	0.019218978
Tha_Micro_1	ADORA3	0	140	0.136475747	0.017074489
Tha_Micro_1	ADPGK	0	83440	0.376198959	-0.010597378
Tha_Micro_1	ADRB2	0	154	0.134968485	-0.013829267
Tha_Micro_1	AEBP2	0	121536	0.34413538	0.014843608
Tha_Micro_1	AFAP1	0	60312	0.142573308	-0.036641902
Tha_Micro_1	AFDN	0	4301	0.246163332	0.033933516
Tha_Micro_1	AFF1	0	4299	0.750205536	-0.040302522
Tha_Micro_1	AFF4	0	27125	0.414360099	0.036861531
Tha_Micro_1	AFG1L	0	246269	0.103384489	-0.007725281
Tha_Micro_1	AFG3L2	0	10939	0.143463963	0.017660539
Tha_Micro_1	AFTPH	0	54812	0.381200329	-0.014930515
Tha_Micro_1	AGAP1	0	116987	0.316799123	-0.089004079
Tha_Micro_1	AGFG1	0	3267	0.34523157	0.050784187
Tha_Micro_1	AGGF1	0	55109	0.127637709	0.006614755
Tha_Micro_1	AGK	0	55750	0.180117841	0.017732675
Tha_Micro_1	AGL	0	178	0.152576048	-0.005504908
Tha_Micro_1	AGO1	0	26523	0.164086051	0.008027028
Tha_Micro_1	AGO2	0	27161	0.184228556	0.011103572
Tha_Micro_1	AGO3	0	192669	0.466908742	-0.014903302
Tha_Micro_1	AGO4	0	192670	0.444916415	0.014499073
Tha_Micro_1	AGPAT3	0	56894	0.28459852	0.01087314
Tha_Micro_1	AGPAT4	0	56895	0.108180323	-0.006097494
Tha_Micro_1	AGPAT5	0	55326	0.211907372	-0.000299196
Tha_Micro_1	AGPS	0	8540	0.297478761	0.037092702
Tha_Micro_1	AGTPBP1	0	23287	0.298026857	-0.048582562
Tha_Micro_1	AHCTF1	0	25909	0.270142505	-0.006683204
Tha_Micro_1	AHCYL1	0	10768	0.248766785	0.016982089
Tha_Micro_1	AHCYL2	0	23382	0.316593587	-0.038231232
Tha_Micro_1	AHDC1	0	27245	0.136818306	-0.010890223
Tha_Micro_1	AHI1	0	54806	0.261921074	-0.009741946
Tha_Micro_1	AIDA	0	64853	0.293299534	0.031688658
Tha_Micro_1	AIF1	0	199	0.168950397	-0.009396155
Tha_Micro_1	AIG1	0	51390	0.514387503	-0.085868529
Tha_Micro_1	AIMP1	0	9255	0.120032886	-0.011718856
Tha_Micro_1	AK2	0	204	0.154220334	7.76E-05
Tha_Micro_1	AK9	0	221264	0.167717183	-0.020870368
Tha_Micro_1	AKAP10	0.005772006	11216	0.500959167	-0.105200316
Tha_Micro_1	AKAP11	0	11215	0.311797753	-0.014476552
Tha_Micro_1	AKAP13	0	11214	0.904014799	0.005658607
Tha_Micro_1	AKAP17A	0	8227	0.111194848	0.011104306
Tha_Micro_1	AKAP7	0	9465	0.251986846	0.010697228
Tha_Micro_1	AKAP8	0	10270	0.109345026	0.01286294
Tha_Micro_1	AKAP8L	0	26993	0.22040285	-0.038560728
Tha_Micro_1	AKAP9	0	10142	0.527130721	-0.091810262
Tha_Micro_1	AKIRIN1	0	79647	0.149698548	0.005030996
Tha_Micro_1	AKIRIN2	0	55122	0.122773363	-0.006121393
Tha_Micro_1	AKNA	0	80709	0.346122225	-0.011933947
Tha_Micro_1	AKR1A1	0	10327	0.2114963	0.002464986
Tha_Micro_1	AKT2	0	208	0.115442587	0.005981698
Tha_Micro_1	AKT3	0	10000	0.809057276	-0.021953033
Tha_Micro_1	ALCAM	0	214	0.364346396	-0.006611549
Tha_Micro_1	ALDH2	0	217	0.291860784	-0.050078044
Tha_Micro_1	ALG13	0	79868	0.490408331	-0.056317712
Tha_Micro_1	ALG5	0	29880	0.115785147	-0.011649041
Tha_Micro_1	ALKBH1	0	8846	0.107289668	0.007818845
Tha_Micro_1	ALMS1	0	7840	0.228076185	-0.045508973
Tha_Micro_1	ALOX5	0	240	0.576185256	0.057998573
Tha_Micro_1	ALOX5AP	0	241	0.209577967	0.03804705
Tha_Micro_1	ALPK1	0	80216	0.492326665	0.000315837
Tha_Micro_1	ALPK3	0	57538	0.103110441	0.035909377
Tha_Micro_1	ALS2	0	57679	0.123252946	-0.004792878
Tha_Micro_1	AMBRA1	0	55626	0.364551932	0.007694148
Tha_Micro_1	AMD1	0	262	0.229103864	0.017612902
Tha_Micro_1	AMFR	0	267	0.128665388	0.01685336
Tha_Micro_1	AMN1	0	196394	0.132639079	0.00955784
Tha_Micro_1	AMOT	0	154796	0.144697177	-0.03118774
Tha_Micro_1	AMPD3	0	272	0.377774733	-0.031042916
Tha_Micro_1	ANAPC1	0	64682	0.165661825	0.01266988
Tha_Micro_1	ANAPC10	0	10393	0.199506714	0.027062133
Tha_Micro_1	ANAPC16	0	119504	0.305357632	-0.02655211
Tha_Micro_1	ANAPC4	0	29945	0.196629213	-0.014533631
Tha_Micro_1	ANAPC5	0	51433	0.27959715	-0.043716044
Tha_Micro_1	ANAPC7	0	51434	0.141134557	-0.028608804
Tha_Micro_1	ANGEL1	0	23357	0.206426418	-0.033442276
Tha_Micro_1	ANGEL2	0	90806	0.194642368	0.004032815
Tha_Micro_1	ANK2	0	287	0.238627021	0.008068635
Tha_Micro_1	ANKAR	0	150709	0.264318992	-0.001878986
Tha_Micro_1	ANKDD1A	0	348094	0.100849548	0.028383953
Tha_Micro_1	ANKFY1	0	51479	0.337695259	-0.033278014
Tha_Micro_1	ANKH	0	56172	0.359070978	-0.008302397
Tha_Micro_1	ANKHD1	0	54882	0.520211017	-0.004430797
Tha_Micro_1	ANKIB1	0	54467	0.381268841	-0.0250808
Tha_Micro_1	ANKLE2	0	23141	0.179638257	0.001080816
Tha_Micro_1	ANKMY1	0	51281	0.272334886	-0.010366026
Tha_Micro_1	ANKRD10	0	55608	0.440600164	0.042810912
Tha_Micro_1	ANKRD11	0	29123	0.820430255	0.005360161
Tha_Micro_1	ANKRD12	0	23253	0.590846807	-0.050296617
Tha_Micro_1	ANKRD13A	0	88455	0.207659633	-0.020306578
Tha_Micro_1	ANKRD13C	0	81573	0.257947383	-0.013082185
Tha_Micro_1	ANKRD13D	0	338692	0.220676898	0.027822754
Tha_Micro_1	ANKRD17	0	26057	0.722389696	-0.042080049
Tha_Micro_1	ANKRD26	0	22852	0.182995341	-0.048029679
Tha_Micro_1	ANKRD27	0	84079	0.133050151	-0.014268674
Tha_Micro_1	ANKRD28	0	23243	0.101260619	0.016347794
Tha_Micro_1	ANKRD36	0	375248	0.282680186	-0.05215285
Tha_Micro_1	ANKRD36B	0	57730	0.102630858	-0.000588052
Tha_Micro_1	ANKRD36C	0	400986	0.24821869	0.012373898
Tha_Micro_1	ANKRD44	0	91526	0.953206358	-0.152813496
Tha_Micro_1	ANKRD6	0	22881	0.121745684	0.027405807
Tha_Micro_1	ANKS1A	0	23294	0.702384215	0.028716738
Tha_Micro_1	ANKS3	0	124401	0.122019731	-0.015013007
Tha_Micro_1	ANKUB1	0	389161	0.250959167	0.134447308
Tha_Micro_1	ANO10	0	55129	0.280282269	-0.022010567
Tha_Micro_1	ANO6	0	196527	0.292134831	-0.019163084
Tha_Micro_1	ANOS1	0	3730	0.386818306	-0.01679318
Tha_Micro_1	ANP32A	0	8125	0.405110989	-0.060886542
Tha_Micro_1	ANP32B	0	10541	0.116675802	-0.007082667
Tha_Micro_1	ANTXR1	0	84168	0.131131817	0.030462228
Tha_Micro_1	ANXA11	0	311	0.208002192	0.042832127
Tha_Micro_1	ANXA4	0	307	0.411345574	-0.087472524
Tha_Micro_1	ANXA5	0	308	0.180323376	0.011256035
Tha_Micro_1	ANXA7	0	310	0.14229926	0.011417824
Tha_Micro_1	AOAH	0	313	0.89551932	-0.097229742
Tha_Micro_1	AOPEP	0	84909	0.334954782	-0.010868579
Tha_Micro_1	AP1B1	0	162	0.620855029	-0.013326113
Tha_Micro_1	AP1G1	0	164	0.286516854	0.027293868
Tha_Micro_1	AP2A1	0	160	0.105302823	-0.003112777
Tha_Micro_1	AP2A2	0	161	0.2603453	-0.007559168
Tha_Micro_1	AP2B1	0	163	0.328857221	0.019165225
Tha_Micro_1	AP3B1	0	8546	0.590298712	0.002488082
Tha_Micro_1	AP3D1	0	8943	0.172718553	-0.017355958
Tha_Micro_1	AP3M1	0	26985	0.100369964	-0.012939787
Tha_Micro_1	AP3S1	0	1176	0.125924911	-0.015847276
Tha_Micro_1	AP3S2	0	10239	0.222047136	0.001147372
Tha_Micro_1	AP4E1	0	23431	0.198890107	-0.024956885
Tha_Micro_1	AP4S1	0	11154	0.138325569	-0.001650112
Tha_Micro_1	AP5M1	0	55745	0.112428062	0.010105124
Tha_Micro_1	APAF1	0	317	0.410591943	-0.06568975
Tha_Micro_1	APBA1	0	320	0.415593313	-0.019202454
Tha_Micro_1	APBA2	0	321	0.230542614	0.000654673
Tha_Micro_1	APBB1IP	0	54518	0.97718553	-0.125176498
Tha_Micro_1	APC	0	324	0.406138668	-0.047304501
Tha_Micro_1	APCDD1	0	147495	0.111742943	-0.068048927
Tha_Micro_1	APH1B	0	83464	0.170046588	0.00483986
Tha_Micro_1	API5	0	8539	0.171964922	0.004455996
Tha_Micro_1	APIP	0	51074	0.147917238	-0.002150363
Tha_Micro_1	APLP2	0	334	0.367429433	0.042327584
Tha_Micro_1	APMAP	0	57136	0.355508358	-0.047666822
Tha_Micro_1	APOC2	0	344	0.232460948	0.010269483
Tha_Micro_1	APOE	0	348	0.243080296	0.031154006
Tha_Micro_1	APOOL	0	139322	0.112839134	0.012809608
Tha_Micro_1	APP	0	351	0.240956426	0.065911858
Tha_Micro_1	APPBP2	0	10513	0.318511921	-0.035088809
Tha_Micro_1	APPL1	0	26060	0.25678268	-0.012667925
Tha_Micro_1	APPL2	0	55198	0.760413812	-0.029718802
Tha_Micro_1	APTX	0	54840	0.175047958	-0.000658475
Tha_Micro_1	AQR	0	9716	0.237325295	0.02181453
Tha_Micro_1	ARAP1	0	116985	0.293916141	-0.017876185
Tha_Micro_1	ARAP2	0	116984	0.278021376	0.003001166
Tha_Micro_1	AREL1	0	9870	0.128185804	-0.001739702
Tha_Micro_1	ARF1	0	375	0.170320636	0.016714982
Tha_Micro_1	ARF4	0	378	0.1316114	0.020909591
Tha_Micro_1	ARFGAP3	0	26286	0.134420389	0.025332849
Tha_Micro_1	ARFGEF1	0	10565	0.491024938	0.000882284
Tha_Micro_1	ARFGEF2	0	10564	0.328309126	0.004165608
Tha_Micro_1	ARFIP1	0	27236	0.424979446	-0.050184651
Tha_Micro_1	ARGLU1	0	55082	0.571937517	0.033008946
Tha_Micro_1	ARHGAP1	0	392	0.113866813	-6.13E-05
Tha_Micro_1	ARHGAP12	0.16017316	94134	0.736640175	-0.118567511
Tha_Micro_1	ARHGAP15	0	55843	0.870923541	-0.055217217
Tha_Micro_1	ARHGAP17	0	55114	0.486229104	-0.135836746
Tha_Micro_1	ARHGAP18	0	93663	0.245683749	-0.002791276
Tha_Micro_1	ARHGAP19	0	84986	0.114277884	0.002138336
Tha_Micro_1	ARHGAP20	0	57569	0.191901891	-0.048787869
Tha_Micro_1	ARHGAP21	0.007215007	57584	0.770827624	-0.131245129
Tha_Micro_1	ARHGAP22	0	58504	0.912715813	-0.15827115
Tha_Micro_1	ARHGAP24	0	83478	0.981501781	-0.151129945
Tha_Micro_1	ARHGAP25	0	9938	0.639010688	-0.066419029
Tha_Micro_1	ARHGAP26	0	23092	0.914702658	0.018301929
Tha_Micro_1	ARHGAP27	0	201176	0.273773637	-0.00919728
Tha_Micro_1	ARHGAP30	0	257106	0.174979446	-0.001860498
Tha_Micro_1	ARHGAP31	0	57514	0.484995889	-0.070258544
Tha_Micro_1	ARHGAP32	0	9743	0.497053987	-0.060785643
Tha_Micro_1	ARHGAP35	0	2909	0.573170732	-0.063550492
Tha_Micro_1	ARHGAP4	0	393	0.280213757	0.026601793
Tha_Micro_1	ARHGAP45	0	23526	0.231638805	0.051543129
Tha_Micro_1	ARHGAP5	0	394	0.312825432	0.017723132
Tha_Micro_1	ARHGAP6	0	395	0.555563168	0.064756555
Tha_Micro_1	ARHGDIB	0	397	0.309605371	-0.045817786
Tha_Micro_1	ARHGEF1	0	9138	0.214784873	0.015758378
Tha_Micro_1	ARHGEF10L	0	55160	0.259249109	-0.055507499
Tha_Micro_1	ARHGEF11	0	9826	0.329199781	-0.044110326
Tha_Micro_1	ARHGEF12	0	23365	0.257262264	0.000927309
Tha_Micro_1	ARHGEF18	0	23370	0.157577418	-0.024769791
Tha_Micro_1	ARHGEF2	0	9181	0.250959167	-0.052750119
Tha_Micro_1	ARHGEF37	0	389337	0.103521513	-0.003989441
Tha_Micro_1	ARHGEF40	0	55701	0.227802138	-0.020561724
Tha_Micro_1	ARHGEF6	0	9459	0.53494108	-0.033113147
Tha_Micro_1	ARHGEF7	0	8874	0.453822965	0.039004019
Tha_Micro_1	ARHGEF9	0	23229	0.229926007	-0.026852759
Tha_Micro_1	ARID1A	0	8289	0.613318717	-0.039702649
Tha_Micro_1	ARID1B	0	57492	0.824677994	-0.045977344
Tha_Micro_1	ARID2	0	196528	0.566114004	-0.00306183
Tha_Micro_1	ARID3A	0	1820	0.377089614	-0.013148857
Tha_Micro_1	ARID3B	0	10620	0.160797479	0.007804333
Tha_Micro_1	ARID4A	0	5926	0.358522883	0.009996523
Tha_Micro_1	ARID4B	0	51742	0.583584544	0.01650414
Tha_Micro_1	ARID5A	0	10865	0.155590573	0.039889585
Tha_Micro_1	ARID5B	0	84159	0.216018087	-0.016598831
Tha_Micro_1	ARIH1	0	25820	0.499177857	0.048041207
Tha_Micro_1	ARIH2	0	10425	0.323376267	-0.008602225
Tha_Micro_1	ARL13B	0	200894	0.126473006	0.004478617
Tha_Micro_1	ARL14EP	0	120534	0.11626473	0.019346154
Tha_Micro_1	ARL15	0	54622	0.767402028	-0.052688617
Tha_Micro_1	ARL17A	0	51326	0.153055632	0.023302552
Tha_Micro_1	ARL17B	0	51326	0.225335708	0.01067477
Tha_Micro_1	ARL5A	0	26225	0.536311318	-0.066954008
Tha_Micro_1	ARL6IP4	0	51329	0.129213483	0.004091857
Tha_Micro_1	ARL6IP5	0	10550	0.280898876	-0.017273492
Tha_Micro_1	ARL6IP6	0	151188	0.132981639	0.00142146
Tha_Micro_1	ARL8B	0	55207	0.284324472	0.00981591
Tha_Micro_1	ARMC1	0	55156	0.104206632	-0.00526702
Tha_Micro_1	ARMC8	0	25852	0.336530556	0.01151513
Tha_Micro_1	ARMCX4	0	100131755	0.283776377	-0.02178179
Tha_Micro_1	ARMCX5-GPRASP2	0	100528062	0.128459852	-0.015718551
Tha_Micro_1	ARMH3	0	79591	0.52959715	-0.068183253
Tha_Micro_1	ARMH4	0	145407	0.401616881	-0.049608815
Tha_Micro_1	ARNT	0	405	0.289462867	-0.028137779
Tha_Micro_1	ARPC1A	0	10552	0.174773911	0.012324689
Tha_Micro_1	ARPC1B	0	10095	0.350986572	0.034494088
Tha_Micro_1	ARPC2	0	10109	0.457043025	0.008905679
Tha_Micro_1	ARPC3	0	10094	0.33344752	-0.01525182
Tha_Micro_1	ARPC4	0	10093	0.126473006	-0.003788992
Tha_Micro_1	ARPC5	0	10092	0.20505618	0.023253902
Tha_Micro_1	ARPP19	0	10776	0.13373527	0.021373861
Tha_Micro_1	ARRB1	0	408	0.498698273	-0.049655621
Tha_Micro_1	ARRB2	0	409	0.438476295	0.068537047
Tha_Micro_1	ARRDC2	0	27106	0.125239792	-0.005962397
Tha_Micro_1	ARRDC3	0	57561	0.106330502	0.058824811
Tha_Micro_1	ARRDC5	0	645432	0.138051521	-0.0027048
Tha_Micro_1	ARSB	0	411	0.324335434	-0.001427335
Tha_Micro_1	ARSG	0	22901	0.115716635	0.018187261
Tha_Micro_1	ASAH1	0	427	0.341531927	0.015121665
Tha_Micro_1	ASAP1	0	50807	0.381885448	0.043318933
Tha_Micro_1	ASB3	0	51130	0.399150452	0.006184368
Tha_Micro_1	ASB7	0	140460	0.105439847	-0.010140598
Tha_Micro_1	ASCC1	0	51008	0.18580433	-0.003874353
Tha_Micro_1	ASCC2	0	84164	0.214236777	-0.008403936
Tha_Micro_1	ASCC3	0	10973	0.466977254	-0.045120223
Tha_Micro_1	ASH1L	0	55870	0.767059468	-0.031272907
Tha_Micro_1	ASH2L	0	9070	0.13407783	-0.024281817
Tha_Micro_1	ASPH	0	444	0.300835845	0.020090967
Tha_Micro_1	ASTN1	0	460	0.190394629	-0.025630603
Tha_Micro_1	ASXL1	0	171023	0.327692518	0.029028417
Tha_Micro_1	ASXL2	0	55252	0.430597424	-0.031404886
Tha_Micro_1	ATAD1	0	84896	0.19971225	0.022700043
Tha_Micro_1	ATAD2B	0	54454	0.482186901	0.004919759
Tha_Micro_1	ATE1	0	11101	0.347149904	-0.022128357
Tha_Micro_1	ATF1	0	466	0.162578789	-0.056071677
Tha_Micro_1	ATF2	0	1386	0.281858043	0.015300797
Tha_Micro_1	ATF4	0	468	0.129419019	-0.00471216
Tha_Micro_1	ATF6	0	22926	0.60626199	0.128714817
Tha_Micro_1	ATF6B	0	1388	0.138257057	0.018789696
Tha_Micro_1	ATF7	0	11016	0.296519594	-0.02838105
Tha_Micro_1	ATF7IP	0	55729	0.589956152	-0.091330104
Tha_Micro_1	ATF7IP2	0	80063	0.452863798	-0.096313643
Tha_Micro_1	ATG10	0	83734	0.354823239	-0.021597869
Tha_Micro_1	ATG12	0	9140	0.159084681	0.001088251
Tha_Micro_1	ATG13	0	9776	0.145176761	0.001817051
Tha_Micro_1	ATG14	0	22863	0.17367772	0.013144237
Tha_Micro_1	ATG16L1	0	55054	0.110235681	0.01527529
Tha_Micro_1	ATG16L2	0	89849	0.275760482	-0.028619707
Tha_Micro_1	ATG2B	0	55102	0.166620992	0.036449877
Tha_Micro_1	ATG4B	0	23192	0.171827898	0.006101518
Tha_Micro_1	ATG4C	0	84938	0.434708139	-0.116987513
Tha_Micro_1	ATG5	0	9474	0.294395725	0.029006399
Tha_Micro_1	ATG7	0	10533	0.59591669	0.013556955
Tha_Micro_1	ATL2	0	64225	0.259591669	0.020008464
Tha_Micro_1	ATL3	0	25923	0.139969855	-0.009400555
Tha_Micro_1	ATM	0	472	0.870786517	-0.103802064
Tha_Micro_1	ATP10D	0	57205	0.389901343	-0.10016732
Tha_Micro_1	ATP11A	0	23250	0.440531653	0.01480544
Tha_Micro_1	ATP11B	0	23200	0.348040559	0.035531855
Tha_Micro_1	ATP11C	0	286410	0.411893669	-0.007814617
Tha_Micro_1	ATP13A3	0	79572	0.368320088	0.09107608
Tha_Micro_1	ATP1A1	0	476	0.151959441	0.002817965
Tha_Micro_1	ATP1B3	0	483	0.167237599	0.019187837
Tha_Micro_1	ATP2A2	0	488	0.370923541	0.010997567
Tha_Micro_1	ATP2B1	0	490	0.536242806	-0.021554152
Tha_Micro_1	ATP2B4	0	493	0.130378186	0.023441461
Tha_Micro_1	ATP2C1	0	27032	0.772882982	-0.024737679
Tha_Micro_1	ATP5F1C	0	509	0.209989038	-0.007889827
Tha_Micro_1	ATP5F1E	0	514	0.139695807	-0.000969058
Tha_Micro_1	ATP5MC2	0	517	0.133529734	0.019686187
Tha_Micro_1	ATP5MG	0	10632	0.119621814	0.000869648
Tha_Micro_1	ATP6V0A1	0	535	0.383803782	-0.024066981
Tha_Micro_1	ATP6V0A2	0	23545	0.119553302	-0.002180919
Tha_Micro_1	ATP6V0B	0	533	0.128870924	0.012092417
Tha_Micro_1	ATP6V0D1	0	9114	0.146889559	0.003960207
Tha_Micro_1	ATP6V0E1	0	8992	0.256440121	-0.001778624
Tha_Micro_1	ATP6V1A	0	523	0.218073445	-0.0275471
Tha_Micro_1	ATP6V1B2	0	526	0.309536859	0.024025735
Tha_Micro_1	ATP6V1C1	0	528	0.248424226	-0.003112818
Tha_Micro_1	ATP6V1E1	0	529	0.147574678	0.019658926
Tha_Micro_1	ATP6V1H	0	51606	0.295902987	0.009335504
Tha_Micro_1	ATP8A1	0	10396	0.182447246	0.009207001
Tha_Micro_1	ATP8B1	0	5205	0.17902165	0.044697776
Tha_Micro_1	ATP8B4	0	79895	0.920594683	-0.092876206
Tha_Micro_1	ATP9B	0	374868	0.568443409	0.060877598
Tha_Micro_1	ATPAF1	0	64756	0.101466155	-0.000763099
Tha_Micro_1	ATPAF2	0	91647	0.120923541	-0.000116178
Tha_Micro_1	ATPSCKMT	0	134145	0.107632228	-0.005698605
Tha_Micro_1	ATR	0	545	0.377021102	-0.023322915
Tha_Micro_1	ATRN	0	8455	0.490065771	-0.070657694
Tha_Micro_1	ATRX	0.002886003	546	0.712044396	-0.107542149
Tha_Micro_1	ATXN1	0	6310	0.631337353	-0.085133756
Tha_Micro_1	ATXN10	0	25814	0.474719101	-0.055192531
Tha_Micro_1	ATXN2	0	6311	0.521375719	-0.033646596
Tha_Micro_1	ATXN2L	0	11273	0.144354618	-0.002369735
Tha_Micro_1	ATXN3	0	4287	0.27103316	-0.001877968
Tha_Micro_1	ATXN7	0	6314	0.401685393	-0.056851388
Tha_Micro_1	ATXN7L1	0	222255	0.437996711	-0.054292123
Tha_Micro_1	ATXN7L3B	0	552889	0.108111811	0.02062871
Tha_Micro_1	AUH	0	549	0.36804604	-0.02050907
Tha_Micro_1	AUTS2	0	26053	0.867909016	0.022213386
Tha_Micro_1	AVL9	0	23080	0.452384215	0.001594002
Tha_Micro_1	AXL	0	558	0.328994245	-0.072998735
Tha_Micro_1	AZIN1	0	51582	0.1494245	0.035150789
Tha_Micro_1	AZIN2	0	113451	0.382570567	-0.153256801
Tha_Micro_1	B2M	0	567	0.43189915	0.103979499
Tha_Micro_1	B3GALNT2	0	148789	0.13195396	0.015777042
Tha_Micro_1	B3GLCT	0	145173	0.105987942	-0.017668792
Tha_Micro_1	B3GNT5	0	84002	0.571457934	0.055706414
Tha_Micro_1	B4GALT1	0	2683	0.393326939	0.026678271
Tha_Micro_1	B4GALT4	0	8702	0.103521513	-0.004797568
Tha_Micro_1	B4GALT5	0	9334	0.133803782	0.01490499
Tha_Micro_1	BABAM2	0	9577	0.562140312	-0.061239092
Tha_Micro_1	BACH1	0	571	0.662578789	0.009822381
Tha_Micro_1	BAG4	0	9530	0.127569197	-0.034099989
Tha_Micro_1	BANK1	0	55024	0.124760208	-0.007889331
Tha_Micro_1	BANP	0	54971	0.258769526	0.009733367
Tha_Micro_1	BARD1	0	580	0.11448342	0.00179154
Tha_Micro_1	BASP1	0	10409	0.272540422	0.012926659
Tha_Micro_1	BAZ1A	0	11177	0.280898876	-0.006417892
Tha_Micro_1	BAZ1B	0	9031	0.306659359	-0.023928342
Tha_Micro_1	BAZ2A	0	11176	0.201562072	0.046017565
Tha_Micro_1	BAZ2B	0	29994	0.808372157	-0.08921828
Tha_Micro_1	BBS2	0	583	0.113729789	0.008271259
Tha_Micro_1	BBS4	0	585	0.107152645	-0.007495128
Tha_Micro_1	BBS9	0	27241	0.427514388	-0.032803113
Tha_Micro_1	BBX	0	56987	0.48999726	0.048552964
Tha_Micro_1	BCAP29	0	55973	0.153877775	0.006537454
Tha_Micro_1	BCAR3	0	8412	0.50678268	0.017255495
Tha_Micro_1	BCAS3	0	54828	0.62517128	-0.016730192
Tha_Micro_1	BCAT1	0	586	0.327212935	0.021683052
Tha_Micro_1	BCCIP	0	56647	0.105028775	0.002926502
Tha_Micro_1	BCKDHB	0	594	0.28672239	-0.034621602
Tha_Micro_1	BCL2	0	596	0.484036722	-0.040498647
Tha_Micro_1	BCL2L1	0	598	0.29028501	0.007112097
Tha_Micro_1	BCL2L11	0	10018	0.134009318	0.014810187
Tha_Micro_1	BCL2L13	0	23786	0.19936969	-0.056887074
Tha_Micro_1	BCLAF1	0	9774	0.393875034	-0.016544095
Tha_Micro_1	BCLAF3	0	256643	0.164497122	-0.010078595
Tha_Micro_1	BCO2	0	83875	0.425870101	-0.186214687
Tha_Micro_1	BCOR	0	54880	0.129898602	0.001514576
Tha_Micro_1	BDH1	0	622	0.101808715	-0.020080946
Tha_Micro_1	BDP1	0	55814	0.355097287	-0.022819888
Tha_Micro_1	BHLHE41	0	79365	0.616401754	0.015004944
Tha_Micro_1	BICD1	0	636	0.313990134	0.023830427
Tha_Micro_1	BICD2	0	23299	0.190531653	0.011051386
Tha_Micro_1	BICRAL	0	23506	0.496985475	-0.083822831
Tha_Micro_1	BID	0	637	0.168950397	0.013576876
Tha_Micro_1	BIN1	0	274	0.533091258	0.007293855
Tha_Micro_1	BIN2	0	51411	0.477048506	-0.072417261
Tha_Micro_1	BIRC2	0	329	0.197862428	0.001935625
Tha_Micro_1	BIRC6	0	57448	0.730679638	-0.017473518
Tha_Micro_1	BLCAP	0	10904	0.175870101	0.025819324
Tha_Micro_1	BLMH	0	642	0.118457112	-0.007533768
Tha_Micro_1	BLNK	0	29760	0.794121677	-0.204090812
Tha_Micro_1	BLOC1S6	0	26258	0.152918608	-0.001753012
Tha_Micro_1	BLZF1	0	8548	0.104960263	-0.002058401
Tha_Micro_1	BMI1	0	648	0.108385859	-0.004987911
Tha_Micro_1	BMP2K	0	55589	0.909701288	-0.047366317
Tha_Micro_1	BMPR1A	0	657	0.410249383	-0.036832222
Tha_Micro_1	BMPR2	0	659	0.528843519	-0.048846519
Tha_Micro_1	BMS1	0	9790	0.120855029	0.011315097
Tha_Micro_1	BMT2	0	154743	0.254453275	-0.024072721
Tha_Micro_1	BNC2	0	54796	0.794464237	-0.069257847
Tha_Micro_1	BNIP2	0	663	0.171142779	0.001721004
Tha_Micro_1	BNIP3L	0	665	0.265415182	-0.036222237
Tha_Micro_1	BOD1L1	0	259282	0.476020828	-0.027301656
Tha_Micro_1	BORCS5	0	118426	0.176281173	-0.007288095
Tha_Micro_1	BPTF	0	2186	0.650589203	-0.085964468
Tha_Micro_1	BRAF	0	673	0.549260071	0.018138462
Tha_Micro_1	BRAP	0	8315	0.113387229	0.002105508
Tha_Micro_1	BRCC3	0	79184	0.119347767	-0.016458327
Tha_Micro_1	BRD1	0	23774	0.189161414	0.039541564
Tha_Micro_1	BRD2	0	6046	0.193751713	0.004569423
Tha_Micro_1	BRD3	0	8019	0.110372705	-0.005390962
Tha_Micro_1	BRD4	0	23476	0.461633324	0.01964283
Tha_Micro_1	BRD7	0	29117	0.184297068	-0.003291823
Tha_Micro_1	BRD9	0	65980	0.11304467	0.010338541
Tha_Micro_1	BRF1	0	2972	0.117840504	0.013201755
Tha_Micro_1	BRI3	0	25798	0.231981365	0.027576851
Tha_Micro_1	BRI3BP	0	140707	0.17189641	-0.032444722
Tha_Micro_1	BRINP2	0	57795	0.124417649	-0.019021681
Tha_Micro_1	BROX	0	148362	0.265894766	0.071455665
Tha_Micro_1	BRWD1	0	54014	0.583379008	-0.073620359
Tha_Micro_1	BRWD3	0	254065	0.290079474	0.029685298
Tha_Micro_1	BSDC1	0	55108	0.162852836	-0.014569732
Tha_Micro_1	BTAF1	0	9044	0.485406961	0.026269202
Tha_Micro_1	BTBD1	0	53339	0.312688408	0.006887756
Tha_Micro_1	BTBD10	0	84280	0.256097561	-0.022708296
Tha_Micro_1	BTBD2	0	55643	0.109413538	0.001774052
Tha_Micro_1	BTBD7	0.090909091	55727	0.499040833	-0.103103635
Tha_Micro_1	BTBD8	0	284697	0.122773363	-0.044972794
Tha_Micro_1	BTBD9	0	114781	0.498972321	0.001594961
Tha_Micro_1	BTF3L4	0	91408	0.207454097	-0.002306249
Tha_Micro_1	BTG1	0	694	0.184160044	0.016626175
Tha_Micro_1	BTG2	0	7832	0.219032612	0.044428294
Tha_Micro_1	BTK	0	695	0.205946835	-0.023797444
Tha_Micro_1	BTN2A1	0	11120	0.151342834	-0.004502262
Tha_Micro_1	BTRC	0	8945	0.393052891	-0.056368638
Tha_Micro_1	C11orf54	0	28970	0.105371335	-0.01312772
Tha_Micro_1	C11orf58	0	10944	0.249862976	0.017964289
Tha_Micro_1	C11orf65	0	160140	0.132981639	0.042037773
Tha_Micro_1	C12orf4	0	57102	0.180665936	-0.019167973
Tha_Micro_1	C12orf42	0	374470	0.171211291	-0.070750546
Tha_Micro_1	C12orf75	0	387882	0.431762127	-0.124528238
Tha_Micro_1	C12orf76	0	400073	0.2218416	-0.056185063
Tha_Micro_1	C16orf87	0	388272	0.10269937	-0.002995167
Tha_Micro_1	C17orf67	0	339210	0.106741573	0.027246494
Tha_Micro_1	C18orf25	0	147339	0.201630584	0.00309326
Tha_Micro_1	C19orf25	0	148223	0.108796931	0.021766821
Tha_Micro_1	C1D	0	10438	0.100438476	-0.006158677
Tha_Micro_1	C1GALT1	0	56913	0.25212387	0.023130218
Tha_Micro_1	C1QA	0	712	0.155727597	0.048187317
Tha_Micro_1	C1QB	0	713	0.309536859	0.081159209
Tha_Micro_1	C1QC	0	714	0.214647849	0.061526143
Tha_Micro_1	C1RL	0	51279	0.105782406	0.009964804
Tha_Micro_1	C1orf112	0	55732	0.239517676	-0.079073579
Tha_Micro_1	C1orf43	0	25912	0.1419567	-0.020651068
Tha_Micro_1	C1orf52	0	148423	0.132707591	0.009506071
Tha_Micro_1	C1orf54	0	79630	0.101877227	-0.022315574
Tha_Micro_1	C2CD2	0	25966	0.197451357	-0.037662745
Tha_Micro_1	C2CD3	0	26005	0.149904083	-0.009798922
Tha_Micro_1	C2CD5	0	9847	0.480063031	-0.008667861
Tha_Micro_1	C3	0	718	0.856399013	-0.022260643
Tha_Micro_1	C3AR1	0	719	0.193066594	0.00273269
Tha_Micro_1	C3orf38	0	285237	0.111742943	0.017516904
Tha_Micro_1	C3orf70	0	285382	0.104412168	-0.044250352
Tha_Micro_1	C4orf19	0	55286	0.310838586	-0.009533291
Tha_Micro_1	C5orf15	0	56951	0.131405865	0.009992067
Tha_Micro_1	C6orf62	0	81688	0.556933406	-0.096213065
Tha_Micro_1	C6orf89	0	221477	0.189161414	-0.033874384
Tha_Micro_1	C8orf76	0	84933	0.101192107	-0.004516742
Tha_Micro_1	C9orf72	0	203228	0.285626199	0.031411928
Tha_Micro_1	C9orf85	0	138241	0.169087421	-0.021481038
Tha_Micro_1	CA5B	0	11238	0.189572486	-0.017318604
Tha_Micro_1	CAAP1	0	79886	0.135448068	0.004477093
Tha_Micro_1	CAB39	0	51719	0.596122225	-0.026138033
Tha_Micro_1	CABLES1	0	91768	0.314469718	-0.089567785
Tha_Micro_1	CACNA1A	0	773	0.409906824	-0.069888924
Tha_Micro_1	CACNA1D	0	776	0.626198959	-0.216567647
Tha_Micro_1	CACNB4	0	785	0.734105234	-0.09136945
Tha_Micro_1	CACUL1	0	143384	0.366949849	-0.008466826
Tha_Micro_1	CADPS2	0	93664	0.205604275	-0.061801171
Tha_Micro_1	CALCOCO2	0	10241	0.119416278	-0.01036278
Tha_Micro_1	CALCR	0	799	0.120649493	0.00187162
Tha_Micro_1	CALM1	0	801	0.139764319	-0.00940089
Tha_Micro_1	CALM2	0	805	0.520348041	-0.079120598
Tha_Micro_1	CALU	0	813	0.109276514	0.013190439
Tha_Micro_1	CAMK1D	0	57118	0.80063031	-0.113458992
Tha_Micro_1	CAMK2D	0	817	0.692244451	-0.063073706
Tha_Micro_1	CAMK2G	0	818	0.224171006	-0.025608345
Tha_Micro_1	CAMKK2	0	10645	0.139901343	-0.022381359
Tha_Micro_1	CAMKMT	0	79823	0.360509729	-0.023999455
Tha_Micro_1	CAMSAP1	0	157922	0.293299534	0.008656929
Tha_Micro_1	CAMSAP2	0	23271	0.461564812	-0.069218434
Tha_Micro_1	CAMTA1	0	23261	0.423403672	-0.002954364
Tha_Micro_1	CAND1	0	55832	0.203480406	-0.025199066
Tha_Micro_1	CANX	0	821	0.283707865	-0.019800227
Tha_Micro_1	CAP1	0	10487	0.314401206	0.015975693
Tha_Micro_1	CAPN3	0	825	0.130446698	0.003918983
Tha_Micro_1	CAPN7	0	23473	0.285215127	0.030090128
Tha_Micro_1	CAPRIN1	0	4076	0.244587558	0.009665211
Tha_Micro_1	CAPRIN2	0	65981	0.11482598	-0.00332977
Tha_Micro_1	CAPS2	0	84698	0.167580159	0.030462973
Tha_Micro_1	CAPZA1	0	829	0.418539326	0.026489355
Tha_Micro_1	CAPZA2	0	830	0.394012058	-0.01831685
Tha_Micro_1	CAPZB	0	832	0.82310222	-0.11462276
Tha_Micro_1	CARD11	0	84433	0.516990956	-0.080853889
Tha_Micro_1	CARD8	0	22900	0.475609756	-0.101229749
Tha_Micro_1	CARF	0	79800	0.175596054	-0.031618891
Tha_Micro_1	CARMIL1	0	55604	0.408947657	0.078375488
Tha_Micro_1	CARNMT1	0	138199	0.100644012	0.000278385
Tha_Micro_1	CARS2	0	79587	0.213894218	-0.007473271
Tha_Micro_1	CASC3	0	22794	0.136681283	-0.016865475
Tha_Micro_1	CASD1	0	64921	0.25890655	0.009860674
Tha_Micro_1	CASK	0	8573	0.394765689	0.007991592
Tha_Micro_1	CASP10	0	843	0.230474102	-0.024873778
Tha_Micro_1	CASP4	0	837	0.110646753	0.012288273
Tha_Micro_1	CASP8	0	841	0.167785695	0.001605605
Tha_Micro_1	CASP8AP2	0	9994	0.176007125	-0.003199691
Tha_Micro_1	CASS4	0	57091	0.29528638	0.015656814
Tha_Micro_1	CAST	0	831	0.370649493	-0.001037594
Tha_Micro_1	CATSPER2	0	117155	0.210605645	-0.006703854
Tha_Micro_1	CBFA2T2	0	9139	0.365374075	-0.056641605
Tha_Micro_1	CBFB	0	865	0.393943546	-0.027965957
Tha_Micro_1	CBL	0	867	0.511372979	-0.093634546
Tha_Micro_1	CBLB	0	868	0.263770896	0.015949221
Tha_Micro_1	CBR4	0	84869	0.346601809	-0.103834815
Tha_Micro_1	CBX3	0	11335	0.146135928	0.009426557
Tha_Micro_1	CBX5	0	23468	0.154631406	-0.012007525
Tha_Micro_1	CBX7	0	23492	0.121677172	0.024498541
Tha_Micro_1	CC2D2B	0	387707	0.189572486	0.058320291
Tha_Micro_1	CCAR1	0	55749	0.380241162	-0.030560129
Tha_Micro_1	CCDC102B	0	79839	0.13229652	-0.015940691
Tha_Micro_1	CCDC112	0	153733	0.156823787	-0.008492787
Tha_Micro_1	CCDC12	0	151903	0.178953138	0.021805736
Tha_Micro_1	CCDC125	0	202243	0.229103864	-0.0192209
Tha_Micro_1	CCDC136	0	64753	0.12338997	-0.043291042
Tha_Micro_1	CCDC14	0	64770	0.181762127	0.009541127
Tha_Micro_1	CCDC144A	0	9720	0.308988764	-0.038306066
Tha_Micro_1	CCDC146	0	57639	0.306796383	0.0091771
Tha_Micro_1	CCDC149	0	91050	0.162510277	0.023559008
Tha_Micro_1	CCDC171	0	203238	0.152164977	-0.01331224
Tha_Micro_1	CCDC18	0	343099	0.153535215	0.008446528
Tha_Micro_1	CCDC186	0	55088	0.130652233	0.015707143
Tha_Micro_1	CCDC200	0	100874261	0.180597424	0.031933156
Tha_Micro_1	CCDC30	0	728621	0.115237051	-0.01615326
Tha_Micro_1	CCDC47	0	57003	0.134420389	0.024607503
Tha_Micro_1	CCDC50	0	152137	0.50678268	0.014867909
Tha_Micro_1	CCDC57	0	284001	0.131679912	-0.018801288
Tha_Micro_1	CCDC6	0	8030	0.196903261	0.004193696
Tha_Micro_1	CCDC66	0	285331	0.26212661	-0.019381761
Tha_Micro_1	CCDC7	0	79741	0.323033708	-0.040223695
Tha_Micro_1	CCDC82	0	79780	0.134488901	-0.000925809
Tha_Micro_1	CCDC88A	0.007215007	55704	0.676623733	-0.132578136
Tha_Micro_1	CCDC88B	0	283234	0.188407783	-0.019765276
Tha_Micro_1	CCDC90B	0	60492	0.101808715	0.010996701
Tha_Micro_1	CCDC91	0	55297	0.540833105	0.039567203
Tha_Micro_1	CCDC92	0	80212	0.168402302	-0.041043865
Tha_Micro_1	CCDC93	0	54520	0.236229104	0.002883436
Tha_Micro_1	CCM2	0	83605	0.469717731	-0.009365738
Tha_Micro_1	CCNC	0	892	0.142573308	0.003680217
Tha_Micro_1	CCND1	0	595	0.192861058	-0.019733031
Tha_Micro_1	CCND2	0	894	0.2086188	-0.003896855
Tha_Micro_1	CCND3	0	896	0.474102494	0.097752201
Tha_Micro_1	CCNH	0	902	0.53994245	0.099557935
Tha_Micro_1	CCNI	0	10983	0.312482872	-0.003792474
Tha_Micro_1	CCNL1	0	57018	0.33344752	0.09298962
Tha_Micro_1	CCNL2	0	81669	0.187791176	0.008961079
Tha_Micro_1	CCNT1	0	904	0.13017265	0.010889465
Tha_Micro_1	CCNT2	0	905	0.329747876	-0.01282553
Tha_Micro_1	CCNY	0	219771	0.660043848	-0.004682313
Tha_Micro_1	CCP110	0	9738	0.117155385	-0.036740941
Tha_Micro_1	CCPG1	0	9236	0.186832009	0.015763026
Tha_Micro_1	CCR1	0	1230	0.134009318	0.016619258
Tha_Micro_1	CCS	0	9973	0.111879967	-0.01469117
Tha_Micro_1	CCSAP	0	126731	0.114140861	0.010329576
Tha_Micro_1	CCSER2	0	54462	0.377706221	0.022721206
Tha_Micro_1	CCT3	0	7203	0.11626473	0.002034995
Tha_Micro_1	CCT4	0	10575	0.144560153	-0.003801002
Tha_Micro_1	CCT5	0	22948	0.109002466	0.016071713
Tha_Micro_1	CCT6A	0	908	0.114209372	0.011206149
Tha_Micro_1	CCT8	0	10694	0.139353247	-0.003971965
Tha_Micro_1	CD14	0	929	0.145039737	0.037658826
Tha_Micro_1	CD164	0	8763	0.187996711	0.013083738
Tha_Micro_1	CD226	0	10666	0.279460126	-0.069762631
Tha_Micro_1	CD276	0	80381	0.201836119	-5.89E-05
Tha_Micro_1	CD2AP	0	23607	0.437106056	0.049808355
Tha_Micro_1	CD300A	0	11314	0.18436558	-0.005230164
Tha_Micro_1	CD302	0	9936	0.299260071	-0.018168475
Tha_Micro_1	CD33	0	945	0.101123596	-0.020037334
Tha_Micro_1	CD37	0	951	0.163400932	-0.0035727
Tha_Micro_1	CD4	0	920	0.39086051	-0.047172658
Tha_Micro_1	CD46	0	4179	0.267539052	0.028318165
Tha_Micro_1	CD47	0	961	0.182104686	-0.021845336
Tha_Micro_1	CD53	0	963	0.568443409	-0.005968932
Tha_Micro_1	CD58	0	965	0.262606193	0.027772078
Tha_Micro_1	CD63	0	967	0.105439847	0.037415215
Tha_Micro_1	CD74	0	972	0.598931214	0.08650961
Tha_Micro_1	CD81	0	975	0.24143601	0.050724741
Tha_Micro_1	CD84	0	8832	0.439229926	-0.022270951
Tha_Micro_1	CD86	0	942	0.585297342	-0.030149229
Tha_Micro_1	CD99	0	4267	0.275280899	0.055155433
Tha_Micro_1	CD99L2	0	83692	0.157029323	-0.005929941
Tha_Micro_1	CDC123	0	8872	0.208070704	-0.00831405
Tha_Micro_1	CDC14A	0	8556	0.296040011	-0.019316996
Tha_Micro_1	CDC14B	0	8555	0.347835023	-0.03303357
Tha_Micro_1	CDC16	0	8881	0.203822965	-0.019036757
Tha_Micro_1	CDC27	0	996	0.369279255	0.020476031
Tha_Micro_1	CDC37	0	11140	0.121060565	0.027579805
Tha_Micro_1	CDC40	0	51362	0.192175939	0.007212418
Tha_Micro_1	CDC42	0	998	0.35770074	0.007490876
Tha_Micro_1	CDC42BPB	0	9578	0.347766511	-0.052134744
Tha_Micro_1	CDC42SE1	0	56882	0.20005481	-0.004412891
Tha_Micro_1	CDC42SE2	0	56990	0.540490545	-0.018874933
Tha_Micro_1	CDC5L	0	988	0.155453549	-0.004884086
Tha_Micro_1	CDC73	0	79577	0.37195122	0.013541118
Tha_Micro_1	CDH23	0	64072	0.310153467	0.138097604
Tha_Micro_1	CDK12	0	51755	0.316867635	-0.006751847
Tha_Micro_1	CDK13	0	8621	0.650178131	-0.047258247
Tha_Micro_1	CDK17	0	5128	0.280624829	0.00383845
Tha_Micro_1	CDK18	0	5129	0.104001096	0.023659158
Tha_Micro_1	CDK19	0	23097	0.506234585	-0.094900362
Tha_Micro_1	CDK5RAP1	0	51654	0.116949849	0.016237488
Tha_Micro_1	CDK5RAP2	0	55755	0.262195122	-0.01160326
Tha_Micro_1	CDK6	0	1021	0.477254042	-0.027203475
Tha_Micro_1	CDK8	0	1024	0.359824609	-0.037752119
Tha_Micro_1	CDK9	0	1025	0.102767882	0.011601865
Tha_Micro_1	CDKAL1	0	54901	0.659632776	-0.045024858
Tha_Micro_1	CDKL5	0	6792	0.179638257	-0.031168954
Tha_Micro_1	CDR2	0	1039	0.207385585	-0.05459842
Tha_Micro_1	CDRT4	0	284040	0.159495752	-0.003552035
Tha_Micro_1	CDS2	0	8760	0.1982735	0.001750621
Tha_Micro_1	CDV3	0	55573	0.174157303	0.009175965
Tha_Micro_1	CDYL	0	9425	0.575363113	0.032704342
Tha_Micro_1	CEACAM21	0	90273	0.122225267	0.001443267
Tha_Micro_1	CEBPA	0	1050	0.176760756	-0.019008177
Tha_Micro_1	CEBPB	0	1051	0.208139216	0.076814884
Tha_Micro_1	CEBPD	0	1052	0.134625925	0.067935167
Tha_Micro_1	CEBPG	0	1054	0.115648123	-0.032024511
Tha_Micro_1	CEBPZ	0	10153	0.129144971	-0.013991466
Tha_Micro_1	CEBPZOS	0	100505876	0.136886818	0.004677438
Tha_Micro_1	CECR2	0	27443	0.45683749	-0.141929009
Tha_Micro_1	CELF1	0	10658	0.647437654	-0.045611303
Tha_Micro_1	CELF2	0	10659	0.951562072	0.035821537
Tha_Micro_1	CENPC	0	1060	0.264593039	0.013545145
Tha_Micro_1	CENPP	0	401541	0.212386955	-0.021888023
Tha_Micro_1	CEP104	0	9731	0.110989312	-0.008491369
Tha_Micro_1	CEP120	0	153241	0.160797479	0.004220059
Tha_Micro_1	CEP128	0	145508	0.243628391	-0.050292322
Tha_Micro_1	CEP135	0	9662	0.122293779	-0.004290763
Tha_Micro_1	CEP162	0	22832	0.152918608	-0.010859435
Tha_Micro_1	CEP170	0	9859	0.70505618	0.053794883
Tha_Micro_1	CEP192	0	55125	0.393806522	0.000144177
Tha_Micro_1	CEP290	0	80184	0.202110167	-0.023559859
Tha_Micro_1	CEP295	0	85459	0.158810633	-0.019747683
Tha_Micro_1	CEP350	0	9857	0.574061387	0.034698703
Tha_Micro_1	CEP44	0	80817	0.114072349	0.004986287
Tha_Micro_1	CEP57	0	9702	0.177103316	-0.000189314
Tha_Micro_1	CEP63	0	80254	0.246985475	-0.011474107
Tha_Micro_1	CEP68	0	23177	0.162852836	0.048847356
Tha_Micro_1	CEP70	0	80321	0.120649493	0.020380006
Tha_Micro_1	CEP83	0	51134	0.140380926	-0.008391214
Tha_Micro_1	CEP85L	0	387119	0.349890381	-0.052477313
Tha_Micro_1	CEP89	0	84902	0.111605919	-0.031625038
Tha_Micro_1	CEP95	0	90799	0.216429159	-0.029614375
Tha_Micro_1	CEPT1	0	10390	0.26000274	-0.018217626
Tha_Micro_1	CERK	0	64781	0.194299808	0.018148759
Tha_Micro_1	CERS4	0	79603	0.192244451	-0.002728025
Tha_Micro_1	CERS5	0	91012	0.14373801	-0.003688641
Tha_Micro_1	CERS6	0	253782	0.266922445	0.001019794
Tha_Micro_1	CERT1	0	10087	0.40833105	-0.021268054
Tha_Micro_1	CFAP74	0	85452	0.143600987	-0.019928757
Tha_Micro_1	CFAP97	0	57587	0.148602357	-0.002194266
Tha_Micro_1	CFDP1	0	10428	0.261030419	-0.015330009
Tha_Micro_1	CFL1	0	1072	0.128459852	0.018087543
Tha_Micro_1	CFLAR	0	8837	0.56597698	-0.02545131
Tha_Micro_1	CGAS	0	115004	0.159221705	0.014307841
Tha_Micro_1	CGGBP1	0	8545	0.224856125	0.013524473
Tha_Micro_1	CHCHD3	0	54927	0.422101946	-0.040466828
Tha_Micro_1	CHCHD6	0	84303	0.106193478	-0.02043077
Tha_Micro_1	CHCHD7	0	79145	0.102219786	0.010561724
Tha_Micro_1	CHD1	0	1105	0.492052617	0.081661736
Tha_Micro_1	CHD2	0	1106	0.622773363	0.020699406
Tha_Micro_1	CHD4	0	1108	0.249177857	0.029460242
Tha_Micro_1	CHD6	0	84181	0.46040011	-0.024798645
Tha_Micro_1	CHD7	0	55636	0.712523979	0.004875459
Tha_Micro_1	CHD8	0	57680	0.271992327	-0.005358508
Tha_Micro_1	CHD9	0.131313131	80205	0.887571938	-0.110669704
Tha_Micro_1	CHEK2	0	11200	0.107015621	-0.043793757
Tha_Micro_1	CHFR	0	55743	0.344409427	-3.33E-05
Tha_Micro_1	CHIC1	0	53344	0.182995341	0.007879185
Tha_Micro_1	CHIC2	0	26511	0.276240066	-0.020601277
Tha_Micro_1	CHKA	0	1119	0.488352973	-0.044157311
Tha_Micro_1	CHM	0	1121	0.261578515	-0.011772535
Tha_Micro_1	CHMP3	0	51652	0.19936969	-0.005129851
Tha_Micro_1	CHMP4A	0	29082	0.107563716	0.010149908
Tha_Micro_1	CHMP4B	0	128866	0.141888189	0.005579035
Tha_Micro_1	CHORDC1	0	26973	0.175801589	0.012204964
Tha_Micro_1	CHPT1	0	56994	0.274664292	0.005769901
Tha_Micro_1	CHST11	0	50515	0.957180049	0.050721601
Tha_Micro_1	CHST15	0	51363	0.392915867	-0.011775637
Tha_Micro_1	CHSY1	0	22856	0.366401754	0.08785212
Tha_Micro_1	CHSY3	0	337876	0.409290216	0.033096828
Tha_Micro_1	CHTOP	0	26097	0.140243902	-0.012996471
Tha_Micro_1	CHUK	0	1147	0.104549192	0.009479471
Tha_Micro_1	CHURC1	0	91612	0.18258427	0.020349976
Tha_Micro_1	CIAO1	0	9391	0.152713072	0.005924396
Tha_Micro_1	CIAO2A	0	84191	0.127226637	-0.025747032
Tha_Micro_1	CIITA	0	4261	0.502671965	-0.10319239
Tha_Micro_1	CIR1	0	9541	0.205124692	-0.002238651
Tha_Micro_1	CIRBP	0	1153	0.369005207	-0.013375289
Tha_Micro_1	CKAP5	0	9793	0.238558509	-0.024425598
Tha_Micro_1	CKLF	0	51192	0.298917512	-0.013445081
Tha_Micro_1	CLASP1	0	23332	0.629487531	-0.078966016
Tha_Micro_1	CLASP2	0	23122	0.562551384	-0.016536901
Tha_Micro_1	CLASRP	0	11129	0.220950945	-0.01020437
Tha_Micro_1	CLCN3	0	1182	0.274047684	-0.081840419
Tha_Micro_1	CLCN5	0	1184	0.322554124	-0.017091219
Tha_Micro_1	CLCN6	0	1185	0.186352425	-0.014168509
Tha_Micro_1	CLCN7	0	1186	0.142504796	0.008848007
Tha_Micro_1	CLDND1	0	56650	0.110509729	0.00422922
Tha_Micro_1	CLEC16A	0	23274	0.413058372	-0.000733083
Tha_Micro_1	CLEC17A	0	388512	0.154014799	-0.136916009
Tha_Micro_1	CLEC2D	0	29121	0.376678542	-0.020698598
Tha_Micro_1	CLEC7A	0	64581	0.391682653	0.079314164
Tha_Micro_1	CLEC9A	0	283420	0.179843793	-0.007975712
Tha_Micro_1	CLINT1	0	9685	0.251370238	-0.008370778
Tha_Micro_1	CLIP1	0	6249	0.339271033	-0.050125681
Tha_Micro_1	CLIP2	0	7461	0.35557687	-0.056798859
Tha_Micro_1	CLK1	0	1195	0.348999726	-0.032985491
Tha_Micro_1	CLK4	0	57396	0.191216772	-0.020476472
Tha_Micro_1	CLN5	0	1203	0.101534667	0.012263056
Tha_Micro_1	CLN8	0	2055	0.153946287	0.001804049
Tha_Micro_1	CLNS1A	0	1207	0.185119211	-0.028372849
Tha_Micro_1	CLOCK	0	9575	0.310221979	-0.053687109
Tha_Micro_1	CLPB	0	81570	0.183200877	-0.023457038
Tha_Micro_1	CLPX	0	10845	0.129898602	0.009237485
Tha_Micro_1	CLSTN1	0	22883	0.336187997	-0.010598594
Tha_Micro_1	CLTA	0	1211	0.204782132	0.027560249
Tha_Micro_1	CLTC	0	1213	0.46218142	-0.022667455
Tha_Micro_1	CLYBL	0	171425	0.207728145	-0.02016665
Tha_Micro_1	CMC1	0	152100	0.247328035	-0.015904392
Tha_Micro_1	CMC2	0	56942	0.102288298	-0.001912654
Tha_Micro_1	CMIP	0	80790	0.830638531	-0.064267652
Tha_Micro_1	CMKLR1	0	1240	0.394354618	-0.107464116
Tha_Micro_1	CMPK1	0	51727	0.160454919	-0.008292275
Tha_Micro_1	CMSS1	0	84319	0.340778295	-0.005325044
Tha_Micro_1	CMTM6	0	54918	0.261647027	0.03045813
Tha_Micro_1	CMTM7	0	112616	0.43936695	-0.007969481
Tha_Micro_1	CMTR2	0	55783	0.148122773	-0.014435469
Tha_Micro_1	CNBP	0	7555	0.219238147	0.026637172
Tha_Micro_1	CNDP2	0	55748	0.177445876	0.026867876
Tha_Micro_1	CNIH3	0	149111	0.115100027	0.004320072
Tha_Micro_1	CNNM2	0	54805	0.217114278	-0.061509902
Tha_Micro_1	CNOT1	0	23019	0.369895862	-0.006841741
Tha_Micro_1	CNOT10	0	25904	0.204097013	-0.004194359
Tha_Micro_1	CNOT11	0	55571	0.103247465	0.0126954
Tha_Micro_1	CNOT2	0	4848	0.509112086	0.001033513
Tha_Micro_1	CNOT4	0	4850	0.45649493	0.017982557
Tha_Micro_1	CNOT6	0	57472	0.164839682	-0.024038258
Tha_Micro_1	CNOT6L	0	246175	0.34701288	-0.013177098
Tha_Micro_1	CNOT7	0	29883	0.123115922	-0.002010486
Tha_Micro_1	CNOT8	0	9337	0.119758838	0.018920478
Tha_Micro_1	CNOT9	0	9125	0.125102768	-0.011619821
Tha_Micro_1	CNPY3	0	10695	0.272060839	0.007819454
Tha_Micro_1	CNST	0	163882	0.161140038	-0.007541123
Tha_Micro_1	CNTLN	0	54875	0.381885448	-0.014934339
Tha_Micro_1	CNTRL	0	11064	0.469306659	-0.085558433
Tha_Micro_1	COA1	0	55744	0.396615511	-0.01627435
Tha_Micro_1	COG2	0	22796	0.109002466	0.00372238
Tha_Micro_1	COG3	0	83548	0.187448616	-0.025391402
Tha_Micro_1	COG4	0	25839	0.102973417	-0.011619331
Tha_Micro_1	COG5	0	10466	0.585708413	-0.014842347
Tha_Micro_1	COG6	0	57511	0.188887366	-0.008406294
Tha_Micro_1	COG7	0	91949	0.102973417	0.00160699
Tha_Micro_1	COL18A1	0	80781	0.133324198	-0.020157265
Tha_Micro_1	COLGALT1	0	79709	0.228350233	0.040953877
Tha_Micro_1	COMMD1	0	150684	0.371540148	-0.008460753
Tha_Micro_1	COMMD10	0	51397	0.595985201	-0.03130833
Tha_Micro_1	COMMD3	0	23412	0.101123596	0.013317764
Tha_Micro_1	COMT	0	1312	0.158125514	-0.01653583
Tha_Micro_1	COP1	0	64326	0.673266648	-0.033065211
Tha_Micro_1	COPA	0	1314	0.314606742	0.049067544
Tha_Micro_1	COPB1	0	1315	0.232323924	0.016847466
Tha_Micro_1	COPB2	0	9276	0.145176761	0.016987868
Tha_Micro_1	COPE	0	11316	0.103590025	-0.015196388
Tha_Micro_1	COPG2	0	26958	0.168539326	-0.017590779
Tha_Micro_1	COPS2	0	9318	0.130309674	0.017260186
Tha_Micro_1	COPS4	0	51138	0.104823239	0.006183169
Tha_Micro_1	COPS5	0	10987	0.10770074	-0.00595335
Tha_Micro_1	COPS7B	0	64708	0.126267471	-0.012132714
Tha_Micro_1	COQ2	0	27235	0.111468896	-0.020401045
Tha_Micro_1	CORO1A	0	11151	0.186283913	0.002832599
Tha_Micro_1	CORO1C	0	23603	0.246300356	0.001371653
Tha_Micro_1	CORO7	0	79585	0.223691422	0.025594116
Tha_Micro_1	COTL1	0	23406	0.444779392	-0.108599075
Tha_Micro_1	COX10	0	1352	0.142573308	-0.016484954
Tha_Micro_1	COX19	0	90639	0.159084681	-0.001242905
Tha_Micro_1	COX20	0	116228	0.130857769	0.006681928
Tha_Micro_1	CPA6	0	57094	0.10948205	-0.054098069
Tha_Micro_1	CPD	0	1362	0.115511099	0.01298171
Tha_Micro_1	CPEB2	0	132864	0.214442313	-0.017456643
Tha_Micro_1	CPEB3	0	22849	0.552343108	-0.06559669
Tha_Micro_1	CPEB4	0	80315	0.340367224	0.130616699
Tha_Micro_1	CPED1	0	79974	0.817278706	-0.116400134
Tha_Micro_1	CPLANE1	0	65250	0.251644286	-0.018372451
Tha_Micro_1	CPM	0	1368	0.153877775	-0.003682421
Tha_Micro_1	CPNE1	0	8904	0.162167717	-0.02080252
Tha_Micro_1	CPNE4	0	131034	0.113661277	0.007857851
Tha_Micro_1	CPPED1	0	55313	0.183954508	-0.079210758
Tha_Micro_1	CPQ	0	10404	0.493285832	-0.003880476
Tha_Micro_1	CPSF2	0	53981	0.189709509	-0.025895766
Tha_Micro_1	CPSF6	0	11052	0.361537408	-0.001218635
Tha_Micro_1	CPSF7	0	79869	0.190326117	-0.010828035
Tha_Micro_1	CPVL	0	54504	0.396409975	0.073622869
Tha_Micro_1	CRADD	0	8738	0.266374349	0.008410056
Tha_Micro_1	CRAMP1	0	57585	0.14908194	-0.018740253
Tha_Micro_1	CRBN	0	51185	0.184982187	-0.016249278
Tha_Micro_1	CRCP	0	27297	0.133803782	0.008842187
Tha_Micro_1	CREB1	0	1385	0.428199507	-0.014719786
Tha_Micro_1	CREB3L2	0	64764	0.336325021	-0.004617747
Tha_Micro_1	CREBBP	0	1387	0.602562346	-0.025555686
Tha_Micro_1	CREBL2	0	1389	0.343244725	-0.088060578
Tha_Micro_1	CREBRF	0	153222	0.374349137	-0.04741102
Tha_Micro_1	CREBZF	0	58487	0.150178131	0.029148388
Tha_Micro_1	CREG1	0	8804	0.252808989	0.066353821
Tha_Micro_1	CREM	0	1390	0.170183612	0.027374896
Tha_Micro_1	CRK	0	1398	0.304261441	-0.020596394
Tha_Micro_1	CRLF3	0	51379	0.44649219	-0.040830991
Tha_Micro_1	CRLS1	0	54675	0.156001644	0.003232063
Tha_Micro_1	CROCC	0	9696	0.195190463	0.032609284
Tha_Micro_1	CRTAP	0	10491	0.107152645	0.022452593
Tha_Micro_1	CRTC1	0	23373	0.163812003	-0.020366367
Tha_Micro_1	CRYBG3	0	131544	0.20293231	-0.002256383
Tha_Micro_1	CRYL1	0	51084	0.12304741	-0.007652604
Tha_Micro_1	CRYZL1	0	9946	0.184982187	0.001272619
Tha_Micro_1	CS	0	1431	0.126198959	-0.001413444
Tha_Micro_1	CSAD	0	51380	0.17223897	-0.017914773
Tha_Micro_1	CSDE1	0	7812	0.34166895	0.029202837
Tha_Micro_1	CSE1L	0	1434	0.143258427	0.002123264
Tha_Micro_1	CSF1R	0	1436	0.893875034	-0.013062435
Tha_Micro_1	CSF2RA	0	1438	0.755412442	-0.019212499
Tha_Micro_1	CSF3R	0	1441	0.666620992	0.016029704
Tha_Micro_1	CSGALNACT1	0	55790	0.831186626	-0.016297933
Tha_Micro_1	CSGALNACT2	0	55454	0.107563716	0.01404343
Tha_Micro_1	CSK	0	1445	0.195190463	0.001660085
Tha_Micro_1	CSNK1A1	0	1452	0.612770622	0.063475897
Tha_Micro_1	CSNK1D	0	1453	0.267196492	0.025634224
Tha_Micro_1	CSNK1E	0	1454	0.15833105	-0.003323972
Tha_Micro_1	CSNK1G1	0	53944	0.337900795	-0.040584046
Tha_Micro_1	CSNK1G2	0	1455	0.163743491	0.029448204
Tha_Micro_1	CSNK1G3	0	1456	0.230679638	0.007837311
Tha_Micro_1	CSNK2A1	0	1457	0.276651137	-0.009340228
Tha_Micro_1	CSNK2A2	0	1459	0.122156755	0.011559754
Tha_Micro_1	CSPP1	0	79848	0.201699096	-0.003354214
Tha_Micro_1	CST3	0	1471	0.211153741	0.051859798
Tha_Micro_1	CSTF3	0	1479	0.238695533	-0.027857933
Tha_Micro_1	CTBP1	0	1487	0.142504796	0.01033426
Tha_Micro_1	CTBP2	0	1488	0.714373801	-0.049241428
Tha_Micro_1	CTBS	0	1486	0.190052069	-0.004988024
Tha_Micro_1	CTCF	0	10664	0.23074815	-0.043415027
Tha_Micro_1	CTDSP2	0	10106	0.184297068	0.027351253
Tha_Micro_1	CTDSPL2	0	51496	0.32954234	-0.018185949
Tha_Micro_1	CTIF	0	9811	0.202658263	-0.028420925
Tha_Micro_1	CTNNA1	0	1495	0.44649219	-0.007162117
Tha_Micro_1	CTNNA3	0	29119	0.240408331	-0.034974874
Tha_Micro_1	CTNNB1	0	1499	0.393189915	0.027215491
Tha_Micro_1	CTNNBIP1	0	56998	0.103932584	0.000646254
Tha_Micro_1	CTNNBL1	0	56259	0.243628391	-0.008569757
Tha_Micro_1	CTNND1	0	1500	0.770416552	-0.095243126
Tha_Micro_1	CTPS2	0	56474	0.163674979	-0.039754764
Tha_Micro_1	CTR9	0	9646	0.11626473	-0.0119739
Tha_Micro_1	CTSB	0	1508	0.6804604	0.102040869
Tha_Micro_1	CTSC	0	1075	0.405590573	0.000459484
Tha_Micro_1	CTSD	0	1509	0.120786517	0.028442708
Tha_Micro_1	CTSH	0	1512	0.191285284	0.022980498
Tha_Micro_1	CTSS	0	1520	0.367977528	-0.057050469
Tha_Micro_1	CTSZ	0	1522	0.228213209	0.02011646
Tha_Micro_1	CTTNBP2	0	83992	0.621540148	0.030808534
Tha_Micro_1	CTTNBP2NL	0.10966811	55917	0.584064127	-0.129388133
Tha_Micro_1	CUEDC1	0	404093	0.275280899	-0.020652098
Tha_Micro_1	CUL1	0	8454	0.434434092	0.025298017
Tha_Micro_1	CUL2	0	8453	0.204987668	0.009722686
Tha_Micro_1	CUL3	0	8452	0.475335708	0.062311411
Tha_Micro_1	CUL4A	0	8451	0.253699644	-0.010878609
Tha_Micro_1	CUL4B	0	8450	0.10413812	0.008702413
Tha_Micro_1	CUL5	0	8065	0.389147712	0.002509172
Tha_Micro_1	CUX1	0	1523	0.736845711	-0.044149681
Tha_Micro_1	CWC22	0	57703	0.163880515	-0.014010038
Tha_Micro_1	CWC27	0	10283	0.260550836	-0.021033227
Tha_Micro_1	CWF19L1	0	55280	0.117634968	0.00622493
Tha_Micro_1	CWF19L2	0	143884	0.351055084	0.033716679
Tha_Micro_1	CX3CR1	0	1524	0.807344478	-0.061858486
Tha_Micro_1	CXADR	0	1525	0.25390518	-0.098096442
Tha_Micro_1	CXCL12	0	6387	0.110304193	0.002434892
Tha_Micro_1	CXCL16	0	58191	0.129213483	0.006455269
Tha_Micro_1	CXorf38	0	159013	0.122636339	0.004123901
Tha_Micro_1	CYB5B	0	80777	0.124349137	-0.009791036
Tha_Micro_1	CYB5R4	0	51167	0.351466155	-0.021269532
Tha_Micro_1	CYBA	0	1535	0.331734722	0.017493548
Tha_Micro_1	CYBB	0	1536	0.634557413	-0.091621767
Tha_Micro_1	CYBC1	0	79415	0.181830639	0.004840037
Tha_Micro_1	CYBRD1	0	79901	0.238147438	-0.009134647
Tha_Micro_1	CYFIP1	1	23191	0.946629213	-0.231847311
Tha_Micro_1	CYLD	0	1540	0.2913812	-0.002617697
Tha_Micro_1	CYP20A1	0	57404	0.265757742	-0.014057716
Tha_Micro_1	CYREN	0	78996	0.14086051	0.022721768
Tha_Micro_1	CYSLTR1	0.006493506	10800	0.216292135	-0.101940948
Tha_Micro_1	CYTH1	0	9267	0.37304741	0.011992799
Tha_Micro_1	CYTH3	0	9265	0.320361743	-0.029622502
Tha_Micro_1	CYTH4	0	27128	0.400452179	-0.008840865
Tha_Micro_1	CYTIP	0	9595	0.120855029	-0.016167758
Tha_Micro_1	CYTL1	0	54360	0.106056454	-0.000922791
Tha_Micro_1	D2HGDH	0	728294	0.140312414	-0.025667815
Tha_Micro_1	DAAM1	0.112554113	23002	0.335023294	-0.114027823
Tha_Micro_1	DAB1	0	1600	0.175253494	0.104035504
Tha_Micro_1	DAB2	0	1601	0.106536037	0.009569275
Tha_Micro_1	DAGLB	0	221955	0.429912305	0.021376641
Tha_Micro_1	DAP	0	1611	0.320087695	-0.039008784
Tha_Micro_1	DAP3	0	7818	0.29316251	-0.029866052
Tha_Micro_1	DAPP1	0	27071	0.127089614	-0.01279893
Tha_Micro_1	DAZAP1	0	26528	0.138942176	-0.000822925
Tha_Micro_1	DAZAP2	0	9802	0.134009318	0.035034308
Tha_Micro_1	DBNL	0	28988	0.158673609	0.018068468
Tha_Micro_1	DBT	0	1629	0.107563716	-0.006364562
Tha_Micro_1	DCAF1	0	9730	0.166620992	0.024159893
Tha_Micro_1	DCAF10	0	79269	0.283639353	-0.034812617
Tha_Micro_1	DCAF12	0	25853	0.133872294	-0.037209739
Tha_Micro_1	DCAF16	0	54876	0.105097287	-0.004740065
Tha_Micro_1	DCAF17	0	80067	0.129624555	-0.017603925
Tha_Micro_1	DCAF5	0	8816	0.358385859	-0.007894842
Tha_Micro_1	DCAF6	0	55827	0.445670047	-0.033881751
Tha_Micro_1	DCAF7	0	10238	0.266853933	-0.015905468
Tha_Micro_1	DCAF8	0	50717	0.252466429	-0.005398759
Tha_Micro_1	DCLRE1C	0	64421	0.208139216	-0.016847338
Tha_Micro_1	DCP1A	0	55802	0.24465607	0.000677617
Tha_Micro_1	DCP1B	0	196513	0.110304193	-0.017069786
Tha_Micro_1	DCP2	0	167227	0.399767059	0.005334858
Tha_Micro_1	DCTN4	0	51164	0.350849548	0.012198389
Tha_Micro_1	DCTN5	0	84516	0.100027405	-0.009909004
Tha_Micro_1	DCUN1D1	0	54165	0.225609756	-0.014833431
Tha_Micro_1	DCUN1D2	0	55208	0.112222527	0.002948251
Tha_Micro_1	DCUN1D4	0	23142	0.177103316	0.006337478
Tha_Micro_1	DDB1	0	1642	0.144902713	-0.017414154
Tha_Micro_1	DDB2	0	1643	0.203822965	-0.037025849
Tha_Micro_1	DDHD1	0	80821	0.184845163	0.043064849
Tha_Micro_1	DDHD2	0	23259	0.105371335	0.018992786
Tha_Micro_1	DDI2	0	84301	0.227391066	0.011100321
Tha_Micro_1	DDX1	0	1653	0.161277062	-0.000916407
Tha_Micro_1	DDX10	0	1662	0.300150726	-0.005871798
Tha_Micro_1	DDX17	0	10521	0.820224719	-0.084045661
Tha_Micro_1	DDX18	0	8886	0.159838312	0.02493901
Tha_Micro_1	DDX19B	0	11269	0.136681283	-0.009356529
Tha_Micro_1	DDX21	0	9188	0.156823787	0.032599917
Tha_Micro_1	DDX24	0	57062	0.231775829	0.035912263
Tha_Micro_1	DDX31	0	64794	0.107974788	0.001109719
Tha_Micro_1	DDX39B	0	7919	0.276788161	0.036578855
Tha_Micro_1	DDX3X	0	1654	0.283502329	0.048541773
Tha_Micro_1	DDX3Y	0	8653	0.109687586	0.007342201
Tha_Micro_1	DDX42	0	11325	0.209303919	0.013178233
Tha_Micro_1	DDX46	0	9879	0.314058646	-0.008159348
Tha_Micro_1	DDX5	0	1655	0.79494382	0.047903669
Tha_Micro_1	DDX50	0	79009	0.171211291	0.001181497
Tha_Micro_1	DDX52	0	11056	0.140312414	0.006424615
Tha_Micro_1	DDX59	0	83479	0.126061935	-0.01628988
Tha_Micro_1	DDX6	0	1656	0.450260345	-0.009270375
Tha_Micro_1	DDX60	0	55601	0.18758564	-0.025727524
Tha_Micro_1	DDX60L	0	91351	0.342217046	-0.043027455
Tha_Micro_1	DEAF1	0	10522	0.129898602	-0.00872997
Tha_Micro_1	DECR1	0	1666	0.219443683	-0.014853148
Tha_Micro_1	DEF6	0	50619	0.292614415	0.013595365
Tha_Micro_1	DEGS1	0	8560	0.162647301	0.025151258
Tha_Micro_1	DEK	0	7913	0.273157029	-0.004378428
Tha_Micro_1	DELE1	0	9812	0.258975062	0.006065557
Tha_Micro_1	DENND11	0	57189	0.525075363	-0.02120639
Tha_Micro_1	DENND1A	0	57706	0.646546999	-0.034284701
Tha_Micro_1	DENND1B	0	163486	0.178062483	0.00102833
Tha_Micro_1	DENND1C	0	79958	0.100506988	0.001896268
Tha_Micro_1	DENND3	0	22898	0.624623184	0.002722479
Tha_Micro_1	DENND4A	0.346320346	10260	0.66333242	-0.127009995
Tha_Micro_1	DENND4B	0	9909	0.216566183	-0.006901336
Tha_Micro_1	DENND4C	0	55667	0.43724308	-0.008879607
Tha_Micro_1	DENND5A	0	23258	0.473143327	0.018390416
Tha_Micro_1	DENND5B	0	160518	0.184091532	0.017682121
Tha_Micro_1	DENND6A	0	201627	0.31597698	-0.005289741
Tha_Micro_1	DENR	0	8562	0.2086188	-0.017069117
Tha_Micro_1	DEPDC5	0	9681	0.195670047	-0.025121729
Tha_Micro_1	DEPTOR	0	64798	0.502055358	-0.081489869
Tha_Micro_1	DERA	0	51071	0.235475473	0.010582364
Tha_Micro_1	DESI2	0	51029	0.151753905	0.002100812
Tha_Micro_1	DGCR2	0	9993	0.202726774	-0.016355502
Tha_Micro_1	DGKA	0	1606	0.147780214	0.019638961
Tha_Micro_1	DGKD	0	8527	0.173883256	0.01908883
Tha_Micro_1	DGKZ	0	8525	0.151753905	0.004902716
Tha_Micro_1	DGLUCY	0	80017	0.289668402	-0.098056739
Tha_Micro_1	DGUOK	0	1716	0.147026583	-0.014424874
Tha_Micro_1	DHDDS	0	79947	0.10591943	0.01361223
Tha_Micro_1	DHRS3	0	9249	0.3091943	-0.056878251
Tha_Micro_1	DHRS7	0	51635	0.101603179	0.004041914
Tha_Micro_1	DHRS7B	0	25979	0.126404494	0.003351447
Tha_Micro_1	DHRS9	0	10170	0.181762127	-0.007045708
Tha_Micro_1	DHRSX	0	207063	0.38017265	-0.028153401
Tha_Micro_1	DHTKD1	0	55526	0.257399287	-0.083344985
Tha_Micro_1	DHX15	0	1665	0.293847629	-0.000614711
Tha_Micro_1	DHX29	0	54505	0.189092902	-0.003340437
Tha_Micro_1	DHX30	0	22907	0.144217594	-0.01060992
Tha_Micro_1	DHX32	0	55760	0.170183612	-0.004455431
Tha_Micro_1	DHX34	0	9704	0.111194848	-0.008184629
Tha_Micro_1	DHX35	0	60625	0.137571938	0.014800312
Tha_Micro_1	DHX36	0	170506	0.32954234	0.016918484
Tha_Micro_1	DHX57	0	90957	0.121677172	-0.006318812
Tha_Micro_1	DHX8	0	1659	0.118594135	0.004865399
Tha_Micro_1	DHX9	0	1660	0.336736092	0.045520757
Tha_Micro_1	DIAPH1	0	1729	0.125856399	-0.000386469
Tha_Micro_1	DIAPH2	0	1730	0.907714442	-0.062341266
Tha_Micro_1	DICER1	0	23405	0.373732529	0.025489034
Tha_Micro_1	DIDO1	0	11083	0.303028227	-0.01053817
Tha_Micro_1	DIP2A	0	23181	0.641751165	-0.07784086
Tha_Micro_1	DIP2B	0.545454545	57609	0.884420389	-0.141685797
Tha_Micro_1	DIP2C	0	22982	0.260208276	-0.039173254
Tha_Micro_1	DIPK1A	0	388650	0.298232392	-0.079295666
Tha_Micro_1	DIPK2A	0	205428	0.17367772	-0.009831449
Tha_Micro_1	DIS3	0	22894	0.118114552	-0.000668156
Tha_Micro_1	DIS3L	0	115752	0.141340093	-0.016478643
Tha_Micro_1	DIS3L2	0	129563	0.366470266	-0.008985752
Tha_Micro_1	DISC1	0	27185	0.914634146	0.013768825
Tha_Micro_1	DISP1	0	84976	0.532337627	-0.038253692
Tha_Micro_1	DLD	0	1738	0.110852288	-0.005371651
Tha_Micro_1	DLEU7	0	220107	0.525280899	0.21621066
Tha_Micro_1	DLG1	0	1739	0.473006303	-0.013618505
Tha_Micro_1	DLG2	0	1740	0.474102494	0.064787027
Tha_Micro_1	DLGAP4	0	22839	0.155727597	0.027979639
Tha_Micro_1	DLST	0	1743	0.161619622	0.018762117
Tha_Micro_1	DMTF1	0	9988	0.443614689	-0.052772738
Tha_Micro_1	DMXL1	0	1657	0.424362839	-0.070674682
Tha_Micro_1	DMXL2	0	23312	0.277336257	-0.030826991
Tha_Micro_1	DNAH1	0	25981	0.111742943	0.002221125
Tha_Micro_1	DNAJA1	0	3301	0.125239792	0.00546175
Tha_Micro_1	DNAJB14	0	79982	0.348931214	-0.010326053
Tha_Micro_1	DNAJB6	0	10049	0.397506166	0.027070559
Tha_Micro_1	DNAJC1	0	64215	0.23431077	0.008547031
Tha_Micro_1	DNAJC10	0	54431	0.305426144	-0.004017948
Tha_Micro_1	DNAJC11	0	55735	0.15476843	0.000496687
Tha_Micro_1	DNAJC13	0	23317	0.461427788	-0.043868523
Tha_Micro_1	DNAJC15	0	29103	0.175322006	0.009559348
Tha_Micro_1	DNAJC16	0	23341	0.15298712	-0.022591246
Tha_Micro_1	DNAJC2	0	27000	0.120032886	0.020312483
Tha_Micro_1	DNAJC21	0	134218	0.111674431	0.011616256
Tha_Micro_1	DNAJC24	0	120526	0.120032886	-0.000941
Tha_Micro_1	DNAJC3	0	5611	0.297958345	0.020005434
Tha_Micro_1	DNAJC5	0	80331	0.417648671	-0.003910265
Tha_Micro_1	DNAJC7	0	7266	0.208002192	0.016950502
Tha_Micro_1	DNAJC8	0	22826	0.1005755	-0.013469973
Tha_Micro_1	DNASE1	0	1773	0.180597424	-0.037089475
Tha_Micro_1	DNHD1	0	144132	0.136201699	0.027952358
Tha_Micro_1	DNM1L	0	10059	0.271855303	0.010825401
Tha_Micro_1	DNM2	0	1785	0.519936969	-0.007613202
Tha_Micro_1	DNM3	0	26052	0.258975062	0.007322799
Tha_Micro_1	DNMT1	0	1786	0.116881337	0.005640237
Tha_Micro_1	DNMT3A	0	1788	0.524527268	-0.130885141
Tha_Micro_1	DOCK10	0	55619	0.906412716	-0.119567646
Tha_Micro_1	DOCK11	0	139818	0.591189367	-0.025162888
Tha_Micro_1	DOCK2	0	1794	0.882707591	-0.057463644
Tha_Micro_1	DOCK3	0	1795	0.250616607	0.025221625
Tha_Micro_1	DOCK4	0	9732	0.998424226	-0.112742003
Tha_Micro_1	DOCK5	0	80005	0.103041929	-0.001598893
Tha_Micro_1	DOCK7	0	85440	0.287544533	-0.023836437
Tha_Micro_1	DOCK8	0	81704	0.979583448	-0.146623558
Tha_Micro_1	DOP1A	0	23033	0.434297068	-8.28E-05
Tha_Micro_1	DOP1B	0	9980	0.256371609	-0.055524535
Tha_Micro_1	DOT1L	0	84444	0.105713894	0.012551668
Tha_Micro_1	DPEP2	0	64174	0.102082762	-0.016050167
Tha_Micro_1	DPH6	0	89978	0.23431077	-0.013752835
Tha_Micro_1	DPM1	0	8813	0.1212661	0.00506991
Tha_Micro_1	DPP7	0	29952	0.113935325	0.019482695
Tha_Micro_1	DPP8	0	54878	0.308303645	-0.023087284
Tha_Micro_1	DPP9	0	91039	0.164017539	-0.000467499
Tha_Micro_1	DPY19L1	0	23333	0.137914497	-0.016368223
Tha_Micro_1	DPY19L3	0	147991	0.17511647	-0.016303705
Tha_Micro_1	DPY19L4	0	286148	0.169018909	-0.010654077
Tha_Micro_1	DPYD	0	1806	0.205535763	0.003367921
Tha_Micro_1	DPYS	0	1807	0.142367772	-0.212796928
Tha_Micro_1	DPYSL2	0	1808	0.51246917	-0.094457301
Tha_Micro_1	DR1	0	1810	0.170937243	-0.001505281
Tha_Micro_1	DRAM2	0	128338	0.277336257	-0.017799036
Tha_Micro_1	DRG1	0	4733	0.129419019	0.017404846
Tha_Micro_1	DROSHA	0	29102	0.195533023	-0.030733441
Tha_Micro_1	DSCAM	0	1826	0.843861332	-0.199384628
Tha_Micro_1	DSE	0	29940	0.261989586	0.041650593
Tha_Micro_1	DST	0	667	0.780556317	-0.031643446
Tha_Micro_1	DSTYK	0	25778	0.149355988	0.007764509
Tha_Micro_1	DTD1	0	92675	0.162441765	0.01406614
Tha_Micro_1	DTNA	0	1837	0.514867087	-0.154876646
Tha_Micro_1	DTNB	0	1838	0.582830913	0.033943535
Tha_Micro_1	DTNBP1	0	84062	0.287476021	0.014246353
Tha_Micro_1	DTWD1	0	56986	0.136201699	-0.025202455
Tha_Micro_1	DTWD2	0	285605	0.152096465	-0.014718734
Tha_Micro_1	DTX2	0	113878	0.129761579	0.012146427
Tha_Micro_1	DTX3L	0	151636	0.103932584	-0.00263846
Tha_Micro_1	DUSP16	0	80824	0.280830364	0.034936343
Tha_Micro_1	DUSP22	0	56940	0.198067964	-0.021603454
Tha_Micro_1	DUT	0	1854	0.129487531	-0.010953415
Tha_Micro_1	DYM	0	54808	0.539051795	0.023127558
Tha_Micro_1	DYNC1H1	0	1778	0.365374075	-0.065006835
Tha_Micro_1	DYNC1I2	0	1781	0.305015073	0.020585411
Tha_Micro_1	DYNC1LI1	0	51143	0.22540422	-0.03871768
Tha_Micro_1	DYNC1LI2	0	1783	0.202521239	0.006770524
Tha_Micro_1	DYNC2H1	0	79659	0.116401754	0.00699983
Tha_Micro_1	DYRK1A	0	1859	0.650931762	-0.014841061
Tha_Micro_1	DYRK2	0	8445	0.104617703	0.005693957
Tha_Micro_1	DZIP3	0	9666	0.10770074	-0.009544196
Tha_Micro_1	E2F3	0	1871	0.30563168	-0.015821907
Tha_Micro_1	EAF2	0	55840	0.132981639	0.006046831
Tha_Micro_1	EAPP	0	55837	0.125993423	0.002121605
Tha_Micro_1	ECD	0	11319	0.128117292	0.009509464
Tha_Micro_1	ECHDC1	0	55862	0.31775829	-0.022895929
Tha_Micro_1	ECHDC2	0	55268	0.226363387	-0.033618985
Tha_Micro_1	ECPAS	0	23392	0.355028775	0.008711414
Tha_Micro_1	EDA	0	1896	0.328035078	0.024272929
Tha_Micro_1	EDEM1	0	9695	0.113798301	0.018835644
Tha_Micro_1	EDEM3	0	80267	0.239380652	-0.006309463
Tha_Micro_1	EDRF1	0	26098	0.161482598	0.017429735
Tha_Micro_1	EEA1	0	8411	0.363524253	-0.027268443
Tha_Micro_1	EED	0	8726	0.238078926	0.018567215
Tha_Micro_1	EEF1A1	0	1915	0.4408057	0.079083468
Tha_Micro_1	EEF1AKMT2	0	399818	0.181488079	-0.008048106
Tha_Micro_1	EEF1B2	0	1933	0.101671691	-5.86E-05
Tha_Micro_1	EEF1D	0	1936	0.153603727	0.003347328
Tha_Micro_1	EEF1G	0	1937	0.123184434	0.009788986
Tha_Micro_1	EEF2	0	1938	0.139764319	0.008765387
Tha_Micro_1	EEF2K	0	29904	0.151685393	-0.01567414
Tha_Micro_1	EEFSEC	0	60678	0.24109345	-0.026386575
Tha_Micro_1	EEPD1	0	80820	0.287270485	-0.019431995
Tha_Micro_1	EFCAB11	0	90141	0.107426692	-0.036821229
Tha_Micro_1	EFCAB13	0	124989	0.297341737	-0.02677183
Tha_Micro_1	EFCAB14	0	9813	0.188407783	0.015235131
Tha_Micro_1	EFHD2	0	79180	0.136681283	0.010280936
Tha_Micro_1	EFL1	0	79631	0.206906002	-0.016591185
Tha_Micro_1	EFR3A	0	23167	0.256714168	0.027888298
Tha_Micro_1	EFTUD2	0	9343	0.156001644	0.002089605
Tha_Micro_1	EGLN1	0	54583	0.254384763	-0.003797447
Tha_Micro_1	EHBP1	0	23301	0.3402302	-0.054357579
Tha_Micro_1	EHBP1L1	0	254102	0.195190463	-0.025487283
Tha_Micro_1	EHD4	0	30844	0.174842423	-0.018516509
Tha_Micro_1	EHMT1	0	79813	0.544464237	-0.026667914
Tha_Micro_1	EID1	0	23741	0.152918608	0.015757231
Tha_Micro_1	EIF1	0	10209	0.213894218	0.062523415
Tha_Micro_1	EIF1AX	0	1964	0.125308304	0.001104935
Tha_Micro_1	EIF2A	0	83939	0.137983009	-0.000758044
Tha_Micro_1	EIF2AK1	0	27102	0.131474377	-0.013663982
Tha_Micro_1	EIF2AK2	0	5610	0.34201151	0.023532078
Tha_Micro_1	EIF2AK3	0	9451	0.117086873	-0.002400614
Tha_Micro_1	EIF2AK4	0	440275	0.247396547	0.00370655
Tha_Micro_1	EIF2B1	0	1967	0.112565086	0.009892354
Tha_Micro_1	EIF2B3	0	8891	0.233899699	-0.04695007
Tha_Micro_1	EIF2S1	0	1965	0.104343656	-0.00538455
Tha_Micro_1	EIF2S2	0	8894	0.143395451	0.019565499
Tha_Micro_1	EIF2S3	0	1968	0.227802138	-0.012075106
Tha_Micro_1	EIF3A	0	8661	0.279460126	0.033803106
Tha_Micro_1	EIF3B	0	8662	0.116744314	0.004735124
Tha_Micro_1	EIF3D	0	8664	0.107906276	-0.002214795
Tha_Micro_1	EIF3E	0	3646	0.234584818	0.008540422
Tha_Micro_1	EIF3H	0	8667	0.297341737	0.024771075
Tha_Micro_1	EIF3J	0	8669	0.168059742	0.017623458
Tha_Micro_1	EIF3K	0	27335	0.108728419	0.010155704
Tha_Micro_1	EIF3L	0	51386	0.137160866	0.000397065
Tha_Micro_1	EIF3M	0	10480	0.123458482	0.01720417
Tha_Micro_1	EIF4A1	0	1973	0.257399287	0.03912265
Tha_Micro_1	EIF4A2	0	1974	0.32454097	-0.027158145
Tha_Micro_1	EIF4B	0	1975	0.213414634	0.015419097
Tha_Micro_1	EIF4E	0	1977	0.249177857	0.020756834
Tha_Micro_1	EIF4E2	0	9470	0.109619074	0.011109956
Tha_Micro_1	EIF4EBP2	0	1979	0.100506988	0.01261395
Tha_Micro_1	EIF4ENIF1	0	56478	0.106124966	0.011265291
Tha_Micro_1	EIF4G2	0	1982	0.230063031	-0.013890212
Tha_Micro_1	EIF4G3	0	8672	0.877089614	0.072135803
Tha_Micro_1	EIF4H	0	7458	0.16477117	-0.01087347
Tha_Micro_1	EIF5	0	1983	0.229446424	0.044697274
Tha_Micro_1	EIF5B	0	9669	0.202384215	0.027174966
Tha_Micro_1	EIPR1	0	7260	0.145998904	-0.034514206
Tha_Micro_1	ELAVL1	0	1994	0.165456289	-0.013416034
Tha_Micro_1	ELAVL4	0	1996	0.225678268	-0.039493768
Tha_Micro_1	ELF1	0	1997	0.5902302	0.077302621
Tha_Micro_1	ELF2	0	1998	0.551041381	0.088049488
Tha_Micro_1	ELF4	0	2000	0.107769252	0.008269233
Tha_Micro_1	ELK3	0	2004	0.380241162	-0.017105481
Tha_Micro_1	ELK4	0	2005	0.195121951	-0.006887901
Tha_Micro_1	ELL	0	8178	0.166415456	0.015853182
Tha_Micro_1	ELL2	0	22936	0.530076733	0.058686012
Tha_Micro_1	ELMO1	0	9844	0.982460948	-0.03261187
Tha_Micro_1	ELMOD2	0	255520	0.119895862	-0.007523399
Tha_Micro_1	ELMOD3	0	84173	0.188887366	-0.008385344
Tha_Micro_1	ELOVL5	0	60481	0.2218416	0.012390699
Tha_Micro_1	ELOVL6	0	79071	0.156686763	-0.015825818
Tha_Micro_1	ELP1	0	8518	0.120649493	0.002735501
Tha_Micro_1	ELP2	0	55250	0.245957797	0.004620968
Tha_Micro_1	ELP3	0	55140	0.238558509	-0.039749307
Tha_Micro_1	ELP4	0	26610	0.288366676	0.007787487
Tha_Micro_1	EMB	0	133418	0.391134557	-0.025488748
Tha_Micro_1	EMC2	0	9694	0.148670869	-0.00104758
Tha_Micro_1	EMC3	0	55831	0.130583722	0.021990608
Tha_Micro_1	EMID1	0	129080	0.132639079	-0.049631353
Tha_Micro_1	EML1	0	2009	0.402576048	-0.062054511
Tha_Micro_1	EML4	0	27436	0.706563442	0.054590255
Tha_Micro_1	EML5	0	161436	0.120101398	-0.010503342
Tha_Micro_1	EMSY	0	56946	0.268977802	-0.033859841
Tha_Micro_1	ENG	0	2022	0.233557139	0.02729206
Tha_Micro_1	ENGASE	0	64772	0.103178953	0.004297699
Tha_Micro_1	ENO1	0	2023	0.113318717	0.011456631
Tha_Micro_1	ENO4	0	387712	0.139490271	0.079161364
Tha_Micro_1	ENOSF1	0	55556	0.18936695	0.002521465
Tha_Micro_1	ENOX2	0	10495	0.228144697	0.005532428
Tha_Micro_1	ENPP1	0	5167	0.14408057	-0.045199081
Tha_Micro_1	ENSA	0	2029	0.2293094	-0.002854891
Tha_Micro_1	ENTPD1	0	953	0.754247739	-0.085685666
Tha_Micro_1	ENTPD4	0	9583	0.194916415	0.007307834
Tha_Micro_1	ENTPD6	0	955	0.122704851	-0.025356412
Tha_Micro_1	ENY2	0	56943	0.125650863	0.014149815
Tha_Micro_1	EP300	0	2033	0.545149356	-0.048844458
Tha_Micro_1	EP400	0	57634	0.343724308	-0.009827527
Tha_Micro_1	EPB41	0	2035	0.544395725	0.011999158
Tha_Micro_1	EPB41L2	0	2037	0.966977254	-0.02022269
Tha_Micro_1	EPB41L3	0	23136	0.580844067	-0.052091413
Tha_Micro_1	EPB41L5	0	57669	0.151068786	-0.023864504
Tha_Micro_1	EPC1	0	80314	0.535146616	-0.057384058
Tha_Micro_1	EPC2	0	26122	0.44580707	-0.063287281
Tha_Micro_1	EPG5	0	57724	0.265278158	-0.007948912
Tha_Micro_1	EPHB2	0	2048	0.291449712	-0.027022789
Tha_Micro_1	EPM2A	0	7957	0.137708961	0.010650124
Tha_Micro_1	EPM2AIP1	0	9852	0.163743491	-0.000697041
Tha_Micro_1	EPN1	0	29924	0.131885448	0.024179694
Tha_Micro_1	EPN2	0	22905	0.318922993	-0.007509819
Tha_Micro_1	EPS15	0	2060	0.502397917	0.108253462
Tha_Micro_1	EPS15L1	0	58513	0.275349411	-0.047809263
Tha_Micro_1	EPS8	0	2059	0.538846259	-0.02080561
Tha_Micro_1	EPSTI1	0	94240	0.427514388	0.018701714
Tha_Micro_1	ERAP1	0	51752	0.132776103	0.003620322
Tha_Micro_1	ERAP2	0	64167	0.114688956	-0.021091118
Tha_Micro_1	ERBIN	0	55914	0.61948479	-0.019370541
Tha_Micro_1	ERC1	0	23085	0.631474377	-0.0648902
Tha_Micro_1	ERCC1	0	2067	0.205535763	0.003889828
Tha_Micro_1	ERCC3	0	2071	0.177308852	-0.001560574
Tha_Micro_1	ERCC5	0	2073	0.189503974	0.004072688
Tha_Micro_1	ERCC6	0	2074	0.207180049	-0.03699242
Tha_Micro_1	ERCC6L2	0	375748	0.347835023	-0.02006452
Tha_Micro_1	ERCC8	0	1161	0.150041107	-0.015275146
Tha_Micro_1	ERGIC1	0	57222	0.236297616	0.006005008
Tha_Micro_1	ERGIC2	0	51290	0.127637709	0.015701436
Tha_Micro_1	ERI3	0	79033	0.279117566	-0.038987767
Tha_Micro_1	ERICH1	0	157697	0.348177583	-0.018261688
Tha_Micro_1	ERLEC1	0	27248	0.110783776	0.001309519
Tha_Micro_1	ERMAP	0	114625	0.241641546	-0.083763335
Tha_Micro_1	ERMARD	0	55780	0.111400384	-0.015484631
Tha_Micro_1	ERO1A	0	30001	0.1390792	0.007290879
Tha_Micro_1	ERO1B	0	56605	0.178953138	0.011892916
Tha_Micro_1	ERP44	0	23071	0.367977528	0.023929167
Tha_Micro_1	ERV3-1	0	2086	0.113592765	-7.71E-05
Tha_Micro_1	ESCO1	0	114799	0.21218142	-0.002432881
Tha_Micro_1	ESD	0	2098	0.103658537	-0.006485596
Tha_Micro_1	ESF1	0	51575	0.213140586	-0.031331148
Tha_Micro_1	ESRRG	0	2104	0.16298986	0.055560622
Tha_Micro_1	ESYT2	0	57488	0.189709509	0.024099134
Tha_Micro_1	ETF1	0	2107	0.137983009	0.015929118
Tha_Micro_1	ETFA	0	2108	0.250685119	0.018215805
Tha_Micro_1	ETNK1	0	55500	0.504590299	-0.033363773
Tha_Micro_1	ETS2	0	2114	0.329953412	0.111106128
Tha_Micro_1	ETV5	0	2119	0.462729515	-0.057380386
Tha_Micro_1	ETV6	0	2120	0.848383119	0.094941174
Tha_Micro_1	EVI2A	0	2123	0.115237051	0.012647647
Tha_Micro_1	EVI2B	0	2124	0.16120855	0.00325048
Tha_Micro_1	EVI5	0	7813	0.648465333	-0.023375446
Tha_Micro_1	EVL	0	51466	0.713688682	-0.108680546
Tha_Micro_1	EWSR1	0	2130	0.347697999	0.015569607
Tha_Micro_1	EXD3	0	54932	0.17689778	-0.004235077
Tha_Micro_1	EXOC1	0	55763	0.283296794	-0.013773853
Tha_Micro_1	EXOC2	0	55770	0.346122225	0.020163453
Tha_Micro_1	EXOC3	0	11336	0.17189641	0.025356993
Tha_Micro_1	EXOC4	0	60412	0.745752261	-0.13025817
Tha_Micro_1	EXOC5	0	10640	0.220471362	-0.028785023
Tha_Micro_1	EXOC6	0	54536	0.385448068	-0.007000478
Tha_Micro_1	EXOC6B	0	23233	0.532680186	0.02777096
Tha_Micro_1	EXOC7	0	23265	0.127569197	0.002900275
Tha_Micro_1	EXOG	0	9941	0.144012058	0.011818829
Tha_Micro_1	EXOSC10	0	5394	0.106604549	0.003157585
Tha_Micro_1	EXOSC7	0	23016	0.101740203	-0.001745061
Tha_Micro_1	EXT1	0	2131	0.353727049	-0.018307453
Tha_Micro_1	EXT2	0	2132	0.208824335	0.012732011
Tha_Micro_1	EXTL3	0	2137	0.137777473	0.016732729
Tha_Micro_1	EYA3	0	2140	0.335639901	0.0099787
Tha_Micro_1	EZH1	0	2145	0.191764867	0.023028106
Tha_Micro_1	EZR	0	7430	0.126541518	0.023727683
Tha_Micro_1	FAF1	0	11124	0.656960811	-0.020681671
Tha_Micro_1	FAF2	0	23197	0.203411894	0.008022632
Tha_Micro_1	FAM107B	0	83641	0.107906276	0.021748993
Tha_Micro_1	FAM110B	0	90362	0.162510277	0.009536409
Tha_Micro_1	FAM111A	0	63901	0.181214031	-0.060401484
Tha_Micro_1	FAM114A1	0	92689	0.183817484	-0.011195818
Tha_Micro_1	FAM117B	0	150864	0.152713072	0.019695091
Tha_Micro_1	FAM118A	0	55007	0.300904357	0.023338147
Tha_Micro_1	FAM118B	0	79607	0.12195122	-0.040056743
Tha_Micro_1	FAM120A	0	23196	0.479788983	-0.008472315
Tha_Micro_1	FAM120AOS	0	158293	0.13051521	0.020065213
Tha_Micro_1	FAM120B	0	84498	0.43580433	-0.016610671
Tha_Micro_1	FAM120C	0	54954	0.145793368	-0.015985477
Tha_Micro_1	FAM133B	0	257415	0.428062483	0.018235284
Tha_Micro_1	FAM135A	0.865800866	57579	0.607837764	-0.175385563
Tha_Micro_1	FAM13A	0	10144	0.5281584	0.006478483
Tha_Micro_1	FAM13B	0	51306	0.501575774	0.003820162
Tha_Micro_1	FAM149A	0.526695527	25854	0.702110167	-0.17668157
Tha_Micro_1	FAM149B1	0	317662	0.129419019	-0.027399441
Tha_Micro_1	FAM168A	0	23201	0.535489175	-0.076861008
Tha_Micro_1	FAM168B	0	130074	0.204782132	0.021708641
Tha_Micro_1	FAM172A	0	83989	0.639490271	-0.009644971
Tha_Micro_1	FAM177B	0	400823	0.257536311	0.110714275
Tha_Micro_1	FAM185A	0	222234	0.106810085	-0.012532012
Tha_Micro_1	FAM193A	0	8603	0.390449438	-0.035772745
Tha_Micro_1	FAM193B	0	54540	0.215469992	-0.010923689
Tha_Micro_1	FAM199X	0	139231	0.123321458	-0.015961583
Tha_Micro_1	FAM200A	0	221786	0.115648123	-0.007448648
Tha_Micro_1	FAM204A	0	63877	0.17724034	0.002209197
Tha_Micro_1	FAM20B	0	9917	0.106673061	0.003786517
Tha_Micro_1	FAM20C	0	56975	0.117018361	0.000828738
Tha_Micro_1	FAM216A	0	29902	0.13373527	-0.040736482
Tha_Micro_1	FAM219A	0	203259	0.111331872	-0.001790022
Tha_Micro_1	FAM222B	0	55731	0.266853933	-0.027845631
Tha_Micro_1	FAM228B	0	375190	0.308646204	0.012232758
Tha_Micro_1	FAM3C	0	10447	0.145176761	0.015885755
Tha_Micro_1	FAM53B	0	9679	0.458139216	0.005076634
Tha_Micro_1	FAM78A	0	286336	0.204234037	-0.006698337
Tha_Micro_1	FAM91A1	0	157769	0.180117841	0.026334128
Tha_Micro_1	FAN1	0	22909	0.145998904	0.011334336
Tha_Micro_1	FANCC	0	2176	0.126678542	0.004045787
Tha_Micro_1	FANCL	0	55120	0.153124144	0.02596652
Tha_Micro_1	FAR1	0	84188	0.354206632	-0.023267866
Tha_Micro_1	FAR2	0	55711	0.439915045	0.000228449
Tha_Micro_1	FARP1	0	10160	0.239243628	0.025361458
Tha_Micro_1	FARP2	0	9855	0.275623458	-0.023493173
Tha_Micro_1	FARS2	0	10667	0.523294053	-0.090497818
Tha_Micro_1	FARSB	0	10056	0.137503426	-0.002061321
Tha_Micro_1	FASTKD1	0	79675	0.228281721	-0.022647429
Tha_Micro_1	FASTKD2	0	22868	0.12195122	-0.017120696
Tha_Micro_1	FAU	0	2197	0.172718553	0.047277168
Tha_Micro_1	FBH1	0	84893	0.25212387	-0.020192644
Tha_Micro_1	FBRSL1	0	57666	0.140929022	0.018471121
Tha_Micro_1	FBXL17	0	64839	0.549602631	-0.026449369
Tha_Micro_1	FBXL20	0	84961	0.436215401	-0.102513988
Tha_Micro_1	FBXL3	0	26224	0.155796109	0.000765325
Tha_Micro_1	FBXL4	0	26235	0.303918882	-0.043844426
Tha_Micro_1	FBXL5	0	26234	0.281583996	0.022751328
Tha_Micro_1	FBXO11	0	80204	0.72574678	-0.059129896
Tha_Micro_1	FBXO21	0	23014	0.137229378	0.010843967
Tha_Micro_1	FBXO22	0	26263	0.166963552	-0.010096811
Tha_Micro_1	FBXO25	0	26260	0.122088243	-0.016789298
Tha_Micro_1	FBXO28	0	23219	0.241915593	-0.020411564
Tha_Micro_1	FBXO3	0	26273	0.117223897	-0.016508226
Tha_Micro_1	FBXO33	0	254170	0.173403672	0.009864269
Tha_Micro_1	FBXO34	0	55030	0.29994519	0.042039189
Tha_Micro_1	FBXO38	0	81545	0.219649219	-0.015041231
Tha_Micro_1	FBXO42	0	54455	0.335023294	0.009078682
Tha_Micro_1	FBXO7	0	25793	0.178610578	-0.0009769
Tha_Micro_1	FBXO9	0	26268	0.182310222	-0.030530119
Tha_Micro_1	FBXW11	0	23291	0.4304604	0.041970389
Tha_Micro_1	FBXW2	0	26190	0.158194026	-0.001336134
Tha_Micro_1	FBXW4	0	6468	0.39373801	0.002713361
Tha_Micro_1	FBXW7	0	55294	0.471910112	0.038827194
Tha_Micro_1	FBXW8	0	26259	0.230200055	-0.015382617
Tha_Micro_1	FCGBP	0	8857	0.211290765	-0.020802425
Tha_Micro_1	FCGR1A	0	2209	0.101945739	-0.008620434
Tha_Micro_1	FCGR2A	0	2212	0.152233489	0.042424291
Tha_Micro_1	FCGR3A	0	2214	0.16833379	0.044779195
Tha_Micro_1	FCGRT	0	2217	0.282269115	-0.052365727
Tha_Micro_1	FCHO1	0	23149	0.157714442	-0.003523351
Tha_Micro_1	FCHO2	0	115548	0.318511921	0.016832483
Tha_Micro_1	FCHSD2	0	9873	0.930391888	-0.093061388
Tha_Micro_1	FDFT1	0	2222	0.184845163	0.006636014
Tha_Micro_1	FDX1	0	2230	0.114209372	0.006301151
Tha_Micro_1	FEM1B	0	10116	0.124486161	0.003865683
Tha_Micro_1	FER	0	2241	0.715332968	-0.072170114
Tha_Micro_1	FEZ2	0	9637	0.485406961	0.006862272
Tha_Micro_1	FFAR4	0	338557	0.128528364	-0.018701711
Tha_Micro_1	FGD2	0	221472	0.559879419	-0.071734576
Tha_Micro_1	FGD3	0	89846	0.29706769	-0.030316574
Tha_Micro_1	FGD4	0	121512	0.89442313	-0.051026804
Tha_Micro_1	FGF20	0	26281	0.205741299	-0.083561479
Tha_Micro_1	FGFR1OP2	0	26127	0.242258153	0.000105327
Tha_Micro_1	FGGY	0	55277	0.220539874	-0.045133008
Tha_Micro_1	FGL1	0	2267	0.291107153	-0.113992933
Tha_Micro_1	FGL2	0	10875	0.227459578	-0.027282628
Tha_Micro_1	FHIT	0	2272	0.779460126	-0.03696832
Tha_Micro_1	FHOD1	0	29109	0.10735818	0.012931979
Tha_Micro_1	FIG4	0	9896	0.22252672	-0.030034829
Tha_Micro_1	FILIP1L	0	11259	0.185530282	0.036889968
Tha_Micro_1	FIP1L1	0	81608	0.282406139	0.015617191
Tha_Micro_1	FKBP15	0	23307	0.32632228	-0.062514994
Tha_Micro_1	FKBP1A	0	2280	0.152918608	-0.006857589
Tha_Micro_1	FKBP3	0	2287	0.117018361	-0.028663626
Tha_Micro_1	FKBP5	0	2289	0.491161962	0.265566853
Tha_Micro_1	FKTN	0	2218	0.132707591	0.016759802
Tha_Micro_1	FLCN	0	201163	0.126335982	-0.025283082
Tha_Micro_1	FLI1	0	2313	0.773979172	-0.058136674
Tha_Micro_1	FLOT1	0	10211	0.253494108	0.028264482
Tha_Micro_1	FLOT2	0	2319	0.151137298	0.018891669
Tha_Micro_1	FLVCR1	0	28982	0.101329131	0.010491779
Tha_Micro_1	FMN1	0	342184	0.61804604	0.080177135
Tha_Micro_1	FMNL1	0	752	0.269114826	0.035478037
Tha_Micro_1	FMNL2	0	114793	0.768018635	0.07121019
Tha_Micro_1	FMNL3	0	91010	0.820704303	-0.06395667
Tha_Micro_1	FMR1	0	2332	0.165867361	-0.017617866
Tha_Micro_1	FNBP1	0	23048	0.405385037	-0.055053347
Tha_Micro_1	FNBP1L	0	54874	0.42333516	-0.080890903
Tha_Micro_1	FNBP4	0	23360	0.431077007	-0.019156172
Tha_Micro_1	FNDC3A	0	22862	0.51068786	0.005833684
Tha_Micro_1	FNDC3B	0	64778	0.446423678	0.024719418
Tha_Micro_1	FNIP1	0	96459	0.501849822	0.014581792
Tha_Micro_1	FNIP2	0	57600	0.446081118	0.005386281
Tha_Micro_1	FNTA	0	2339	0.202521239	0.006161244
Tha_Micro_1	FNTB	0	2342	0.104617703	0.012173858
Tha_Micro_1	FOCAD	0	54914	0.276582625	-0.02791101
Tha_Micro_1	FOXJ3	0	22887	0.432378734	0.025679657
Tha_Micro_1	FOXK1	0	221937	0.295149356	-0.022205852
Tha_Micro_1	FOXK2	0	3607	0.292271855	0.037849513
Tha_Micro_1	FOXN2	0	3344	0.270416552	-0.043639556
Tha_Micro_1	FOXN3	0	1112	0.982803508	-0.110465445
Tha_Micro_1	FOXO1	0	2308	0.391751165	0.059476905
Tha_Micro_1	FOXO3	0	2309	0.602151274	-0.040053353
Tha_Micro_1	FOXP1	0	27086	0.469854755	-0.066962838
Tha_Micro_1	FOXP2	0	93986	0.828651685	-0.059280556
Tha_Micro_1	FPGS	0	2356	0.102288298	0.013889157
Tha_Micro_1	FPGT	0	8790	0.138668128	-0.007527584
Tha_Micro_1	FRA10AC1	0	118924	0.209577967	-0.036947816
Tha_Micro_1	FRMD4A	0	55691	0.999177857	-0.182137233
Tha_Micro_1	FRMD4B	0	23150	0.600438476	0.03241682
Tha_Micro_1	FRRS1	0	391059	0.134214853	-0.070889414
Tha_Micro_1	FRS2	0	10818	0.29528638	-0.009256214
Tha_Micro_1	FRYL	0	285527	0.591805974	-0.015680335
Tha_Micro_1	FSCN1	0	6624	0.25322006	-0.002534571
Tha_Micro_1	FTCDNL1	0	348751	0.194642368	-0.055153797
Tha_Micro_1	FTH1	0	2495	0.313716087	0.075677185
Tha_Micro_1	FTL	0	2512	0.501986846	0.123639309
Tha_Micro_1	FTO	0	79068	0.543436558	-0.010544938
Tha_Micro_1	FUBP1	0	8880	0.363866813	-0.003642512
Tha_Micro_1	FUBP3	0	8939	0.21862154	0.000890913
Tha_Micro_1	FUCA2	0	2519	0.106673061	-0.001674965
Tha_Micro_1	FUS	0	2521	0.535626199	0.01490843
Tha_Micro_1	FUT10	0	84750	0.182926829	-0.017027191
Tha_Micro_1	FUT8	0	2530	0.305357632	-0.010481561
Tha_Micro_1	FXN	0	2395	0.113250206	-0.031156025
Tha_Micro_1	FXR1	0	8087	0.333927103	-0.038788806
Tha_Micro_1	FYB1	0	2533	0.898807893	-0.122860717
Tha_Micro_1	FYTTD1	0	84248	0.172444505	0.001326104
Tha_Micro_1	G2E3	0	55632	0.177171828	0.011276205
Tha_Micro_1	G3BP1	0	10146	0.211085229	0.024362144
Tha_Micro_1	G3BP2	0	9908	0.191011236	0.021130904
Tha_Micro_1	GAA	0	2548	0.240750891	-0.023973974
Tha_Micro_1	GAB1	0	2549	0.392162236	0.020491906
Tha_Micro_1	GAB2	0	9846	0.846259249	-0.062936821
Tha_Micro_1	GAB3	0	139716	0.441696355	-0.015769096
Tha_Micro_1	GABARAP	0	11337	0.129624555	0.014305214
Tha_Micro_1	GABPA	0	2551	0.119347767	-0.025913435
Tha_Micro_1	GABPB1	0	2553	0.128254316	0.02454713
Tha_Micro_1	GABPB2	0	126626	0.13517402	-0.054829975
Tha_Micro_1	GAK	0	2580	0.549123047	-0.097812244
Tha_Micro_1	GAL3ST4	0	79690	0.212523979	-0.021691879
Tha_Micro_1	GALK2	0	2585	0.235955056	-0.06005258
Tha_Micro_1	GALM	0	130589	0.126541518	-0.002340245
Tha_Micro_1	GALNT1	0	2589	0.434571115	-0.032517867
Tha_Micro_1	GALNT10	0	55568	0.451219512	-0.088586332
Tha_Micro_1	GALNT11	0	63917	0.316182516	0.00272848
Tha_Micro_1	GALNT2	0	2590	0.756988216	-0.084815238
Tha_Micro_1	GALNT7	0	51809	0.263633872	0.009505931
Tha_Micro_1	GANAB	0	23193	0.111948479	0.007497746
Tha_Micro_1	GANC	0	2595	0.275006851	-0.050641419
Tha_Micro_1	GAPVD1	0	26130	0.412784324	-0.031583867
Tha_Micro_1	GAREM1	0	64762	0.502603453	0.01820841
Tha_Micro_1	GARNL3	0	84253	0.412373253	-0.046281334
Tha_Micro_1	GART	0	2618	0.110783776	-0.014834236
Tha_Micro_1	GAS6	0	2621	0.208687312	0.042169194
Tha_Micro_1	GAS7	0	8522	0.205946835	-0.05489798
Tha_Micro_1	GASK1A	0	729085	0.135927651	-0.020137995
Tha_Micro_1	GASK1B	0	51313	0.312688408	-0.014000441
Tha_Micro_1	GATAD1	0	57798	0.316456563	-0.039356042
Tha_Micro_1	GATAD2A	0	54815	0.272608934	-0.006212698
Tha_Micro_1	GATAD2B	0	57459	0.520348041	-0.039173404
Tha_Micro_1	GATM	0	2628	0.177651411	-0.003400734
Tha_Micro_1	GBE1	0	2632	0.337078652	-0.009839128
Tha_Micro_1	GBF1	0	8729	0.364209372	-0.031230886
Tha_Micro_1	GCA	0	25801	0.17333516	0.063797968
Tha_Micro_1	GCC2	0	9648	0.415250754	-0.009791022
Tha_Micro_1	GCFC2	0	6936	0.131405865	0.016465585
Tha_Micro_1	GCLC	0	2729	0.124417649	-0.016539793
Tha_Micro_1	GCN1	0	10985	0.109413538	0.016379739
Tha_Micro_1	GCNT2	0.62049062	2651	0.492326665	-0.174043594
Tha_Micro_1	GDAP1	0	54332	0.19649219	-0.034924769
Tha_Micro_1	GDAP2	0	54834	0.237256783	-0.029816189
Tha_Micro_1	GDI2	0	2665	0.377158126	-0.021449519
Tha_Micro_1	GFM1	0	85476	0.129761579	0.01953495
Tha_Micro_1	GFM2	0	84340	0.107837764	0.002873173
Tha_Micro_1	GFPT1	0	2673	0.167169087	-0.032798994
Tha_Micro_1	GGA1	0	26088	0.143943546	0.0128688
Tha_Micro_1	GGA2	0	23062	0.368457112	-0.045923396
Tha_Micro_1	GGA3	0	23163	0.194847904	-0.000548089
Tha_Micro_1	GGNBP2	0	79893	0.285009592	0.021490911
Tha_Micro_1	GGT7	0	2686	0.218210469	0.010244885
Tha_Micro_1	GIGYF1	0	64599	0.159084681	-0.01977697
Tha_Micro_1	GIGYF2	0	26058	0.491710058	-0.011790744
Tha_Micro_1	GIMAP1	0	170575	0.101329131	0.009921171
Tha_Micro_1	GIMAP4	0	55303	0.19614963	0.01733197
Tha_Micro_1	GIMAP8	0	155038	0.29172376	-0.053604252
Tha_Micro_1	GIT2	0	9815	0.464510825	-0.078144743
Tha_Micro_1	GK	0	2710	0.111674431	0.037457236
Tha_Micro_1	GK5	0	256356	0.100644012	-0.001289376
Tha_Micro_1	GKAP1	0	80318	0.171005755	-0.010242342
Tha_Micro_1	GLB1	0	2720	0.302206084	-0.007527634
Tha_Micro_1	GLCCI1	0	113263	0.408673609	-0.068249467
Tha_Micro_1	GLCE	0	26035	0.390243902	-0.162314633
Tha_Micro_1	GLDN	0	342035	0.404220334	0.014808893
Tha_Micro_1	GLG1	0	2734	0.450123321	-0.009955193
Tha_Micro_1	GLIPR1	0	11010	0.302617155	-0.092257464
Tha_Micro_1	GLIS3	0	169792	0.302480132	0.034437212
Tha_Micro_1	GLMN	0	11146	0.152713072	0.000829535
Tha_Micro_1	GLRX	0	2745	0.166072897	0.00992708
Tha_Micro_1	GLRX3	0	10539	0.156070156	-0.000572079
Tha_Micro_1	GLS	0	2744	0.6287339	-0.022061633
Tha_Micro_1	GLUD1	0	2746	0.188750343	-0.010852832
Tha_Micro_1	GLUL	0	2752	0.251096191	0.078833114
Tha_Micro_1	GLYR1	0	84656	0.256508633	0.014320117
Tha_Micro_1	GMDS	0	2762	0.356673061	-0.023141069
Tha_Micro_1	GMEB1	0	10691	0.119964374	0.003824094
Tha_Micro_1	GMFG	0	9535	0.10448068	0.017635401
Tha_Micro_1	GMIP	0	51291	0.148328309	-0.023685567
Tha_Micro_1	GMPS	0	8833	0.167237599	0.012594942
Tha_Micro_1	GNA12	0	2768	0.233077555	0.033670801
Tha_Micro_1	GNA13	0	10672	0.352836394	0.079193876
Tha_Micro_1	GNA15	0	2769	0.113455741	0.014514065
Tha_Micro_1	GNAI2	0	2771	0.316388052	-0.021998441
Tha_Micro_1	GNAI3	0	2773	0.290833105	-0.000661063
Tha_Micro_1	GNAQ	0	2776	0.90298712	0.111914646
Tha_Micro_1	GNAS	0	2778	0.6494245	0.026416413
Tha_Micro_1	GNB1	0	2782	0.641203069	0.012708539
Tha_Micro_1	GNB4	0	59345	0.67367772	0.051322935
Tha_Micro_1	GNG10	0	2790	0.120923541	0.030141465
Tha_Micro_1	GNG2	0	54331	0.281995067	-0.034669727
Tha_Micro_1	GNG7	0	2788	0.707248561	-0.12314383
Tha_Micro_1	GNL3L	0	54552	0.118936695	-0.021580383
Tha_Micro_1	GNLY	0	10578	0.1287339	-0.025245421
Tha_Micro_1	GNPAT	0	8443	0.151890929	-0.008761145
Tha_Micro_1	GNPTAB	0	79158	0.307961085	0.029084176
Tha_Micro_1	GNS	0	2799	0.132502055	-0.022024058
Tha_Micro_1	GOLGA1	0	2800	0.170526172	-0.002546048
Tha_Micro_1	GOLGA2	0	2801	0.101603179	-0.012476003
Tha_Micro_1	GOLGA3	0	2802	0.17724034	-0.016503991
Tha_Micro_1	GOLGA4	0	2803	0.550356262	0.125000585
Tha_Micro_1	GOLGA5	0	9950	0.118594135	6.96E-05
Tha_Micro_1	GOLGA8A	0	23015	0.175801589	0.01306573
Tha_Micro_1	GOLGB1	0	2804	0.382228008	0.011353478
Tha_Micro_1	GOLIM4	0	27333	0.157303371	-0.009543658
Tha_Micro_1	GOLPH3	0	64083	0.285763223	0.030293748
Tha_Micro_1	GOLPH3L	0	55204	0.144491642	-0.03296476
Tha_Micro_1	GON4L	0	54856	0.312345848	-0.004140263
Tha_Micro_1	GOPC	0	57120	0.221978624	-0.000783678
Tha_Micro_1	GORASP2	0	26003	0.109619074	0.007168839
Tha_Micro_1	GOSR1	0	9527	0.246505892	-0.008233754
Tha_Micro_1	GOSR2	0	9570	0.14051795	-0.02288798
Tha_Micro_1	GPALPP1	0	55425	0.127637709	-0.009144449
Tha_Micro_1	GPAT3	0	84803	0.130241162	-0.002938213
Tha_Micro_1	GPAT4	0	137964	0.112839134	0.017675187
Tha_Micro_1	GPATCH11	0	253635	0.108796931	-0.00995464
Tha_Micro_1	GPATCH2	0	55105	0.297547273	0.027765107
Tha_Micro_1	GPATCH2L	0	55668	0.443683201	-0.00890621
Tha_Micro_1	GPATCH8	0	23131	0.568374897	-0.010303824
Tha_Micro_1	GPBP1	0	65056	0.508221431	-0.02710492
Tha_Micro_1	GPBP1L1	0	60313	0.443340641	-0.028851543
Tha_Micro_1	GPCPD1	0	56261	0.633529734	-0.041712891
Tha_Micro_1	GPD1L	0	23171	0.135653604	-0.021946916
Tha_Micro_1	GPD2	0	2820	0.303781858	0.000621998
Tha_Micro_1	GPHN	0	10243	0.470128802	0.008710336
Tha_Micro_1	GPI	0	2821	0.133529734	-0.018329789
Tha_Micro_1	GPN3	0	51184	0.131200329	-0.037813716
Tha_Micro_1	GPR107	0	57720	0.25678268	-0.007607098
Tha_Micro_1	GPR132	0	29933	0.100986572	0.013977788
Tha_Micro_1	GPR137B	0	7107	0.18614689	0.019085605
Tha_Micro_1	GPR137C	0	283554	0.123869553	0.003537849
Tha_Micro_1	GPR155	0	151556	0.200397369	0.003295577
Tha_Micro_1	GPR160	0	26996	0.109550562	-0.033411736
Tha_Micro_1	GPR183	0	1880	0.16655248	-0.026841104
Tha_Micro_1	GPR34	0	2857	0.472937791	0.05132379
Tha_Micro_1	GPRIN3	0	285513	0.45293231	0.108354609
Tha_Micro_1	GPX4	0	2879	0.104275144	0.006519171
Tha_Micro_1	GRAMD1A	0	57655	0.229240888	0.019075187
Tha_Micro_1	GRAMD1B	0	57476	0.511852562	-0.082143659
Tha_Micro_1	GRB2	0	2885	0.658879145	-0.003135775
Tha_Micro_1	GRID2	0	2895	0.668128254	-0.20516465
Tha_Micro_1	GRIPAP1	0	56850	0.124075089	0.012741282
Tha_Micro_1	GRK2	0	156	0.254384763	0.02553821
Tha_Micro_1	GRK3	0	157	0.60091806	-0.099551386
Tha_Micro_1	GRK5	0	2869	0.327144423	-0.068033468
Tha_Micro_1	GRN	0	2896	0.157166347	0.01245266
Tha_Micro_1	GRSF1	0	2926	0.126473006	-0.005632559
Tha_Micro_1	GSAP	0	54103	0.400931762	-0.029271963
Tha_Micro_1	GSDME	0	1687	0.17189641	-0.038552503
Tha_Micro_1	GSE1	0	23199	0.289736914	-0.052799493
Tha_Micro_1	GSK3B	0	2932	0.620032886	-0.027465481
Tha_Micro_1	GSN	0	2934	0.600781036	-0.004722223
Tha_Micro_1	GSPT1	0	2935	0.204165525	-0.002878171
Tha_Micro_1	GSR	0	2936	0.146409975	-0.029196437
Tha_Micro_1	GSTCD	0	79807	0.123732529	-0.003249558
Tha_Micro_1	GSTM2	0	2946	0.197999452	0.033205962
Tha_Micro_1	GTDC1	0	79712	0.375993423	0.04026754
Tha_Micro_1	GTF2A1	0	2957	0.192381474	-0.011762005
Tha_Micro_1	GTF2B	0	2959	0.178336531	0.024315117
Tha_Micro_1	GTF2E2	0	2961	0.167511647	-0.008262103
Tha_Micro_1	GTF2F2	0	2963	0.269868457	0.01080241
Tha_Micro_1	GTF2H1	0	2965	0.145793368	-0.016601292
Tha_Micro_1	GTF2I	0	2969	0.600506988	-0.049873595
Tha_Micro_1	GTF2IRD1	0	9569	0.150726226	-0.023188827
Tha_Micro_1	GTF2IRD2B	0	389524	0.102082762	-0.009798513
Tha_Micro_1	GTF3A	0	2971	0.103453001	0.009574055
Tha_Micro_1	GTF3C1	0	2975	0.123595506	0.016145097
Tha_Micro_1	GTF3C2	0	2976	0.157166347	-0.008455042
Tha_Micro_1	GTF3C3	0	9330	0.129076459	-0.005066207
Tha_Micro_1	GTPBP10	0	85865	0.177514388	-0.024187468
Tha_Micro_1	GTPBP4	0	23560	0.102151274	0.007755703
Tha_Micro_1	GUCY1A1	0	2982	0.268292683	-0.147673137
Tha_Micro_1	GXYLT1	0	283464	0.158194026	-0.005924613
Tha_Micro_1	GYPC	0	2995	0.176760756	-0.004993357
Tha_Micro_1	H6PD	0	9563	0.111537408	-0.011725949
Tha_Micro_1	HAAO	0	23498	0.106947109	-0.033478739
Tha_Micro_1	HACD2	0	201562	0.152233489	-0.011884045
Tha_Micro_1	HACD3	0	51495	0.102562346	-0.023836598
Tha_Micro_1	HACD4	0	401494	0.192655522	-0.066105668
Tha_Micro_1	HACE1	0	57531	0.244039463	0.018117836
Tha_Micro_1	HACL1	0	26061	0.119758838	-0.008823661
Tha_Micro_1	HADH	0	3033	0.106604549	-0.031537013
Tha_Micro_1	HADHA	0	3030	0.183543437	-0.012021177
Tha_Micro_1	HADHB	0	3032	0.212935051	-0.00583786
Tha_Micro_1	HAGH	0	3029	0.131885448	0.015394825
Tha_Micro_1	HAT1	0	8520	0.121403124	-0.004105724
Tha_Micro_1	HAVCR2	0	84868	0.485201425	-0.002051954
Tha_Micro_1	HBP1	0	26959	0.234447794	0.014678985
Tha_Micro_1	HBS1L	0	10767	0.191559331	-0.01069225
Tha_Micro_1	HCFC2	0	29915	0.112770622	-0.009624266
Tha_Micro_1	HCK	0	3055	0.539462867	0.004846589
Tha_Micro_1	HCLS1	0	3059	0.454508084	-0.042668626
Tha_Micro_1	HDAC1	0	3065	0.101260619	-0.006108964
Tha_Micro_1	HDAC2	0	3066	0.164360099	0.008794766
Tha_Micro_1	HDAC3	0	8841	0.122293779	-0.011932721
Tha_Micro_1	HDAC4	0	9759	0.439572486	0.021762607
Tha_Micro_1	HDAC5	0	10014	0.172650041	-0.050793274
Tha_Micro_1	HDAC7	0	51564	0.157714442	0.015626269
Tha_Micro_1	HDAC8	0	55869	0.528500959	-0.065807932
Tha_Micro_1	HDAC9	0	9734	0.854960263	-0.159096424
Tha_Micro_1	HDGFL3	0	50810	0.139353247	0.065864573
Tha_Micro_1	HDHD2	0	84064	0.150657714	-0.035870467
Tha_Micro_1	HDLBP	0	3069	0.311660729	-0.020705656
Tha_Micro_1	HDX	0	139324	0.121403124	-0.003347451
Tha_Micro_1	HEATR1	0	55127	0.160043848	0.006583416
Tha_Micro_1	HEATR3	0	55027	0.111948479	0.010035406
Tha_Micro_1	HEATR5A	0	25938	0.333721568	-0.034774736
Tha_Micro_1	HEATR5B	0	54497	0.492943272	-0.123319869
Tha_Micro_1	HECA	0	51696	0.328377638	-0.004993801
Tha_Micro_1	HECTD1	0	25831	0.497533571	-0.012272812
Tha_Micro_1	HECTD2	0	143279	0.457865169	-0.105967422
Tha_Micro_1	HECTD4	0	283450	0.384899973	-0.015189014
Tha_Micro_1	HEG1	0	57493	0.12661003	-0.024509385
Tha_Micro_1	HELB	0	92797	0.155727597	0.002523323
Tha_Micro_1	HELQ	0	113510	0.159564264	0.012737284
Tha_Micro_1	HELZ	0	9931	0.59201151	-0.02074195
Tha_Micro_1	HERC1	0	8925	0.639216224	-0.065232482
Tha_Micro_1	HERC2	0	8924	0.44971225	-0.031423427
Tha_Micro_1	HERC3	0	8916	0.472869279	-0.035910291
Tha_Micro_1	HERC4	0	26091	0.61448342	-0.058735669
Tha_Micro_1	HERPUD1	0	9709	0.283091258	0.036417889
Tha_Micro_1	HERPUD2	0	64224	0.17402028	-0.016029564
Tha_Micro_1	HEXA	0	3073	0.327281447	-0.015767771
Tha_Micro_1	HEXB	0	3074	0.136338723	0.022361173
Tha_Micro_1	HEXD	0	284004	0.11304467	-0.005066619
Tha_Micro_1	HGF	0	3082	0.130446698	-0.015812257
Tha_Micro_1	HGSNAT	0	138050	0.310084955	-0.017920212
Tha_Micro_1	HIBADH	0	11112	0.230885174	-0.01197528
Tha_Micro_1	HIBCH	0	26275	0.312003289	-0.009681439
Tha_Micro_1	HIF1A	0	3091	0.373115922	0.138365945
Tha_Micro_1	HIF1AN	0	55662	0.103041929	0.008434154
Tha_Micro_1	HIKESHI	0	51501	0.129419019	-0.000924912
Tha_Micro_1	HIP1	0	3092	0.120375445	-0.013429939
Tha_Micro_1	HIPK1	0	204851	0.182173198	-0.002581517
Tha_Micro_1	HIPK2	0	28996	0.372156755	0.077978689
Tha_Micro_1	HIPK3	0	10114	0.393121403	0.027075635
Tha_Micro_1	HIVEP2	0	3097	0.117223897	0.070440953
Tha_Micro_1	HIVEP3	0	59269	0.712044396	0.039295641
Tha_Micro_1	HK1	0	3098	0.28281721	0.016335105
Tha_Micro_1	HK2	0	3099	0.299260071	-0.057202564
Tha_Micro_1	HLA-A	0	3105	0.144628665	0.013214375
Tha_Micro_1	HLA-B	0	3106	0.16689504	0.022338425
Tha_Micro_1	HLA-C	0	3107	0.127295149	0.018731736
Tha_Micro_1	HLA-DMA	0	3108	0.159564264	0.004131029
Tha_Micro_1	HLA-DMB	0	3109	0.228692793	-0.025949068
Tha_Micro_1	HLA-DPA1	0	3113	0.181488079	8.69E-05
Tha_Micro_1	HLA-DPB1	0	3115	0.209166895	-0.007100233
Tha_Micro_1	HLA-DRA	0	3122	0.264661551	-0.006582782
Tha_Micro_1	HLA-DRB1	0	3123	0.256166073	-0.008708507
Tha_Micro_1	HLA-DRB5	0	3127	0.108385859	0.019149232
Tha_Micro_1	HLA-E	0	3133	0.312003289	0.038157591
Tha_Micro_1	HLCS	0	3141	0.223485887	0.00822166
Tha_Micro_1	HLTF	0	6596	0.198479035	-0.013420025
Tha_Micro_1	HM13	0	81502	0.276240066	0.011228641
Tha_Micro_1	HMBOX1	0	79618	0.453411894	-0.053677367
Tha_Micro_1	HMG20A	0	10363	0.222937791	0.000164
Tha_Micro_1	HMGB1	0	3146	0.473348863	-0.008757391
Tha_Micro_1	HMGN1	0	3150	0.295971499	-0.008780213
Tha_Micro_1	HMGN2	0	3151	0.100506988	0.019267466
Tha_Micro_1	HMGN3	0	9324	0.273157029	0.004667246
Tha_Micro_1	HMGXB3	0	22993	0.132707591	0.022708317
Tha_Micro_1	HMGXB4	0	10042	0.115100027	0.002393145
Tha_Micro_1	HNMT	0	3176	0.306727871	-0.048123974
Tha_Micro_1	HNRNPA1	0	3178	0.179158674	0.002615689
Tha_Micro_1	HNRNPA2B1	0	3181	0.647026583	0.037980192
Tha_Micro_1	HNRNPA3	0	220988	0.486297616	0.016020308
Tha_Micro_1	HNRNPC	0	3183	0.669635517	-0.069107996
Tha_Micro_1	HNRNPD	0	3184	0.412715813	-0.012134456
Tha_Micro_1	HNRNPDL	0	9987	0.519936969	-0.001392236
Tha_Micro_1	HNRNPF	0	3185	0.180254864	0.022554526
Tha_Micro_1	HNRNPH1	0	3187	0.518703754	0.005200626
Tha_Micro_1	HNRNPH3	0	3189	0.309536859	0.029607311
Tha_Micro_1	HNRNPK	0	3190	0.256919704	0.022476368
Tha_Micro_1	HNRNPL	0	3191	0.220882434	0.007825285
Tha_Micro_1	HNRNPLL	0	92906	0.170594683	-0.005100701
Tha_Micro_1	HNRNPM	0	4670	0.428199507	0.037482481
Tha_Micro_1	HNRNPR	0	10236	0.286859414	0.007588957
Tha_Micro_1	HNRNPU	0	3192	0.486777199	0.039261472
Tha_Micro_1	HNRNPUL1	0	11100	0.195395999	-0.011328655
Tha_Micro_1	HNRNPUL2	0	221092	0.12195122	0.007191912
Tha_Micro_1	HOMER1	0	9456	0.102082762	0.004372138
Tha_Micro_1	HOOK2	0	29911	0.10948205	0.001910814
Tha_Micro_1	HOOK3	0	84376	0.403672239	0.00714013
Tha_Micro_1	HP1BP3	0	50809	0.587421211	-0.0376795
Tha_Micro_1	HPCAL1	0	3241	0.167443135	0.01445958
Tha_Micro_1	HPGDS	0	27306	0.33166621	-0.09263419
Tha_Micro_1	HPRT1	0	3251	0.146135928	-0.018881006
Tha_Micro_1	HPS1	0	3257	0.137571938	0.002514144
Tha_Micro_1	HPS3	0.316017316	84343	0.42402028	-0.141623127
Tha_Micro_1	HPS4	0	89781	0.148876404	-0.011221098
Tha_Micro_1	HPS5	0	11234	0.127432173	0.001727609
Tha_Micro_1	HRH2	0	3274	0.222321184	0.095201046
Tha_Micro_1	HS2ST1	0	9653	0.228829816	0.055073803
Tha_Micro_1	HS3ST1	0	9957	0.139695807	0.046911916
Tha_Micro_1	HS3ST4	0	9951	0.852288298	-0.128592047
Tha_Micro_1	HS6ST1	0	9394	0.210811181	-0.02262045
Tha_Micro_1	HSCB	0	150274	0.129144971	-0.010443742
Tha_Micro_1	HSD17B11	0	51170	0.271649767	-0.026427276
Tha_Micro_1	HSD17B4	0	3295	0.225472732	0.002291688
Tha_Micro_1	HSDL2	0	84263	0.109276514	0.003168695
Tha_Micro_1	HSF1	0	3297	0.100301452	-0.008005228
Tha_Micro_1	HSP90AA1	0	3320	0.244793094	0.007219219
Tha_Micro_1	HSP90B1	0	7184	0.188887366	0.008608483
Tha_Micro_1	HSPA1A	0	3303	0.281515484	-0.087007863
Tha_Micro_1	HSPA1B	0	3304	0.10913949	-0.007697389
Tha_Micro_1	HSPA4	0	3308	0.184091532	0.003548579
Tha_Micro_1	HSPA9	0	3313	0.19436832	-0.003793271
Tha_Micro_1	HSPBAP1	0	79663	0.39730063	-0.072807056
Tha_Micro_1	HSPD1	0	3329	0.143806522	0.031950506
Tha_Micro_1	HSPH1	0	10808	0.184502603	0.019431738
Tha_Micro_1	HTRA1	0	5654	0.63873664	0.038290355
Tha_Micro_1	HTT	0	3064	0.376747054	0.004994148
Tha_Micro_1	HUWE1	0	10075	0.401548369	-0.003847873
Tha_Micro_1	HVCN1	0	84329	0.189435462	-0.043724021
Tha_Micro_1	IARS2	0	55699	0.114757468	0.006503763
Tha_Micro_1	IBTK	0	25998	0.365579611	-0.039430948
Tha_Micro_1	ICA1	0	3382	0.191079748	-0.009457894
Tha_Micro_1	ICE1	0	23379	0.243354344	0.017708746
Tha_Micro_1	ICE2	0	79664	0.257536311	-0.021733968
Tha_Micro_1	ID2	0	3398	0.11482598	0.033452567
Tha_Micro_1	IDE	0	3416	0.202247191	-0.007436111
Tha_Micro_1	IDH1	0	3417	0.149904083	0.003371156
Tha_Micro_1	IDH2	0	3418	0.167443135	-0.024570571
Tha_Micro_1	IDS	0	3423	0.289188819	-0.013449264
Tha_Micro_1	IER3	0	8870	0.138188545	0.006550658
Tha_Micro_1	IFFO1	0	25900	0.156481228	0.00318138
Tha_Micro_1	IFI16	0	3428	0.669909564	0.087278627
Tha_Micro_1	IFI44	0	10561	0.218895588	0.00135165
Tha_Micro_1	IFI44L	0	10964	0.361126336	0.005827917
Tha_Micro_1	IFNAR1	0	3454	0.215538504	0.010657344
Tha_Micro_1	IFNAR2	0	3455	0.23252946	0.052250201
Tha_Micro_1	IFNGR1	0	3459	0.751301727	-0.004028405
Tha_Micro_1	IFNGR2	0	3460	0.51212661	0.005734304
Tha_Micro_1	IFRD1	0	3475	0.186283913	0.009419983
Tha_Micro_1	IFT43	0	112752	0.110030145	-0.003666381
Tha_Micro_1	IFT74	0	80173	0.103727049	-0.013376381
Tha_Micro_1	IFT80	0	57560	0.126884078	0.00626091
Tha_Micro_1	IFT88	0	8100	0.125787887	0.002965129
Tha_Micro_1	IGBP1	0	3476	0.127158126	0.016903097
Tha_Micro_1	IGF1	0	3479	0.315428885	-0.010140428
Tha_Micro_1	IGF1R	0	3480	0.260208276	-0.004357872
Tha_Micro_1	IGF2R	0	3482	0.156344204	0.031961824
Tha_Micro_1	IGSF10	0	285313	0.133187175	-0.016964407
Tha_Micro_1	IGSF21	0	84966	0.707043025	-0.065102671
Tha_Micro_1	IGSF6	0	10261	0.254590299	-0.053744879
Tha_Micro_1	IKBIP	0	121457	0.143600987	-0.027138263
Tha_Micro_1	IKBKB	0	3551	0.449232666	-0.043484478
Tha_Micro_1	IKZF1	0	10320	0.743491367	0.023299935
Tha_Micro_1	IKZF2	0	22807	0.144697177	0.060871327
Tha_Micro_1	IL10RA	0	3587	0.280624829	0.035381343
Tha_Micro_1	IL10RB	0	3588	0.167854207	-0.005121053
Tha_Micro_1	IL13RA1	0	3597	0.637366402	-7.68E-05
Tha_Micro_1	IL16	0	3603	0.169155933	0.018307914
Tha_Micro_1	IL17RA	0	23765	0.510413812	-0.060200783
Tha_Micro_1	IL18	0	3606	0.580501507	-0.079433436
Tha_Micro_1	IL1RAP	0	3556	0.374075089	0.044297332
Tha_Micro_1	IL3RA	0	3563	0.156686763	0.033691034
Tha_Micro_1	IL4R	0	3566	0.257947383	0.042004374
Tha_Micro_1	IL6R	0	3570	0.521238696	-0.111610705
Tha_Micro_1	IL6ST	0	3572	0.859002466	-0.035565755
Tha_Micro_1	ILF3	0	3609	0.182652782	0.022988736
Tha_Micro_1	ILK	0	3611	0.113455741	0.030058951
Tha_Micro_1	ILKAP	0	80895	0.204165525	0.02110165
Tha_Micro_1	ILRUN	0	64771	0.232597972	-0.014710719
Tha_Micro_1	IMMP1L	0	196294	0.130720745	0.006138306
Tha_Micro_1	IMMP2L	0	83943	0.694436832	-0.072884244
Tha_Micro_1	IMMT	0	10989	0.207591121	0.004411676
Tha_Micro_1	ING5	0	84289	0.120306933	0.001521509
Tha_Micro_1	INKA2	0	55924	0.118320088	0.057671771
Tha_Micro_1	INO80	0	54617	0.303987394	0.011819313
Tha_Micro_1	INO80D	0	54891	0.26356536	0.008433737
Tha_Micro_1	INPP4A	0	3631	0.500411072	0.013679042
Tha_Micro_1	INPP5B	0	3633	0.24465607	-0.008013189
Tha_Micro_1	INPP5D	0.340548341	3635	0.95005481	-0.129527955
Tha_Micro_1	INPP5F	0	22876	0.226637435	-0.00043229
Tha_Micro_1	INPPL1	0	3636	0.167374623	0.009778117
Tha_Micro_1	INSIG2	0	51141	0.152233489	-0.005414966
Tha_Micro_1	INSR	0	3643	0.238352973	0.031138173
Tha_Micro_1	INSYN2B	0	100131897	0.154220334	0.081028157
Tha_Micro_1	INTS10	0	55174	0.307961085	0.016105742
Tha_Micro_1	INTS3	0	65123	0.15476843	0.001873487
Tha_Micro_1	INTS4	0	92105	0.167854207	-0.005512736
Tha_Micro_1	INTS6	0	26512	0.338174842	-0.024552755
Tha_Micro_1	INTS6L	0	203522	0.219375171	-0.026483708
Tha_Micro_1	INTS8	0	55656	0.17511647	-0.021660096
Tha_Micro_1	INTS9	0	55756	0.138531104	0.000619965
Tha_Micro_1	INVS	0	27130	0.386133187	-0.027223468
Tha_Micro_1	IP6K1	0	9807	0.254179227	0.02783825
Tha_Micro_1	IP6K2	0	51447	0.185941354	-0.020147961
Tha_Micro_1	IPCEF1	0	26034	0.844477939	-0.065963732
Tha_Micro_1	IPMK	0	253430	0.235406961	-0.017174456
Tha_Micro_1	IPO11	0	51194	0.176486709	-2.54E-05
Tha_Micro_1	IPO5	0	3843	0.112359551	-0.005966577
Tha_Micro_1	IPO7	0	10527	0.22752809	-0.02260087
Tha_Micro_1	IPO8	0	10526	0.177377364	-0.023720935
Tha_Micro_1	IPO9	0	55705	0.237736366	-0.030641897
Tha_Micro_1	IQCB1	0	9657	0.285694711	0.000447556
Tha_Micro_1	IQCG	0	84223	0.185941354	-0.009403605
Tha_Micro_1	IQSEC2	0	23096	0.163400932	-0.017469061
Tha_Micro_1	IRAK2	0	3656	0.163400932	0.022452883
Tha_Micro_1	IRAK3	0	11213	0.610441217	-0.040683571
Tha_Micro_1	IRAK4	0	51135	0.204165525	-0.005209704
Tha_Micro_1	IREB2	0	3658	0.359961633	-0.001105158
Tha_Micro_1	IRF2	0	3660	0.336050973	-0.06781849
Tha_Micro_1	IRF2BP2	0	359948	0.204302549	0.019303932
Tha_Micro_1	IRF3	0	3661	0.157029323	-0.012380407
Tha_Micro_1	IRF5	0	3663	0.149150452	-0.0031537
Tha_Micro_1	IRF8	0	3394	0.417511647	-0.060627898
Tha_Micro_1	IRF9	0	10379	0.140175391	0.040101204
Tha_Micro_1	IRS2	0	8660	0.356467525	0.048084954
Tha_Micro_1	IST1	0	9798	0.289873938	-0.042212362
Tha_Micro_1	ITCH	0	83737	0.501507262	0.027923509
Tha_Micro_1	ITFG1	0	81533	0.582282817	-0.069257073
Tha_Micro_1	ITFG2	0	55846	0.168607838	-0.012629642
Tha_Micro_1	ITGA5	0	3678	0.147095095	-0.006115876
Tha_Micro_1	ITGA6	0	3655	0.114757468	0.005777695
Tha_Micro_1	ITGA9	0	3680	0.449301178	-0.005774363
Tha_Micro_1	ITGAL	0	3683	0.153261167	-0.023188656
Tha_Micro_1	ITGAM	0	3684	0.529460126	-0.048123998
Tha_Micro_1	ITGAV	0	3685	0.348588654	0.063001341
Tha_Micro_1	ITGAX	0.46031746	3687	0.635311044	-0.19541362
Tha_Micro_1	ITGB1	0	3688	0.25390518	-0.017073247
Tha_Micro_1	ITGB2	0	3689	0.275280899	-0.018998663
Tha_Micro_1	ITGB3BP	0	23421	0.113113182	-0.001385088
Tha_Micro_1	ITGB5	0	3693	0.480611126	-0.05460022
Tha_Micro_1	ITM2B	0	9445	0.796793642	-0.01379239
Tha_Micro_1	ITPK1	0	3705	0.293573582	-0.031472879
Tha_Micro_1	ITPKB	0	3707	0.365785147	-0.073892815
Tha_Micro_1	ITPR1	0	3708	0.452110167	-0.095846528
Tha_Micro_1	ITPR2	0	3709	0.993628391	-0.084371688
Tha_Micro_1	ITPRID2	0	6744	0.152576048	-0.004141166
Tha_Micro_1	ITPRIPL2	0	162073	0.304124418	0.010055678
Tha_Micro_1	ITSN1	0	6453	0.226705947	-0.003342406
Tha_Micro_1	ITSN2	0	50618	0.619210743	-0.03966518
Tha_Micro_1	IVD	0	3712	0.288435188	0.004050356
Tha_Micro_1	IVNS1ABP	0	10625	0.239449164	0.031199945
Tha_Micro_1	IWS1	0	55677	0.28137846	-0.041219403
Tha_Micro_1	JADE1	0	79960	0.1005755	0.009323612
Tha_Micro_1	JADE2	0	23338	0.152096465	-0.010624805
Tha_Micro_1	JAK1	0	3716	0.567689778	-0.012853182
Tha_Micro_1	JAK2	0.051948052	3717	0.662099205	-0.098508984
Tha_Micro_1	JAM2	0	58494	0.209166895	-0.074328088
Tha_Micro_1	JAM3	0	83700	0.11448342	0.045933944
Tha_Micro_1	JARID2	0	3720	0.443477665	-0.006713336
Tha_Micro_1	JAZF1	0.357142857	221895	0.818237873	-0.333244567
Tha_Micro_1	JDP2	0	122953	0.226020828	0.053209944
Tha_Micro_1	JKAMP	0	51528	0.137914497	-0.004536923
Tha_Micro_1	JMJD1C	0.272727273	221037	0.890106879	-0.114356415
Tha_Micro_1	JMY	0	133746	0.128459852	-0.014854911
Tha_Micro_1	JUNB	0	3726	0.111879967	0.015982473
Tha_Micro_1	JUND	0	3727	0.16298986	0.010130129
Tha_Micro_1	KANSL1	0	284058	0.844546451	-0.054282098
Tha_Micro_1	KANSL1L	0	151050	0.407782954	0.001619865
Tha_Micro_1	KANSL2	0	54934	0.102425322	-0.014288433
Tha_Micro_1	KANSL3	0	55683	0.154014799	-0.025460173
Tha_Micro_1	KANTR	0	102723508	0.301041381	-0.036657567
Tha_Micro_1	KAT2A	0	2648	0.10591943	-0.005380785
Tha_Micro_1	KAT2B	0	8850	0.313579063	-0.026091684
Tha_Micro_1	KAT6A	0	7994	0.599410797	-0.019348216
Tha_Micro_1	KAT6B	0	23522	0.321594958	-0.02888748
Tha_Micro_1	KAT7	0	11143	0.141203069	0.001597133
Tha_Micro_1	KATNBL1	0	79768	0.356124966	-0.053278723
Tha_Micro_1	KBTBD12	0	166348	0.582214305	-0.07738766
Tha_Micro_1	KBTBD2	0	25948	0.192449986	0.001353324
Tha_Micro_1	KCMF1	0	56888	0.328925733	-0.007734604
Tha_Micro_1	KCNC3	0	3748	0.154699918	0.005401776
Tha_Micro_1	KCNIP1	0	30820	0.558372157	-0.17512557
Tha_Micro_1	KCNK13	0	56659	0.498698273	-0.10310842
Tha_Micro_1	KCNK6	0	9424	0.145313785	-0.001115135
Tha_Micro_1	KCNMA1	0	3778	0.67223897	-0.001107625
Tha_Micro_1	KCNMB1	0	3779	0.161756646	0.020589682
Tha_Micro_1	KCNMB4	0	27345	0.157440395	0.004865309
Tha_Micro_1	KCNQ1	0.3001443	3784	0.522951494	-0.161907713
Tha_Micro_1	KCNQ3	0	3786	0.958070704	-0.200750811
Tha_Micro_1	KCTD12	0	115207	0.437859688	0.039213404
Tha_Micro_1	KCTD13	0	253980	0.114414908	-0.012412524
Tha_Micro_1	KCTD20	0	222658	0.166483968	0.016236233
Tha_Micro_1	KCTD3	0	51133	0.113798301	-0.016114225
Tha_Micro_1	KCTD5	0	54442	0.106810085	-0.005320801
Tha_Micro_1	KCTD7	0	154881	0.239791724	0.004608472
Tha_Micro_1	KDM1A	0	23028	0.17155385	0.022261364
Tha_Micro_1	KDM1B	0	221656	0.218347492	-0.036035475
Tha_Micro_1	KDM2A	0	22992	0.644560153	-0.044126259
Tha_Micro_1	KDM2B	0	84678	0.366538778	-0.06646773
Tha_Micro_1	KDM3A	0	55818	0.180323376	-0.054486086
Tha_Micro_1	KDM3B	0	51780	0.387708961	-0.021231447
Tha_Micro_1	KDM4A	0	9682	0.132090984	-0.000547198
Tha_Micro_1	KDM4B	0	23030	0.353932584	-0.005189102
Tha_Micro_1	KDM4C	0	23081	0.568032338	-0.066348983
[truncated: 3,079 more rows]
