# Supplementary material for: Disturbances of paraventricular thalamic nucleus neurons in bipolar disorder revealed by single-nucleus analysis
Source: Nat Commun. 2026 Jan 7;17:1338. doi: 10.1038/s41467-025-68094-5 (PMC12873406; doi:10.1038/s41467-025-68094-5)
Supplement: Supplementary file 6 — Source Data [file 41467_2025_68094_MOESM6_ESM.zip › SourceData/Figure5b_S5a.txt]

celltype.paper	Disease	MP1	MP2	MP3	MP4	MP5	MP6	MP7	MP8	MP9	MP10	MP11	MP12	MP13	MP14	MP15	MP16	MP17	MP18	MP19
Tha_InN_2	Case	0	0	0.244860315874419	0	0	0	0	0	0	0	0	0.201725584887881	0	0	0	0	0	0.0107575415632287	0.0255824673147838
Tha_Astro_3	Case	0	0	0	0.353663432586149	0	0	0	0.221062085999776	0	0	0	0	0	0	0	0	0	0	0
Tha_Astro_2	Case	0	0	0.0116691644570829	0.465172298427568	0	0	0	0.239598068934546	0	0.0191902595214021	0	0	0	0	0	0	0	0	0
Tha_ExN_PVALB_1	Case	0.0082604272634792	0	0.011707592001947	0	0	0.245262905229866	0.0746327907899961	0	0	0	0	0	0	0	0.0156664852652584	0	0	0.024275934702475	0.0434755279919544
Tha_ExN_CALB	Case	0.00665988470668022	0	0.0274308624421986	0	0	0.0859807409917542	0.151113079060677	0	0	0	0	0.015444868151769	0	0	0.116228829631095	0	0	0.101790416008426	0
Tha_ExN_PVALB_1	Case	0.0046727704306545	0	0.0265534335011336	0	0	0.1606093979442	0.0685100925275598	0	0	0.000547691270643802	0	0.0165785715337388	0	0	0.0141740464057785	0	0	0.0194764161588806	0
Tha_Oligo_2	Case	0.0297863682604272	0.337008287396408	0	0	0	0.0399582062577657	0	0.0292466599303918	0.0435777257002566	0.349606083586114	0	0.0208336400712613	0	0	0.0515179999670179	0	0	0.0117505453998344	0
Tha_Astro_3	Case	0	0	0.0227939386952568	0.674640347942456	0	0	0	0.289244414505445	0	0	0	0.0198618943152873	0	0	0	0	0	0	0
Tha_InN_2	Case	0	0	0.304685598637103	0	0	0	0	0	0	0	0	0.230620297707563	0	0	0	0	0	0.00958399157451295	0
Tha_Astro_1	Case	0	0	0.0320357632350869	0.483573101371696	0	0	0	0.295947007971259	0	0.0165781934614089	0	0.0165049544310134	0	0.0943887030843552	0	0	0	0	0
Tha_Micro_1	Case	0.232126144455748	0	0.0338418578437024	0	0	0	0	0	0	0	0	0.0602997688422975	0	0	0.0391991952373885	0	0	0.0357631836304823	0
Tha_Astro_3	Case	0	0.0277496531293359	0	0.414620274339244	0	0	0	0.367755697765802	0	0.0311762723289518	0	0	0	0	0	0	0	0	0
Tha_Micro_2	Case	0.200108511359783	0	0.0188423061650591	0	0	0.0389345419631764	0.0384920756099796	0	0	0	0	0.0216581516217847	0	0	0	0	0	0	0.0627304726785116
Tha_Astro_1	Case	0	0	0.0135905417002907	0.564202074272332	0	0	0	0.205759514988212	0	0	0	0.0156215491983097	0	0	0	0	0	0.015963288949071	0
Tha_Vascular	Case	0	0	0	0	0.0394527321488435	0	0	0.0525429437521051	0	0	0	0	0.11835819644653	0	0.0242005969755438	0	0.339700625558534	0	0
Tha_Astro_1	Case	0	0.0157685528930889	0.0185989317142528	0.550418200066912	0	0	0	0.19645222858426	0	0.0389492753623188	0	0.0226814293496665	0	0	0	0	0	0	0
Tha_Tcell	Case	0.0499423533401153	0.00267184160197997	0.0208085155439419	0	0	0.0269611995933582	0.151586404861514	0.0229370158302459	0.383662537663207	0.021517947421638	0.136472945891784	0.00209808742767115	0	0	0	0	0	0.0224027683743323	0.16355179349648
Tha_Astro_1	Case	0	0	0.0186437638499276	0.438574774171964	0	0	0	0.232502526103065	0	0	0	0.0214299386033363	0	0	0	0	0.0258713136729223	0	0
Tha_Astro_1	Case	0	0	0.0154606822170131	0.336935429909669	0	0.0170422455664746	0	0.186707084315707	0	0.0143031681833502	0	0.0177711685978886	0	0	0	0	0	0	0
Tha_Oligo_3	Case	0	0.284246446919413	0	0	0	0.0211369027448323	0	0	0	0.248915149983148	0	0	0	0	0.0610415739045829	0	0	0.0221545174151809	0
Tha_Astro_1	Case	0	0	0.0177471211364306	0.775744396119103	0	0	0.00436681222707425	0.29842820253733	0	0	0	0.020399299165182	0	0	0	0	0	0	0
Tha_Astro_3	Case	0	0	0.0077943870166135	0.464904650384744	0	0.0171057833502768	0.0369957553363667	0.364151790726395	0	0.0128180822379508	0	0.00895920140166961	0	0	0	0	0	0	0
Tha_Astro_2	Case	0	0.0378839014512319	0.00862698382200366	0.55446637671462	0	0.00950948830904774	0	0.219591332659706	0	0.0425619312436805	0	0.00991622373709855	0	0.0500557413600892	0	0	0	0.0101331527871812	0
Tha_Astro_3	Case	0	0	0	0.510806289729006	0	0	0	0.460974514426855	0	0.0622788169868554	0	0	0	0	0	0	0.0252904378909741	0	0.0486297351659404
Tha_Oligo_1	Case	0	0.512834214572318	0	0	0	0.0369154523890207	0	0.0170764567194341	0	0.346140883046849	0	0.0166448269261915	0	0	0.090948069724105	0	0	0.0219288347250433	0
Tha_Astro_2	Case	0	0.0202966212922339	0.0184131985807426	0.608397457343593	0	0	0	0.22847198832379	0	0.0228029154027637	0	0.0211649170335252	0	0	0	0	0	0	0
Tha_OPC	Case	0	0.0154685566430419	0	0	0.443680858196447	0.0204238676154975	0	0.0580442348714494	0	0	0	0	0	0	0	0	0	0.0217633340856089	0
Tha_Astro_1	Case	0.000657850118684244	0	0.0144743752321664	0.68384074941452	0	0.000684796114311492	0.00148105169939228	0.287605254294375	0	0	0	0.0144952075266126	0	0	0	0	0	0.000729707364778509	0
Tha_Oligo_1	Case	0	0.390426369670379	0	0	0	0.0390827967920478	0	0.0243965420455822	0	0.290792467138524	0	0.011116182511521	0	0	0.035059944919936	0	0	0	0
Tha_Micro_2	Case	0.254852492370295	0	0.0350843484609769	0	0	0.0358070710493618	0	0.0284719883237903	0	0	0	0.0589967461240596	0	0	0.0209106350698396	0	0	0.0190777100729708	0
Tha_Astro_1	Case	0	0	0.0185797179418207	0.640983606557377	0.0164054642976869	0	0	0.255316043561244	0	0	0	0.0213563215006111	0	0	0	0	0	0	0
Tha_ExN_PVALB_2	Case	0.000637504238724995	0	0	0	0	0.0291779622726759	0.102192567258069	0	0	0	0	0	0	0	0.194750902884282	0	0	0.168231399984955	0
Tha_Vascular	Case	0	0	0	0	0	0.0884022365299898	0	0.014134950039295	0	0	0	0	0.00697703654039561	0	0.0712907534754861	0.600645004259462	0	0.0224253366433461	0
Tha_Tcell	Case	0.0809901661580197	0	0.0362051518528481	0	0	0.0973257652773071	0.0826487922557791	0	0.641781051221962	0	0.199331997327989	0.0210176828280746	0.0274052966811934	0.0486064659977703	0.0200036280281667	0	0	0	0.227392725444184
Tha_Astro_1	Case	0	0.0279371507856152	0.0189960163445158	0.42214787554366	0	0	0	0.113798136297294	0	0.0048028311425683	0	0.0218348326683255	0	0	0	0	0	0	0
Tha_Vascular	Case	0	0.0117467281658979	0	0	0	0.0625423585225348	0	0.0140675872908949	0	0	0	0	0.57381411330875	0.10048309178744	0.0366265934464618	0.13514664719484	0.0912421805183199	0.024757391108102	0
Tha_OPC	Case	0.00357409291285182	0.0292027599655005	0.00998475707387059	0	0.35375460945357	0.0193084265220829	0	0.0332098349612664	0	0	0	0	0	0	0.00434538828146902	0	0	0.0245392311743022	0.0110417365068722
Tha_Micro_2	Case	0.162753475754493	0	0.0149931470878325	0	0	0.037204902293008	0	0	0	0	0	0.0344675274959879	0	0	0.0193027589505104	0	0	0	0.0490487763995977
Tha_OPC	Case	0	0.0215341058236772	0.0168953105586084	0.0441284710605554	0.272439658062353	0.0195272788885124	0	0.0317503087459302	0	0	0	0.0097100958494678	0	0	0.00463398143109217	0	0	0.0292635221545174	0
Tha_Micro_1	Case	0.199396405561207	0	0.0176190293202168	0.0638006022080964	0	0	0.0291171710385684	0.0330751094644661	0	0	0	0.0202520649597314	0	0	0	0	0	0	0.0399555816292323
Tha_Micro_1	Case	0.213875890132248	0	0	0	0	0.0478933694792726	0	0.0632087122487931	0	0	0	0	0	0	0.0320420851267336	0	0	0.0146167155645829	0.060719074756956
Tha_InN_1	Case	0	0	0.233870038043269	0	0	0	0	0	0	0	0	0.218650156804429	0	0	0	0	0	0	0.00268186389540725
Tha_OPC	Case	0	0.024252821839727	0	0	0.342084311096212	0.0460154749802327	0	0.0328393398450657	0	0	0	0	0	0	0	0	0	0.0423531181825021	0
Tha_Astro_1	Case	0	0	0.0157681025759264	0.493609902977584	0	0	0	0.20829684517795	0	0	0	0.0181245306909701	0	0	0	0	0	0	0
Tha_ExN_PVALB_2	Case	0	0	0.0255735311070976	0	0	0.00576781881847965	0.041194613247015	0	0	0.0109748904617458	0	0.0138252918918123	0	0	0.116022691667079	0	0	0.182321522605883	0.0544544083137781
Tha_InN_2	Case	0	0	0.273187821030114	0.00160588825694208	0	0	0	0	0	0	0	0.274017579764131	0	0	0.00672834314550042	0	0	0.00467915444218758	0
Tha_Micro_1	Case	0.27008477449983	0	0.0190664668434334	0	0.0524011062688569	0.0353128882864566	0	0.0334231503312001	0	0	0	0.0219158114813234	0	0	0.0245469087550916	0	0	0.0223952456179944	0.0524011062688569
Tha_ExN_PVALB_2	Case	0	0	0.0113681486889803	0	0	0.081236586467864	0.100146578312517	0	0	0.00813110886417256	0	0	0	0	0.282301818961395	0	0	0.192906040773339	0.0027866242038217
Tha_Oligo_2	Case	0	0.302996212547343	0	0	0	0.0396193380774879	0	0.0329291568429325	0	0.344381951466127	0	0.0110720122498859	0	0	0.0416233776942232	0	0	0	0
Tha_Micro_2	Case	0.0905391658189216	0	0.0381393382776775	0	0	0.039181633344629	0.0452102482670168	0	0	0	0	0.0220409605559564	0	0	0	0	0	0.0194764161588806	0
Tha_Astro_3	Case	0	0.0232497093786328	0.0163253019764568	0.488758782201405	0	0.00875409465717836	0	0.24148422588975	0	0	0	0.0370220409605559	0	0	0.0204488860304425	0	0.0277033065236819	0	0
Tha_InN_1	Case	0	0	0.234728253211902	0.011943793911007	0	0	0	0	0	0	0	0.239159881623699	0	0	0.00652220518148383	0	0	0	0
Tha_OPC	Case	0	0.0286965162935463	0	0	0.263786456587328	0.020007342143906	0	0.0598068934545862	0.0559089387345162	0	0	0	0	0	0.0225762298190934	0	0	0.0419167983149026	0
Tha_Astro_1	Case	0	0	0.0180545414953439	0.678487788558046	0	0	0	0.197372852812395	0	0	0	0.0207526612582635	0	0	0	0	0	0	0
Tha_Astro_2	Case	0	0	0.017510151276435	0.685212445633991	0	0	0	0.173279443134613	0	0	0	0.0201269158850984	0	0	0	0	0	0	0
Tha_Oligo_3	Case	0	0.403579330258372	0	0	0	0.0363506720885576	0	0.0301897384079937	0	0.316955257836198	0	0	0	0	0.0495225844753376	0	0	0	0
Tha_Astro_3	Case	0.00317395727365211	0	0.0139107712408254	0.358949481431917	0	0	0	0.319142247670372	0	0.0278058645096056	0	0.0159896347119363	0	0	0	0	0	0.0196043030166253	0.00980556486758299
Tha_Astro_3	Case	0	0	0	0.466175978588157	0	0	0	0.422443022341978	0	0.0278690596562184	0	0	0	0	0	0	0	0.0181524110434063	0
Tha_Micro_2	Case	0.223479145473042	0	0.0314593500621245	0	0	0.0384403592002711	0	0.0551476366902436	0	0	0	0.0361607208586698	0	0	0.0202509935849866	0	0	0.0184758895659369	0.0626257123700972
Tha_OPC	Case	0	0.0306183672704091	0.035039516325302	0	0.397020616828696	0.018870721789224	0	0.0629953968788594	0	0.00346520053926525	0	0.0101517984658196	0	0	0.0140833457016112	0	0	0.0485669149176258	0.0503687562856185
Tha_InN_2	Case	0	0	0.118933251354571	0.0742054198728672	0	0	0	0	0	0	0	0.100855430733668	0	0	0.00850112963604277	0	0	0.00775596178439786	0
Tha_Vascular	Case	0	0	0	0	0	0.0734002597989382	0	0.024677220163916	0	0	0	0	0.0879986590680523	0	0.0932485694025297	0.441310697334794	0	0.0599037087188746	0
Tha_OPC	Case	0	0.0259496756290546	0.00903047304307725	0	0.232819309420047	0.0282178357618886	0	0.0588413607275177	0.0748800357103002	0	0	0	0.0295424069728462	0.0836492010405054	0	0	0	0.0572632212442639	0.051081126382836
Tha_Oligo_3	Case	0	0.383629579630255	0	0	0	0.0301522082909748	0	0.0289098461883912	0	0.312657987866532	0	0	0	0	0.0330892659839377	0	0	0.0108177236139322	0
Tha_Vascular	Case	0	0	0	0	0.055585819644653	0.0219628939342595	0	0	0	0	0	0	0.2108615487764	0	0.0256518082422204	0	0.502167113494191	0.00644700218159933	0
Tha_Micro_2	Case	0.207012546625975	0	0.0345463628328786	0	0	0	0	0.0605591108117212	0	0	0	0.0397090652100296	0	0	0.0242253335312258	0	0	0.0221018581208154	0
Tha_Vascular	Case	0.00840963038318077	0	0	0	0.0259805564867583	0.0676395007342144	0	0.00696081733468057	0	0.00653016514998317	0	0.0153786127593163	0	0	0.102945299229869	0.502160155774614	0.0654825737265415	0.0420221169036334	0
Tha_Astro_3	Case	0.018148524923703	0	0	0.440281030444965	0	0	0	0.395711238351858	0	0	0	0	0	0	0	0	0	0	0
Tha_Micro_1	Case	0.197063411325873	0	0.0191433219331617	0	0	0	0	0.0253283933984506	0	0	0	0.0438463463831917	0.0945357023131076	0	0.0246458549778196	0	0	0.0224855186940495	0
Tha_Micro_1	Case	0.362712783994574	0.0252465594180072	0.0185156720337137	0	0	0.0524610301592681	0.0515467065685407	0.0597844392051196	0	0.00341253791708795	0	0.0437506441496488	0	0	0.0432807269249164	0	0.00723860589812331	0.0189648687279019	0.063945692256118
Tha_Oligo_3	Case	0	0.243634454569318	0	0	0	0.0177411611882977	0	0	0	0.251769464105157	0	0	0	0	0.0449793037484127	0	0	0.0221319491461671	0
Tha_Astro_3	Case	0	0	0	0.478454332552693	0	0	0	0.465465364320198	0	0.0237192450286484	0	0	0	0.0836863619472316	0	0	0	0	0
Tha_Astro_2	Case	0.00117327907765341	0.0048655641804477	0	0.359518233522917	0	0	0	0.158964859099585	0	0.00364425345466801	0	0	0	0	0.00142647471099455	0	0.0038650580875782	0	0
Tha_Vascular	Case	0.00341810783316376	0	0	0	0	0.0580947136563876	0	0	0	0.0053083923154702	0	0	0.670403117666778	0.109661835748792	0.0244232259766817	0.0153340635268346	0.107238605898123	0.021274354923644	0
Tha_Vascular	Case	0.011990505256019	0	0	0	0	0.0600149666779622	0	0.0110699449870888	0	0	0	0	0	0	0.0521199228219462	0.72289156626506	0	0.0412773640261792	0
Tha_Vascular	Case	0	0	0.00747415747607882	0	0.00815035199463632	0.0462202078391506	0	0.0347030425508027	0	0.00409715200539262	0	0.00859111588804307	0	0	0.0358597602203202	0.349215041986126	0	0.0327164673136238	0
Tha_Astro_3	Case	0.00461173279077653	0	0.00435512175127128	0.568484442957511	0.0351575595038551	0.0150655145148537	0.0325831373866309	0.420242505894241	0	0.00716211661611055	0	0.00500596298532074	0	0	0	0	0	0	0.0142474019443514
Tha_ExIn	Case	0	0	0.0172283492807644	0	0	0.127527391844573	0.0555318044401014	0.0239474570562479	0	0.000263313110886454	0	0	0	0	0.0121786309140982	0	0.000558534405719402	0.0111111111111111	0
Tha_Astro_1	Case	0	0	0.0199887279201731	0.355804616928739	0.0101617499161918	0.00342398057155768	0	0.110149320758954	0	0	0	0.00357042948217734	0	0	0	0	0	0.00364853682389232	0
Tha_ExN_PVALB_2	Case	0	0	0	0	0	0.06979272562973	0.075961156747183	0	0	0	0	0	0	0	0.265480961097643	0	0	0.143925374257128	0
Tha_ExIn	Case	0	0	0.0158705760288975	0	0	0.05574381565571	0.0574709133661099	0	0	0	0	0	0	0	0	0	0	0.0389377868050854	0
Tha_ExN_PVALB_1	Case	0.00150559511698878	0	0.0221470750233768	0	0	0.130796057833503	0.0430115735792592	0.0101380936342202	0	0.00951086956521741	0	0	0	0	0.0898514157555369	0	0	0.0527947039795381	0.00232567884679857
Tha_Astro_1	Case	0	0.0194810064874189	0.0180289231321011	0.506356641017063	0	0	0	0.255080273941844	0	0.00207490731378501	0	0.0207232144171734	0	0	0	0	0	0.010155721056195	0
Tha_OPC	Case	0	0.00200622492218849	0.00137058243348831	0	0.272586322494133	0.0188283632666892	0.0194063578343054	0.0319074884921972	0	0	0	0.00157540599832151	0	0	0.0104800540906017	0	0	0.0415030467163169	0
Tha_Oligo_3	Case	0.0117395727365208	0.25539055761803	0	0	0	0.0330749463458715	0.0264299019757535	0	0	0.248936215032019	0	0.0127431204817503	0	0	0.0285459852570128	0	0	0	0
Tha_Astro_1	Case	0	0	0.0178175716353483	0.758815657410505	0	0	0	0.168463006624004	0	0	0	0.0204802779781799	0	0	0	0	0	0	0
Tha_ExN_PVALB_2	Case	0.00174296371651406	0	0.00329195967669627	0	0	0.066347565796905	0.17894768986472	0	0	0	0	0	0	0	0.254135127558172	0	0	0.237267734898067	0.0569057995306739
Tha_Astro_3	Case	0	0	0	0.497457343593175	0	0	0	0.424912989783316	0	0	0	0	0	0	0	0	0	0	0
Tha_Astro_1	Case	0	0	0.0109006135597997	0.408564737370358	0	0	0	0.189772089367913	0	0	0	0.012529630883847	0	0	0	0	0	0	0
Tha_OPC	Case	0	0.0599148760640492	0.019617261653153	0	0.265483573583641	0.0200355811589292	0	0.0535982934770405	0	0	0	0.0129271632385636	0	0.0652545522110739	0.0388034103464767	0	0	0.0665839163469495	0.0122569560844787
Tha_InN_1	Case	0.00516107154967782	0	0.274340647376039	0.0254600200736033	0	0	0	0	0	0	0	0.218628071673611	0	0	0.0101749699038572	0	0	0.020695102685624	0
Tha_ExN_PVALB_1	Case	0.0095286537809427	0	0.0294803315016203	0	0	0.164103976053315	0.0432864079152289	0	0	0.0138502696326256	0	0	0	0	0.0474612048351721	0	0	0.0522229744978561	0.00731226952732145
Tha_InN_1	Case	0	0	0.241991059191228	0.0446303111408498	0	0	0	0	0	0	0	0.206532781695844	0	0	0.0146687775194182	0	0	0.0291732490784623	0.00238853503184711
Tha_Astro_3	Case	0	0.0162091723853451	0	0.355603880896621	0	0	0	0.441259683395082	0	0.030144084934277	0	0	0	0	0	0	0	0	0
Tha_Vascular	Case	0.0185147507629705	0	0.00366342594371649	0	0.0691837076768353	0.0324819270303852	0	0.0434938812170204	0	0.00602460397708127	0	0.0042108982758875	0.170822158900436	0	0.00471643661669885	0.0174029451137885	0.417672028596962	0.00430301662529153	0
Tha_Oligo_3	Case	0	0.312024224697191	0	0	0	0.0229159606912911	0	0.0298978331649264	0.0452795446936726	0.30269421975059	0	0.0119480557723171	0	0	0.0370553604116163	0	0	0	0
Tha_InN_2	Case	0	0	0.265342197287015	0.0370692539310806	0	0	0.00070235441414479	0	0	0	0	0.243834567646756	0	0	0.00037929385379043	0	0	0.0117430226434966	0.0420717398592021
Tha_Astro_3	Case	0.00724991522550011	0.0185341433232085	0	0.617196386751422	0	0	0	0.476860895924554	0	0	0	0	0	0	0	0	0	0	0
Tha_Micro_2	Case	0.108402848423194	0	0	0	0	0.0178258782333672	0	0.0283484899517233	0	0	0	0	0	0	0	0	0	0	0.0529039557492458
Tha_Micro_1	Case	0.300128857239742	0	0.0352380586404335	0	0	0.0520798034564555	0.0420038476807035	0.0421017177500842	0	0	0	0.0405041299194628	0	0	0.0226834215603819	0	0	0.020695102685624	0
Tha_ExN_PVALB_2	Case	0	0	0.0180993736310188	0	0	0.0406994804021236	0.0990472409686384	0	0	0	0	0	0	0	0.217714672075727	0	0	0.182095839915745	0.0465135769359705
Tha_OPC	Case	0	0.0149341883226459	0	0	0.256474187060007	0.0387651078730374	0	0.0329852924665993	0	0	0	0	0	0	0	0	0	0.0189423004588881	0
Tha_Oligo_2	Case	0	0.3827202159973	0	0	0	0.0206074212131481	0	0	0	0.247493259184361	0	0	0	0	0.0461584129025875	0	0	0	0
Tha_Oligo_3	Case	0	0.355795552555593	0	0	0	0.0310770360329832	0	0	0	0.245133973710819	0	0.0162031243098396	0	0	0.0425386302544567	0	0	0	0
Tha_Oligo_3	Case	0	0.311461731728353	0	0	0	0.0416807861741783	0	0.0270798248568541	0	0.33243806875632	0	0	0	0	0.0596645723049523	0	0	0.0181448882870684	0
Tha_Oligo_3	Case	0	0.297924400944988	0	0	0	0.0153761436801084	0	0	0	0.228355662285136	0	0.0160338049735714	0	0	0.0595903626379063	0	0	0	0
Tha_OPC	Case	0.00276025771447952	0.0038155773052837	0.0277190690286797	0	0.364209688233322	0.03118293233932	0	0.0326147973503985	0	0	0	0.0179257645136118	0	0	0.0200778376952127	0	0	0.0400662002557737	0.00852748910492795
Tha_Astro_2	Case	0	0.0168560392995087	0.00575772713881306	0.191067246570759	0	0.00634671862645431	0	0.137622094981475	0	0.0189374789349511	0	0.00661817753500493	0	0	0.00741272118603542	0	0.0200848972296693	0	0
Tha_Oligo_2	Case	0	0.498575017812277	0	0	0	0.025930475545013	0.0411182703759123	0.0326821600987987	0	0.631919868554095	0	0	0	0	0.0756278962383944	0	0	0.0105694726547807	0
Tha_Vascular	Case	0	0	0	0	0	0	0	0.0250252610306501	0	0	0	0	0.0934042909822327	0	0.0183792608717163	0	0.380495978552279	0	0
Tha_OPC	Case	0	0.0322027224659692	0.00733325647824357	0	0.352916526986255	0.0183200609962725	0	0.0321657123610644	0	0	0	0	0	0	0	0	0	0.0281351087038291	0
Tha_Oligo_3	Case	0	0.254471819102261	0	0	0	0	0.0448438024857238	0	0	0.153543141220088	0	0.0144804841060675	0	0	0.0324378700176454	0	0	0	0
Tha_Vascular	Case	0	0	0	0	0	0.0351928724726082	0	0.0224093409677781	0	0	0	0	0	0	0.0658322201883277	0.769958622368261	0.0445933869526363	0.0450462649514782	0
Tha_Astro_1	Case	0.00491692099016616	0	0.0345207444696358	0.628839076614252	0	0	0	0.177512069159088	0	0	0	0.0205980653425404	0.0151902447200805	0	0	0	0	0	0
Tha_Micro_2	Case	0.179884706680231	0	0.0161203550705146	0	0	0	0.0384310013130974	0.0565173459077131	0	0	0	0.0185294247559593	0.0527363392557828	0	0.0207539702171869	0	0	0.0189347777025503	0.0527363392557828
Tha_Astro_2	Case	0	0.00418119773502834	0.00142822375078455	0.408631649381064	0	0	0	0.135320534411137	0	0.00234875294910686	0	0.00164166139077426	0	0	0	0	0.004982126899017	0	0
Tha_ExN_PVALB_1	Case	0.0093455408613089	0	0.0331245436729047	0	0	0.151184626680221	0.114300546614957	0	0	0	0.0656646626586507	0.00511638863940866	0	0	0.0902554461650094	0	0	0.0823440908748966	0
Tha_Astro_2	Case	0	0.0138373270334121	0.00472658801829151	0.615891602542656	0.0154626215219578	0.00521009827177232	0	0.197294262939261	0	0.00777300303336703	0	0.00543294218112755	0	0	0	0	0	0.0055517941773866	0
Tha_Oligo_1	Case	0.00482197355035607	0.448128773390333	0.00455366406640278	0	0	0.0300180729696148	0	0	0	0.26326044826424	0	0.00523417600376919	0	0	0.0451277230825047	0	0	0	0
Tha_OPC	Case	0	0.0253309333633329	0.0145576349127055	0	0.252283774723433	0.0204026883542302	0	0.0328056584708656	0	0	0	0	0	0	0	0	0	0.0217407658165952	0
Tha_Astro_2	Case	0	0.0223122210972363	0.00762146306472478	0.17694881231181	0	0	0	0.205209385876277	0	0.0125337040781934	0	0.00876043522431136	0.0249329534026148	0	0	0	0.0828865058087578	0	0
Tha_InN_1	Case	0	0	0.212350612919341	0.0542990966878555	0	0	0.0194827007054081	0	0	0	0	0.183490628542823	0	0	0.0384818351226108	0	0	0.0302414804784473	0
Tha_OPC	Case	0	0.0380338995762552	0.0129052504835466	0	0.383401776734831	0.019442561843443	0	0.0302458740316605	0	0.00506614425345464	0	0.00354098264108715	0	0	0.0358515147017596	0	0	0.0418867072895509	0
Tha_InN_2	Case	0	0	0.241299363383673	0	0	0	0	0	0	0	0	0.215609770461874	0	0	0	0	0	0	0.00232567884679857
Tha_Oligo_2	Case	0	0.450294371320359	0.00125529979889583	0	0	0.0393510674347679	0.0329343145937032	0.00220051644773778	0	0.342170121334681	0	0.00144289521341601	0	0	0.0640676792163459	0	0	0	0
Tha_Tcell	Case	0.0620074601559851	0	0.0160627137532183	0	0	0.089567095899695	0.128759886401808	0.0319860783653306	0.735883271956255	0	0	0	0	0	0.0220814987054536	0	0	0.0165726322124427	0.128834227287965
Tha_Astro_3	Case	0	0.00429369632879584	0.0130141285273284	0.304817664770826	0	0	0	0.457022566520714	0	0.0370323559150657	0	0	0	0.0170196952805648	0	0	0	0	0
Tha_Astro_3	Case	0	0	0.0128219908030076	0.511241217798595	0	0	0	0.496205231840126	0	0.0268158072126727	0	0.0109836717266155	0	0	0	0	0	0	0
Tha_Oligo_3	Case	0	0.3176022799715	0	0	0	0.0200214616514176	0.0325373316639692	0	0	0.234190680822379	0	0	0	0	0.0768564785039331	0	0.047609472743521	0.0160309937561123	0
Tha_OPC	Case	0	0.0385495181310234	0.00380432694155175	0	0.350046094535702	0.0145148537219022	0	0.0552262265633772	0	0.00625631951466132	0	0	0	0	0.030030178597932	0	0	0.0486120514556534	0
Tha_ExN_PVALB_1	Case	0.0237300779925398	0	0.0094787943998258	0	0	0.168142155201627	0.0670137722539469	0	0	0	0	0	0	0	0.0213476475535547	0	0	0.0178063642518619	0.0318261816962789
Tha_Oligo_3	Case	0	0.364589192635092	0	0	0	0.0165974810798599	0	0.0263949702481194	0	0.304737529491068	0	0.0173073808507193	0	0	0.0239449859001633	0	0	0	0
Tha_OPC	Case	0	0.0212622342220722	0.00836439559876523	0	0.344137613141133	0.0327854964418841	0	0.0619175929044572	0.0669847115277313	0	0	0.00480719680796238	0	0	0.00538432362011243	0.0414689059267372	0	0.0482735274204469	0
Tha_OPC	Case	0	0.0252934338320771	0	0	0.371794334562521	0.0206638992431945	0	0.0210845402492422	0	0	0.0627254509018036	0	0	0	0	0	0	0.0358233656811856	0
Tha_OPC	Case	0	0.0195653804327446	0	0	0.131180858196447	0.0147337060883317	0	0.0234310093185135	0	0	0	0	0	0	0	0	0	0	0
Tha_Oligo_3	Case	0	0.27622154723066	0	0	0	0.0330820060996272	0	0	0	0.0876411358274352	0	0	0	0	0.0386384999752635	0	0	0	0
Tha_Astro_1	Case	0	0.00660929238384522	0.0181378011758829	0.44101706256273	0	0	0	0.192388009430785	0	0	0	0.0208483634918064	0	0	0	0	0	0	0
Tha_Astro_3	Case	0.0125669718548661	0	0.0118677067722143	0.604115088658414	0	0	0	0.257179746266981	0	0.0195167677789012	0	0.0136412491349991	0.0503687562856185	0	0	0	0	0	0
Tha_Oligo_2	Case	0	0.489931375857802	0	0	0	0.0376849655484016	0	0.0172448635904345	0	0.311309824738793	0	0	0	0	0.0631276901004304	0	0	0	0
Tha_InN_2	Case	0	0	0.275525496676017	0	0	0	0	0	0	0	0	0.198854517881594	0	0	0	0	0	0.0118633867449033	0
Tha_Tcell	Case	0.0231603933536793	0.0251528105898676	0.0202769345066544	0	0	0.0560191460521857	0.102849115949553	0	0.360283450507756	0	0.163593854375418	0.00157540599832151	0.0396413007039893	0.0703084355258269	0.00352908194396351	0.00651089205306077	0	0.00321973971263068	0.15165102246061
Tha_Astro_3	Case	0	0	0	0.363231850117096	0	0	0	0.332513753227798	0	0	0	0	0.0323290311766677	0	0.0187338181698247	0	0	0	0.0576391216895743
Tha_Astro_2	Case	0	0.0157591780102748	0.0166006993813165	0.656707929073269	0.0352204156889038	0	0	0.266958571909734	0	0.0177051735760027	0	0.0190815530263991	0	0	0	0	0	0	0
Tha_Vascular	Case	0	0	0	0	0.0565286624203821	0.0717200384050605	0	0.0302907825305939	0.0494643454971543	0	0	0	0	0	0.0146193044080543	0.422538639406109	0	0.0133378469871361	0
Tha_Oligo_2	Case	0	0.570236622042224	0	0	0	0.0250480063255394	0.0215897639478425	0.0327495228471988	0	0.470277216043141	0	0.0204066608754546	0	0	0.0633750556572503	0	0	0	0
Tha_Oligo_1	Case	0	0.451644354445569	0	0	0	0.0201485372190218	0.0181085290255596	0.000920624228135214	0	0.247451129086619	0	0	0	0	0.055055327429542	0	0	0	0
Tha_Astro_2	Case	0	0.0222184722690967	0.0174204870050853	0.572967547674808	0	0	0	0.154474009206242	0	0.0166413886080216	0	0.020023851941283	0	0.08743961352657	0	0	0	0	0
Tha_Astro_1	Case	0	0	0.0186437638499276	0.573636667781867	0.0191082802547771	0	0	0.267070843157068	0	0	0	0.0214299386033363	0	0.0905982905982906	0	0	0	0	0
Tha_InN_2	Case	0	0	0.205946022108647	0.0411174305787889	0	0	0	0	0	0	0	0.168104654073234	0	0	0	0	0	0.0136462799969909	0.012843613811599
Tha_Astro_3	Case	0	0	0.0137634656521795	0.413282034125125	0	0	0	0.331289996631863	0	0.0245091843613077	0	0.0158203153756681	0	0	0	0	0	0	0
Tha_OPC	Case	0	0.0263152960587992	0.0168632876045549	0	0.161666107945022	0.0202614932791144	0	0.0318513528685304	0	0	0	0	0	0	0.0411616286548261	0	0.0093833780160858	0.0705709772060483	0
Tha_Astro_3	Case	0	0.0108279896501293	0.0149483149521578	0.604449648711944	0	0	0	0.30153811608847	0	0.0243301314459049	0	0.0171822317760862	0	0	0	0	0	0	0
Tha_Oligo_1	Case	0	0.403373082836465	0	0	0	0.0387721676267931	0	0	0	0.276067997977755	0	0.00710405041299189	0	0	0.0518065931166412	0	0	0.00725945986609489	0
Tha_ExN_PVALB_2	Case	0.0152187182095626	0	0.0178367854077803	0	0	0.0471662148424263	0.0843588725684795	0	0	0.00359159083249072	0	0.0156657194599449	0	0	0.222464090766668	0	0	0.138238170465659	0
Tha_Astro_2	Case	0	0.0521993475081561	0.0159922632543007	0.371629307460689	0	0	0	0.230066240035927	0	0.0390967307044152	0	0.0183821905505087	0	0	0	0	0	0	0
Tha_ExN_PVALB_1	Case	0.0250525601898949	0	0.0318564346923875	0	0	0.217172145035581	0.0794576602436864	0	0	0	0	0	0	0	0.0700539256913867	0	0	0.0509741969457609	0.0657266174991619
Tha_Astro_1	Case	0	0	0.0174845329131922	0.415155570424891	0	0	0	0.349354440327832	0	0	0	0.0200974690440083	0	0	0	0	0	0	0
Tha_Oligo_1	Case	0.000969820278060363	0.416404169947876	0	0	0	0.0149031401784706	0.00218340611353707	0.0016054788368699	0	0.242585102797439	0	0.0144878458163401	0	0	0.0813173040452514	0	0	0.02089069435041	0
Tha_Oligo_2	Case	0	0.530618367270409	0	0	0	0.0358141308031176	0.00557302959049688	0.0264960143707197	0	0.401879002359285	0	0	0	0	0.0601757944557133	0	0	0	0
Tha_Astro_3	Case	0.00337063411325877	0	0	0.371997323519572	0	0	0	0.47357134837768	0	0.00523466464442202	0	0	0	0	0	0	0.0111036639857015	0	0
Tha_Astro_2	Case	0	0.00721865976675296	0.0188038786201949	0.612646370023419	0	0	0	0.238486583585944	0	0.00811004381530167	0	0.0216139813601496	0	0	0	0	0.0172028596961573	0	0
Tha_Vascular	Case	0	0	0	0	0	0.0918826951315939	0	0	0	0	0	0	0	0	0.0805422253005491	0.388828039430449	0	0.0324080343037689	0
Tha_ExN_PVALB_1	Case	0.00604950830790096	0	0.0262844406870845	0	0	0.222629334688806	0.0974440406754817	0	0	0.0150720424671386	0	0	0	0	0.0441959794851499	0	0	0.00750771082524637	0
Tha_Tcell	Case	0.0589081044421838	0	0.0164405846110492	0	0	0.0820766971648029	0.126698628882035	0	0.562967302756389	0	0.197795591182365	0	0	0	0	0	0	0.0205220792898518	0.148026315789474
Tha_Oligo_2	Case	0	0.444894438819515	0	0	0	0.0326372416130125	0	0.0330302009655328	0	0.415234243343445	0	0.00555072954548796	0	0	0.0700539256913867	0	0	0.0181524110434063	0
Tha_Micro_2	Case	0.153794506612411	0.0377245284433945	0.0180033047688584	0	0	0	0	0.0767373975524868	0	0.0211914391641389	0	0.0206937675760833	0	0	0	0	0	0	0
Tha_InN_2	Case	0	0	0.209878440866413	0	0	0	0	0.00895924553721794	0	0.0168099089989889	0	0.14179390155921	0	0	0.013159847622817	0	0	0.0120063191153239	0.0538048944016091
Tha_Astro_1	Case	0.0152526280094948	0	0.0356287386798857	0.632351957176313	0	0	0	0.229650836420793	0	0	0	0.0203183203521842	0	0	0	0	0	0	0
Tha_InN_2	Case	0	0	0.267148291895631	0	0	0.00314159042132611	0	0	0	0	0	0.216655133320573	0	0	0	0	0	0.0140750771082525	0
Tha_OPC	Case	0	0.0207466156673042	0	0	0.218865236339256	0.0207839150570428	0	0.0512855057819692	0	0	0	0	0	0	0.0147677237421462	0	0	0.026976604227789	0
Tha_Oligo_1	Case	0	0.389788877639029	0	0	0	0.0484722692872472	0.0186887348459401	0.027169641854721	0	0.262144000674082	0	0	0	0	0.0902554461650094	0	0	0.0206198751222448	0
Tha_Astro_2	Case	0	0	0.0158513622564654	0.357644697223152	0.0256034193764666	0	0	0.151846862018637	0	0	0	0.0272162428775453	0	0.0454106280193237	0.0100760236811293	0	0	0	0
Tha_InN_1	Case	0	0	0.241485096517184	0.0439946470391436	0	0	0	0	0	0	0	0.272272854429541	0	0	0.0187832912811887	0	0	0	0.0674027824337915
Tha_Oligo_3	Case	0	0.32878651516856	0	0	0	0.0151361120524116	0.0327358231288363	0	0	0.21091380182002	0	0	0	0	0.0353567835881199	0	0	0	0
Tha_Tcell	Case	0.0658392675483215	0	0.0151404526764785	0	0	0.0618787416694906	0.125339725776407	0.0193555630403054	0.651378194397947	0	0	0	0	0	0	0	0	0.0177837959828481	0.111402111967818
Tha_Tcell	Case	0.0469175991861648	0.0249371882851465	0.0268736630416683	0	0.0278662420382165	0.066749971760985	0.0875194674321312	0.0149320758953632	0.343739537997991	0.0140082574991574	0.0888443553774215	0.00979107466246554	0	0	0.0109665396856808	0	0	0.0195516437222598	0.110186892390211
Tha_Astro_1	Case	0	0	0.0160370953899756	0.67219805955169	0	0	0	0.251285505781969	0	0	0	0.0184337225224164	0	0	0	0	0	0	0
Tha_Astro_1	Case	0	0.0140810739865752	0.0176446476834595	0.338775510204082	0	0	0	0.15814527899405	0	0	0	0.0202815118008216	0	0	0.0123847688781148	0	0	0	0
Tha_Astro_2	Case	0	0	0.0187526418937094	0.515122114419538	0	0	0	0.160390703940721	0	0	0	0.0215550876779693	0	0	0	0	0	0	0
Tha_InN_2	Case	0	0	0.261256068349793	0	0	7.05975375581147e-06	0	0	0	0	0	0.20076120084218	0	0	8.24551856071221e-06	0	0	7.52275633797428e-06	0
Tha_InN_1	Case	0	0	0.181973638704223	0.0169956507193041	0	0	0	0	0	0	0	0.175429555794402	0	0	0	0	0	0	0.00584562520952059
Tha_Astro_3	Case	0	0.0172404094948813	0.0169593564667153	0.347039143526263	0	0	0	0.136982148871674	0	0.0193693124368048	0	0.0194938088016609	0	0	0	0	0	0	0
Tha_InN_1	Case	0	0	0.23508050570649	0.0372365339578454	0	0	0	0.012495789828225	0	0.0117226996966633	0	0.203227373783477	0	0	0	0	0	0.0214774693447679	0.0103712705330204
Tha_Oligo_3	Case	0	0.295383807702404	0	0	0	0.0147972438721338	0	0	0	0.110738961914392	0	0	0.0439155212872947	0	0.0242088424941045	0	0	0	0
Tha_Astro_2	Case	0	0.0214684816439794	0.0324904891826461	0.452960856473737	0	0	0	0.176625126305153	0	0.00275952140208968	0.00875083500334006	0.0214520237341539	0	0	0	0	0	0	0
Tha_Astro_1	Case	0	0	0.034162087384237	0.710404817664771	0	0	0	0.258493319860784	0	0	0	0.0217317687245101	0	0	0	0	0	0	0
Tha_InN_2	Case	0	0	0.276133932803033	0.0304784208765473	0	0	0	0	0	0	0	0.193561448195645	0	0	0	0	0	0.0141277364026179	0.0376927589674824
Tha_Micro_1	Case	0.25430993557138	0	0.0184003893991213	0	0	0	0	0.0563938475356461	0	0	0	0.0211501936129802	0	0	0.0177278649054239	0	0	0.0161739261265328	0
Tha_Tcell	Case	0.0482875551034249	0.0119623504706191	0.0326249855896706	0.042689862830378	0	0.0658251440189767	0.0433932879347727	0.0143258111597619	0.365333110143957	0.00671975058982133	0	0.0165785715337388	0	0	0.0238295486403139	0	0	0	0.0133674153536708
Tha_Micro_1	Case	0.345744320108511	0.0109686128923389	0.0179712818148049	0	0	0.0210592454535186	0	0.0615470977882564	0.0326414462671577	0.0123230535894844	0	0.0390170644444118	0	0	0.00964725671597488	0	0	0.00880162491536896	0.0625
Tha_Vascular	Case	0	0	0	0	0	0.062732971873941	0	0	0	0.0222341590832491	0.162124248496994	0	0	0	0.0614950774254193	0.624193744675672	0	0.0364928909952607	0
Tha_OPC	Case	0	0.0249184385195185	0	0	0.270553972510895	0.0386168530441658	0	0.0326933872235321	0	0	0	0	0	0	0	0	0	0.037230121116377	0
Tha_Oligo_1	Case	0	0.317499156260547	0	0	0	0.0259234157912572	0.0280331022689101	0.0303693724037274	0	0.231789265251095	0	0	0.0384679852497486	0	0.0597470274905589	0	0	0	0
Tha_InN_2	Case	0	0	0.224999679770459	0.0165272666443627	0	0	0.00980242464958625	0	0	0	0	0.210544913794373	0	0	0.00529362291594515	0	0	0.00965921913789214	0.00724941334227291
Tha_Oligo_1	Case	0	0.398141898226272	0	0	0	0.0372402010617869	0	0.0097788256427529	0	0.26659925851028	0	0.00641204964737407	0	0	0.0482115470241924	0	0	0.0131046415406605	0.0182492457257795
Tha_Oligo_3	Case	0	0.398085648929388	0	0	0	0.0385886140291427	0.0204446208813021	0.0271247333557876	0	0.425461324570273	0	0	0.355514582634931	0.0497584541062802	0.104107917346922	0	0	0.0316783269389904	0
Tha_ExN_PVALB_2	Case	0.00720244150559513	0	0.0132703121597562	0	0	0.0746215971986897	0.0840229639356277	0	0	0.00364425345466801	0	0.0186545738305923	0	0	0.256699483830538	0	0	0.175317836455277	0
Tha_Micro_2	Case	0.220122075279756	0	0	0	0	0.0208686321021123	0	0.023161558324913	0	0	0	0	0	0	0	0	0	0	0.0619342943345625
Tha_Astro_2	Case	0	0.0412963587955151	0.0176574568650809	0.389695550351288	0	0.00621964305885014	0	0.161378690917256	0	0.0185583080552747	0	0.0202962352213666	0	0	0.0227328946717459	0	0	0.00662754833370949	0
Tha_InN_2	Case	0	0	0.18536166724308	0.0381063900970224	0	0	0.0203072037133173	0	0	0.0172628075497135	0	0.161118391024603	0	0.049424005945745	0.0244809446066063	0	0	0.0428797111261566	0
Tha_Astro_3	Case	0	0	0.0108749951965569	0.604550016728003	0	0	0	0.321982710227911	0	0	0	0.0125001840427568	0	0	0	0	0	0	0
Tha_InN_1	Case	0	0	0.25919379010875	0.0540314486450317	0	0	0	0	0	0	0	0.2918476420442	0	0	0.00453503520836429	0	0	0.0020687579929286	0.0057618169627891
Tha_Oligo_2	Case	0	0.445035062061724	0	0	0	0.0400711623178583	0.0225669526979571	0.0287751206915909	0	0.46137723289518	0	0.0146129948909731	0	0	0.0586338824848694	0	0	0	0
Tha_Micro_1	Case	0.369182773821634	0.00389995125060938	0.0188102832110056	0	0	0.0345221958658082	0.0495159861972089	0.0834736723925003	0	0.00438153016514997	0	0.0365582532133866	0	0	0.0409472451722489	0	0	0.0183931392462198	0.0592314783774723
Tha_Astro_1	Case	0	0	0.0168568830137442	0.543860823017732	0	0	0	0.194622207252723	0	0	0	0.0193760214373003	0	0	0	0	0.0130697050938338	0	0
Tha_ExN_PVALB_2	Case	0.0120583248558833	0	0.0104074600673763	0	0	0.071832994465153	0.0853513298928146	0	0	0	0	0	0	0	0.271928956612081	0	0	0.185420898217107	0
Tha_OPC	Case	0	0.0531555855551805	0.0223456173385083	0	0.331524472008046	0.0189766180955608	0	0.0301785112832603	0	0.0237719076508257	0	0.00253979004402305	0	0	0.00853411171028551	0	0	0.0254118709095013	0
Tha_InN_1	Case	0	0	0.272387247178778	0.0203747072599532	0	0	0.0342321434024491	0	0	0	0	0.23165829885599	0	0	0.0184864526130049	0	0	0.0168660197096216	0
Tha_Astro_2	Case	0	0.0296996287546406	0.0171899217359003	0.57875543660087	0	0	0	0.241338273268216	0	0.00834175935288173	0	0.0425359619546813	0	0	0	0	0	0	0
Tha_OPC	Case	0	0.0451400607492406	0	0	0.352099396580624	0.020543883429346	0	0.052475581003705	0	0	0	0	0	0	0.0121291578027342	0	0	0.0385917400135409	0.0156930942004693
Tha_Astro_1	Case	0	0.0118498518768515	0.0349882795988165	0.658782201405152	0.0495306738183037	0	0	0.235713483776805	0	0	0	0.0215182791266066	0	0	0	0	0	0	0
Tha_InN_1	Case	0	0	0.17806043371889	0	0	0	0.0326900174061746	0	0	0	0	0.244055418954932	0	0	0.0176536552383779	0	0	0.0161062213194915	0.000649513912168942
Tha_Astro_3	Case	0	0	0.0139171758316361	0.461324857811977	0	0	0	0.397473896934995	0	0	0	0.0159969964222088	0	0	0.0126321344349346	0	0	0	0
Tha_Astro_1	Case	0.00100373007799259	0.00277496531293364	0.0180865644493974	0.678287052525928	0.00310090512906469	0.00104484355585677	0	0.326484787245986	0	0.00155881361644761	0	0.0207894698096261	0.00310090512906469	0	0	0	0.0033065236818588	0.00111336793801253	0
Tha_Tcell	Case	0.103669040352662	0	0.0121110812230206	0.0368685178989628	0	0.0718541737264204	0.0895196506550219	0.0318962613674638	0.420879366142172	0	0.126319305277221	0.0205759802117228	0	0	0.0191873216906612	0	0	0.0221319491461671	0.201475025142474
Tha_Astro_3	Case	0	0	0.0120790582689672	0.399397791903647	0	0	0	0.332165712361064	0	0	0	0.0138841855739925	0	0	0	0	0	0	0
Tha_Astro_2	Case	0.0349338758901322	0.0747740653241834	0.0185156720337137	0.250083640013382	0	0.00797752174404154	0	0.132951611092399	0	0.0423512807549713	0	0.017123338093906	0	0	0	0	0	0	0.0118379148508213
Tha_InN_2	Case	0	0	0.135687660915344	0.0237537638006022	0	0	0	0	0	0	0	0.114908935643929	0	0	0	0	0	0.0308282554728052	0.0148759637948375
Tha_Tcell	Case	0.0352526280094947	0.0226309671129111	0.022518541290397	0	0	0.0663899243194397	0.0992304638592848	0.0371168743684742	0.334198192166053	0.0508510279743849	0.199866399465598	0.0177711685978886	0	0	0.00908656145384978	0	0	0.0264500112841345	0.226135601743212
Tha_OPC	Case	0	0	0	0	0.290395574924573	0.0203815090929629	0	0.0312450881329291	0	0	0.0587174348697395	0	0	0	0.0201438018436979	0	0	0.0542165049274054	0.0184168622192423
Tha_Oligo_2	Case	0	0.498556268046649	0	0	0	0.0387933468880606	0.018459706232632	0.0367239250028067	0	0.425145348837209	0	0.0145614629190653	0	0	0.0774584013588615	0	0	0.00909501241254795	0
Tha_Astro_2	Case	0	0.0165654179322758	0.0113169119624947	0.656005352960856	0	0	0	0.221050858875042	0	0	0	0.0130081420515614	0	0	0	0	0	0	0
Tha_Vascular	Case	0	0	0	0	0	0.0660934146616966	0	0.0531492084877063	0	0	0	0.0128240992947481	0	0	0.0759742080179423	0.639497383473287	0	0.0562100353569548	0
Tha_Astro_1	Case	0	0	0.0167928371056373	0.589193710270994	0	0	0	0.238565173459077	0	0	0	0.019302404334575	0	0	0	0	0	0	0
Tha_OPC	Case	0	0.0352308096148798	0.0120342261332923	0	0.232127891384512	0.0192095899695018	0.0415457904540874	0.0210957673739756	0	0	0	0	0	0	0.022436056003562	0	0	0.0409388399909727	0
Tha_Astro_3	Case	0	0	0.0332526354891186	0.624690531950485	0	0	0	0.342404850117885	0	0.0208754634310752	0	0.0198913411563775	0.0415269862554475	0	0	0	0	0	0
Tha_Micro_2	Case	0.147575449304849	0	0.0128476091662504	0	0	0.0283237320682255	0	0.0641293364769283	0	0	0	0.0147675908066962	0	0	0.0165405102326885	0	0	0	0.0420298357358364
Tha_Astro_3	Case	0	0	0.031805197965902	0.463231850117096	0	0.00493476787529656	0	0.280700572583361	0	0	0	0.0197293835303818	0	0	0	0	0	0	0
Tha_Astro_1	Case	0	0	0.0305498981670062	0.673937771830043	0	0	0	0.268698776243404	0	0	0	0.0184705310737791	0	0	0	0	0	0	0
Tha_Astro_3	Case	0	0	0.0154414684445811	0.394948143191703	0	0	0	0.398742562029864	0	0	0	0	0	0	0	0	0	0.0181373655307304	0
Tha_Micro_1	Case	0.364923702950153	0.0191435107061162	0.033829048662081	0	0	0.0383485824014458	0.057730479127859	0.0447737734366229	0	0.0215074148972025	0	0.0388845536595062	0	0	0.0498194231435215	0	0	0.0454524937937261	0.112030673818304
Tha_Oligo_3	Case	0	0.225306558668017	0	0	0	0.0196684739636281	0	0.0440103289547547	0	0.142652510953825	0	0	0	0	0.0240604231600126	0	0	0.0219514029940571	0
Tha_Oligo_3	Case	0	0.335086436419545	0	0	0	0.0404806280356941	0	0.0246996744133827	0	0.238667003707449	0	0	0	0	0.0599201833803328	0	0	0.0165500639434288	0
Tha_Vascular	Case	0	0	0	0	0.066837076768354	0.0266858691968824	0	0.064466150218929	0	0	0.103941215764863	0	0.242562018102581	0	0.0392898959415557	0	0.456456657730116	0	0
Tha_Astro_3	Case	0	0.00695616304796187	0.00475220638153429	0.484877885580462	0	0.0174799502993336	0.0378049897700553	0.363680251487594	0	0	0	0.00546238902221763	0	0	0.00611817477201138	0	0	0	0
Tha_Astro_1	Case	0.00499830451000338	0.00690928863389206	0.0177663349088627	0.632084309133489	0	0	0	0.210834175367688	0	0.00776247050893153	0	0.0204213842959996	0	0.0273875882571535	0	0	0	0	0
Tha_Astro_1	Case	0	0	0.016882501376987	0.501237872198059	0	0.0151925900824579	0.0328579717226005	0.308184573930616	0	0	0	0.0194054682783904	0	0.108881456707544	0	0	0	0	0
Tha_Oligo_3	Case	0	0.370617242284471	0	0	0	0.04684146616966	0.0169328488105781	0.0124508813292916	0	0.251927451971689	0	0	0	0	0.0314319167532446	0	0	0	0
Tha_Astro_2	Case	0.0112851814174296	0	0.0177727394996734	0.478688524590164	0	0	0	0.133816099696868	0	0	0	0.0204287460062722	0	0	0	0	0	0	0
Tha_Astro_1	Case	0	0	0.0356863799971819	0.716025426564068	0	0	0	0.287638935668575	0	0	0	0.0214593854444265	0	0	0	0	0	0	0
Tha_Vascular	Case	0	0	0	0	0	0.0314370834745284	0	0.0265633771191198	0	0	0	0	0.406847133757962	0	0.0231534161183397	0	0.111058981233244	0.0220266305574363	0
Tha_Vascular	Case	0	0	0	0	0.0537001340931947	0.0351293346888061	0	0.0352980801616706	0	0	0	0	0.695880824673148	0	0.0229802602285658	0	0.0955764075067024	0.0170766568870834	0
Tha_Micro_2	Case	0.089487962021024	0	0	0	0.0507877975192759	0.0342256862080651	0	0.0336252385764005	0	0	0	0	0	0	0.0199871369910454	0	0	0	0
Tha_Oligo_3	Case	0.0198033231603933	0.370373495331308	0	0	0	0.032856093979442	0.0259413076006962	0.031963624115864	0	0.321010279743849	0	0.0214961939957891	0	0	0.0599201833803328	0	0	0	0
Tha_Astro_2	Case	0.0181146151237708	0	0.0171066620553613	0.58146537303446	0	0	0	0.261446053665656	0	0	0	0.019663128137929	0	0	0	0	0.0340929401251117	0	0
Tha_Astro_2	Case	0	0.0159185510181122	0.0149483149521578	0.462529274004684	0.0355766007375126	0	0	0.213438868305827	0	0	0	0.0171822317760862	0	0	0	0	0	0	0
Tha_Oligo_3	Case	0	0.290124498443769	0	0	0	0.0173175759629504	0	0	0	0.139598078867543	0	0	0	0	0.0240769141971339	0	0	0	0
Tha_Oligo_2	Case	0	0.487212659841752	0	0	0	0.0302228058285327	0.0347360063517269	0.0294375210508588	0	0.333923154701719	0	0.00429187708888534	0	0	0.0659888850409802	0	0	0.0323553750094034	0
Tha_Oligo_3	Case	0	0.249418757265534	0	0	0	0.036103580707105	0	0	0	0.171374705089316	0	0.0164828693001958	0	0	0.023705865861904	0	0	0	0
Tha_Vascular	Case	0	0	0	0	0	0.0714447080085847	0	0.0478500056135623	0	0	0	0	0	0	0.0800392486683488	0.77710843373494	0.0578418230563003	0.0409614082599865	0
Tha_ExN_PVALB_2	Case	0	0	0	0	0	0.0965280131029029	0.0951842916908419	0	0	0	0	0	0	0	0.268564785039331	0	0	0.165470548408937	0
Tha_Astro_3	Case	0	0.0300089998875014	0.0205010951850286	0.430010036801606	0.0179768689239022	0	0	0.334265184686202	0	0.0427515166835187	0	0.00631634741383114	0	0	0.02639390491268	0	0	0	0
Tha_Micro_1	Case	0.295693455408613	0.0180747740653242	0.0314721592437459	0	0	0.0136112052411612	0.0588756221943995	0	0	0	0	0.0580102769475405	0	0	0.0158973597849569	0	0.0430741733690795	0.014503874219514	0.0403955749245726
Tha_Micro_2	Case	0.145038996269922	0	0	0	0	0.0175434880831357	0.0379424069380401	0.0336140114516672	0	0	0	0.0182938500272384	0	0	0	0	0	0	0.104131746563862
Tha_Astro_3	Case	0	0.0291933850826864	0.0102985820235945	0.505185680829709	0	0	0	0.522678791961379	0	0.0222236265588136	0	0.011837630118229	0	0	0	0	0	0	0
Tha_Vascular	Case	0	0	0	0	0	0.0376355472721112	0	0.067025934658134	0	0	0	0	0.0373575259805565	0	0.0685285047576643	0.732231958135573	0	0.0356954788234409	0
Tha_Astro_1	Case	0	0.00239059511756101	0.0199438957844983	0.39310806289729	0	0	0	0.108622431795217	0	0.0026857937310415	0	0.0248016019081553	0	0	0	0	0	0	0
Tha_ExN_CALB	Case	0.00847744998304512	0	0.0110991558749312	0	0	0.113916186603411	0.23160900235136	0	0	0	0	0	0	0	0.176520061346658	0	0	0.161521101331528	0.0489440160911834
Tha_Oligo_3	Case	0	0.145066936663292	0	0	0	0.0208686321021123	0	0	0	0.0814901415571284	0	0	0	0	0.021265192367948	0	0	0	0
Tha_Vascular	Case	0	0	0.00858215168632881	0	0	0.0863266689257879	0	0.0286628494442573	0	0	0	0.00986469176519089	0	0	0.0786622470687182	0.612967019593526	0	0.0525614985330625	0
Tha_Astro_3	Case	0	0.010124873439082	0.0034584790377743	0.476547340247574	0	0	0	0.490142584484114	0	0.0113751263902933	0	0.00397532354716645	0.0113141133087495	0	0	0	0	0	0
Tha_Astro_3	Case	0	0	0	0.420374707259953	0	0	0	0.47661389918042	0	0	0	0	0	0	0	0	0	0	0
Tha_InN_2	Case	0	0	0.222540316899153	0	0	0	0	0	0	0	0	0.171652998424594	0	0	0	0	0	0.00671029865342665	0.00381327522628228
Tha_Astro_3	Case	0	0.00686241421982225	0.0179969001780477	0.571763131482101	0	0.00516773974923757	0	0.368620186370271	0	0	0	0.0206864058658107	0	0	0	0	0	0.00550665763935909	0
Tha_Oligo_1	Case	0	0.598211272359096	0	0	0	0.0363436123348018	0	0	0	0.328972868217054	0	0	0	0	0.0658981843368129	0	0	0	0
Tha_Oligo_3	Case	0	0.176697791277609	0	0	0	0.0336044278775556	0	0.0267205568653868	0	0.117226996966633	0	0	0	0	0	0	0	0	0
Tha_Oligo_3	Case	0	0.265496681291484	0	0	0	0.0155032192477126	0	0	0	0.115647118301314	0	0	0.0460107274555817	0	0.0416233776942232	0	0	0	0
Tha_Astro_3	Case	0	0	0.0155375373067415	0.337437269989963	0	0	0	0.324138318176715	0	0	0	0.0178595091211591	0	0	0	0	0	0	0
Tha_Astro_3	Case	0	0	0.0179776864056156	0.54881231180997	0	0.0153126058963063	0	0.384304479622769	0	0	0	0.0206643207349931	0.0300871605766008	0	0	0	0	0.0108026781012563	0
Tha_Vascular	Case	0	0	0	0	0	0.0882398621936067	0	0	0	0.0235823222109875	0	0	0	0	0.0643727634030904	0.70953511013752	0.0500223413762287	0.0597005942977507	0
Tha_Astro_1	Case	0	0	0.0184388169439854	0.798159919705587	0	0	0	0.265521499943864	0	0	0	0.0211943638746154	0	0	0	0.0343799440184982	0	0	0
Tha_Micro_1	Case	0.360949474398101	0.0193028837139536	0.0131870524792171	0	0	0.0407771376934373	0	0.0562254406646457	0	0	0	0.0359693163915841	0	0	0	0	0	0	0.0617876299027824
Tha_Oligo_3	Case	0	0.245987550155623	0.00917137404091251	0	0	0.0202191347565797	0.0218645982838123	0	0	0.137765419615773	0	0.0105419691102637	0	0	0.0673988687148535	0	0	0.0107725870759046	0
Tha_Oligo_2	Case	0.00433367243133265	0.404938688266397	0	0	0	0.0356446967129787	0	0.0549230941955765	0	0.334881614425345	0	0.00470413286414695	0	0	0.029469483335807	0	0	0	0
Tha_Astro_1	Case	0	0	0.0313888995632069	0.656005352960856	0	0	0	0.257729875378915	0	0	0	0.0201121924645533	0	0	0	0	0	0	0
Tha_Astro_3	Case	0	0	0	0.367982602877217	0	0	0	0.210733131245088	0	0	0	0	0	0	0	0	0	0	0
Tha_Tcell	Case	0.0489793150220413	0	0.0191112989791082	0.0755436600869857	0	0.0665522986558229	0.098894555226433	0	0.377022653721683	0	0	0	0	0	0.040724616171111	0	0	0.0221846084405326	0.133632249413342
Tha_InN_1	Case	0	0	0.274122891288476	0.0251254600200737	0	0	0.0228875927565884	0	0	0	0	0.253257556795595	0	0	0.0397846270551955	0	0	0.0225532235010908	0
Tha_InN_1	Case	0	0	0.21243387259988	0	0	0	0	0	0	0	0	0.178631899762953	0	0	0	0	0	0.0165124501617393	0
Tha_Vascular	Case	0	0	0	0	0	0.0610386309725517	0	0.0184349388121702	0	0	0	0	0	0	0.0964478306040667	0.337562370694901	0	0.0392386970586023	0
Tha_ExIn	Case	0	0	0.0491424252904482	0	0	0.0145289732294137	0.0674565609063426	0	0	0	0.00748162992651968	0.0186104035689572	0	0.00208101077666301	0.0801464404096374	0	0	0.108049349281577	0.0407727120348642
Tha_InN_2	Case	0	0	0.257246794502299	0.0540314486450317	0	0	0	0	0	0	0	0.2513803206761	0	0	0	0	0	0.0286165651094561	0
Tha_ExN_PVALB_1	Case	0.00735164462529669	0	0.0156464153505232	0	0	0.184923189879137	0	0	0	0	0	0	0	0	0.0241511238641798	0	0	0	0
Tha_Oligo_3	Case	0	0.221781602729966	0	0	0	0.0320230430362589	0	0	0	0.0856504887091338	0	0.0166963588980992	0	0	0.018700836095582	0	0	0	0
Tha_InN_2	Case	0	0	0.244130192522	0.0586149213783874	0	0	0	0	0	0	0	0.196726983612833	0	0	0	0	0	0.0148123072293689	0.030527153871941
Tha_Astro_1	Case	0	0.0185997675029063	0.0188487107558698	0.580930076948812	0.0242415353670801	0	0	0.200325586617267	0	0	0	0.0216655133320574	0	0	0	0	0	0	0
Tha_Astro_2	Case	0	0	0.0279112067530005	0.430110404817665	0	0	0	0.171202425058942	0	0	0	0.0200385753618281	0	0	0.0134896683652435	0	0	0	0
Tha_Astro_3	Case	0	0	0.00844125068849355	0.400200736032118	0	0.00930475545012988	0	0.366689120916133	0	0	0	0.0097027341391952	0	0	0.0108675934629529	0	0	0	0
Tha_Vascular	Case	0	0	0	0	0.0249329534026148	0.0478157121879589	0	0	0.0561600267827251	0	0	0	0.586071069393228	0.0887402452619844	0.00981216708718813	0.0362054277716928	0.113516532618409	0.019348529301136	0.0579324505531345
Tha_ExN_PVALB_1	Case	0.00374364191251275	0	0.0291729111427071	0	0	0.16754913588614	0.0796103459858918	0	0	0	0	0	0	0	0.0045515262454856	0	0	0.00415256149853305	0
Tha_Oligo_3	Case	0	0.293536955788053	0	0	0	0.0200920591889755	0	0	0	0.194093360296596	0	0	0	0	0.0173238344959514	0	0	0	0
Tha_Astro_1	Case	0	0.00717178535268315	0.0285772841973126	0.531716293074607	0	0.0128063933130013	0	0.308352980801617	0	0	0	0.0194938088016609	0	0	0	0	0	0	0
Tha_Astro_1	Case	0	0.00933738328270894	0.0326249855896706	0.615423218467715	0	0	0	0.241046368025149	0	0.0104903943377148	0	0.0205318099500876	0	0	0	0	0	0	0
Tha_OPC	Case	0	0.0259590505118686	0.00954924489874343	0	0.220771873952397	0.0391886930983847	0	0.072987537891546	0	0	0	0	0	0	0	0	0	0.0323177612277138	0.0312395239691585
Tha_Astro_2	Case	0.00348592743302811	0.00963737953275579	0.0329644289026374	0.419872867179659	0	0	0	0.131469630627596	0	0.0216548702392989	0	0.0215771728087869	0	0	0	0	0.0114834673815907	0	0
Tha_Astro_2	Case	0	0.00245621929725881	0.0184644353072282	0.435229173636668	0.0054894401609118	0	0.00400036644578128	0.254631188952509	0	0.00275952140208968	0	0.0212238107157054	0.0054894401609118	0	0.0021603258628935	0	0	0.00197096216053561	0
Tha_InN_1	Case	0	0	0.214425700342005	0.0527601204416193	0	0	0	0	0	0	0	0.149634122999455	0	0	0.00217681690001481	0	0	0.00198600767321144	0.0213082467314784
Tha_Astro_3	Case	0	0.00239059511756101	0.0132767167505669	0.459451321512211	0.00178092524304396	0.000600079069242088	0.00129782880874585	0.289918041989446	0	0.00179052915402766	0	0.0146350800217907	0.00178092524304396	0	0.000700869077656319	0	0	0	0
Tha_Tcell	Case	0.0689318413021364	0	0.048309828485058	0	0.0163216560509554	0.0979893821303512	0.103276636027728	0	0.381012163821002	0	0.0520374081496326	0.038479659594517	0	0	0	0	0	0.0117204543744828	0.111884009386524
Tha_InN_1	Case	0	0	0.241773303103665	0.0114754098360655	0	0	0.0215592267994015	0	0	0	0	0.26546327242745	0	0	0.0175217269414073	0	0	0.0159858572180847	0
Tha_Astro_1	Case	0	0	0.0159410265278151	0.395383071261291	0	0.010003671071953	0	0.104378578646009	0	0	0	0.0183232968683285	0	0	0	0	0	0	0
Tha_Oligo_1	Case	0	0.511118611017362	0	0	0	0.0383556421552016	0.0382172412740098	0.0427079824856854	0	0.358600859453994	0	0.000934937204611352	0	0	0.0263609228384373	0	0	0	0
Tha_Vascular	Case	0	0	0	0	0.0603628897083474	0	0	0.0252722577747839	0	0	0	0.0198398091844697	0.178448709353	0	0.0210425633668101	0	0.539700625558534	0	0
Tha_Micro_2	Case	0.145296710749407	0	0.0189383750272195	0	0	0	0	0	0	0	0	0.040754428068729	0	0	0.0243819983838783	0	0	0.022244790491236	0
Tha_Oligo_2	Case	0	0.580080248996887	0	0	0	0.0390474980232689	0.0379271383638196	0.030167284158527	0	0.474247977755308	0	0	0	0	0.0833951747225383	0	0	0.0186865267433988	0
Tha_InN_2	Case	0	0	0.232922158603287	0.0474406155904985	0	0	0	0	0	0	0	0.169591719548285	0	0	0	0	0	0.0106672684871737	0.0058037210861549
Tha_InN_1	Case	0	0	0.284286976905046	0.0674473067915691	0	0	0	0	0	0	0	0.304495060292407	0	0	0	0	0	0	0.0174740194435132
Tha_Astro_3	Case	0	0.0150091873851577	0	0.246035463365674	0	0	0	0.395801055349725	0	0.0168625716211661	0	0	0.0460316795172645	0	0	0	0	0	0
Tha_Vascular	Case	0	0	0.0146665129564872	0	0	0.0366895402688354	0	0	0	0	0.152972611890448	0.0168583165240949	0.123093362386859	0	0.0668216824156072	0	0.21843163538874	0.0390957646881818	0
Tha_Oligo_1	Case	0	0.459781752728091	0	0	0	0.0359976844007681	0	0	0	0.266630856083586	0	0	0	0	0.0444515905605304	0	0	0	0
Tha_Astro_3	Case	0	0	0.0218524638460849	0.414252258280361	0	0	0	0.358717862355451	0	0	0	0.012559077724937	0	0	0	0	0	0	0
Tha_Astro_3	Case	0	0	0	0.532151221144195	0.0358908816627557	0	0	0.539070394072078	0	0.0285536737445231	0	0	0	0	0	0	0	0	0
Tha_OPC	Case	0.0157951848084096	0.025846551918101	0.0283018867924528	0	0.280506201810258	0.0189060205580029	0	0.0333221062086	0	0	0	0	0	0	0.00479889180230542	0	0	0.0245241856616264	0
Tha_Tcell	Case	0.0601695489996609	0.00385307683653957	0.0190856806158655	0	0	0.0563862532474867	0.0928176626866584	0	0.555127775917866	0.00432886754297268	0.182965931863727	0	0.00287043245055318	0.00509104422147899	0.0141658008872177	0	0	0.0129240953885503	0.155631914180355
Tha_Astro_3	Case	0.00632078670735847	0.0349495631304608	0	0.272632987621278	0	0	0	0.346581340518693	0	0.0585397708122682	0	0	0	0	0	0	0	0.00701120890694351	0
Tha_OPC	Case	0	0.0149623129710879	0.00608436127015843	0	0.181696278913845	0.0196472947023608	0	0.0578646008757158	0	0	0	0	0	0	0.00783324263262919	0	0	0.0280824494094636	0
Tha_Vascular	Case	0	0	0	0	0	0.0731319891562182	0	0.0440552374536881	0.0605959156344158	0.0305021907650825	0	0.0068095820020907	0	0	0.0657909925955243	0.64874650115614	0	0.0387798089219891	0
Tha_Micro_1	Case	0.211454730417091	0	0	0	0	0.0337315034451598	0.0283384737533209	0.0519029976423038	0	0	0	0	0	0	0.0153036824485892	0	0.0414655942806077	0	0.0777740529668119
Tha_ExN_PVALB_2	Case	0	0	0.0171578987818468	0	0	0.00175081893143569	0.0841603811036126	0	0	0.000990057296932911	0	0.00800217906624068	0	0	0.19783472682597	0	0	0.233920108327691	0.0852539389875964
Tha_Astro_1	Case	0	0	0.0186437638499276	0.596353295416527	0	0	0	0.289626136746379	0	0	0	0.0214299386033363	0	0	0	0	0	0	0
Tha_Oligo_1	Case	0	0.261990475119061	0	0	0	0.0196614142098723	0.00983296179802728	0.0381385427192096	0	0.145938658577688	0	0.0157614216934878	0	0	0.0441877339665891	0	0	0	0
Tha_Micro_1	Case	0.324896575110207	0	0.0183619618542571	0	0	0.0180729696148199	0.0566158732097597	0.0463455708992927	0	0	0	0.021106023351345	0	0	0.0105542637576477	0	0.046112600536193	0.00962912811254046	0.0776902447200805
Tha_Micro_2	Case	0.108646998982706	0	0.0323688019572429	0	0	0	0	0.0283709442011901	0	0	0	0.0372060837173692	0	0	0.0452101782681112	0	0	0.0412472730008275	0
Tha_Astro_1	Case	0	0.0154404319946001	0.0178303808169696	0.594111743057879	0	0.00409465717835766	0	0.262164589648591	0	0	0	0.020495001398725	0	0	0.0135803690694107	0	0	0	0
Tha_InN_1	Case	0	0	0.245571225454406	0	0	0	0	0	0	0	0	0.209720402243849	0	0	0.0122858226553868	0	0	0.0220115850447604	0.0159654710023466
Tha_InN_1	Case	0	0	0.25540867693963	0.0106724657075945	0	0	0	0	0	0	0	0.20073175400109	0	0	0.00878972278566603	0	0	0.0237493417588205	0
Tha_ExN_PVALB_2	Case	0	0	0.0129372734376001	0	0	0.0245467638088783	0.120285827709409	0	0	0	0	0	0	0	0.244801200547502	0	0	0.251079515534492	0.0854215554810593
Tha_Astro_1	Case	0	0.0253590580117748	0.0246832929844112	0.619739043158247	0	0	0	0.229044571685191	0	0	0	0.0206643207349931	0	0	0	0	0	0	0
Tha_Oligo_1	Case	0	0.496081298983763	0	0	0	0.0388921834406416	0	0.0208824520040418	0	0.365320610043815	0	0	0	0	0.0457626280116756	0	0	0	0
Tha_Astro_1	Case	0	0	0.0321638550513008	0.668618266978923	0	0	0	0.26497137083193	0	0	0	0.0205907036322679	0	0	0	0	0	0	0
Tha_Vascular	Case	0	0	0	0	0	0.0396405173387552	0	0	0	0	0	0.0128020141639306	0	0	0.0376902653407872	0.319033710599976	0	0.0213044459489957	0
Tha_Astro_3	Case	0	0.00581242734465814	0	0.281331549013048	0	0	0	0.300931851352868	0	0.00653016514998317	0	0	0	0	0	0	0	0	0
Tha_Oligo_2	Case	0	0.418372895338808	0	0	0	0.0380238337286796	0	0.0318513528685304	0	0.397960903269296	0	0.0119922260339522	0	0	0.0586998466333548	0	0	0	0
Tha_Oligo_3	Case	0.0172329603255341	0.17473844076949	0	0	0	0.0210663052072744	0	0	0	0.169194472531176	0	0.0374122116050001	0	0	0.0419037253252857	0	0	0	0
Tha_ExN_CALB	Case	0	0	0	0	0	0.125691855868067	0.239044797996763	0	0	0	0	0	0	0.0596060943887031	0.0662857237091641	0	0	0.0803430376890093	0
Tha_InN_2	Case	0	0	0.184586711754986	0	0	0	0.0146883684001587	0	0	0	0	0.131936571504292	0	0	0.0319101568297631	0	0	0.0238320920785375	0.0250796178343949
Tha_Vascular	Case	0	0	0	0	0.0500963794837412	0.048747599683723	0	0.00836420792635006	0	0	0	0	0.684336238685887	0.0888517279821628	0.023705865861904	0.082451016185956	0.0535746201966041	0.0208606033250583	0.0156092859537379
Tha_Astro_3	Case	0	0.023718453519331	0.0126938989867937	0.328404148544664	0	0	0	0.503300774671607	0	0.0266472868217055	0	0	0	0	0	0	0	0	0
Tha_Micro_1	Case	0.290762970498474	0	0	0	0	0.0155173387552242	0	0.0335354215785337	0	0	0	0.016181039179022	0	0	0	0	0.049106344950849	0	0.0460526315789473
Tha_ExN_PVALB_2	Case	0	0	0.00131294111619207	0	0	0.0543248051507963	0.117048889974654	0	0	0.0179263565891473	0	0	0	0	0.210458615742344	0	0	0.232099601293914	0.119908649011063
Tha_Micro_1	Case	0.314818582570363	0.0115498556268047	0.0369288706144565	0	0.00645323499832384	0.0380379532361911	0.0141081625797783	0.0952958347367239	0	0.0129760701044827	0	0.0424476214314109	0	0	0.0379293853790464	0.0595411950833638	0.00688114387846295	0.0529752501316483	0.0654332886356017
Tha_Astro_1	Case	0	0	0.0148202231359439	0.516527266644363	0	0	0	0.26179409453239	0	0	0	0.0170349975706356	0	0	0	0	0	0	0
Tha_Astro_2	Case	0	0.0557899276259046	0.010580384019265	0.415791234526597	0	0.0116627132045635	0	0.314617716402829	0	0.0278795921806538	0	0.0121615453702204	0	0	0	0	0	0	0
Tha_Astro_3	Case	0	0.0265309183635205	0.00755741715661784	0.487353629976581	0	0.00416525471591556	0	0.51003704951162	0	0.0358316481294236	0	0.004343409060793	0.0123617163928931	0	0	0.0179505902397469	0	0.00443842623937407	0.0469326181696279
Tha_Astro_2	Case	0	0	0.0189896117537051	0.318701906992305	0.0395993965806235	0	0	0.116099696867632	0	0	0	0.0218274709580529	0	0	0	0	0	0	0
Tha_Astro_3	Case	0	0.000506243671954065	0.0224288770190473	0.557042489126798	0.0247653369091518	0.0197814300237208	0.0427825449659511	0.472325137532278	0	0	0	0.0170791678322708	0	0	0	0	0	0	0
Tha_Oligo_3	Case	0	0.362732965837927	0	0	0	0	0	0	0	0.133710397708123	0	0	0	0	0	0	0	0	0
Tha_ExIn	Case	0	0	0.00366342594371649	0	0	0.0564074325087541	0.0723730418053562	0	0	0	0.422378089512358	0.0207600229685361	0	0	0.0499678424776134	0	0	0.111065974573084	0.214046262152196
Tha_Oligo_3	Case	0	0.171682228972138	0	0	0	0.0207344967807523	0	0	0	0.0782355915065723	0	0	0	0	0.0408318079123996	0	0	0	0
Tha_Tcell	Case	0.0202916242794168	0	0.00902406845226655	0.0942790230846436	0	0.0397887721676268	0.0215134210767398	0.0642303805995285	0.188371833500725	0	0.196593186372745	0.020745299547991	0	0	0.0232358713039463	0	0	0	0.120390546429769
Tha_Astro_2	Case	0.00698541878602921	0.00965612929838378	0.015588774033227	0.37423887587822	0	0	0	0.129785561917593	0	0	0	0.0179184028033392	0.0431612470667113	0	0	0	0.023011617515639	0	0
Tha_Oligo_1	Case	0	0.486678291521356	0	0	0	0.0143383598780075	0.00955812746205764	0	0	0.236992332322211	0	0	0	0	0.0804927521891852	0	0	0.0185435943729783	0
Tha_ExN_PVALB_1	Case	0.00329603255340793	0	0.0142566191446029	0	0	0.174270021461651	0.131492961187284	0	0	0	0	0	0	0	0.0245304177179703	0	0	0.00475438200556688	0
Tha_Astro_2	Case	0	0.0145310683616455	0.0183619618542571	0.482469053195049	0	0	0	0.183832940383968	0	0.0163254128749579	0	0.021106023351345	0	0	0	0	0	0	0
Tha_Micro_2	Case	0.207121057985758	0	0.0190152301169478	0	0	0.0370919462329153	0	0.086145728079039	0	0	0	0.0391054049676821	0	0	0.043800194594238	0	0	0.0223350635672911	0.0490906805229635
Tha_InN_1	Case	0	0	0.244937170964147	0	0	0	0	0	0	0	0	0.1911615306468	0	0	0.016845594419433	0	0	0	0
Tha_InN_1	Case	0	0	0.226011605118549	0.023921043827367	0	0	0.0259413076006962	0	0	0	0	0.188047527201519	0	0	0.0274905588812481	0	0	0.0342812006319115	0
Tha_Astro_3	Case	0	0	0.0122135546759917	0.439277350284376	0	0	0	0.31177725384529	0	0	0	0.0140387814897157	0	0	0	0	0	0	0.0399555816292323
Tha_ExN_PVALB_1	Case	0	0	0.0250547592514314	0	0	0.196840054218909	0.102849115949553	0	0	0.00715158409167505	0	0	0	0	0.0656838008542358	0	0	0.0475137290303167	0
Tha_Astro_3	Case	0	0	0.0155567510791735	0.365506858481097	0	0	0	0.289659818120579	0	0	0	0.0178815942519767	0	0	0	0	0	0	0
Tha_Astro_1	Case	0	0.011456106798665	0.0180545414953439	0.715858146537304	0	0	0	0.263579207364994	0	0.00643537243006409	0	0.0207526612582635	0	0	0	0	0	0	0
Tha_Astro_2	Case	0.0105120379789759	0.0145310683616455	0.00992711575657435	0.35332887253262	0	0	0	0.164410014595262	0	0	0	0.0114106509224223	0	0	0	0	0	0	0
Tha_Astro_1	Case	0	0	0.0185925271234421	0.506758113081298	0	0	0	0.176265858313686	0	0	0	0.021371044921156	0	0	0	0	0	0	0
Tha_Astro_1	Case	0.0100373007799254	0	0.0127835632581434	0.445968551354968	0.0479383171304056	0	0	0.24342651846862	0	0	0	0.0146939737039709	0	0	0	0	0.0445933869526363	0	0
Tha_Astro_3	Case	0.0150491692099016	0	0.0113041027808733	0.412914018066243	0	0	0	0.509543056023352	0	0.00881572295247723	0	0.0129934186310163	0	0	0.00690149903527437	0	0.0186997319034853	0	0
Tha_Oligo_3	Case	0	0.30180560242997	0	0	0	0.0210874844685417	0.0437902708645067	0.0256202986415179	0	0.157398045163465	0	0.0167994228419146	0	0	0.0431240620722637	0	0	0.0171669299631385	0
Tha_Astro_1	Case	0	0	0.01792644967913	0.648544663767146	0	0	0	0.254956775569777	0	0	0	0.0206054270528129	0	0	0	0	0	0	0
Tha_Vascular	Case	0	0	0	0	0.0576391216895743	0	0	0	0	0	0.0858383433533734	0	0.205791149849145	0	0.0349692442157687	0	0.679535299374441	0.00966674189423	0
Tha_Astro_1	Case	0	0.00692803839952005	0.0185861225326314	0.779056540649047	0	0	0	0.212203884585158	0	0.0260890630266262	0	0.0213636832108836	0	0	0	0	0	0	0
Tha_InN_1	Case	0	0	0.194129552062919	0.0158581465373034	0	0	0	0	0	0	0	0.143494456632165	0	0	0	0	0	0	0
Tha_Micro_2	Case	0.14675483214649	0	0.0163445157488888	0	0	0.0388357054105953	0	0.028651622319524	0	0	0	0.0187870846154978	0	0	0.0210425633668101	0	0	0.0191980741743775	0
Tha_InN_1	Case	0	0	0.147452894234587	0.0730679156908665	0	0.0022944199706314	0.0099245732433505	0.00364881553834062	0	0.00342307044152346	0	0.121269453319395	0.00680942004693263	0	0.00267979353221526	0	0	0.0188745956518468	0
Tha_Astro_3	Case	0	0.0389245134435819	0.0153325904007993	0.193007694881231	0	0.0178188184796114	0.0385378813326411	0.478533737509824	0	0.0523466464442197	0	0	0	0	0	0	0	0	0
Tha_Oligo_3	Case	0	0.298880638992013	0	0	0	0.0391251553145826	0	0	0	0.192913717559825	0	0	0	0	0.0211332640709774	0	0	0.0192808244940946	0
Tha_Astro_1	Case	0	0	0.0238827191330746	0.552693208430913	0	0	0	0.319209610418772	0	0.011185540950455	0	0.0196336812968388	0	0	0	0	0.0237265415549598	0	0
Tha_Vascular	Case	0	0	0	0	0.0528410995641971	0.0410171693211341	0	0	0	0	0	0.020870448622624	0.213040563191418	0	0.0232441168225069	0	0.637935656836461	0	0
Tha_Astro_3	Case	0	0	0.00963890917009314	0.469019739043158	0	0.0106249294024624	0.0229792042019116	0.324912989783317	0	0	0	0.0110793739601585	0	0	0	0	0	0	0
Tha_Vascular	Case	0	0	0	0	0.0191292323164599	0.0614692759516549	0	0.0321657123610644	0	0	0	0.0133688658549154	0	0	0.0761473639077161	0.760405257393209	0	0.056390581509065	0
Tha_InN_2	Case	0	0	0.187692938298172	0	0	0	0	0	0	0	0	0.161567455351227	0	0	0.0075116674087633	0	0	0.0231851350334763	0
Tha_Astro_1	Case	0	0	0.0176894798191344	0.577617932418869	0	0	0	0.227764679465589	0	0	0	0.0203330437727293	0	0	0	0	0	0	0
Tha_OPC	Case	0	0.03998387520156	0	0	0.217733825008381	0.0212498588049249	0	0.0324463904793982	0	0	0	0	0	0	0.0103975989049951	0	0	0.0450914014895057	0
Tha_InN_1	Case	0	0	0.26686008530915	0	0	0	0	0	0	0	0	0.285788954489907	0	0	0	0	0	0	0.00335232986925915
Tha_Astro_1	Case	0	0	0.0180609460861546	0.65389762462362	0	0	0	0.220590546760975	0	0.0128496798112572	0	0.0207600229685361	0	0	0	0	0	0	0
Tha_Astro_3	Case	0	0.0041718228522144	0	0.364770826363332	0	0	0	0.470932974065342	0	0.00468697337377821	0	0	0	0	0	0	0	0	0
Tha_Vascular	Case	0	0	0	0	0	0.0785044617643736	0	0.0203884585157741	0	0	0	0	0	0	0.0476508517620673	0.814530850675429	0	0.0571353343865192	0
Tha_ExN_PVALB_1	Case	0.00581213970837569	0	0.0108621860149355	0	0	0.160461143115328	0.0803737746969188	0	0	0.0155565385911696	0	0	0	0	0.0100430416068866	0	0	0	0.0179559168622192
Tha_Oligo_3	Case	0	0.361907976150298	0	0	0	0.0184824353326556	0.0221699697682231	0.0163017851128326	0	0.298407482305359	0	0.0106892033157143	0	0	0.0601428123814707	0	0	0	0
Tha_Oligo_1	Case	0	0.330333370832865	0	0	0	0.0362165367671976	0.0183986319357499	0.0135286853036938	0	0.202582574991574	0	0	0	0	0.0522353600817955	0	0	0.00906492138719628	0
Tha_Oligo_1	Case	0	0.503693703828702	0	0	0	0.04008528182537	0	0	0	0.364667593528817	0	0.0152976339463184	0	0	0.0649664407394581	0	0	0.00488979161964942	0
Tha_Oligo_3	Case	0	0.337158285521431	0	0	0	0.0348116457697956	0	0	0	0.199180569598921	0	0	0	0	0.0232606078596282	0	0	0	0
Tha_OPC	Case	0	0.0155716803539956	0.0212760506731225	0	0.256893228293664	0.0322065966339095	0	0.0616818232850567	0	0	0	0	0	0	0.0250663764244133	0	0	0.0268637628827202	0
Tha_Astro_1	Case	0	0.0161716728540893	0.015191689402964	0.369822683171629	0	0	0	0.167867969013136	0	0.0181686046511628	0	0.0174619767664423	0	0	0	0	0.0385388739946381	0	0
Tha_Oligo_3	Case	0	0.326949038137023	0	0	0	0.0170351858127189	0	0	0	0.138586956521739	0	0	0	0	0.0198964362868781	0	0	0	0
Tha_Astro_2	Case	0.0062122753475754	0	0.0151468572672891	0.511475409836066	0	0	0	0.263006624003593	0	0.00964779238287827	0	0.0174104447945347	0	0	0.00755289500156664	0	0.0204647006255585	0	0
Tha_Vascular	Case	0.0313733468972534	0	0	0	0	0.0426620919462329	0	0.0173122263388347	0	0.0162411526794742	0	0	0	0	0.0372450073385115	0.480436899111598	0	0.0455803806514707	0
Tha_ExN_PVALB_1	Case	0.0118684299762631	0	0.0112080339187129	0	0	0.13618264994917	0.152441445017864	0	0	0	0	0	0.0252681863895408	0	0.028224410033147	0	0	0.0244940946362747	0
Tha_ExN_PVALB_2	Case	0.0151644625296711	0	0.0133279534770524	0	0	0.100530893482435	0.107093779582863	0	0	0	0	0.0106082245027165	0	0	0.139044179488448	0	0	0.0986158128338223	0
Tha_Micro_1	Case	0.238311291963377	0	0	0	0	0	0	0.0248568541596497	0	0	0	0.0162988265433825	0	0	0	0	0	0	0
Tha_Astro_2	Case	0	0	0	0.421043827367012	0.0412127053302045	0	0	0.23007746716066	0	0	0	0	0	0	0	0	0.0439454870420017	0	0
Tha_OPC	Case	0	0.0407244909438632	0.0104458876122404	0	0.403390043580288	0.0163927482209421	0	0.0458291231615583	0	0	0	0	0	0	0.00310031497880903	0.0815991237677984	0	0.0202963965997142	0
Tha_Astro_2	Case	0.0118006103763988	0.0462837964525443	0.0235240620476758	0.465774506523921	0	0	0.0132836595718692	0.317042775345234	0	0.0428357768790023	0	0.0206348738939031	0	0	0	0	0.0194369973190348	0	0.0182282936640965
Tha_Astro_3	Case	0	0.00232497093786332	0.0172923951888714	0.572934091669455	0	0	0	0.308341753676883	0	0.00261206605999331	0	0.0198766177358324	0.0155883338920549	0	0	0	0	0	0
Tha_Oligo_2	Case	0	0.513106086173923	0	0	0	0.036971930419067	0	0.0325923431009318	0	0.434761543646781	0	0.005661155199576	0	0	0.0741437028974752	0	0	0.0212969231926577	0
Tha_Astro_1	Case	0	0	0.0043423125696499	0.588056206088993	0	0	0	0.230863365891995	0	0	0	0.00249561978238788	0	0	0	0	0	0	0
Tha_Vascular	Case	0	0	0	0	0	0.084950016943409	0	0.0132816885595599	0	0.0214547522750252	0	0.00870890325240359	0	0	0.0894721219017464	0.673055859802848	0.0264298480786417	0.0436921688106522	0
Tha_OPC	Case	0	0.0209997375032812	0.0355454789993467	0	0.293349815621857	0.0203532700779396	0	0.0314584035028629	0	0	0	0.00787702999160766	0	0	0.00882270485990866	0	0	0.0377868050853832	0
Tha_Astro_1	Case	0	0.00393745078186525	0.0186181454866848	0.692806958849113	0	0	0	0.205972830358145	0	0	0	0.0214004917622462	0	0	0	0	0	0	0
Tha_Micro_1	Case	0.181152933197694	0	0.0110223007852028	0	0	0.0121498362137129	0.0262772162335481	0.0524868081284383	0	0	0	0.02533900675805	0	0	0.0141905374428998	0	0	0.0258933273151283	0.0721169963124372
Tha_InN_2	Case	0	0	0.263023735413544	0.0539645366343259	0	0	0.0286896509603933	0	0	0	0	0.264535696933112	0	0	0.0154933293754844	0	0	0.0141352591589559	0.0107903117666779
Tha_InN_2	Case	0	0	0.244277498110646	0	0	0	0	0	0	0	0	0.193318511756651	0	0.100445930880714	0.00176454097198175	0	0	0.0368765515684947	0
Tha_Micro_2	Case	0.11312987453374	0	0.0165238442915883	0	0	0	0	0.0336252385764005	0	0	0	0.0189932125031287	0	0	0.0212734378865087	0	0	0.0194087113518393	0
Tha_Vascular	Case	0	0	0.00293330259129743	0	0.0649094870935299	0.0889952558454761	0	0	0.067598482312242	0.0303442028985508	0	0.00337166330481897	0	0	0.085844093735055	0.518437385907265	0	0.040231700895208	0
Tha_OPC	Case	0	0.00661866726665916	0.020180865644494	0	0.285199463627221	0.0203956286004744	0	0.0502301560570338	0	0.0183160599932591	0	0.0103947349048131	0	0	0.00582133610382762	0	0	0.0476190476190477	0
Tha_ExN_PVALB_1	Case	0.0193421498813157	0	0.0115090496868155	0	0	0.182826443013668	0.0661129263749352	0	0	0.0157461240310077	0	0	0	0	0.029469483335807	0	0	0.0202813510870383	0.00326852162252766
Tha_Tcell	Case	0.0511291963377416	0	0.0178944267250766	0	0	0.0748192703038518	0.130683726753596	0.0313685865049961	0.528735632183908	0	0.186639946559786	0	0.0476659403285283	0.0845410628019324	0.0187585547255067	0	0	0.017114270668773	0.187981897418706
Tha_Micro_1	Case	0.246781959986436	0	0.0190792760250548	0	0	0.0364424488873828	0.0885577304791278	0	0	0	0	0.0219305349018684	0	0	0.0245633997922129	0	0	0.0224102911306703	0.0597552799195441
Tha_Tcell	Case	0.0745066124109868	0.0172685341433232	0.0308509139351086	0.0616259618601539	0	0.12513413532136	0.0454240083061044	0	0.336876464680281	0.0194009100101112	0.123046092184369	0.0135602703220012	0	0	0.01518824518874	0	0	0.0185887309110058	0.151127220918538
Tha_Oligo_2	Case	0	0.463859826752166	0	0	0	0.0368448548514628	0	0.0330751094644661	0	0.467896865520728	0	0.00776660433751974	0	0	0.0636471577697522	0	0	0	0
Tha_Astro_1	Case	0	0.00152810589867625	0.0184067939899319	0.624790899966544	0	0	0	0.324250589424048	0	0.00171680148297948	0	0.0211575553232527	0	0	0	0.00495923086284533	0.0448838248436104	0	0
Tha_Astro_1	Case	0	0	0.0100552075727882	0.379926396788223	0	0	0	0.222611429212979	0	0	0	0.0115578851278729	0	0	0	0	0	0	0
Tha_Oligo_2	Case	0	0.519302883713954	0	0	0	0.0364918671636734	0	0.0329403839676659	0	0.432971014492754	0	0	0	0	0.0668381734527285	0	0	0	0
Tha_InN_1	Case	0	0	0.220362756023518	0.0522248243559719	0	0	0	0	0	0	0	0.179905475640101	0	0	0	0	0	0.0209508764011134	0
Tha_Astro_3	Case	0	0.0173810327370908	0.0157488888034943	0.539043158246905	0	0	0	0.537779274727742	0	0.019095466801483	0	0.0181024455601525	0	0	0	0	0	0	0
Tha_Oligo_3	Case	0	0.29170885363933	0	0	0	0.0206356602281712	0	0.0231503312001796	0	0.201908493427705	0	0	0	0	0	0	0	0	0
Tha_Astro_2	Case	0	0.0171935350808115	0.0117460195468112	0.404817664770826	0	0	0	0.328674076568991	0	0.0193166498146276	0	0.013501376639821	0	0	0	0	0	0	0
Tha_InN_2	Case	0	0	0.198631979402836	0.0417530946804952	0	0	0	0	0	0	0	0.156487875263181	0	0	0.0401969029832286	0	0	0.0156398104265403	0
Tha_Astro_1	Case	0	0.0267934150823115	0.017529365048867	0.538708598193376	0	0.00207556760420191	0	0.195003929493657	0	0.0150509774182677	0	0.020149001015916	0	0	0	0	0.0319258266309205	0	0
Tha_Micro_2	Case	0.253563919972872	0	0	0	0	0.0348469445385745	0.0376828411762909	0.0554170876838441	0	0	0	0.0181687009526053	0	0	0	0	0	0	0.0517096882333221
Tha_Oligo_1	Case	0	0.377367157910526	0	0	0	0.0203673895854513	0	0.0362074772650725	0	0.262417846309403	0	0.00791383854297034	0.0225234663090849	0	0.0627236596909579	0	0	0.0177612277138344	0
Tha_Oligo_2	Case	0	0.545168185397683	0	0	0	0.0353623065627471	0.00285522337924082	0.032974065341866	0	0.546206184698348	0	0	0	0	0.0831313181285971	0	0	0.0161889716392086	0
Tha_Vascular	Case	0	0	0	0	0	0.032418389246583	0	0	0	0.0241826761038085	0.153373413493654	0.01690248678573	0.0481059336238686	0	0.0245056811622884	0	0.234383378016086	0	0
Tha_Vascular	Case	0	0	0	0	0	0.0870467638088783	0	0.074121477489615	0	0	0	0	0	0	0.0870644304820331	0.583120360228794	0	0.0424208229895434	0
Tha_ExN_PVALB_1	Case	0.0149406578501187	0	0.0154350638537704	0	0	0.163871004179374	0.118255107338077	0	0	0	0	0	0.0049027824337915	0	0.046488233645014	0	0	0.0424133002332054	0.0194016091183372
Tha_InN_2	Case	0	0	0.282717852156426	0.0668116426898628	0	0	0.0136348367789416	0	0	0	0	0.216390111750762	0	0	0.00736324807467137	0	0	0.00671782140976451	0
Tha_Oligo_2	Case	0	0.510771740353246	0	0	0	0.0340138935953914	0.0107338076770391	0.0318176714943303	0	0.36843823727671	0	0	0	0	0.0610745559788255	0	0	0	0
Tha_OPC	Case	0	0	0	0	0.343069057995307	0.0186448096690387	0.00816868720798847	0.0504883799259009	0	0.00563490057296934	0	0	0	0	0.0141740464057785	0	0	0.049326713307756	0
Tha_OPC	Case	0	0	0	0	0.259512236004023	0.0191178131706766	0	0.0616818232850567	0	0	0	0	0	0	0	0	0.0224754244861484	0.0203716241630933	0
Tha_Astro_1	Case	0	0.00144373195335057	0.0172923951888714	0.567882234861158	0	0	0	0.214797350398563	0	0	0	0.00113370338196972	0	0	0	0	0.00344057193923142	0	0
Tha_Oligo_1	Case	0	0.598942513218585	0	0	0	0.0387509883655258	0.0187192719943812	0.0151229370158302	0	0.41719329288844	0	0	0	0	0.0617589340193605	0	0	0	0
Tha_Oligo_3	Case	0	0.396988787640155	0	0	0	0.0248079746978426	0.0170244602559013	0.0125182440776918	0	0.309435035389282	0	0	0	0	0.0650241593693828	0	0	0.0220943353644776	0
Tha_Oligo_2	Case	0	0.546930663366708	0.0020750874226646	0	0	0.0385038969840732	0.0160625400800073	0.051150780285169	0	0.40485970677452	0	0.0186766589614099	0	0	0.0955985421923184	0	0	0.0295794779207101	0
Tha_Astro_2	Case	0	0.0619304758690516	0.0141029089651462	0.316460354633657	0	0	0	0.222106208599978	0	0.0695778564206269	0	0.0162104860201122	0	0	0	0	0	0	0
Tha_Vascular	Case	0.00724991522550011	0	0	0	0	0.0899836213712866	0	0	0	0.0298913043478261	0	0	0	0	0.080839063968733	0.658391140318851	0	0.0224027683743323	0
Tha_Astro_2	Case	0	0	0.0127195173500365	0.383706925393108	0	0	0	0.213618502301561	0	0	0	0	0	0	0	0	0	0	0
Tha_InN_2	Case	0	0	0.229194686751463	0.0069923051187688	0	0	0	0	0	0	0	0.16454158630133	0	0	0	0	0	0.00992251560971935	0
Tha_Vascular	Case	0	0	0.00919058781334459	0	0.0300662085149178	0.0770077939681464	0	0	0.0400345943533088	0	0	0.0105640542410813	0	0	0.0479641814673725	0.701472556894244	0	0.0329647182727751	0
Tha_Astro_1	Case	0	0	0.0152429261294496	0.575008364001338	0	0.0125098836552581	0.0547531071548539	0.155821264174245	0	0	0	0.0175208704486226	0.0185635266510225	0	0	0	0	0	0
Tha_Astro_3	Case	0	0	0	0.380896620943459	0	0	0	0.321387672617043	0	0.0153774856757668	0	0	0	0	0	0	0	0	0
Tha_Astro_2	Case	0.00303831807392341	0.00419994750065622	0.0137442518797474	0.614720642355303	0	0.0151502315599232	0	0.308858201414618	0	0	0	0.0157982302448505	0.00938652363392556	0	0.00369399231517675	0	0.0100089365504915	0.0161438351011811	0
Tha_Astro_3	Case	0	0.00894363820452249	0.0165110351099669	0.525928404148545	0	0	0	0.327944313461323	0	0.00669868554095043	0	0.0189784890825837	0	0	0.00262207490229061	0.0096750638919314	0	0.00239223651545928	0
Tha_Oligo_3	Case	0	0.371189110136123	0	0	0	0.01431718061674	0	0.0227686089592455	0	0.305443208628244	0	0	0	0	0.0412028562476294	0	0	0.0223350635672911	0
Tha_Vascular	Case	0	0	0	0	0	0.0613210211227833	0	0	0	0	0	0	0	0	0.0822737841982882	0.607429718875502	0.0326630920464701	0.0434363950951628	0
Tha_InN_1	Case	0	0	0.342107622743983	0	0	0	0.0194979692796287	0	0	0	0	0.258940797125988	0	0	0.0254539157967645	0	0	0.0192131196870533	0.0111674488769695
Tha_Oligo_3	Case	0	0.320199122510969	0	0	0	0.0157291313678979	0	0.0250140339059167	0	0.219139703404112	0	0	0	0	0.0367420307063111	0	0	0	0
Tha_Astro_1	Case	0	0	0.0235881079557827	0.546336567413851	0	0	0	0.199337599640732	0	0	0	0.0392894477244954	0	0	0	0	0	0	0
Tha_Vascular	Case	0.0057646659884707	0	0	0	0	0.0364636281486502	0	0.00954305602335237	0	0	0	0.00625745373165099	0.609558330539725	0	0	0.0258610198369235	0.122564789991063	0.0174377491913037	0
Tha_Astro_1	Case	0	0.0118217272284097	0.016882501376987	0.599063231850117	0	0	0	0.180296396092961	0	0	0	0.0194054682783904	0	0	0	0	0	0	0
Tha_Oligo_3	Case	0	0.228794015074812	0	0	0	0.0186306901615272	0	0	0	0.170216127401416	0	0	0	0	0.0435198469631756	0	0	0	0
Tha_Vascular	Case	0	0	0	0	0.0562143814951391	0.0262269852027561	0	0.0478612327382957	0	0	0	0	0.153536708012068	0	0.00651395966292323	0	0.290594280607685	0	0
Tha_InN_1	Case	0	0	0.247095518067351	0	0	0	0.0400952759031362	0	0	0	0	0.255318835671903	0	0	0.0430498524052177	0	0	0.0484540735725569	0.0285157559503855
Tha_Astro_3	Case	0	0.0303277459031762	0.0168953105586084	0.462897290063566	0	0.00421467299220601	0	0.270641068822275	0	0	0	0.0194201916989355	0	0	0	0	0	0.00449108553373956	0
Tha_InN_1	Case	0	0	0.276230001665194	0.0411843425894948	0	0	0	0	0	0	0	0.218893093243422	0	0	0	0	0	0.003189648687279	0
Tha_Astro_3	Case	0	0.0255090561367983	0	0.501639344262295	0	0.0170846040890094	0.0369499496137051	0.317469406085102	0	0.00955299966295919	0	0.00667707121718519	0	0	0.00747868533452067	0	0	0	0
Tha_InN_1	Case	0	0	0.223526623884	0.0431247908999666	0	0	0	0	0	0	0	0.159027665307204	0	0	0.0167219116410231	0	0	0.0163544722786428	0.0119217230975528
Tha_Astro_3	Case	0	0.0154310571117861	0	0.489695550351288	0	0	0	0.378230605142023	0	0	0	0	0	0	0	0	0	0	0
Tha_Astro_3	Case	0	0.0168654141823227	0.0115218588684369	0.467045834727334	0	0	0	0.439598068934546	0	0.028206100438153	0	0.0132437167802824	0	0	0	0	0	0	0
Tha_Oligo_3	Case	0.00918277382163446	0.356573667829152	0	0	0	0.0208474528408449	0	0	0	0.310909588810246	0	0	0	0	0.0243490163096357	0	0	0	0
Tha_Astro_3	Case	0	0	0	0.375543660086986	0	0	0	0.330908274390929	0	0.0464273677114931	0	0	0	0	0	0	0.0345621090259159	0	0
Tha_OPC	Case	0	0.0321370982862714	0.00885114450037783	0	0.326935970499497	0.0198167287924997	0	0.032188166610531	0	0	0	0	0	0	0.0146275499266149	0.077035414384812	0	0.0542842097344467	0
Tha_Micro_1	Case	0.313075618853849	0	0.0259898295097927	0	0	0.054169490568169	0.0309799370934742	0.0335354215785337	0	0	0	0.0448107304288933	0	0	0.0334603143191675	0	0.0453306523681859	0.0152636726096441	0.059126718069058
Tha_Astro_2	Case	0	0.0124685941425732	0.017907235906698	0.398494479759117	0.0139331210191083	0	0	0.143976647580555	0	0.00700412874957868	0	0.0205833419219953	0	0	0	0	0	0	0
Tha_Astro_1	Case	0	0	0.0186245500774955	0.502743392438943	0	0.0173881735005083	0.0376064983051883	0.266666666666667	0	0	0	0.0214078534725187	0	0	0	0	0	0	0
Tha_OPC	Case	0	0.0259684253946826	0.011957371043564	0	0.227413677505867	0.0191884107082345	0	0.0331312450881329	0	0	0	0	0	0	0.0263856593941193	0	0	0.0272399006996163	0
Tha_InN_1	Case	0	0	0.258783896296866	0	0	0	0	0	0	0	0	0.24730929489539	0	0	0.0119642474315209	0	0	0.0317535545023697	0.0464716728126048
Tha_OPC	Case	0	0.0190685116436045	0.0269569227222073	0	0.365550620181026	0.0270953349147182	0	0.0551476366902436	0	0	0	0.0184116373915988	0	0	0.00817955441217699	0	0.00444593386952641	0.0501692620176033	0
Tha_Astro_1	Case	0	0	0.017529365048867	0.380662428905989	0	0	0	0.147535646121028	0	0	0	0.020149001015916	0	0	0	0	0	0	0
Tha_Astro_1	Case	0	0	0.0181634195391256	0.665272666443627	0.0261481729802212	0	0	0.226002020882452	0	0	0	0.0208778103328965	0	0	0	0	0	0	0
Tha_ExN_PVALB_2	Case	0	0	0.00274116486697662	0	0	0.0128911103580707	0.0436375851223013	0	0	0.0188110886417256	0	0	0	0	0.181714738039875	0	0	0.228849770555932	0.115466811934294
Tha_Astro_2	Case	0.0258121397083757	0.0178404019949751	0.0121879363127489	0.289093342254935	0	0.0134347113972665	0	0.116818232850567	0	0	0	0.0280186692972512	0	0	0	0	0.0425156389633602	0	0.0398717733825008
Tha_Astro_1	Case	0	0.0117842276971538	0.0184708398980389	0.515690866510539	0	0	0	0.349331986078365	0	0	0	0.0304848422385489	0	0.088926049795615	0.0103646168307525	0	0	0.00945610471676828	0
Tha_Astro_3	Case	0	0.0154216822289721	0.0186373592591169	0.488892606222817	0	0	0	0.176366902436286	0	0	0	0.0214225768930638	0	0	0	0	0	0	0
Tha_Astro_3	Case	0	0.0151591855101811	0	0.4299431247909	0	0	0	0.362063545525991	0	0	0	0	0	0	0	0	0	0	0
Tha_Oligo_3	Case	0	0.202609967375408	0	0	0	0	0	0	0	0.258626137512639	0	0.0187649994846802	0	0	0.0905687758703145	0	0	0.0221394719025051	0
Tha_OPC	Case	0	0	0.00837720478038662	0	0.221924237344955	0.0298133401106969	0	0.0416414056360166	0	0	0	0	0	0	0.0107851382773463	0	0	0.0317686000150456	0
Tha_Oligo_3	Case	0	0.269565380432745	0	0	0	0.0339997740878798	0	0	0	0.151499831479609	0	0	0	0	0.0156829763023797	0	0	0	0
Tha_Astro_1	Case	0	0	0.0184516261256068	0.426062228169957	0	0	0	0.202346469069271	0	0	0	0.0212090872951605	0	0	0	0	0	0	0
Tha_Astro_3	Case	0	0.0220965987925151	0	0.153161592505855	0	0	0	0.289019872010778	0	0.0248251600943714	0	0	0.0355556486758297	0	0	0	0	0	0
Tha_ExN_PVALB_2	Case	0	0	0	0	0	0.0541836100756805	0.0976883378630103	0	0	0	0	0	0	0	0.177822853279243	0	0	0.258903182125931	0.143060677170634
Tha_ExN_CALB	Case	0.0144862665310275	0	0.0159218127553831	0	0	0.0971563311871682	0.162472898280759	0	0	0	0	0	0	0	0.0655271360015831	0	0	0.0716843451440607	0.0359537378478042
Tha_ExN_CALB	Case	0.00927772126144455	0	0.0305819211210596	0	0	0.166659606912911	0.183558799279323	0	0	0	0	0.0191183615777617	0	0	0.177146720757268	0	0	0.134281200631912	0.0429517264498827
Tha_Micro_1	Case	0.391841302136317	0.0461806727415908	0.0266366931816726	0	0.0127807576265504	0.0573675590195414	0.0635020001832229	0.0692264511058718	0	0.0227081226828446	0	0.0216360664909672	0	0	0.0100595326440079	0	0	0.00458888136613256	0.135538887026483
Tha_Astro_3	Case	0	0	0	0.469019739043158	0	0	0	0.487571572920175	0	0.00467644084934282	0	0	0	0	0	0	0.0198391420911528	0	0
Tha_InN_2	Case	0	0	0.229495702519566	0.0173971227835397	0	0	0	0	0	0	0	0.155501406086662	0	0	0	0	0	0.0118709095012413	0
Tha_Astro_3	Case	0.0129738894540522	0.0260059249259385	0	0.227300100368016	0	0	0	0.34486359043449	0	0.0402974384900573	0	0	0	0	0	0	0	0.0143910328744452	0.0400812939993296
Tha_InN_2	Case	0	0	0.271042283108532	0	0	0	0	0	0	0	0	0.198324474741972	0	0	0	0	0	0.0025803054239073	0
Tha_Oligo_3	Case	0.0127297388945405	0.320433494581318	0	0	0	0.0328631537331978	0	0.0210733131245088	0	0.268073811931244	0	0.0138179301815398	0	0	0.0612889394614027	0	0	0	0
Tha_Oligo_1	Case	0	0.434535193310084	0	0	0	0.0344445385744945	0	0	0	0.24042593528817	0	0	0	0	0.0590296673757813	0	0	0.0123297976378545	0
Tha_Astro_2	Case	0	0	0.0180801598585867	0.565674138507862	0	0	0	0.190557988099248	0	0	0	0.0207821080993537	0	0	0	0	0	0	0
Tha_OPC	Case	0	0.0316214797315033	0	0	0.258527489104928	0.0253868745058172	0	0.0647692825867295	0	0	0	0	0	0	0.0160127970448062	0	0	0.0398630858346498	0
Tha_Astro_2	Case	0	0.0153466831664604	0.0288782999654152	0.403379056540649	0	0	0	0.286033456831705	0	0.0172417425008426	0	0.0331939516188401	0	0	0	0	0.0365728328865058	0	0
Tha_Oligo_2	Case	0	0.521224734690816	0	0	0	0.0380803117587258	0.0226280269948392	0.028999663186258	0	0.362245112908662	0	0.0109100546238903	0	0	0.0655353815201438	0	0	0	0
Tha_Astro_2	Case	0	0.00191247609404888	0.016466202974292	0.511843425894948	0	0	0.00155739457049497	0.152172448635904	0.00284566454636759	0.0021486349848332	0	0.0189269571106759	0	0	0	0	0.00227882037533511	0	0
Tha_ExN_PVALB_2	Case	0	0	0	0	0	0.0442364170337739	0.0528292668030659	0	0	0	0	0	0	0	0.216733455367008	0.0282645734452963	0	0.153261114872489	0.00469326181696283
Tha_Oligo_1	Case	0	0.523821577230285	0.0145832532759482	0	0	0.0330255280695809	0.0286438452377317	0.0491074435836982	0	0.33681959892147	0	0.016762614290552	0	0	0.0627319052095187	0	0	0	0
Tha_OPC	Case	0	0.0299902501218735	0	0	0.393060677170634	0.019675533717384	0	0.0630066240035927	0	0	0.00160320641282563	0	0	0	0.000197892445455872	0	0	0.0365455502896261	0.0433917197452229
Tha_Vascular	Case	0.0111495422177009	0	0	0	0.0344451894066377	0.0382921043713995	0	0	0	0	0	0	0.288321320817968	0	0.0225679843005326	0	0.470598748882931	0	0
Tha_Oligo_3	Case	0	0.293508831139611	0	0	0	0.0296297865130464	0.0387669099459492	0.0324912989783317	0	0.299028901247051	0	0	0	0	0.0312257787892281	0	0	0	0
Tha_ExN_PVALB_1	Case	0.00701254662597495	0	0.0188423061650591	0	0	0.144442561843443	0.0832595352246007	0	0	0.0151247050893158	0	0	0	0	0.0085258661917248	0	0	0.0157752200406229	0.0684713375796179
Tha_Micro_1	Case	0.476731095286538	0.0190122623467207	0.0364293125312224	0	0	0.0869761662713204	0.0584022963935628	0.0921185584371842	0	0	0	0.0568029564628455	0	0	0.0499183693662495	0	0	0.0418039569698337	0.0713417700301709
Tha_Astro_1	Case	0	0	0.0309149598432156	0.672666443626631	0	0	0	0.200011227124733	0	0	0	0.018816531456588	0	0	0	0	0.0360589812332439	0	0
Tha_OPC	Case	0	0.0242059474256572	0	0	0.395134931277238	0.0153337851575737	0	0.052509262377905	0	0	0	0	0	0	0.0142152739985818	0.0215711330169162	0	0.0346422929361317	0.0148550117331545
Tha_OPC	Case	0.00518141742963718	0	0	0	0.364272544418371	0.0259940133288151	0	0.053519703603907	0	0	0	0	0	0	0.0186760995399	0.0232444931240112	0	0.0578123824569322	0
Tha_Astro_3	Case	0	0	0.00903047304307725	0.48384074941452	0.00542658397586326	0	0	0.531144044010329	0	0.0206121503201887	0	0	0	0	0	0	0	0	0.0477707006369427
Tha_Astro_3	Case	0	0.0229778377770278	0.0187462373028987	0.367246570759451	0	0	0	0.202761872684405	0	0	0	0.0215477259676968	0	0	0	0	0.0421805183199285	0	0
Tha_Astro_2	Case	0	0.0296996287546406	0.0156912474861981	0.475075276012044	0	0	0	0.179342090490625	0	0.0333670374115268	0	0.0180361901676998	0	0	0	0	0	0	0
Tha_Astro_2	Case	0.00219057307561887	0.00908426144673191	0.0141349319191997	0.419371027099364	0.00676751592356684	0.00228030046311989	0	0.173874480745481	0	0.00680401078530501	0	0.0162472945714749	0	0	0	0	0	0	0
Tha_OPC	Case	0	0.00174372820339741	0	0	0.22846128059001	0.0205297639218344	0	0.0597283035814528	0	0	0	0	0	0	0	0	0.00415549597855225	0.039848040321974	0
Tha_ExIn	Case	0	0	0	0	0	0.0345645543883429	0	0	0	0	0.343820975283901	0.0198030006331071	0	0	0	0	0	0.0302414804784473	0.0842272879651358
Tha_ExN_PVALB_2	Case	0.00440827399118349	0	0	0	0	0.082507342143906	0.0827556722753229	0	0	0	0	0.0197588303714719	0	0	0.226512640379953	0	0	0.143895283231776	0
Tha_Astro_3	Case	0.0152865378094269	0	0.0162292331142964	0.437872198059552	0	0	0.0117568021498152	0.436813742000674	0	0.0266894169194473	0	0.00566851690984849	0	0	0.00634904929170998	0	0	0.00579252238020012	0
Tha_OPC	Case	0	0.010124873439082	0	0	0.371647670130741	0.0203956286004744	0	0.0289323004378579	0	0	0	0	0.0226282266174992	0	0.0166394564554165	0	0	0.0563003084330098	0
Tha_Micro_2	Case	0.128599525262801	0	0.0188615199374912	0	0	0.0564003727549983	0	0.0618165487818569	0	0	0	0.0216802367526023	0.0528410995641971	0	0.0242830521611505	0	0.0563449508489723	0.0221545174151809	0.0617038216560509
Tha_Vascular	Case	0.00360122075279756	0	0	0	0.0111255447536037	0.0587583305094318	0	0	0	0	0	0.0039090681547137	0.501068555145826	0.0829431438127091	0.0286284404426195	0.0161555312157722	0.124352100089365	0.0258933273151283	0
Tha_OPC	Case	0	0.0196497543780703	0.0168056462872587	0	0.235794502179014	0.0205297639218344	0	0.0294599753003256	0.0732061153889075	0	0	0	0	0	0.0172826069031481	0	0	0.0376438727149627	0
Tha_Astro_2	Case	0	0	0.0155311327159308	0.327534292405487	0	0	0	0.157920736499383	0	0	0	0.0178521474108865	0.0271119678176333	0	0	0	0	0	0
Tha_Astro_3	Case	0	0	0	0.140548678487789	0	0	0	0.297518805433928	0	0.01337630603303	0	0	0	0	0.0104718085720411	0	0	0	0
Tha_Oligo_2	Case	0	0.266884163947951	0	0	0	0.0192519484920366	0	0.032502526103065	0	0.252095972362656	0	0.0132952487521901	0	0	0.0387621827536734	0	0	0	0
Tha_Vascular	Case	0	0.00253121835977055	0	0	0	0.0798458149779736	0	0.0259795666329853	0	0.00284378159757326	0	0	0	0	0.0673246590478075	0.632469271023488	0	0.0593921612878959	0
Tha_Astro_1	Case	0	0	0.0183107251277715	0.684275677484108	0	0	0	0.211597619849556	0	0	0	0.0210471296691648	0	0	0	0	0	0	0
Tha_ExN_PVALB_2	Case	0.0160054255679891	0	0.0337329797999206	0	0	0.0786597763470011	0.0826182551073381	0	0	0	0	0	0	0	0.217393096851861	0	0	0.133017377567141	0
Tha_Astro_1	Case	0	0	0.018259488401286	0.54553362328538	0	0	0	0.190423262602447	0	0	0	0.0209882359869845	0	0	0	0	0	0	0
Tha_Oligo_2	Case	0	0.513959200509994	0	0	0	0.0395628600474416	0	0.0320197597395308	0	0.385448264239973	0	0.0152534636846833	0.0360584981562185	0	0.0878147726710533	0	0	0.0205296020461897	0
Tha_Astro_3	Case	0	0	0.0170362115564436	0.35627300100368	0	0	0	0.286561131694173	0	0.0162411526794742	0	0.0195821493249312	0	0	0	0	0.0594280607685433	0	0
Tha_Oligo_2	Case	0	0.491196985037687	0.00602671995286219	0	0	0.03807325200497	0	0.0305714606489278	0	0.341137933940007	0	0.00692736936645122	0	0	0.0489453981760913	0	0	0.00707891371398484	0
Tha_OPC	Case	0	0.0413994825064686	0.0117588287284326	0	0.306130573248408	0.0200849994352197	0	0.0570450207701808	0	0.00783619817997983	0	0	0	0	0	0	0	0.0377040547656662	0.0155883338920549
Tha_OPC	Case	0	0.0254809314883564	0.011874111363025	0	0.312332383506537	0.0203038518016492	0	0.0309980913887953	0	0	0	0.00682430542263579	0	0	0.0241511238641798	0	0	0.0506431956668923	0.0194225611800201
Tha_InN_2	Case	0	0	0.23923708514263	0.00859819337571099	0	0	0	0	0	0	0	0.184808374681606	0	0	0	0	0	0.0253366433461221	0.0301500167616493
Tha_Vascular	Case	0.0311020684977958	0	0	0	0.04804307743882	0.0161880153620242	0	0	0	0	0	0	0.04804307743882	0	0	0	0.118163538873995	0	0
Tha_Oligo_3	Case	0	0.222278471519106	0	0	0	0.0206709589969502	0	0.0277422252161221	0	0.249199528142905	0	0	0	0	0.040749352726793	0	0	0.0185887309110058	0
Tha_Astro_1	Case	0	0.00347808152398099	0.018509267442903	0.643191702910672	0	0	0	0.23847535646121	0	0.00390756656555447	0	0.0212753426876132	0	0	0	0	0	0	0
Tha_Astro_2	Case	0.0134825364530349	0.00931863351708107	0.0174973420948136	0.526865172298428	0	0	0	0.217637812956102	0	0	0	0.0201121924645533	0	0	0	0	0	0	0
Tha_ExN_PVALB_1	Case	0.00756188538487623	0	0.0241389027655023	0	0	0.161541285439964	0.136409442086298	0	0	0	0	0	0	0	0.0213311565164334	0	0	0.00838787331678326	0.0265462621521958
Tha_Astro_1	Case	0	0	0.0154158500813383	0.624757443961191	0	0.0254857110583983	0.0367514581488381	0.283496126641967	0	0	0	0.017719636625981	0	0	0	0	0	0	0
Tha_InN_2	Case	0	0	0.208533476796168	0	0	0	0	0	0	0	0	0.120709963338683	0	0	0.0240686686785732	0	0	0.0173324306025728	0.067968488099229
Tha_Micro_1	Case	0.35197015937606	0	0.0353405320934046	0	0	0.0256833841635604	0	0.021993937352644	0	0	0	0.0581059791810834	0.0136816962789138	0	0.0210343178482495	0.0198673481806012	0	0.0191905514180396	0.0625419041233657
Tha_Vascular	Case	0.0132994235334012	0	0	0	0.0586657727120349	0.0415325313453067	0	0.0220163916021107	0	0	0	0	0.466330036875629	0	0.0402793581688352	0.144852135815991	0.0625558534405719	0.029504250357331	0
Tha_Oligo_3	Case	0	0.286290171372858	0	0	0	0.0160679995481757	0	0	0	0.1337630603303	0	0	0	0	0.0187668002440673	0	0	0	0
Tha_OPC	Case	0	0.020005999925001	0	0	0.418412671806906	0.0193790240596408	0	0.043639833838554	0.00630509987724581	0	0	0	0	0	0.0150068437804054	0	0	0.030941096817874	0
Tha_OPC	Case	0	0.0244215697303783	0.0209494165417772	0	0.223286121354341	0.0267564667344403	0	0.0425508027394185	0	0	0	0.000412255775261716	0	0	0.000461749039397108	0.00170378483631495	0	0.0220792898518017	0
Tha_Astro_1	Case	0	0.0252746840664492	0.0187974740293843	0.442221478755437	0	0.0113591437930645	0	0.120489502638374	0	0.00604566902595216	0	0.0452966033068802	0	0	0.0132670393641056	0	0.0128239499553172	0	0
Tha_ExN_PVALB_2	Case	0.0087080366225839	0	0	0	0	0.0321783576188862	0.04162213332519	0	0	0	0	0	0	0	0.18601065320998	0	0	0.250966674189423	0.0998994301039222
Tha_Oligo_1	Case	0	0.52998087523906	0	0	0	0.0333502767423473	0	0.00991355113955317	0	0.318071705426357	0	0.0181098072704251	0	0	0.065065386962186	0	0	0	0
Tha_Astro_1	Case	0	0	0.0168120508780694	0.486684509869522	0	0	0	0.190849893342315	0	0	0	0.0193244894653926	0	0	0	0	0	0	0
Tha_Astro_1	Case	0	0.00954363070461617	0.0187526418937094	0.624958179993309	0	0.0163715689596747	0	0.23161558324913	0	0.0107221098752949	0	0.0215550876779693	0	0	0.00839393789475418	0	0	0	0
Tha_Vascular	Case	0	0	0	0	0.0407098558498156	0.0700821755337174	0	0.0308521387672617	0	0.0122809234917425	0	0	0.660953737847804	0.109810479375697	0.0480631276901005	0.035475234270415	0.130853440571939	0.0222974497856014	0
Tha_Oligo_1	Case	0.00552051542895893	0.384829564630442	0	0	0	0.0348398847848187	0	0.0224430223419783	0	0.268589905628581	0	0.00599243216183987	0	0	0.0624350665413348	0	0	0.0331377416685473	0
Tha_Oligo_3	Case	0.00916920990166159	0.424129073386583	0	0	0	0.0403394329605783	0.0206431123461691	0.0475693274952285	0	0.42215411189754	0	0	0	0	0.0770708619865104	0	0	0.0220341533137741	0
Tha_ExIn	Case	0	0	0.0258809514660109	0	0	0.0434316051056139	0.0346443949064036	0	0	0	0.118370073480294	0.0130449506029241	0	0	0.0809709922657036	0	0	0.107379823967502	0.0371270533020449
Tha_Oligo_3	Case	0	0.297708778640267	0	0	0	0.0281542979780866	0	0	0	0.152110717896865	0	0.0091285207379378	0	0	0.0241841059384225	0	0	0	0
Tha_Tcell	Case	0.0764869447270261	0	0.0261819672341134	0.0836734693877551	0	0.112885462555066	0.0624179314135646	0.0133153699337599	0.395714763977235	0	0.167067468269873	0.00873098838322117	0	0	0.0097791850129455	0	0	0	0.111318303721086
Tha_Astro_1	Case	0	0	0.0165046305191562	0.546604215456674	0	0.0161527165932452	0	0.135994161895139	0	0	0	0.0310222470884436	0	0	0	0	0	0	0
Tha_Oligo_1	Case	0	0.5212809839877	0	0	0	0.0341409691629956	0	0	0	0.365278479946073	0	0	0	0	0.0643067992546051	0	0	0	0
Tha_Astro_1	Case	0	0.0297933775827802	0.0101768947981914	0.552726664436266	0	0	0	0.251128326035702	0	0.050208543983822	0	0.011697757623051	0	0	0	0	0	0	0
Tha_Astro_3	Case	0.0118616480162766	0.000374995312558579	0	0.477885580461693	0	0	0	0.409509374649152	0	0.0287643242332323	0	0	0	0	0	0	0.0604781054512958	6.01820507033501e-05	0.000167616493462974
Tha_Micro_2	Case	0.247297388945405	0	0	0	0	0.0537953236191122	0.0775643570403396	0.0285168968227237	0	0	0	0	0	0	0	0	0	0	0.106436473348978
Tha_InN_1	Case	0	0	0.180615865452356	0.00511876881900297	0	0.00463119846379756	0	0	0	0	0	0.160588347884981	0	0	0.00126156433978131	0	0	0.0166177687504702	0
Tha_Vascular	Case	0	0	0	0	0.0562143814951391	0.0198873263300576	0.00555776101627625	0.00408667340294155	0.0101551166164491	0	0	0.0239918137781769	0.218341434797184	0	0	0	0.530004468275246	0	0
Tha_InN_1	Case	0	0	0.200271554650373	0	0	0	0.0325526002381897	0	0	0	0	0.169532825866105	0	0.027536231884058	0.0348702979930408	0	0	0.0334837884600918	0.00448374120013406
Tha_Tcell	Case	0.0764191251271618	0.0144185697678779	0.00985026066684602	0	0	0.0501454309273692	0.0234830671511894	0	0.491825689097199	0.0438679642736771	0.102738810955244	0.0113223103991519	0	0	0.0126816075462985	0	0	0	0.151713878645659
Tha_Vascular	Case	0.00915564598168872	0	0	0	0.0441250419041234	0.0321007003275726	0	0	0	0	0	0	0.579240697284613	0	0.0243490163096357	0	0	0.0220792898518017	0
Tha_Astro_1	Case	0	0	0.0166583406986127	0.596955503512881	0.0490487763995977	0	0	0.393948579768721	0	0	0	0.0191478084188519	0	0	0	0	0	0	0
Tha_Astro_3	Case	0	0.0182528968387895	0.0124697383084195	0.51378387420542	0	0	0	0.357774783877849	0	0.0205068250758341	0	0.0143332499006169	0	0	0	0	0	0	0
Tha_Vascular	Case	0	0	0	0	0	0.089164689935615	0	0	0	0	0	0	0	0.0829803047194352	0.0959943270832303	0.477759522940246	0.0188114387846291	0.0422101858120816	0
Tha_Astro_2	Case	0	0	0.0182146562656111	0.515991970558715	0.0335442507542743	0	0	0.13502862916807	0	0	0	0.0209367040150767	0	0	0	0	0	0	0
Tha_Vascular	Case	0.0160461173279077	0	0	0	0.0675494468655716	0.0288179148311307	0	0.0361962501403391	0	0	0.057314629258517	0.0211796404540703	0.103503184713376	0	0.0436187931859034	0	0.598860589812332	0	0
Tha_ExN_PVALB_2	Case	0.00107154967785694	0	0.00564244450422058	0	0	0.0594148876087202	0.0796103459858918	0	0	0.00715158409167505	0	0	0	0	0.241742113161497	0	0	0.13323553750094	0
Tha_Astro_1	Case	0	0	0.0180801598585867	0.68440950150552	0	0	0	0.162400359267991	0	0	0	0.0207821080993537	0	0	0	0	0	0	0
Tha_Vascular	Case	0.00680230586639541	0	0	0	0.0598181361045927	0.0360259234157913	0	0	0	0	0	0.0073837954033481	0.191920885015086	0	0.0330810204653771	0.0305160034075697	0.492917783735478	0.00754532460693602	0
Tha_Oligo_2	Case	0	0.469344133198335	0.0036570213529058	0	0	0.0297286230656275	0.0378202583442758	0.0318850342427305	0	0.447105662285136	0	0.0042035365656149	0	0	0.061915598872013	0	0	0.00429549386895356	0
Tha_Astro_3	Case	0.0152797558494405	0.0150654366820415	0	0.467614586818334	0	0	0	0.402582238688672	0	0	0	0	0	0	0	0	0	0	0
Tha_Vascular	Case	0.0132926415734147	0	0	0	0.0410660408984244	0.0201626567265334	0	0.0220051644773773	0	0	0	0	0.144024472008046	0	0	0	0.3281054512958	0	0
Tha_ExIn	Case	0	0	0	0	0	0.020409748107986	0.0204751580297432	0	0	0	0.155043420173681	0.0190005742134013	0	0	0.0535711340886228	0	0	0.079884149552396	0.110228796513577
Tha_Astro_1	Case	0.00967107494065789	0	0.0240364293125312	0.591000334560054	0	0	0	0.191411249578983	0	0	0	0.0178595091211591	0	0	0	0	0	0	0
Tha_Oligo_1	Case	0	0.561002362470469	0	0	0	0.0359129673556986	0.0144746083610713	0.0578196923767823	0	0.327477249747219	0	0	0	0	0.058229852075397	0	0	0	0
Tha_Oligo_3	Case	0	0.43017587280159	0	0	0	0.0223088218682932	0	0	0	0.273845635321874	0	0	0	0	0.0666732630815152	0	0	0.0194764161588806	0
Tha_Oligo_1	Case	0	0.369436007049912	0	0	0	0.0294674121766633	0	0	0	0.144969666329626	0	0	0	0	0.0373604445983607	0	0	0	0
Tha_Astro_3	Case	0	0	0.0129244642559787	0.448912679826029	0	0.0149384389472496	0.0323083030506611	0.374851240597283	0	0	0	0.013251078490555	0.00456754944686555	0	0	0	0.0472743521000893	0.00163996088166707	0
Tha_Oligo_1	Case	0	0.574164697941276	0	0	0	0.0203250310629165	0	0	0	0.277405628581058	0	0	0	0	0.0509160771120896	0	0	0	0
Tha_Oligo_1	Case	0	0.297277534030825	0	0	0	0.0123757483338981	0	0.0196811496575727	0	0.250200117964274	0	0	0	0	0.0241923514569832	0	0	0	0
Tha_Astro_2	Case	0	0.000618742265721672	0.0312800215194251	0.558548009367682	0.000691418035534741	0.000465943747882114	0.000503862949277845	0.130941955765129	0	0	0	0.021371044921156	0	0	0	0	0	0.000496501918302861	0
Tha_Oligo_1	Case	0	0.354970562867964	0	0	0	0.0433680673218119	0	0.0101830021331537	0	0.183982136838557	0	0	0.0190035199463627	0	0.0451277230825047	0	0	0	0
Tha_Oligo_2	Case	0	0.320883488956388	0	0	0	0.036936631650288	0.0114361620911839	0.0377792747277422	0	0.323032524435457	0	0	0	0	0.0661455498936329	0	0	0	0
Tha_Astro_1	Case	0	0	0.0184516261256068	0.824590163934426	0.0492582970164264	0	0	0.244987088806557	0	0	0	0.0212090872951605	0	0	0	0	0	0	0
Tha_Vascular	Case	0.021010512037979	0	0	0	0.032454743546765	0	0	0.0173908162119681	0	0.0163148803505224	0.103473613894456	0.0308823745932655	0.212474857525981	0	0.0255446165009318	0	0.223503127792672	0.0116527495674416	0
Tha_InN_1	Case	0	0	0.216910681576554	0.0225828036132486	0	0	0	0	0	0	0	0.200886349916813	0	0	0.00686027144247103	0	0	0.0226209283081321	0.0141426416359369
Tha_Micro_1	Case	0.21197015937606	0.0193497581280234	0.0132190754332706	0	0	0.0145713317519485	0	0.056012125294712	0	0	0	0.015194570002503	0	0	0	0.0627966411098941	0.046112600536193	0	0.0432450553134428
Tha_Astro_1	Case	0	0.000656241796977541	0.0186309546683062	0.512412177985949	0	0.000247091381452624	0	0.263422027618727	0	0.00073727671048196	0	0.0211575553232527	0	0	0	0	0	0.000263296471827323	0
Tha_Oligo_2	Case	0.0152865378094269	0.469559755503056	0	0	0	0.0359976844007681	0.0392096985983449	0.0322555293589312	0	0.55742332322211	0	0.0361828059894875	0	0	0.0391084945332212	0	0	0	0
Tha_Astro_3	Case	0.00832146490335706	0	0.0182787021737181	0.60632318501171	0	0	0	0.416874368474234	0	0.00122177283451297	0	0.0201563627261886	0	0	0.000956480153036843	0	0.00259159964253797	0.0142857142857142	0
Tha_InN_2	Case	0	0	0.275659993083042	0.00983606557377048	0	0	0	0	0	0	0	0.209676231982214	0	0	0	0	0	0.0090573986308583	0.0314280925243043
Tha_Oligo_1	Case	0	0.465519181010237	0	0	0	0.0354540833615723	0	0.0168743684742337	0	0.312352544657904	0	0	0	0	0.0798413562228929	0	0	0.0195742119912736	0
Tha_Astro_2	Case	0.0126687012546626	0	0.0239275512687495	0.404683840749415	0	0	0	0.202211743572471	0	0	0	0.013751674789087	0	0	0	0	0	0	0
Tha_Astro_1	Case	0	0	0.0149675287245898	0.504650384744062	0	0	0	0.209980913887953	0	0.0246145096056622	0	0.0172043169069038	0	0	0	0	0	0	0
Tha_Astro_3	Case	0	0.0122435969550381	0.00836439559876523	0.363231850117096	0	0.00922003840506047	0	0.295408105984058	0	0.0401394506235254	0	0.00961439361592487	0.0273633925578277	0	0	0	0	0.00982471977732646	0
Tha_Astro_1	Case	0	0	0.0186373592591169	0.723251923720308	0.0458640630238015	0	0.027407090725868	0.17855619175929	0	0	0	0.0214225768930638	0	0	0	0	0	0	0
Tha_Astro_1	Case	0	0	0.018906352073166	0.619939779190365	0.0157978545088837	0	0	0.229067025934658	0	0	0	0.016181039179022	0	0	0	0	0	0	0
Tha_ExN_PVALB_1	Case	0.00810444218379114	0	0.0283467189281277	0	0	0.164478143002372	0.0654258405350109	0	0	0.00976365015166836	0	0	0	0	0.00985339467999147	0	0	0.00898969382381709	0
Tha_Micro_2	Case	0.141498813157002	0	0	0	0	0.0175717270981588	0	0.0279443134613225	0	0	0	0	0	0	0.0205230956974884	0	0	0	0
Tha_Astro_3	Case	0	0.00944050699366261	0	0.380394780863165	0	0.0071091720320795	0.015375454240083	0.58852587852251	0	0.0358316481294236	0	0	0	0	0	0	0	0	0
Tha_OPC	Case	0	0	0.0125658071705799	0	0.242289641300704	0.0135053089348244	0	0.039003031323678	0	0	0	0.00722183777735241	0	0	0.00808885370800971	0	0	0.046422929361318	0
Tha_Vascular	Case	0	0	0	0	0	0.0652886027335366	0	0.028808802065791	0	0.00168520390967308	0	0.031471311415068	0	0	0.108090502811722	0.551691614944627	0	0.0422778906191228	0
Tha_Micro_2	Case	0.106497117667006	0	0.0326634131345348	0	0	0	0.0389348642623751	0	0	0	0	0.0375447223899056	0	0	0.0210260723296888	0	0	0.0191830286617016	0.0534277572913174
Tha_Oligo_1	Case	0	0.478184647691904	0	0	0	0.0342468654693324	0	0.0221286628494443	0	0.291803589484328	0	0.0171675083555412	0	0	0.0650076683322615	0	0	0	0
Tha_Astro_3	Case	0	0	0	0.466109066577451	0	0	0	0.289390367126979	0	0	0	0	0	0	0	0	0	0	0
Tha_Astro_3	Case	0	0	0.0160370953899756	0.500267648042824	0	0	0	0.435949253396205	0	0.0414454836535221	0	0.0184337225224164	0.0471421387864566	0	0	0	0	0	0
Tha_Vascular	Case	0	0	0.017113066646172	0	0	0.0660651756466735	0	0.0267654653643202	0	0.0295226659925851	0	0.0401507678263814	0.0291443178008716	0	0.0768482329853725	0.594955579895339	0	0.0417136838937787	0
Tha_Oligo_1	Case	0	0.360417369782878	0	0	0	0.0233748446854174	0	0.0235320534411138	0	0.160220761712167	0	0	0	0	0.0688170979072874	0	0	0.015767697284285	0
Tha_Micro_1	Case	0.245818921668362	0	0.0184003893991213	0	0	0.047610979329041	0.0343237548477723	0.0252385764005838	0	0	0	0.0376993183056288	0	0	0.0422253005491515	0	0	0.0385240352064996	0.0471002346630909
Tha_Oligo_3	Case	0	0.187338283271459	0	0	0	0.0200920591889755	0	0	0	0.10158619817998	0	0	0	0	0.0660878312637082	0	0	0	0
Tha_Astro_2	Case	0	0	0.0180353277229118	0.497457343593175	0	0	0	0.200628718985068	0	0.0140609201213346	0	0.0207305761274459	0	0	0	0	0.0614611260053619	0	0
Tha_Micro_2	Case	0.204170905391658	0	0.0191753448872152	0	0.0533439490445859	0.0359482661244775	0.0388737899654931	0	0	0	0	0.0407838749098191	0	0	0.0246870825706229	0	0	0.0225231324757391	0.106687898089172
Tha_Astro_1	Case	0	0.00152810589867625	0.0183555572634464	0.637537638006022	0	0	0	0.192298192432918	0	0.00171680148297948	0	0.0210986616410724	0.0283900435802883	0	0	0	0.043319928507596	0	0
Tha_ExN_PVALB_2	Case	0.0145269582909461	0	0	0	0	0.0879998305659099	0.0828320151464256	0	0	0	0	0.0174030830842621	0	0	0.260071900921849	0	0	0.178740690589032	0
Tha_OPC	Case	0	0.0191810102373721	0.0131037927986781	0	0.258778913845122	0.0203673895854513	0	0.0376220949814753	0	0	0	0.0172337637479939	0	0	0	0	0	0.0370947115022945	0
Tha_ExN_CALB	Case	0	0	0	0	0	0.0896447531910087	0.17468775765719	0	0	0	0	0	0	0	0.149243885947987	0	0	0.101143458963364	0
Tha_ExN_PVALB_1	Case	0.0243065445913869	0.00119998500018748	0.0317603658302271	0	0	0.214665932452276	0.135142150425993	0	0	0.0115857768790023	0	0	0	0	0.0426870495885486	0	0	0.0379823967501692	0
Tha_Vascular	Case	0	0	0	0	0.0591895742541066	0.0241443578447984	0	0	0	0	0	0	0.200385517934965	0.0905239687848384	0.0200860832137734	0	0.513583556747096	0	0
Tha_Astro_3	Case	0	0	0.0160883321164611	0.638039478086317	0	0.00886705071727101	0	0.332648478724599	0	0.0132288506909336	0	0.00924630810229832	0	0	0	0	0	0	0
Tha_InN_2	Case	0	0	0.249317911078661	0	0	0	0	0	0	0	0	0.196940473210736	0	0	0	0	0	0.017219589257504	0.00131997988602084
Tha_InN_1	Case	0	0	0.222104804724026	0.0437939110070258	0	0	0	0	0	0	0	0.293717516453422	0	0	0	0	0	0	0.0849396580623534
Tha_Vascular	Case	0	0	0.00276678323021939	0	0	0.106496385406077	0	0	0	0.00455005055611724	0	0.0105419691102637	0.242520113979216	0	0.113722191988654	0.766581477424851	0.0546023235031278	0.0446325133528925	0
Tha_InN_2	Case	0	0	0.266815253173475	0.0110070257611241	0	0	0	0	0	0	0	0.207210059040916	0	0	0	0	0	0.0161287895885053	0
Tha_ExN_PVALB_2	Case	0.00570362834859273	0	0	0	0	0.0889034790466509	0.083152655205057	0	0	0	0	0	0	0	0.252923036329755	0	0	0.158045587903408	0
Tha_Oligo_3	Case	0.0109867751780265	0.274815314808565	0	0	0	0.0375014119507512	0	0	0	0.320536316144253	0	0.0238519412829988	0	0	0.0705156747307838	0	0	0.012186865267434	0
Tha_Oligo_3	Case	0.0444896575110206	0.342980087748903	0.0105035289295367	0	0	0.0407347791709025	0	0.0184124845627035	0	0.23546511627907	0	0.0362196145408501	0	0	0.0270453008789723	0	0	0	0
Tha_Astro_2	Case	0	0.0242434469569131	0.0165622718364523	0.504951488792238	0	0.00912826160623514	0	0.199696867632199	0	0	0	0.00951869138238193	0.0270910157559504	0	0.0106614554989364	0	0	0	0
Tha_Oligo_2	Case	0.0171719226856561	0.410226122173473	0	0	0	0.0371413645092059	0	0.0334119232064668	0	0.475648803505224	0	0.023631089974823	0	0	0.0466943716090304	0	0	0	0
Tha_Oligo_3	Case	0	0.30230247121911	0	0	0	0.019640234948605	0	0.0222521612215112	0	0.23801398719245	0	0	0	0	0.0326852355744652	0	0	0	0
Tha_ExN_PVALB_2	Case	0	0	0	0	0	0.0460295944877442	0.148807524353376	0	0	0	0	0	0	0	0.309586239878626	0	0	0.249243962988039	0
Tha_ExN_CALB	Case	0.00443540183112923	0	0.0234600161395688	0	0	0.0790904213261041	0.109200842825297	0	0	0.0108906302662622	0	0	0	0	0.0729563482247398	0	0	0.0891747536297299	0.036163258464633
Tha_Tcell	Case	0.0587724652424551	0.0242621967225409	0.00778798242580281	0.0203412512546002	0.0127388535031847	0.064406133514063	0.0920695025498519	0.0068260918378803	0.778791429527954	0.027258173238962	0.183633934535738	0	0	0	0.0207374791800656	0	0	0.0206800571729482	0.29877639959772
Tha_Vascular	Case	0	0	0	0	0.0183330539725109	0.0388215859030837	0	0	0	0	0	0	0.77847385182702	0.0832032701597919	0.0229472781543232	0.0266216380674212	0.234785522788204	0.0215075603701196	0
Tha_Astro_1	Case	0	0.0209528630892114	0.0166455315169913	0.711007025761124	0	0	0	0.24526776692489	0	0	0	0.0191330849983068	0	0	0	0	0	0	0
Tha_Astro_3	Case	0	0.00475306558668021	0.0195147882001819	0.678353964536634	0	0	0	0.323363646570113	0	0.0053399898887766	0	0.0186987440922275	0	0	0	0	0	0	0
Tha_OPC	Case	0	0.0225747178160273	0.00544390218908919	0.0284376045500168	0.174090680522964	0.0508655258104598	0	0.0565734815313799	0	0	0	0.00625745373165099	0	0	0.0198552086940748	0	0	0.0659219137892124	0.0552086825343614
Tha_InN_1	Case	0	0	0.378255133279535	0.0698226831716293	0	0	0	0	0	0	0	0.312350005153197	0	0	0.0271030195088969	0	0	0.00958399157451295	0
Tha_ExN_PVALB_2	Case	0	0	0.0283531235189384	0	0	0.0941771151022253	0.17129813418023	0	0	0.0142189079878665	0	0.0171380615144511	0	0	0.208933194808621	0	0	0.139659971413526	0
Tha_OPC	Case	0	0.0193685078936513	0.0115282634592476	0.0602208096353295	0.271161582299698	0.022718287586129	0	0.0309756371393286	0	0	0	0.013251078490555	0	0	0.0112221507610614	0.0547645125958379	0	0.0486496652373429	0.0432869594368086
Tha_ExN_PVALB_1	Case	0.0251068158697864	0.0142966962912964	0.0263933187308663	0	0	0.116196487066531	0.0640974745778239	0	0	0.000674081563869278	0	0	0	0	0.0517241379310345	0	0	0.0586624539231174	0
Tha_Micro_1	Case	0.422380467955239	0.00674991562605465	0.0184516261256068	0	0	0.0372331413080311	0.0442635966653434	0.0585606826091838	0	0.00379170879676438	0	0.0431396221970288	0	0	0.0268721449891983	0	0	0.0191002783419845	0.113937311431445
Tha_Oligo_3	Case	0	0.342633217084786	0.00574491795719168	0	0	0.0260857901276403	0.0345069777384188	0.0253733018973841	0.0250251088048209	0.288064543309741	0	0.00660345411445984	0	0	0.0616352512409506	0	0	0.00674791243511619	0
Tha_InN_1	Case	0	0	0.252680321254275	0.0398461023753763	0	0.00266858691968819	0.0377897211958347	0	0	0	0	0.295521135470192	0	0	0.0235244644535695	0	0	0.0214624238320921	0
Tha_OPC	Case	0	0.00795927550905617	0.0054374975982785	0	0.241304894401609	0.0231136337964531	0	0.0367576063770069	0	0	0	0	0.0177883003687563	0	0	0	0.0189678284182305	0.0246295042503574	0
Tha_Astro_3	Case	0	0.0246371920350995	0	0.436935429909669	0	0	0	0.49829347704053	0	0.0247619649477587	0	0	0	0	0	0	0	0	0.0492582970164264
Tha_Astro_1	Case	0	0	0.016715982015909	0.743024422883908	0	0.00333220377273236	0.00720676703209455	0.282440776917032	0	0	0	0.022688791059939	0	0	0	0	0	0	0
Tha_Astro_2	Case	0	0.0365620429744629	0.0183171297185822	0.586015389762462	0	0	0	0.175839227573818	0	0.0164307381193124	0	0.0383029785479763	0	0	0	0	0	0	0
Tha_OPC	Case	0	0.029305883676454	0	0	0.224836573918874	0.0208121540720659	0	0.0503536544291007	0	0	0.104408817635271	0	0	0	0	0	0.0506255585344058	0.0422703678627849	0.0327480724103252
Tha_ExN_CALB	Case	0	0	0.00265150059562691	0	0	0.18195103354795	0.242693987235472	0	0	0	0	0	0	0	0.0219330793713617	0	0	0.0200105318588731	0
Tha_Vascular	Case	0	0	0	0	0	0.0724895515644415	0	0	0	0	0	0.00509430350859108	0	0	0.0540823562393838	0.659303882195448	0	0.0224554276686978	0
Tha_Oligo_2	Case	0	0.589098886263922	0	0	0	0.0393087089122331	0	0.0335691029527339	0	0.41686678463094	0	0	0	0	0.0763864839459754	0	0	0.016535018430753	0
Tha_Oligo_3	Case	0	0.248059399257509	0	0	0	0.0206850785044618	0.0383241212935536	0	0	0.14598078867543	0	0	0	0	0.0241593693827404	0	0	0	0
Tha_Astro_2	Case	0.00210240759579516	0.00871864101698727	0.0181378011758829	0.408129809300769	0.00649513912168953	0.00218852366429456	0.00473325800836721	0.138026271471876	0	0.00326508257499158	0	0.0208483634918064	0.0434126718069058	0	0	0	0	0	0
Tha_Oligo_3	Case	0	0.39662316721041	0	0	0	0.0308370044052864	0	0.024520040417649	0	0.215232136838557	0	0	0	0	0.0180082125364864	0	0	0	0
Tha_InN_1	Case	0	0	0.218146767603018	0	0	0	0	0	0	0	0	0.190359104227094	0	0	0	0	0	0.0210486722335064	0
Tha_Oligo_3	Case	0	0.343336333295834	0	0	0	0.0335761888625324	0	0	0	0.205742332322211	0	0.0290787555764955	0	0	0.016284899157308	0	0	0	0
Tha_Oligo_2	Case	0	0.481587730153373	0	0	0	0.03901219925449	0	0.00306500505220608	0	0.38999831479609	0	0.00200974690440081	0	0	0.0644139909958937	0	0	0	0
Tha_Astro_2	Case	0	0	0.018739832712088	0.53445968551355	0	0	0	0.182766363534299	0	0	0	0.0215403642574243	0	0	0	0	0	0	0
Tha_Astro_3	Case	0	0.011212359845502	0.0129372734376001	0.479190364670458	0	0	0	0.374963511844617	0	0.0125968992248062	0	0.0148706547505116	0	0	0.0195501245073303	0	0	0	0
Tha_Oligo_3	Case	0	0.20249746878164	0	0	0	0.0393087089122331	0	0	0	0.195936552072801	0	0	0	0	0.0429921337752931	0	0	0	0
Tha_Astro_1	Case	0	0	0.0183555572634464	0.521545667447307	0	0	0	0.179252273492759	0	0	0	0.0210986616410724	0	0	0	0	0.0523011617515639	0	0
Tha_InN_2	Case	0	0	0.281629071718608	0.00859819337571099	0	0	0	0	0	0	0	0.259721138414877	0	0	0.00687676247959235	0	0	0.0237794327841722	0
Tha_ExN_CALB	Case	0	0	0.00805697523985194	0	0	0.0787868519146052	0.234769597215012	0	0	0	0	0	0	0	0.0424561750688501	0	0	0.0584819077710073	0
Tha_Astro_2	Case	0	0.00805302433719579	0.00550154350638543	0.455302776848444	0	0.00606432847622274	0	0.222420568092512	0	0	0	0.00632370912410374	0	0	0.00708290044360893	0	0	0	0
Tha_Oligo_2	Case	0.0145133943709732	0.435575805302434	0	0	0	0.0380661922512143	0	0.0324014819804648	0	0.408841001011122	0	0.0225489185647609	0	0	0.045630699714705	0	0	0	0
Tha_OPC	Case	0	0	0.00960688621603967	0	0.239398256788468	0.0202050152490681	0	0.0477489614909622	0.0749079343823233	0	0	0	0	0	0	0	0.0335120643431636	0.0215301286391334	0
Tha_Vascular	Case	0.00342488979315025	0.0129654629317133	0	0	0	0.0782856093979442	0	0.0113393959806893	0	0.0145664812942367	0	0.0159086558989384	0	0	0.0801134583353947	0.565108920530607	0	0.0445948995712029	0
Tha_Oligo_1	Case	0	0.414932313346083	0	0	0	0.0405088670507173	0	0	0	0.282924671385238	0	0	0	0	0.0228235953759132	0	0	0.0208229895433687	0
Tha_InN_1	Case	0	0	0.256913755780143	0.0388424222147875	0	0	0	0	0	0	0	0.229089061970877	0	0	0.0105047906462837	0	0	0.02146994658843	0
Tha_OPC	Case	0	0.0206247421907226	0.0189832071628944	0	0.233510727455582	0.019407263074664	0	0.0322555293589312	0	0.0168520390967307	0	0.0174030830842621	0	0	0.0458780652715249	0	0	0.0625366734371474	0
Tha_Astro_1	Case	0	0	0.0172027309175217	0.514720642355303	0	0	0	0.273750982373414	0	0	0	0.019773553792017	0	0	0	0	0	0	0
Tha_Vascular	Case	0	0	0	0	0	0.0481616401219925	0	0	0	0	0	0	0.65544334562521	0.103530286138982	0.0128547634360725	0	0.147609472743521	0.0218611299180019	0
Tha_Oligo_3	Case	0	0.257903026212172	0	0	0	0.0375014119507512	0	0.0269563264847873	0	0.269832743511965	0	0	0	0	0.0395949801283003	0	0	0.0180621379673512	0
Tha_ExIn	Case	0.0483146829433706	0	0.0144743752321664	0	0	0.0309570202191347	0.121324090756405	0	0	0	0.0497661990647963	0	0	0.0936826458565589	0.0914180642820627	0	0	0.150259535093658	0.169460274891049
Tha_Oligo_1	Case	0	0.544024449694379	0	0	0	0.0188848412967356	0	0	0	0.238024519716886	0	0	0	0	0.0392156862745098	0	0	0	0
Tha_Vascular	Case	0.0029976263140048	0	0	0	0.0228796513576935	0.080368236755902	0	0.020478275513641	0	0	0	0.0134277595370956	0	0	0.111528884051518	0.731014968966776	0	0.0554276686978109	0
Tha_Astro_3	Case	0	0.0321933475831552	0	0.509066577450652	0	0	0	0.547850005613562	0	0.0755287327266599	0	0	0	0	0	0	0	0	0
Tha_Micro_1	Case	0.177605968124788	0	0.0158129347116013	0	0	0.034861064046086	0.0376981097505115	0.0329067025934658	0	0	0	0.0181760626628779	0	0	0.0203581853262752	0	0	0.0185736853983299	0.0517306402950051
Tha_Oligo_1	Case	0	0.504828064649192	0	0	0	0.0398734892126963	0.0300027483433597	0.0307510946446615	0	0.344065975733064	0	0.0105493308205362	0	0	0.0791239961081153	0	0	0.0192055969307154	0
Tha_ExN_PVALB_1	Case	0.00239403187521192	0	0.026732762043833	0	0	0.15465802552807	0.11581213546279	0	0	0.00655123019885406	0	0	0	0	0.0319678754596877	0	0	0.0118408184758896	0.00739607777405293
Tha_ExN_PVALB_1	Case	0.00250932519498137	0	0.00874867104740673	0	0	0.213381057268722	0.117552752923932	0	0	0	0	0	0	0	0.0123682778409934	0	0	0.00278341984503117	0
Tha_Vascular	Case	0	0	0.00376589939668759	0	0.0123198122695273	0.0497289054557777	0	0	0	0	0	0	0.529311934294335	0.0949832775919732	0.00484836491366947	0.0777656078860898	0.0742403932082216	0.016151357857519	0.0123198122695273
Tha_ExIn	Case	0	0	0.00972216885063215	0	0	0.0505690161527166	0.0326747488319541	0	0	0	0.101402805611222	0	0	0	0.124466102673197	0	0	0.150304671631686	0.0871815286624203
Tha_Micro_1	Case	0.236229230247541	0	0.0115218588684369	0	0	0.0254009940133288	0	0	0	0	0	0.0264874335605648	0	0	0.0148336878906314	0.054734087866618	0	0.013533438651922	0
Tha_InN_1	Case	0	0	0.192598854859163	0.0176982268317163	0	0	0	0	0	0	0	0.147219482030065	0	0	0.00906182489816787	0	0	0.0260513051982246	0
Tha_ExN_PVALB_2	Case	0	0	0.00849889200578979	0	0	0.012347509318875	0.0565853360613185	0	0	0	0	0	0	0	0.0908821055756196	0	0	0.155570601068231	0.0603628897083474
Tha_InN_1	Case	0	0	0.197568817328261	0.0157243225158916	0	0.00331808426522084	0	0	0	0	0	0.169510740735288	0	0	0.0138772077375946	0	0	0.0191830286617016	0
Tha_OPC	Case	0	0.0224528443394457	0.00527097823720046	0	0.257940831377808	0.0187860047441545	0	0.0596160323341193	0	0	0	0	0	0	0	0.087136424485822	0	0.0466034755134281	0.0439364733489775
Tha_Astro_1	Case	0	0	0.0182274654472325	0.482535965205754	0	0	0	0.209778825642753	0	0	0	0.0209514274356218	0	0	0	0	0	0	0
Tha_ExN_CALB	Case	0	0	0	0	0	0.118201457133175	0.153082725135127	0	0	0	0	0	0	0	0.114530252807599	0	0	0.0919581734747612	0
Tha_Micro_1	Case	0.31667005764666	0.0146154423069712	0.0199695141477411	0	0	0.031281768891901	0.0407823617430604	0.052509262377905	0	0	0	0.0229538126297502	0	0	0.03747588185821	0	0	0.0341909275558565	0.116137277908146
Tha_OPC	Case	0	0.0298027524655942	0	0	0.355200301709688	0.036301253812267	0	0.0585382283597171	0	0.007425429726997	0.0937875751503006	0	0	0	0.0115767080591699	0	0	0.0518694049499737	0.0294166946027489
Tha_OPC	Case	0	0.021843476956538	0	0	0.246417197452229	0.0350869761662713	0	0.0323565734815314	0	0	0	0.0108732460725276	0	0	0	0.0870147255689424	0	0.0386443993079064	0
Tha_Astro_1	Case	0	0.000449994375070317	0.000614840717826581	0.584442957510873	0	0	0	0.236488155383406	0	0	0	0.000353362093081455	0	0	0	0	0	0	0
Tha_Vascular	Case	0	0.0116998537518281	0	0	0	0.107484750931887	0	0.0140114516672281	0	0.0131445904954499	0	0	0.0525896748240027	0	0.116278302742459	0.675246440306681	0	0.0445948995712029	0
Tha_Oligo_2	Case	0	0.586980162747966	0	0	0	0.0391251553145826	0	0.0313685865049961	0	0.386017020559488	0	0.0166816354775542	0	0	0.0653292435561272	0	0	0	0
Tha_ExN_PVALB_1	Case	0	0	0.0284555969719095	0	0	0.128579295154185	0.0833816838183651	0	0	0	0	0	0	0	0.0286779135539834	0	0	0.0130294139772813	0
Tha_InN_1	Case	0	0	0.244143001703621	0.0294078287052526	0	0	0	0	0	0	0	0.279825969169157	0	0	0.0142977291841884	0	0	0.00835778229143158	0.00431612470667109
Tha_OPC	Case	0.00787385554425224	0.0509431132110849	0.00270273732211246	0	0.226387026483406	0.0191813509544787	0	0.0622207252722577	0	0	0	0.0182055095039679	0.00884177003017095	0	0	0	0	0.0236139321447378	0
Tha_Astro_3	Case	0	0	0.0128860367111145	0.510538641686183	0	0.000868349711962035	0	0.336229931514539	0	0.00129550050556115	0	0.0157172514318527	0	0	0.0165899833440525	0	0	0.000925299029564397	0
Tha_ExN_PVALB_1	Case	0.00122075279755851	0	0.0255991494703404	0	0	0.174093527617757	0.068998686902617	0.00421017177500838	0	0.00882625547691274	0	0	0	0	0.0383004337142763	0	0	0.0349432031896487	0.0015295005028495
Tha_Astro_3	Case	0.00807053238385891	0	0.0140580768294714	0.43536299765808	0	0	0	0.479061412372291	0	0.0273003033367037	0	0	0	0	0	0	0.0265862377122431	0	0.0385517934964801
Tha_Vascular	Case	0.0110003390979994	0	0	0	0	0.0343527617756693	0	0	0	0	0.192852371409486	0.0119406940620445	0.185027656721421	0	0.023804812084632	0	0.282908847184987	0	0
Tha_Astro_3	Case	0	0.0165841676979038	0	0.453362328537973	0	0	0	0.541630178511283	0	0.0436467812605326	0	0	0.0370641971169963	0	0	0	0	0	0
Tha_Tcell	Case	0.0538826720922346	0	0.0422318718057103	0	0	0.0853030046311984	0.102665893058906	0.0421129448748175	0.377664323178217	0	0.189245156980628	0.00888558429894437	0	0	0.00995234090271935	0	0	0	0.144003519946363
Tha_Micro_2	Case	0.240054255679891	0	0	0	0	0.0484722692872472	0.0422176077197911	0.0552149994386437	0	0.0204225648803505	0	0	0	0	0	0	0	0	0.120537210861549
Tha_Oligo_3	Case	0	0.341461356733041	0	0	0	0.0300321924771264	0	0	0	0.226807381193124	0	0	0	0	0.040823562393839	0	0	0	0
Tha_Astro_3	Case	0	0.0153091836352046	0	0.365005018400803	0	0	0	0.416672280229033	0	0	0	0	0	0	0	0	0.0143878462913315	0.0174227036786279	0
Tha_Astro_3	Case	0.00750084774499826	0.0311058611767353	0	0.361793241886919	0.0231729802212538	0	0	0.356461210284046	0	0.0232979440512302	0	0	0	0	0.0182390870561849	0	0	0	0
Tha_Astro_3	Case	0	0.022387220159748	0	0.305854800936768	0	0.0012989946910652	0	0.352318401257438	0	0.00387596899224807	0	0	0.00385517934964796	0.0136752136752136	0	0.00559815017646348	0	0.00276837433235533	0.0530715722427086
Tha_Astro_1	Case	0	0.00875614054824314	0.0187718556661415	0.536433589829374	0	0.00659381000790693	0	0.138632536207477	0	0	0	0.0215771728087869	0	0	0	0	0	0	0
Tha_Astro_1	Case	0	0	0.0262780360962738	0.588892606222817	0	0.00636789788772163	0.0137722539469264	0.244627820815089	0	0	0	0.0166742737672816	0	0	0	0	0	0	0
Tha_ExN_PVALB_2	Case	0.0083485927433028	0	0	0	0	0.0802058624195188	0.111155220325526	0	0	0	0	0	0	0	0.2480087072676	0	0	0.156315353945686	0
Tha_Astro_1	Case	0	0	0.0250611638422421	0.637504182000669	0	0.00929063594261836	0	0.296250140339059	0	0	0	0.0191183615777617	0	0	0	0	0.0615281501340482	0	0
Tha_Astro_1	Case	0	0	0.0139748171489323	0.51582469053195	0	0	0	0.233692601324801	0	0	0	0.0160632518146616	0	0	0.0115272349478058	0	0	0	0
Tha_Oligo_2	Case	0	0.502512468594143	0	0	0	0.0403111939455552	0.040599138852414	0.0271247333557876	0	0.516177957532862	0	0	0	0	0.0817955441217698	0	0	0.0181749793124201	0
Tha_Oligo_3	Case	0	0.260012374845314	0	0	0	0.0136606235174517	0.0295446911167435	0.0217244863590434	0	0.22104609032693	0	0	0	0	0.024414980458121	0	0	0	0
Tha_Astro_1	Case	0	0	0.0187014051672239	0.756005352960856	0	0	0	0.212361064331425	0	0	0	0.0439199634859171	0	0	0	0	0	0	0
Tha_Oligo_2	Case	0	0.389629504631192	0	0	0	0.0390404382695132	0.0393776529147708	0.0332771977096665	0	0.437879170879676	0	0	0	0	0.0633833011758109	0	0	0	0
Tha_ExN_PVALB_2	Case	0	0	0	0	0	0.0446458827516096	0.123049439643326	0	0	0	0	0	0	0	0.27552400270453	0	0	0.172444143534191	0.0161121354341267
Tha_Oligo_2	Case	0	0.501349983125211	0	0	0	0.0389486614706879	0.0149021284392463	0.0335466487032671	0	0.407039939332659	0	0.00718502922598974	0	0	0.046389287422286	0	0	0	0
Tha_Oligo_1	Case	0	0.5538399520006	0	0	0	0.034162148424263	0	0	0	0.335629423660263	0	0	0	0	0.0654859084087799	0	0	0	0
Tha_Oligo_2	Case	0	0.426829039637005	0	0	0	0.0381509092962837	0	0.023790277309981	0	0.369512554769127	0	0	0	0	0.0890680914922739	0	0	0.0207477619799895	0
Tha_Oligo_1	Case	0.0128111224143778	0.277009037387033	0	0	0	0.0389133627019089	0	0	0	0.319514661274014	0	0.0139062707048101	0	0	0.0397598904995136	0	0	0	0
Tha_Oligo_2	Case	0	0.493146960662992	0	0	0	0.0361529989833954	0	0.0314022678791961	0	0.396370492079542	0	0.0160338049735714	0	0	0.065725028447039	0	0	0.0186865267433988	0
Tha_Astro_3	Case	0	0.00694678816514793	0.0104843151571046	0.527065908330545	0	0	0	0.463422027618727	0	0	0	0.0120511197161325	0	0	0	0	0	0	0
Tha_Astro_1	Case	0	0.0080342745715678	0.0376718031484968	0.638808966209435	0	0	0	0.231739081621197	0	0	0	0.0203698523240919	0	0	0	0	0	0	0
Tha_Astro_1	Case	0	0	0.0342517516555867	0.573837403813985	0	0.0150372754998306	0	0.253171662737173	0	0	0	0.0206348738939031	0	0	0	0	0.016532618409294	0	0
Tha_Oligo_3	Case	0.00996269922007464	0.352626842164473	0	0	0	0.0287543770473286	0.0224295355299722	0.0164926462332996	0	0.259089568587799	0	0	0	0	0.045803855604479	0	0	0	0
Tha_ExIn	Case	0.0163513055272974	0	0.0442813408651321	0	0	0.162331977860612	0.044507893852872	0	0	0	0	0	0	0	0.0153614010785138	0	0	0.014014895057549	0.0505154207173986
Tha_Oligo_3	Case	0	0.287049536880789	0	0	0	0.0167457359087315	0	0	0	0.186646865520728	0	0	0	0	0.0433961641847656	0	0	0	0
Tha_OPC	Case	0	0.0267934150823115	0	0	0.344891887361716	0.0197108324861629	0	0.0323004378578646	0	0	0	0	0	0	0.013209320734181	0	0	0.0350033852403521	0
Tha_Oligo_2	Case	0	0.407516781040237	0	0	0	0.0383344628939343	0.0340947262344642	0.0320085326147973	0.0456143287579511	0.386996545331985	0	0	0	0	0.0660960767822688	0	0	0.0167983149025803	0
Tha_ExN_PVALB_2	Case	0.0155849440488302	0	0.0195404065634247	0	0	0.0677100982717723	0.120988182123553	0	0	0	0	0.00530779310649454	0	0	0.208850739623015	0	0	0.153080568720379	0
Tha_Vascular	Case	0.000135639199728699	0	0.0153133766283672	0	0.000209520616828662	0.0592454535185812	0	0.0321657123610644	0	0.0194746376811594	0	0.0176754663643458	0	0	0.100281996734775	0.580868930266521	0.000223413762287739	0.036462799969909	0
Tha_OPC	Case	0	0.0335339558255522	0.0026643097772483	0	0.260790311766678	0.0196190556873376	0	0.0603457954417873	0	0	0	0	0	0	0.0274740678441268	0	0	0.0240352064996615	0
Tha_Astro_3	Case	0	0	0	0.327166276346604	0	0	0	0.465813405186932	0	0.0565807212672733	0	0	0	0	0	0	0	0	0
Tha_InN_1	Case	0	0.0162747965650429	0.232326531657892	0	0	0	0	0.00716290557988097	0	0	0	0.115387446811643	0	0	0	0	0	0	0
Tha_OPC	Case	0	0.0232497093786328	0	0	0.345541401273885	0.019407263074664	0	0.0330751094644661	0	0	0	0	0	0	0	0	0	0.0206800571729482	0
Tha_ExN_PVALB_1	Case	0.0184062394031875	0	0.013001319345707	0	0	0.25989071501186	0.159251229120225	0	0	0	0	0	0	0	0.0372202707828295	0	0	0.0469269540359588	0.0568638954073081
Tha_ExN_PVALB_2	Case	0.0137605968124788	0	0	0	0	0.0409183327685531	0.106880019543775	0	0	0.0103745365689248	0	0.0175208704486226	0	0	0.221763221689012	0	0	0.137470849319191	0
Tha_InN_1	Case	0	0	0.33820082234946	0.0612914018066243	0	0	0	0	0	0	0	0.356409841134292	0	0	0	0	0	0	0.00431612470667109
Tha_Astro_3	Case	0	0.0127029662129223	0	0.341385078621613	0	0	0	0.42010778039744	0	0.0285431412200876	0	0	0	0	0	0	0.0302725647899911	0	0
Tha_Oligo_1	Case	0	0.445578805264934	0	0	0	0.0369083926352649	0	0.021331536993376	0.000334784064278559	0.262533704078193	0	0	0	0	0.078324180807731	0	0	0.0142932370420522	0
Tha_Astro_2	Case	0	0	0.0185797179418207	0.549648711943794	0	0	0	0.0881441562815762	0	0.019927536231884	0	0.0352846773362387	0	0	0	0	0	0	0
Tha_Oligo_3	Case	0	0.282755840551993	0	0	0	0.0184541963176325	0	0	0	0.175998483316481	0	0	0	0	0	0	0	0	0
Tha_Tcell	Case	0.05038996269922	0	0.0102345361154876	0	0	0.0436010391957529	0.0978868293278774	0.0179409453239026	0.54751143845553	0	0.190514362057448	0	0	0	0.0065881693299692	0	0	0.00601068231399982	0.116074421723098
Tha_Oligo_3	Case	0	0.444285071436607	0	0	0	0	0	0.0306837318962614	0	0.268115942028985	0	0	0	0	0.0732779234486057	0	0	0.0148574437673964	0
Tha_Oligo_2	Case	0	0.370598492518843	0	0	0	0.0320442222975262	0	0.029695744919726	0	0.367226996966633	0	0	0	0	0.0498194231435215	0	0	0.0213194914616716	0
Tha_Astro_1	Case	0	0	0.0181121828126402	0.36497156239545	0	0	0	0.0844841136185023	0	0	0	0.0208189166507163	0	0	0	0	0	0	0
Tha_Oligo_1	Case	0	0.488206397420032	0	0	0	0.031754772393539	0.00276361193391761	0	0	0.338494270306707	0	0	0	0	0.0849041046191394	0	0	0.0151433085082374	0
Tha_Astro_1	Case	0.00305866395388266	0.00422807214909815	0.0183043205369608	0.540816326530612	0	0	0	0.153856517345908	0	0	0	0.0322663761245012	0	0	0.00371872887085867	0	0	0	0
Tha_Oligo_2	Case	0	0.428713391082611	0	0	0	0.0354399638540608	0.0157266314471555	0.0329628382171326	0	0.370323559150657	0	0	0	0	0.056498293177658	0	0	0.0223049725419394	0
Tha_InN_2	Case	0	0	0.32988125888637	0.0566744730679157	0	0	0	0	0	0	0	0.227108761907566	0	0	0	0	0	0.0161062213194915	0.0271119678176333
Tha_Micro_1	Case	0.529352322821295	0	0.0170362115564436	0	0	0.0519456681350955	0.045271322563899	0.0618726844055237	0	0	0	0.0326639084792179	0	0	0.0219330793713617	0	0	0.0200105318588731	0.12332383506537
Tha_Micro_1	Case	0.522448287555103	0	0.0166071039721272	0	0	0.0633542302044505	0.0686627782697652	0.01833389468957	0	0	0	0.0190889147366716	0	0	0.0240769141971339	0	0	0.0219664485067329	0.122129567549447
Tha_Oligo_1	Case	0	0.462256721790978	0	0	0	0.0297992206031854	0	0	0	0.238656471183013	0	0	0	0	0.055055327429542	0	0	0	0
Tha_Oligo_2	Case	0	0.518881013987325	0	0	0	0.0248785722354005	0.0282621308822182	0.0246996744133827	0	0.356989383215369	0	0.0208189166507163	0	0	0.0802866142251686	0	0	0.0305499134883022	0
Tha_Oligo_2	Case	0	0.468097273784078	0	0	0	0.0350940359200271	0	0.0161333782418323	0	0.339579120323559	0	0.0211281084821626	0	0	0.0634492653242963	0	0	0.0191228466109983	0
Tha_OPC	Case	0	0.0210278621517231	0.00333679181237112	0.0174305787888926	0.403599564197117	0.018002372077262	0	0.0307174132704614	0	0	0.0348029392117568	0.00383545105198835	0	0	0	0	0	0.0191830286617016	0
Tha_OPC	Case	0	0.029305883676454	0	0	0.33944435132417	0.0179035355246809	0	0.0325923431009318	0	0	0	0	0	0	0	0	0	0.0190777100729708	0
Tha_OPC	Case	0.000996948118006102	0.0510368620392245	0	0	0.400645323499832	0.0200849994352197	0	0.0321095767373976	0	0	0	0.00108217141006195	0	0	0.00242418245683473	0	0	0.0413450688332205	0.0493840093865237
Tha_Oligo_1	Case	0	0.447538155773053	0	0	0	0.0253727549983057	0.0105353162121721	0.015493432132031	0	0.225122177283451	0	0.0050795800880461	0	0	0.0456801728260691	0	0	0	0
Tha_Tcell	Case	0.0757680569684639	0	0.0174973420948136	0	0	0.0497147859482662	0.0873515131157052	0.0294487481755922	0.385224863296507	0	0.09124916499666	0	0	0	0	0	0	0	0.140818806570567
Tha_Oligo_1	Case	0	0.384126448419395	0	0	0	0.0289449903987349	0	0.0295722465476591	0	0.214515925176946	0	0.0174104447945347	0	0	0.0403535678358812	0	0	0	0
Tha_Oligo_1	Case	0	0.395207559905501	0	0	0	0.0154961594939569	0	0.0304367351521275	0	0.227913296258847	0	0.0207673846788086	0	0	0.0180989132406537	0	0	0	0
Tha_InN_1	Case	0	0	0.281219177906724	0	0	0	0	0	0	0	0	0.18929901794785	0	0	0.00907007041672847	0	0	0.00827503197171442	0
Tha_OPC	Case	0	0.0274402819964751	0	0	0.242541066040898	0.0194778606122219	0	0.0329628382171326	0	0	0	0	0	0	0	0	0	0.0346949522304972	0.0388241702983574
Tha_Astro_2	Case	0.0138691081722618	0	0	0.518166610906658	0	0	0	0.251465139777703	0	0	0	0	0	0	0	0	0	0	0
Tha_Micro_1	Case	0.532987453374025	0.00200622492218849	0.0201296289180084	0	0	0.0611304077713769	0.0421870705713501	0.0616705961603233	0	0.00225396022918778	0	0.0381483826322532	0	0	0.0227823677831098	0	0	0.0240051154743098	0.0658523298692592
Tha_OPC	Case	0	0.030646491918851	0.0210839129488017	0.0550685848109735	0.181759135098894	0.0249774087879815	0	0.0408667340294151	0	0	0	0.0121173751085852	0.0148340596714717	0	0.0171424330876169	0	0	0.0728879861581283	0.0515630238015421
Tha_ExN_CALB	Case	0	0	0	0	0	0.178089348243533	0.280972302806364	0	0	0	0	0	0	0.0447045707915273	0.0502399445901153	0	0	0.0388700819980441	0
Tha_ExIn	Case	0	0	0.0305563027578168	0	0	0.013653563763696	0.0761443796378294	0	0	0.00463431075160092	0	0.0234396855077371	0	0.058974358974359	0.164943353287488	0	0	0.21118633867449	0.0540772712034864
Tha_Astro_2	Case	0	0	0.015819339302412	0.279023084643694	0	0	0	0.060682609183788	0	0	0	0.0181834243731503	0	0	0	0	0	0	0
Tha_Oligo_3	Case	0.0133265513733469	0.326058424269697	0	0	0	0.0138724161301254	0.0300027483433597	0.0220613001010441	0	0.306001432423323	0	0.0144657606855224	0.0411708012068388	0	0.0468675274988044	0	0	0.020792898518017	0
Tha_ExN_PVALB_2	Case	0	0.000468744140698196	0.0187590464845201	0	0	0	0.0668763550859621	0	0	0.000526626221772797	0	0.0178153388595238	0	0.00185804533630618	0.170212239647751	0	0	0.245204242834575	0.1197410325176
Tha_Astro_3	Case	0.010715496778569	0	0	0.440046838407494	0	0.0162374336383146	0.0351177207072404	0.509138879532952	0	0.0514724469160769	0	0.0116315022305982	0	0	0	0	0	0	0.0605933623868589
Tha_Oligo_2	Case	0	0.499840626992163	0	0	0	0.0161527165932452	0.0445842367239747	0.0256876613899181	0	0.396180906639703	0	0	0	0	0.0648262669239269	0	0	0.0223049725419394	0
Tha_Oligo_3	Case	0	0.163244834439569	0	0	0	0.0209604089009375	0	0	0	0.177336113919784	0	0.0171012529630884	0	0	0.038308679232837	0	0	0	0
Tha_InN_2	Case	0	0.00543743203209957	0.351061240697332	0.0670792907326865	0	0.00590901389359544	0	0	0	0	0	0.26711965723877	0	0	0.0110489948712874	0	0	0.0281651997291807	0
Tha_Astro_1	Case	0	0	0.0135969462911014	0.518768819003011	0.00238853503184711	0	0	0.184270798248569	0	0	0	0.0156289109085823	0.00238853503184711	0	0	0	0	0	0
Tha_ExN_PVALB_1	Case	0.00383180739233635	0	0.00361859380804164	0	0	0.253664012199254	0.12430146272941	0	0	0	0	0.00415936630397973	0	0	0.0107933837959069	0	0	0.00153464229293609	0.0118379148508213
Tha_Oligo_1	Case	0	0.334102073724078	0	0	0	0.0206638992431945	0	0	0	0.131161526794742	0	0	0	0	0.0182308415376243	0	0	0	0.0463250083808247
Tha_InN_1	Case	0	0.00584055199310007	0.318756484648196	0.0313482770157243	0	0.00142607025866937	0	0	0	0	0	0.243635801469397	0	0	0.00680255281254638	0	0	0.00856841946889342	0
Tha_OPC	Case	0.00604950830790096	0.0270559118011025	0	0	0.223432785786121	0	0	0.0533625238576401	0	0	0	0.00656664556309727	0	0	0.00735500255611077	0	0	0.0208229895433687	0
Tha_Astro_1	Case	0	0	0.0185540995785779	0.442355302776848	0.0486506872276232	0	0	0.171808689794544	0	0	0	0.0303449697433708	0	0	0	0	0	0	0
Tha_Oligo_2	Case	0	0.558386770165373	0	0	0	0.0316065175646674	0	0.00564724374087799	0	0.379665908324907	0	0.0196704898482015	0	0	0.0892989660119725	0	0	0.0221695629278568	0
Tha_InN_2	Case	0	0.0153466831664604	0.283537639780194	0	0	0.0100672088557551	0	0	0	0	0	0.188857315331498	0	0	0	0	0	0.0136011434589633	0
Tha_Oligo_1	Case	0	0.485572055349308	0	0	0	0.0360329831695471	0	0.00820702818008312	0.0565227095190269	0.255213599595551	0	0	0	0	0.0343178482494764	0	0	0	0
Tha_Oligo_3	Case	0	0.287790152623092	0	0	0	0.0157644301366768	0	0.0319187156169305	0	0.191607684529828	0	0	0	0	0.0368244858919178	0	0	0	0
Tha_Oligo_2	Case	0	0.473159710503619	0	0	0	0.0351152151812945	0.0327205545546156	0.0558212641742449	0	0.583512386248736	0	0.0201195541748259	0	0	0.053274295420439	0	0	0.0220792898518017	0
Tha_InN_2	Case	0	0.0201559980500243	0.207720093763209	0	0	0	0	0	0	0	0	0.118729663275372	0	0.0609810479375696	0.0108675934629529	0	0	0.00991499285338149	0
Tha_Oligo_1	Case	0	0.267793527580905	0	0	0	0.0174234722692872	0	0	0	0.161168688911358	0	0.0181687009526053	0	0	0.040699879615429	0	0	0.0185661626419921	0
Tha_ExN_PVALB_2	Case	0	0.00443431957100537	0	0	0	0.00517479950299338	0.0942681772376096	0	0	0	0	0	0	0.0473429951690821	0.24601329177592	0.0518133138615067	0	0.29500488979162	0.0529458598726115
Tha_Oligo_1	Case	0	0.548627517156036	0	0	0	0.0317618321472947	0.0143219226188659	0.0273492758504547	0.0616281664992746	0.394390377485676	0	0	0	0	0.0880951203021157	0	0	0.0216655382532159	0
Tha_Micro_2	Case	0.43834520176331	0.0193310083623954	0.0359169452663669	0	0	0.0500183553597651	0.0761443796378294	0.0231503312001796	0	0	0	0.056464317790309	0	0	0.0401226933161827	0	0	0.0366057323403295	0.12332383506537
Tha_Astro_3	Case	0	0	0.0104779105662939	0.616694546671127	0	0.0115497571444708	0.0249793874248023	0.425586617267318	0	0.0241721435793731	0	0.0120437580058599	0	0	0	0	0	0	0.0342775729131747
Tha_Astro_3	Case	0	0	0.0162932790224033	0.531247908999665	0	0.0106178696487067	0.0229639356276911	0.452924665993039	0	0	0	0	0	0	0.00742921222315673	0	0	0	0
Tha_Micro_1	Case	0.446700576466599	0	0.0274820991686842	0	0	0.0678018750705975	0.0874889302836901	0.0441562815762883	0	0	0	0.0533797611861188	0	0	0.0353815201438018	0	0	0.0322801474460243	0.1242666778411
Tha_ExN_PVALB_2	Case	0	0.00738740765740431	0	0	0	0.00268976618095562	0.0848474669435368	0	0	0.0123125210650489	0	0	0	0	0.307442405052854	0	0	0.27099977431731	0.053972510895072
Tha_Oligo_1	Case	0	0.516509168635392	0	0	0	0.0246314808539478	0	0	0	0.315396444219751	0	0	0	0	0.0641336433648312	0	0	0	0
Tha_Astro_1	Case	0	0.0129185885176435	0.017676670637513	0.641518902643024	0	0.00175787868519151	0	0.162029864151791	0	0	0	0.0203183203521842	0	0	0.0020531341216049	0	0	0	0
Tha_Oligo_3	Case	0	0.306136798290021	0	0	0	0.0236360555743815	0	0.0187942068036376	0	0.270127654196158	0	0	0	0	0.0381107867873811	0	0	0.0125930941096818	0
Tha_Astro_3	Case	0	0	0	0.482535965205754	0	0	0	0.483215448523633	0	0.0657861476238625	0	0	0	0	0	0	0.0223637176050044	0	0.057848642306403
Tha_Oligo_3	Case	0	0.321689728878389	0	0	0	0.0133852931209759	0.0289492167221425	0.0212866284944426	0	0.248715032018874	0	0	0	0	0.0606045614208678	0	0	0.0142631460167005	0
Tha_InN_1	Case	0	0	0.355281866041579	0.0530612244897959	0	0	0	0	0	0	0	0.280510608224503	0	0	0	0	0	0	0
Tha_Micro_1	Case	0.459247202441506	0	0.0171450896002254	0	0.0126550452564532	0.0452600813283632	0.0754267566494641	0.0203435500168407	0.0168507979020198	0	0	0.0241537714041726	0	0	0.0239367403816027	0	0	0.0218385616489882	0.117687730472679
Tha_Oligo_1	Case	0	0.600583117711029	0	0	0	0.0302510448435559	0	0.0175030874593016	0	0.405175682507583	0	0.0162325711509298	0	0	0.0868665380365771	0	0	0.0165876777251185	0
Tha_Astro_1	Case	0	0	0.0277190690286797	0.817229842756775	0	0	0	0.172628269900079	0	0	0	0.0213195129492484	0	0	0	0	0	0	0
Tha_Oligo_2	Case	0	0.482843964450444	0	0	0	0.0363294928272901	0	0.0537891545975075	0	0.421237782271655	0	0.0123161412859436	0	0	0.0667969458599251	0	0	0.0215301286391334	0
Tha_ExN_CALB	Case	0	0	0	0.0381733021077283	0	0.133937648254829	0.0950316059486365	0	0	0	0	0	0	0	0.0252477778327479	0	0	0.021078763258858	0
Tha_Astro_3	Case	0	0.000899988750140635	0.0139235804224468	0.575677484108397	0.0435383841770031	0	0	0.252004041764904	0	0.00101112234580381	0	0.0152976339463184	0.00201139792155547	0	0	0	0.00428954423592498	0	0
Tha_Micro_1	Case	0.467392336385215	0.0255559305508681	0.0161651872061894	0	0	0.0594996046537897	0.043545973676978	0.0601886156955204	0	0	0	0.018580956727867	0	0	0.0271030195088969	0	0	0.0222598360039118	0.0953109285953738
Tha_OPC	Case	0	0.00529680878989014	0.0149803379062112	0	0.443701810258129	0.0206074212131481	0	0.0611541484225889	0	0	0	0	0	0	0.0128217813618299	0	0	0.0533513879485443	0
Tha_Oligo_3	Case	0	0.204353695578805	0	0	0	0.0339009375352988	0	0	0	0.117216464442197	0	0	0	0	0.0475601510579	0	0	0.0216956292785677	0
Tha_ExN_PVALB_2	Case	0	0.0128623392207597	0.00199823233293628	0	0	0.0261352084039309	0.106834213821113	0	0	0	0	0	0	0	0.260525404442685	0	0	0.206243887760475	0
Tha_InN_2	Case	0	0.00843739453256831	0.349556161856819	0.0477417196386751	0	0	0	0	0	0	0	0.221373989605265	0	0	0	0	0	0.0134281200631912	0
Tha_Oligo_1	Case	0	0.471397232534593	0	0	0	0.0383274031401785	0.0413625675634409	0.00681486471314696	0	0.327329794405123	0	0.015555293805857	0	0	0.0699797160243407	0	0	0.0213796735123749	0
Tha_Oligo_2	Case	0	0.308152398095024	0	0	0	0.0130887834632328	0	0.0309307286403951	0	0.394748483316481	0	0	0	0	0.0701198898398721	0	0	0.0221319491461671	0
Tha_ExIn	Case	0	0	0.0101512764349486	0	0	0	0.0449354139310472	0.017794992702369	0	0	0	0.0116683107819608	0	0.0589000371609067	0.103349329639341	0	0	0.123576318363048	0
Tha_Oligo_3	Case	0	0.481672104098699	0	0	0	0	0	0	0	0.288412116616111	0	0.0210176828280746	0	0	0.0219165883342404	0	0	0	0
Tha_Oligo_3	Case	0	0.273071586605167	0	0	0	0.0176211453744494	0	0	0	0.306791371755982	0	0	0	0	0.0411616286548261	0	0	0	0
Tha_Micro_2	Case	0.376263140047474	0.0144935688303897	0.0187142143488452	0	0	0.0613210211227833	0.110819311692674	0.0294150668013922	0	0.016283282777216	0	0.0328921214976663	0	0	0.0216032586289352	0	0	0.0197096216053562	0.117205833053972
Tha_ExIn	Case	0.00276025771447952	0.0038155773052837	0.00260666845995206	0.013616594178655	0	0.131777363605557	0.0812593520017101	0	0	0.00428673744523089	0	0.00599243216183987	0	0	0.0067118521083791	0	0	0.0163695177913188	0.00852748910492795
Tha_ExIn	Case	0	0	0.022518541290397	0	0	0	0.0805264604391241	0	0	0	0	0.0258837733182173	0	0	0.153127525190059	0	0	0.133935153840367	0
Tha_OPC	Case	0	0.0124029699628755	0.00847327364254702	0	0.384072242708683	0.0146278097819948	0	0.0304142809026609	0	0	0	0	0	0	0	0	0	0.0155871511321748	0
Tha_Oligo_3	Case	0	0.399679379007762	0.00634694949339687	0	0	0.0352211114876313	0.0151311570525544	0.056012125294712	0	0.358263818672059	0	0.00729545488007777	0	0	0.0464470060522106	0	0	0	0
Tha_Oligo_1	Case	0.0238996269922007	0.305602429969625	0	0	0	0.0189130803117588	0	0	0	0.261533114256825	0	0.0129713335001987	0	0	0.0220897442240142	0	0	0	0
Tha_Astro_3	Case	0	0	0.0165814856088844	0.601003680160589	0	0	0	0.260424385314921	0	0	0	0.0190594678955815	0	0	0.011255132835304	0.0415297553851771	0	0.0102685624012638	0
Tha_Micro_1	Case	0.49978975924042	0	0.0363076253058192	0	0	0.0617163673331074	0.0882981647173787	0.0305714606489278	0	0	0	0.0593059379555059	0	0	0.045902801827207	0	0	0.0418791845332129	0.112009721756621
Tha_Oligo_1	Case	0	0.556305546180673	0	0	0	0.0383132836326668	0	0.0279106320871225	0	0.360675766767779	0	0	0	0	0.0626824320981546	0	0	0	0
Tha_ExN_PVALB_1	Case	0.00677517802644967	0	0	0	0	0.228665424150006	0.186780468439857	0	0	0	0	0	0	0	0.0112963604281073	0	0	0.00940344542240279	0.0209311096211867
Tha_InN_2	Case	0	0.0138467019162261	0.319774814587096	0.0232184677149548	0	0	0	0	0	0	0	0.224767738040902	0	0	0.00947410082620093	0	0	0.00864364703227261	0
Tha_Vascular	Case	0	0	0	0	0.0333766342608113	0.0720165480628036	0	0.0178848097002358	0	0.0167783114256825	0.106412825651303	0	0.247108615487764	0	0.0369729052260097	0	0.462176050044683	0	0
Tha_Oligo_1	Case	0	0.440206997412532	0	0	0	0.0259163560375014	0	0	0	0.254297269969666	0	0.00650775188091701	0	0	0.0375583370438167	0	0	0	0
Tha_Micro_1	Case	0.550498474059003	0	0.0284043602454239	0	0	0.0794504687676494	0.110361254466058	0.052161221511171	0	0	0	0.0534460165785715	0	0	0.0277544154751892	0	0	0.0253215978334462	0.123281930942005
Tha_Oligo_3	Case	0	0.222981587730153	0	0	0	0	0	0	0	0.0627633131108865	0	0	0	0	0.0407823348010357	0	0	0	0
Tha_InN_2	Case	0	0.0202216222297221	0.295610293458351	0.0151890264302442	0	0	0	0	0	0	0	0.206326653808213	0.00951223600402284	0	0	0	0.0101429848078641	0.0124501617392613	0.0346756620851492
Tha_Micro_2	Case	0.269433706341133	0	0.0168056462872587	0	0	0.0185247938551903	0.0400647387546951	0.0294599753003256	0	0	0	0.0386342555102401	0	0	0.0216362407031778	0	0	0.0197397126307078	0.1099564197117
Tha_Astro_3	Case	0	0	0	0.484275677484108	0	0.0185247938551903	0.0400647387546951	0.476176041315819	0	0.0673976238624874	0	0	0	0	0	0	0.0387622877569258	0	0.0970080455916862
Tha_ExN_PVALB_2	Case	0	0.0087467656654292	0	0	0	0.00658675025415112	0.111368980364614	0	0	0	0	0	0	0	0.260401721664275	0	0	0.232265101933348	0.0408984244049615
Tha_Oligo_3	Case	0	0.123795327558405	0	0	0	0	0.0403243045164443	0	0	0.111265588136164	0	0	0	0	0.0461419218654662	0	0	0.0198675994884525	0
Tha_OPC	Case	0.000990166158019723	0.0277777777777778	0.0121046766322099	0	0.205141635936976	0.0179458940472156	0	0.0334343774559336	0	0	0.00975283901135604	0	0	0	0.0311680601593034	0	0	0.0475588655683442	0.00611800201139789
Tha_Micro_2	Case	0.176113936927772	0	0.0320998091431939	0	0	0.021045125946007	0.0382630469966715	0	0	0	0	0.0553453378288844	0	0	0.0206632695130197	0	0	0.0188520273828331	0.114963962453905
Tha_ExN_PVALB_2	Case	0	0	0.0101320626625165	0	0	0.00582429684852592	0.0819617064158549	0	0	0	0	0.0116462256511433	0	0	0.243473672059236	0.0550687598880369	0	0.231618144888287	0.0556486758297017
Tha_Oligo_2	Case	0	0.278480893988825	0	0	0	0.0314935615045747	0	0.0326147973503985	0	0.32817239635996	0	0.011808183277139	0	0	0.0788518939956134	0	0	0.0206725344166102	0
Tha_Micro_1	Case	0.486673448626653	0.0212716091048862	0.0309661965697011	0	0	0.0434739636281487	0.0441719852200202	0.0488043112158976	0	0	0	0.0556986999219659	0	0	0.0444021174491663	0	0	0.0405100428797112	0.121920046932618
Tha_Vascular	Case	0	0	0.0302552869897142	0	0	0.0242855529199142	0	0	0	0.0291118975396023	0.0731462925851704	0.0284088399416953	0.222008045591686	0	0.0240769141971339	0	0.624419124218052	0	0
Tha_Astro_1	Case	0	0	0.0156848428953874	0.636734693877551	0	0	0	0.254563826204109	0	0	0	0.0180288284574273	0	0	0	0	0.0194816800714924	0	0
Tha_Oligo_1	Case	0	0.540143248209397	0	0	0	0.018969558341805	0.013619568204721	0.0242393622993151	0	0.45398340074149	0	0.0158939324783934	0	0	0.0676379887531127	0	0	0.0523508613556007	0.0371689574254107
Tha_Astro_1	Case	0	0	0.0162932790224033	0.696219471395115	0	0	0	0.224475131918716	0	0.015935709470846	0	0.0298664585756563	0	0	0	0	0	0	0
Tha_Astro_1	Case	0	0	0.0158961943921403	0.662361993977919	0	0	0	0.162153362523858	0	0	0	0.0182717648964207	0	0	0	0	0	0	0
Tha_ExN_CALB	Case	0	0	0	0	0	0.145946289393426	0.365819769749901	0	0	0	0	0	0	0	0.0199624004353633	0	0	0.0182125930941097	0
Tha_Oligo_1	Case	0	0.477697153785578	0	0	0	0.0374096351519259	0.0143982654899686	0	0	0.275172733400741	0	0	0	0	0.0626329589867907	0	0	0.00709395922666067	0
Tha_ExN_CALB	Case	0	0	0.00579615468367722	0	0	0.114608042471479	0.268910129172138	0	0	0	0	0	0	0	0.0101584788667359	0	0	0.0204618972391484	0
Tha_InN_2	Case	0	0.0186841414482319	0.255978685521782	0	0	0	0	0	0	0	0	0.190329657386004	0	0	0	0	0	0.0149928533814789	0
Tha_Oligo_1	Case	0	0.541408857389283	0	0	0	0.0354187845927934	0	0.0311664982597957	0	0.297607010448264	0	0.0172632105890841	0	0	0.0854318178070219	0	0	0.0210261039644926	0
Tha_Oligo_1	Case	0	0.496493793827577	0	0	0	0.0269400203320909	0.0338198918984945	0	0.0504407990179667	0.350143242332322	0	0.0180656370087899	0	0	0.0524579890829334	0	0	0.0161889716392086	0.0225444183707677
Tha_Oligo_2	Case	0	0.422722840964488	0	0	0	0.0369507511577997	0	0.0309531828898619	0	0.376000589821368	0	0.0168288696830048	0	0	0.0509902867791355	0	0	0.00907244414353414	0
Tha_Astro_1	Case	0	0	0.0242221624460414	0.709969889595182	0	0	0	0.19484674974739	0	0	0	0.0210397679588922	0	0	0	0	0	0	0
Tha_Tcell	Case	0.0811461512377077	0	0.0184644353072282	0	0	0.083778097819948	0.135157419000214	0	0.453604508425399	0	0	0.0212238107157054	0	0	0	0	0	0.0193936658391635	0.115571572242709
Tha_Micro_2	Case	0.332017633095965	0	0.033893094570188	0	0	0.0373602168756354	0	0.0594139440889189	0	0	0	0.0389581707622315	0	0	0.0218176421115124	0	0	0.0199052132701422	0.0554391552128729
Tha_ExN_PVALB_2	Case	0	0	0	0	0	0.0149737377160285	0.0692429840901456	0	0	0	0	0	0	0	0.241321591714903	0.0679384203480589	0	0.342781915293764	0.0861967817633255
Tha_ExN_PVALB_2	Case	0	0	0.0212632414915012	0	0	0.0131523212470349	0.115293003939292	0	0	0.00290697674418605	0	0.0146277183115181	0	0	0.226001418229192	0	0	0.28815918152411	0.0785283271873952
Tha_ExN_PVALB_2	Case	0	0.0185435182060224	0	0	0	0.0493688580142324	0.0464011970562189	0	0	0	0	0	0	0.0526198439241917	0.268127772555616	0	0	0.155751147220342	0
Tha_InN_2	Case	0	0	0.23747582266969	0	0	0.00170140065514512	0	0	0	0	0	0.174089724524802	0	0.0199925678186548	0	0	0	0.0105544271421049	0
Tha_Astro_3	Case	0	0.000712491093861289	0.0181185874034508	0.396353295416527	0	0	0	0.3333557875828	0	0	0	0.00167846994213694	0	0	0.000626659410610353	0	0	0	0
Tha_Oligo_3	Case	0	0.280243371957851	0	0	0	0.0151219925449	0	0.024048501178848	0	0.157924671385238	0	0	0	0	0.0593429970810865	0	0	0.0161137440758294	0
Tha_Oligo_2	Case	0	0.502240596992538	0	0	0	0.0375155314582627	0.0192994778147617	0.0141910856629617	0	0.3913675429727	0	0.0173000191404467	0	0	0.063160672174673	0	0	0.0212442638982924	0
Tha_Oligo_1	Case	0	0.285483931450857	0	0	0	0.0153196656500622	0	0	0	0.215326929558477	0	0.0159749112913912	0	0	0.0646283744784709	0	0	0.0163243812532912	0
Tha_InN_1	Case	0	0.00545618179772756	0.30724743496138	0.0455670792907327	0	0	0	0	0	0	0	0.208351124133159	0	0	0	0	0	0.0224779959377116	0
Tha_Oligo_3	Case	0	0.374760940488244	0	0	0	0.0082528521405173	0.0372247839496748	0.0262490176265858	0	0.307728766430738	0	0	0	0	0.0672257128250796	0	0	0.00879410215903109	0
Tha_Oligo_3	Case	0	0.309193010087374	0	0	0	0.021045125946007	0	0.0242393622993151	0	0.249547101449275	0	0	0	0	0.0178020745724699	0	0	0	0
Tha_Oligo_3	Case	0	0.365864176697791	0	0	0	0	0	0	0	0.284030586450961	0	0	0	0	0.0596893088606343	0	0	0.0140299405702249	0
Tha_ExN_CALB	Case	0.00465920651068163	0	0	0	0	0.166899638540608	0.207713683696216	0	0.00638879589331542	0	0	0	0	0	0.0540823562393838	0	0.00511617515638962	0.030662754833371	0.00479802212537717
Tha_Oligo_3	Case	0	0.253299958750516	0	0	0	0.018298881735005	0.0395761443796379	0	0	0.222130940343782	0	0.0190815530263991	0	0	0	0	0	0	0
Tha_ExN_PVALB_2	Case	0	0.00674991562605465	0.0203986217320575	0	0	0.00874703490342255	0.0442788652395639	0.00425508027394184	0	0.00758341759352876	0	0	0	0.0267558528428093	0.169346460198882	0	0	0.309907470097044	0.107965973851827
Tha_Oligo_1	Case	0	0.435397682528968	0	0	0	0.0178046989720999	0.020811066662595	0	0	0.266957364341085	0	0.018566233307322	0.0285576600737513	0	0.045704909381751	0	0	0	0
Tha_Oligo_1	Case	0	0.503140585742678	0	0	0	0.0350516773974924	0	0	0.072090168507979	0.299871503201887	0	0	0	0	0.0607529807549597	0	0	0.0148198299857067	0
Tha_InN_2	Case	0	0	0.226792965197454	0.0179993308798929	0	0	0	0	0	0	0	0.141896965503026	0	0	0	0	0	0.0171970209884902	0.0112722091853839
Tha_Oligo_3	Case	0	0.267146660666742	0.0118292792273502	0	0	0	0	0	0	0.14957237950792	0	0.0335988456838293	0	0	0.0615198139811013	0	0	0.0138945309561423	0
Tha_InN_1	Case	0	0	0.294111619208649	0.0132151221144196	0	0	0	0	0	0	0	0.244033333824114	0	0	0.0205066046603671	0	0	0.0117956819378621	0.0265462621521958
Tha_Oligo_1	Case	0	0.476244046949413	0	0	0	0.0288602733536655	0.00238189757840412	0	0	0.242943208628244	0	0	0.0373575259805565	0	0.0439321228912086	0	0	0.0185135033476266	0
Tha_Oligo_2	Case	0	0.451184985187685	0.00669279739717432	0	0	0.0356023381904439	0	0.0301785112832603	0	0.40854609032693	0	0.00769298723479439	0	0	0.08279325186761	0	0	0.0255773715489356	0
Tha_Oligo_2	Case	0	0.47966587917651	0	0	0	0.033957415565345	0	0.0245424946671158	0	0.391883636670037	0	0	0	0	0.0582133610382757	0	0	0.020980967426465	0
Tha_Astro_1	Case	0	0.0177935275809052	0.0336241017561388	0.731582469053195	0	0	0	0.252183675760638	0	0.0095319346140883	0	0.0216875984628749	0	0	0	0	0	0	0
Tha_Astro_1	Case	0	0	0.0184516261256068	0.461257945801271	0	0	0	0.0283709442011901	0	0	0	0.0212090872951605	0.0306947703654039	0	0	0	0	0	0
Tha_ExIn	Case	0	0	0.0408292664181685	0	0	0.0262199254490003	0.0757168595596543	0.0282699000785899	0	0.0159989046174587	0	0.0186840206716824	0	0.000743218134522494	0.13707350055245	0	0	0.197171443616941	0.0459897753938988
Tha_Micro_1	Case	0.547331298745337	0	0.0187974740293843	0	0	0.0728778380210098	0.075167190887715	0.0537891545975075	0	0	0	0.0401434061161089	0	0	0.0449628127112914	0	0	0.0410215903106899	0.12185719074757
Tha_OPC	Case	0	0.0235778302771216	0	0	0.331608280254777	0.0203179713091607	0	0.0625238576400584	0	0	0	0	0.0216015755950385	0	0.0189729382080839	0	0	0.0389603550740991	0
Tha_Micro_1	Case	0.393251949813496	0.015731053361833	0.0171386850094147	0	0	0.0377838021009828	0.066479372156228	0.018839115302571	0	0	0	0.0393998733785833	0	0	0.0458863107900855	0	0	0.0418641390205371	0.0912252765672142
Tha_Micro_2	Case	0.370335707019329	0	0.0317987933750913	0	0	0.0816884107082345	0.044904876782606	0.0480970023576962	0	0	0	0.0523196749068744	0	0	0.0176619007569386	0	0	0.0161137440758294	0.0591476701307408
Tha_InN_1	Case	0	0.0102748715641054	0.325583778452395	0	0	0	0	0	0	0	0	0.207909421516807	0	0	0	0	0	0.00974949221394716	0
Tha_Oligo_3	Case	0	0.26321858476769	0	0	0	0	0	0	0	0.19614720256151	0	0	0	0	0.0464057784594073	0	0	0	0
Tha_Oligo_1	Case	0	0.573152210597368	0	0	0	0.0371907827854965	0.0128408709194735	0.00944201190075222	0	0.269158661948096	0	0.00619119833919812	0	0	0.0592110687841159	0	0	0	0
Tha_Oligo_1	Case	0	0.58803014962313	0	0	0	0.038842765164351	0.00908480166122083	0.0239025485573144	0	0.391567660936973	0	0.0156730811702175	0	0	0.0927950658816933	0	0	0.0212367411419544	0
Tha_ExN_CALB	Case	0.00455747711088506	0	0	0	0	0.165381791483113	0.234403151433719	0	0	0	0	0	0	0	0.0118075825788684	0	0	0.0107725870759046	0.0140797854508884
Tha_InN_2	Case	0	0.0183185210184873	0.295155567510792	0.00789561726329879	0	0.00697503671071953	0.0150853513298929	0	0	0	0	0.203764778633372	0	0	0	0	0	0.010832769126608	0
Tha_ExN_CALB	Case	0	0	0	0	0	0.204259855416243	0.276926130637921	0	0	0	0	0	0	0	0.0424479295502894	0	0	0.0214925148574437	0
Tha_Astro_3	Case	0	0.0192091348858139	0.0131230065711102	0.56734693877551	0	0.0144654354456116	0.031285308577885	0.37661389918042	0	0	0	0.015084144348415	0	0	0	0	0	0	0
Tha_ExN_PVALB_2	Case	0	0	0.019783781014231	0	0	0.024391449226251	0.117949735853666	0	0	0	0	0.0176312961027106	0	0	0.171531522617457	0	0	0.232859399684044	0.0616200134093194
Tha_Oligo_3	Case	0	0.328083398957513	0.0109838732403387	0	0	0	0	0.0328281127203324	0	0.222457448601281	0	0.0126253331173898	0	0	0.0752321113474826	0	0	0.0387045813586098	0.0359327857861214
Tha_Oligo_2	Case	0	0.552358720515994	0	0	0	0.0269541398396024	0.0206125751977281	0.0323228921073313	0	0.579141388608022	0	0	0	0	0.0795527630732696	0	0	0.0221996539532084	0
Tha_Oligo_2	Case	0	0.491609479881501	0	0	0	0.0310770360329832	0.0370262924848078	0.0539126529695745	0	0.643969076508258	0	0	0	0	0.0633008459902044	0	0	0.0159858572180847	0.0164892725444183
Tha_Micro_1	Case	0.522651746354696	0.00472494093823828	0.0133663810219166	0	0	0.0794151699988704	0.0738235563563074	0.0617042775345235	0	0	0	0.035593869167685	0	0	0.0244067349395604	0	0	0.0222673587602498	0.103356520281596
Tha_ExN_CALB	Case	0	0	0	0	0	0.0916285439963854	0.202858277094085	0	0	0	0	0	0	0.021553325901152	0.0128217813618299	0	0	0.0116978861054691	0
Tha_Oligo_1	Case	0	0.479440881988975	0	0	0	0.0346845702021914	0	0	0	0.276015335355578	0	0	0	0	0.0692128827981991	0	0	0	0
Tha_OPC	Case	0	0.0175404057449282	0	0	0.169502179014415	0	0	0.0300213315369934	0	0	0	0	0	0	0	0	0	0	0.039201307408649
Tha_Micro_2	Case	0.287188877585622	0	0.0347000730123352	0	0	0.0377485033322038	0	0.0272706859773212	0	0	0	0.0398857462565704	0	0	0.0491927637329111	0	0	0.0448807643120439	0.0508925578276902
Tha_Astro_3	Case	0	0	0	0.386283037805286	0	0	0	0.376568990681487	0	0.0179158240647118	0	0.0192655957832124	0	0	0	0	0	0	0
Tha_Micro_1	Case	0.422617836554764	0	0.0468431771894093	0	0	0.036936631650288	0.0833358780957034	0.0171101380936343	0	0	0	0.0426243024779517	0	0	0.0477415524662346	0	0	0.0435567591965696	0.114356352665102
Tha_Micro_1	Case	0.509671074940658	0	0.0183939848083106	0	0	0.0613422003840506	0.0359574922893701	0.0803076232176939	0	0	0	0.0211428319027076	0	0	0.023681129306222	0	0	0.0216053562025126	0.110668789808917
Tha_Micro_1	Case	0.34037978975924	0	0.029486736092431	0	0	0.0330820060996272	0.0262924848077687	0.0193331087908387	0	0	0	0.053688953017565	0	0	0.0379623674532892	0	0	0.0346347701797939	0.0981813610459269
Tha_Astro_2	Case	0	0	0	0.346269655403145	0.0331461615822997	0	0	0.181542606938363	0	0.033324907313785	0	0	0	0	0	0	0	0	0
Tha_Oligo_2	Case	0	0.460859864251697	0	0	0	0.0191389924319439	0	0.0558100370495116	0	0.590590242669363	0	0.0152902722360458	0	0	0.046216131532512	0	0	0	0
Tha_Vascular	Case	0	0	0	0	0.0424279249078109	0.0285920027109454	0	0.0227349275850455	0	0.0213283619817998	0.135270541082164	0	0.144192088501509	0	0.0246376094592589	0.0616100766703176	0.338337801608579	0	0
Tha_Oligo_3	Case	0	0.404366820414745	0	0	0	0.0338797582740314	0	0.022656337711912	0	0.236865942028985	0	0.0148559313299665	0	0	0.0634492653242963	0	0	0.0151809222899271	0
Tha_Micro_2	Case	0.371658189216684	0	0.0346232179226069	0	0	0.0190825144018977	0.0412709561181177	0.0664084427977994	0	0	0	0.0610948335517307	0	0	0.0445752733389403	0	0	0.0406680207628075	0.113266845457593
Tha_OPC	Case	0	0.0235403307458657	0	0.051288056206089	0.185551458263493	0.0182918219812493	0	0.0619400471539239	0	0.0047396359959555	0.030060120240481	0	0	0	0	0	0	0.0681712179342511	0.0697075092189071
Tha_Vascular	Case	0.0163852153272296	0	0	0	0	0.0378120411160059	0	0	0	0	0	0	0.658397586322494	0.105574136008919	0.0237223568990254	0.0807168066204211	0.172520107238606	0.0208305122997066	0
Tha_Astro_2	Case	0	0	0.0153261858099886	0.347172967547675	0	0	0	0.125496800269451	0	0	0	0.0176165726821655	0	0.0356001486436269	0	0	0	0	0
Tha_ExN_PVALB_2	Case	0	0	0.00211991955833946	0	0	0.00233677849316616	0.0772284484074877	0	0	0	0	0.00243672610020762	0	0	0.198642787644915	0	0	0.190273076055067	0.0356394569225612
Tha_ExN_CALB	Case	0.00640217022719569	0	0	0	0	0.142487010053089	0.190322777659022	0	0	0	0	0	0	0	0.0493741651412457	0	0	0.0450462649514782	0
Tha_Astro_3	Case	0	0	0.017446105368328	0.380194044831047	0	0	0	0.201549343213203	0	0	0	0.0200532987823732	0	0	0	0	0	0	0
Tha_Micro_2	Case	0.341634452356731	0	0.0346744546490925	0	0	0.0551790353552468	0.0819311692674138	0.0327382957224654	0	0	0	0.0613230465701792	0	0	0.024439717013803	0	0	0.0222974497856014	0.122192423734495
Tha_Micro_1	Case	0.526314004747372	0	0.0350331117344913	0	0	0.0861007568056026	0.0729532476257367	0.0639384753564612	0	0	0	0.0558312107068715	0	0	0.0205973053645344	0	0	0.0187918453321297	0.118316292323165
Tha_Oligo_2	Case	0	0.497862526718416	0	0	0	0.026530554614255	0.0326594802577336	0.032659705849332	0	0.403616868891136	0	0	0	0	0.0383993799370043	0	0	0.0205296020461897	0
Tha_Oligo_2	Case	0.00617158358765679	0.516471669104136	0	0	0	0.0299333559245454	0.0392096985983449	0.0331424722128663	0	0.558381782945736	0	0.00669915634800278	0	0	0.0884826596744669	0	0	0.0218611299180019	0
Tha_OPC	Case	0	0.0310121123485957	0	0	0.368902950050285	0.0193437252908618	0	0.0320534411137308	0	0	0.03500334001336	0	0	0.100260126347083	0.0229555236728838	0	0	0.03732791694877	0.0219577606436473
Tha_InN_2	Case	0	0.0151216859789253	0.29227350164598	0.0320843091334895	0	0.0101095673782898	0	0	0	0	0	0.208343762422886	0	0	0.0118075825788684	0	0	0.0254570074475288	0.020093027153872
Tha_Oligo_1	Case	0	0.433869576630292	0	0	0	0.029410934146617	0	0.0157292017514314	0	0.2476828446242	0	0	0	0	0.0575289829977407	0	0	0	0
Tha_OPC	Case	0	0.0212997337533281	0	0	0.362533523298693	0.0184541963176325	0	0.0322443022341978	0	0	0	0	0	0	0	0	0	0.0196644850673287	0
Tha_Micro_1	Case	0.463770769752458	0	0.0334575823950608	0	0	0.0589630633683497	0.104284361926283	0.0566632985292467	0	0	0	0.0593427465068684	0	0	0.0326027803888587	0	0	0.0297449785601445	0.122695273214884
Tha_ExN_PVALB_1	Case	0	0.0180278996512544	0	0	0	0.229519654354456	0.136669007848047	0	0	0	0	0	0	0	0.0184122429459589	0	0	0.0206123523659069	0
Tha_OPC	Case	0	0.0208309896126299	0	0	0.356834562520952	0.020310911555405	0	0.0621870438980577	0	0	0	0.00775924262724714	0	0	0.0148171968535101	0.0632530120481928	0	0.0216429699842022	0
Tha_Oligo_1	Case	0	0.615207934900814	0	0	0	0.016562182311081	0	0	0	0.418678378833839	0	0	0	0	0.0807566087831264	0	0	0.0205371248025277	0
Tha_Oligo_1	Case	0	0.340814489818877	0.0133727856127273	0	0	0.0190825144018977	0.00939017314563162	0.0280341304591895	0	0.243006403774857	0	0.0337534415995524	0	0	0.0866768911096819	0	0	0.0157075152335816	0
Tha_Astro_1	Case	0	0	0.0275653588492232	0.743760455001673	0.0305690579953067	0	0	0.173122263388346	0	0	0	0.0316848010129713	0	0	0	0	0	0	0
Tha_Oligo_3	Case	0.0042658528314683	0.444950688116399	0	0	0	0.00444058511239132	0.0315754114880752	0.0324576176041316	0	0.450444472531176	0	0.0183380202888735	0	0	0.0964725671597487	0	0	0.0249454600165501	0
Tha_Oligo_3	Case	0	0.368667266659167	0	0	0	0.0281401784705749	0	0	0	0.142378665318504	0	0	0	0	0.0447484292287142	0	0	0	0
Tha_ExN_PVALB_1	Case	0.0135096642929806	0	0.0084924874149791	0	0	0.269753191008698	0.114239472318075	0	0	0	0	0	0	0	0.0149738617061627	0	0	0	0.0417365068722763
Tha_Micro_2	Case	0.257022719565955	0	0	0	0	0.020543883429346	0.0363392066448835	0	0	0	0	0	0	0	0	0	0	0	0.11083640630238
Tha_InN_1	Case	0	0	0.235957934647555	0	0	0	0	0	0	0	0	0.150186251269895	0	0	0	0	0	0.032302715715038	0.00136188400938653
Tha_Vascular	Case	0	0	0	0	0	0.0673006325539365	0	0	0	0	0	0.00975426611110297	0.427107777405297	0.0492382014121144	0.0349692442157687	0.0863453815261044	0.118409294012511	0.00996765214774697	0.0277614817298022
Tha_Tcell	Case	0.0712309257375382	0.0170904113698579	0.0116755690478936	0.0609902977584477	0	0.0844275951654806	0.0701438299691575	0.0409340967778152	0.466409998884053	0.0192007920458376	0.185103540414162	0	0	0	0	0	0	0.0220868126081396	0.21582718739524
Tha_Micro_2	Case	0.273760596812479	0	0.0142630237354135	0	0	0.0839969501863775	0	0.0645335129673291	0	0	0	0.0163945287769255	0	0	0	0	0	0	0.0626466644317801
Tha_Astro_1	Case	0	0	0.0226338239249895	0.803947808631649	0	0	0	0.218390030313237	0	0	0	0.0204361077165447	0	0	0	0	0	0	0
Tha_ExN_PVALB_2	Case	0	0.00735928300896238	0.0216026848044678	0	0	0	0.065318960515467	0	0	0.00826803168183354	0	0.00374711052871801	0	0	0.184270848793681	0	0	0.274347400887685	0.0943680858196446
Tha_InN_2	Case	0	0.0148404394945063	0.319140760096837	0	0	5.64780300462697e-05	0	0	0	0	0	0.233918343909657	0	0	0	0	0	6.01820507033501e-05	0.0427841099564197
Tha_Oligo_2	Case	0	0.514531068361646	0	0	0	0.0355529199141534	0.027972027972028	0.0328617940945324	0	0.562131361644759	0	0	0	0	0.0896370322729596	0	0	0.0212969231926577	0
Tha_Oligo_3	Case	0	0.289580755240559	0	0	0	0.015856206935502	0	0	0	0.163222531176272	0	0	0	0	0.0661043223008295	0	0	0	0
Tha_Oligo_3	Case	0	0.323742828214647	0	0	0	0	0.035789537972944	0	0	0.166224300640378	0	0	0	0	0.0193274955061924	0	0	0	0
Tha_Vascular	Case	0	0.0178310271121611	0.00609076586096913	0.0318166610906657	0.019925410660409	0.0542330283519711	0	0.0106769956214213	0	0.0100164307381193	0	0.0249561978238785	0.051102078444519	0	0.035793796071835	0.531854691493246	0	0.0398104265402843	0
Tha_InN_2	Case	0	0.00826864664191695	0.322054848915703	0.0295081967213114	0	0	0	0	0	0	0	0.20925661449668	0	0	0	0	0	0.0137064620476943	0.018479718404291
Tha_OPC	Case	0	0.0240278246521919	0	0	0.303762990278243	0.00586665537106068	0	0.0427304367351521	0	0	0	0	0	0	0	0	0	0.0196870533363425	0.0374203821656051
Tha_Oligo_3	Case	0	0.333192710091124	0	0	0	0.016964588275161	0	0	0	0.239225227502528	0	0	0	0	0.0236976203433434	0	0	0	0
Tha_ExIn	Case	0.00677517802644967	0	0.012834799984629	0	0	0.0132935163221507	0.0417290133447339	0	0	0	0	0.0147528673861511	0	0.0455592716462282	0.143579214696812	0	0	0.312555480327992	0.133674153536708
Tha_ExIn	Case	0	0.00711553605579929	0.0141093135559569	0	0	0.0173811137467526	0.0877026903227777	0	0	0.00799418604651159	0	0.00181834243731505	0	0	0.149483005986246	0	0	0.252975250131648	0.0828654039557493
Tha_Oligo_1	Case	0	0.397429407132411	0	0	0	0.0204238676154975	0.00468745228570555	0	0	0.243153859116953	0	0	0	0	0.0605715793466252	0	0	0.0211088542842097	0
Tha_OPC	Case	0	0.0330183372707841	0	0	0.277531009051291	0.0167739749237547	0	0.0627259458852588	0	0	0	0	0	0	0	0	0	0.0376890092529903	0
Tha_Oligo_2	Case	0.0127093930145812	0.493756328045899	0	0	0	0.0304557777024738	0	0.032974065341866	0	0.431580721267273	0	0.0334516114783786	0	0	0.0618496347235278	0	0	0.022244790491236	0
Tha_Astro_2	Case	0	0.0150185622679716	0	0.339745734359318	0	0	0	0.194420119007522	0	0	0	0	0	0	0	0	0	0	0
Tha_InN_1	Case	0	0	0.240402720670176	0.0793576446972232	0	0.00535835310064381	0.0115888478333893	0	0	0	0	0.25501700555073	0	0	0.0240851597156945	0	0	0.0114195441209659	0.015902614817298
Tha_Micro_1	Case	0.467683960664632	0	0.00914575567766973	0	0	0.0642649384389472	0.065288423367026	0.0511732345346356	0	0.00752022244691608	0	0.0105125222691735	0	0	0.0340210095812926	0	0	0.031038892650267	0.116200134093195
Tha_InN_1	Case	0	0	0.333499852694411	0.0354633656741385	0	0.0047370947701344	0	0	0	0	0	0.287334913647138	0	0	0	0	0	0.000729707364778509	0
Tha_Oligo_3	Case	0	0.281171485356433	0	0	0	0.0197249519936744	0.0426603963721868	0.0224542494667116	0	0.33695652173913	0	0	0	0	0.0230379788584905	0	0	0.0210185812081547	0
Tha_Micro_2	Case	0.316290267887419	0	0.0191881540688366	0	0	0.0491994239240935	0.0354688979143127	0.0333557875828	0	0	0	0.0439273251961896	0	0	0.0247035736077442	0	0	0.022538177988415	0.0486716392893061
Tha_Micro_1	Case	0.426151237707697	0	0.0184964582612817	0	0	0.04630492488422	0.0412098818212355	0.0402829235432806	0	0	0	0.0344675274959879	0	0	0.0147924602978281	0	0	0.0134958248702325	0.0941376131411331
Tha_Micro_2	Case	0.290539165818922	0	0.034956256644763	0	0	0.0385321359990963	0	0.06165936903559	0	0	0	0.0401802146674716	0	0	0.0206632695130197	0	0	0.0188520273828331	0.0525058665772712
Tha_Oligo_2	Case	0	0.407094911313609	0	0	0	0.0376849655484016	0.0138485968180291	0.0101830021331537	0	0.386838557465453	0	0.00667707121718519	0	0	0.0555005854318178	0	0	0.0216655382532159	0
Tha_Micro_1	Case	0.472465242455069	0	0.0307612496637589	0	0	0.0740497571444708	0.0845879011817876	0.0577972381273156	0	0	0	0.0551833802028887	0	0	0.042043899140817	0	0	0.0383585345670654	0.121605766007375
Tha_InN_1	Case	0	0	0.35113809578706	0.065741050518568	0	0	0	0	0	0	0	0.254104153476936	0	0	0	0	0	0.0215075603701196	0
Tha_Astro_3	Case	0.00751441166497113	0	0.0160627137532183	0.659049849447976	0	0	0	0.40491748063321	0	0	0	0.0184631693635066	0	0	0.00913603456521384	0	0	0	0.0584562520952062
Tha_Oligo_3	Case	0	0.277140285746428	0	0	0	0	0	0.0290221174357247	0	0.229682760364004	0	0	0	0	0.0243160342353931	0	0	0	0
Tha_ExN_PVALB_2	Case	0	0.0112779840251996	0.00152429261294496	0	0	0.0204379871230091	0.110605551653587	0	0	0.0126706268958544	0	0	0	0	0.244537343953561	0	0	0.212359888663206	0.0558162923231647
Tha_Oligo_1	Case	0	0.338883263959201	0	0	0	0.0140630294815317	0	0	0	0.202414054600607	0	0	0	0	0.0244479625323637	0	0	0	0
Tha_ExN_PVALB_2	Case	0	0.0175122810964863	0.0190600622526227	0	0	0	0.0736861391883226	0	0	0	0	0	0	0.0473429951690821	0.214597866059796	0	0	0.300677048070413	0.0615152531009051
Tha_Oligo_1	Case	0	0.495125060936738	0	0	0	0.0171410821190557	0	0	0.0412342372503068	0.345582659251769	0	0.0157172514318527	0	0	0.0779778690281832	0	0	0.0215000376137817	0
Tha_Micro_1	Case	0.391420820617158	0.0165841676979038	0.0113297211441161	0	0	0.040148819609172	0.0453171282865606	0.0595823509599192	0	0	0	0.0260457309442129	0	0	0.0528702650109666	0	0	0.0482359136387572	0.124832383506537
Tha_ExIn	Case	0	0	0.0553100462411457	0	0	0.0394004857110584	0	0	0	0	0.750300601202405	0.109490716883346	0	0	0	0	0	0.039456856992402	0.146182534361381
Tha_Micro_1	Case	0.468036622583927	0.0126279671504106	0.031741152057795	0	0	0.0708022704168079	0.110239105872294	0.0707645671943415	0	0	0	0.0547269541659918	0	0	0.055764442025759	0	0	0.0508764011133679	0.118840093865236
Tha_Oligo_3	Case	0	0.399632504593693	0	0	0	0.0250480063255394	0	0	0	0.286716380182002	0	0	0	0	0.06760500667887	0	0	0.0218235161363124	0
Tha_InN_1	Case	0	0	0.343683152083413	0.0747741719638675	0	0	0.0361101780315755	0	0	0	0	0.316619797111265	0	0	0.0235079734164482	0	0	0.0214473783194162	0
Tha_Vascular	Case	0.0115293319769413	0	0	0	0.0356185048608784	0.0498983395459166	0	0	0	0	0	0	0.528536708012068	0.097621701969528	0.0244232259766817	0	0.103529937444147	0.0223275408109531	0
Tha_ExIn	Case	0	0	0.0144167339148702	0	0	0.0113662035468203	0.0866644272757809	0.00216683507353765	0	0	0	0.0164534224591057	0	0	0.175184287339831	0	0	0.189994734070563	0.0988727790814616
Tha_Oligo_3	Case	0	0.311424232197098	0	0	0	0.0320301027900147	0	0	0	0.238256235254466	0	0	0	0	0.0594501888223751	0	0	0.0127435492364403	0
Tha_Micro_2	Case	0.323506273312987	0	0.0151852848121533	0	0	0.0205650626906133	0.0362017894768987	0.0798585382283598	0	0	0	0.0174546150561699	0	0	0.0435693200745395	0	0	0.039750244489581	0.110710693932283
Tha_Micro_2	Case	0.226727704306545	0	0.0160434999807862	0	0	0.0176846831582514	0.0382477784224509	0.0281239474570563	0	0	0	0.0368821684653778	0.0524849145155883	0	0.0206550239944591	0	0	0.0188445046264951	0.104969829031177
Tha_OPC	Case	0	0.0281808977387783	0.0192521999769435	0	0.259177003017097	0.0193790240596408	0	0.060682609183788	0	0	0	0.0110646505396134	0	0	0	0	0	0.0373504852177838	0
Tha_Oligo_2	Case	0	0.468012899838752	0	0	0	0.0326372416130125	0	0.0136746379252274	0	0.451318672059319	0	0.0176901897848908	0	0	0.0849618232490641	0	0	0.0201609869856315	0
Tha_Oligo_1	Case	0.000149203119701569	0.506749915626055	0	0	0	0.031550039534621	0	0	0	0.272918773171554	0	0	0	0	0.0688583255000907	0	0	0.0221996539532084	0
Tha_Micro_1	Case	0.614493048491014	0.0124310946113173	0.0310814792042936	0	0	0.103072404834519	0.0821754664549424	0.0597058493319861	0	0.0139661274014156	0	0.053909804325741	0	0	0.0404690050957305	0	0	0.0369216881065222	0.113434461951056
Tha_Oligo_1	Case	0	0.545890051374358	0	0	0	0.0392239918671636	0	0	0	0.278816986855409	0	0.00105272456897187	0	0	0.0492587278813965	0	0	0.0177837959828481	0
Tha_Astro_3	Case	0	0	0.0118484929997822	0.472298427567748	0	0	0	0.343145840350286	0	0.0194851702055949	0	0	0	0	0	0	0	0	0
Tha_Oligo_3	Case	0	0.371929725878427	0	0	0	0.0207062577657291	0	0	0	0.252938574317492	0	0	0	0	0.0209106350698396	0	0	0	0
Tha_Vascular	Case	0	0	0.00348409740101707	0	0.0588543412671807	0.0296721450355811	0	0	0	0.0270580552746882	0	0.0229170040783875	0.446174153536708	0	0.0480383911344184	0.0165510526956311	0.609584450402145	0.0243060257278267	0.0342356687898089
Tha_Oligo_1	Case	0	0.548177522780965	0.00272195109454454	0	0	0.0363577318423134	0	0.00477152801167624	0	0.312141894169194	0	0.00312872686582544	0	0	0.0845083197282277	0	0	0.0210185812081547	0
Tha_Astro_1	Case	0	0	0.0122647914024773	0.382469053195049	0	0	0	0.0755024138318177	0	0	0	0.014097675171896	0	0	0	0	0	0	0
Tha_Vascular	Case	0.027527975584944	0	0	0	0	0.081603693663165	0.0331022689101291	0	0	0.0228345129760701	0	0	0.611925913509889	0.051802303976217	0.0240027045300879	0.0424120725325544	0.174396782841823	0.0214398555630783	0.0602790814616159
Tha_Micro_2	Case	0.331997287216005	0	0.018259488401286	0	0	0.0357364735118039	0	0.0334905130796003	0	0	0	0.0426831961601319	0	0	0	0.0672690763052208	0	0	0.0597343278578613
Tha_Oligo_2	Case	0.0107561885384876	0.44873814077324	0	0	0	0.0364142098723597	0.00906953308700031	0.0329516110923992	0	0.531144674755645	0	0.0116756724922334	0	0	0.0634822473985389	0	0	0.0217558113292711	0
Tha_Vascular	Case	0	0	0	0	0	0.0552637524003162	0	0.0305040979005277	0.0528121861399398	0	0	0	0.0622066711364399	0	0.0520209765992183	0.675398563952781	0	0	0
Tha_Micro_2	Case	0.397178704645643	0	0	0	0	0.0601844007681012	0.044874339634165	0.0312114067587291	0	0	0	0.0156878045907626	0	0	0.0175712000527714	0	0	0.0160309937561123	0.12347049949715
Tha_Micro_2	Case	0.307358426585283	0	0.037396405743637	0	0	0.0502654467412177	0.0455003511772071	0	0.0595915634415802	0	0	0.0429850262813056	0	0	0.0246623460149409	0	0	0.0225005642067253	0.0624371438149514
Tha_ExN_PVALB_2	Case	0	0.00694678816514793	0.011143988010606	0	0	0.00821755337173835	0.0793813173725837	0	0	0.00780460060667343	0	0.00856903075722548	0	0	0.190092184897508	0	0	0.33461220191078	0.180397251089507
Tha_Micro_1	Case	0.546741268226517	0	0.0265406243195122	0	0	0.0773396023946685	0.0801905518062723	0	0	0	0	0.0459149869697728	0	0	0.0480878642457824	0	0	0.0438727149627623	0.117017264498827
Tha_Oligo_2	Case	0	0.534152698091274	0	0	0	0.0319948040212358	0.0389959385592573	0.0296396092960592	0	0.456121503201887	0	0.0208262783609888	0	0	0.0849370866933822	0	0	0.0181147972617167	0
Tha_Oligo_3	Case	0	0.428132148348146	0	0	0	0.0258386987461877	0	0.0205456382620411	0	0.372366868891136	0	0.0134719297987308	0	0	0.0680255281254638	0	0	0.0207628074926653	0
Tha_InN_2	Case	0	0	0.239755856998296	0	0	0.00511126171919118	0	0	0	0	0.163927855711423	0.224782461461447	0	0	0	0	0	0.0425712781163018	0.0745893395910158
Tha_InN_2	Case	0	0.0132748340645742	0.268307522832366	0.0392438942790231	0	0	0	0	0	0	0	0.218598624832521	0	0	0	0	0	0.0106522229744979	0
Tha_Oligo_2	Case	0	0.377451531855852	0	0	0	0.0295733084830001	0.00171008031270037	0.031873807117997	0	0.417625126390293	0	0	0.00234663090848142	0	0.0603571958640479	0	0	0.020213646279997	0
Tha_Oligo_1	Case	0	0.470553493081337	0	0	0	0.0317406528860273	0	0.0288761648141911	0	0.378412537917088	0	0	0	0	0.0534721878658949	0	0	0.0125630030843301	0
Tha_Astro_1	Case	0	0	0.0187590464845201	0.618835731013717	0.0592524304391552	0	0	0.220062871898507	0	0	0	0.0215624493882419	0	0	0	0	0	0	0
Tha_Oligo_2	Case	0	0.528462144223197	0	0	0	0.0316982943634926	0	0.0256652071404513	0	0.4351828446242	0	0.0189195954004034	0	0	0.0649252131466548	0	0	0.0210185812081547	0
Tha_InN_2	Case	0	0	0.275262908452779	0.0308464369354299	0	0	0	0	0	0	0	0.230215403642574	0	0	0.00333118949850753	0	0	0.0166102459941323	0
Tha_Oligo_2	Case	0	0.522293471331608	0	0	0	0.0379602959448775	0	0.0320197597395308	0	0.427199191102123	0	0	0	0	0.0370965880044196	0	0	0.00613856917174449	0
Tha_ExN_CALB	Case	0	0	0.0155439418975521	0	0	0.130972551677398	0.193437566800012	0	0	0	0.0257181028724115	0	0	0	0.0255693530566137	0	0	0.0199127360264801	0
Tha_ExN_PVALB_2	Case	0	0	0.0179456634515621	0	0	0.00476533378515753	0.0819464378416344	0	0	0.00710945399393326	0	0.0206275121836305	0	0	0.278797473573113	0	0	0.239396674941699	0
Tha_OPC	Case	0	0.0161904226197173	0	0	0.335086322494133	0.0179600135547272	0	0.0596048052093858	0	0	0	0.016055890104389	0	0	0.0065964148485298	0	0	0.0631384939441811	0.0551458263493128
Tha_OPC	Case	0	0.019977875276559	0.00861417464038228	0	0.359767851156554	0.0174517112843104	0	0.0322330751094645	0	0	0.0898463593854375	0	0	0	0.0175712000527714	0	0	0.0506582411795682	0.0728293664096548
Tha_Vascular	Case	0	0.0227809652379345	0	0	0.0379441837076768	0.0507455099966113	0	0	0	0	0.120975283901136	0	0.444623700972176	0.0672984020810108	0.0220402711126503	0	0.0947497765862377	0.0209132626194237	0.08885769359705
Tha_Micro_2	Case	0.332682265174636	0	0.0114770267327621	0	0	0.0905907601942845	0.0547225700064128	0.0402380150443471	0	0	0	0.0344086338138077	0	0	0	0	0	0	0.099773717733825
Tha_Micro_2	Case	0.34283485927433	0	0.0289103229194687	0	0	0.0361247599683723	0.0344611720157572	0.0253396205231841	0	0	0	0.0332307601702028	0	0	0.0186101353914148	0	0	0.0169788610546905	0.0945776064364734
Tha_OPC	Case	0	0.0307214909813628	0.0157424842126836	0	0.247967650016762	0.0169434090138936	0	0.0229931514539127	0	0	0	0	0	0	0	0	0	0.0180546152110134	0
Tha_InN_2	Case	0	0.0199310008624892	0.283998770318564	0.0535965205754433	0	0.0129617078956286	0	0	0	0	0.00287241148964601	0.207313122984732	0	0	0	0	0	0.000323478522530674	0
Tha_Oligo_3	Case	0	0.272949713128586	0	0	0	0.0169222297526262	0	0.0326709329740653	0	0.356694472531176	0	0	0	0	0.0197645079899075	0	0	0.0180320469419996	0
Tha_Oligo_2	Case	0	0.561555480556493	0	0	0	0.0384262396927595	0	0.0322218479847312	0	0.623462251432423	0	0.017969934775247	0	0	0.0880044195979485	0	0	0.0221319491461671	0
Tha_Oligo_2	Case	0	0.539158885513931	0	0	0	0.0178541172483904	0.017497786056738	0.0320309868642641	0	0.372956690259521	0	0.00843651997231998	0	0	0.0793053975164498	0	0	0.0212442638982924	0
Tha_Oligo_2	Case	0	0.417932275846552	0.00183811756266894	0	0	0.00405229865582291	0.00438208080129476	0.00322218479847314	0	0.30223078867543	0	0.00422562169643248	0	0	0.0660466036709049	0	0	0.019927781539156	0
Tha_Astro_1	Case	0	0	0.0183491526726357	0.563031114084978	0.0105179349648006	0.00354399638540603	0	0.118850342427304	0	0	0	0.0210912999307999	0	0	0.00413925031745244	0	0	0	0
Tha_Oligo_1	Case	0	0.582227097161286	0	0	0	0.0339785948266125	0.00720676703209455	0.0221286628494443	0	0.366500252780586	0	0.0188312548771331	0	0	0.0564405745477333	0	0	0	0
Tha_ExN_PVALB_2	Case	0.00618514750762966	0	0.0183171297185822	0	0	0.0285920027109454	0.117888661556784	0	0	0.00960566228513648	0	0.00502804811613833	0	0	0.192170055574795	0.062157721796276	0	0.27527269991725	0.0591476701307408
Tha_InN_1	Case	0	0	0.285516658340699	0.0343593174974908	0	0	0	0	0	0	0	0.217376580927281	0	0	0.0103481257936312	0	0	0.0171669299631385	0
Tha_Oligo_3	Case	0	0.277815277309034	0	0	0	0.0206286004744155	0	0.0328056584708656	0	0.349627148634985	0	0	0	0	0.0396609442767856	0	0	0.0150229444068306	0
Tha_Oligo_3	Case	0	0.231568980387745	0	0	0	0	0	0	0	0.303758004718571	0	0	0	0	0.0387539372351127	0	0	0.0176784773941172	0
Tha_InN_1	Case	0	0	0.222437843446182	0.0447975911676146	0	0.0073350841522648	0.0253611017803158	0	0	0	0	0.283028313137708	0	0.0497584541062802	0.01369580632926	0	0	0.0124952982772888	0.0217691920885015
Tha_OPC	Case	0	0.0169779127760903	0.00153069720375565	0	0.271580623533356	0.0218569976279227	0	0.0317727629953969	0	0	0.0159652638610555	0	0	0	0	0	0	0.0214925148574437	0.00500754274220583
Tha_Oligo_1	Case	0	0.456416169797878	0	0	0	0.0180800293685757	0.00734418420007943	0	0.0387791541122643	0.265388018200202	0	0.00354098264108715	0	0	0.0696498952819142	0	0	0.0213947190250507	0
Tha_Micro_1	Case	0.542882332994235	0.0153560580492744	0.0360642508550129	0	0	0.0532234835648933	0.0539133355727243	0.0674525653980016	0	0.00862613751263908	0	0.0614187488037221	0	0	0.0531835947162717	0.0710417427284897	0	0.0485217783795983	0.117981059336239
Tha_Oligo_1	Case	0	0.366876664041699	0	0	0	0.0342892239918672	0	0.0231840125743797	0	0.203003875968992	0	0.0152019317127755	0	0	0.0630699714705057	0	0	0.0210035356954789	0
Tha_Oligo_3	Case	0.00739911834520179	0.337448906888664	0	0	0	0.0390898565458037	0	0	0	0.205384226491405	0	0.0173441894020819	0	0	0.0374181632282854	0	0	0	0
Tha_ExN_PVALB_2	Case	0	0	0.0228579846033637	0	0	0.00974951993674456	0.0790454087397319	0.0134837768047603	0	0	0	0.0161074220762968	0	0	0.233669750490608	0	0	0.256383058752727	0.14668538384177
Tha_Astro_3	Case	0	0	0	0.538708598193376	0.0370222929936306	0.0187154072065966	0.0404769902586496	0.470427753452341	0	0.025278058645096	0	0	0	0	0	0	0	0	0
Tha_Micro_1	Case	0.591217361817565	0	0.033662529301003	0	0	0.0723765955043488	0.0633493144410175	0.0660716290557988	0	0	0	0.0559416363609594	0	0	0.0424561750688501	0	0	0.0387346723839614	0.123617163928931
Tha_InN_1	Case	0	0	0.208219651846444	0	0	0	0	0	0	0	0	0.174524065430881	0	0	0	0	0	0.0211690363349131	0.00261900771035872
Tha_Oligo_2	Case	0	0.476928413394833	0	0	0	0.0355105613916187	0.0154670656854063	0.032188166610531	0	0.532218992248062	0	0	0	0	0.0779943600653045	0	0	0.0220943353644776	0
Tha_Astro_3	Case	0	0	0	0.380829708932753	0	0	0	0.503727405411474	0	0.0297859791034715	0	0	0	0	0	0	0	0.0194989844278943	0
Tha_Oligo_1	Case	0	0.493550080623992	0	0	0	0.0201979554953123	0.0142761168962042	0	0	0.351312352544658	0	0	0	0	0.0704579561008591	0	0	0.0199127360264801	0
Tha_OPC	Case	0	0.0415307308658642	0	0	0.0985375460945357	0.0121498362137129	0	0.0722802290333445	0	0	0	0	0	0	0	0	0	0.0258933273151283	0
Tha_InN_1	Case	0	0	0.310705913999155	0.00521913683506192	0	0.00384756579690504	0	0	0	0	0	0.206039547107584	0	0	0.00449380761556095	0	0	0.0165726322124427	0
Tha_Astro_1	Case	0	0	0.0187526418937094	0.819404483104717	0	0	0	0.261468507915123	0	0	0	0.0215550876779693	0	0	0	0	0	0	0
Tha_ExN_PVALB_2	Case	0	0.0132748340645742	0.00129372734375999	0	0	0.00803399977408792	0.0739915106727334	0	0	0	0	0	0	0	0.266470423324923	0.00614579530242176	0	0.287497178966373	0.0634428427757291
Tha_InN_2	Case	0	0.00449056886788912	0.296391653537255	0.0519237203077952	0	0.0207556760420197	0	0	0	0	0	0.222956757313859	0	0.0576737272389446	0	0	0	0.0036034002858647	0.0425536372779082
Tha_OPC	Case	0	0	0.0158641714380868	0	0.0518982567884679	0.0174870100530894	0	0	0	0	0	0.0182349563450581	0	0	0.0204241494747605	0	0	0.0372677348980667	0
Tha_ExIn	Case	0	0	0.0118164700457288	0	0	0.0353199480402123	0.0783430543255871	0	0	0	0	0	0	0.0416945373467112	0.107554544105279	0	0	0.269690814714511	0.0645533020449213
Tha_Vascular	Case	0.00809087826381827	0	0	0	0	0.0538800406641816	0	0.0556079488043112	0	0	0	0	0.438170465973852	0	0.0740530021933079	0.682670074236339	0.0594950848972297	0.0217708568419469	0.0249958095876635
Tha_Micro_2	Case	0.181546286876907	0	0.0191881540688366	0	0	0	0	0.0287302121926575	0	0	0	0.040894300563907	0	0	0.045803855604479	0	0	0.0417889114571579	0
Tha_Oligo_3	Case	0	0.2637623279709	0	0	0	0.0341409691629956	0	0	0	0.183381782945736	0	0	0	0	0.0644882006629397	0	0	0.0181900248250959	0
Tha_Oligo_1	Case	0	0.477762777965275	0	0	0	0.0369507511577997	0.0163984487128592	0	0	0.33072126727334	0	0	0	0	0.0680007915697818	0	0.0424932975871314	0.0192883472504326	0
Tha_Oligo_2	Case	0	0.381426482168973	0.00694898102960206	0	0	0.0367248390376144	0	0.0313910407544628	0	0.324959976407145	0	0.00798745564569558	0	0	0.0518395751908838	0	0	0.0257052584066803	0
Tha_Astro_2	Case	0	0	0.0141925732364959	0.246269655403145	0	0	0	0.0497586168182329	0	0	0	0.0163135499639276	0	0	0	0	0	0	0
Tha_Astro_1	Case	0	0.00904676191547604	0.0187142143488452	0.601104048176648	0	0	0	0.184192208375435	0	0	0	0.0215109174163342	0	0	0	0	0	0	0
Tha_Astro_1	Case	0	0	0.0182338700380432	0.522649715623954	0	0	0	0.135174581789604	0	0	0	0.0209587891458943	0	0	0	0	0	0	0
Tha_Micro_2	Case	0.4127500847745	0	0.0308060817994338	0	0	0.0668699875748334	0.0442177909426817	0.0613899180419895	0	0	0	0.0489553733123279	0	0	0.0244891901251669	0	0	0.022342586323629	0.0606771706335903
Tha_Oligo_2	Case	0	0.349139385757678	0.007992929331745	0	0	0.0260787303738845	0.0373469325434391	0.0140114516672281	0	0.350754128749579	0	0.00918741442011806	0	0	0.077615066211514	0	0	0.0299631384939442	0
Tha_Astro_3	Case	0	0	0.0149931470878325	0.544396119103379	0.0490487763995977	0	0	0.415201526888964	0	0.0296069261880687	0	0.0172337637479939	0	0	0	0	0	0	0.0346547100234663
Tha_Micro_1	Case	0.602868769074262	0.0253028087148911	0.0368328017522961	0	0	0.0489029142663504	0.0512260665099094	0.0219265746042439	0	0	0	0.0604911733093833	0	0.00865849126718687	0.0454987714177345	0	0	0.0415105694726547	0.11959436808582
Tha_Oligo_3	Case	0	0.251603104961188	0	0	0	0	0	0.0273043673515213	0	0.13837630603303	0	0	0	0	0.0200531011395306	0	0	0	0
Tha_Oligo_1	Case	0	0.472119098511269	0	0	0	0.0346139726646335	0.0356368522307386	0	0	0.262828614762386	0	0.0127872907433855	0	0	0.0686192054618315	0	0	0.0220416760701121	0
Tha_OPC	Case	0.00735842658528318	0.0203434957063037	0	0	0.134260811263828	0.0199861628826387	0	0.0324239362299316	0	0	0	0.00798745564569558	0	0	0	0	0	0.0212969231926577	0
Tha_Astro_1	Case	0	0	0.0187014051672239	0.739377718300435	0.0512277908146161	0	0	0.187841023913776	0	0	0	0.0214961939957891	0	0	0	0	0	0	0
Tha_ExN_PVALB_2	Case	0	0	0	0	0	0	0.0736097963172199	0	0	0	0	0	0	0	0.190661125678194	0	0	0.213646279996991	0.0336699631243714
Tha_Oligo_3	Case	0	0.25385307683654	0	0	0	0.0207909748107986	0	0	0	0.111149730367374	0	0	0	0	0.0209106350698396	0	0	0	0
Tha_Astro_1	Case	0	0	0.0186309546683062	0.860187353629977	0	0	0	0.254485236330976	0	0	0	0.0214152151827912	0.0315328528327188	0	0	0	0.0336237712243074	0	0
Tha_ExN_CALB	Case	0	0	0.00048674890161271	0	0	0.123164464023495	0.259810058936697	0	0	0	0	0	0	0	0.0213888751463579	0	0	0.0370570977206048	0.00159235668789814
Tha_Micro_1	Case	0.554126822651746	0	0.0244719414876583	0	0	0.0376355472721112	0.0451491739701346	0.0587515437296509	0	0	0	0.0364478275592985	0	0	0.0328089183528752	0	0	0.0299330474685925	0.124434294334563
Tha_InN_1	Case	0	0	0.323297339532977	0.0280361324857812	0	0	0	0	0	0	0	0.272972216905431	0	0	0	0	0	0.0148123072293689	0
Tha_Oligo_1	Case	0	0.424447819402258	0	0	0	0.0196190556873376	0	0.0185921185584372	0	0.246008173238962	0	0	0	0	0.0220402711126503	0	0	0	0
Tha_Oligo_2	Case	0	0.558330520868489	0	0	0	0.018200045182424	0.0242159587137754	0.0317054002469968	0	0.553315638692282	0	0.0200459370721006	0	0	0.082034664160029	0	0	0.0222748815165876	0
Tha_Vascular	Case	0.0129942353340116	0	0.012271195993288	0	0	0.0405794645882752	0	0	0	0	0.127989311957248	0.0141050368821685	0.223118504860878	0	0.0157984135622289	0.318699038578557	0.0856121537086685	0.0358760249755511	0
Tha_Micro_2	Case	0.470166158019668	0.0127029662129223	0.0162676606591605	0	0	0.0561956398960805	0.06568540629676	0.0437296508364208	0	0	0	0.0286738615115063	0	0	0.023268853378189	0	0	0.0212292183856165	0.0617457257794167
Tha_Oligo_3	Case	0	0.309671129110886	0	0	0	0.0187154072065966	0	0	0	0.146033451297607	0	0	0	0	0.0218588697043157	0	0	0	0
Tha_Oligo_2	Case	0	0.537396407544906	0	0	0	0.0334208742799051	0.0308119827770483	0.0328954754687325	0	0.412369396697	0	0.000728809316980494	0	0	0.0882105575619651	0	0	0.0223651545926428	0
Tha_ExN_PVALB_2	Case	0	0.0198372520343496	0.015505514352688	0	0	0	0.0445536995755337	0	0	0.00855240984159078	0	0.0147013354142435	0	0	0.204480614785864	0	0	0.247513729030317	0.0565286624203821
Tha_InN_1	Case	0	0	0.294335779887023	0.0491803278688525	0	0.00646673444030277	0.0341099948086848	0	0	0	0	0.251137384237106	0	0	0.0184204884645195	0	0	0.0168058376589182	0
Tha_Micro_1	Case	0.615869786368261	0.0041718228522144	0.0181378011758829	0	0	0.0509855416243081	0.0833358780957034	0.0583585943639834	0	0	0	0.0571636802661994	0	0	0.023705865861904	0.0135390045028599	0	0.0216279244715264	0.0995851491786792
Tha_Micro_1	Case	0.514513394370973	0	0.0350715392793555	0	0	0.0406359426183215	0.0823281521971478	0.0640282923543281	0	0	0	0.0403127254523771	0	0	0.0467355992018338	0	0	0.0426389829233431	0.119636272209185
Tha_InN_1	Case	0	0	0.240947110889085	0	0	0.00830933017056368	0	0	0	0	0	0.208748656487875	0	0	0	0	0	0.0216805837658918	0
Tha_InN_1	Case	0	0	0.245084476552793	0.0562730010036802	0	0.00255563085959565	0.0368888753168229	0	0	0	0	0.26482280363374	0	0	0.0199211728425601	0	0	0.0181749793124201	0
Tha_Astro_1	Case	0.00619871142760253	0.0173060336745791	0.0144679706413557	0.598895951823352	0	0	0	0.245121814303357	0	0	0	0.0166301035056464	0	0	0	0	0	0	0
Tha_Astro_3	Case	0	0	0.0175806017753526	0.458280361324858	0	0	0	0.310048276636353	0	0	0	0.0271573491953651	0.0197787462286289	0	0	0	0	0	0.0197787462286289
Tha_Oligo_3	Case	0	0.29152135598305	0	0	0	0.01699988704394	0.0367667267230586	0	0	0.19406176272329	0	0.0177269983362535	0	0	0.0676627253087947	0	0	0.0218084706236366	0
Tha_Oligo_3	Case	0	0.337167660404245	0	0	0	0.0264599570766971	0.0414999847314258	0.030515325025261	0	0.337240899898888	0	0	0	0	0.0463563053480434	0	0	0.0140976453772662	0
Tha_Astro_1	Case	0	0	0.0181506103575042	0.744329207092673	0.0544125041904123	0	0	0.236959694622207	0	0	0	0.0208630869123515	0	0	0	0	0	0	0
Tha_ExN_PVALB_2	Case	0	0	0.0321254275064367	0	0	0	0.0651204690506001	0	0	0	0	0.0185367864662318	0	0	0.138062962779729	0	0	0.232716467313624	0.0997527656721421
Tha_Astro_1	Case	0	0	0.0168953105586084	0.675911676145868	0	0	0	0.162703491635792	0	0	0.00253841015364065	0.0194201916989355	0	0	0.000313329705305176	0	0.000848972296693451	0	0.0412546094535702
Tha_Oligo_1	Case	0	0.438107023662204	0	0	0	0.0144230769230769	0	0	0	0.247419531513313	0	0.0150399740867798	0	0	0.0505367832582991	0	0	0.0153689911983751	0
Tha_Astro_3	Case	0	0	0.0173372273245462	0.608196721311475	0	0	0	0.278982822499158	0	0	0	0.0199281497077402	0	0	0.0109088210557562	0	0	0	0
Tha_Oligo_1	Case	0	0.400513743578205	0	0	0	0	0	0.020511956887841	0	0.263270980788675	0	0.0134498446679132	0	0	0.03012912482066	0	0	0	0
Tha_Micro_1	Case	0.433604611732791	0	0.037313146063098	0	0	0.0635095447870778	0.0441567166457996	0.0591557202200517	0	0	0	0.0428893240477628	0	0	0.0437919490756774	0	0	0.0399533589107048	0.121186724773718
Tha_Oligo_3	Case	0	0.245668804139948	0	0	0	0.0152773071275274	0.0330411946132471	0	0	0.207448601280755	0	0	0	0	0.0178433021652732	0	0	0.0162792447152637	0
Tha_Oligo_1	Case	0	0.425310308621142	0	0	0	0.0193437252908618	0	0.0144717637812957	0	0.265503875968992	0	0.00948924454129185	0	0	0.0831560546842791	0	0	0.0215526969081471	0
Tha_Oligo_3	Case	0	0.269799752503094	0	0	0	0.012947588388117	0	0	0	0.203920205594877	0	0	0	0	0.044410362967727	0	0	0.0202587828180245	0
Tha_InN_2	Case	0	0.00644991937600781	0.325186693822132	0.0230177316828371	0	0	0	0	0	0	0	0.214777897201078	0	0	0.00991935882847672	0	0	0.0280749266531257	0
Tha_ExN_CALB	Case	0	0	0.0118484929997822	0	0	0.0886916864339772	0.074037316395395	0	0	0	0	0	0	0	0.0247283101634261	0	0	0.0325735349432031	0
Tha_Oligo_3	Case	0	0.330905238684516	0	0	0	0.0152631876200158	0	0.0242730436735152	0	0.296269379844961	0	0	0	0	0.0356536222563038	0	0	0	0
Tha_Oligo_3	Case	0	0.250374995312559	0	0	0	0.0394710832486163	0	0	0	0.173281092012133	0	0	0	0	0.0243737528653177	0	0	0.0222372677348981	0
Tha_Oligo_1	Case	0	0.422010349870627	0	0	0	0.0320795210663052	0	0.0315819018749298	0	0.306907229524772	0	0.0188975102695859	0	0	0.0689655172413793	0	0	0.0220040622884224	0
Tha_Oligo_1	Case	0	0.400354370570368	0	0	0	0.0204874053992997	0	0	0	0.259890040444894	0	0	0	0	0.0593265060439651	0	0	0.0214022417813887	0
Tha_Micro_2	Case	0.330166158019668	0	0.0191177035699189	0	0	0.0383062238789111	0.0828472837206462	0.0659481306837318	0	0	0	0.040298002031832	0	0	0.0451359686010653	0	0	0.0411795681937862	0.104299363057325
Tha_Micro_2	Case	0.322251610715497	0	0.0381457428684882	0	0	0.0169716480289167	0.0442177909426817	0.0595037610867857	0	0	0	0.0615438978783551	0	0	0.0491103085473046	0	0	0.0448055367486647	0.111045926919209
Tha_Micro_2	Case	0.277741607324517	0	0.0189511842088409	0	0	0.0395769795549531	0.0451797111185758	0.0297181991691927	0	0	0	0.0217833006964178	0	0	0.0462243770510727	0	0	0.0421725720303919	0.123994301039222
Tha_Astro_1	Case	0.00659206510681587	0	0.0185348858061458	0.730143860823018	0	0	0	0.213629729426294	0	0	0	0.0213047895287033	0	0	0	0	0	0	0
Tha_ExN_PVALB_2	Case	0	0	0.0337201706182992	0	0	0.00399582062577652	0.0798241060249794	0	0	0	0	0.0258248796360371	0	0.0638052768487551	0.219116410231039	0.0345929171230376	0	0.276664409839765	0.132836071069393
Tha_ExN_PVALB_2	Case	0	0.0212716091048862	0.0133727856127273	0	0	0.0097777589517678	0.105475310715485	0	0	0	0	0	0	0	0.280487804878049	0	0	0.218317911682841	0
Tha_Oligo_2	Case	0	0.563205459931751	0	0	0	0.0299333559245454	0	0.0290557988099248	0	0.531650235928547	0	0	0	0	0.0841207803558766	0	0	0.0219965395320846	0
Tha_Oligo_2	Case	0	0.482581467731653	0	0	0	0.0181576866598893	0	0.0183226675648367	0	0.441407566565554	0	0	0	0	0.0648510034796088	0	0	0.0215752651771609	0
Tha_Oligo_1	Case	0.00786707358426586	0.509899876251547	0.014858650680808	0	0.0243043915521287	0.0191389924319439	0	0.0130234646906927	0	0.3311846983485	0	0.037036764381101	0	0	0.0965797589010373	0	0	0.0269314676897615	0
Tha_Oligo_3	Case	0	0.425057186785165	0	0	0	0.0298062803569411	0.0243686444559807	0	0	0.208975817323896	0	0.0193318511756652	0	0	0.0497039858836722	0	0	0	0
Tha_Oligo_3	Case	0	0.328130273371583	0	0	0	0	0	0	0	0.281639703404112	0	0	0	0	0.0244314714952424	0	0	0.0222899270292635	0
Tha_OPC	Case	0	0.0084561442981963	0.00288847045562257	0	0.337789138451224	0.0228594826612448	0	0.0617267317839901	0	0	0	0	0	0	0	0	0	0.0209659219137892	0
Tha_Astro_1	Case	0	0.0103217459781753	0.0177791440904841	0.607092673134828	0	0	0	0.320826316380375	0	0	0	0.0285413507266008	0	0	0	0	0.024597855227882	0	0
Tha_Oligo_2	Case	0	0.327867776652792	0	0	0	0.0201132384502428	0	0	0	0.337967644084934	0	0	0	0	0.0687593792773628	0	0	0.0198675994884525	0
Tha_Astro_1	Case	0	0	0.0253749887919661	0.603646704583473	0	0	0	0.140934096777815	0	0	0	0.0208189166507163	0	0	0	0	0	0	0
Tha_Oligo_3	Case	0	0.288137023287209	0	0	0.0496144820650352	0.020508584660567	0	0	0	0.161895433097405	0	0	0	0	0.0390507759032965	0	0	0	0
Tha_Micro_1	Case	0.506178365547643	0.00382495218809764	0.0315041821977994	0	0	0.0629235852253474	0.0832442666503802	0.0611316941731223	0	0.00429726996966628	0	0.0550435077077106	0	0	0.0431817807021884	0	0	0.0424659595275709	0.12288384177003
Tha_Vascular	Case	0	0	0	0	0.059294334562521	0.01552439850898	0	0.00153811608846977	0	0	0	0.0171969551966313	0.27139205497821	0	0.050907831593529	0.00416818790312767	0.472341376228776	0.00103061761829537	0
Tha_Vascular	Case	0.0027670396744659	0	0.0146665129564872	0.006825025092004	0.0437060006704659	0.0415395910990625	0	0.0314584035028629	0	0	0.173547094188377	0.00150178889559627	0.319183707676835	0.0775176514306949	0.0475271689836574	0	0.460679177837355	0	0
Tha_Astro_2	Case	0	0	0.0182722975829074	0.647842087654734	0	0	0	0.166105310429999	0	0	0	0.0210029594075296	0	0	0	0	0	0	0
Tha_Astro_1	Case	0.00831468294337068	0	0.0130909836170567	0.64463031114085	0	0	0	0.178623554507691	0	0	0	0.0150473357970524	0	0	0	0	0	0	0
Tha_Oligo_3	Case	0	0.255306183672704	0	0	0	0.0151572913136789	0	0	0	0.181591253791709	0	0	0	0	0.0234914823793269	0	0	0	0
Tha_ExN_PVALB_2	Case	0	0.00344995687553906	0	0	0	0.00259798938213041	0.080266894677375	0	0	0	0	0.0137737599199046	0	0	0.184188393608074	0	0	0.196185962536673	0.0509763660744217
Tha_InN_2	Case	0	0.0110811114861065	0.273892326019291	0	0	0.00834462893934262	0.0180474547286774	0	0	0	0	0.181407264535697	0	0	0	0	0	0	0
Tha_InN_2	Case	0	0.0121310983612705	0.228720747031472	0.0143191702910672	0	0	0.0065349497663908	0	0	0	0	0.164924395235501	0	0	0.00352908194396351	0	0	0.0174678402166554	0.00896748240026823
Tha_InN_2	Case	0	0.00834364570442869	0.245436729047381	0	0	0	0	0	0	0	0	0.16172205126695	0	0	0.00280347631062516	0	0	0.0121943880237719	0.0327899765336909
Tha_Oligo_3	Case	0	0.263134210822365	0	0	0	0.0186024511465041	0.040232693071121	0.0320309868642641	0	0.335892736771149	0	0.0193981065681179	0	0	0.0365688748165373	0	0	0	0
Tha_ExIn	Case	0	0	0	0	0	0.0274412628487518	0.0455308883256481	0	0	0	0	0	0	0	0.106144560431406	0	0	0.236109230422027	0.0560048608783105
Tha_OPC	Case	0	0.045299433757078	0.00438074011451406	0	0.331419711699631	0.019506099627245	0	0.033164926462333	0	0	0	0	0	0	0	0	0	0.0310765064319567	0.0143312101910829
Tha_ExIn	Case	0	0	0.020994248677452	0	0	0.0215110696938891	0.0726020704186643	0	0	0.0141767778901247	0	0	0	0	0.124812414452745	0	0	0.264560294892048	0.072305564867583
Tha_Oligo_3	Case	0	0.189560130498369	0	0	0	0.031952445498701	0	0.0254069832715842	0	0.157703488372093	0	0	0	0	0.0242995431982718	0	0	0	0
Tha_Oligo_3	Case	0	0.420388495143811	0	0	0	0.0388074663955721	0	0.0317727629953969	0	0.390588136164476	0	0.0196336812968388	0	0	0.0731047675588318	0	0	0.0208229895433687	0
Tha_ExN_PVALB_2	Case	0	0	0.0102345361154876	0	0	0.0170281260589631	0.107093779582863	0	0	0	0	0	0	0	0.276076452448094	0.0380004867956675	0	0.18609794628752	0
Tha_Astro_1	Case	0	0	0.0184196031715533	0.751288056206089	0.0945566543747904	0	0	0.140372740541147	0	0	0	0.0211722787437978	0	0	0	0	0	0	0
Tha_Micro_2	Case	0.260081383519837	0	0.0185861225326314	0	0	0.0514867841409692	0	0.027293140226788	0	0	0	0.0213636832108836	0	0	0.043973350484012	0	0	0.0401188595501392	0.050934461951056
Tha_Micro_1	Case	0.483587656832825	0	0.0172603722348179	0	0	0.0442293572800181	0.0272544049836626	0.0400808352980802	0	0	0	0.0329804620209367	0	0	0.0238377941588747	0	0	0.0217482885729331	0.0373994301039222
Tha_Astro_1	Case	0	0	0.0311647388848326	0.705453328872533	0.0266929265839758	0	0	0.140529920287414	0	0	0	0.0208410017815339	0	0	0	0	0	0.00958399157451295	0
Tha_ExN_CALB	Case	0	0	0	0	0	0.144696712978651	0.229410327663603	0	0	0	0	0	0	0	0.0216115041474958	0	0	0.0197171443616941	0
Tha_InN_2	Case	0	0	0.204453752449756	0	0	0	0	0	0	0	0	0.14787467424432	0	0	0	0	0	0.00642443391258563	0
Tha_Vascular	Case	0.0180535774838928	0	0	0	0.0294795507877975	0.0639896080424714	0	0	0	0	0	0	0.667071739859202	0.0522853957636567	0.0180989132406537	0.0667822806377023	0.139946380697051	0.0216580154968781	0
Tha_Micro_1	Case	0.445513733468972	0	0.0323623973664322	0.028203412512546	0	0.0654862758386987	0.0562341588542462	0.0515100482766363	0	0	0	0.0371987220070967	0	0	0.0438579132241627	0	0	0.0400135409614083	0.121689574254107
Tha_Micro_2	Case	0.239355713801289	0	0.0150123608602646	0	0	0.0165480628035695	0.035789537972944	0.026316380374986	0	0	0	0.0172558488788115	0	0	0.0439238773726479	0	0	0.0400737230121117	0
Tha_Oligo_3	Case	0	0.281321483481456	0	0	0	0	0	0	0	0.167045837546343	0	0	0	0	0.0239779679744059	0	0	0.0218761754306778	0
Tha_Micro_2	Case	0.430491692099017	0	0.00992711575657435	0	0	0.0427185699762792	0.0693345955354689	0.0174020433367015	0	0	0	0.0114106509224223	0	0	0.0127805537690265	0	0	0.0116602723237794	0.124497150519611
Tha_Micro_1	Case	0.386429298067141	0	0.0356287386798857	0	0	0.0864325652321247	0.130057715210554	0.0730549006399461	0	0	0	0.0619340685227993	0	0	0.0554840943946965	0	0.0210902591599642	0.04351914541488	0.122758129399933
Tha_InN_2	Case	0	0.0179060261746729	0.230424368187117	0	0	0	0	0	0	0	0	0.13929092006655	0	0	0.00270453008789728	0	0	0.00246746407883847	0
Tha_ExN_PVALB_2	Case	0	0	0.0201424380996298	0	0	0.00804811928159943	0.0787400372553211	0	0	0.00014745534209637	0	0.0162841031228375	0	0.0251207729468599	0.242113161496727	0.0440854326396495	0	0.318528548860302	0.122967650016762
Tha_Vascular	Case	0	0	0	0	0	0.0699903987348921	0	0	0	0	0	0	0.498742876299028	0	0.0230049967842477	0	0.15638963360143	0.0220792898518017	0.0598181361045927
Tha_InN_2	Case	0	0	0.287995234984437	0.0604215456674473	0	0	0.0237579014871592	0	0	0	0	0.178123941754148	0	0	0.00385890268639	0	0	0.00352064996614765	0
Tha_Oligo_3	Case	0	0.184535193310084	0	0	0	0.0199932226363945	0	0	0	0.0770032861476239	0	0	0	0	0.0233513085637955	0	0	0	0
Tha_InN_2	Case	0	0	0.313261345732621	0.0628638340582135	0	0	0	0	0	0	0	0.179993816163371	0	0	0	0	0	0.0211615135785752	0
Tha_Vascular	Case	0.0153679213292641	0	0	0	0.0762864565873282	0.0337032644301367	0	0.0690355899854047	0	0	0	0	0.211532014750251	0	0.0507016936295124	0.658056468297432	0.137377122430742	0.0188670728955089	0.0237386858866913
Tha_InN_2	Case	0.00995591726008815	0	0.237142783947534	0	0	0	0	0	0	0	0	0.186516291464833	0	0	0	0	0	0.016632814263146	0
Tha_ExN_PVALB_2	Case	0	0	0.0332334217166865	0	0	0.0103284197447193	0.0448285339115033	0.0252161221511171	0	0	0	0.0190226593442189	0	0.0889632107023411	0.268028826332888	0.0213277351831569	0	0.361009553900549	0.145679684880992
Tha_OPC	Case	0	0.0396370045374432	0	0.0278353964536634	0.301604927924908	0.0198449678075229	0	0.032188166610531	0	0	0	0	0	0	0.0182473325747456	0	0	0.0645602948920484	0.037273717733825
Tha_Oligo_3	Case	0	0.201831852101849	0	0	0	0.0193578447983734	0	0	0	0.0640482810920121	0	0	0	0	0.0742838767130065	0	0	0.0152486270969683	0
Tha_Micro_1	Case	0.536412343167175	0	0.0367623512533785	0	0	0.0878233367220151	0.0995663724921367	0.0605142023127877	0	0	0	0.0620960261487948	0	0	0.0423324922904401	0	0	0.0386218310388926	0.121731478377472
Tha_Astro_3	Case	0	0	0.0227170836055285	0.520441619270659	0	0	0	0.282294824295498	0	0	0	0.0201195541748259	0.0170549782098558	0	0	0.0247657295850067	0	0	0
Tha_Micro_2	Case	0.299308240081384	0	0.012687494395983	0	0	0.0392239918671636	0.0848321983693163	0.0444818681935556	0	0	0	0.0291670960997659	0	0	0.0404772506142911	0	0	0.0369292108628602	0.116409654710024
Tha_OPC	Case	0	0.0156654291821352	0.00356735708155609	0	0.24306486758297	0.0196049361798261	0	0.0579431907488492	0	0	0	0	0	0	0	0.0619143239625167	0	0.02089069435041	0
Tha_Micro_1	Case	0.5080501865039	0	0.0192073678412686	0	0	0.0502160284649271	0.0452255168412373	0.00822948242954979	0	0	0	0.0274739027370838	0	0	0.0281831824403437	0	0	0.0257127811630181	0.124120013409319
Tha_ExN_PVALB_2	Case	0	0.00692803839952005	0.0191048943882975	0	0	0	0.0848627355177574	0	0	0	0	0	0	0.0155332590115199	0.258381569616913	0	0	0.23559016023471	0.0615781092859538
Tha_Oligo_1	Case	0.00765005086469994	0.47540968237897	0	0	0	0.0159268044730599	0	0	0	0.296796006066734	0	0	0	0	0.0663764244133314	0	0	0.0222071767095464	0
Tha_InN_1	Case	0	0	0.225877108711524	0.0703579792572767	0	0	0	0	0	0	0	0.211236914559991	0	0	0.0060274740678441	0	0	0.0220943353644776	0
Tha_Oligo_1	Case	0	0.538558893013837	0	0	0	0.0218852366429459	0.0296668397105079	0.0249017626585831	0	0.342917930569599	0	0.00366613171572017	0	0	0.080863800524415	0	0	0.0212367411419544	0
Tha_OPC	Case	0	0.0187966400419994	0.0106508345181826	0	0.327606436473349	0.020543883429346	0.0160167343573457	0.0597844392051196	0	0	0	0	0	0	0.0172990979402695	0	0	0.0527570901978485	0
Tha_ExN_PVALB_2	Case	0	0.0159279259009263	0.0185412903969565	0	0	0	0.0651968119217028	0	0	0.0102270812268285	0	0.00714822067462717	0	0.0360832404310665	0.212973498903346	0.0295424120725326	0	0.334785225306552	0.0776902447200805
Tha_Oligo_1	Case	0	0.326639667004162	0	0	0	0.0232124703490342	0.0427367392432895	0	0	0.219276626221773	0	0	0	0	0.021314665479312	0	0	0	0
Tha_Oligo_1	Case	0	0.432266471669104	0	0	0	0.0369225121427764	0	0.0227686089592455	0	0.321694893832154	0	0	0	0	0.0685862233875888	0	0	0.0224027683743323	0
Tha_Oligo_3	Case	0	0.312736715791053	0	0	0	0.0202967920478934	0	0	0	0.259247556454331	0	0	0	0	0.0622454196144395	0	0	0.0175806815617242	0
Tha_ExN_PVALB_2	Case	0	0.0177560280496494	0	0	0	0.074077996159494	0.0787705744037622	0	0	0	0	0	0	0	0.240719668859975	0	0	0.141277364026179	0
Tha_Micro_1	Case	0.495137334689725	0.00137810777365288	0.0198286131499058	0	0	0.0691432282841975	0.0891990105963905	0.0332322892107332	0	0.0015482810920121	0	0.0435003460003828	0.00307995306738185	0	0.0253797061297185	0.058811001582086	0.00328418230562999	0.0231550440081246	0.122401944351324
Tha_Micro_1	Case	0.522326212275348	0	0.0348217602377384	0	0	0.0383062238789111	0.0451339053959141	0.0552935893117773	0	0	0	0.0599390450389434	0	0.100520252694166	0.0465377067563779	0	0	0.0406981117881592	0.124392390211197
Tha_InN_2	Case	0	0.0140154498068774	0.289545145960625	0.0257945801271329	0	0.00544307014571332	0	0	0	0	0	0.226402037721403	0	0	0.00902059730536453	0	0	0.0264500112841345	0
Tha_Oligo_3	Case	0	0.365489181385233	0	0	0	0.0159691629955947	0.0345375148868599	0	0	0.209302325581395	0	0	0	0	0.0850937515460347	0	0	0.01701647483638	0
Tha_Oligo_1	Case	0	0.464553568080399	0	0	0	0.0324325087540946	0	0	0	0.219044910684193	0	0	0	0	0.063333828064447	0	0	0	0
Tha_Oligo_2	Case	0	0.457588030149623	0.00553997105124948	0	0	0.0301875070597537	0	0.0306163691478613	0	0.436973373778227	0	0.024006537198722	0	0	0.0894226487903824	0	0	0.0222523132475739	0
Tha_OPC	Case	0	0.0428619642254472	0.0125145704440943	0.0326865172298427	0.31009051290647	0.0197178922399187	0	0.0333108790838667	0	0	0	0.00719239093626234	0	0	0	0	0	0.0351914541488001	0
Tha_Oligo_2	Case	0	0.4461600479994	0	0	0	0.0339644753191009	0	0.0295610194229258	0.01606963508537	0.312457869902258	0	0.00424034511697757	0	0	0.0815729151206319	0	0	0.0198074174377492	0
Tha_ExN_CALB	Case	0	0	0	0	0	0.200955890658534	0.165893058906159	0	0	0	0	0	0	0	0.0385642903082175	0	0	0.0148198299857067	0
Tha_Oligo_3	Case	0	0.484175197810027	0	0	0	0.0134135321359991	0	0	0	0.252538338388945	0	0	0	0	0.0456801728260691	0	0	0.0208380350560445	0
Tha_Oligo_3	Case	0	0.267784152698091	0	0	0	0	0	0	0	0.205078783282777	0	0	0	0	0.0440393146324972	0	0	0.0221620401715188	0
Tha_Oligo_2	Case	0	0.53509018637267	0	0	0	0.0200214616514176	0	0.0279555405860559	0	0.436889113582744	0	0.0104389051664483	0	0	0.0875426705585515	0	0	0.0163619950349808	0
Tha_Oligo_1	Case	0	0.286355795552556	0	0	0	0	0	0	0	0.1886585776879	0	0	0	0	0.0198716997311961	0	0	0	0
Tha_Vascular	Case	0	0	0	0.0249916359986617	0.0471421387864566	0.0230359765051396	0	0.084315706747502	0	0	0	0	0.350716560509554	0	0.0702353270997214	0	0.509964253798034	0.00561949898442793	0
Tha_Astro_2	Case	0	0	0	0.503813984610238	0	0	0	0.174952284719883	0	0	0	0.0128240992947481	0	0	0	0	0	0	0
Tha_Micro_1	Case	0.385981688708037	0	0.0257592642406077	0	0	0.06925618434429	0.0972150120621736	0.0852700123498372	0	0.0118806875631952	0	0.0509135882448211	0	0	0.0480136545787364	0	0	0.043805010155721	0.112491619175327
Tha_ExN_PVALB_1	Case	0.0328789420142421	0	0	0	0	0.29876877894499	0.121263016459523	0	0	0	0	0	0	0	0.014503867148205	0	0	0.0177461822011585	0.0490278243379149
Tha_ExIn	Case	0	0	0.0197517580601775	0	0	0.0187295267141082	0.116682444193361	0	0	0	0	0.0181760626628779	0	0	0.218918517785584	0.0129000851892418	0	0.288768524787482	0.100926081126383
Tha_InN_1	Case	0	0	0.228169952221753	0.0140515222482436	0	0.00296509657743138	0.0507527407090725	0	0	0	0	0.293732239873968	0	0	0.015649994228137	0	0	0.0250056420672534	0
Tha_OPC	Case	0	0.0128717141035737	0	0	0.392096882333222	0.0185389133627019	0	0.0487369484674974	0	0	0	0	0	0	0	0	0	0.0197547581433838	0
Tha_Oligo_2	Case	0	0.394804439944501	0.00435512175127128	0	0	0.00480063255393648	0.033804623324274	0.0626810373863254	0	0.397213094034378	0	0.00500596298532074	0.0142474019443514	0	0.0683965764606936	0	0	0.0217859023546227	0
Tha_Micro_1	Case	0.508118006103764	0.00541868226647169	0.0362563885793337	0	0	0.0804176550321924	0.0894585763581397	0.0711687436847424	0	0.00608779912369395	0	0.0631340272972217	0	0	0.0415326769900559	0	0	0.0378921236741142	0.0743588669125042
Tha_Astro_1	Case	0	0	0.0186501684407383	0.617731682837069	0	0.00762453405625207	0	0.238823397327944	0	0	0	0.0214373003136089	0	0	0	0	0	0	0
Tha_ExIn	Case	0	0.00896238797015037	0.0157616979851157	0	0	0.0109637975827404	0.0448132653372828	0	0	0	0	0.0114327360532399	0	0.0191378669639539	0.126362571942149	0	0	0.275799292860904	0.0944937981897419
Tha_Oligo_1	Case	0	0.363820452244347	0.00648144590042143	0	0	0.0310064384954253	0	0.0227237004603121	0	0.245744860128076	0	0.0149001015916017	0	0	0.0757680700539257	0	0	0.00761302941397723	0
Tha_Vascular	Case	0.000461173279077687	0	0	0	0.0423860207844452	0.0564921495538235	0	0.0227124733355788	0	0	0	0.000500596298532052	0.122171471672813	0	0.0597222909348769	0.730710721674577	0.00151921358355678	0.0423230271571504	0
Tha_Oligo_2	Case	0.00744659206510678	0.484043949450632	0	0	0	0.0196614142098723	0	0.0312675423823958	0	0.570388860802157	0	0.00808315787923852	0	0	0.0692788469466845	0	0	0.0219438802377191	0
Tha_Oligo_3	Case	0	0.176172797840027	0	0	0	0.018637749915283	0	0	0	0.0867037411526794	0	0	0	0	0	0	0	0	0
Tha_Astro_1	Case	0	0	0.0185669087601993	0.558246905319505	0.0459059671471673	0	0	0.200595037610868	0	0	0	0.0279965841664336	0	0	0.00745394877883865	0	0.0201966041108133	0	0
Tha_OPC	Case	0	0.0469400382495219	0.0199182774212555	0	0.403431947703654	0.0272577092511013	0	0.0332210620859997	0	0	0	0.0145688246293378	0	0	0	0	0	0.0354246595952757	0
Tha_Micro_2	Case	0.281586978636826	0	0.0320741907799511	0	0	0.0490723483564893	0.0314990686169725	0.023161558324913	0	0	0	0.0368674450448329	0.04322410325176	0	0.0170105047906463	0	0	0.0155194463251336	0.0864482065035199
Tha_Astro_1	Case	0	0	0.0170682345104971	0.737704918032787	0	0	0	0.157258336140115	0	0.00881572295247723	0	0.0196189578762939	0	0	0	0	0	0.0144963514631761	0
Tha_ExN_PVALB_2	Case	0	0.0190685116436045	0.0166647452894234	0	0	0.0187154072065966	0.10475768772712	0	0	0.0141030502190765	0	0.011587331968963	0	0	0.319043849667706	0	0	0.217640863612428	0
Tha_Micro_1	Case	0.56852492370295	0.0161154235572055	0.0296596600443197	0	0	0.0783844459505253	0.0799157174703026	0.0625687661389918	0	0	0	0.0340920802720888	0	0	0.0386302544567028	0	0	0.0352441134431656	0.112072577941669
Tha_Oligo_1	Case	0	0.534490193872577	0	0	0	0.0158703264430137	0	0.0308409116425283	0	0.380645433097405	0	0.0119480557723171	0	0	0.0695921766519897	0	0	0	0
Tha_Oligo_1	Case	0	0.556774290321371	0	0	0	0.00923415791257198	0	0	0	0.320999747219414	0	0.0172632105890841	0	0	0.0702353270997214	0	0	0.0098397652900023	0
Tha_Oligo_1	Case	0.0118073923363852	0.522771590355121	0	0	0	0.0201061786964871	0	0	0	0.274193208628244	0	0	0	0	0.0426210854400634	0	0	0	0
Tha_Micro_2	Case	0.30059003051882	0	0.0139748171489323	0	0	0	0.0333160289492167	0	0	0	0	0.0160632518146616	0	0	0.0359834429987302	0	0	0.0328293086586925	0.0457173985920215
Tha_Oligo_3	Case	0	0.378529643379458	0	0	0	0.0376496667796228	0	0.0166835073537667	0	0.296174587125042	0	0	0	0	0.043973350484012	0	0	0	0
Tha_Oligo_3	Case	0	0.346355045561931	0	0	0	0.0156373545690727	0	0.0331087908386662	0	0.365341675092686	0	0	0	0	0.0365276472237339	0	0	0	0
Tha_Oligo_1	Case	0	0.545036937038287	0.0013833916151097	0	0	0.0195766971648029	0	0.0135511395531605	0	0.321884479271992	0	0.00318025883773321	0	0	0.0682234205709197	0	0	0.0349281576769729	0
Tha_Oligo_1	Case	0	0.369239134510819	0	0	0	0.0188283632666892	0	0.0315369933759964	0	0.265514408493428	0	0.00769298723479439	0	0	0.0677204439387193	0	0	0.0200631911532385	0
Tha_ExN_PVALB_2	Case	0	0	0.0134816636565089	0	0	0.00367107195301031	0.101871927199438	0	0	0	0	0	0	0.00709773318468976	0.230643645178845	0.00581112328100275	0	0.271910027834198	0.0844577606436473
Tha_Micro_2	Case	0.148918277382163	0	0.0190344438893799	0	0	0.0188424827742009	0	0.0333670147075334	0	0	0	0.0415274076473446	0	0	0	0	0	0	0
Tha_ExN_PVALB_2	Case	0	0	0.0118292792273502	0	0	0	0.0846489754786698	0	0	0	0	0.00862056272913325	0	0.0586399108138238	0.302758950510398	0.0356273579165145	0	0.291597081170541	0
Tha_ExN_PVALB_2	Case	0	0	0.0341108506577514	0	0	0.0128063933130013	0.0940086114758604	0	0	0	0	0.018441084232689	0	0.079338535860275	0.2226042645822	0	0	0.369216881065222	0.0958137780757626
Tha_Astro_2	Case	0.00345879959308237	0.00956238047024416	0.0140004355121751	0.516594178655069	0.0458012068387529	0	0	0.212787695071292	0	0.00537158746208288	0	0.0160926986557517	0	0	0.0042052144659378	0	0	0.00383660573234035	0
Tha_ExN_PVALB_2	Case	0	0	0.0237802456801035	0	0	0.00395346210324188	0.0715027330747855	0.00196474682833725	0	0.00184319177620496	0	0.014598271470428	0	0.042512077294686	0.190281831824403	0.0307594012413289	0	0.304776950274581	0.123763828360711
Tha_Oligo_3	Case	0	0.327024037199535	0	0	0	0.0160185812718853	0	0	0.0633020868206673	0.235149140546006	0	0	0	0	0.023705865861904	0	0	0	0
Tha_Oligo_3	Case	0	0.253637454531818	0	0	0	0	0	0	0	0.199106841927873	0	0	0	0	0.0429096785896865	0	0	0.0195742119912736	0
Tha_Oligo_1	Case	0	0.498453144335696	0	0	0	0	0.0187650777170428	0.0433928370944201	0	0.37523171553758	0	0	0	0	0.0674400963076568	0	0	0.0216956292785677	0
Tha_Micro_1	Case	0.613848762292302	0.00937488281396481	0.0180289231321011	0	0	0.0723342369818141	0.0347818120743885	0.0600875715729202	0	0	0	0.0280849246897039	0	0	0.0241511238641798	0	0	0.0220341533137741	0.108468823332216
Tha_Oligo_1	Case	0	0.488825139685754	0	0	0	0.014218344064159	0	0	0	0.27985970677452	0	0.000986469176519122	0	0	0.0663434423390887	0	0	0.00100804934928156	0
Tha_Oligo_1	Case	0	0.591030112123598	0	0	0	0.0370425279566249	0.00737472134852046	0.0299876501627933	0	0.361128665318504	0	0	0	0	0.0627896238394433	0	0	0	0
Tha_ExN_PVALB_2	Case	0	0.0149529380882739	0.0159538357094365	0	0	0.0134417711510223	0.0500351177207072	0	0	0.00957406471183009	0	0.0130964825748318	0	0	0.196350533485051	0.00127783862723618	0	0.270924546753931	0.123260978880322
Tha_Oligo_1	Case	0	0.417604154948063	0	0	0	0.0237348921269626	0.0538369927016216	0	0	0.422754465790361	0	0.0161295072071144	0	0	0.0471396296113062	0	0	0.0206349206349207	0
Tha_InN_2	Case	0	0	0.171534155682793	0	0	0	0	0	0	0	0	0.176975514951634	0	0	0.00453503520836429	0	0	0.00413751598585721	0.0115236339255783
Tha_Oligo_3	Case	0	0.258174897813777	0	0	0	0.0181153281373546	0	0.028808802065791	0	0.169889619143916	0	0	0	0	0.0211580006266594	0	0	0	0
Tha_InN_1	Case	0	0	0.372446169414236	0.051254600200736	0	0.00104484355585677	0	0	0	0	0	0.267428849070216	0	0	0	0	0	0.00111336793801253	0
Tha_InN_1	Case	0	0.0146810664866689	0.257458145999052	0.0169287387085982	0	0.00641025641025639	0	0	0	0	0	0.19482766236252	0	0	0	0	0	0.0128940043631987	0
Tha_OPC	Case	0	0.0225747178160273	0	0	0.417365068722762	0.0193296057833503	0	0.0332771977096665	0	0	0	0	0	0	0	0	0.0297140303842717	0.0568269013766645	0
Tha_OPC	Case	0	0.0113811077361533	0	0	0.28117666778411	0.0194990398734892	0	0.0496575726956326	0	0	0	0.00446855813542602	0	0	0	0	0	0.0379447829684797	0
Tha_Oligo_2	Case	0	0.462172347845652	0	0	0	0.020642719981927	0.0280941765657923	0.0515661839003031	0	0.494196579036063	0	0	0	0	0.0605715793466252	0	0	0	0
Tha_ExN_PVALB_2	Case	0.00147168531705666	0.00203434957063031	0	0	0	0.0468132271546369	0.0820075121385165	0	0	0.00228555780249406	0	0	0	0	0.304704892890714	0	0	0.199917249680283	0
Tha_Micro_1	Case	0.416066463207867	0	0.0361090829906877	0.0644697223151556	0	0.0808906585338304	0.0708461843833023	0.0520938587627708	0	0	0	0.0598065342540379	0	0.00144927536231887	0.0235656920463728	0	0.000871313672922258	0.0215000376137817	0.115906805229635
Tha_Oligo_1	Case	0	0.495640679491506	0	0	0	0.0365059866711849	0	0	0	0.266156892483991	0	0	0	0	0.0430910799980211	0	0	0	0
Tha_Micro_1	Case	0.507812817904374	0	0.0186309546683062	0	0	0.0693691404043827	0.0953217088588267	0.039665431682946	0	0	0	0.0406440024146409	0	0	0.0228648229687165	0	0	0.0208606033250583	0.123910492792491
Tha_Astro_3	Case	0.0190573075618854	0	0.0227939386952568	0.58711943793911	0	0	0	0.376018861569552	0	0	0	0.0262003268599361	0	0	0	0	0	0	0
Tha_InN_1	Case	0	0.0108748640641992	0.252866054387785	0	0	0	0	0	0	0	0	0.171387976854783	0	0	0	0	0	0	0
Tha_Astro_2	Case	0	0.0221622229722128	0.0361475105355519	0.505386416861827	0	0	0	0.159997754575053	0	0.0124494438827099	0	0.0211649170335252	0	0	0	0	0	0	0
Tha_Oligo_3	Case	0	0.2349626879664	0	0	0	0.0264599570766971	0	0.0210396317503088	0	0.168657313784968	0	0	0	0	0.046216131532512	0	0	0	0
Tha_InN_2	Case	0	0.0120560992987587	0.269152928819378	0.0591167614586818	0	0.00907884332994469	0	0	0	0	0	0.165417629823761	0	0	0	0	0	0.015474309787106	0
Tha_InN_2	Case	0	0.0132748340645742	0.302687366304167	0	0	0.00508302270416805	0	0	0	0	0	0.187922378126886	0	0	0	0	0	0	0
Tha_ExN_PVALB_2	Case	0	0	0.014756177227837	0	0	0.00536541285439962	0.0890768620026262	0.0129224205680926	0	0	0	0.0131700996775571	0	0	0.22522633948449	0	0	0.246287519747235	0.0544963124371438
Tha_Oligo_1	Case	0	0.397204409944876	0.00350971576425985	0	0	0.021447531910087	0	0.00615246435387895	0	0.306233147960903	0	0.00403421722934671	0	0	0.0725770543709494	0	0	0.0223124952982773	0
Tha_ExN_PVALB_2	Case	0	0.00182810214872309	0.0232870921876801	0	0	0.0027533039647577	0.0434085565089932	0	0	0.00205384226491401	0	0.0167552525802794	0	0.0778520995912301	0.292666435792147	0.0372398685651698	0	0.364846159632889	0.11324589339591
Tha_ExN_PVALB_2	Case	0	0	0.0122583868116666	0	0	0.0150302157460748	0.0452102482670168	0	0	0	0	0.0102033304377273	0	0	0.209881429443098	0.0289643422173542	0	0.316264199202588	0.124685719074757
Tha_Vascular	Case	0	0.0061592980087749	0	0	0.0137655045256453	0.051726815768666	0	0	0	0.0069198685540951	0	0	0.152866242038217	0	0.0513365985586833	0	0.576921358355675	0	0
Tha_Oligo_3	Case	0	0.238028274646567	0	0	0	0	0	0	0	0.165202645770138	0	0	0	0	0.0442454525965138	0	0	0.0219890167757466	0
Tha_Tcell	Case	0.0887758562224483	0.0150466869164135	0.0275141221227376	0.0357979257276682	0	0.0984623856319892	0.0821754664549424	0.00600651173234534	0.273044303091173	0.00563490057296934	0.179759519038076	0.00787702999160766	0	0	0.0274988043998087	0.0162772301326518	0	0.0255096667418943	0.127430439155213
Tha_Micro_2	Case	0.359043743641912	0.0190122623467207	0.0310046241145653	0	0	0	0.042950499282377	0.0558886269226451	0	0.0213599595551062	0	0.0505675878620121	0	0	0.0477827800590379	0	0	0.0435943729782592	0.0589381495139122
Tha_Oligo_3	Case	0	0.318117898526268	0	0	0	0.0295944877442674	0	0.0315594476254631	0	0.318229693292888	0	0	0	0	0.0172826069031481	0	0	0	0
Tha_OPC	Case	0	0.0512243596955038	0.0233895656406512	0	0.272104425075427	0.0198379080537671	0	0.0324463904793982	0	0	0	0.0222986204154949	0	0	0.0164168274542786	0	0	0.0552095087640111	0
Tha_ExN_PVALB_1	Case	0.0098406239403187	0	0	0	0	0.282030102790015	0.237899654930223	0	0	0	0	0	0	0	0.0441959794851499	0	0	0.0434664861205145	0.0304014415018438
Tha_Oligo_2	Case	0	0.525734053324333	0	0	0	0.0195837569185586	0.0192078663694384	0.0321769394857977	0	0.308676693629929	0	0.0144657606855224	0	0	0.0666979996371971	0	0	0.0219288347250433	0
Tha_Oligo_2	Case	0	0.513649829377133	0	0	0	0.0184612560713883	0.0378966012153785	0.0316829459975301	0	0.434224384900573	0	0.0192361489421222	0	0	0.0605138607167005	0	0	0.0214323328067404	0
Tha_Astro_1	Case	0	0	0.0179776864056156	0.778353964536634	0	0	0	0.2002020882452	0	0	0	0.0242200267966254	0	0	0	0	0	0	0
Tha_InN_1	Case	0	0	0.231718095530877	0.0787554366008698	0	0	0	0	0	0	0	0.213710449211561	0	0	0	0	0	0	0
Tha_Vascular	Case	0	0	0	0	0.0511439825678847	0	0	0	0	0	0	0	0.25043999329534	0	0.0221639538910602	0	0.287488829311886	0.0137591213420597	0
Tha_Micro_2	Case	0.136330959647338	0	0.0340852322945087	0	0	0.0605232689483791	0.0451339053959141	0	0	0	0	0.0391790220704074	0	0	0.0219413248899223	0	0	0.020018054615211	0.0619342943345625
Tha_InN_2	Case	0	0.0127592155098061	0.267269979121034	0	0	0	0	0	0	0	0	0.1881064208837	0	0	0	0	0	0	0
Tha_Oligo_1	Case	0	0.518843514456069	0	0	0	0.0262411047102677	0	0	0	0.272086703741153	0	0	0	0	0.0882352941176471	0	0	0.0199804408335214	0
Tha_Oligo_2	Case	0	0.41582292721341	0	0	0	0.0321218795888399	0	0.0529358931177726	0	0.451855830805527	0	0	0	0	0.0896617688286416	0	0	0.0215978334461747	0
Tha_Vascular	Case	0.0106748050186504	0.0147560655491806	0	0	0	0.0639331300124252	0	0.0478163242393623	0	0.0165781934614089	0	0	0.0529249078109286	0	0.0376820198222266	0.819916027747353	0	0.0343789964643045	0
Tha_Micro_2	Case	0.352641573414717	0	0.0313953041540176	0	0	0.0384050604314922	0.0821449293065014	0.0275176827214551	0	0	0	0.0360871037559446	0	0	0.0447649202658356	0	0	0.0408410441585797	0.123994301039222
Tha_InN_2	Case	0	0.0107436157048036	0.243784344618222	0.0123787219805955	0	0	0	0	0	0	0	0.199193156554131	0	0	0	0	0	0	0
Tha_InN_2	Case	0	0.0199216259796753	0.297864709423715	0	0	0.00333926352648817	0	0	0	0	0	0.196322089547844	0	0	0	0	0	0	0.0445231310760978
Tha_Oligo_3	Case	0	0.297127535905801	0	0	0	0	0	0.0213876726170428	0	0.287190343781598	0	0	0	0	0.0243407707910751	0	0	0.0222071767095464	0
Tha_InN_2	Case	0	0	0.252930100295892	0.0050853128136501	0	0.0108084830001129	0	0	0	0	0	0.155766427656473	0	0	0.00125331882122071	0.00462455884142632	0	0.00885428420973444	0
Tha_Micro_1	Case	0.512709393014581	0	0.033515223712357	0	0	0.0605726872246696	0.0595321708858827	0.0522285842595711	0	0	0	0.0385238298561522	0	0	0.0415079404343739	0	0	0.0378695554051004	0.0788007039892725
Tha_Oligo_3	Case	0	0.276877789027637	0	0	0	0.0384474189540269	0	0	0	0.221583249073138	0	0	0	0	0.0624103299856528	0	0	0.0189799142405778	0
Tha_ExIn	Case	0	0.0233434582067724	0.0170105931932009	0	0	0.00779396814639111	0.0450728310990319	0	0	0.00457111560498824	0	0.00319498225827819	0	0	0.17219116410231	0	0	0.288211840818476	0.0850234663090849
Tha_InN_2	Case	0	0.0011812352345596	0.250553997105125	0.0677484108397457	0	0.000889528973229359	0.00192384035178794	0	0	0	0	0.174663937926059	0	0	0	0	0	0	0
Tha_Oligo_1	Case	0	0.510556118048524	0	0	0	0.037339037614368	0	0	0	0.320420458375463	0	0	0	0	0.0661867774864361	0	0	0	0
Tha_Astro_3	Case	0	0.0041061986725166	0.0139748171489323	0.417096018735363	0	0.00154608607251783	0.00334381775429815	0.269271359604805	0	0.00230662285136507	0	0.0160632518146616	0.00458850150854839	0	0	0	0	0	0
Tha_Micro_2	Case	0.365201763309597	0	0.0205587365023249	0	0	0.054840167174969	0.0648456347146303	0	0	0	0	0.0354466349622344	0	0	0.0264681145797259	0	0	0.0241480478447303	0.117226785115655
Tha_OPC	Case	0	0.0274965312933588	0.00411174730046493	0	0.339088166275561	0.0194778606122219	0	0.0561917592904457	0	0	0	0	0	0	0.017455762792922	0	0.0368409294012512	0.0318513503347626	0
Tha_InN_1	Case	0	0	0.361680052261461	0.00137169621947142	0	0	0	0	0	0	0	0.241500905490364	0	0	0.000338066260987202	0	0	0.0225682690137666	0
Tha_Oligo_1	Case	0	0.413207334908314	0	0	0	0.00739156218231107	0	0	0	0.241921553758005	0	0.00770771065533948	0	0	0.0495967941423836	0	0	0.00787632588580456	0
Tha_Oligo_2	Case	0	0.476731540855739	0	0	0	0.0346704506946798	0.0356521208049593	0.0316043561243965	0	0.415192113245703	0	0.0210029594075296	0	0	0.00685202592391032	0	0	0.00208380350560444	0
Tha_ExN_PVALB_2	Case	0	0	0.0242798037633376	0	0	0.0182424037049588	0.0950926802455186	0	0	0	0	0	0	0.0458937198067633	0.249583601312687	0.062827065839114	0	0.382426841194614	0.0906805229634596
Tha_InN_2	Case	0	0.0174372820339745	0.307042488055438	0	0	0	0	0	0	0	0	0.217361857506736	0	0	0	0	0	0.034913112164297	0
Tha_Astro_2	Case	0	0	0.018509267442903	0.641150886584142	0	0	0	0.184832154485236	0	0	0	0.0374122116050001	0	0	0	0	0	0	0
Tha_Oligo_3	Case	0	0.289121385982675	0	0	0	0	0	0.0556079488043112	0	0.328256656555443	0	0.0144952075266126	0	0	0.0230132423028084	0	0	0	0
Tha_ExN_CALB	Case	0	0	0	0	0	0.12204902293008	0.185207805295142	0	0	0	0	0	0	0.0430323299888518	0.0329820742426491	0	0	0.0300910253516888	0
Tha_Micro_2	Case	0.400467955239064	0	0	0	0	0.0744804021235739	0.0867560387211043	0.0527899404962389	0	0	0	0	0.039683204827355	0	0.0156170121538943	0	0	0.0142481005040247	0.101994636272209
Tha_Micro_2	Case	0.382292302475415	0	0.0370569624306704	0	0	0.040953631537332	0.0430421107277003	0.0162231952396991	0	0	0	0.0532325269806682	0	0	0.035158891142664	0	0.0322832886505808	0.0320770330249003	0.120055313442843
Tha_ExN_PVALB_2	Case	0	0	0.0222943806120227	0	0	0	0.114010443704767	0	0	0	0	0.00769298723479439	0	0.0967670011148272	0.28611124853642	0	0	0.335356954788234	0.0966518605430774
Tha_Oligo_1	Case	0	0.410826114673567	0	0	0	0.0137665198237885	0.0297737197300516	0.0218928932300437	0	0.237118722615436	0	0.00149442718532367	0	0	0.0663104602648461	0	0	0.0384111938614309	0.0555439155212873
Tha_Astro_1	Case	0	0.00612179847751904	0.0324008249112964	0.765038474406156	0	0	0	0.201627933086337	0	0	0	0.0214152151827912	0	0	0	0	0	0	0
Tha_InN_1	Case	0	0	0.255357440213145	0	0	0	0	0	0	0	0	0.196395706650569	0	0	0.00441959794851499	0	0	0.00403219739712635	0.0273214884344619
Tha_Astro_2	Case	0	0	0	0.092305118768819	0	0	0	0.0749073762209498	0	0	0	0	0	0	0	0	0	0	0
Tha_Astro_3	Case	0	0	0	0.196554031448645	0	0	0	0.350072976310767	0	0.0392020559487698	0	0	0.0389917867918204	0	0	0	0	0	0
Tha_InN_2	Case	0	0.0150466869164135	0.241997463782039	0	0	0.00278860273353665	0	0	0	0	0	0.149641484709728	0	0	0	0	0	0	0
Tha_ExN_PVALB_2	Case	0	0.00114373570330373	0.00446399979505308	0	0	0	0.0983143494060524	0	0	0	0	0	0	0	0.217318887184815	0	0	0.223884751372903	0.0864063023801542
Tha_InN_1	Case	0	0	0.276364498072218	0	0	0	0	0	0	0	0	0.195880386931492	0	0	0.000568940780685701	0	0	0.000519070187316673	0
Tha_InN_1	Case	0	0	0.28091175754781	0.0728002676480428	0	0.00914944086750258	0	0	0	0	0	0.305945317216096	0	0	0	0	0	0.00147446024223274	0.00410660408984242
Tha_Oligo_2	Case	0	0.408154273071587	0	0	0	0.0379320569298542	0	0.0288200291905243	0	0.371071368385575	0	0.00142817179287091	0	0	0.0871963587790036	0	0	0.0211088542842097	0
Tha_Oligo_3	Case	0	0.269846626917164	0	0	0	0	0	0.0250364881553834	0	0.255066144253455	0	0	0	0	0.0716700473292765	0	0	0.0215827879334989	0
Tha_OPC	Case	0.00665988470668022	0.0573367832902089	0.0120086077700495	0	0.385874120013409	0.020508584660567	0	0.0440327832042214	0	0	0	0	0	0	0	0	0	0.0292409538855036	0
Tha_InN_1	Case	0	0	0.239320344823169	0	0	0	0	0	0	0	0	0.225099015003166	0	0	0	0	0	0.0361543669600541	0
Tha_Oligo_3	Case	0	0.310233622079724	0	0	0	0.0208827516096238	0	0	0	0.207975227502528	0	0.0141565688540761	0	0	0.0453668431207639	0	0	0.020695102685624	0
Tha_Micro_1	Case	0.418392675483215	0	0.0250035225249459	0	0	0.0270882751609623	0.0420191162549242	0.0531267542382395	0	0	0	0.0287401169039592	0	0	0.0272926664357922	0	0	0.0249003234785226	0.118274388199799
Tha_Astro_2	Case	0	0	0.0170810436921185	0.65242556038809	0	0	0	0.212551925451892	0	0	0	0.0196336812968388	0	0	0	0	0	0	0
Tha_Oligo_1	Case	0	0.445278809014887	0	0	0	0.0305828532700779	0.0395914129538584	0.0225552935893117	0	0.348531766093697	0	0.0171012529630884	0	0	0.0601922854928346	0	0	0.0151132174828857	0
Tha_Micro_1	Case	0.42715496778569	0	0.0296852784075625	0	0	0.0814836778493166	0.0804348489938009	0.0327270685977321	0	0.0173576002696326	0	0.0656443705001546	0	0	0.0382179785286697	0.0501399537544116	0	0.0348679756262694	0.0897167281260476
Tha_ExN_PVALB_2	Case	0	0	0.0236009171374041	0	0	0.00713035129334694	0.111475860384157	0	0	0	0	0	0	0.0840951319212189	0.229555236728838	0	0	0.375964793500339	0.0677799195440831
Tha_Micro_2	Case	0.386110545947779	0	0.0357119983604247	0	0	0.0541906698294363	0.0659297034842886	0	0	0	0	0.0410488964796302	0	0	0.0242170880126651	0	0	0.0220943353644776	0.110584981562186
Tha_InN_1	Case	0	0.00275621554730565	0.270421037799895	0.0496821679491469	0	0	0	0	0	0	0	0.170556103593987	0	0	0.00242418245683473	0	0	0.00221169036334912	0
Tha_OPC	Case	0	0.0275434057074286	0	0	0.321153201475025	0.0202050152490681	0	0.0563826204109128	0	0.0154722783956859	0	0	0	0	0.0178103200910306	0	0	0.0377792823290454	0
Tha_Micro_1	Case	0.430383180739234	0.0192653841826977	0.0164341800202386	0	0	0.054169490568169	0.0736556020398815	0.028808802065791	0	0	0	0.0214814705752441	0	0	0.0243572618281964	0	0	0.0222222222222223	0.11791820315119
Tha_Micro_2	Case	0.393536792132926	0.0226122173472831	0.0263228682319486	0	0	0.0255421890884446	0.0633035087183559	0.0901313573593803	0	0.0254044489383215	0	0.0520031213651555	0	0	0.0330975115024984	0	0	0.0301963439404198	0.0868672477371774
Tha_Micro_2	Case	0.425439131909122	0.0221059736753291	0.0343862480626113	0	0	0.0748616288263866	0.0360032980120316	0.0406421915347479	0	0.0124178463094035	0	0.0574949572284633	0	0	0.0535711340886228	0	0	0.0488753479274806	0.0849815621857191
Tha_Tcell	Case	0.397334689725331	0	0.0402400440635847	0	0	0.077021913475658	0.120713347787584	0.0330526552149994	0.201902689431983	0	0.180160320641283	0.0338638672536403	0	0	0.0314978809017299	0	0	0.0287369292108629	0.167553637277908
Tha_ExN_PVALB_1	Case	0	0	0	0	0	0.273706653111939	0.125614560112377	0	0	0	0	0	0	0	0.0290489618892132	0	0	0.00428044835627772	0
Tha_Oligo_2	Case	0	0.565192935088311	0	0	0	0.025393934259573	0	0.0585270012349837	0	0.567502949106842	0	0	0	0	0.0671762397137156	0	0	0	0
Tha_Oligo_2	Case	0	0.45620992237597	0	0	0	0.0375014119507512	0	0.0318962613674638	0	0.440059403437816	0	0	0	0	0.0609591187189762	0	0	0.0185887309110058	0
Tha_Oligo_2	Case	0	0.465725428432145	0	0	0	0.0368448548514628	0.0114514306654044	0.00421017177500838	0	0.399593444556791	0	0.0171601466452687	0	0	0.0440805422253006	0	0	0.0218611299180019	0
Tha_InN_2	Case	0	0.0149623129710879	0.319140760096837	0.000736032117765184	0	0.0112673669942392	0	0	0	0	0	0.221845139062707	0	0	0	0	0	0	0.0268186389540731
Tha_OPC	Case	0	0.0253684328945888	0	0	0.175033523298693	0.0204591663842765	0	0.0321432581115976	0	0	0	0	0	0	0	0	0	0.0393064018656436	0
Tha_InN_1	Case	0	0	0.18582920237226	0.0628303780528605	0	0	0	0	0	0.0119860128075497	0	0.233535534975486	0	0	0.0123105592110688	0	0	0.0309937561122395	0
Tha_InN_1	Case	0	0	0.220497252430542	0.0542321846771495	0	0.00268976618095562	0	0	0	0	0	0.306615232850896	0	0	0.0108181203515889	0	0	0.0276235612728504	0
Tha_InN_1	Case	0	0	0.244629750605234	0	0	0	0.0097718875011451	0	0	0	0	0.271065533944846	0	0	0.00527713187882384	0	0	0.0118408184758896	0
Tha_InN_2	Case	0	0	0.252590656982925	0	0	0	0.00687085839924273	0	0	0	0	0.213143597520576	0	0	0	0	0	0.003385240352065	0.00942842775729136
Tha_Oligo_1	Case	0	0.368686016424795	0	0	0	0.0450200497006664	0	0	0	0.182570778564206	0	0	0	0	0.0753145665330892	0	0	0.0355224554276687	0.0546010727455581
Tha_Oligo_1	Case	0	0.375323433457082	0.00552716186962809	0	0	0.0219134756579691	0.0131767795523254	0	0	0.17319683181665	0	0.00635315596519381	0	0	0.0641336433648312	0	0	0	0
Tha_ExN_CALB	Case	0	0	0	0	0	0.0756735005083022	0.239609735242923	0	0	0	0	0	0	0	0.028298619700193	0	0	0.0296170917023998	0
Tha_Oligo_1	Case	0	0.330023999700004	0	0	0	0.0281754772393539	0	0	0	0.211303505224132	0	0.0152240168435931	0	0	0.0586833555962335	0	0	0.0178740690589032	0
Tha_Astro_1	Case	0	0	0.0178688083618338	0.508464369354299	0.0438945692256117	0	0	0.144044010328955	0	0	0	0.0205391716603601	0	0	0	0	0.02937890974084	0.00989242458436768	0
Tha_Micro_2	Case	0.128382502543235	0	0.0191497265239724	0	0	0.0178117587258556	0.0385226127584206	0	0	0	0	0.0220115137148662	0	0	0.0246541004963802	0	0	0.0224930414503874	0.05286205162588
Tha_Oligo_2	Case	0	0.461778602767465	0	0	0	0.0281260589630634	0	0.0287863478163243	0	0.378380940343782	0	0	0	0	0.0351259090684213	0	0	0.0106823139998495	0
Tha_Oligo_2	Case	0	0.505362432969588	0	0	0	0.0375931887495764	0	0.0292578870551252	0	0.519674755645433	0	0.0191846169702146	0	0	0.0754217582743779	0	0	0.0204543744828105	0
Tha_Oligo_1	Case	0	0.529080886488919	0	0	0	0.0399793855190331	0	0	0	0.29508973710819	0	0	0	0	0.043973350484012	0	0	0.00493492815767693	0.0137445524639624
Tha_Oligo_2	Case	0	0.469250384370195	0	0	0	0.0394216649723258	0	0.0577074211294487	0	0.350880519042804	0	0.0149516335635095	0	0	0.0742096670459605	0	0	0.0211690363349131	0
Tha_Tcell	Case	0.091990505256019	0	0.02420935326442	0.0296085647373704	0	0.136726250988366	0.144196414938773	0.0198720107780398	0.295335342037719	0.00932128412537914	0.0591182364729459	0.0065151135911895	0	0	0.0197315259156648	0	0	0.0208305122997066	0.24956000670466
Tha_Astro_2	Case	0	0	0	0.449280695884911	0	0	0	0.0953968788593241	0	0	0	0	0	0	0	0	0	0	0
Tha_Oligo_3	Case	0	0.261999850001875	0	0	0	0	0	0	0	0.188985085945399	0	0.0184116373915988	0	0	0.0206220419202163	0	0	0	0
Tha_Micro_2	Case	0.301525940996948	0.021862226722166	0.0149355057705364	0	0	0.0329266915169999	0	0	0	0	0	0.0171675083555412	0	0	0	0	0	0	0
Tha_Astro_1	Case	0	0	0.00853091495984326	0.675342924054868	0	0	0	0.229392612551925	0	0	0	0.00980579808301063	0.0279081461615823	0	0	0	0	0	0
Tha_Oligo_3	Case	0	0.286965162935463	0	0	0	0.0136747430249633	0.0295752282651845	0.0306612776467946	0	0.231357431749242	0	0	0	0	0.055838651692805	0	0	0.036372526893854	0
Tha_Tcell	Case	0.0831061376737877	0.00947800652491848	0.0226786560606643	0.0112746738039478	0	0.066347565796905	0.074235807860262	0.00378354103514089	0.330655060819105	0.00354946073474893	0.0225116900467602	0.00248089636184279	0	0	0.0356783588119857	0.0102531337471097	0	0.0175430677800346	0.123051458263493
Tha_Astro_3	Case	0	0	0.0121943409035596	0.616259618601539	0	0	0	0.580083080723027	0	0.0257204246713852	0	0.0140166963588981	0	0	0	0	0.0425379803395889	0.0143233280674039	0.0511649346295675
Tha_InN_1	Case	0	0	0.336337086423548	0.0359986617597858	0	0	0	0	0	0	0	0.257416923099575	0	0	0	0	0	0.0299180019559167	0
Tha_OPC	Case	0	0.0120748490643867	0	0	0.30300871605766	0.025965774313792	0	0.0310991355113955	0	0	0	0	0	0	0.010620227906133	0	0	0.0373580079741217	0
Tha_ExN_PVALB_2	Case	0	0.00589680128998382	0.0314849684253673	0	0	0.0176140856206936	0.148380004275201	0	0	0.00662495786990225	0	0.0284971804649656	0	0	0.229373835320503	0	0	0.296313849394418	0.114880154207174
Tha_Astro_1	Case	0	0.00412494843814448	0.00563603991340988	0.350384744061559	0	0	0	0.111429212978556	0	0	0	0.00323915251991347	0	0	0	0	0	0	0
Tha_ExN_PVALB_2	Case	0	0	0.000582817763773114	0	0	0.0120298203998644	0.0733807677039118	0	0	0	0	0	0	0	0.2231072412144	0	0	0.247799593771158	0.149932953402615
Tha_ExN_PVALB_1	Case	0.00994235334011528	0	0	0	0	0.242657856093979	0.164167710019238	0	0	0	0	0	0	0	0.0120879302099309	0	0	0.00231700895208009	0.0307157224270869
Tha_Oligo_3	Case	0	0.147307533655829	0	0	0	0.0180235513385293	0.0389806699850368	0	0	0.13860802157061	0	0	0	0	0.0421016177707416	0	0	0	0
Tha_Astro_3	Case	0	0	0.0060203153620515	0.357979257276681	0	0	0	0.422892107331312	0	0	0	0	0	0.0349312523225567	0	0	0	0	0.0591686221924237
Tha_ExN_PVALB_2	Case	0	0.00391870101623726	0.00796090637769153	0	0	0.000663616853044169	0.0959477204018688	0	0	0.00539265251095378	0	0	0	0	0.238707762331173	0	0	0.230301662529151	0.0883548441166611
Tha_Oligo_2	Case	0	0.494506318671017	0	0	0	0.0357294137580482	0	0.0314471763781295	0	0.519695820694304	0	0.0166374652159189	0	0	0.0709691782516202	0	0	0.0218385616489882	0
Tha_Oligo_3	Case	0	0.180747740653242	0	0	0	0.0207274370269965	0	0	0	0.163211998651837	0	0	0	0	0	0	0	0	0
Tha_Oligo_1	Case	0	0.570555368057899	0	0	0	0.036738958545126	0	0	0	0.421322042467139	0	0	0	0	0.0759412259436996	0	0	0.0185586398856541	0
Tha_InN_2	Case	0	0.0204653691828852	0.27240646095121	0.0339578454332553	0	0.00432056929854285	0.00934436742297007	0	0	0	0	0.21170070230716	0	0.0227424749163879	0	0	0	0.0194162341081773	0
Tha_ExIn	Case	0	0	0.013500877428941	0	0	0.0913461538461539	0	0	0	0	0	0	0	0	0.0317947195699138	0	0	0	0
Tha_Astro_3	Case	0	0	0.0237033905903752	0.617096018735363	0	0	0	0.332581115976199	0	0	0.116366065464262	0.0163798053563804	0	0	0	0	0	0	0
Tha_Micro_2	Case	0.264001356391997	0	0.0188487107558698	0	0	0.0162656726533379	0	0	0	0	0	0.0216655133320574	0	0	0.0189976747637659	0	0	0.0173324306025728	0.0482735501173316
Tha_Oligo_1	Case	0	0.447941275734053	0	0	0.0182701977874623	0.0399582062577657	0	0.0195801055349725	0	0.247735507246377	0	0	0	0	0.0711011065485908	0	0	0.0199578725645077	0
Tha_OPC	Case	0	0.0386713916076049	0	0	0.401441501843781	0.0167669151699988	0	0.0328954754687325	0	0	0.11690046760187	0	0	0	0.014429657481159	0	0.0390974084003575	0.0310313698939292	0
Tha_Micro_2	Case	0.330586639538827	0	0.0190600622526227	0	0	0.0741909522195866	0.0903136165144899	0.0281913102054564	0	0	0	0.043905240065372	0	0	0.020704497105823	0	0	0.0188896411645226	0.0615781092859538
Tha_Astro_2	Case	0	0	0.0207252558634029	0.647106055536969	0	0	0	0.235455259907938	0	0.00899477586788	0	0.0175355938691677	0	0	0	0	0	0	0
Tha_ExN_PVALB_1	Case	0.0257714479484571	0	0.0206740191369174	0	0	0.259403592002711	0.075167190887715	0	0	0	0	0	0	0	0.0222464090766669	0	0	0.0103738809899947	0.0613685886691251
Tha_Oligo_1	Case	0	0.364982937713279	0	0	0	0.0335550096012651	0.0193910892600849	0	0	0.206037243006404	0	0	0	0	0.0627648872837613	0	0	0.0186263446926954	0
Tha_Vascular	Case	0.017822990844354	0	0.00841563232525078	0	0.0275310090512907	0.0416031288828645	0	0.0147524418996295	0	0	0	0	0.0275310090512907	0	0.0232276257853856	0.547523427041499	0.0587131367292225	0.0211916046039269	0
Tha_OPC	Case	0	0.0488712641091986	0	0	0.313673315454241	0.0232971873941037	0	0.0587403166049175	0	0	0	0	0	0	0.0189234650967199	0	0	0.0420898217106748	0
Tha_Vascular	Case	0	0	0	0	0	0.0340562521179262	0	0.0670820702818008	0	0	0	0	0.110040227958431	0	0.0553439205791653	0.594803456249239	0.0538873994638069	0.00865869254494844	0
Tha_Oligo_2	Case	0	0.499859376757791	0	0	0	0.020508584660567	0.0314074571716493	0.0323004378578646	0	0.520243511964948	0	0.0151430380305952	0	0	0.0604891241610185	0	0	0.015474309787106	0
Tha_Oligo_3	Case	0	0.316355420557243	0	0	0	0.0150796340223653	0	0.0239811384304479	0	0.219845382541287	0	0.0157246131421251	0	0	0.0245963818664556	0	0	0	0
Tha_Astro_3	Case	0	0.00115311058611767	0.012834799984629	0.551053864168618	0	0	0	0.233389468957	0	0	0	0.0165638481131937	0	0	0	0	0	0	0
Tha_OPC	Case	0	0.0171279109011138	0	0	0.26686640965471	0.0195625776572913	0	0.062669810261592	0	0	0	0	0	0	0.00761885915005189	0	0	0.0376363499586249	0
Tha_Oligo_1	Case	0	0.562474219072262	0	0	0	0.0376284875183553	0.023727364338718	0.0174469518356349	0	0.337493680485339	0	0	0	0	0.0645706558485463	0	0	0	0
Tha_Micro_2	Case	0.313062054933876	0	0	0	0	0.0759770699198012	0.0369346810394845	0.0271584147299877	0	0	0	0.0218053858272353	0	0	0	0	0	0	0.0620600067046597
Tha_Micro_1	Case	0.515998643608003	0.0115404807439907	0.0341941103382905	0	0	0.057748785722354	0.0433627507863316	0.0465027506455596	0	0	0	0.0393041711450404	0	0	0.0459935025313742	0	0	0.0419619348529301	0.119636272209185
Tha_Astro_3	Case	0	0	0.0254198209276409	0.573235195717631	0	0.000508302270416761	0.00109933734387879	0.512181430335691	0	0.000758341759352854	0	0.0190300210544914	0.00150854844116666	0	0.000593677336367726	0	0.0309204647006256	0.000541638456330373	0.0559629567549447
Tha_Oligo_2	Case	0	0.607783027712154	0	0	0	0.019675533717384	0	0.0325137532277984	0	0.504318335018537	0	0.0183674671299636	0	0	0.0857286564752058	0	0	0.0198525539757767	0
Tha_Oligo_2	Case	0	0.487934525818427	0	0	0	0.0391957528521405	0	0.0249578982822499	0	0.444851702055949	0	0.00453481352787877	0	0	0.0627401507280793	0	0	0	0
Tha_Oligo_3	Case	0	0.197491281358983	0	0	0	0.0166186603411274	0	0	0	0.135237613751264	0	0	0	0	0	0	0	0	0
Tha_Astro_2	Case	0	0	0.00821068541930858	0.364101706256273	0	0	0	0.24516672280229	0	0	0	0	0	0	0.010570754794769	0	0	0	0
Tha_Oligo_3	Case	0	0.28364645441932	0	0	0	0.0193860838133966	0.028765993831496	0.0211519029976424	0	0.231736602628918	0	0	0	0	0.0310691139365755	0	0	0	0
Tha_Micro_1	Case	0.49499491353001	0.0216372295346308	0.0185412903969565	0	0	0.0414478143002373	0	0.042191534747951	0	0.0084681496461072	0	0.0272309662980904	0	0	0.0238707762331173	0	0	0.0217783795982848	0.0623533355682199
Tha_ExN_PVALB_2	Case	0	0	0.0196877121520707	0	0	0.0109426183214729	0.0669679665312853	0	0	0	0	0	0	0	0.175563581193621	0.0138128270658391	0	0.288670728955089	0.126801877304727
Tha_OPC	Case	0	0.00715303558705516	0.00488670278855885	0	0.351366074421723	0.0208262735795776	0	0.0327158414729988	0	0	0	0	0	0	0.0196573162486189	0	0	0.0221921311968706	0
Tha_Astro_2	Case	0	0	0	0.339511542321847	0.0366242038216561	0	0	0.152318401257438	0	0	0	0	0	0	0	0	0	0	0.0589381495139122
Tha_Vascular	Case	0.00771787046456429	0	0	0	0	0.0759347113972665	0	0.0862467722016391	0	0	0	0	0.340051961112974	0.0422891118543293	0.0511057240389848	0.488073506145795	0.0641644325290438	0.031038892650267	0.0434126718069058
Tha_Oligo_1	Case	0	0.356029924625942	0.00361859380804164	0	0	0.034726928724726	0.046630225669527	0.0231840125743797	0	0.266641388608022	0	0.0246764528335223	0	0	0.0441465063737858	0	0	0	0
Tha_Oligo_1	Case	0	0.448681891476357	0.000909451895118374	0	0	0.0211157234835649	0.00216813753931655	0	0.0494364468251312	0.249641894169194	0	0.0181907860834229	0	0	0.0680914922739491	0	0	0.0207552847363274	0
Tha_InN_2	Case	0	0	0.236880195724295	0.0682837069253931	0	0	0	0	0	0	0	0.219680796242583	0	0	0.0123352957667507	0	0	0.0134055517941774	0
Tha_Astro_3	Case	0	0.00954363070461617	0.0156848428953874	0.433924389427902	0	0	0	0.145615807791625	0	0	0.068002672010688	0.0180288284574273	0	0	0	0	0	0	0
Tha_Astro_1	Case	0	0.00873739078261526	0.0184516261256068	0.727300100368016	0	0	0	0.210620859997755	0	0.0192850522413212	0	0.0212090872951605	0	0	0	0	0	0	0
Tha_InN_2	Case	0	0.0135185810177373	0.321145397020584	0.0289059886249582	0	0	0	0	0	0	0	0.244025972113841	0	0	0	0	0	0	0
Tha_Oligo_1	Case	0.014961003730078	0.303961825477182	0	0	0	0.0356870552355134	0.0336824747305097	0.0247670371617829	0.061544470483205	0.348447505898214	0	0.0162399328612023	0	0	0.018189613944821	0	0	0.0165952004814564	0
Tha_Oligo_2	Case	0	0.495978175272809	0	0	0	0.0319242064836779	0.0368125324457202	0.0311215897608622	0	0.40070989214695	0	0	0	0	0.0233265720081136	0	0.0418453976764969	0	0
Tha_ExN_PVALB_2	Case	0	0	0.0110415145576349	0	0	0.0194284423359313	0.111949186184994	0.0119232064668239	0	0	0	0.00919477613039066	0	0	0.22422863173865	0.0351709869782159	0	0.350003761378169	0.138618840093865
Tha_ExIn	Case	0	0	0.00801854769498778	0	0	0	0.0795950774116713	0.0227461547097788	0	0	0	0.0218274709580529	0	0	0.142696944210821	0.00952294024583178	0	0.187557361017077	0.0131159906134763
Tha_Oligo_3	Case	0	0.326067799152511	0	0	0	0.0149172596859821	0	0	0	0.216169531513313	0	0	0	0	0.0806246804861558	0	0	0.020883171594072	0
Tha_Micro_2	Case	0.314092912851814	0	0.0159474311186258	0	0	0.0205862419518807	0.0445231624270925	0	0	0	0	0.0183306585786009	0	0	0.0240439321228912	0.0757575757575758	0	0.0219363574813812	0.122192423734495
Tha_Oligo_1	Case	0.00246185147507627	0.44571005362433	0.00232486646428165	0	0	0.0166680786174178	0	0	0	0.235949612403101	0	0.00267230082892855	0	0	0.0452514058609146	0	0	0	0
Tha_Oligo_1	Case	0	0.393445081936476	0	0	0	0.0213628148650175	0	0	0	0.177704752275025	0	0.0111382676423387	0	0	0.0491432906215472	0	0	0.0220717670954638	0
Tha_InN_2	Case	0	0.0138935763302959	0.346257797589312	0.0557711609233857	0	0	0	0	0	0	0	0.287702999160765	0	0	0.0122198585069015	0	0	0.0188821184081848	0
Tha_Oligo_1	Case	0	0.61673604079949	0	0	0	0.0331526036371851	0.0401410816257978	0.022308296845178	0	0.432844624199528	0	0	0	0	0.064677847589835	0	0	0	0
Tha_Oligo_2	Case	0	0.507406157423032	0	0	0	0.0316841748559811	0	0.0182103963175031	0	0.406955679137176	0	0	0	0	0.0819687000115438	0	0	0.021274354923644	0
Tha_Oligo_2	Case	0	0.453959950500619	0	0	0	0.0320936405738168	0.0323083030506611	0.0325698888514652	0	0.457164223120998	0	0	0	0	0.088260030673329	0	0	0.0203866696757692	0
Tha_Micro_1	Case	0.419538826720922	0	0.0352380586404335	0	0	0.0378967581610753	0.0426603963721868	0.0302458740316605	0	0	0	0.0557723170246912	0	0	0.0239284948630419	0	0	0.0218310388926503	0.121061012403621
Tha_Oligo_1	Case	0	0.567949150635617	0	0	0	0.0392381113746753	0.0299111368980365	0.0237341416863142	0	0.349448095719582	0	0.00114106509224221	0.00324756956084482	0	0.0916489388017613	0	0	0.0222146994658843	0
Tha_Oligo_2	Case	0	0.515815427307159	0	0	0	0.0378120411160059	0.0365376981097505	0.0316829459975301	0	0.440385911695315	0	0.0202005329878238	0	0	0.0765349032800673	0	0	0.0212292183856165	0
Tha_Oligo_1	Case	0	0.509534255821802	0	0	0	0.0160821190556873	0	0	0	0.278269295584766	0	0	0	0	0.0613384125727667	0	0	0	0
Tha_Micro_2	Case	0.391726008816548	0	0.0190472530710013	0	0	0.0436504574720433	0	0.064499831593129	0	0	0	0.0434635374490202	0	0	0.0415161859529346	0	0	0.0378770781614384	0.0431821991283943
Tha_OPC	Case	0	0.0345558180522744	0.0055207572788174	0	0.234495474354677	0.0230218569976279	0	0.0587627708543842	0	0	0	0.00317289712746061	0	0.0956521739130435	0.00355381849964542	0	0	0.0245317084179644	0
Tha_Oligo_2	Case	0	0.484043949450632	0	0	0	0.0354540833615723	0.0360949094573548	0.0374985966094084	0	0.423333754634311	0	0	0	0	0.086940747703623	0	0	0.0224027683743323	0
Tha_Oligo_2	Case	0	0.422263471706604	0	0	0	0.0350375578899808	0.0294072739487586	0.0326035702256652	0	0.499726154364678	0	0	0	0	0.0685779778690282	0	0	0.0199052132701422	0.0403536708012069
Tha_Oligo_3	Case	0	0.349326883413957	0	0	0	0	0.0257275475616087	0	0	0.204057128412538	0	0	0	0	0.0217681690001484	0	0	0	0
Tha_Astro_1	Case	0	0.0208497393782577	0.0142438099629815	0.600200736032118	0	0	0	0.250241383181767	0	0	0	0.0163724436461079	0	0	0	0	0	0	0
Tha_Oligo_3	Case	0	0.333961450481869	0	0	0	0.0115709364057381	0	0.0184012574379702	0	0.257572885069093	0	0	0	0	0.0135144049209255	0	0	0.0123297976378545	0
Tha_Astro_3	Case	0	0	0	0.378721980595517	0	0.00640319665650058	0.0138485968180291	0.411013809363422	0	0.00955299966295919	0	0	0	0	0	0	0	0	0
Tha_Astro_1	Case	0	0.00848426894663812	0.0214361654433898	0.626497156239545	0	0	0	0.331357359380263	0	0	0	0.0179772964855195	0	0	0	0	0	0	0
Tha_Oligo_3	Case	0	0.155594930063374	0	0	0	0	0	0	0	0.0257836198179979	0	0	0	0	0	0	0	0	0
Tha_Micro_2	Case	0.186714140386572	0	0.0152237123570175	0	0	0.0125098836552581	0.0453782025834427	0	0	0.0186636332996293	0	0.017498785317805	0	0	0.0195253879516483	0	0	0.0178138870081999	0.0622695273214884
Tha_InN_1	Case	0	0	0.319320088639537	0.00635664101706257	0	0	0	0	0	0	0	0.247773082642559	0	0	0.00565642573261438	0	0	0.0166177687504702	0
Tha_Astro_1	Case	0	0	0.0243054221265804	0.535764469722315	0.0417574589339591	0	0	0.127573818345122	0	0	0	0.0195674259043861	0	0	0	0	0	0	0
Tha_ExN_PVALB_2	Case	0	0	0.0235496804109185	0	0	0	0.118972730326442	0.00132480071853602	0	0	0.00788243152972612	0.00998247912955141	0	0.021850613154961	0.196845264598691	0	0	0.188490182802979	0.0123198122695273
Tha_ExN_PVALB_2	Case	0	0.000993737578280252	0.0198350177407165	0	0	0.00273212470349038	0.0767245854582099	0	0	0	0	0	0	0.0234113712374582	0.242847012648626	0.0117743702081051	0	0.276423681636952	0.0444183707676835
Tha_OPC	Case	0	0.0231747103161211	0	0	0.243735333556822	0.029410934146617	0	0.0480071853598294	0	0	0	0	0	0	0.0335510150233348	0	0	0.0421800947867299	0.0301919208850151
Tha_Micro_1	Case	0.631319091217362	0	0.0320805953707618	0	0	0.0439469671297865	0.0605704339328793	0.0535758392275738	0	0	0	0.0569428289580235	0	0	0.0434126552218869	0	0	0.0396073121191605	0.118672477371773
Tha_Astro_2	Case	0	0.0221809727378408	0.0245487965773866	0.604449648711944	0.0197158900435803	0.0066432282841975	0	0.153317615358707	0	0.00991110549376473	0	0.0351448048410606	0	0	0.00775903296558322	0	0	0	0
Tha_Astro_1	Case	0	0.0240184497693778	0.0188359015742484	0.657912345265975	0.0163635601743212	0	0	0.134366228808802	0	0	0	0.0216507899115123	0	0	0	0	0	0	0
Tha_Oligo_3	Case	0	0.261418607267409	0	0	0	0.0209251101321586	0	0	0	0.244723205257836	0	0.0171159763836335	0	0	0.0475271689836574	0	0	0.0216805837658918	0
Tha_InN_1	Case	0	0	0.320869999615725	0.0245567079290733	0	0	0	0	0	0	0	0.1918314462816	0	0	0	0	0	0	0
Tha_InN_2	Case	0	0	0.209827204139928	0	0	0	0	0	0	0	0	0.146925013619164	0	0	0.0189234650967199	0	0	0.0315353945685699	0
Tha_Oligo_3	Case	0	0.296133798327521	0	0	0	0	0	0	0	0.156281597573306	0	0.0182055095039679	0	0	0.0203911674005178	0	0	0	0
Tha_Oligo_2	Case	0	0.452984962687966	0	0	0	0.0222029255619564	0.0431947964699056	0.0521050858875042	0	0.635300808897877	0	0.00309928002473536	0	0	0.067093784528109	0	0	0.0240878657940269	0.0088208179684881
Tha_Astro_2	Case	0	0.000149998125023476	0.0188166878018163	0.612746738039478	0	0	0	0.159582350959919	0	8.42601954836875e-05	0	0.0216287047806947	0	0	0	0	0	0	0.0517725444183708
Tha_ExN_PVALB_2	Case	0	0.0016968537893276	0.0221150520693233	0	0	0.00585253586354906	0.0711362872934925	0	0	0.0158198517020559	0	0	0	0.046711259754738	0.171679941951549	0.0207496653279786	0	0.35180922289927	0.0987051625879987
Tha_Oligo_3	Case	0	0.299977500281246	0	0	0	0.0148325426409127	0	0	0	0.225511880687563	0	0	0	0	0.0230132423028084	0	0	0.0209960129391409	0
Tha_ExN_CALB	Case	0	0	0.00380432694155175	0	0	0.130139500734214	0.298241060249794	0	0	0	0	0	0	0	0.0233183264895529	0	0	0.0361017076656887	0
Tha_InN_1	Case	0	0.00790302621217231	0.254358324046677	0.0438942790230846	0	0	0	0	0	0	0	0.194481661979711	0	0	0	0	0	0.0185435943729783	0
Tha_Micro_1	Case	0.501892166836216	0.0175404057449282	0.0183491526726357	0	0	0.0749322263639445	0.109353528567502	0.0277983608397889	0	0	0	0.0418145143479733	0	0	0.0223783373736375	0	0	0.0204167607011209	0.114272544418371
Tha_Micro_1	Case	0.386314004747372	0.0188060149248135	0.0256952183325008	0	0	0.0903930870891223	0.0750145051455096	0.055158863814977	0.0559647360785627	0	0	0.0295351816133924	0	0	0.0394135787199656	0.0610320068151393	0	0.0359587752952681	0.0609076433121019
Tha_Astro_3	Case	0	0	0.00146665129564871	0.406457009033121	0	0	0	0.289873133490513	0	0	0	0.00168583165240954	0.00479802212537717	0	0.00188822375039166	0.00696726299135941	0.00511617515638962	0	0.00479802212537717
Tha_ExIn	Case	0	0.0211684853939326	0.0378575362820069	0	0	0	0	0	0	0	0.48810955243821	0.101179345985659	0	0	0	0	0	0.0210336267208305	0.118316292323165
Tha_Oligo_1	Case	0	0.432116473544081	0.0106444299273719	0	0	0	0	0.0186594813068374	0	0.249620829120324	0	0.0122351624729458	0	0	0.0367008031135078	0	0	0.0334837884600918	0
Tha_Oligo_3	Case	0	0.33422394720066	0	0	0	0.0137382808087654	0	0	0	0.123304263565892	0	0	0	0	0.0160457791190488	0	0	0	0
Tha_Micro_2	Case	0.347216005425568	0.0253871826602168	0.0173436319153569	0	0	0.0578405625211793	0	0.0502413831817672	0	0	0	0.0398710228360253	0	0	0.0368986955589637	0	0	0.0336643346122019	0.0605933623868589
Tha_Oligo_3	Case	0	0.341808227397158	0	0	0	0.0139006551451485	0	0.0221062085999776	0	0.33313321536906	0	0	0	0	0.0453173700093998	0	0	0	0
Tha_Oligo_1	Case	0	0.353770577867777	0	0	0	0.0191248729244324	0	0	0	0.166182170542636	0	0	0	0	0.054469895611735	0	0	0.0106522229744979	0
Tha_Oligo_1	Case	0	0.486697041286984	0	0	0.0509135098893732	0.0291214842426296	0	0.0310766812619289	0	0.336809066397034	0	0.0105787776616264	0	0	0.0707630402876037	0	0	0.0108102008575942	0
Tha_Micro_1	Case	0.529087826381824	0	0.0329836426750695	0	0	0.0843216988591438	0.0680520353009436	0.0562591220388459	0	0	0	0.0494780547416775	0	0	0.0314236712346839	0	0	0.0286692244038216	0.116765839758632
Tha_Micro_2	Case	0.321837911156324	0	0.0182787021737181	0	0	0.0409959900598668	0.0450880996732526	0.0252834848995173	0	0	0.150434201736807	0.0375888926515408	0	0	0.037137815597223	0	0	0.0169412472730008	0
Tha_Astro_1	Case	0	0	0.0300631492653934	0.524790899966544	0	0	0	0.177253845290221	0	0	0	0.021245895846523	0	0	0	0	0	0	0
Tha_InN_2	Case	0	0	0.240031254403156	0	0	0	0	0	0	0	0	0.162465584004476	0	0	0	0	0	0.0128338223124953	0
Tha_Micro_1	Case	0.498975924042048	0	0.0109838732403387	0	0	0.0745086411385971	0.0782209057318227	0.0559559896710452	0	0	0	0.0126253331173898	0	0	0.0234420092679629	0	0	0.0213871962687129	0.118525812939993
Tha_Micro_2	Case	0.280413699559173	0	0.0169721656483367	0	0	0.0209321698859144	0.0404617216844291	0	0	0	0	0.0390170644444118	0	0	0	0	0	0	0.0555229634596044
Tha_Oligo_2	Case	0	0.36822664716691	0	0	0	0.0294179939003728	0.0203377408617583	0.0288986190636578	0	0.403701129086619	0	0.0189490422414935	0	0	0.0485166312109369	0	0	0.0224178138870083	0
Tha_Oligo_1	Case	0	0.439494506318671	0	0	0	0.0358211905568734	0	0.0162793308633659	0	0.277942787327267	0	0	0	0	0.0609756097560976	0	0	0.0185435943729783	0
Tha_Tcell	Case	0.0865106815869786	0.0640960737990776	0.0364805492577079	0	0	0.0301310290297074	0.130332549546523	0	0.43120187479076	0.057012554769127	0.095123580494322	0.0209661508561669	0	0	0.0117416184303831	0.0433248144091518	0	0.0321071240502521	0.262424572577942
Tha_Astro_1	Case	0	0	0.0167287911975303	0.622382067581131	0	0	0	0.181553834063096	0	0	0	0.0192287872318497	0	0	0	0	0	0	0
Tha_Vascular	Case	0	0	0	0	0.0551458263493128	0.0628600474415453	0	0.0319299427416638	0	0	0	0	0.0595876634260811	0	0.0676709708273553	0.806255324327613	0.0362823949955318	0.0397126307078913	0
Tha_ExN_CALB	Case	0	0	0	0	0	0.0411301253812267	0.181802913243961	0	0	0	0	0	0	0	0.0464222694965286	0	0	0.0543970510795155	0
Tha_ExN_PVALB_2	Case	0	0.000881238984512644	0.00856293791389673	0	0	0.0128205128205128	0.0446453110208569	0	0	0	0	0.0145541012087929	0	0	0.197125612229753	0.0028599245466715	0	0.277830437072143	0.122779081461616
Tha_Astro_1	Case	0	0	0.01792644967913	0.472699899631984	0	0	0	0.198147524418996	0	0	0	0	0	0	0	0	0	0	0
Tha_ExN_PVALB_2	Case	0	0	0.000557199400530339	0	0	0	0.0914434910068098	0	0	0	0	0	0	0	0.187758703144841	0	0	0.240886180696607	0.0596295675494468
Tha_Oligo_3	Case	0	0.206134923313459	0	0	0	0.0184400768101208	0.0398815158640486	0	0	0.200139029322548	0	0	0	0	0.0215372944804498	0	0	0	0
Tha_Vascular	Case	0	0	0	0	0.0603000335232987	0.0235936970518469	0	0	0	0	0.111623246492986	0	0.237386858866912	0	0.0228483319315952	0	0.478663985701519	0.012570525840668	0
Tha_ExIn	Case	0.00825364530349271	0.0148873139085761	0.0406115103306049	0	0	0	0.0873057073930437	0	0	0.0167256488035052	0	0.046680604838116	0	0.052694165737644	0.181574564224344	0	0	0.263950951628677	0.0950804559168622
Tha_Micro_2	Case	0.342733129874534	0.0267184160197997	0.0190728714342441	0	0	0.0142748220942054	0.0308730570739304	0.031997305490064	0	0	0	0.0219231731915959	0	0	0.0234997278978875	0	0	0.0214398555630783	0.0423650687227624
Tha_InN_2	Case	0.000854526958290913	0.017081036487044	0.271138351970693	0.0609568417530947	0	0	0	0	0	0	0	0.151938338314757	0	0	0	0	0	0.000947867298578209	0
Tha_Oligo_1	Case	0	0.429950875614055	0	0	0	0.035298768778945	0	0.0395868418098125	0	0.306917762049208	0	0	0	0	0.0643892544402117	0	0	0.0192206424433913	0
Tha_ExN_PVALB_2	Case	0	0	0.0225953963801253	0	0	0.00593725290861857	0.0509054264512779	0	0	0	0	0.0259721138414877	0	0	0.183809099754284	0	0	0.258963364176634	0.0507458933959102
Tha_Oligo_3	Case	0	0.250778115273559	0	0	0	0	0	0	0	0.288591169531513	0	0	0	0	0.0783324263262917	0	0	0.0144436921688107	0
Tha_OPC	Case	0	0.016518543518206	0	0	0.265714046262152	0.0163221506833842	0	0.0331200179633996	0	0	0	0	0	0	0.0172826069031481	0	0	0.0262995561573761	0
Tha_Oligo_3	Case	0	0.250168747890651	0	0	0	0	0	0.0335466487032671	0	0.177188658577688	0	0	0	0	0.0434209007404476	0	0	0.0198074174377492	0
Tha_Oligo_1	Case	0	0.449366257921776	0	0	0	0.0126087202078391	0.0136348367789416	0	0	0.308729356252107	0	0	0.0187101910828026	0	0.0603242137898052	0	0	0.0166779508011735	0
Tha_Micro_2	Case	0.261858257036284	0	0.0149995516786432	0	0	0.0865384615384616	0.035759000824503	0.0262939261255193	0	0	0	0.0172411254582665	0	0	0.0193110044690711	0	0	0.0176182953434139	0.0605514582634932
Tha_OPC	Case	0	0.0075655304308696	0	0	0.0575762655045257	0.0113944425618434	0	0.0308521387672617	0	0.0084997472194136	0	0	0.0169083137780758	0	0.0278451161793565	0	0	0.00607086436470328	0
Tha_Vascular	Case	0	0	0	0	0.0387194099899431	0.0622034903422569	0	0.0207477265072415	0	0	0	0	0.0605933623868589	0	0.0596645723049523	0.69587440671778	0	0.0220868126081396	0
Tha_Astro_1	Case	0.0093455408613089	0	0.0183619618542571	0.648109735697558	0	0	0	0.165398001571798	0	0	0	0.021106023351345	0.0288719409989943	0	0	0	0	0	0
Tha_ExIn	Case	0	0.0186747665654179	0.0166839590618555	0	0	0.0108861402914266	0.0658380920389654	0.0042438531492085	0	0.000821536905965647	0	0	0	0	0.182844374082686	0	0	0.220228691792673	0.073918873617164
Tha_Oligo_3	Case	0	0.370598492518843	0	0	0	0.0395558002936858	0	0	0	0.175872093023256	0	0	0	0	0.0725770543709494	0	0	0.0182577296321372	0
Tha_Oligo_1	Case	0.00556798914886403	0.423097836277047	0	0	0	0.0115921156670056	0.0250709988701255	0	0	0.172048786653185	0	0	0	0	0.0481373373571464	0	0	0	0
Tha_Micro_1	Case	0.433374025093252	0	0.03649976303014	0	0	0.049919518807184	0.0462790484624546	0.0555518131806444	0.0126938957705613	0	0	0.0453039650171528	0.053972510895072	0	0.0474199772423688	0	0	0.0432633716993907	0.113748742876299
Tha_Astro_1	Case	0	0.00869989125135939	0	0.53921043827367	0	0	0	0.299416189513866	0	0	0	0	0	0	0	0	0.0207327971403038	0	0
Tha_InN_2	Case	0	0.0182153973075336	0.246467868167903	0	0	0	0	0	0	0	0	0.177674877427524	0	0	0.00556572502844699	0	0	0.0165651094561047	0.0141426416359369
Tha_Oligo_3	Case	0	0.406363670454119	0	0	0	0.0308017056365074	0	0.0316155832491299	0	0.379507920458375	0	0	0	0	0.0447236926730322	0	0	0.0107725870759046	0
Tha_Micro_1	Case	0.578067141403866	0	0.0363588620323048	0	0	0.0573604992657856	0.0857635813967692	0.0714606489278096	0	0	0	0.0589378524418793	0	0.0300631735414344	0.0468098088688798	0	0	0.0427066877303844	0.123512403620516
Tha_ExN_PVALB_2	Case	0	0.00371245359433003	0.0221983117498623	0	0	0.0108861402914266	0.102406327297157	0	0	0.00417087967644081	0	0.0255156878045908	0	0	0.205470077013143	0.0234574662285506	0	0.252591589558414	0.138283607106939
Tha_Micro_1	Case	0.619884706680231	0	0.033034879401555	0	0	0.0793798712300915	0.0776254313372218	0.0397327944313461	0	0	0	0.0467247750997511	0	0	0.0438661587427234	0.0361750030424729	0	0.0400210637177462	0.115424907810929
Tha_Oligo_1	Case	0	0.47600029999625	0	0	0	0.0179529538009714	0	0	0	0.287990815638692	0	0.0169098484960026	0	0	0.0584689721136562	0	0	0	0
Tha_Oligo_2	Case	0	0.553108711141111	0	0	0	0.035870608833164	0.0214981525025193	0.0322330751094645	0	0.48085187057634	0	0	0	0	0.0892659839377299	0	0	0.0199503498081697	0
Tha_Astro_3	Case	0	0	0.018073755267776	0.616828370692539	0	0.0117121314808539	0	0.318187942068036	0	0	0	0.0207747463890812	0	0	0	0	0	0	0
Tha_ExN_PVALB_2	Case	0	0.00647804402444974	0.012040630724103	0	0	0	0.107628179680581	0	0	0.00727797438490052	0	0	0	0.000966183574879209	0.207317073170732	0.0119264938542047	0	0.242300458888137	0.085316795172645
Tha_Oligo_3	Case	0	0.245078186522668	0	0	0	0.0168939907376031	0	0.0268665094869204	0	0.244186046511628	0	0	0	0	0.0394630518313297	0	0	0	0
Tha_Oligo_1	Case	0	0.244168822889714	0	0	0	0.0202544335253586	0	0	0	0.187426272328952	0	0	0.0389079785450889	0	0.0542802486848398	0	0	0	0
Tha_InN_2	Case	0	0	0.359720247473389	0.0387085981933757	0	0	0	0	0	0	0	0.23814396560609	0	0	0	0	0	0.0151433085082374	0
Tha_Oligo_3	Case	0	0.298252521843477	0	0	0	0	0	0.0250589424048501	0	0.156544910684193	0	0	0	0	0.0184039974273982	0	0	0	0
Tha_Micro_1	Case	0.500447609359105	0	0.0367175191177036	0	0	0.0379038179148311	0.11721684429108	0.0554844504322443	0	0	0	0.0560520620150473	0	0	0.0388858655320833	0	0	0.0354773188896411	0.060719074756956
Tha_Astro_1	Case	0	0	0.0074997758393216	0.455771160923386	0	0	0	0.147962276860896	0	0	0	0.00862056272913325	0	0	0	0	0	0.00279094260136914	0
Tha_Oligo_1	Case	0	0.449947500656242	0	0	0	0.0239961030159268	0.017467248908297	0.0213764454923094	0	0.244438827098079	0	0	0	0	0.0523920249344482	0	0	0.0185812081546679	0
Tha_Micro_1	Case	0.438772465242455	0	0.0216539215309534	0	0	0.0749181068564329	0.029559959690964	0.0633097563713932	0	0	0	0.0248899424314256	0	0	0.0278780982535992	0	0	0.025434439178515	0.080665437479048
Tha_ExN_PVALB_2	Case	0	0	0.00821709001011928	0	0	0	0.118224570189636	0	0	0	0	0	0	0	0.225003710483352	0	0	0.229391409012262	0.0252891384512236
Tha_ExN_PVALB_1	Case	0	0	0	0	0	0.263688862532475	0.168412373652548	0	0	0	0	0	0	0	0.0357608139975923	0	0	0.0039945836154367	0
Tha_Oligo_2	Case	0	0.618329770877864	0	0	0	0.03171947362476	0.0126729166030476	0.0192432917929718	0	0.542456605999326	0	0.0184263608121439	0	0	0.0607117531621564	0	0	0	0
Tha_Astro_3	Case	0	0	0	0.506289729006357	0	0	0	0.49645222858426	0	0.0194641051567239	0	0	0	0	0	0	0	0	0.0600695608447871
Tha_Oligo_2	Case	0	0.518937263284209	0	0	0	0.0336679656613578	0.041591596176749	0.0394072078140788	0	0.576002696326255	0	0	0	0	0.0630534804333844	0	0	0	0
Tha_ExIn	Case	0	0.000993737578280252	0.0162676606591605	0	0	0.00950948830904774	0.0653647662381287	0	0	0	0	0.0150326123765073	0	0	0.173881495407246	0	0	0.263228767020236	0.146035869929601
Tha_Oligo_3	Case	0	0.150035624554693	0	0	0	0	0	0	0	0.117542972699697	0	0	0	0	0.0246211184221375	0	0	0.0224629504250358	0
Tha_Astro_1	Case	0	0	0.0273924348973345	0.707293409166945	0.0313861884009387	0	0	0.188772875266644	0	0	0	0.0204581928473623	0	0	0	0	0	0	0
Tha_Oligo_3	Case	0.0125262800949475	0.401488731390858	0	0	0	0.0337809217214503	0	0	0	0.227534125379171	0	0	0	0	0.0375665825623773	0	0	0	0
Tha_Oligo_3	Case	0	0.303502456219297	0	0	0	0.0349175420761324	0.0311020856872385	0.0228696530818457	0	0.260342938995618	0	0	0	0	0.0743745774171738	0	0	0.0153238546603476	0
Tha_ExN_PVALB_2	Case	0	0	0.0145063981862199	0	0	0.00390404382695131	0.106498305188262	0.00620859997754575	0	0	0	0	0	0	0.226916670789426	0	0	0.245053787707816	0.0764750251424741
Tha_Oligo_3	Case	0	0.184750815614805	0	0	0	0.0185318536089462	0	0	0	0.145464694978092	0	0	0	0	0.0216444862217385	0	0	0	0
Tha_Astro_1	Case	0	0	0.0170041886023902	0.681799933087989	0	0	0	0.297294262939261	0	0.0137344118638355	0	0.0195453407735685	0	0	0	0	0	0	0
Tha_Oligo_2	Case	0	0.434703941200735	0	0	0	0.0160397605331526	0.0346902006290652	0.0284495340743236	0	0.432760364004044	0	0.0167258057391894	0	0	0.0598047461204835	0	0	0.0128112540434815	0
Tha_Astro_2	Case	0	0	0	0.23740381398461	0	0	0	0.112372291456158	0	0	0	0	0	0	0	0	0	0	0
Tha_Tcell	Case	0.0984469311631061	0.0166966662916713	0.0341684919750477	0	0	0.11001214277646	0.161969035331481	0	0.542378082803258	0.0187584260195484	0	0.0176681046540732	0	0	0.0197892445455895	0	0	0.022244790491236	0.179223935635267
Tha_Oligo_3	Case	0	0.205394307571155	0	0	0	0	0	0.0298866060401931	0	0.205784462419953	0	0	0	0	0.0243490163096357	0	0	0.0222146994658843	0
Tha_Oligo_1	Case	0	0.574427194660067	0	0	0	0.035630577205467	0	0.00984618839115303	0	0.416224300640378	0	0.0155479320955845	0	0	0.0641583799205132	0	0	0.0177687504701722	0
Tha_ExN_CALB	Case	0	0	0	0	0	0.155180447305998	0.10759764253214	0	0	0	0	0	0	0	0.00028034763106255	0	0	0.000255773715489349	0
Tha_Oligo_3	Case	0	0.196141298233772	0	0	0	0	0	0.0328842483439991	0	0.28206100438153	0	0	0	0	0.0200118735467274	0	0	0	0
Tha_InN_1	Case	0	0	0.236502324866464	0	0	0	0	0	0	0	0	0.205921759743224	0	0	0.0387127096423094	0	0	0.0364176634318815	0.0206168286959437
Tha_Micro_2	Case	0.234445574771109	0	0.0356351432706964	0	0	0.057078109115554	0.0392096985983449	0.0288312563152576	0	0	0	0.0409605559563598	0	0	0.0247035736077442	0	0	0.022538177988415	0
Tha_Oligo_2	Case	0.0120447609359104	0.493090711366108	0	0	0	0.0397252343838247	0.0389195956881546	0.0424273043673515	0	0.611286653185035	0	0.0130743974440142	0	0	0.0542472666105971	0	0	0.0213270142180095	0
Tha_Oligo_1	Case	0	0.429819627254659	0	0	0	0.0350940359200271	0	0.0247333557875828	0	0.34328656892484	0	0	0	0	0.0643562723659691	0	0	0.0182050703377717	0
Tha_Oligo_1	Case	0	0.488872014099824	0.00507243592206896	0	0	0.0155314582627358	0	0	0	0.277194978092349	0	0.00583047453584418	0	0	0.0417223239169512	0	0	0.0215150831264576	0
Tha_Astro_3	Case	0	0	0.0178239762261589	0.544329207092673	0	0	0	0.229415066801392	0	0	0	0.0204876396884525	0	0	0	0	0	0	0
Tha_Oligo_1	Case	0	0.581973975325308	0	0	0	0.0297286230656275	0	0	0	0.333954752275025	0	0	0	0	0.0874767064100661	0	0	0.0200707139095765	0
Tha_InN_2	Case	0	0.0212153598080024	0.315534975470417	0.0308464369354299	0	0	0.0140776254313372	0	0	0	0	0.194062044494177	0	0	0.00760236811293058	0	0	0.022733769653201	0.0486506872276232
Tha_Vascular	Case	0	0	0	0	0.0384889373114314	0.0364848074099176	0	0.059166947344785	0	0	0	0	0.302945859872611	0	0.0241181417899372	0	0.53777926720286	0	0
Tha_Oligo_1	Case	0.021804001356392	0.312867964150448	0	0	0	0.0247938551903309	0	0	0	0.242816818335019	0	0.00473357970523713	0	0	0.0577186299246359	0	0	0.0258557135334386	0
Tha_Micro_2	Case	0.344082739911834	0	0	0	0	0.0691432282841975	0.0523712095764498	0.0521949028853711	0	0	0	0	0	0	0	0	0	0	0.0974061347636608
Tha_Tcell	Case	0.0397626314004748	0.0300558743015712	0	0	0	0.0410312888286457	0.0889547134088619	0.0284832154485236	0.748074991630398	0.0337672733400741	0.185704742818971	0.0330688025442071	0	0	0.0264351325054832	0	0	0.0219363574813812	0.233028830036876
Tha_ExN_PVALB_2	Case	0	0	0	0	0	0.0416454874053993	0.138424893883409	0.026002020882452	0	0.00802578361981798	0	0	0	0.038312894834634	0.239878625966787	0	0	0.230331753554502	0
Tha_Oligo_3	Case	0	0.291436982037725	0	0	0	0	0	0	0	0.13550092686215	0	0	0	0	0.0385890268638994	0	0	0	0
Tha_ExN_CALB	Case	0	0	0	0	0	0.175738450242856	0.114544843802486	0	0	0	0	0	0	0	0.0067118521083791	0	0.00585344057193926	0	0
Tha_Micro_1	Case	0.516168192607664	0	0.0352764861852977	0	0	0.0588148085394782	0.0873515131157052	0.0590209947232514	0	0	0	0.061875174840619	0	0	0.0468015633503192	0	0	0.0426991649740465	0.120851491786792
Tha_Oligo_2	Case	0	0.433719578505269	0	0	0	0.0347763470010166	0	0.031997305490064	0	0.454057128412538	0	0.00547711244276272	0	0	0.0740447566747473	0	0	0.0217708568419469	0
Tha_Vascular	Case	0	0	0	0	0.109306905799531	0.0308299446515305	0	0.0624340406421915	0	0.026247050893158	0	0	0.256893228293664	0	0.0552449743564373	0	0.439544235924933	0.0141051681336042	0
Tha_Oligo_3	Case	0	0.218256646791915	0	0	0	0	0	0	0	0.114288422649141	0	0	0	0	0.0685202592391035	0	0	0.0219062664560294	0
Tha_Astro_2	Case	0	0	0	0.0799933087989294	0	0	0	0.125968339508252	0	0	0	0	0	0	0	0	0	0	0
Tha_Micro_1	Case	0.563404543913191	0.000562492968837924	0.0352572724128656	0	0	0.060057325200497	0.0708919901059639	0.0608061075558549	0	0	0	0.0557355084733285	0	0	0.0453915796764458	0	0	0.0414127736402617	0.104634596044251
Tha_InN_1	Case	0	0	0.269620463948558	0.0173302107728337	0	0	0	0	0	0	0	0.257372752837939	0	0	0	0	0	0.0293312269615588	0.0332090177673483
Tha_Oligo_1	Case	0	0.581167735403307	0	0	0	0.0196614142098723	0	0.0307847760188615	0	0.382983653522076	0	0.0130007803412889	0	0	0.0548409439469648	0	0	0	0
Tha_Oligo_2	Case	0	0.511643604454944	0	0.0142522582803614	0	0.0208827516096238	0	0.0310429998877287	0	0.315712419952814	0	0.00313608857609804	0	0	0.0869737297778658	0	0	0.0218761754306778	0
Tha_InN_2	Case	0	0.0187778902763716	0.214611433475515	0	0	0	0.00754267566494637	0	0	0	0	0.131097336533223	0	0	0	0	0	0.0190852328293086	0
Tha_Oligo_2	Case	0	0.29695878801515	0	0	0	0	0	0.032659705849332	0	0.402974384900573	0	0.0112781401375167	0	0	0.0556902323587131	0	0	0.0311667795080117	0.0320985584981562
Tha_Oligo_1	Case	0	0.299874376570293	0	0	0	0.0349599005986672	0.0136653739273827	0	0	0.137049207954162	0	0	0	0	0.0544039314632497	0	0	0.00673286692244035	0
Tha_ExIn	Case	0	0.00114373570330373	0.0215130205331181	0	0	0.0211933807748785	0.0434238250832137	0	0	0	0	0	0	0.00453363062058709	0.120994739359158	0	0	0.27487399383134	0.110899262487429
Tha_Oligo_1	Case	0	0.543265084186448	0	0	0	0.0254645317971309	0	0	0	0.281060414560162	0	0	0	0	0.0936690908491234	0	0	0.0219739712630708	0
Tha_Oligo_1	Case	0	0.426679041511981	0.00620604849556161	0	0	0.0409748107985993	0.0147952484197026	0.0108790838666217	0	0.331574401752612	0	0.0163798053563804	0	0	0.0263361862827554	0	0	0	0
Tha_Micro_1	Case	0.51293997965412	0	0.0367687558441891	0	0	0.0494888738280809	0.0747854765322015	0.0468732457617604	0	0	0	0.0524595474020525	0	0	0.0442454525965138	0	0	0.0403671105092906	0.103566040898424
Tha_Micro_1	Case	0.565642590708715	0	0.0369672981593206	0	0	0.0778549644188411	0.088985250557303	0.0322218479847312	0	0	0	0.0424917916930462	0	0	0.046900509573047	0	0	0.0427894380501016	0.118965806235334
Tha_OPC	Case	0	0.0202872464094199	0	0.0499498159919706	0.324589339591016	0.0199014458375691	0	0.0333670147075334	0	0	0	0	0	0	0.0178433021652732	0	0	0.0487173700443843	0
Tha_InN_1	Case	8.13835198372193e-05	0.00876551543105708	0.312031664296968	0	0	0.00016943409013892	0	0	0	0	0	0.2853619752941	0	0	0	0	0	0.0302490032347852	0.0112931612470667
Tha_Micro_1	Case	0.491020684977959	0	0.0184131985807426	0	0	0.0593301705636508	0.0633340458667969	0.0797238127315595	0	0	0	0.0328185043949411	0	0	0.018700836095582	0	0	0.0170616113744075	0.115969661414683
Tha_ExN_PVALB_2	Case	0	0	0.00484827524369469	0	0	0.00352987687789452	0.0604024796164534	0.00561356236667787	0	0	0	0	0	0.0324043106651802	0.16832401589736	0	0	0.311833295719552	0.114963962453905
Tha_Astro_1	Case	0	0	0.0164085616569958	0.636099029775845	0	0	0	0.231536993375996	0	0	0	0.028114371530794	0	0	0	0	0	0.0189122094335364	0
Tha_ExIn	Case	0	0	0.0158257438932227	0	0	0.0137735795775443	0.0973066235074969	0	0	0	0	0.0181907860834229	0	0	0.129512360032322	0	0	0.190077484390281	0.0517725444183708
Tha_Oligo_2	Case	0.016236012207528	0.575111561105486	0	0	0	0.0330184683158251	0	0.032850566969799	0	0.508404954499494	0	0.024602835730797	0	0	0.0877323174854466	0	0	0.0218084706236366	0
Tha_Oligo_1	Case	0	0.499803127460907	0	0	0	0.0361177002146165	0	0.0182440776917031	0	0.313037158746208	0	0	0	0	0.0563086462507627	0	0	0	0
Tha_Oligo_2	Case	0.00165479823669046	0.457756778040274	0	0	0	0.028606122218457	0.00372553210981164	0.0328281127203324	0	0.380687563195147	0	0.00179625730649746	0.00511230305062016	0	0.0501162618117054	0	0	0	0
Tha_Oligo_3	Case	0	0.334636442044474	0	0	0	0.0140700892352875	0.0444315509817693	0	0	0.268926946410516	0	0	0	0	0.0392651593858738	0	0	0.0149928533814789	0
Tha_Oligo_1	Case	0	0.475381557730528	0	0	0	0.0258316389924319	0	0.0166273717300999	0	0.336187647455342	0	0	0	0	0.0657167829284784	0	0	0	0
Tha_OPC	Case	0	0.0198841264484194	0.00131934570700276	0	0.388828360710694	0.0272859482661245	0	0.0332659705849332	0	0	0	0	0	0	0.00339715364699289	0	0.030674709562109	0.0202963965997142	0
Tha_Oligo_3	Case	0	0.221397232534593	0	0	0	0.0349457810911555	0	0.0277871337150556	0	0.217960060667341	0	0	0	0	0.0204076584376391	0	0	0	0
Tha_ExN_PVALB_2	Case	0	0.00189372632842089	0.0268928768141004	0	0	0	0.0990472409686384	0	0	0.0021275699359623	0	0.0149663569840546	0	0	0.14006662378997	0	0	0.266606484615963	0.143731143144485
Tha_OPC	Case	0	0.0194997562530468	0	0	0.31520281595709	0.0195837569185586	0	0.0326821600987987	0	0	0	0	0	0	0	0	0	0.0208681260813962	0
Tha_OPC	Case	0	0.0393651329358383	0.00181890379023686	0	0.194309420046933	0.0171905003953462	0	0.0351296732906703	0	0.014966717222784	0	0.00209072571739866	0	0	0.00234172727122806	0.0432335402214921	0	0.045843677123298	0.0297728796513577
Tha_InN_1	Case	0	0	0.269466753769102	0.0553027768484443	0	0	0	0	0	0	0	0.231805533061441	0	0.0848011891490152	0.0270617919160936	0	0	0.0313247573911081	0.0346337579617835
Tha_Astro_1	Case	0	0	0.0187590464845201	0.569688859150217	0	0	0	0.152913438868306	0	0	0	0.0353214858876014	0	0	0	0	0	0	0
Tha_OPC	Case	0	0.0296527543405708	0	0	0.311012403620516	0.0179529538009714	0	0.0459863029078253	0	0	0	0	0	0	0.0162766536387473	0	0	0.0221545174151809	0
Tha_Oligo_3	Case	0	0.381370232872089	0	0	0	0.0363930306110923	0	0.0143819467834287	0	0.38225690933603	0	0.00943035085911159	0	0	0.0677616715315226	0	0	0.0220868126081396	0
Tha_ExN_PVALB_2	Case	0	0	0.0150379792235074	0	0	0.0174022930080199	0.0564021131706721	0.00151566183900298	0	0	0	0	0	0	0.197851217863091	0	0	0.250432558489431	0.135392222594703
Tha_InN_1	Case	0	0	0.270542725025298	0.0699565071930411	0	0	0.0112529392005375	0	0	0	0	0.283536271146513	0	0	0.0218258876300731	0	0	0.0110885428420974	0
Tha_Oligo_2	Case	0	0.443900701241234	0	0	0	0.0313241274144358	0	0.0324688447288649	0	0.37050261206606	0	0	0	0	0.0694025297250944	0	0	0.0223877228616565	0
Tha_Oligo_1	Case	0	0.398263771702854	0.0117332103651898	0	0	0.0129334688806054	0.00380187498091433	0.0205680925115078	0	0.218950117964274	0	0.0325387594045848	0	0	0.0568033773644024	0	0	0.0137816896110735	0
Tha_Oligo_3	Case	0	0.385335808302396	0	0	0	0.00695385744945221	0.0422023391455706	0.05500168406871	0	0.353081816649815	0	0.0203477671932744	0.0206377807576266	0	0.0819439634558617	0.0299683582816113	0	0.020792898518017	0
Tha_InN_1	Case	0	0.0124217197285034	0.370505578398596	0.0714954834392774	0	0	0	0	0	0	0	0.308175915428672	0	0.062578966926793	0	0	0	0.00127886857744675	0
Tha_InN_2	Case	0	0.0103592455094311	0.367565871216488	0.0728002676480428	0	0	0.00262619476593273	0	0	0	0	0.234698685198545	0	0	0	0	0	0	0
Tha_ExN_PVALB_2	Case	0	0	0.0124120969911232	0	0	0.00650203320908171	0.0979020979020979	0	0	0	0	0	0	0.0058714232627276	0.256262471346823	0.0143604721917975	0	0.257526517716091	0
Tha_InN_1	Case	0	0	0.230558864594141	0	0	0.0182565232124704	0	0	0	0	0	0.248700658136898	0	0	0.0178433021652732	0	0	0.0267283532686377	0
Tha_InN_2	Case	0	0.0145404432444595	0.372868872407742	0.0660756105720977	0	0	0	0	0	0	0	0.216154537022041	0	0	0.00672834314550042	0	0	0.0122771383434891	0
Tha_Oligo_1	Case	0	0.510659241759478	0	0	0	0.0153761436801084	0.0159861972089046	0.0117547995958235	0	0.295521570610044	0	0	0	0	0.040625669948383	0	0	0	0
Tha_Micro_1	Case	0.631508986096982	0	0.0360130141285273	0	0	0.0841522647690048	0.103994259016093	0.0590995845963849	0	0	0	0.0499786510402097	0	0	0.0453338610465213	0	0	0.0413601143458964	0.119950553134428
Tha_Micro_1	Case	0.477958630044083	0.00689991375107812	0.0356863799971819	0	0	0.0971351519259008	0.0860078785842978	0.0587403166049175	0	0.00387596899224807	0	0.0596151297869522	0	0	0.0473622586124441	0	0	0.0432107124050252	0.116744887696949
Tha_Oligo_1	Case	0	0.53142460719241	0	0	0	0.0351293346888061	0	0.00479398226114292	0	0.328435709470846	0	0.0193171277551201	0	0	0.0533567506060456	0	0	0.0375535996389077	0.0522963459604425
Tha_ExN_PVALB_2	Case	0	0.00179060261746733	0.00552716186962809	0	0	0.0222241048232238	0.11040706018872	0	0	0	0	0.00775924262724714	0	0	0.27241544220716	0	0	0.186910403972015	0
Tha_Oligo_2	Case	0	0.411932350845614	0	0	0	0.0186448096690387	0.0202766665648761	0.0316043561243965	0	0.51268115942029	0	0	0	0	0.0753310575702106	0	0	0.0198675994884525	0
Tha_Astro_1	Case	0	0	0.0177983578629162	0.553295416527267	0	0	0	0.132345346356798	0	0	0	0.028960968212135	0	0	0	0	0	0	0
Tha_Micro_1	Case	0.529854187860292	0	0.0341364690209942	0	0	0.0564144922625098	0.0721592817662686	0.050993600538902	0	0	0	0.0392379157525876	0	0	0.037451145302528	0	0	0.0341683592868427	0.10119845792826
Tha_InN_1	Case	0	0	0.311070975675364	0	0	0	0	0	0	0	0	0.220343350167111	0	0	0	0	0	0.0106823139998495	0
Tha_Astro_1	Case	0	7.4999062511738e-05	0.0167031728342876	0.68949481431917	0	0	0	0.18992926911418	0	0	0	0.0191993403907595	0	0	0	0	0	0	0
Tha_ExN_PVALB_2	Case	0	0.010134248321896	0.0186309546683062	0	0	0.013180560262058	0.0797172260054356	0.021297855619176	0	0.0113856589147286	0	0.004343409060793	0	0	0.176833391051963	0	0	0.236470322726247	0.102204156889038
Tha_Oligo_2	Case	0	0.573555330558368	0	0	0	0.033223201174743	0	0	0	0.386006488035052	0	0	0	0	0.0669865927868204	0	0.0198168007149241	0.0136838937786805	0
Tha_Oligo_3	Case	0	0.236575167810402	0	0	0	0	0	0.0277759065903223	0	0.270496292551399	0	0	0	0	0.0246046273850162	0	0	0	0
Tha_Oligo_2	Case	0	0.42795402557468	0.000262588223238436	0	0	0.0349740201061787	0	0.0282923543280565	0	0.33681959892147	0	0.0171306998041785	0	0	0.0447484292287142	0	0	0	0
Tha_Micro_1	Case	0.37950491692099	0	0.0267647849978865	0	0	0.0702092511013216	0.044904876782606	0.0492197148310318	0	0	0	0.04224149354378	0	0	0.0344580220650077	0	0	0.0314375987361769	0.0591895742541066
Tha_Oligo_3	Case	0	0.195156935538306	0	0	0	0.037303738845589	0	0.0269001908611205	0	0.238235170205595	0	0.0212606192670681	0	0	0.0435693200745395	0	0	0	0
Tha_Astro_1	Case	0	0	0.0172219446899537	0.67661425225828	0	0	0	0.220803862130908	0	0	0	0.0197956389228345	0	0	0	0	0	0	0
Tha_InN_1	Case	0	0	0.317975124569291	0.0130478420876547	0	0	0	0	0	0	0	0.28661346604043	0	0	0	0	0	0.00973444670127133	0.0271119678176333
Tha_Micro_2	Case	0.159688029840624	0	0.0164790121559134	0	0	0.020910990624647	0.0392860414694476	0.0288873919389244	0	0	0	0.018941680531221	0	0	0.0212157192565841	0	0	0.0193560520574738	0.115969661414683
Tha_Astro_1	Case	0	0	0.0154286592629597	0.594847775175644	0	0	0	0.195071292242057	0	0	0	0.017734360046526	0	0	0	0	0	0	0
Tha_Astro_2	Case	0	0.0153935575805303	0.0173372273245462	0.657678153228505	0	0.0115921156670056	0	0.167609745144269	0	0	0	0.0199281497077402	0	0	0	0	0	0	0
Tha_ExN_PVALB_2	Case	0	0	0.00573851336638098	0	0	0.014119507511578	0.136501053531621	0	0	0	0	0.0104683520075384	0	0	0.213072445126074	0	0	0.288806138569172	0.118274388199799
Tha_Oligo_1	Case	0	0.345914426069674	0	0	0	0.0186518694227945	0	0.0332659705849332	0.0443030911728601	0.282103134479272	0	0	0	0	0.0588565114860073	0	0	0.0218761754306778	0
Tha_Oligo_1	Case	0	0.463147335658304	0	0	0	0.0206991980119734	0.0408128988915015	0.0310542270124621	0	0.316175851027974	0	0	0	0	0.0421181088078629	0	0	0	0
Tha_Astro_1	Case	0	0.0127029662129223	0.0169209289218512	0.651823352291736	0.0283900435802883	0	0	0.142595711238352	0	0	0	0.0194496385400256	0	0	0	0	0	0	0
Tha_Oligo_3	Case	0	0.298477519031012	0	0	0	0	0	0	0	0.163106673407482	0	0.0184189991018714	0	0	0.0448308844143208	0	0	0	0
Tha_Astro_2	Case	0	0	0	0.328270324523252	0	0	0	0.108891882788818	0	0	0	0	0	0	0	0	0	0	0
Tha_ExN_PVALB_2	Case	0	0	0.0166391269261806	0	0	0	0.0591962622530308	0	0	0	0	0.00661081582473244	0	0.0638052768487551	0.183899800458451	0.000517220396738516	0	0.324697209057399	0.146077774052967
Tha_Astro_1	Case	0	0	0.01598585866349	0.524456339913014	0	0.0153620241725969	0.0332244175038935	0.100482766363534	0	0.0154933434445568	0	0.0183748288402361	0	0	0	0	0	0	0
Tha_Astro_3	Case	0	0.00254996812539843	0.016651936107802	0.456674473067916	0	0.000960126510787251	0	0.402694509936005	0	0.0515777721604315	0	0.0191404467085793	0	0	0.00112139052425009	0	0	0	0.054475360375461
Tha_InN_2	Case	0	0	0.2386798857421	0.0334560053529609	0	0.0110273353665424	0.0238495129324824	0	0	0	0	0.201526818710523	0	0	0	0	0	0	0
Tha_InN_1	Case	0	0.0101061236734541	0.273347935800382	0	0	0	0.029895868323816	0	0	0	0	0.259117478172529	0	0	0.0218836062599977	0	0	0.0199653953208455	0
Tha_Oligo_1	Case	0	0.504818689766378	0	0	0	0.0364424488873828	0.0258038904327114	0	0	0.304516346477924	0	0.0124412903605766	0	0	0.0600768482329854	0	0	0.0203189648687279	0
Tha_Oligo_2	Case	0	0.534255821802228	0.00507243592206896	0	0	0.0248644527278888	0	0.0272145503536544	0	0.471646444219751	0	0.0218937263505058	0	0	0.0701033988027507	0	0	0.021567742420823	0
Tha_Micro_2	Case	0.438087487283825	0.014915438557018	0.0350459209161127	0	0	0.0396263978312437	0.083549638134791	0.0474346019984282	0	0	0	0.051995759654883	0	0	0.0217186958887845	0	0	0.0198149401940871	0.121878142809252
Tha_InN_1	Case	0	0	0.294623986473504	0.0423218467714955	0	0	0	0	0	0	0	0.202513287887042	0	0	0.000742096670459658	0	0	0.000677048070413022	0
Tha_InN_2	Case	0	0	0.403053708898538	0.049615255938441	0	0.00501948492036597	0	0	0	0	0	0.254045259794756	0	0	0	0	0	0	0.0310719074756957
Tha_OPC	Case	0	0.0414463569205384	0.0122519822208559	0	0.331964465303386	0.0204521066305208	0	0.032311664982598	0	0	0	0	0	0	0.0190389023565692	0	0	0.0217934251109606	0
Tha_Oligo_2	Case	0.00530349270939301	0.603864326695916	0	0	0	0.0358494295718965	0.0387363727975082	0.0326372515998653	0	0.611444641051567	0	0.00575685743311882	0	0	0.0512541433730768	0	0	0.00588279545625514	0
Tha_InN_2	Case	0	0.00722803464956689	0.353283633708642	0.00163934426229506	0	0	0	0	0	0	0	0.246514230185957	0	0.00182088442958006	0	0	0	0.00580004513653798	0
Tha_Micro_1	Case	0.460996948118006	0	0.0157424842126836	0	0	0.0565698068451372	0.0308730570739304	0.050297518805434	0	0	0	0.0255377729354084	0	0.103827573392791	0.0202674846221079	0	0.0225871313672922	0.0184909350786128	0.0831587328193094
Tha_Oligo_1	Case	0	0.593364457944276	0	0	0	0.0375720094883091	0	0	0	0.308908409167509	0	0	0	0	0.0655106449644618	0	0	0.0217558113292711	0
Tha_ExN_PVALB_2	Case	0	0.0130779615254809	0.0253109428838592	0	0	0.0144018976618095	0.043347482212111	0	0	0	0	0.0186766589614099	0	0.0824600520252694	0.294406240208447	0.0511439698186686	0	0.375769201835553	0.182576265504526
Tha_OPC	Case	0	0.0259309258634267	0	0	0.184440998994301	0.0205015249068112	0	0.0471876052542943	0	0	0	0	0	0	0	0	0	0.0322500564206726	0.0289767013074087
Tha_Astro_2	Case	0	0.016546668166648	0.0113041027808733	0.453128136500502	0	0	0	0.149096216458965	0	0	0	0.0129934186310163	0	0	0	0	0.0394325290437891	0	0
Tha_InN_2	Case	0	0.0200716241046986	0.385498725486429	0	0	0	0	0	0	0	0	0.265823996230804	0.010119845792826	0	0	0	0.0107908847184987	0.00850071466185209	0
Tha_Micro_2	Case	0.198697863682604	0	0.0187718556661415	0	0	0.0383627019089574	0	0	0	0	0	0.0215771728087869	0	0	0.0241676149013011	0	0	0.02204919882645	0.0614104927924908
Tha_ExN_CALB	Case	0	0	0.0312287847929396	0	0	0.146518129447645	0.148044095642349	0	0	0	0	0	0	0	0.0503801184056465	0	0	0.044775445723313	0
Tha_Oligo_1	Case	0	0.538521393482581	0	0	0	0.0279001468428781	0	0	0	0.289475901584092	0	0	0	0	0.0892412473820479	0	0	0.0191454148800121	0
Tha_ExN_PVALB_1	Case	0.0150830790098339	0	0	0	0	0.283300858466057	0.140791522887593	0	0	0	0	0	0	0	0.00860007585877076	0	0	0.00700368615060554	0.046597385182702
Tha_Oligo_3	Case	0	0.378192147598155	0	0.0583472733355638	0	0.024624421100192	0	0	0	0.274087883383889	0	0	0	0	0.0233348175266742	0	0	0	0
Tha_Oligo_2	Case	0	0.477144035699554	0	0	0	0.0175434880831357	0.0156655571502733	0.0333670147075334	0	0.573432760364004	0	0	0	0	0.0622289285773182	0	0	0.0169713382983525	0
Tha_ExN_PVALB_2	Case	0	0	0.0254006071552089	0	0	0.0117615497571445	0.117705438666137	0	0	0	0	0.0197661920817445	0	0	0.217030294035192	0.0578374102470488	0	0.249988715865493	0.141112135434127
Tha_Micro_2	Case	0.183574092912852	0	0.0150828113591822	0	0	0.0332514401897662	0	0	0	0	0	0.0173368276918093	0	0	0.0239202493444812	0	0	0.0218235161363124	0
Tha_Micro_1	Case	0.593638521532723	0	0.0366214502555432	0	0	0.0606715237772506	0.0860536843069594	0.0311889525092623	0	0	0	0.0625303670548741	0	0	0.0479559359488119	0	0	0.0437523508613556	0.124664767013074
Tha_Oligo_1	Case	0	0.290293246334421	0	0	0	0	0	0	0	0.145422564880351	0	0	0	0	0.0308629759725589	0	0	0	0
Tha_Oligo_1	Case	0	0.559014887313909	0	0	0	0.0254574720433751	0	0	0	0.233316481294237	0	0	0	0	0.0706723395834364	0	0	0.0216354472278643	0
Tha_Astro_1	Case	0	0	0.0174012732326532	0.692974238875878	0.0351366074421723	0	0	0.298540473784664	0	0	0	0.0123455881270337	0	0	0	0	0	0	0
Tha_ExN_PVALB_2	Case	0	0	0.0236969859995645	0	0	0.0100742686095109	0.0731670076648243	0	0	0.00306496461071792	0	0.015194570002503	0	0.0587142326272762	0.227601048829961	0.00885359620299375	0	0.376416158880614	0.155066208514918
Tha_InN_1	Case	0	0.00735928300896238	0.243675466574441	0.00779524924723984	0	0.00164492262509885	0	0	0	0	0	0.128631163591926	0	0	0	0	0	0	0
Tha_Oligo_1	Case	0	0.601614354820565	0	0	0	0.0343598215294251	0.0403701102391059	0.0296845177949927	0	0.371956100438153	0	0.0117713747257763	0	0	0.0608519269776876	0	0	0.0219137892123674	0
Tha_Oligo_1	Case	0	0.27440281996475	0	0	0	0	0	0	0	0.137933940006741	0	0	0	0	0.0543379673147645	0	0	0.0140374633265629	0
Tha_Oligo_3	Case	0	0.303849326883414	0.00580896386529861	0	0	0.0405935840957867	0	0	0	0.261322463768116	0	0.0234176003769195	0	0	0.0637296129553587	0	0	0.0239298879109305	0
Tha_Micro_1	Case	0.499498134961004	0	0.0359617774020418	0	0	0.0556732181181521	0.0676550523712096	0.0324014819804648	0	0	0	0.0610433015798231	0	0	0.0568446049572058	0	0	0.0518618821936357	0.122318136104593
Tha_InN_1	Case	0	0	0.24487312505604	0.0736366677818668	0	0	0	0	0	0	0	0.281497077401022	0	0.0282051282051282	0.00625834858754271	0	0	1.50455126758375e-05	4.19041233656881e-05
Tha_ExN_PVALB_2	Case	0	0	0.0160050724359221	0	0	0.00137665198237891	0.0451949796927963	0	0	0	0	0.0139283558356277	0	0.0730955035302862	0.168802255973878	0	0	0.32222974497856	0.0684084813945692
Tha_Oligo_3	Case	0	0.219194135073312	0	0	0	0.0207980345645544	0	0	0	0.192566144253455	0	0	0	0	0.0630534804333844	0	0	0.0191755059053638	0
Tha_ExN_PVALB_2	Case	0	0.0120842239472007	0	0	0	0.00434174855981029	0.042355024887776	0	0	0.0115752443545669	0	0.0120952899777677	0	0	0.241519484160359	0	0	0.230858346498157	0
Tha_Oligo_2	Case	0	0.370148498143773	0	0	0	0.0189201400655146	0.00256512046905055	0.0221511170989109	0	0.366858358611392	0	0.00123676732578515	0	0	0.0428602054783225	0	0	0.0229970661250282	0
Tha_Oligo_2	Case	0	0.490718866014175	0	0	0	0.0284437478820738	0.0380034812349223	0.0289547546873246	0	0.403711661611055	0	0.0174840618972599	0	0	0.0473210310196408	0	0	0.0213646279996991	0
Tha_Astro_1	Case	0	0	0.0217948225287886	0.623586483773837	0	0	0	0.183518580891434	0	0	0	0.0153418042079536	0	0	0	0	0	0	0
Tha_Vascular	Case	0.00146490335707017	0	0	0	0.0934461951055984	0.0561321021122784	0	0.0250364881553834	0	0	0	0.0015901294188666	0.34667281260476	0	0.0424067019574861	0.00657174151150053	0.322855227882038	0	0.0467230975527992
Tha_Oligo_3	Case	0	0.301411857351783	0	0	0	0.0161527165932452	0	0.0256876613899181	0	0.156576508257499	0	0	0.0479383171304056	0	0.0188657464667953	0	0	0	0
Tha_Micro_2	Case	0.196805696846389	0	0	0	0	0.0392875296509658	0	0	0	0	0	0.0191846169702146	0	0	0	0	0	0	0
Tha_ExIn	Case	0	0	0	0	0	0.137276911781317	0.279811891165603	0	0	0.013007667677789	0	0	0	0	0.0416893418427084	0	0	0.0287444519672008	0
Tha_ExN_CALB	Case	0.00301119023397767	0	0.011291293599252	0	0	0.138477069919801	0.278758359544386	0	0	0	0	0	0	0	0.0225514932634113	0	0	0.0326788535319341	0.00930271538719407
Tha_Vascular	Case	0.0123092573753815	0	0	0	0	0.0324042697390715	0	0.0203772313910408	0	0	0.12124248496994	0	0.172225947033188	0	0.0299312323752041	0	0.319414655942806	0	0
Tha_OPC	Case	0	0.0560149248134398	0	0	0.350695608447871	0.0204238676154975	0	0.0324800718535982	0	0	0	0	0	0	0.0188410099111133	0	0	0.0420070713909576	0.0563819979886021
Tha_Micro_1	Case	0.342943370634113	0	0.012668280623551	0	0	0.060191460521857	0.0847711240724341	0.0222072527225777	0	0	0	0.0291229258381307	0	0	0.01630963571299	0	0	0.0148800120364101	0.1204743546765
Tha_InN_2	Case	0	0.000684366445419471	0.323457454303245	0.0563399130143861	0	0.00490652886027332	0	0	0	0	0	0.277116859788866	0	0	0	0	0	0.0247423455954262	0.0296681193429433
Tha_ExN_PVALB_2	Case	0	0	0.0145832532759482	0	0	0.0132582175533718	0.0640058631325007	0	0	0	0	0	0	0	0.185128382723989	0	0	0.237410667268487	0.085798692591351
Tha_Micro_2	Case	0.123201085113598	0	0	0	0	0.0179035355246809	0.0387211042232877	0.0284719883237903	0	0	0	0	0	0	0	0	0	0	0.0531344284277573
Tha_Oligo_1	Case	0	0.46472231597105	0	0	0	0.0195555179035355	0	0.00546760974514426	0	0.23224216380182	0	0	0	0	0.0683471033493296	0	0	0.00366358233656816	0
Tha_Micro_1	Case	0.381152933197694	0.00808114898563772	0.0154286592629597	0	0	0.0703151474076584	0.0263230219562097	0.0311552711350623	0	0	0	0.035468720093052	0.0180606771706336	0	0.023705865861904	0	0	0.0281125404348154	0.0782978545088837
Tha_Oligo_3	Case	0	0.306699291258859	0	0	0	0.0204238676154975	0	0	0	0.170258257499157	0	0	0	0	0.0201108197694553	0	0	0	0
Tha_Astro_3	Case	0	0	0.0092802520846943	0.523653395784543	0	0.0156797130916073	0.0339115033438178	0.482238688671831	0	0	0	0	0	0	0	0	0	0.0214097645377266	0.0465345289976534
Tha_Vascular	Case	0	0.00826864664191695	0.00282442454751564	0	0.00923985920214554	0.0463261041454874	0	0.0872908948018413	0	0.0329352039096731	0	0.00324651423018596	0.0470373784780422	0	0.0774831379145434	0.641018619934283	0	0.0426615511923569	0
Tha_Oligo_2	Case	0	0.494684441444482	0	0	0	0.0143313001242517	0	0.0324351633546649	0	0.434866868891136	0	0	0	0	0.0428272234040799	0	0	0.0177085684194689	0
Tha_Oligo_1	Case	0	0.482168972887839	0	0	0	0.0183130012425167	0	0	0	0.276436636332996	0	0	0	0	0.065675555335675	0	0	0	0
Tha_ExN_PVALB_1	Case	0.0152594099694812	0.00739678254021825	0.0157809117575478	0	0	0.197411894273128	0.12599627446789	0.00885820141461768	0	0	0	0	0	0	0.0468262999060011	0	0	0.0408636124275935	0
Tha_InN_1	Case	0	0.0116998537518281	0.347878159064417	0.0554700568752091	0	0	0	0	0	0	0	0.223597226107569	0	0	0	0	0	0	0
Tha_Oligo_1	Case	0	0.392188847639405	0	0	0	0.0313806054444821	0	0	0	0.255350522413212	0	0	0	0	0.0674813239004601	0	0	0	0
Tha_ExN_PVALB_1	Case	0	0	0.00234408023671373	0	0	0.219967807522874	0.165419733105323	0	0	0	0	0	0	0	0.00333118949850753	0	0	0.0124652072519371	0
Tha_Oligo_2	Case	0	0.570705366182923	0	0	0	0.0298203998644527	0.00572571533270227	0.0315482205007298	0	0.427283451297607	0	0	0	0	0.0639522419564966	0	0	0.00282103362672081	0
Tha_Oligo_3	Case	0	0.264756065549181	0	0	0	0.0202826725403817	0	0	0	0.211103387259858	0	0	0	0	0.0432230082949917	0	0	0.0178214097645377	0
Tha_ExN_PVALB_2	Case	0	0	0.0306907991648414	0	0	0.0115285778832034	0.101612361437689	0.00331200179633995	0	0	0	0.0145614629190653	0	0	0.171721169544353	0.00897529511987338	0	0.236605732340329	0.117205833053972
Tha_Oligo_1	Case	0	0.448166272921589	0.00534783332692879	0	0	0.0347339884784819	0.0392555043210066	0	0	0.315217391304348	0	0.0262444971215713	0	0	0.0518560662280051	0	0	0.0256225080869631	0
Tha_Oligo_1	Case	0	0.524299696253797	0	0	0	0.0295874279905117	0	0	0	0.309898466464442	0	0.0147749525169687	0	0	0.0748528174936922	0	0	0.033551493267133	0
Tha_Oligo_3	Case	0	0.273165335433307	0	0	0	0.0315429797808653	0	0.0300550129111934	0	0.112982389619144	0	0	0	0	0.0236234106762975	0	0	0	0
Tha_Micro_1	Case	0.566619192946762	0.00362807964900436	0.0157424842126836	0	0	0.104660849429572	0.0961462118667359	0.0530593914898394	0	0	0	0.0378318290905343	0	0	0.0260723296888141	0	0	0.0208756488377342	0.122758129399933
Tha_InN_1	Case	0	0	0.210819915715585	0	0	0	0	0.0156393847535646	0	0.0146718065385911	0	0.2629308440937	0	0	0.00700044525800225	0	0	0.012773640261792	0
Tha_OPC	Case	0	0.0076311546105674	0.0104266738398083	0.0272331883573101	0.306298189741871	0.0195343386422682	0	0.0596384865835859	0	0	0	0.0119848643236796	0	0	0.0134237042167582	0	0	0.0269389904460995	0
Tha_Micro_1	Case	0.502183791115632	0	0.0185476949877672	0.0380729340916695	0	0.0562026996498363	0.0868018444437658	0.0721904120354777	0	0	0	0.0296971392393881	0	0	0.023879021751678	0	0	0.0217859023546227	0.0606771706335903
Tha_Micro_1	Case	0.408151915903696	0	0.0176894798191344	0	0	0.0124675251327234	0.0421718019971296	0.050836420792635	0	0.0186004381530165	0	0.0333338241140182	0	0	0.0373357080426788	0	0	0.0340630406981118	0.0578695943680858
Tha_InN_2	Case	0	0.0113154835564555	0.336644506782462	0	0	0.0168445724613125	0	0	0	0	0	0.261473225459739	0	0	0	0	0	0	0
Tha_ExN_PVALB_2	Case	0	0	0.0163445157488888	0	0	0.00926945668135093	0.0959629889760895	0	0	0	0	0	0	0	0.295923415623609	0.0283254229037362	0	0.267968103513127	0.0472049949715052
Tha_ExN_PVALB_2	Case	0	0	0.0246256516671149	0	0	0.0611162882638654	0.0860231471585183	0	0	0	0	0	0	0	0.253590923333168	0	0	0.160407733393515	0
Tha_Micro_2	Case	0.197097321125805	0	0	0	0	0.037303738845589	0.0806791461813295	0.0593241270910519	0	0	0	0	0	0	0	0	0	0	0.0553553469661414
Tha_Oligo_1	Case	0	0.413957325533431	0.00783921915228836	0	0	0.037974415452389	0.00934436742297007	0.0137420006736275	0	0.232863582743512	0	0.0135161000603661	0	0	0.0516169461897459	0	0	0	0
Tha_ExN_PVALB_2	Case	0	0	0.0312479985653716	0	0	0.0160750593019315	0.0910159709286347	0	0	0	0	0	0	0	0.308951334949455	0	0	0.222169562927857	0
Tha_Oligo_1	Case	0	0.460700491243859	0	0	0	0.0278930870891223	0	0	0	0.21091380182002	0	0	0	0	0.0428354689226406	0	0	0	0
Tha_ExN_PVALB_1	Case	0	0.0219184760190497	0	0	0	0.201788941601717	0.0536843069594162	0	0	0	0	0	0	0	0.0123517868038721	0	0	0.0253742571278116	0
Tha_ExN_CALB	Case	0	0.0133873326583418	0.0255799356979083	0	0	0.0627047328589179	0.173725837481296	0	0	0	0	0.0294026708284869	0	0.0530657748049053	0.0258497006876762	0	0	0.0712931618144889	0.0694560844787127
Tha_Astro_3	Case	0	0	0.0101897039798128	0.45513549682168	0	0	0	0.205826877736612	0	0	0	0.011712481043596	0.0666694602748911	0	0	0	0	0	0
Tha_Micro_1	Case	0.48108511359783	0	0.04038094506142	0	0	0.0374943521969954	0.0623110513940208	0.0300662400359268	0	0	0	0.0418586846096085	0	0.0230026012634709	0.0417140783983905	0	0	0.0380576243135485	0.0595667113643983
Tha_Astro_2	Case	0.00642251610715494	0.288268271646604	0.0121302949954527	0.355971896955503	0	0.017063424827742	0	0.151465139777703	0	0.179516346477924	0	0.0139430792561728	0	0	0.0199294183611207	0.0288122185712547	0	0	0
Tha_Micro_2	Case	0.292248219735504	0	0.0185284812153351	0	0	0.0131593810007907	0.0284606223470852	0.0627820815089256	0	0	0	0.0212974278184308	0	0	0.0153696465970745	0	0	0	0.0390546429768689
Tha_Oligo_1	Case	0.00477449983045097	0.321820977237785	0	0	0	0.0251256636168531	0.0107490762512596	0	0	0.160010111223458	0	0.00518264403186153	0	0	0.0461749039397088	0	0.015728328865058	0	0
Tha_ExN_PVALB_2	Case	0	0	0.0164469892018599	0	0	0	0.0942681772376096	0	0	0.00894211324570271	0	0	0	0.0515421776291342	0.332772638071208	0.0519958622368261	0	0.350966674189423	0.0432450553134428
Tha_ExN_PVALB_1	Case	0.00288911495422173	0.0202778715266059	0.0225633734260718	0	0	0.238654975714447	0.129737075151922	0	0	0	0	0.00313608857609804	0	0	0.0224772835963654	0	0	0.0107048822688633	0.00892557827690243
Tha_Micro_2	Case	0.26557477110885	0	0.0163637295213209	0	0	0.0180376708460409	0	0.057370607387448	0	0	0	0.0188091697463154	0.0535325175997318	0	0	0	0	0	0
Tha_InN_1	Case	0	0	0.245929882539805	0.0454667112746738	0	0.00785044617643738	0.0169786545332397	0	0	0	0	0.259883096040872	0	0	0.00916901663945646	0	0	0.0275934702474987	0
Tha_OPC	Case	0.0079416751441167	0.0329339633254584	0	0	0.185614314448542	0.0198449678075229	0	0.0325586617267318	0	0	0	0	0	0	0.00965550223453548	0	0	0.0211464680658994	0
Tha_Oligo_1	Case	0	0.396210672366595	0	0	0	0.0302934033660905	0.0148563227165848	0	0	0.152047522750253	0	0.00716294409517215	0	0	0.0467355992018338	0	0	0	0
Tha_ExN_PVALB_1	Case	0	0	0.0081914716468765	0	0	0.194404439173162	0.16958805386753	0	0	0	0	0	0	0	0.0432724814063556	0	0	0.0340028586474084	0
Tha_ExN_PVALB_2	Case	0	0	0.0206484007736746	0	0	0.0323901502315599	0.0752893394814792	0	0	0	0	0	0	0.0473801560758083	0.246549250482363	0	0	0.153426615511924	0
Tha_Astro_2	Case	0	0	0.0178688083618338	0.600234192037471	0	0	0	0.224508813292916	0	0	0.12752171008684	0.0205391716603601	0	0	0	0	0	0	0
Tha_Oligo_1	Case	0	0.417960400494994	0	0	0	0.036301253812267	0	0.0288649376894577	0	0.276489298955174	0	0	0	0	0.0466696350533485	0	0	0.0107424960505529	0
Tha_Astro_2	Case	0	0	0.0123224327197735	0.293241886918702	0	0	0	0.12000673627484	0	0	0	0.0141639305643487	0	0	0.0158643777107143	0	0	0	0
Tha_Astro_1	Case	0.00979315022041372	0.0135373307833652	0.00924822913064083	0.433288725326196	0	0	0	0.160671382059055	0	0	0	0.0106303096335341	0	0	0	0	0	0	0
Tha_Oligo_2	Case	0	0.518337270784115	0.00171643033726576	0	0	0.0333643962498588	0.0301401655113446	0.0030088694285394	0	0.34224384900573	0	0.0165049544310134	0	0	0.0711505796599549	0	0	0.00201609869856312	0
Tha_InN_1	Case	0	0	0.214175921300388	0	0	0.0141053880040665	0	0	0	0	0	0.192000765617868	0	0	0.0215455399990105	0	0	0.0404949973670353	0
Tha_Oligo_3	Case	0	0.187413282333971	0	0	0	0.0208121540720659	0	0	0	0.0807317997977756	0	0	0	0	0.0385065716782929	0	0	0	0
Tha_ExN_PVALB_1	Case	0	0.0210278621517231	0.03520603568638	0	0	0.178929458940472	0.137783613766147	0	0	0	0	0	0	0	0.00986164019855207	0	0	0.0222146994658843	0
Tha_Micro_2	Case	0.223499491353001	0	0.0188999474823554	0	0	0.0357929515418502	0	0.0284607611990569	0	0	0	0.0217244070142375	0	0	0.0243325252725144	0	0	0.0221996539532084	0.0531134763660744
Tha_ExN_PVALB_1	Case	0	0	0.00420781616262533	0	0	0.245531175872586	0.141875591657251	0	0	0	0	0	0	0	0.0377150018964693	0	0	0.0282554728052359	0
Tha_ExN_CALB	Case	0.0137063411325873	0	0.0111183696473632	0	0	0.192498305659099	0.124148776987205	0	0	0	0	0	0	0	0.0167961213080691	0	0	0.0133002332054465	0.0426793496480053
Tha_Astro_2	Case	0	0	0	0.502810304449649	0	0	0	0.121421353991243	0	0	0	0	0	0	0	0	0.0470732797140304	0	0
Tha_Astro_2	Case	0	0	0.018490053670471	0.605252592840415	0	0	0	0.139070394072078	0	0	0	0.0212532575567956	0	0	0	0	0	0	0
Tha_Oligo_2	Case	0	0.343758203022462	0	0	0.0012152195776064	0.0195272788885124	0.00088557730479133	0.0309419557651286	0	0.472594371418942	0	0	0	0	0.0678606177542506	0	0	0.0223802001053186	0
Tha_Astro_2	Case	0	0	0.0189319704364088	0.465707594513215	0	0	0	0.0840238015044347	0	0	0	0.0217612155656002	0	0	0	0	0	0	0
Tha_ExIn	Case	0	0.00509993625079685	0.0496932201001677	0	0	0	0.0267810791828259	0	0	0.0232663464779238	0.153507014028056	0.0601672580573919	0	0	0.0366183479279012	0	0.012153708668454	0.0681035131272099	0.0481478377472343
Tha_InN_2	Case	0	0	0.268115385108045	0.00846436935429906	0	0.0116838924658308	0	0	0	0	0	0.242914353862689	0	0	0.0111314500568941	0	0	0.0254645302038667	0.028285283271874
Tha_Micro_1	Case	0.455076297049847	0.00723740953238083	0.0161715917970001	0	0	0.0675900824579239	0.083580175283232	0.0577635567531155	0	0	0	0.0214299386033363	0	0.0143441099962839	0.0267154801365458	0	0.00862377122430746	0.024373730534868	0.109788803218237
Tha_InN_1	Case	0	0.0070499118761016	0.198459055450947	0.0411508865841419	0	0	0.0269490334992518	0	0	0	0	0.243333971348224	0	0	0.0145533402595689	0	0	0.0277890619122847	0
Tha_ExN_CALB	Case	0	0	0.00588581895502693	0	0	0.11381735005083	0.187024765627386	0	0	0	0	0.00676541174045553	0	0	0.0379376308976072	0	0	0.0425035733092605	0
Tha_InN_2	Case	0	0.0170997862526718	0.279682076112157	0	0	0.0151996498362137	0.00783277857513665	0	0	0	0	0.197963750938618	0	0	0.00422995102161972	0	0	0.0185435943729783	0
Tha_InN_1	Case	0	0.0205684928938388	0.243079839629046	0.0281365005018401	0	0	0.00302317769566673	0	0	0	0	0.283484739174605	0	0	0.00489783802503341	0	0	0.00297901150981716	0.00414850821320822
Tha_InN_1	Case	0	0	0.202007198760071	0.0351288056206089	0	0	0	0	0	0	0	0.220969095540276	0	0	0	0	0	0.0214323328067404	0.0461992960107275
Tha_InN_2	Case	0	0	0.187961931112221	0	0	0.00828815090929624	0.00896265306745658	0	0	0	0	0.128425035704295	0	0	0	0	0	0.0238396148348755	0
Tha_ExN_PVALB_2	Case	0	0	0.0431221099283967	0	0	0.0517197560149102	0.114972363880661	0	0	0.0140819851702056	0	0	0	0.0677443329617242	0.340671844852323	0	0.00656836461126009	0.201828029790115	0.0191292323164599
Tha_InN_2	Case	0	0.00303746203172461	0.247761595511663	0	0	0.00609962724500168	0.0192689406663206	0	0	0	0	0.1792355600053	0	0.0468970642883686	0.0202015204736226	0	0	0.0433461220191078	0
Tha_InN_1	Case	0	0	0.284908222213683	0.0488457678153229	0	0.0103072404834519	0	0	0	0	0	0.209359678440495	0	0	0	0	0	0	0
Tha_Micro_2	Case	0.246334350627331	0	0.0153838271272848	0	0	0.0678301140856207	0.0822823464744862	0	0	0	0	0.0176828280746183	0	0	0	0	0	0	0.112910660408984
Tha_Astro_2	Case	0	0	0	0.35389762462362	0	0	0	0.107050634332547	0	0	0	0	0	0	0	0	0	0	0
Tha_ExN_PVALB_2	Case	0.0149677856900644	0	0.00559120777773503	0	0	0.0251327233706088	0.109048157083092	0	0	0	0	0	0	0	0.210277214334009	0	0	0.181614383510118	0
Tha_Oligo_1	Case	0	0.400907488656392	0.0145512303218948	0	0	0.0361388794758839	0	0	0	0.144400910010111	0	0.0286664998012338	0	0	0.0816388792691173	0	0	0.0170917023997593	0
Tha_ExN_PVALB_2	Case	0	0.00598117523530961	0.00922261076739805	0	0	0.033625607138823	0.083916083916084	0	0	0	0	0	0	0	0.220518148386352	0	0	0.140923794478297	0
Tha_Astro_1	Case	0.00668023058663958	0.00923425957175539	0.024708911347654	0.671094011375042	0	0.0208615723483565	0.0150395456072312	0.157370607387448	0	0	0	0.0211501936129802	0	0	0	0	0	0.00740991499285337	0.0206377807576266
Tha_ExN_PVALB_2	Case	0	0.00438744515693557	0.0144487568689237	0	0	0.0137806393313001	0.0700827556722753	0	0	0	0	0	0	0.0312894834633966	0.297300417223239	0	0.0255585344057194	0.29170992251561	0.0538677505866577
Tha_OPC	Case	0	0.056530543368208	0.00293330259129743	0.015322850451656	0.200385517934965	0.00646673444030277	0	0.0312787695071293	0	0	0	0	0	0	0	0	0.0102323503127792	0.0068908448055367	0
Tha_ExN_PVALB_2	Case	0	0.00969362882963964	0.0203153620515185	0	0	0.0111967694566814	0.0762207225089321	0	0	0	0	0.01928768091403	0	0	0.155733109055229	0	0	0.229556909651696	0.0283481394569226
Tha_ExN_PVALB_1	Case	0	0	0.00435512175127128	0	0	0.288299164125155	0.195559898616667	0	0	0	0	0	0	0	0.0289747522221673	0	0	0.0251711427066877	0
Tha_ExN_CALB	Case	0.0132112580535775	0.00818427269659128	0.0382225979582165	0	0	0.101858127188524	0.196888264573854	0	0	0	0	0.0456573271102343	0	0.0324414715719064	0.0281666914032224	0	0	0.0658015496878056	0.129148508213208
Tha_InN_1	Case	0	0	0.258982438611997	0	0	0	0	0	0	0	0	0.322251505469751	0	0	0.0084269199689968	0	0	0.0285262920334011	0
Tha_Astro_1	Case	0	0	0	0.433522917363667	0	0	0	0.218693162681037	0	0.01787369396697	0	0	0.0355556486758297	0	0	0	0	0	0
Tha_Oligo_1	Case	0.0108036622583927	0.389817002287471	0	0	0	0.0316771151022253	0	0	0	0.193882709807887	0	0	0	0	0.0586091459291875	0	0	0	0
Tha_Micro_2	Case	0.186178365547643	0	0.0190088255261371	0	0	0.037974415452389	0	0.0276973167171888	0	0	0	0.0218495560888705	0	0	0	0	0	0	0
Tha_ExN_PVALB_2	Case	0	0.0137435782052724	0.0125658071705799	0	0	0.0258175194849204	0.155556234158854	0	0	0.0178526289180991	0	0	0	0	0.293293095202757	0	0	0.279252238020011	0.00959604425075422
Tha_InN_2	Case	0	0	0.239518887138301	0.0459350953496153	0	0.0161738958545126	0	0	0	0	0	0.149884421148721	0	0	0	0	0	0.0181674565560821	0.0287671806905799
Tha_Oligo_1	Case	0	0.30502118723516	0	0	0	0.0171340223652999	0	0	0	0.129307802494102	0	0	0.0249958095876635	0	0.0540906017579446	0.0362967019593525	0	0	0
Tha_Astro_1	Case	0.00979993218040009	0	0.0273924348973345	0.475543660086986	0	0	0.0220630897486793	0.185561917592904	0	0	0	0.0421237061794196	0	0	0	0	0	0	0
Tha_OPC	Case	0	0.0473150335620804	0.0140196492846072	0	0.124811431444854	0.022887721676268	0	0.0304928707757943	0	0.00202224469160772	0	0	0	0	0.0015831395636472	0	0	0.0215000376137817	0
Tha_ExN_PVALB_2	Case	0	0.0241403232459594	0.028967964236765	0	0	0	0.0882981647173787	0	0	0.0175787832827772	0	0.0175135087383501	0	0	0.203697290522601	0.0229402458318121	0	0.336861506055819	0.133464632919879
Tha_InN_1	Case	0	0	0.227266904917445	0	0	0.0111049926578561	0.0343237548477723	0	0	0	0	0.262371354112988	0	0	0.0262537310971487	0	0	0.0299104791995787	0.019611129735166
Tha_ExN_CALB	Case	0	0	0	0	0	0.141265672653338	0.289553241518307	0	0	0.00436046511627908	0.0436205744822979	0	0	0.0731326644370123	0.039553752535497	0	0	0.0360866621530128	0
Tha_InN_1	Case	0	0.0197997525030937	0.206074113924861	0	0	0	0	0	0	0	0	0.155633916871568	0	0	0	0	0	0.0182426841194614	0.0172435467650017
Tha_InN_2	Case	0	0	0.22259795821645	0	0	0.0148396023946685	0.0284911594955263	0	0	0	0	0.164276564731518	0	0	0.00598624647504087	0	0	0.0233280674038968	0
Tha_ExN_PVALB_1	Case	0.0168396066463208	0	0	0	0	0.29903704958771	0.171893608574831	0	0	0	0	0	0	0	0.0146770230379789	0	0	0.0166854735575115	0.0520239691585652
Tha_InN_2	Case	0	0	0.195019790185605	0	0	0.0163715689596747	0	0	0	0	0.0822979291917167	0.155214299386033	0	0.00427350427350426	0.0125826613235707	0	0	0.0283683141503047	0.0404165269862554
Tha_ExN_PVALB_1	Case	0	0.0173435332058349	0.0323175652307575	0	0	0.234849768440077	0.158319846092772	0	0	0	0	0	0	0	0.00935866356635173	0	0	0.0135033476265704	0
Tha_Oligo_1	Case	0	0.407348033149586	0	0	0	0.0342680447305997	0.000809234433688633	0	0	0.249399646107179	0	0	0	0	0.0610580649417042	0	0	0	0
Tha_Oligo_1	Case	0	0.465519181010237	0	0	0.026525310090513	0.0089376482548289	0	0	0	0.235096477923829	0	0	0	0	0.0645459192928644	0	0	0.00952380952380949	0
Tha_Oligo_3	Case	0	0.327033412082349	0	0	0	0.0139924319439738	0	0	0	0.154101365015167	0	0	0	0	0.0403947954286845	0	0	0	0
Tha_InN_1	Case	0	0	0.246025951401965	0.0229173636667782	0	0.0102154636846267	0.0324915259413076	0	0	0	0	0.278051796993477	0	0	0.0175464634970893	0	0	0.0211615135785752	0
Tha_InN_2	Case	0	0	0.254582484725051	0	0	0.0121004179374223	0.00940544171985225	0	0	0	0	0.159940517380998	0	0	0	0	0	0	0.0359118337244385
Tha_Oligo_1	Case	0	0.32417407282409	0	0	0	0.00861995933581838	0.0186429291232785	0	0	0.139935119649478	0	0	0	0	0.0539421824238526	0	0	0	0
Tha_ExN_CALB	Case	0	0	0.0253877979735875	0	0	0.0151219925449	0.0842672611231563	0	0	0	0	0.0473578821831888	0	0	0.0241841059384225	0	0	0.0518017001429324	0.196090345289976
Tha_ExN_PVALB_2	Case	0	0	0	0	0	0.0285708234496781	0.0853360613185941	0	0	0	0	0.0156878045907626	0	0	0.136059301769488	0	0	0.096810351312721	0
Tha_Tcell	Case	0.0342624618514751	0	0.0189383750272195	0	0	0.0387086298429911	0.0837175924512169	0	0.306996986943421	0	0.1687374749499	0	0	0	0.0208281798842329	0	0	0	0.158774723432786
Tha_ExN_CALB	Case	0	0	0	0	0	0.174298260476675	0.250709988701255	0	0	0	0	0	0	0	0.0221474628539389	0	0	0.0359963890769578	0
Tha_Micro_1	Case	0.369657511020685	0.0111186110173623	0.0263741049584342	0	0	0.0633612899582062	0.0543255870766788	0.0969237678230606	0	0	0	0.0390465112855019	0	0.0440728353771832	0.0300878972278567	0	0	0.0274505378770782	0.0618923902111967
Tha_ExIn	Case	0	0	0.0846750951081735	0	0.0160911833724439	0	0	0	0	0.00808897876643078	0.454442217768871	0.0771433619458473	0.0160911833724439	0	0.054544105278781	0	0.0171581769436997	0.111216429699842	0.0853796513576935
Tha_ExN_PVALB_2	Case	0	0	0.000128091816213871	0	0	0.0357788320343386	0.0824655693651327	0	0	0	0	0	0	0	0.241931760088392	0	0	0.142608891897991	0
Tha_InN_1	Case	0	0	0.176465690607027	0.0102040816326531	0	0.0157220716141421	0.00465691513726452	0	0	0	0	0.197949027518073	0	0	0.00251488316100201	0	0	0.0167531783645528	0
Tha_ExN_CALB	Case	0	0	0	0	0	0.205714164689936	0.264757076984151	0	0	0	0	0	0	0.0047194351542178	0.0310196408252115	0	0	0.0283006093432634	0
Tha_Micro_2	Case	0.304618514750763	0	0.0114834313235728	0	0	0.0253162769682593	0.0547531071548539	0.0508251936679016	0	0	0	0.0131995465186472	0	0	0.0295684295585349	0	0	0.026976604227789	0.0375670465973852
Tha_Oligo_2	Case	0	0.491281358983013	0	0	0	0.00967892239918666	0	0	0	0.411811172901921	0	0	0	0	0.0654034532231732	0	0	0	0
Tha_Astro_2	Case	0	0	0	0.393409166945467	0	0	0	0.161805321657124	0	0	0	0	0	0	0	0	0	0	0
Tha_Astro_2	Case	0	0.222278471519106	0.00466254211018458	0.238072934091669	0	0.0192095899695018	0	0.0468957000112271	0	0.140514408493428	0	0.0053593250784022	0	0	0.00600273751216218	0	0	0	0
Tha_ExIn	Case	0	0	0.0927576887112682	0	0.0142054978209856	0.0523692533604427	0	0.0132929156842932	0	0	0.194789579158317	0.128572269909745	0	0	0	0	0	0.0386820130895961	0.105326014079785
Tha_Oligo_1	Case	0.00701254662597495	0.514952938088274	0	0	0	0.0195978764260702	0	0	0	0.177557296932929	0	0	0	0	0.0273586305842775	0	0	0	0
Tha_Oligo_3	Case	0	0.176407169910376	0	0	0	0.0186518694227945	0	0	0	0.198190512301989	0	0	0	0	0.0435693200745395	0	0	0	0
Tha_InN_1	Case	0	0	0.17631198042757	0.0109066577450653	0	0	0.0245518673466272	0	0	0	0	0.193347958597741	0	0	0.013258793845545	0	0	0.0226811103588355	0.0336909151860543
Tha_Astro_2	Case	0	0	0	0.182101037136166	0	0	0	0.0611092399236556	0	0	0	0	0	0	0	0	0	0	0
Tha_Micro_2	Case	0.237090539165819	0	0	0	0	0.0183765390263188	0	0.0292242056809251	0	0	0	0.019162531839397	0	0	0.024365507346757	0	0	0.0222297449785601	0.0545382165605095
Tha_ExN_CALB	Case	0	0	0.00181249919942617	0	0	0.180228453631537	0.233624454148472	0	0	0	0.0587174348697395	0.00208336400712616	0	0	0.0256270716865383	0	0.00632260947274355	0.0402994057022493	0
Tha_OPC	Case	0.00349949135300098	0.0259871751603105	0	0	0.420256453234998	0.0207133175194849	0	0.0299090602896598	0	0.00543478260869568	0	0	0	0	0.00425468757730174	0	0	0.0429248476641841	0
Tha_Micro_2	Case	0.220976602238047	0	0	0	0	0.0321642381113747	0	0.0322892107331313	0	0	0	0	0	0	0	0	0	0	0
Tha_ExN_PVALB_1	Case	0	0.016246671916601	0.00655189639933906	0	0	0.23206116570654	0.149280850154213	0	0	0	0	0	0	0	0.0211992282194627	0	0	0.0295268186263447	0
Tha_Oligo_3	Case	0	0.297521280983988	0	0	0	0.0176493843894725	0	0	0	0.259837377822717	0	0	0	0	0.0448061478586388	0	0	0	0
Tha_Micro_2	Case	0.20557477110885	0	0	0	0	0.0345221958658082	0	0.0274503199730549	0	0	0	0	0	0	0	0	0	0	0.0512277908146161
Tha_OPC	Case	0	0	0	0.0550685848109735	0.284654710023466	0.0204944651530554	0	0.0311664982597957	0	0	0	0	0	0	0	0	0	0.0218385616489882	0
Tha_Astro_2	Case	0.0126483553747033	0	0.0238891237238853	0.441652726664436	0	0	0	0.137442460985742	0	0	0	0.0137295896582694	0	0	0	0	0	0	0
Tha_Astro_2	Case	0	0	0	0.42181331549013	0	0	0	0.087818569664309	0	0	0	0	0	0	0	0	0	0	0
Tha_ExN_CALB	Case	0.00222448287555099	0	0	0	0	0.190818084265221	0.28172046294317	0	0	0	0	0	0	0.0437383872166481	0.045144214119626	0	0	0.0411870909501241	0.00687227623198128
Tha_InN_1	Case	0	0	0.236258950415658	0	0	0.000232971873941001	0	0	0	0	0	0.161346604043051	0	0	0.0146687775194182	0	0	0.00941096817874065	0.000691418035534741
Tha_Astro_1	Case	0	0	0.00643661376474658	0.580528604884577	0	0	0	0.141899629504884	0	0	0	0.0073985188238932	0.0421136439825679	0	0	0	0	0	0
Tha_ExN_CALB	Case	0.00271956595456091	0	0	0	0	0.142381113746753	0.14692948972425	0	0	0	0	0	0	0	0.0257425089463876	0	0	0.0388324682163544	0.00840177673483067
Tha_InN_1	Case	0	0	0.287341966721746	0.0372699899631984	0	0.0163009714221168	0	0	0	0	0	0.200569796375094	0	0	0.00918550767657778	0	0	0.00838035056044539	0
Tha_InN_1	Case	0	0	0.268903149777761	0.00705921712947477	0	0.0145148537219022	0.00644333832106758	0	0	0	0	0.188526038369234	0	0	0.00347960883259946	0	0	0.00317460317460316	0.0315957090177673
Tha_Micro_2	Case	0.184713462190573	0	0	0	0	0.0375861289958206	0.0406449445750756	0.0298866060401931	0	0	0	0	0	0	0	0	0	0	0.0557743881997989
Tha_Micro_1	Case	0.320169548999661	0	0.0291216744162216	0	0	0.0510279001468429	0.0996579839374599	0.0405748287863478	0	0	0	0.0467763070716589	0	0	0.0225927208562147	0.0549774857003773	0	0.0206123523659069	0.0610333556821991
Tha_ExN_PVALB_1	Case	0	0.0157216784790191	0.0143975201424381	0	0	0.240419914153394	0.0396524872507406	0.00641068822274615	0	0	0	0	0	0	0.0511799337060308	0	0	0.0397728127585948	0
Tha_InN_1	Case	0	0	0.169881771253635	0.0722649715623954	0	0.000451824240370491	0	0	0	0	0	0.210530190373828	0	0	0	0	0	0	0
Tha_OPC	Case	0	0.0026343420707241	0.017593410956974	0	0.158250921890714	0.0193931435671524	0	0.0324463904793982	0	0	0	0	0	0	0.00231699071554614	0	0	0.0384337621304446	0.00588752933288639
Tha_Oligo_1	Case	0	0.464712941088236	0	0	0	0.0294815316841749	0	0	0	0.259753117627233	0	0.0184631693635066	0	0	0.0434703738518115	0	0	0	0
Tha_ExN_PVALB_1	Case	0	0	0	0	0	0.236692364170338	0.0671206522734907	0	0	0	0	0	0	0.03355629877369	0.0586338824848694	0	0	0.0250131648235914	0
Tha_Oligo_3	Case	0	0.254546818164773	0	0	0	0.0162515531458263	0	0	0	0.219403016514998	0	0.0169466570473652	0	0	0	0	0	0	0
Tha_OPC	Case	0	0.035202684966438	0	0	0.174844954743547	0.0188495425279567	0	0.0324912989783317	0	0	0	0	0	0	0	0	0	0.0200857594222523	0
Tha_Micro_2	Case	0.293821634452357	0	0.034014781795591	0	0	0.0535623517451711	0	0.0335354215785337	0	0	0	0.0390980432574095	0	0	0.0245056811622884	0	0	0.0223576318363048	0.049006872276232
Tha_Astro_3	Case	0	0	0	0.247708263633322	0	0	0	0.385539463343438	0	0	0	0	0	0	0	0	0	0	0
Tha_Micro_1	Case	0.492892505934215	0.0172591592605092	0.0342261332923439	0	0	0.0858677849316616	0.120652273490701	0.068507915122937	0	0	0	0.039340979696403	0	0	0.0440640511881792	0	0	0.0402016098698563	0.109579282601408
Tha_ExN_PVALB_2	Case	0	0.0169029137135785	0.0232102370979518	0	0	0.00696797695696372	0.0875652731547928	0.0110811721118221	0	0	0	0.00342319527672674	0	0	0.119485809462557	0	0	0.236560595802302	0.0555439155212873
Tha_Micro_2	Case	0.267778908104442	0.023184085198935	0.0188294969834377	0	0	0.0207556760420197	0.0377591840473936	0.033007746716066	0	0.0260469329288844	0	0.0216434282012398	0	0	0.0446329919688649	0	0	0.040720680057173	0.0518144485417366
Tha_OPC	Case	0	0.0135279559005512	0.0142502145537922	0	0.242876299027824	0.0188071840054219	0	0.0317503087459302	0	0	0	0	0	0	0	0	0	0.0308959602798465	0
Tha_ExN_PVALB_2	Case	0	0.0166591667604155	0.0154286592629597	0	0	0.0272224104823223	0.0879775246587474	0	0	0	0	0	0	0	0.239878625966787	0.0370573201898503	0	0.178672985781991	0
Tha_OPC	Case	0	0.0253684328945888	0.0216090893952785	0	0.252639959772042	0.0315994578109116	0	0.0578646008757158	0	0.024309066397034	0	0	0	0	0	0	0	0.0383434890543896	0.0483573583640631
Tha_ExIn	Case	0	0	0.0294675223199989	0	0	0.0193296057833503	0	0	0	0	0.362257849031396	0.0473210736318261	0	0	0.0150645624103299	0	0	0.041194613706462	0.121186724773718
Tha_InN_1	Case	0	0	0.193239313940232	0.0381063900970224	0	0.00804105952784362	0	0	0	0	0	0.155324725040121	0	0	0.0145863223338115	0	0	0.0266155119235688	0
Tha_Micro_2	Case	0.380406917599186	0	0.0176318385018381	0	0	0.0810389133627019	0.0282163251595566	0.0542606938363085	0	0	0	0.0202667883802765	0	0	0.0152377183001039	0	0	0.0139020537124802	0.0625419041233657
Tha_Astro_2	Case	0	0	0	0.290465038474406	0	0	0	0.178646008757157	0	0	0	0	0	0	0	0	0	0	0
Tha_Micro_1	Case	0.446829433706341	0	0.0301464089459325	0	0	0.0721859821529425	0.0415763276025285	0.0914673852026496	0	0	0	0.0479615424255363	0	0	0.0298157951153548	0	0	0.0272022869179267	0.0622485752598055
Tha_InN_2	Case	0	0	0.247563053196531	0	0	0.0139077148989043	0	0	0	0	0	0.139511771374726	0	0	0.00835271030195084	0	0	0.00762055217031521	0.0109788803218237
Tha_InN_2	Case	0	0	0.1295520629187	0	0	0.013117022478256	0	0	0	0	0	0.0877736715793813	0	0	0.0153201734857105	0	0	0.0139772812758595	0
Tha_OPC	Case	0	0	0.0147369634554049	0	0.351387026483406	0.020642719981927	0	0.044178735825755	0	0	0	0.0169392953370927	0	0	0.0189729382080839	0	0	0.0393064018656436	0
Tha_InN_2	Case	0	0	0.183171297185823	0.0618601538976247	0	0	0.0186734662717195	0	0	0	0	0.166735375962544	0	0	0	0	0	0.00920033100127882	0.0256243714381496
Tha_ExN_PVALB_1	Case	0.00207527975584942	0	0.000979902394036003	0	0	0.270042640912685	0.185604788224876	0	0	0	0	0	0	0	0.0501080162931447	0	0	0.0247423455954262	0.00320566543747902
Tha_InN_2	Case	0	0	0.236258950415658	0.051321512211442	0	0.013752400316277	0	0	0	0	0	0.158284132569679	0	0	0	0	0	0.0199052132701422	0.0250377137110291
Tha_Micro_1	Case	0.512906069854188	0	0.0379023684176818	0	0	0.0866302383372868	0.0940086114758604	0.0562142135399124	0	0	0	0.0435666013928356	0	0	0.0491185540658652	0	0	0.0477469344767923	0.0518563526651022
Tha_ExN_VGLUT1	Case	0	0.0118498518768515	0.0191689402964045	0	0	0.0267564667344403	0.0238189757840412	0	0	0	0	0.0270910938029123	0	0.52578966926793	0.0525404442685401	0	0	0.0593094109681788	0.0239691585652028
Tha_ExN_CALB	Case	0	0	0	0	0	0.128833446289393	0.249198399853422	0	0	0.00894211324570271	0	0	0	0	0.0315803360873366	0	0	0.0288121567742421	0
Tha_Micro_2	Case	0.270193285859613	0	0.0290256055540612	0	0	0.0159974020106178	0.034598589183742	0.0508813292915684	0.0632183908045977	0	0	0.0333632709551083	0	0	0.0373686901169215	0	0	0.0340931317234635	0.0474773717733825
Tha_ExN_PVALB_1	Case	0.0141132587317735	0.0217122285971425	0	0	0	0.2348780074551	0.120469050600055	0	0	0	0	0	0	0	0	0	0	0.0137741668547355	0.0436012403620516
Tha_Micro_1	Case	0.410186503899627	0	0.0359425636296097	0	0	0.0940288602733537	0.0739762420985128	0.0667115751656001	0	0	0	0.0554484017726998	0	0	0.0231369250812183	0	0	0.0211088542842097	0.123742876299028
Tha_InN_1	Case	0	0	0.18803878620195	0.0525593844095015	0	0.00831638992431949	0	0	0	0	0	0.119164004181451	0	0	0	0	0	0	0.0115864901106268
Tha_ExN_PVALB_2	Case	0	0	0.0150507884051287	0	0	0.039647577092511	0.131172321128653	0	0	0	0	0	0	0	0.153869621860519	0	0	0.0816670428044836	0
Tha_Micro_1	Case	0.426314004747372	0	0.0418219779938259	0	0	0.105493900372755	0.0736861391883226	0.0582463231166498	0	0	0	0.0658357749672404	0	0	0.0309619221952868	0	0	0.0282479500488979	0.0622066711364399
Tha_OPC	Case	0	0.0184778940263247	0	0	0.200846463291988	0.0191389924319439	0	0.0332322892107332	0	0	0	0	0	0	0.0162519170830654	0	0	0.0352215451741518	0
Tha_ExN_PVALB_1	Case	0.000420481519159077	0.0188716391045112	0	0	0	0.254108776685869	0.113582923626592	0	0	0	0	0	0	0	0.0187090816141428	0	0	0.0235687956067103	0.00129902782433788
Tha_InN_2	Case	0	0	0.259238622244425	0	0	0.0152067095899695	0	0	0	0	0	0.212157128344057	0	0	0	0	0	0.0182050703377717	0
Tha_ExN_CALB	Case	0	0	0	0	0	0.0714941262848752	0.292606956362415	0	0	0.00225396022918778	0	0	0	0	0.0396774353139069	0	0	0.0503422854133755	0.0530506201810258
Tha_OPC	Case	0	0.0469869126635917	0	0	0.166170801206839	0.0176917429120073	0	0.0327495228471988	0	0.000716211661611066	0.00227120908483636	0.000250298149266026	0	0	0	0	0	0.0185962536673437	0.000712370097217585
Tha_Astro_2	Case	0	0	0.0188166878018163	0.527835396453664	0	0	0	0.0553048164365106	0	0	0	0.0216287047806947	0	0	0	0	0	0	0
Tha_Astro_1	Case	0	0	0.0247793618465716	0.736667781866845	0	0	0	0.199247782642865	0	0	0	0.0203256820624568	0	0	0	0	0	0	0
Tha_Astro_3	Case	0	0.00393745078186525	0.00134496407024554	0.375175644028103	0	0.00444764486614702	0.00641280117262655	0.278803188503424	0	0.0216548702392989	0	0	0	0	0	0	0	0	0
Tha_InN_2	Case	0.000223804679552408	0	0.199118728304449	0.0454332552693208	0	0	0	0	0	0.00034757330637003	0	0.161795668369676	0	0	0.000272102112501837	0	0	0.0104641540660498	0.000691418035534741
Tha_InN_2	Case	0	0.00139685753928076	0.299228887266393	0.0489795918367347	0	0.0143101208629843	0	0	0	0	0	0.210206275121836	0	0	0.0167136661224624	0	0	0.0326487625065824	0
Tha_InN_1	Case	0	0	0.234580947623256	0	0	0.0106672879249972	0	0	0	0	0	0.282910525773348	0	0	0.0242005969755438	0	0	0.0377266230346799	0.00620181025812938
Tha_Micro_2	Case	0.328484231943032	0	0.0124569291267981	0	0	0.0481545803682367	0.0593947537178978	0.021836757606377	0	0	0	0.0143185264800718	0	0	0.0230049967842477	0	0	0.020988490182803	0.102162252765672
Tha_Oligo_2	Case	0	0.472615967300409	0	0	0	0.0228736021687563	0.0142303111735426	0	0	0.272866110549376	0	0	0	0	0.0600273751216214	0	0	0	0
Tha_OPC	Case	0	0.0505962425469682	0	0	0.239146832048274	0.0208827516096238	0	0.0324688447288649	0	0	0	0	0	0	0	0	0	0.0222523132475739	0
Tha_InN_1	Case	0	0	0.240665308893415	0.0456005352960857	0	0.00378402801310296	0	0	0	0	0	0.195666897333589	0	0	0	0	0	0.0138870081998044	0.0344032852832719
Tha_ExN_PVALB_1	Case	0	0	0	0	0	0.21868293233932	0.078877454423306	0	0	0	0	0	0	0.0662950575994055	0.0208611619584755	0	0	0	0
Tha_Oligo_1	Case	0	0.513143585705179	0	0	0	0.035531740652886	0	0.0253283933984506	0	0.315586029659589	0	0	0	0	0.0581721334454723	0	0	0	0
Tha_ExN_CALB	Case	0.0119362495761275	0	0.000256183632427742	0	0	0.173493448548515	0.142623751794058	0	0	0	0	0.000294468410901194	0	0.0560758082497212	0.0377809660449546	0	0	0.0485142556232604	0.0368756285618504
Tha_InN_2	Case	0	0.00332808339895752	0.331572070860393	0.0118768819003011	0	0.0102790014684288	0	0	0	0	0	0.246779251755768	0	0	0.011428288725078	0	0	0.0104265402843602	0
Tha_ExIn	Case	0	0.0208309896126299	0.0177727394996734	0	0	0.0270459166384277	0.0417442819189544	0.00794880431121592	0	0	0	0.0714012279332734	0	0	0.0616847243523145	0	0	0.0784548258481907	0.182639121689574
Tha_Astro_3	Case	0	0	0	0.501204416192707	0	0	0	0.327326821600988	0	0	0	0	0	0	0	0	0	0	0
Tha_Micro_2	Case	0.237809426924381	0	0.0145768486851375	0	0	0.0570428103467751	0	0.0255529358931178	0	0	0	0.0167552525802794	0	0	0.0187668002440673	0	0	0.017121793425111	0.0608028830036875
Tha_Micro_1	Case	0.274045439131909	0	0	0	0	0.0494888738280809	0.0433932879347727	0.0895026383743124	0	0	0	0.0153418042079536	0	0	0.0343673213608404	0.0634051356942923	0	0.0156774242082299	0
Tha_InN_1	Case	0	0	0.265419052376744	0	0	0	0	0	0	0	0	0.196646004799835	0	0	0	0	0	0.00292635221545179	0
Tha_Astro_2	Case	0	0	0	0.198427567748411	0	0	0	0.150252610306501	0	0	0	0	0	0	0	0	0	0	0
Tha_ExN_CALB	Case	0	0.0237090786365171	0.0172603722348179	0	0	0.186589291765503	0.235181848718967	0	0	0	0	0.0198398091844697	0	0.0532144184318097	0.0460429756427382	0	0	0.0360189573459716	0.0161121354341267
Tha_ExN_PVALB_1	Case	0.0119498134961004	0.00654366820414742	0	0	0	0.287437874166949	0.118652090267811	0	0	0	0	0	0	0	0.0494071472154883	0	0	0.0348454073572557	0.0369175326852162
Tha_ExN_PVALB_1	Case	0.00647677178704642	0	0.0124569291267981	0	0	0.186857562408223	0.11920175893975	0	0	0	0	0	0	0.0589371980676329	0.0157489404508649	0	0	0.0119310915519446	0.0200092189071405
Tha_ExN_PVALB_2	Case	0	0	0.0180993736310188	0	0	0.0284225686208065	0.0856414328030048	0	0	0	0	0	0.00293328863560172	0	0.195501245073303	0	0.00312779267202856	0.118287820657489	0
Tha_Astro_2	Case	0	0	0.0248370031638678	0.415557042489127	0	0.0136888625324749	0	0.128674076568991	0	0.0204225648803505	0	0.0142743562184366	0	0	0	0	0	0	0
Tha_ExN_PVALB_1	Case	0	0.0185528930888363	0.0182018470839898	0	0	0.29290212357393	0.161556783827526	0	0	0	0	0	0	0	0.0553769026534079	0	0	0.0396073121191605	0
Tha_ExN_PVALB_1	Case	0	0.0126560917988525	0	0	0	0.189307296961482	0.112895837786667	0	0	0	0	0	0	0	0.0202757301406685	0	0	0.026796058075679	0
Tha_Micro_2	Case	0.297538148524924	0	0	0	0	0.0737603072404834	0.113949369407885	0.0580554619961827	0	0	0	0	0	0	0	0	0	0	0.120641971169963
Tha_Micro_1	Case	0.500352661919295	0	0.0190792760250548	0	0	0.0609115554049475	0.128775154976028	0.0508139665431683	0	0	0	0.0219305349018684	0	0	0.0239120038259206	0.0602409638554217	0.000290437890974049	0.0218159933799744	0.0575553134428428
Tha_Micro_1	Case	0.46018989487962	0.00885926425919681	0.0228579846033637	0	0	0.0557861741782446	0.0576541362567563	0.0661277646794656	0	0.00331774519716888	0	0.0239550052268143	0	0	0.00519467669321727	0	0	0.00473933649289104	0.0659151860543078
Tha_ExN_PVALB_1	Case	0.00228552051542896	0.0227153410582368	0.0169529518759046	0	0	0.285376426070259	0.14382996915748	0	0	0	0	0	0	0	0.0301868434505846	0	0	0.0203189648687279	0
Tha_ExN_PVALB_2	Case	0	0.00790302621217231	0.00539907005341433	0	0	0.042760928498814	0.0898555592878737	0	0	0	0	0	0	0	0.277577136826135	0	0	0.199826976604228	0
Tha_InN_1	Case	0	0	0.204575439675159	0.0540649046503847	0	0	0	0	0	0	0	0.126672948659433	0	0	0	0	0	0.0121567742420823	0.0465135769359705
Tha_InN_2	Case	0	0	0.315368456109339	0	0	0.0157644301366768	0.00964973890738086	0	0	0	0	0.235427494515526	0	0	0.00521116773033858	0	0	0.00475438200556688	0
Tha_OPC	Case	0	0	0.017049020738065	0.0445299431247909	0.166506034193765	0.0093965322489552	0	0.0320197597395308	0	0	0.0889111556446226	0.0195968727454763	0	0	0.0109747852042414	0	0	0.0300383660573234	0
Tha_Micro_2	Case	0.158480840963038	0	0.032637794771292	0	0	0.0359765051395007	0.0778086542278682	0.0286067138205905	0	0	0	0.0375152755488155	0	0	0.0210095812925675	0	0	0.0191679831490258	0
Tha_Micro_1	Case	0.427989148864022	0	0.033515223712357	0	0	0.0638695922286231	0.0797019574312151	0.0131020545638262	0.101188483428189	0	0	0.0385238298561522	0	0	0.0299064958195221	0	0	0.0272850372376439	0.0849187060006704
Tha_Micro_2	Case	0.387541539504917	0.0207091161360483	0	0	0	0.107124703490342	0.0337282804531713	0.0662400359267992	0	0	0	0.0209735125664394	0	0	0	0	0	0	0.0596924237344955
Tha_OPC	Case	0	0.0328308396145048	0	0	0.392515923566879	0.0193225460295945	0	0.0327832042213989	0	0	0	0	0	0	0	0	0	0.020589784096893	0
Tha_InN_2	Case	0	0	0.248209916868411	0	0	0.00919179939003723	0	0	0	0	0	0.200547711244276	0	0	0.0170764689391316	0	0	0.0155796283758369	0.0161121354341267
Tha_ExN_CALB	Case	0	0	0.0120214169516709	0	0	0.151121088896419	0.171053836992702	0	0	0	0	0.00934201033584126	0	0.0321441843180974	0.0274081036956414	0	0	0.0469495223049725	0
Tha_InN_1	Case	0	0	0.214131089164713	0.0229842756774841	0	0.00485005083022705	0.0330259260390264	0	0	0	0	0.193973703970907	0	0	0.0196243341743763	0	0	0.036936733619198	0
Tha_OPC	Case	0	0.00594367570405374	0.00406051057397938	0	0.164892725444184	0.0206144809669039	0	0.0324014819804648	0	0	0	0	0	0	0.0052276587674599	0	0	0.0444293989317686	0.0132836071069393
Tha_InN_1	Case	0	0	0.239205062188577	0.0360321177651388	0	0.0148184231334011	0	0	0	0	0	0.174045554263166	0	0	0	0	0	0.00342285413375465	0
Tha_ExN_CALB	Case	0	0	0	0	0	0.0995778267254038	0.139203591168657	0	0	0	0	0	0	0	0	0	0	0	0
Tha_InN_1	Case	0	0	0.211774199746378	0.0298093007694882	0	0	0.0416068647509695	0	0	0	0	0.227984805429998	0	0	0.00734675703755006	0	0	0.0134055517941774	0
Tha_ExN_PVALB_1	Case	0.013360461173279	0.00398432519593506	0.0126170438970654	0	0	0.270720377273241	0.219363605826488	0	0	0	0	0	0	0	0.0228813140058378	0	0	0.0208756488377342	0.0412755615152531
Tha_Astro_3	Case	0	0	0.0170874482829292	0.628839076614252	0	0	0	0.294902885371056	0	0	0	0.0196410430071114	0	0	0	0	0	0	0
Tha_Oligo_1	Case	0	0.501640604492444	0	0	0	0.0283872698520276	0	0	0	0.342570357263229	0	0	0	0	0.0427365226999126	0	0	0	0
Tha_ExN_VGLUT1	Case	0.00619192946761615	0	0.0108237584700713	0	0	0.0328207952106631	0.0692582526643662	0	0	0.00119017526120657	0	0.0532546121114857	0	0.366146413972501	0.0329326011312852	0	0	0.0937561122395245	0.0816501843781428
Tha_Oligo_3	Case	0	0.317124160947988	0	0	0	0.0206568394894386	0	0	0	0.143600438153016	0	0	0	0	0.0767163046884018	0	0	0.0162867674716016	0
Tha_InN_2	Case	0	0.0189935125810927	0.186431233908466	0.0404817664770827	0	0.00898000677736366	0.00971081320426304	0	0	0	0	0.116499065062795	0	0	0	0	0	0.0162416309335741	0
Tha_InN_1	Case	0	0	0.290672353943307	0	0	0.012347509318875	0.0328579717226005	0	0	0	0	0.296816796478158	0	0	0.0177443559425452	0	0	0.0161889716392086	0
Tha_ExN_PVALB_2	Case	0	0.0023437207034912	0	0	0.00523801542071745	0.0267988252569751	0.0814731120407977	0	0	0.0193798449612403	0	0.0105787776616264	0	0	0.202864493147974	0	0	0.119679530580004	0
Tha_ExN_VGLUT1	Case	0	0	0.00359297544479886	0	0	0.0395416807861741	0.030323388401991	0	0	0	0	0.0524521856917799	0.0220834730137446	0.570940170940171	0.0323801513877208	0	0	0.0582261340555179	0.0117541066040898
Tha_ExN_PVALB_2	Case	0	0.019190385120186	0	0	0	0.0475474415452389	0.0849238098146395	0	0	0	0	0.0157319748523977	0	0	0.289434192516367	0	0	0.162213194914617	0
Tha_Oligo_2	Case	0	0.441772602842464	0	0	0	0.0178823562634135	0	0.0284383069495903	0	0.294668436130772	0	0.0186472121203198	0	0	0.0370553604116163	0	0	0.0112690889942075	0
Tha_InN_2	Case	0	0.0105186185172685	0.238103472569138	0.0375376380060221	0	0.012545182424037	0.0171313402754451	0	0	0	0	0.183733564981817	0	0	0.00925147182506303	0	0	0.0244564808545851	0
Tha_ExN_PVALB_1	Case	0.017822990844354	0.0144935688303897	0.0179712818148049	0	0	0.269386083813397	0.149647295935506	0	0	0	0	0	0	0	0.0221639538910602	0	0	0.0109079966899872	0.0370851491786792
Tha_Astro_3	Case	0.00507290606985422	0.00701241234484573	0.0149291011797257	0.396520575443292	0	0	0	0.230784776018862	0	0	0	0.0398268525743901	0	0	0	0	0	0	0
Tha_ExN_PVALB_1	Case	0	0	0.00395163253019759	0	0	0.187267028126059	0.145127797966226	0	0	0	0	0	0	0.0770345596432553	0.0216362407031778	0	0	0.0154667870307681	0
Tha_Micro_2	Case	0.349671074940658	0	0.0136033508819121	0	0	0.0501948492036598	0.0648609032888509	0.0476928258672954	0	0	0	0.0156362726188548	0	0	0.0175134814228467	0	0	0.0159783344617468	0.044502179014415
Tha_Micro_2	Case	0.203560528992879	0	0.017113066646172	0	0	0.0377273240709364	0	0.0299988772875267	0	0	0	0.0196704898482015	0	0	0.0465624433120599	0	0	0.0424810050402468	0.0559839088166275
Tha_Astro_2	Case	0	0	0	0.25717631314821	0	0	0	0.0647131469630627	0	0	0	0	0	0	0	0	0	0	0
Tha_InN_2	Case	0	0.022902838714516	0.284639229399634	0	0	0.00475121427764602	0	0	0	0	0	0.216206068993949	0	0	0	0	0	0.0177386594448206	0
Tha_ExN_PVALB_2	Case	0	0.0278340270746615	0.0114642175511407	0	0	0.0203956286004744	0.0744495678993495	0	0	0.0137028142905291	0	0.00599979387211236	0	0	0.156607134022659	0	0	0.214360941849093	0.0881662755615152
Tha_OPC	Case	0	0.0398057524280947	0	0	0.309566711364398	0.0178611770021462	0	0.0496800269450993	0	0	0	0	0	0	0	0	0	0.0414052508839239	0.031155715722427
Tha_Astro_2	Case	0	0	0.0172923951888714	0.544463031114085	0	0	0	0.188727966767711	0	0	0	0.0198766177358324	0.0348432785786121	0	0.0137122973663814	0	0	0	0
Tha_ExN_CALB	Case	0	0	0.000653268262690743	0	0	0.118420309499605	0.267429077472746	0	0	0	0	0.000750894447798078	0	0	0.0329161100941638	0	0	0.0630331753554503	0.0462621521957761
Tha_InN_1	Case	0	0	0.239320344823169	0.00756105720976918	0	0.0213698746187733	0.0206431123461691	0	0	0	0	0.304664379628675	0	0	0.0111479410940154	0	0	0.0101707665688708	0
Tha_Astro_1	Case	0	0	0.0159986678451114	0.674171963867514	0	0	0	0.188065566408443	0	0	0	0.0183895522607812	0.02168538384177	0	0	0	0	0.00778605280974953	0
Tha_Oligo_3	Case	0	0.259271759103011	0	0	0	0	0	0	0	0.117943208628244	0	0	0	0	0.0216857138145418	0	0	0	0
Tha_OPC	Case	0	0.0252653091836352	0.00283723372913702	0	0.192423734495474	0.0219346549192364	0	0.0333445604580667	0	0	0	0	0	0	0.0222216725209848	0	0	0.0403144512149252	0
Tha_InN_1	Case	0	0	0.225198222085591	0.0527266644362663	0	0.00885293120975938	0.0302317769566678	0	0	0	0	0.312246941209382	0	0	0.0163261267501114	0	0	0.0154291732490784	0
Tha_ExN_CALB	Case	0.00901322482197353	0	0.00397725089344036	0	0	0.168989325652321	0.192842092405411	0	0	0	0	0.00457162207924144	0	0	0.032132785830901	0	0	0.0378244188670729	0.0278452899765337
Tha_Astro_3	Case	0.00568328246863348	0.015712303596205	0.0107340941987216	0.455269320843091	0	0.00591607364735114	0	0.272942629392613	0	0	0	0.0123382264167612	0	0	0	0	0	0	0
Tha_Tcell	Case	0.0787453374025093	0	0	0	0	0.0375720094883091	0.0856567013772254	0	0.555016181229773	0	0.196993987975952	0	0	0	0.0135803690694107	0	0	0	0.122171471672813
Tha_ExN_CALB	Case	0	0.00665616679791503	0	0	0	0.168212752739184	0.22960881912847	0	0	0	0	0	0	0	0.0228730684872772	0	0	0.0467313623711728	0
Tha_InN_1	Case	0	0.00825927175910302	0.32147203115193	0.0618936099029775	0	0.014218344064159	0	0	0	0	0	0.232387108172971	0	0	0.00726430185194349	0	0	0.0227412924095388	0.0184587663426081
Tha_Micro_1	Case	0.479131909121736	0.00659991750103128	0.0219677464806773	0	0	0.0466155540494747	0.0880538675298501	0.052475581003705	0	0	0	0.0252506662347797	0	0	0.0192697768762677	0	0	0.0175806815617242	0.116996312437144
Tha_InN_2	Case	0	0	0.162740652499712	0.0287052525928404	0	0.0154467412176663	0	0	0	0	0	0.142449093773465	0	0	0	0	0	0.0064545249379373	0.0179768689239022
Tha_InN_2	Case	0	0.00893426332170844	0.211120931483687	0	0	0	0	0	0	0	0	0.178838027650584	0	0	0	0	0	0.0215075603701196	0.0199673147837747
Tha_Micro_1	Case	0.374560868090878	0.0254809314883564	0.0356415478615071	0	0	0.0493759177679882	0.011665190704492	0.0333333333333333	0.0213145854257337	0	0.0510354041416166	0.0409679176666323	0	0.0567818654775176	0.028710895628226	0	0	0.0261942375686451	0.0160073751257124
Tha_Oligo_1	Case	0	0.375529680878989	0	0	0	0.0272435897435898	0	0.0119119793420905	0	0.271623272665993	0	0	0	0	0.0281666914032224	0	0	0	0
Tha_Micro_1	Case	0.547636486944727	0	0.0196556891980172	0	0	0.0471873941036937	0.0880538675298501	0.00873470304255075	0	0	0	0.0283204994184248	0	0	0.0411368920991441	0	0	0.0375310313698939	0.115969661414683
Tha_Micro_2	Case	0.221553068836894	0	0.0317283428761737	0	0	0.0349740201061787	0.0378202583442758	0.0278095879645223	0	0	0	0.0364699126901161	0	0	0.0204241494747605	0	0	0.0186338674490333	0.0518982567884679
Tha_Astro_1	Case	0	0	0.0321446412788687	0.65118768819003	0	0	0	0.142382395868418	0	0	0	0.02112074677189	0	0	0.0177278649054239	0	0	0	0
Tha_ExN_PVALB_1	Case	0.00256358087487285	0.00924363445456933	0.0100231846187347	0	0	0.214807127527392	0.114773872415794	0	0	0	0	0.00278272648301658	0	0	0.0514602813370932	0	0	0.0457834950725946	0.0079198793161247
Tha_InN_1	Case	0	0	0.189025093186796	0	0	0.0105543318649045	0	0	0	0	0	0.208822273590601	0	0	8.24551856071221e-06	0	0	7.52275633797428e-06	0
Tha_InN_2	Case	0	0.00241871976600294	0.248908017266777	0.00863164938106387	0	0.011309725516774	0	0	0	0	0	0.177247898231717	0	0	0.0160127970448062	0	0	0.0146091928082449	0.00540563191418031
Tha_Micro_2	Case	0.335035605289929	0	0.0188615199374912	0	0	0.0576923076923077	0.0311936971325618	0.0544627820815089	0	0	0	0.0367202108393822	0	0	0.0411286465805835	0	0	0.037523508613556	0.0428050620181026
Tha_InN_1	Case	0	0	0.164271349703467	0.0255269320843091	0	0.00538659211566705	0	0	0	0	0	0.193973703970907	0	0	0	0	0	0.0214398555630783	0.0159864230640295
Tha_Micro_2	Case	0.217958630044083	0	0.0325865580448065	0	0	0.0207203772732407	0	0	0	0	0	0.0374563818666352	0	0	0.0209765992183248	0	0	0.0191378921236741	0
Tha_InN_1	Case	0	0	0.242426571366355	0.0615255938440951	0	0.0137312210550096	0	0	0	0	0	0.209462742384311	0	0	0.0127063441019806	0	0	0.0201308959602798	0
Tha_ExN_PVALB_2	Case	0	0	0.0163381111580782	0	0	0.0278154297978086	0.099322075304608	0	0	0.00221183013144588	0	0.0165491246926486	0	0	0.302404393212289	0	0	0.210592040923794	0
Tha_InN_1	Case	0	0	0.183094442096094	0	0	0.00657263074663961	0	0	0	0	0	0.185389949793136	0	0.0552211073950204	0	0	0	0.0218460844053261	0.0240948709353001
Tha_OPC	Case	0	0.019724753440582	0.00812102114795887	0	0.167155548105934	0.019739071501186	0	0.0330751094644661	0	0	0	0	0	0	0	0	0	0.039562175581133	0.0516049279249078
Tha_Oligo_1	Case	0	0.401169985375183	0	0	0	0.0067279453292669	0	0	0	0.173133636670037	0	0	0	0	0.0308135028611949	0	0	0	0
Tha_Micro_1	Case	0.460013563919973	0.0212341095736304	0.0333102768064149	0	0	0.0469544222297527	0.0443399395364461	0.0553721791849108	0	0	0	0.0382882551274312	0	0	0.0475519055393394	0	0	0.0433837358007975	0.122360040227958
Tha_Micro_1	Case	0.320155985079688	0	0.0265534335011336	0.0432251589160254	0	0.0182424037049588	0.0197269978929367	0.0756259122038846	0	0	0	0.0305216507899115	0	0	0.0235327099721302	0	0	0.02146994658843	0
Tha_Micro_1	Case	0.347697524584605	0	0.0206355915920532	0	0	0.0382073873263301	0.0854429413381378	0	0	0	0	0.0237194304980933	0	0	0.013283530401227	0	0	0.0121191604603927	0.117247737177338
Tha_InN_2	Case	0	0	0.28691926372824	0.0439277350284376	0	0.00926945668135093	0	0	0	0	0	0.263298929607326	0	0	0.0108263658701496	0	0	0.0326788535319341	0.0428050620181026
Tha_ExIn	Case	0	0	0.0516594294790506	0	0	0.0201202982039986	0	0	0	0	0.543019372077488	0.0725791015768783	0	0	0.0208364254027936	0	0	0.0421123899796886	0.207739691585652
Tha_Micro_2	Case	0.27853509664293	0	0.0191305127515403	0	0	0.0105049135886141	0	0	0	0.0156723963599595	0	0.0219894285840486	0	0	0.0368986955589637	0	0	0.0336643346122019	0.03117666778411
Tha_InN_1	Case	0	0	0.328536294816124	0.03502843760455	0	0.0167245566474641	0	0	0	0	0	0.227741868991004	0	0	0	0	0	0.0105920409237945	0
Tha_Oligo_2	Case	0	0.393163835452057	0	0	0	0.0335055913249745	0.011069716309891	0	0	0.282271654870239	0	0.0159454644503011	0	0	0.0533814871617276	0	0	0.0054539983449936	0
Tha_Astro_2	Case	0	0	0.0184452215347961	0.487989294078287	0	0	0	0.0930953182889862	0	0	0	0.0212017255848879	0	0	0	0	0	0	0
Tha_Astro_1	Case	0	0.0134810814864814	0.0279688480702968	0.678119772499164	0	0	0	0.114584035028629	0	0	0	0.0427347281320396	0	0	0	0	0	0	0
Tha_Micro_2	Case	0.205629026788742	0	0	0	0	0	0.0380034812349223	0.060963287302122	0	0	0	0	0	0	0	0	0	0	0.0521496815286624
Tha_InN_2	Case	0	0.00545618179772756	0.231096850222239	0	0	0.00410877668586918	0	0	0	0.0170310920121335	0	0.180855136265257	0	0	0.0266660070251818	0	0	0.0429925524712255	0.0121940998994301
Tha_ExN_PVALB_1	Case	0	0.0179997750028125	0.00778157783499211	0	0	0.280978199480402	0.104101139035637	0	0	0	0	0	0	0	0.0382674516400336	0	0	0.0329346272474235	0
Tha_ExN_PVALB_2	Case	0	0	0.0108365676516927	0	0	0.0519174291200722	0.108101505481418	0	0	0.0205173576002696	0	0	0	0	0.190628143603951	0	0	0.130963665086888	0
Tha_ExN_PVALB_2	Case	0	0.0171466606667416	0.0221534796141875	0	0	0.00626200158138479	0.0756863224112132	0	0	0	0	0	0	0	0.182737182341397	0.00611537057320188	0	0.264673136237117	0.101722259470332
Tha_InN_1	Case	0	0	0.241779707694475	0	0	0.0166398396023947	0	0	0	0	0	0.133983126960055	0	0	0	0	0	0.00410742496050553	0
Tha_OPC	Case	0	0.0181685228934638	0.0108173538792606	0	0.319665605095541	0.0198802665763018	0	0.0333445604580667	0	0	0	0	0	0.0720178372352286	0	0	0	0.0211840818475889	0
Tha_Micro_1	Case	0.524665988470668	0.0234278321520981	0.0297493243156695	0	0	0.060862137128657	0.0837328610254374	0.0288200291905243	0	0	0	0.0341951442159042	0.000712370097217585	0	0.0364369465195666	0	0	0.0332430602572783	0.119091518605431
Tha_InN_2	Case	0	0	0.283883487683972	0.0181331549013047	0	0.0160679995481757	0	0	0	0	0	0.201475286738615	0	0	0.00847639308036086	0	0	0.0264349657714587	0
Tha_Micro_2	Case	0.342021024075958	0	0.0119957985884281	0	0	0.0943747882073873	0	0.0535870663523071	0	0	0	0.0275769666808993	0	0	0.0154438562641205	0	0	0.0140901226209283	0.0623533355682199
Tha_ExN_PVALB_2	Case	0	0	0.0284620015627202	0	0	0.0400076245340563	0.080068403212508	0.00895924553721794	0	0	0	0	0	0	0.188772901927802	0	0	0.134243586850222	0
Tha_ExN_PVALB_1	Case	0.00564937266870125	0.0124498443769453	0	0	0	0.246604258443465	0.156136439979235	0	0	0	0	0	0	0	0.0346724055475849	0	0	0.0316331904009629	0.0174530673818304
Tha_ExN_CALB	Case	0.00440827399118349	0	0	0	0	0.071698859143793	0.220890463248542	0	0	0	0	0	0	0.107395020438499	0.0209683536997641	0	0	0.0191303693673361	0.0136188400938653
Tha_OPC	Case	0.00886402170227196	0.024505943675704	0	0	0.198478880321824	0.020409748107986	0	0.0549230941955765	0	0	0	0.00962175532619736	0	0	0.0174392717558007	0	0	0.0535695478823441	0
Tha_Micro_2	Case	0.221600542556799	0	0	0	0	0.0360047441545239	0.0389348642623751	0.0331087908386662	0	0	0	0	0	0	0.0243160342353931	0	0	0.0221846084405326	0
Tha_ExIn	Case	0	0	0.0361731288987946	0	0	0	0.0137569853727059	0	0	0.00948980451634651	0	0.0262150502804812	0	0	0.036791503817675	0	0	0.0651771609117581	0.0188778075762656
Tha_Micro_2	Case	0.225445913869108	0	0.0145704440943268	0	0	0.0530964079972891	0.0694720127034537	0.0255417087683845	0	0	0	0.0167478908700069	0	0	0	0	0	0	0.0476659403285283
Tha_Oligo_3	Case	0	0.248153148085649	0	0	0	0.0181365073986219	0	0	0	0.116447590158409	0	0	0	0	0.0242170880126651	0	0	0	0
Tha_Astro_1	Case	0	0.0176435294558818	0.0361603197171733	0.415623954499833	0	0	0	0.108285618053217	0	0	0	0.0277094774658049	0	0	0	0.0572593403918705	0	0	0
Tha_Oligo_1	Case	0.00642251610715494	0.516424794690066	0.00606514749772635	0	0	0.0438551903309613	0.0289186795737014	0	0	0.288865015166835	0	0.00697153962808639	0	0	0.0612147297943567	0	0	0.0142481005040247	0.039683204827355
Tha_InN_2	Case	0	0	0.198657597766079	0	0	0.0264246583079182	0.0333618346718784	0	0	0	0	0.143310413875351	0	0	0	0	0	0	0
Tha_Oligo_2	Case	0	0.496006299921251	0	0	0	0.0201061786964871	0.0382477784224509	0.0444145054451555	0	0.541276963262555	0	0	0	0	0.0619650719833771	0	0	0.00780862107876323	0
Tha_InN_1	Case	0	0	0.200092226107674	0.0507862161257946	0	0.0128063933130013	0.0231776956667786	0	0	0	0	0.228787231849703	0	0	0.0125166971750853	0	0	0.0114195441209659	0
Tha_Oligo_2	Case	0	0.366070424119698	0	0	0	0.0387933468880606	0	0.0305939148983945	0	0.401310246039771	0	0.0120437580058599	0	0	0.0618001616121638	0	0	0	0
Tha_InN_1	Case	0	0.00431244609442383	0.374969578193649	0.0508196721311476	0	0.0173811137467526	0.00702354414144812	0	0	0	0	0.274724303950294	0	0	0.00758587707580927	0	0	0.00692093583088849	0
Tha_Micro_1	Case	0.466361478467277	0.0144935688303897	0.0282378408843459	0	0	0.0504913588614029	0.0635172687574435	0.0520714045133042	0	0	0	0.032457780591587	0	0	0.0343013572123551	0.0470366313739807	0	0.0312946663657564	0
Tha_ExN_CALB	Case	0	0	0.0170618299196864	0	0	0.0580876539026319	0.0615781598314349	0	0	0.00234875294910686	0	0.0196115961660213	0	0	0.0124095054337967	0	0	0.0744151056947265	0.102099396580624
Tha_Micro_1	Case	0.410783316378433	0	0.0300247217205293	0	0	0.092009770699198	0.139768528414817	0.0371056472437409	0	0	0	0.0345116977576231	0	0	0.0465789343491813	0	0	0.0424960505529226	0.106331713040563
Tha_ExN_CALB	Case	0	0	0	0	0	0.138385293120976	0.167282499160228	0	0	0	0	0	0	0	0.018849255429674	0	0	0.0325283984051756	0
[truncated: 29,397 more rows]
