# Supplementary material for: Disturbances of paraventricular thalamic nucleus neurons in bipolar disorder revealed by single-nucleus analysis
Source: Nat Commun. 2026 Jan 7;17:1338. doi: 10.1038/s41467-025-68094-5 (PMC12873406; doi:10.1038/s41467-025-68094-5)
Supplement: Supplementary file 6 — Source Data [file 41467_2025_68094_MOESM6_ESM.zip › SourceData/Figure5c.txt]

MP	case	control	Estimate	Std.Error	df	t.value	p.value
MP1	0.0502515642335258	0.050614173237203	-0.00857508427181622	0.0070113563112934	36.5164112317434	-1.22302788377822	0.229153670060328
MP2	0.0974257557748032	0.0645572123061474	0.0348250826288339	0.0158360898654796	36.9986027435441	2.19909604736126	0.0341997183595159
MP3	0.0413800983120772	0.0420632612490287	-0.0057616238756903	0.00395592551046501	37.2717099760083	-1.45645408652122	0.153640336069833
MP4	0.0948869972765724	0.0875087862183915	0.0177174732887045	0.0141955310134582	36.9009156100422	1.24810218595608	0.21985535063858
MP5	0.0193630201867698	0.0168009545510849	0.00244951408336603	0.00188303176468941	36.1072595632744	1.30083524309005	0.201555770155988
MP6	0.0371093985281675	0.0472549620599632	-0.0114908313858994	0.00486544672839325	36.7742535732355	-2.36172175493001	0.0235989560313161
MP7	0.0318927587670371	0.0473898633511037	-0.0163569459305141	0.00463461719296879	36.8704580617547	-3.52929815979825	0.00113694526304069
MP8	0.0575969740825889	0.0489202327722541	0.0147889976930292	0.00694594025524775	37.0519196986235	2.12915705427439	0.0399513321210754
MP9	0.00527023304828061	0.00581658682337026	-0.000238844722262138	0.00105483872059408	36.0228640458992	-0.226427716009156	0.822148729468136
MP10	0.0736133273492415	0.0497908741835449	0.0268796755575328	0.012352990196226	37.0533002757195	2.17596510080166	0.0360080803384709
MP11	0.00654313057429482	0.00811582855204339	-0.00119605954666596	0.00164951133780433	38.6409106199371	-0.725099318358149	0.472759573083917
MP12	0.0386270943168619	0.0406538843317195	-0.00664496624987239	0.00321447316639373	37.5069587325919	-2.06720227729488	0.0456671862220743
MP13	0.0065083936992044	0.00569264084482327	0.000353774224650493	0.00161160150674958	36.257422462972	0.219517184098455	0.82747838221009
MP14	0.00838303069425027	0.00749320370902365	0.00161165172448905	0.00212024385324675	38.4175040955859	0.760125644048498	0.451819353062428
MP15	0.0329307591043618	0.0326501874197651	-0.00327968664072568	0.00344778861425828	36.9925084737686	-0.951243538296573	0.347654877209361
MP16	0.00936160738922747	0.00678311043744861	0.00242669455864732	0.00272192461821781	36.2552825461839	0.891536283703626	0.378520445227678
MP17	0.00650233973940121	0.00541944571402211	0.00109541133489717	0.00163747635462488	35.9890771987526	0.668963146736924	0.507787777388387
MP18	0.0292088440501498	0.0348969235004093	-0.00821019909693162	0.003746981599044	37.2341546560623	-2.19115009772836	0.0347736043834233
MP19	0.0286635357622292	0.0347917881377561	-0.00648536788053243	0.00331675797752284	37.187980996965	-1.95533346855055	0.0580897454475923
