# Supplementary material for: Disturbances of paraventricular thalamic nucleus neurons in bipolar disorder revealed by single-nucleus analysis
Source: Nat Commun. 2026 Jan 7;17:1338. doi: 10.1038/s41467-025-68094-5 (PMC12873406; doi:10.1038/s41467-025-68094-5)
Supplement: Supplementary file 6 — Source Data [file 41467_2025_68094_MOESM6_ESM.zip › SourceData/Figure5e_left.txt]

source_target	source	target	interaction	aggregate_rank	mean_rank	specificity	natmi.rank	connectome.weight_sc	connectome.rank	logfc.logfc_comb	logfc.rank	magnitude	sca.rank	cellphonedb.pvalue	cellphonedb.rank
Tha_Micro_1_Tha_ExN_PVALB_1	Tha_Micro_1	Tha_ExN_PVALB_1	C3 -> GRM7	3.04732244182089e-06	9316.5	0.0770129196170567	1468	1.9236440250744	2276	2.46561594493252	240	0.958478964711894	1105	0	41493.5
Tha_Micro_2_Tha_ExN_PVALB_1	Tha_Micro_2	Tha_ExN_PVALB_1	C3 -> GRM7	8.58470522214559e-06	9597.1	0.0678402339800149	1830	1.76761350159623	2952	2.44462803433538	253	0.955880817226069	1457	0	41493.5
Tha_Micro_1_Tha_ExN_CALB	Tha_Micro_1	Tha_ExN_CALB	C3 -> GRM7	9.59890513311158e-06	9735.7	0.0659913178115009	1917	1.75324876682408	3036	2.1152812710897	701	0.955294470303275	1531	0	41493.5
Tha_Tcell_Tha_ExN_PVALB_1	Tha_Tcell	Tha_ExN_PVALB_1	CCL5 -> GRM7	2.15413475391747e-05	9670.7	0.149975438039889	391	5.53558083418956	49	2.0041619106184	920	0.93206383737558	5500	0	41493.5
Tha_Micro_2_Tha_ExN_CALB	Tha_Micro_2	Tha_ExN_CALB	C3 -> GRM7	2.62785835961989e-05	10078.7	0.0581313689085256	2365	1.59721824334591	3911	2.09429336049256	739	0.952506929267835	1885	0	41493.5
Tha_Micro_1_Tha_ExN_PVALB_2	Tha_Micro_1	Tha_ExN_PVALB_2	C3 -> GRM7	3.19134015700403e-05	10407.3	0.053879803934328	2686	1.56600333995129	4107	1.78971532275961	1613	0.950759219970101	2137	0	41493.5
Tha_Micro_1_Tha_ExN_PVALB_1	Tha_Micro_1	Tha_ExN_PVALB_1	C3 -> NRP1	7.03472479607278e-05	10070.5	0.102411643808901	900	2.02305407100027	1922	1.96548433899405	1025	0.934232987757235	5012	0	41493.5
Tha_Micro_1_Tha_ExN_PVALB_1	Tha_Micro_1	Tha_ExN_PVALB_1	ADAM28 -> ITGA4	8.46460131239746e-05	11204.1	0.126863845765674	562	2.22313531859986	1455	1.93394981715515	1119	0.90954768768888	11391	0	41493.5
Tha_Micro_2_Tha_ExN_PVALB_2	Tha_Micro_2	Tha_ExN_PVALB_2	C3 -> GRM7	8.81861644334246e-05	10867.5	0.0474624066179746	3244	1.40997281647312	5306	1.76872741216247	1680	0.947704371389455	2614	0	41493.5
Tha_Micro_2_Tha_ExN_PVALB_1	Tha_Micro_2	Tha_ExN_PVALB_1	C3 -> NRP1	0.000141528649321867	10430.9	0.0902138227302713	1113	1.8670235475221	2478	1.94449642839691	1091	0.930228108275973	5979	0	41493.5
Tha_Tcell_Tha_ExN_PVALB_1	Tha_Tcell	Tha_ExN_PVALB_1	CCL5 -> SDC1	0.000175846834606423	33085.3	0.191838471118978	228	4.96335795530081	76	0.873991544097237	13352	0.537328171636427	110277	0	41493.5
Tha_Tcell_Tha_ExN_PVALB_2	Tha_Tcell	Tha_ExN_PVALB_2	CD96 -> PVR	0.000185102426586354	15641.7	0.0798559056303874	1376	4.78100397728707	95	1.7200108896808	1892	0.845988552051924	33352	0	41493.5
Tha_Tcell_Tha_ExN_CALB	Tha_Tcell	Tha_ExN_CALB	CD96 -> PVR	0.000210329128956282	16390.1	0.0698751617312104	1739	4.73280081520584	99	1.70055715884667	1975	0.837088419149238	36644	0	41493.5
Tha_Tcell_Tha_ExN_PVALB_1	Tha_Tcell	Tha_ExN_PVALB_1	CD96 -> PVR	0.000225904607424993	16864.3	0.0644209308129073	1999	4.70645897339132	102	1.69064516152842	2023	0.831470676610831	38704	0	41493.5
Tha_Tcell_Tha_ExN_CALB	Tha_Tcell	Tha_ExN_CALB	CCL5 -> GRM7	0.000230298290349976	10213.9	0.128511902221369	550	5.36518557593924	54	1.65382723677558	2210	0.927007693729748	6762	0	41493.5
Tha_Tcell_Tha_ExN_PVALB_1	Tha_Tcell	Tha_ExN_PVALB_1	ANXA1 -> GRM7	0.000230923696555073	11569.9	0.0738378861929695	1586	2.86689651823738	728	1.6885690189822	2038	0.907454221195899	12004	0	41493.5
Tha_Tcell_Tha_ExN_PVALB_2	Tha_Tcell	Tha_ExN_PVALB_2	CD96 -> NECTIN1	0.000363699561810086	14198.5	0.0812014402739916	1331.5	4.66930652569642	107.5	1.62192344650463	2374.5	0.867385838455591	25685.5	0	41493.5
Tha_Tcell_Tha_ExN_PVALB_2	Tha_Tcell	Tha_ExN_PVALB_2	CCL5 -> GRM7	0.000580848328471383	11107.9	0.104925864864426	849	5.17794014906644	63	1.3282612884455	4586	0.919843611607039	8548	0	41493.5
Tha_Tcell_Tha_ExN_PVALB_1	Tha_Tcell	Tha_ExN_PVALB_1	CD96 -> NECTIN1	0.000635259612324636	16457.9	0.0533517414627477	2731.5	4.56210535577434	132.5	1.53737449106496	2865.5	0.841312571880317	35066.5	0	41493.5
Tha_Micro_1_Tha_ExN_PVALB_2	Tha_Micro_1	Tha_ExN_PVALB_2	C3 -> CD46	0.000935031993703779	13442.7	0.0373791992800602	4842	1.30563471046326	6451	1.30991621267522	4780	0.915586627211123	9647	0	41493.5
Tha_Micro_2_Tha_ExN_PVALB_1	Tha_Micro_2	Tha_ExN_PVALB_1	ADAM28 -> ITGA4	0.00121759048572718	13130.7	0.0883270923721191	1162	1.78159782029787	2891	1.4341641036781	3570	0.893508519152521	16537	0	41493.5
Tha_Micro_2_Tha_ExN_PVALB_2	Tha_Micro_2	Tha_ExN_PVALB_2	C3 -> CD46	0.0016049997978905	14460.1	0.0329271197320412	5970	1.14960418698508	8757	1.28892830207808	5010	0.910554990090109	11070	0	41493.5
Tha_Tcell_Tha_ExN_PVALB_1	Tha_Tcell	Tha_ExN_PVALB_1	SPON2 -> ITGA4	0.00166339936212222	20338.9	0.134352052104058	499	2.90907916051921	704	0.977866761442508	10372	0.803370066879232	48626	0	41493.5
Tha_Micro_1_Tha_ExN_PVALB_1	Tha_Micro_1	Tha_ExN_PVALB_1	IL18 -> IL1RAPL1	0.0019625970462091	13229.5	0.0498780365162777	3010	1.24133426634325	7277	0.928049095144783	11653	0.947030423940994	2714	0	41493.5
Tha_Tcell_Tha_ExN_CALB	Tha_Tcell	Tha_ExN_CALB	ANXA1 -> GRM7	0.00237864459543749	12594.7	0.063270675083074	2059	2.69650125998706	859	1.33823434513938	4480	0.90076151912915	14082	0	41493.5
Tha_Micro_1_Tha_ExN_PVALB_2	Tha_Micro_1	Tha_ExN_PVALB_2	SPP1 -> ITGA8_ITGB1	0.0025932867078933	15035.7	0.0332849790390418	5858	1.17646611010247	8290	1.1444672855821	7024	0.90584927984717	12513	0	41493.5
Tha_Tcell_Tha_ExN_CALB	Tha_Tcell	Tha_ExN_CALB	CD96 -> NECTIN1	0.00268020092432429	18558.9	0.0382469732740096	4665.5	4.5039629380696	138.5	1.50272622750691	3074.5	0.817813846759505	43422.5	0	41493.5
Tha_Tcell_Tha_ExN_PVALB_1	Tha_Tcell	Tha_ExN_PVALB_1	IL16 -> KCND2	0.00268439352172529	16035.7	0.0277439049436007	7933	1.08367946734238	9951	1.08197541811191	8177	0.905442888667565	12624	0	41493.5
Tha_Micro_1_Tha_ExN_CALB	Tha_Micro_1	Tha_ExN_CALB	C3 -> CD46	0.00287716237351805	15326.1	0.028601340000208	7584	1.17613544198321	8297	1.18167514402073	6406	0.904651289220765	12850	0	41493.5
Tha_Tcell_Tha_ExN_PVALB_1	Tha_Tcell	Tha_ExN_PVALB_1	ANXA1 -> DYSF	0.00289814612428242	17608.7	0.100207405995592	931	2.74792067844142	810	0.934074837043386	11505	0.84610583618974	33304	0	41493.5
Tha_Micro_1_Tha_ExN_PVALB_1	Tha_Micro_1	Tha_ExN_PVALB_1	C3 -> CD46	0.00309285138823389	15498.3	0.0280782327282328	7777	1.16841806956955	8423	1.16195944365538	6708	0.903852201493445	13090	0	41493.5
Tha_Micro_1_Tha_ExN_CALB	Tha_Micro_1	Tha_ExN_CALB	C3 -> NRP1	0.0037072361129136	13622.1	0.0428702982001969	3851	1.38332385924249	5579	1.44637720601571	3475	0.901871737703669	13712	0	41493.5
Tha_Micro_1_Tha_ExN_PVALB_1	Tha_Micro_1	Tha_ExN_PVALB_1	ITGB2 -> CD226	0.00480382953821824	14843.9	0.10140171560645	916	1.65634197208424	3533	1.23181123811647	5692	0.875926992912151	22585	0	41493.5
Tha_Micro_2_Tha_ExN_CALB	Tha_Micro_2	Tha_ExN_CALB	C3 -> CD46	0.0048053747500934	16690.9	0.0251947544308699	9222	1.02010491850504	11355	1.16068723342359	6728	0.899039703808896	14656	0	41493.5
Tha_Tcell_Tha_ExN_PVALB_1	Tha_Tcell	Tha_ExN_PVALB_1	IL16 -> GRIN2B	0.00481124473607852	14494.7	0.0338563329913321	5695	1.37827430637705	5630	1.47935208532268	3236	0.893863253025218	16419	0	41493.5
Tha_Tcell_Tha_ExN_PVALB_2	Tha_Tcell	Tha_ExN_PVALB_2	LCK -> CD8A_CD8B	0.00481722223251084	29089.9	0.0861310705361284	1203	5.51150047602372	50	0.956129979302352	10913	0.655075602797962	91790	0	41493.5
Tha_Tcell_Tha_ExN_PVALB_2	Tha_Tcell	Tha_ExN_PVALB_2	GZMA -> PARD3	0.00494490259910184	21585.1	0.0854522580235046	1219	3.68716982201725	327	0.484778924872049	31230	0.845153034562419	33656	0	41493.5
Tha_Micro_2_Tha_ExN_PVALB_1	Tha_Micro_2	Tha_ExN_PVALB_1	C3 -> CD46	0.0052050782563211	16911.5	0.0247339522706103	9472	1.01238754609137	11540	1.14097153305824	7092	0.898198879342971	14960	0	41493.5
Tha_Tcell_Tha_ExN_CALB	Tha_Tcell	Tha_ExN_CALB	GZMA -> PARD3	0.00538788886953637	22076.5	0.08379581032721	1273	3.67435524488271	329	0.455615129203116	33134	0.843867830626738	34153	0	41493.5
Tha_Micro_1_Tha_ExN_PVALB_2	Tha_Micro_1	Tha_ExN_PVALB_2	DSCAM -> DCC	0.0054585644893167	16533.1	0.0180870937604774	15144	0.989405954004575	12125	0.889507439567865	12825	0.95868973728461	1078	0	41493.5
Tha_Micro_1_Tha_ExN_PVALB_2	Tha_Micro_1	Tha_ExN_PVALB_2	C3 -> NRP1	0.00547962124823792	14119.9	0.0390299210500433	4504	1.34206168650553	5960	1.44541651370136	3483	0.89763985901373	15159	0	41493.5
Tha_Micro_1_Tha_ExN_PVALB_1	Tha_Micro_1	Tha_ExN_PVALB_1	IL16 -> KCND2	0.00577049603359128	17986.3	0.0229763580291196	10628	0.973618149444998	12517	0.99629615114535	9931	0.897057095245871	15362	0	41493.5
Tha_Tcell_Tha_ExN_PVALB_1	Tha_Tcell	Tha_ExN_PVALB_1	ITGB2 -> CD226	0.00588186771379979	15191.9	0.0961961323937682	1005	1.61826157985259	3775	1.20217606643831	6100	0.873034774932191	23586	0	41493.5
Tha_Micro_2_Tha_ExN_CALB	Tha_Micro_2	Tha_ExN_CALB	C3 -> NRP1	0.00623017751578147	14603.3	0.037764196905609	4761	1.22729333576432	7460	1.42538929541857	3634	0.896115351730201	15668	0	41493.5
Tha_Tcell_Tha_ExN_PVALB_1	Tha_Tcell	Tha_ExN_PVALB_1	GZMA -> PARD3	0.00696985554647776	23230.9	0.0775272003079869	1450	3.62586015095527	347	0.403666457604466	36805	0.838676841674394	36059	0	41493.5
Tha_Tcell_Tha_ExN_CALB	Tha_Tcell	Tha_ExN_CALB	ANXA1 -> DYSF	0.00798157981790417	20472.9	0.0748781439549985	1553	2.52608644884781	1034	0.748081936421095	17737	0.826165196891013	40547	0	41493.5
Tha_Micro_1_Tha_ExN_CALB	Tha_Micro_1	Tha_ExN_CALB	GNAI2 -> OPRM1	0.00835682669415793	16534.3	0.0217783863751664	11510	1.30949552233792	6400	1.18483309391262	6368	0.892469683124963	16900	0	41493.5
Tha_Micro_2_Tha_ExN_PVALB_2	Tha_Micro_2	Tha_ExN_PVALB_2	SPP1 -> ITGA8_ITGB1	0.0083779215806036	17559.9	0.0247540593512498	9457	1.01684801769987	11424	1.06449903176393	8514	0.892440692521318	16911	0	41493.5
Tha_Micro_2_Tha_ExN_PVALB_2	Tha_Micro_2	Tha_ExN_PVALB_2	C3 -> NRP1	0.00895228583113604	15202.3	0.0343812309599806	5550	1.18603116302736	8121	1.42442860310422	3644	0.89166504354011	17203	0	41493.5
Tha_Tcell_Tha_ExN_PVALB_2	Tha_Tcell	Tha_ExN_PVALB_2	ANXA1 -> GRM7	0.00919032213009351	14457.9	0.0516584860148751	2858	2.50925583311427	1058	1.01266839680929	9560	0.891323412166405	17320	0	41493.5
Tha_Micro_1_Tha_ExN_PVALB_1	Tha_Micro_1	Tha_ExN_PVALB_1	GNAI2 -> OPRM1	0.01132935626268	17720.3	0.0199819977607697	13121	1.20175340534737	7869	1.10039580591232	7835	0.888268618436904	18283	0	41493.5
Tha_Micro_1_Tha_ExN_PVALB_1	Tha_Micro_1	Tha_ExN_PVALB_1	IL16 -> GRIN2B	0.0120265786118068	15929.9	0.0280384188867172	7799	1.26821298847967	6904	1.39367281835613	3910	0.884581426090035	19543	0	41493.5
Tha_Tcell_Tha_ExN_PVALB_2	Tha_Tcell	Tha_ExN_PVALB_2	ANXA1 -> DYSF	0.0125264769205361	21820.7	0.0654660810652759	1952	2.44365539670417	1141	0.678219515635235	20577	0.816306961575239	43940	0	41493.5
Tha_Tcell_Tha_ExN_CALB	Tha_Tcell	Tha_ExN_CALB	IL16 -> GRIN2B	0.0137036100860787	16914.7	0.0285374389196043	7604	1.18835622176076	8088	1.08171537326486	8181	0.885478933560845	19207	0	41493.5
Tha_Micro_2_Tha_ExN_PVALB_1	Tha_Micro_2	Tha_ExN_PVALB_1	IL18 -> IL1RAPL1	0.0150061274294526	18714.5	0.0281191718915323	7762	0.763470740307148	19665	0.721052790337321	18776	0.930671412665124	5876	0	41493.5
Tha_Tcell_Tha_ExN_CALB	Tha_Tcell	Tha_ExN_CALB	GNAI2 -> OPRM1	0.0156507299242643	18217.7	0.0182380502484457	14940	1.23114684952	7417	1.12599188971728	7357	0.883655919939337	19881	0	41493.5
Tha_Tcell_Tha_ExN_CALB	Tha_Tcell	Tha_ExN_CALB	IL16 -> KCND2	0.0162279899838338	20531.5	0.022711241926432	10823	0.89352560146935	14730	0.689678295093815	20069	0.896519989598163	15542	0	41493.5
Tha_Micro_2_Tha_ExN_PVALB_2	Tha_Micro_2	Tha_ExN_PVALB_2	DSCAM -> DCC	0.016686865348406	18147.7	0.0146397989727108	20215	0.875527466983897	15351	0.914154702422351	12043	0.954293428045874	1636	0	41493.5
Tha_Tcell_Tha_ExN_PVALB_1	Tha_Tcell	Tha_ExN_PVALB_1	GNAI2 -> OPRM1	0.0209438770853901	19586.7	0.0167336860016776	16833	1.12340473252944	9191	1.04155460171697	8969	0.879157138231089	21447	0	41493.5
Tha_Micro_1_Tha_ExN_CALB	Tha_Micro_1	Tha_ExN_CALB	ADAM28 -> ITGA4	0.0231869573226398	20819.1	0.0242497437438253	9791	1.35149735629055	5868	1.60495428277929	2458	0.814688926394102	44485	0	41493.5
Tha_Micro_1_Tha_ExN_CALB	Tha_Micro_1	Tha_ExN_CALB	IL18 -> IL1RAPL1	0.0233716482886202	18931.1	0.0380445288028217	4705	0.99661263946691	11940	0.463745223473336	32629	0.939811712254169	3888	0	41493.5
Tha_Tcell_Tha_ExN_PVALB_2	Tha_Tcell	Tha_ExN_PVALB_2	IL16 -> GRIN2B	0.0233716482886202	19663.9	0.024389291710428	9705	1.04024118843819	10910	0.850153664850905	14108	0.877270595616266	22103	0	41493.5
Tha_Micro_1_Tha_ExN_CALB	Tha_Micro_1	Tha_ExN_CALB	IL16 -> GRIN2B	0.0233716482886202	18875.9	0.0236335301459501	10175	1.07829490386338	10064	0.996036106298309	9937	0.87556595588418	22710	0	41493.5
Tha_Micro_1_Tha_ExN_PVALB_2	Tha_Micro_1	Tha_ExN_PVALB_2	IL16 -> GRIN2B	0.0233716482886202	22236.9	0.0201982056799357	12931	0.930179870540811	13687	0.764474397884349	17155	0.866754019519549	25918	0	41493.5
Tha_Micro_1_Tha_ExN_CALB	Tha_Micro_1	Tha_ExN_CALB	IL16 -> KCND2	0.0233716482886202	23479.3	0.0188085140447403	14347	0.783464283571969	18811	0.603999028127259	24190	0.887441241855247	18555	0	41493.5
Tha_Micro_2_Tha_ExN_CALB	Tha_Micro_2	Tha_ExN_CALB	GNAI2 -> OPRM1	0.0233716482886202	21970.7	0.0124061100344562	24943	1.10208430874289	9613	1.18853623103762	6300	0.862339110409544	27504	0	41493.5
Tha_Micro_2_Tha_ExN_PVALB_1	Tha_Micro_2	Tha_ExN_PVALB_1	GNAI2 -> OPRM1	0.0233716482886202	23670.9	0.0113827929515954	27707	0.994342191752332	12001	1.10409894303732	7772	0.857149303827681	29381	0	41493.5
Tha_Micro_1_Tha_ExN_PVALB_2	Tha_Micro_1	Tha_ExN_PVALB_2	GNAI2 -> OPRM1	0.0233716482886202	33731.3	0.00961737714251409	33401	0.580113879097194	29811	0.491311029030778	30791	0.846517782663117	33160	0	41493.5
Tha_Tcell_Tha_ExN_PVALB_2	Tha_Tcell	Tha_ExN_PVALB_2	GNAI2 -> OPRM1	0.0233716482886202	37994.9	0.00805395792699473	40411	0.501765206279269	35836	0.432469824835432	34710	0.834635437990794	37524	0	41493.5
Tha_Micro_1_Tha_ExN_CALB	Tha_Micro_1	Tha_ExN_CALB	ITGB2 -> CD226	0.028224162983317	25088.3	0.0415193726979023	4064	0.933380186892406	13599	0.624029087997377	23196	0.818756849034377	43089	0	41493.5
Tha_Tcell_Tha_ExN_CALB	Tha_Tcell	Tha_ExN_CALB	ITGB2 -> CD226	0.0329907408475743	25947.3	0.0393879240510557	4434	0.895299794660757	14672	0.594393916319218	24682	0.814813709893431	44455	0	41493.5
Tha_Micro_1_Tha_ExN_PVALB_1	Tha_Micro_1	Tha_ExN_PVALB_1	SPP1 -> ITGA8_ITGB1	0.0408411616363313	36278.5	0.00994966416486839	32181	0.390818995007302	46394	0.572738316209378	25873	0.840263818288198	35451	0	41493.5
Tha_Micro_1_Tha_ExN_PVALB_2	Tha_Micro_1	Tha_ExN_PVALB_2	IL18 -> IL1RAPL1	0.0500781537113632	22930.3	0.0335557743111304	5790	0.903783418541484	14443	0.263275684515642	48325	0.936161264603294	4600	0	41493.5
Tha_Micro_2_Tha_ExN_CALB	Tha_Micro_2	Tha_ExN_CALB	IL18 -> IL1RAPL1	0.0534068343970155	28980.1	0.0214479301844565	11806	0.51874911343081	34489	0.256748918665874	48951	0.921408302721701	8161	0	41493.5
Tha_Micro_1_Tha_ExN_CALB	Tha_Micro_1	Tha_ExN_CALB	SPP1 -> ITGA8_ITGB1	0.0535816270043136	38228.3	0.00892840964409424	36219	0.366987151336912	48983	0.566435780642464	26255	0.832861154039427	38191	0	41493.5
Tha_Tcell_Tha_ExN_PVALB_2	Tha_Tcell	Tha_ExN_PVALB_2	IL16 -> KCND2	0.0569561445047368	29760.5	0.0176809444462093	15598	0.703461114915697	22489	0.25001587167668	49585	0.884316380594623	19637	0	41493.5
Tha_Micro_1_Tha_ExN_PVALB_2	Tha_Micro_1	Tha_ExN_PVALB_2	ITGB2 -> CD226	0.0788284519131145	30734.7	0.0291067930510403	7353	0.783522644510738	18805	0.456026247013689	33107	0.790899081032758	52915	0	41493.5
Tha_Tcell_Tha_ExN_PVALB_2	Tha_Tcell	Tha_ExN_PVALB_2	ITGB2 -> CD226	0.0910786120937215	31906.1	0.0276125596214052	8003	0.745442252279089	20451	0.426391075335529	35117	0.786507901413974	54466	0	41493.5
Tha_Micro_2_Tha_ExN_CALB	Tha_Micro_2	Tha_ExN_CALB	ADAM28 -> ITGA4	0.0930860094299422	26961.1	0.0168835285004471	16610	0.909959857988562	14250	1.10516856930224	7748	0.78579066487559	54704	0	41493.5
Tha_Micro_2_Tha_ExN_PVALB_2	Tha_Micro_2	Tha_ExN_PVALB_2	GNAI2 -> OPRM1	0.116890774547906	45030.5	0.00547856195668133	57253	0.372702665502157	48355	0.495014166155777	30543	0.806305734773264	47508	0	41493.5
Tha_Micro_1_Tha_ExN_PVALB_2	Tha_Micro_1	Tha_ExN_PVALB_2	IL16 -> KCND2	0.122497610396478	34305.3	0.0146426291005146	20208	0.593399797018316	28877	0.164336604710124	57792	0.874317055320879	23156	0	41493.5
Tha_Micro_2_Tha_ExN_PVALB_1	Tha_Micro_2	Tha_ExN_PVALB_1	SPP1 -> ITGA8_ITGB1	0.215448741017794	44756.9	0.00739957134938442	44020	0.231200902604705	64701	0.49277006239121	30692	0.819377244171026	42878	0	41493.5
Tha_Tcell_Tha_ExN_CALB	Tha_Tcell	Tha_ExN_CALB	SPON2 -> ITGA4	0.222357794444121	33801.5	0.0256810978361655	8943	2.0374411982099	1876	0.648871227066644	21984	0.641099118736271	94711	0	41493.5
Tha_Micro_2_Tha_ExN_CALB	Tha_Micro_2	Tha_ExN_CALB	SPP1 -> ITGA8_ITGB1	0.271949980346161	46995.3	0.00664006373514429	48798	0.207369058934315	67786	0.486467526824296	31129	0.811224093803973	45770	0	41493.5
Tha_Micro_2_Tha_ExN_PVALB_2	Tha_Micro_2	Tha_ExN_PVALB_2	IL18 -> IL1RAPL1	0.278674266334143	35479.9	0.0189173562495831	14220	0.425919892505384	42841	0.0562793797081809	69511	0.916740563497336	9334	0	41493.5
Tha_Tcell_Tha_ExN_PVALB_2	Tha_Tcell	Tha_ExN_PVALB_2	DSCAM -> DCC	1	53130.5	0.00338695089352312	78129	0.503799084926488	35672	-0.274857151675463	98945	0.909440481368991	11413	0	41493.5
Tha_Micro_1_Tha_ExN_CALB	Tha_Micro_1	Tha_ExN_CALB	DSCAM -> DCC	1	83635.9	0.0022607527332917	92932	-0.0685215003885054	100893	-0.774959573438369	114187	0.891359749051623	17307	0.998	92860.5
Tha_Micro_2_Tha_ExN_CALB	Tha_Micro_2	Tha_ExN_CALB	DSCAM -> DCC	1	90233	0.00182986642191892	99031	-0.182399987409183	110057	-0.750312310583883	113767	0.880689806692121	20939	1	107371
Tha_Tcell_Tha_ExN_CALB	Tha_Tcell	Tha_ExN_CALB	DSCAM -> DCC	1	104709.8	0.000423343771611822	118790	-0.554128369466593	120010	-1.9393241646817	120851	0.780241085330684	56527	1	107371
Tha_Micro_1_Tha_ExN_PVALB_1	Tha_Micro_1	Tha_ExN_PVALB_1	DSCAM -> DCC	1	107586.6	0.000192267237528499	120690	-0.206791463813583	111475	-1.32026825105895	118750	0.705249563768035	79647	1	107371
Tha_Micro_2_Tha_ExN_PVALB_1	Tha_Micro_2	Tha_ExN_PVALB_1	DSCAM -> DCC	1	109678.4	0.000155622221221977	120896	-0.320669950834261	116076	-1.29562098820446	118648	0.682805584222029	85401	1	107371
Tha_Tcell_Tha_ExN_PVALB_1	Tha_Tcell	Tha_ExN_PVALB_1	DSCAM -> DCC	1	116757.2	3.60035559369592e-05	121333	-0.692398332891671	120850	-2.48463284230227	121195	0.508696231353627	113037	1	107371
