# Supplementary material for: Disturbances of paraventricular thalamic nucleus neurons in bipolar disorder revealed by single-nucleus analysis
Source: Nat Commun. 2026 Jan 7;17:1338. doi: 10.1038/s41467-025-68094-5 (PMC12873406; doi:10.1038/s41467-025-68094-5)
Supplement: Supplementary file 6 — Source Data [file 41467_2025_68094_MOESM6_ESM.zip › SourceData/Figure5e_right.txt]

source_target	source	target	interaction	aggregate_rank	mean_rank	specificity	natmi.rank	connectome.weight_sc	connectome.rank	logfc.logfc_comb	logfc.rank	magnitude	sca.rank	cellphonedb.pvalue	cellphonedb.rank
Tha_ExN_PVALB_1_Tha_Tcell	Tha_ExN_PVALB_1	Tha_Tcell	ADAM23 -> ITGA4	2.45390783226096e-05	9420.1	0.0986871814983203	961	3.36096051224343	472	2.55751445752099	163	0.939173940221612	4011	0	41493.5
Tha_ExN_CALB_Tha_Tcell	Tha_ExN_CALB	Tha_Tcell	ADAM23 -> ITGA4	9.14094731477143e-05	10044.9	0.076400995822569	1493	3.0249681657689	646	1.99595553244001	938	0.931438736939595	5654	0	41493.5
Tha_ExN_PVALB_1_Tha_Micro_1	Tha_ExN_PVALB_1	Tha_Micro_1	APP -> CD74	0.000117617016568339	12200.9	0.0456981154824788	3464	1.36902135487319	5706	1.23422777802409	5657	0.935779780694901	4684	0	41493.5
Tha_ExN_CALB_Tha_Micro_1	Tha_ExN_CALB	Tha_Micro_1	APP -> CD74	0.000197943261028418	12584.5	0.0436959019631206	3728	1.32254826910212	6227	1.17434922469036	6508	0.934420334219392	4966	0	41493.5
Tha_ExN_PVALB_2_Tha_Tcell	Tha_ExN_PVALB_2	Tha_Tcell	PAM -> DPP4	0.000325312591417656	11828.7	0.0735717300158317	1599	2.58679276925842	964	1.64148361462075	2287	0.90483755683526	12800	0	41493.5
Tha_ExN_PVALB_2_Tha_Tcell	Tha_ExN_PVALB_2	Tha_Tcell	NECTIN1 -> CD96	0.000363699561810086	14198.5	0.0812014402739916	1331.5	4.66930652569642	107.5	1.62192344650463	2374.5	0.867385838455591	25685.5	0	41493.5
Tha_ExN_PVALB_1_Tha_Micro_1	Tha_ExN_PVALB_1	Tha_Micro_1	CALM1 -> KCNQ1	0.000472079356404496	14395.1	0.0275938886437894	8014	1.24091696760978	7284	1.14183209019381	7074	0.921614077816286	8110	0	41493.5
Tha_ExN_PVALB_2_Tha_Micro_1	Tha_ExN_PVALB_2	Tha_Micro_1	CALM1 -> KCNQ1	0.000556081919819736	14580.1	0.0266323275920336	8454	1.21027525174975	7715	1.15643847024341	6803	0.920323309730765	8435	0	41493.5
Tha_ExN_PVALB_2_Tha_Tcell	Tha_ExN_PVALB_2	Tha_Tcell	ADAM23 -> ITGA4	0.000610025809130936	11323.5	0.0537979898604736	2697	2.68419935404509	873	1.53187274424027	2899	0.919355547048239	8655	0	41493.5
Tha_ExN_PVALB_1_Tha_Tcell	Tha_ExN_PVALB_1	Tha_Tcell	NECTIN1 -> CD96	0.000635259612324636	16457.9	0.0533517414627477	2731.5	4.56210535577434	132.5	1.53737449106496	2865.5	0.841312571880317	35066.5	0	41493.5
Tha_ExN_PVALB_2_Tha_Micro_1	Tha_ExN_PVALB_2	Tha_Micro_1	APP -> CD74	0.000642005636500319	13486.9	0.0401092224345175	4315	1.23929837404619	7299	1.05129470967913	8768	0.931746793664119	5559	0	41493.5
Tha_ExN_PVALB_1_Tha_Tcell	Tha_ExN_PVALB_1	Tha_Tcell	ADAM11 -> ITGA4	0.000747317781857012	13943.5	0.117999681238312	666	3.13107281467269	597	1.50994262464425	3027	0.872059687455772	23934	0	41493.5
Tha_ExN_PVALB_2_Tha_Tcell	Tha_ExN_PVALB_2	Tha_Tcell	NECTIN2 -> CD96	0.000867211960558048	21129.9	0.0479509565869349	3183	4.59953871881343	124	1.63548364630149	2308	0.77433152856451	58541	0	41493.5
Tha_ExN_PVALB_1_Tha_Tcell	Tha_ExN_PVALB_1	Tha_Tcell	COL4A4 -> CD44	0.001054058357183	12391.7	0.0799066168482286	1373	1.7241138150732	3168	1.45637690848819	3400	0.905810576367384	12524	0	41493.5
Tha_ExN_PVALB_1_Tha_Micro_1	Tha_ExN_PVALB_1	Tha_Micro_1	CALM2 -> KCNQ1	0.00107563433458004	15605.7	0.0268386217102172	8357	1.16644113610986	8462	1.00613483416945	9719	0.914330971304425	9997	0	41493.5
Tha_ExN_PVALB_1_Tha_Tcell	Tha_ExN_PVALB_1	Tha_Tcell	COL4A3 -> CD44	0.00110622234126871	12343.5	0.0773549595118612	1458	1.68430702810897	3381	1.44899060928357	3456	0.907636670229908	11929	0	41493.5
Tha_ExN_CALB_Tha_Tcell	Tha_ExN_CALB	Tha_Tcell	PAM -> DPP4	0.00123378575849571	12668.9	0.0631613885945577	2066	2.40681412008809	1187	1.43258649644831	3586	0.898063090579652	15012	0	41493.5
Tha_ExN_PVALB_2_Tha_Micro_1	Tha_ExN_PVALB_2	Tha_Micro_1	CALM2 -> KCNQ1	0.00135430953709983	16082.7	0.0254313007769152	9087	1.12068284095033	9253	0.994008612189893	9979	0.912197827300611	10601	0	41493.5
Tha_ExN_CALB_Tha_Tcell	Tha_ExN_CALB	Tha_Tcell	IL7 -> IL2RG_IL7R	0.00135485841591177	21288.1	0.120230235963887	635	4.33255945494981	181	0.97125518494921	10528	0.788915815932655	53603	0	41493.5
Tha_ExN_CALB_Tha_Tcell	Tha_ExN_CALB	Tha_Tcell	ADCYAP1 -> DPP4	0.00166810071197742	18797.7	0.180928447278104	259	2.90755505065827	705	1.10886999736999	7663	0.816590188647665	43868	0	41493.5
Tha_ExN_PVALB_1_Tha_Tcell	Tha_ExN_PVALB_1	Tha_Tcell	IL7 -> IL2RG_IL7R	0.00167752308008804	21703.1	0.114849945455575	707	4.3120371647904	186	0.946004335241422	11199	0.785078614426555	54930	0	41493.5
Tha_ExN_PVALB_2_Tha_Tcell	Tha_ExN_PVALB_2	Tha_Tcell	IL7 -> IL2RG_IL7R	0.00168697167053276	21601.9	0.114712026075151	709	4.31151109253849	187	0.965596220903365	10667	0.784977225025077	54953	0	41493.5
Tha_ExN_PVALB_1_Tha_Tcell	Tha_ExN_PVALB_1	Tha_Tcell	PAM -> DPP4	0.00216197884718279	13110.9	0.0587574405490262	2330	2.33067669210409	1286	1.3520832120053	4337	0.894706924134311	16108	0	41493.5
Tha_ExN_CALB_Tha_Micro_1	Tha_ExN_CALB	Tha_Micro_1	CALM1 -> KCNQ1	0.00235016438683561	17167.5	0.0219843043620153	11337	1.06215838817156	10414	0.90947881398668	12202	0.913001721670636	10391	0	41493.5
Tha_ExN_CALB_Tha_Tcell	Tha_ExN_CALB	Tha_Tcell	NECTIN1 -> CD96	0.00268020092432429	18558.9	0.0382469732740096	4665.5	4.5039629380696	138.5	1.50272622750691	3074.5	0.817813846759505	43422.5	0	41493.5
Tha_ExN_PVALB_2_Tha_Tcell	Tha_ExN_PVALB_2	Tha_Tcell	CD59 -> CD2	0.00308949644124992	22092.9	0.0528978599557872	2762	6.29312074785364	15	0.961336928558361	10767	0.783538987973668	55427	0	41493.5
Tha_ExN_PVALB_1_Tha_Micro_1	Tha_ExN_PVALB_1	Tha_Micro_1	CX3CL1 -> CX3CR1	0.00311994359305803	15208.1	0.046912159897998	3303	1.45356434450111	4913	1.55884183936631	2733	0.87300173874628	23598	0	41493.5
Tha_ExN_CALB_Tha_Tcell	Tha_ExN_CALB	Tha_Tcell	ADAM29 -> ITGA4	0.00316978522242488	25479.9	0.0998071552567437	942	2.5772740760485	974	1.21962925909321	5868	0.711009696596272	78122	0	41493.5
Tha_ExN_CALB_Tha_Tcell	Tha_ExN_CALB	Tha_Tcell	ADAM11 -> ITGA4	0.00327344064237078	18223.3	0.0560785339946436	2515	2.55881124140576	996	1.29033170237768	4994	0.824527710227509	41118	0	41493.5
Tha_ExN_PVALB_2_Tha_Tcell	Tha_ExN_PVALB_2	Tha_Tcell	ADAM7 -> ITGA4	0.00346012064649621	28159.9	0.122800458031155	606	2.53926341225099	1018	1.2057969383891	6052	0.655871092222851	91630	0	41493.5
Tha_ExN_PVALB_2_Tha_Tcell	Tha_ExN_PVALB_2	Tha_Tcell	VEGFD -> ITGA4	0.00347562798207254	18240.9	0.0823356428260206	1312	2.59354301183486	957	1.28122173780123	5097	0.820851616184014	42345	0	41493.5
Tha_ExN_CALB_Tha_Tcell	Tha_ExN_CALB	Tha_Tcell	VEGFD -> ITGA4	0.00356849027833028	18413.3	0.0800243589656504	1366	2.57927727636024	972	1.27746611430237	5143	0.818748505739632	43092	0	41493.5
Tha_ExN_PVALB_1_Tha_Tcell	Tha_ExN_PVALB_1	Tha_Tcell	ADAM7 -> ITGA4	0.00365831071602388	28501.9	0.115521414211519	698	2.51746447330454	1047	1.20023412872478	6128	0.648942828821969	93143	0	41493.5
Tha_ExN_PVALB_1_Tha_Tcell	Tha_ExN_PVALB_1	Tha_Tcell	LAMB1 -> CD44	0.0037885941385136	14227.3	0.0390596672950773	4499	1.45162789486167	4938	1.26668412993505	5249	0.898205060221422	14957	0	41493.5
Tha_ExN_PVALB_2_Tha_Tcell	Tha_ExN_PVALB_2	Tha_Tcell	ADAM11 -> ITGA4	0.00383962505543259	19181.3	0.0483375809550139	3139	2.48727106228712	1088	1.26451803590877	5273	0.813521700780232	44913	0	41493.5
Tha_ExN_PVALB_1_Tha_Tcell	Tha_ExN_PVALB_1	Tha_Tcell	VEGFD -> ITGA4	0.00389541118325502	19061.9	0.0722197866763573	1643	2.53110579656902	1029	1.26280950733774	5299	0.811009484456431	45845	0	41493.5
Tha_ExN_PVALB_2_Tha_Tcell	Tha_ExN_PVALB_2	Tha_Tcell	COL6A5 -> CD44	0.00393338533505058	16922.7	0.134332242060856	500	2.48765148021075	1086	1.14096393299077	7094	0.842993455062809	34440	0	41493.5
Tha_ExN_PVALB_1_Tha_Tcell	Tha_ExN_PVALB_1	Tha_Tcell	ADAM29 -> ITGA4	0.00421081566687914	26118.9	0.0898429182386739	1124	2.53527910453704	1024	1.21479122388352	5935	0.700085364334598	81018	0	41493.5
Tha_ExN_PVALB_1_Tha_Micro_1	Tha_ExN_PVALB_1	Tha_Micro_1	ADAM23 -> ITGA5	0.00423667286665543	15322.7	0.0347266891077136	5453	1.48995314817725	4619	1.64091003681993	2290	0.875476562920687	22758	0	41493.5
Tha_ExN_CALB_Tha_Tcell	Tha_ExN_CALB	Tha_Tcell	COL4A4 -> CD44	0.0047325317545477	14506.3	0.0566274872818722	2478	1.41936676833639	5207	1.23344724091634	5663	0.890058641437907	17690	0	41493.5
Tha_ExN_PVALB_2_Tha_Tcell	Tha_ExN_PVALB_2	Tha_Tcell	ADAM29 -> ITGA4	0.00497707825245638	26427.3	0.0853447751054147	1223	2.51632136674005	1049	1.21208250964834	5967	0.694665515118041	82404	0	41493.5
Tha_ExN_PVALB_1_Tha_Tcell	Tha_ExN_PVALB_1	Tha_Tcell	ADCYAP1 -> DPP4	0.00518870977831978	22980.9	0.10445128145586	867	2.36086316860455	1249	0.917691264592914	11936	0.771838896230123	59359	0	41493.5
Tha_ExN_CALB_Tha_Tcell	Tha_ExN_CALB	Tha_Tcell	COL4A3 -> CD44	0.00539145855052178	14540.9	0.0545607738652063	2639	1.38506694612582	5562	1.21587338898907	5921	0.891926229424878	17089	0	41493.5
Tha_ExN_CALB_Tha_Tcell	Tha_ExN_CALB	Tha_Tcell	ADAM7 -> ITGA4	0.00583202501249348	30178.7	0.0816193201375018	1325	2.41593607243374	1181	1.19149399707418	6255	0.608425950400528	100639	0	41493.5
Tha_ExN_CALB_Tha_Micro_1	Tha_ExN_CALB	Tha_Micro_1	CALM2 -> KCNQ1	0.00620241763551644	18826.5	0.0212719417720824	11955	0.985443484728282	12218	0.805803360742216	15650	0.904777666367036	12816	0	41493.5
Tha_ExN_PVALB_1_Tha_Tcell	Tha_ExN_PVALB_1	Tha_Tcell	CD59 -> CD2	0.0067948760699041	33619.3	0.0145848464869244	20321	6.09185478486014	33	0.838964737059201	14496	0.655255228440984	91753	0	41493.5
Tha_ExN_CALB_Tha_Tcell	Tha_ExN_CALB	Tha_Tcell	CD59 -> CD2	0.00700066602371357	34956.1	0.0127923359783414	24015	6.08243836675513	34	0.842703600463705	14357	0.640296680223282	94881	0	41493.5
Tha_ExN_PVALB_1_Tha_Micro_2	Tha_ExN_PVALB_1	Tha_Micro_2	CALM1 -> KCNQ1	0.00800227768270532	19556.1	0.0168217966212103	16712	0.84749962280274	16347	1.01551836579477	9492	0.901767781701815	13736	0	41493.5
Tha_ExN_PVALB_2_Tha_Micro_2	Tha_ExN_PVALB_2	Tha_Micro_2	CALM1 -> KCNQ1	0.00973584134858152	20004.5	0.0162356094164883	17580	0.816857906942719	17499	1.03012474584437	9194	0.900185602253747	14256	0	41493.5
Tha_ExN_PVALB_1_Tha_Tcell	Tha_ExN_PVALB_1	Tha_Tcell	ADAM23 -> ITGA5	0.0104528103975388	16608.9	0.0289323192148992	7431	1.41381834047486	5260	1.62496303383607	2363	0.865180325136144	26497	0	41493.5
Tha_ExN_PVALB_2_Tha_Micro_1	Tha_ExN_PVALB_2	Tha_Micro_1	CX3CL1 -> CX3CR1	0.0115325468490006	18826.9	0.0283012995910966	7687	1.26331745003436	6949	1.47159806724212	3293	0.842251883566892	34712	0	41493.5
Tha_ExN_CALB_Tha_Micro_1	Tha_ExN_CALB	Tha_Micro_1	CX3CL1 -> CX3CR1	0.0122604940153071	18940.5	0.0279235748094274	7851	1.25945621173099	7003	1.47005638932618	3309	0.841357224049471	35046	0	41493.5
Tha_ExN_PVALB_1_Tha_Micro_2	Tha_ExN_PVALB_1	Tha_Micro_2	CALM2 -> KCNQ1	0.013813950155873	21613.9	0.0163613705132672	17390	0.773023791302826	19247	0.879821109770413	13163	0.892855065525446	16776	0	41493.5
Tha_ExN_CALB_Tha_Micro_1	Tha_ExN_CALB	Tha_Micro_1	ADAM23 -> ITGA5	0.0164679915362833	18958.7	0.0268844807316261	8333	1.15396080170271	8694	1.07935111173895	8227	0.860841253052197	28046	0	41493.5
Tha_ExN_PVALB_2_Tha_Tcell	Tha_ExN_PVALB_2	Tha_Tcell	LAMB1 -> CD44	0.0183246212631036	17936.9	0.0255263118355224	9022	1.16422869836886	8505	1.06569678878926	8484	0.877045841776625	22180	0	41493.5
Tha_ExN_PVALB_2_Tha_Micro_2	Tha_ExN_PVALB_2	Tha_Micro_2	CALM2 -> KCNQ1	0.0204058947011136	22537.1	0.0155034390043602	18696	0.727265496143298	21302	0.867694887790859	13555	0.890251361656385	17639	0	41493.5
Tha_ExN_CALB_Tha_Tcell	Tha_ExN_CALB	Tha_Tcell	COL6A5 -> CD44	0.0206300593266669	21466.5	0.0704101908465632	1713	1.70338508751299	3284	1.02028694221221	9401	0.795382806524102	51441	0	41493.5
Tha_ExN_PVALB_1_Tha_Micro_2	Tha_ExN_PVALB_1	Tha_Micro_2	CX3CL1 -> CX3CR1	0.0233716482886202	21203.7	0.0285392526293452	7602	0.932005798896324	13637	1.05156971993393	8761	0.842807300654677	34525	0	41493.5
Tha_ExN_CALB_Tha_Tcell	Tha_ExN_CALB	Tha_Tcell	ADAM23 -> ITGA5	0.0233716482886202	20645.5	0.0223986333981214	11032	1.07782599400033	10075	1.06340410875509	8544	0.84954286117592	32083	0	41493.5
Tha_ExN_CALB_Tha_Tcell	Tha_ExN_CALB	Tha_Tcell	LAMB1 -> CD44	0.0233716482886202	20002.3	0.0211477566548982	12064	1.07124412817327	10205	0.983122934820059	10256	0.866534593064995	25993	0	41493.5
Tha_ExN_PVALB_2_Tha_Micro_1	Tha_ExN_PVALB_2	Tha_Micro_1	ADAM23 -> ITGA5	0.0233716482886202	26609.9	0.0189307875667357	14205	0.8131919899789	17638	0.6152683235392	23591	0.838473661454702	36122	0	41493.5
Tha_ExN_PVALB_1_Tha_Micro_2	Tha_ExN_PVALB_1	Tha_Micro_2	APP -> CD74	0.0233716482886202	22522.9	0.0180270062552201	15209	0.675370787163681	23949	0.737652179970628	18129	0.901496939460648	13834	0	41493.5
Tha_ExN_CALB_Tha_Micro_2	Tha_ExN_CALB	Tha_Micro_2	APP -> CD74	0.0233716482886202	23870.5	0.017237172467619	16131	0.628897701392607	26645	0.677773626636901	20600	0.899489724067823	14483	0	41493.5
Tha_ExN_PVALB_2_Tha_Micro_2	Tha_ExN_PVALB_2	Tha_Micro_2	APP -> CD74	0.0233716482886202	26939.7	0.0158222980550759	18159	0.545647806336676	32343	0.554719111625669	26871	0.895551316905793	15832	0	41493.5
Tha_ExN_PVALB_2_Tha_Tcell	Tha_ExN_PVALB_2	Tha_Tcell	ADAM23 -> ITGA5	0.0233716482886202	29149.7	0.0157720647416567	18249	0.737057182276516	20859	0.599321320555344	24438	0.82572687824141	40709	0	41493.5
Tha_ExN_CALB_Tha_Micro_2	Tha_ExN_CALB	Tha_Micro_2	CALM1 -> KCNQ1	0.0233716482886202	24458.5	0.0134020797724659	22657	0.66874104336452	24307	0.783165089587645	16480	0.891232233241704	17355	0	41493.5
Tha_ExN_CALB_Tha_Micro_2	Tha_ExN_CALB	Tha_Micro_2	CALM2 -> KCNQ1	0.0233716482886202	27069.9	0.0129678090263924	23621	0.592026139921246	28959	0.679489636343181	20518	0.881218014569953	20758	0	41493.5
Tha_ExN_PVALB_1_Tha_Tcell	Tha_ExN_PVALB_1	Tha_Tcell	CALM1 -> KCNQ1	0.0323537878438942	37468.5	0.00735882372554615	44282	0.501893805215061	35827	0.402606846886158	36888	0.85859085843233	28852	0	41493.5
Tha_ExN_PVALB_2_Tha_Tcell	Tha_ExN_PVALB_2	Tha_Tcell	CALM1 -> KCNQ1	0.0384560495721914	38266.9	0.00710239164478488	45839	0.471252089355041	38563	0.417213226935759	35788	0.856423972619375	29651	0	41493.5
Tha_ExN_PVALB_2_Tha_Micro_2	Tha_ExN_PVALB_2	Tha_Micro_2	CX3CL1 -> CX3CR1	0.0458841472095948	27293.1	0.0172172404878668	16153	0.741758904429572	20644	0.964325947809749	10688	0.806368085726124	47487	0	41493.5
Tha_ExN_CALB_Tha_Micro_2	Tha_ExN_CALB	Tha_Micro_2	CX3CL1 -> CX3CR1	0.0478394804164055	27476.3	0.0169874496832681	16450	0.737897666126201	20823	0.962784269893803	10730	0.805316954452819	47885	0	41493.5
Tha_ExN_PVALB_1_Tha_Tcell	Tha_ExN_PVALB_1	Tha_Tcell	CALM2 -> KCNQ1	0.0482454665951821	42171.9	0.00715740679944204	45501	0.427417973715147	42696	0.2669095908618	47966	0.846427806351775	33203	0	41493.5
Tha_ExN_PVALB_2_Tha_Tcell	Tha_ExN_PVALB_2	Tha_Tcell	CALM2 -> KCNQ1	0.0543462020676903	44069.1	0.00678209809224497	47887	0.38165967855562	47365	0.254783368882246	49122	0.84289440430073	34478	0	41493.5
Tha_ExN_PVALB_2_Tha_Tcell	Tha_ExN_PVALB_2	Tha_Tcell	COL4A3 -> CD44	0.0657596343165818	30190.9	0.0122853512795894	25215	0.830078883972834	16983	0.789919484521869	16232	0.796589854570715	51031	0	41493.5
Tha_ExN_CALB_Tha_Tcell	Tha_ExN_CALB	Tha_Tcell	CALM1 -> KCNQ1	0.116483014058991	48146.7	0.00586284240750669	54244	0.323135225776842	53770	0.170253570679032	57213	0.844224465779259	34013	0	41493.5
Tha_ExN_PVALB_2_Tha_Tcell	Tha_ExN_PVALB_2	Tha_Tcell	ADCYAP1 -> DPP4	0.117652059599938	32068.1	0.0322707577518449	6199	1.84488554407949	2574	0.74699252374635	17784	0.652816865962269	92290	0	41493.5
Tha_ExN_PVALB_2_Tha_Tcell	Tha_ExN_PVALB_2	Tha_Tcell	COL4A4 -> CD44	0.11825479657384	32512.9	0.0105790469588448	29994	0.816546712059032	17507	0.790990658709521	16184	0.777737620925135	57386	0	41493.5
Tha_ExN_CALB_Tha_Tcell	Tha_ExN_CALB	Tha_Tcell	CALM2 -> KCNQ1	0.282190741622099	53454.3	0.00567286734470707	55664	0.246420322333568	62845	0.0665781174345682	68289	0.830704386287865	38980	0	41493.5
Tha_ExN_PVALB_1_Tha_Tcell	Tha_ExN_PVALB_1	Tha_Tcell	CX3CL1 -> CX3CR1	1	64880.5	0.00592394701266841	53810	0.29001671500396	57554	-0.180893621043214	93005	0.709535089001707	78540	0	41493.5
Tha_ExN_PVALB_2_Tha_Tcell	Tha_ExN_PVALB_2	Tha_Tcell	CX3CL1 -> CX3CR1	1	86686.3	0.0035738153931059	75959	0.0997698205372087	81537	-0.2681373931674	98580	0.654853498673498	91839	0.041	85516.5
Tha_ExN_CALB_Tha_Tcell	Tha_ExN_CALB	Tha_Tcell	CX3CL1 -> CX3CR1	1	87000.6	0.00352611727822811	76500	0.0959085822338379	82016	-0.269679071083345	98665	0.653333470773726	92175	0.048	85647
