# Supplementary material for: Disturbances of paraventricular thalamic nucleus neurons in bipolar disorder revealed by single-nucleus analysis
Source: Nat Commun. 2026 Jan 7;17:1338. doi: 10.1038/s41467-025-68094-5 (PMC12873406; doi:10.1038/s41467-025-68094-5)
Supplement: Supplementary file 6 — Source Data [file 41467_2025_68094_MOESM6_ESM.zip › SourceData/Figure6a.txt]

celltype	umap_1	umap_2
FrC_ExN_L2/3IT_2	-5.8962235551432	9.88848360120874
FrC_ExN_L2/3IT_2	-7.71770001464638	8.40620096265893
FrC_OPC	10.0351834196493	-8.5593017762937
FrC_InN_CGE_NDNF	-7.50644351058754	-13.7111410325803
FrC_Astro	13.4345822233602	2.4776364141665
FrC_ExN_L2/3IT_2	-4.6790661912516	8.7470832639895
FrC_Micro	4.33531044906822	-0.223674995306916
FrC_ExN_L6CT/b	4.34785603470055	8.31132753431421
FrC_Astro	7.86657570785729	2.60605128347497
FrC_Oligo	0.826621462766802	-5.39311210573096
FrC_OPC	10.1796593565389	-8.44103090227027
FrC_InN_MGE_SST	-12.4379925828532	-7.38369934022803
FrC_ExN_L5IT_4	-9.11341048293861	1.65442200243097
FrC_InN_CGE_LAMP5	-7.5769400697306	-16.1580251878538
FrC_Micro	4.40244673675743	-2.80366246164221
FrC_InN_CGE_VIP	-5.50501013808998	-10.5387863343992
FrC_Oligo	1.50463532394615	-7.18804780900855
FrC_InN_MGE_SST	-11.9750914674357	-1.58732966840643
FrC_InN_MGE_TAC1	-6.96762181335243	-2.83346120775122
FrC_ExN_L2/3IT_2	-4.18455124908241	6.80776556074243
FrC_Micro	4.26511477417198	-2.34086601198096
FrC_ExN_L2/3IT_2	-5.79748726897987	11.0610433393679
FrC_Oligo	2.07549976295677	-10.9275078004636
FrC_Astro	12.7693896192953	2.097094255086
FrC_ExN_L2/3IT_1	-5.10663367324623	4.07924850523096
FrC_Vascular	9.79310654586998	11.4623676115237
FrC_InN_MGE_SST	-12.5410161119059	-4.85264150560278
FrC_ExN_L2/3IT_2	-6.09682084136757	9.73158891737085
FrC_Oligo	3.34704612678734	-10.7450021928586
FrC_InN_MGE_SST	-12.2856879335001	-7.44154588640112
FrC_InN_MGE_SST	-12.0867104631022	-2.52241293847937
FrC_ExN_L2/3IT_1	-5.44566441589149	5.59862335264307
FrC_OPC	10.9328198332235	-7.99095193803687
FrC_ExN_L5IT_1	4.63496111816612	12.9017616087161
FrC_InN_CGE_VIP	-2.89149142318519	-10.9184116548337
FrC_Astro	8.29145001358238	2.85658653318506
FrC_ExN_L2/3IT_2	-6.48234654479774	6.77427394926172
FrC_Astro	13.035348405306	1.20277597248178
FrC_OPC	10.4323286909505	-8.95474759996314
FrC_Micro	4.71275662368981	-2.69841925561804
FrC_Micro	4.17404507583824	-1.84922353685278
FrC_InN_MGE_SST	-10.4284682374552	-6.76851074159522
FrC_InN_MGE_SST	-11.5680966477946	-7.22617999971289
FrC_Oligo	2.87320994323937	-10.3257078355588
FrC_ExN_L2/3IT_2	-6.18338919692787	9.61557157575708
FrC_ExN_L2/3IT_2	-6.72341776901039	9.29908998548608
FrC_Micro	4.13719271606652	-1.34315697610754
FrC_ExN_L5IT_1	3.9093274969503	12.8819042020999
FrC_Astro	13.2088332075521	2.30913503706079
FrC_ExN_L2/3IT_1	-5.62314034515175	4.31873138486963
FrC_Oligo	2.10155462211815	-9.41397897661109
FrC_InN_CGE_VIP	-5.42268277221473	-12.1892685121335
FrC_ExN_L6CT/b	5.62357376999108	5.74560125410181
FrC_ExN_L2/3IT_1	-4.29961777740272	4.38032730161768
FrC_Oligo	2.43423532432762	-10.0316538041868
FrC_OPC	10.3082241911337	-8.89328519761939
FrC_ExN_L2/3IT_1	-4.02631093078407	4.32782896101099
FrC_ExN_L5IT_2	1.29491077846733	4.38545949995142
FrC_Micro	3.90689729637352	-1.68549792230505
FrC_OPC	10.4751438993856	-7.42078153551001
FrC_InN_CGE_VIP	-2.80254102760109	-10.795742434863
FrC_Oligo	3.31799291557518	-11.2478536790647
FrC_Astro	13.0509991545126	3.07025678693872
FrC_Micro	5.11534975952355	-3.17067472398657
FrC_ExN_L2/3IT_2	-5.47961998992714	9.11766775190454
FrC_ExN_L2/3IT_2	-4.57316256576332	6.18101175367456
FrC_Micro	4.05193852371422	-2.76140300691504
FrC_ExN_L5IT_1	2.2620639700338	12.7859559828005
FrC_OPC	10.8339066404745	-8.40950719774146
FrC_InN_CGE_VIP	-6.39092589431556	-8.96624986589331
FrC_ExN_L2/3IT_2	-6.95718623214515	8.76633318006616
FrC_ExN_L2/3IT_1	-4.43145419173988	5.22570856153589
FrC_Astro	12.9370961088583	0.721825855370574
FrC_OPC	10.0282931227132	-8.1758789247312
FrC_ExN_L2/3IT_1	-7.48020459228309	2.64117177068811
FrC_OPC	10.4863552946493	-7.3182563012876
FrC_ExN_L2/3IT_1	-5.7907343011454	6.08609159528833
FrC_Oligo	1.55787812656609	-7.87359468400855
FrC_ExN_L5IT_2	1.6994955439016	3.36680992185693
FrC_Micro	4.09653281158653	-0.452193362120576
FrC_ExN_L2/3IT_1	-4.37425471359047	4.40916832029443
FrC_Oligo	2.19977401680199	-9.15702096879859
FrC_OPC	10.1061005491659	-7.2066930955686
FrC_InN_CGE_LAMP5	-7.73686743789467	-16.3830751603879
FrC_OPC	10.6395201582357	-7.49784080446143
FrC_ExN_L2/3IT_2	-5.90202570968422	8.73558481275659
FrC_Micro	4.13141249603478	-1.0461239045896
FrC_ExN_L2/3IT_1	-3.60290218406471	3.05946953832727
FrC_Astro	13.2335562605306	2.13645597040277
FrC_InN_MGE_SST	-9.33999682479652	-6.33035079896826
FrC_ExN_L2/3IT_2	-5.56317950301918	11.1383672529421
FrC_ExN_L5IT_2	1.5817683834478	4.63300378858667
FrC_ExN_L2/3IT_1	-7.28199435287269	2.52060444891077
FrC_InN_CGE_VIP	-3.02129150443825	-9.05166284501929
FrC_ExN_L2/3IT_1	-4.0506687264994	5.88729579984766
FrC_InN_MGE_SST	-12.852066526945	-3.31074873865027
FrC_ExN_L6IT	7.69652508682457	8.74951036512475
FrC_InN_CGE_NDNF	-7.19135237746986	-12.0212835496702
FrC_ExN_L2/3IT_2	-4.65469313674721	7.59730156004053
FrC_OPC	10.5126004118368	-8.08710233629126
FrC_InN_CGE_VIP	-4.85425807052406	-10.8021396821775
FrC_ExN_L2/3IT_1	-5.00989962631019	4.16210039198022
FrC_ExN_L2/3IT_2	-5.74569750839027	6.95688064634424
FrC_ExN_L2/3IT_1	-5.01902915054115	5.56596620618921
FrC_Oligo	2.47129987663475	-11.7976612275876
FrC_Astro	11.7826733488485	1.5269288593493
FrC_ExN_L5IT_2	0.623835732404864	3.73792656004053
FrC_ExN_L2/3IT_2	-5.49946785980018	10.8125501447878
FrC_ExN_L2/3IT_2	-5.83652449661049	11.0878225141726
FrC_Astro	13.4873833555624	1.71106501161676
FrC_Micro	4.01680754608361	-3.25956050813574
FrC_OPC	10.2283968824789	-8.01672880113501
FrC_InN_CGE_VIP	-5.83663464599403	-8.19241468370337
FrC_Astro	11.172802438204	2.35830362379175
FrC_Micro	4.1255574125692	-1.12695018709082
FrC_InN_CGE_NDNF	-7.46374417358192	-9.27956144273657
FrC_ExN_L2/3IT_1	-4.06991196685585	3.44527991354089
FrC_OPC	10.8276915449545	-8.58772317827124
FrC_Oligo	3.02069090790001	-11.1392177766599
FrC_InN_CGE_LAMP5	-7.85597182327064	-16.7414774125852
FrC_ExN_L2/3IT_1	-5.96159220748695	5.90661962568384
FrC_ExN_L2/3IT_1	-4.28162480407509	4.38461788236719
FrC_ExN_L5IT_2	1.26856695598809	5.66059501707178
FrC_Oligo	3.12877248710839	-12.2227491563596
FrC_Astro	9.32215641922203	1.39301212370019
FrC_OPC	10.0919680494711	-8.98107664049048
FrC_ExN_L5IT_1	0.892213155691302	11.3148418241702
FrC_Oligo	2.10114573425499	-10.2600845521726
FrC_ExN_L2/3IT_2	-6.00263024383339	11.4812017255984
FrC_OPC	10.163036813204	-8.02986947954077
FrC_OPC	10.4561657804891	-4.82425968110938
FrC_Astro	12.0652861494466	4.38771684705835
FrC_ExN_L5IT_1	3.21537255233971	12.9012561613284
FrC_InN_CGE_NDNF	-6.97929144912514	-8.88635293901343
FrC_ExN_L2/3IT_1	-4.27811909728798	5.42535884916406
FrC_Astro	11.1343350309774	0.684818672534041
FrC_InN_MGE_TAC1	-7.03834487014564	-2.78427521646399
FrC_ExN_L2/3IT_1	-6.81521702819618	1.47231944143396
FrC_ExN_L6CT/b	5.66969393676964	5.70603139936548
FrC_ExN_L2/3IT_2	-5.65257597976478	7.72251661359888
FrC_Astro	12.9217514891073	3.19000013410669
FrC_ExN_L5IT_2	1.65614389366356	4.6888409429751
FrC_Oligo	3.155433883135	-11.4136165803709
FrC_Astro	10.059014787142	1.12233795463663
FrC_InN_MGE_SST	-13.0047402482584	-3.65274111688513
FrC_ExN_L2/3IT_1	-4.26159430557045	5.19645555555444
FrC_InN_CGE_VIP	-2.88568998389992	-9.70404378831763
FrC_Astro	12.9883885282919	2.34190304815393
FrC_Astro	10.2341771025106	5.32341058790308
FrC_InN_CGE_NDNF	-7.17729569488319	-11.8471693223752
FrC_Oligo	1.5148156780645	-9.17156068742652
FrC_ExN_L5IT_1	3.14551733917443	13.8780179792605
FrC_OPC	10.6058878797933	-6.49291412294287
FrC_ExN_L2/3IT_1	-6.7465276818827	1.50815339624506
FrC_InN_CGE_VIP	-2.87081361823829	-10.8231567567625
FrC_InN_CGE_VIP	-5.10090781265053	-11.7951435273923
FrC_InN_CGE_VIP	-5.49040223174843	-9.01724187791724
FrC_Oligo	2.36307119316307	-10.4932769960203
FrC_OPC	10.3879895109579	-5.7452091401853
FrC_ExN_L2/3IT_2	-5.54552031570228	11.2566648298464
FrC_ExN_L2/3IT_1	-6.27850152068886	5.53372867643457
FrC_ExN_L5IT_2	1.97795533127037	3.30362566053491
FrC_ExN_L5IT_4	-9.2086539369181	1.82335134088617
FrC_ExN_L2/3IT_2	-3.40311075263771	6.86394603788476
FrC_OPC	10.0318245787069	-8.23348085344214
FrC_ExN_L2/3IT_2	-4.20038128906044	7.09162767469507
FrC_InN_CGE_NDNF	-7.49216033035072	-13.533538264636
FrC_InN_CGE_NDNF	-7.73261118942055	-10.2124418443479
FrC_InN_CGE_VIP	-4.09770632797035	-10.7612108415403
FrC_Astro	12.4717717070028	3.10381348669153
FrC_ExN_L2/3IT_1	-6.16019154601845	2.8376549059115
FrC_ExN_L2/3IT_1	-4.36901761108192	2.91499717771631
FrC_InN_CGE_VIP	-4.62369013839515	-11.6927236741819
FrC_OPC	10.2050328154012	-9.09510843217749
FrC_ExN_L5IT_2	2.48527716583458	5.56368406355005
FrC_InN_MGE_SST	-12.5815749269083	-4.70349208772559
FrC_Astro	13.4310231108114	1.1538044983111
FrC_ExN_L2/3IT_1	-4.96963597350868	5.69711835920435
FrC_OPC	10.5212445158407	-6.34761564195532
FrC_OPC	10.4518122572347	-4.70329610765357
FrC_ExN_L5IT_2	1.39372264332024	5.40990121900659
FrC_ExN_L2/3IT_2	-4.01628280692848	8.28769834577661
FrC_Micro	5.01092575973717	-2.81317846238989
FrC_ExN_L2/3IT_2	-5.03844739013466	6.6901083761416
FrC_ExN_L5IT_3	-13.2613339524821	6.60681350767236
FrC_OPC	10.0499482054159	-8.19646398485083
FrC_OPC	10.2562336821005	-7.135766906146
FrC_InN_MGE_SST	-13.0099225144938	-5.66784994066138
FrC_Micro	4.01300667709557	-2.85947100580115
FrC_InN_CGE_NDNF	-8.55655146652015	-11.2089161104001
FrC_InN_CGE_VIP	-6.41885520034584	-11.657769603137
FrC_ExN_L5IT_1	0.201752026741183	13.5234819227419
FrC_Micro	4.95396470016686	-1.83924810350317
FrC_Astro	9.78988789505211	4.51946933805566
FrC_ExN_L5IT_1	0.617328872148669	13.7636628919802
FrC_Micro	4.55629824585167	-3.12933866441626
FrC_OPC	10.3051228422567	-8.88615171373267
FrC_Astro	10.5918059248373	2.45206077634912
FrC_ExN_L5IT_2	1.0977185863897	4.65054328977685
FrC_ExN_L2/3IT_1	-6.04679156356605	4.39682491361719
FrC_InN_CGE_VIP	-5.14721585326942	-7.67150537431616
FrC_InN_MGE_SST	-13.3160910707072	-5.06931392610449
FrC_ExN_L2/3IT_1	-6.52724553161415	4.51067216932397
FrC_OPC	10.2497858900472	-6.19200317323584
FrC_ExN_L2/3IT_2	-7.30591918044838	8.20429618894678
FrC_ExN_L2/3IT_1	-4.64527703338417	3.31194766103845
FrC_OPC	9.94203995651451	-7.75260106981177
FrC_ExN_L2/3IT_1	-5.49874545150551	2.79159720480066
FrC_ExN_L2/3IT_1	-7.98453427367958	1.93373866617303
FrC_Micro	3.88666557258812	-1.55299083650488
FrC_ExN_L2/3IT_2	-4.32853175216469	9.13380106031518
FrC_ExN_L2/3IT_2	-5.9681115251139	8.72617109357934
FrC_ExN_L2/3IT_2	-3.66999627166542	6.84139497816186
FrC_InN_MGE_SST	-13.0517068009928	-3.60220019281287
FrC_Astro	8.9976744551107	3.22837026655298
FrC_ExN_L2/3IT_1	-3.33278847747596	1.9001731449328
FrC_Micro	4.79214905685631	-2.58443109453101
FrC_Oligo	0.969927896921313	-5.74295846879858
FrC_ExN_L2/3IT_2	-5.59443045669349	6.56157930433374
FrC_OPC	10.2433056730672	-7.10942499101538
FrC_ExN_L2/3IT_2	-6.55362702422889	7.01774080335718
FrC_InN_CGE_VIP	-5.37459183746132	-9.16699735582251
FrC_ExN_L2/3IT_2	-5.24161339813026	9.15360601484399
FrC_InN_CGE_VIP	-3.71452737861427	-11.2309803193845
FrC_Oligo	1.5558587212011	-6.60886041582007
FrC_InN_MGE_SST	-12.644640455778	-7.2549599832334
FrC_Oligo	1.88122390693871	-8.43168966234107
FrC_InN_MGE_TAC1	-10.6755833726481	-2.95648567140479
FrC_InN_MGE_SST	-12.9087710481242	-3.38809697091956
FrC_InN_CGE_VIP	-5.71460629516395	-11.9956039613523
FrC_Oligo	1.85390411800591	-11.0705398744382
FrC_InN_CGE_NDNF	-8.74663401656898	-9.24016420305152
FrC_Astro	9.60333870834557	4.0377052599154
FrC_OPC	10.3699288267538	-6.29527131975073
FrC_OPC	10.4748072523519	-4.88165990770239
FrC_ExN_L5IT_1	0.630122353498614	10.6591869169436
FrC_Astro	8.92527054733483	2.86690123617273
FrC_InN_CGE_VIP	-6.13668585830482	-8.61684362352271
FrC_OPC	10.4468026060506	-6.80040399492163
FrC_Astro	13.4895577330038	2.92552764951807
FrC_OPC	10.6536078352377	-6.82436172426123
FrC_ExN_L2/3IT_1	-5.4205999475077	7.10982091962915
FrC_InN_MGE_TAC1	-8.18878890090736	-3.92641488969702
FrC_InN_CGE_VIP	-5.05697680526527	-8.23308412492652
FrC_OPC	10.3497528929159	-6.20731250703711
FrC_Astro	13.1841730970785	1.3085085922442
FrC_InN_CGE_VIP	-6.59354783111366	-8.59993593156714
FrC_Oligo	2.94570969528404	-10.4845213121213
FrC_Oligo	2.79276918358055	-10.9797872728147
FrC_InN_MGE_SST	-11.6316895585612	-2.00154559076209
FrC_Oligo	2.88023470825402	-9.71720640123267
FrC_ExN_L5IT_2	2.51397108024803	3.48633797704797
FrC_ExN_L2/3IT_2	-7.65155030303749	8.32858808576684
FrC_ExN_L2/3IT_2	-5.03122807555946	7.02134235441309
FrC_InN_CGE_VIP	-3.31814886146339	-8.22243825853247
FrC_OPC	10.4474539656088	-4.87147991121191
FrC_ExN_L2/3IT_2	-5.14241744094642	10.8178239637576
FrC_InN_MGE_SST	-13.1833033662394	-5.23095027864356
FrC_Astro	8.89844178146569	3.56739910184961
FrC_InN_CGE_VIP	-4.74425602966102	-9.7671407884397
FrC_ExN_L2/3IT_2	-6.03144932800087	6.76430757581811
FrC_InN_MGE_SST	-12.6947760682658	-6.82748691499609
FrC_Astro	8.05777977890221	2.76639564573389
FrC_Micro	4.65714501327721	-2.18228189409155
FrC_Micro	5.01838349289147	-2.80874912202734
FrC_ExN_L2/3IT_1	-3.84968496375831	4.66157205640893
FrC_ExN_L2/3IT_2	-6.16876030975136	7.20007618009668
FrC_Astro	9.48448037094322	1.96554489671808
FrC_Micro	4.06970595306603	-1.01631037652869
FrC_OPC	10.1307864088461	-8.00741903245825
FrC_InN_MGE_SST	-12.2620082002238	-7.49982301652808
FrC_ExN_L5IT_3	-13.9413819413737	6.02599437772851
FrC_ExN_L2/3IT_1	-6.50250674300941	4.39561708509546
FrC_InN_CGE_VIP	-6.42659045272621	-8.50753728807349
FrC_Vascular	9.79496144241539	11.4730954939089
FrC_ExN_L2/3IT_1	-6.4107556443766	3.65135057508569
FrC_ExN_L2/3IT_1	-4.90978385024818	4.32298143446069
FrC_InN_MGE_SST	-12.9295964341715	-2.48288480699439
FrC_ExN_L2/3IT_2	-5.29501963668617	11.1982608610354
FrC_ExN_L2/3IT_2	-7.6109247308329	8.47943265974145
FrC_Micro	5.06146525329796	-2.61287514627356
FrC_InN_CGE_VIP	-3.14443398528846	-11.1279529756345
FrC_OPC	10.7608780760213	-7.51622001588721
FrC_InN_CGE_VIP	-2.95752311759742	-10.6641763871946
FrC_ExN_L2/3IT_2	-4.43646050506386	6.55903156339746
FrC_ExN_L5IT_2	0.782319476072467	4.95383461057764
FrC_OPC	10.4333720106527	-5.02635328233618
FrC_Micro	4.96821545547692	-2.99134103715796
FrC_ExN_L2/3IT_2	-6.72862912231239	10.1213184171877
FrC_ExN_L5IT_1	3.35047792381493	13.2184806638918
FrC_Micro	3.777433385317	-2.62007610261816
FrC_InN_CGE_NDNF	-8.7535929780558	-9.24593202531714
FrC_ExN_L5IT_2	0.804411460821307	4.49727352201562
FrC_Micro	4.27627276367394	-3.11726109445471
FrC_OPC	10.2283501524374	-8.83694498002905
FrC_Micro	3.91761564201561	-0.925824922923036
FrC_InN_CGE_VIP	-4.9292955499247	-9.224154872302
FrC_ExN_L2/3IT_1	-6.0186772447184	4.12194617330652
FrC_InN_MGE_TAC1	-7.54966116958412	-2.48708216607947
FrC_ExN_L5IT_2	2.72682236618248	4.62260110914331
FrC_ExN_L2/3IT_1	-4.55181218200477	5.78462465345483
FrC_OPC	10.3418097395345	-5.38257638872046
FrC_Astro	13.4713568586752	2.78344376623254
FrC_InN_CGE_VIP	-4.87250281387123	-10.2483448213376
FrC_ExN_L6IT	6.84925745910851	8.43225725233179
FrC_Oligo	2.60745476669518	-10.9866728013792
FrC_InN_MGE_SST	-12.7317690949992	-5.09440032899756
FrC_ExN_L2/3IT_1	-4.90014077239784	3.49012406408411
FrC_Oligo	0.690492679540789	-5.01030103624243
FrC_Micro	4.28288458770958	-1.14350501954932
FrC_ExN_L5IT_2	1.61597465461937	5.35850198804956
FrC_ExN_L6CT/b	4.69082926696984	7.68460758268457
FrC_InN_MGE_SST	-12.5789513688639	-2.60766665399451
FrC_OPC	10.3823218244955	-7.88397542894263
FrC_OPC	9.95376061386315	-7.86142103135962
FrC_ExN_L2/3IT_1	-4.83063603454384	3.35116775571924
FrC_Oligo	1.23645137733666	-6.6941222375669
FrC_ExN_L6IT	-13.6350894074992	6.572879868146
FrC_InN_CGE_VIP	-3.71600533538612	-7.73438779771704
FrC_OPC	10.4570975202963	-4.70117513597388
FrC_InN_CGE_VIP	-4.94876004272255	-8.95710985124487
FrC_OPC	10.3702263731405	-7.22131721437354
FrC_Micro	4.29461144394127	-0.989629549387879
FrC_Astro	8.70192288345543	2.25153573095422
FrC_OPC	9.8393664259359	-8.48136560380835
FrC_ExN_L5IT_1	3.15667580551354	12.6859241300784
FrC_ExN_L2/3IT_1	-4.55280304961952	5.43091018735986
FrC_Oligo	3.0155138868734	-10.084638995532
FrC_OPC	10.8363385099813	-8.19293062150855
FrC_ExN_L2/3IT_2	-6.10833788924965	7.36779459058862
FrC_Oligo	2.8791019815847	-11.8950599855222
FrC_ExN_L2/3IT_1	-4.5376505952433	4.91958530485254
FrC_Astro	13.0962119001791	2.32833965360742
FrC_ExN_L2/3IT_2	-6.4061489205912	7.93945558607202
FrC_ExN_L2/3IT_2	-4.67266799026283	10.7969642454348
FrC_InN_MGE_SST	-12.083789358671	-7.23617832124609
FrC_OPC	10.3253865141317	-7.56552783906836
FrC_ExN_L2/3IT_1	-3.17004371696266	1.55742080747705
FrC_Oligo	2.18144177383629	-9.39119474351782
FrC_InN_MGE_SST	-10.562419424589	-7.03382913530249
FrC_InN_MGE_SST	-10.6225161653117	-6.57206813753027
FrC_InN_MGE_SST	-12.3364558320597	-2.3856710618772
FrC_ExN_L5IT_3	-12.348928938444	6.60719879209619
FrC_InN_MGE_SST	-10.0604043107584	-6.52855627000708
FrC_ExN_L5IT_2	1.62321495002953	4.46292741834741
FrC_InN_CGE_VIP	-6.05016470962318	-8.32889215410132
FrC_Oligo	2.38004492706505	-10.5435308641233
FrC_Micro	4.88915299362389	-2.83374945581336
FrC_ExN_L2/3IT_1	-7.48866606765541	1.6423538500033
FrC_InN_CGE_NDNF	-8.73969031387123	-9.34704629838843
FrC_ExN_L6IT	6.72838305420128	7.61578901350122
FrC_Astro	13.2597880262777	2.98044546186548
FrC_OPC	10.4422459501669	-4.79099504411597
FrC_Astro	12.0097126860067	0.928367930050902
FrC_Oligo	2.08499144500939	-8.78639547288794
FrC_InN_CGE_VIP	-3.70799327903541	-9.48594133317847
FrC_ExN_L5IT_1	1.53013895935265	12.8509050184451
FrC_OPC	10.0619683164999	-7.81519739091773
FrC_ExN_L5IT_2	2.17826293892113	5.57684858381372
FrC_ExN_L2/3IT_2	-5.79574061446937	7.18041427671533
FrC_Oligo	2.04705118126122	-9.88593141496558
FrC_ExN_L2/3IT_1	-7.07171727233681	3.33650405943018
FrC_InN_MGE_SST	-10.3881001573161	-7.26952640474219
FrC_InN_CGE_VIP	-2.91807342582496	-10.0614933198728
FrC_ExN_L5IT_2	1.5535393852636	5.66787202894311
FrC_Astro	11.9502444166586	1.36793942987543
FrC_ExN_L2/3IT_2	-4.55680562072548	9.19435747205835
FrC_InN_CGE_NDNF	-7.77721596771034	-11.6362480348386
FrC_OPC	10.3399376768514	-6.15828792512793
FrC_OPC	10.6272101301595	-6.73113862932105
FrC_InN_CGE_VIP	-3.27635932975563	-11.3259519761838
FrC_InN_MGE_SST	-12.4972224336222	-7.4679350084104
FrC_OPC	10.252916802828	-6.84914295137305
FrC_OPC	10.4213423628255	-6.88866846025366
FrC_InN_CGE_VIP	-5.61769724899086	-11.6994651979246
FrC_InN_CGE_NDNF	-8.49344206863197	-9.48364870012183
FrC_Astro	11.1349615950033	2.31772585451227
FrC_OPC	10.2048230070516	-8.99103204667944
FrC_OPC	10.5560355085775	-8.78945581376929
FrC_InN_MGE_SST	-11.8932099443034	-3.77213708818335
FrC_ExN_L2/3IT_1	-3.3934478860453	2.73241384565454
FrC_Astro	13.3768601316854	2.51665933668237
FrC_ExN_L6IT	6.81372164673058	7.94499881803613
FrC_OPC	9.98799275345055	-8.04523031175513
FrC_InN_CGE_VIP	-5.08626318984779	-10.8503688997068
FrC_ExN_L2/3IT_2	-4.66128350311073	9.91821821271997
FrC_ExN_L2/3IT_2	-4.79379273467811	6.3610969358645
FrC_InN_MGE_SST	-12.0075249772623	-7.2962631410398
FrC_Micro	4.22158669418541	-2.10883776605505
FrC_ExN_L5IT_1	1.12954222149102	12.1817880445681
FrC_Astro	13.2870325941488	2.89282639562707
FrC_ExN_L2/3IT_1	-5.69617367797645	3.93434842168909
FrC_ExN_L2/3IT_1	-4.70242024474891	6.09905584394556
FrC_ExN_L2/3IT_2	-6.50633956008705	7.01480348646265
FrC_Oligo	1.54327737278191	-8.33532373369116
FrC_InN_MGE_SST	-12.9574589829996	-5.94401733339209
FrC_ExN_L5IT_1	0.9474385876104	11.8582759672366
FrC_InN_MGE_TAC1	-7.82881213241371	-2.31657616556067
FrC_ExN_L2/3IT_1	-2.81083870940956	2.36223276197534
FrC_ExN_L2/3IT_2	-6.51673031860145	10.1753249937258
FrC_Oligo	2.33882306999413	-9.12591211259741
FrC_Micro	4.18864535278527	-1.58451477945227
FrC_InN_CGE_LAMP5	-8.01643611007484	-16.8857607072629
FrC_ExN_L2/3IT_2	-3.46218801551613	6.97938020765405
FrC_Micro	4.41995476669518	-3.28348771989722
FrC_OPC	10.7549834150716	-7.41978399217505
FrC_ExN_L2/3IT_2	-5.63102532439979	10.7268606001101
FrC_OPC	10.2028784651205	-8.29553930223364
FrC_Oligo	2.3434369463369	-10.8695949739255
FrC_Oligo	2.84802721924034	-12.0217289155759
FrC_ExN_L2/3IT_2	-5.2657680612162	10.3121429258547
FrC_Micro	3.93741892761437	-2.14060656488318
FrC_Astro	9.26890515274254	1.40555532514673
FrC_Micro	4.35443257278649	-0.343037349585481
FrC_ExN_L2/3IT_2	-5.37399054580482	8.22461422025781
FrC_ExN_L2/3IT_1	-5.0433034997538	4.03437622129541
FrC_Micro	4.30070733017174	-1.32067112386603
FrC_ExN_L2/3IT_2	-5.91392184310707	7.22125824033838
FrC_ExN_L2/3IT_2	-4.83692217880043	7.24120624601465
FrC_ExN_L2/3IT_2	-6.11748219543251	11.0743261152468
FrC_Oligo	2.56909727043358	-11.509799403552
FrC_ExN_L2/3IT_2	-4.851322184141	8.44789751112085
FrC_InN_CGE_NDNF	-7.59149123245033	-14.1885542100706
FrC_Astro	13.0133252043172	3.47508223592859
FrC_InN_MGE_SST	-12.4044852357462	-2.09551803529639
FrC_InN_CGE_VIP	-2.85036684089454	-9.83671609819312
FrC_ExN_L2/3IT_1	-5.71781588607582	4.85036333143335
FrC_ExN_L5IT_2	2.68687819427696	5.18220098554712
FrC_OPC	10.0815501112386	-8.84851209581275
FrC_ExN_L2/3IT_2	-5.84590292983803	10.1713081175051
FrC_Oligo	2.65830778068749	-10.5999292558469
FrC_ExN_L2/3IT_2	-4.24148083740028	7.61034830152612
FrC_OPC	10.3966889280721	-8.70041410386939
FrC_OPC	10.3499617475912	-6.54075900972266
FrC_Astro	12.8628764051839	1.8174322420321
FrC_ExN_L2/3IT_2	-4.1711111169413	9.68997057020288
FrC_InN_MGE_SST	-13.0075821977213	-3.33283130586524
FrC_OPC	10.4130196470663	-5.36457006395239
FrC_ExN_L2/3IT_2	-5.20852328353676	8.74763925611597
FrC_Astro	12.0137619871542	4.00666101514917
FrC_InN_CGE_VIP	-5.25088406616005	-11.9903806871213
FrC_ExN_L2/3IT_2	-3.33233715110573	7.26993187009912
FrC_Micro	3.93672799057213	-3.04558484018225
FrC_ExN_L2/3IT_2	-3.95156837516578	9.3013521009646
FrC_Oligo	0.64284931606499	-5.014438075427
FrC_ExN_L2/3IT_2	-3.66010809951576	6.77432354032617
FrC_Oligo	1.73957060760704	-6.99437610566992
FrC_ExN_L5IT_1	3.32860349601952	13.0461765104495
FrC_OPC	10.6160893339559	-8.18894807756323
FrC_InN_CGE_NDNF	-8.52964926772865	-11.2615522569456
FrC_Astro	10.4878697294637	2.50552495061975
FrC_ExN_L2/3IT_2	-6.65125323348793	10.4838033491335
FrC_InN_CGE_VIP	-4.56934357696327	-10.7868875688352
FrC_ExN_L2/3IT_2	-4.28737402969154	10.0647321516238
FrC_Micro	4.4642295736715	-1.34475306928534
FrC_ExN_L2/3IT_1	-4.91128302627357	3.64404304563623
FrC_InN_MGE_TAC1	-7.95662404113563	-3.6117133325376
FrC_InN_MGE_SST	-10.1949133973673	-7.01857034623999
FrC_ExN_L5IT_3	2.84334730095116	5.4629731947146
FrC_ExN_L5IT_3	-13.5541710954264	5.8184042745791
FrC_ExN_L2/3IT_1	-3.88896752410682	3.98192508756738
FrC_ExN_L2/3IT_1	-8.37183524184974	2.56071026861291
FrC_ExN_L2/3IT_2	-5.42259360366615	10.1466508680544
FrC_ExN_L2/3IT_2	-4.25275279098305	7.74760063230615
FrC_Micro	4.73565243667809	-0.928534669283814
FrC_ExN_L2/3IT_1	-4.44837523513588	6.05726106702905
FrC_Astro	11.0730175871297	0.803770738240295
FrC_Oligo	1.53651534504143	-8.49141637742896
FrC_Micro	4.23438500351158	-3.16687981546301
FrC_Oligo	1.34397267288414	-8.24244825303931
FrC_InN_CGE_LAMP5	-7.6687975030497	-16.3230508989133
FrC_Oligo	2.64684056228844	-9.67031804979224
FrC_Astro	9.83906697220055	1.73765917360406
FrC_Oligo	2.12570928520409	-8.55742780626196
FrC_ExN_L2/3IT_2	-5.76635361724647	6.65535934507471
FrC_InN_MGE_TAC1	-7.96752596908363	-2.29356328905005
FrC_ExN_L2/3IT_2	-4.20635367446693	8.13710554182153
FrC_InN_MGE_TAC1	-7.33014489227089	-3.7104362672605
FrC_OPC	10.576478471224	-6.92318098009009
FrC_Astro	12.8556857008382	3.42210753500085
FrC_InN_MGE_SST	-10.2280860047892	-6.92390958726782
FrC_Oligo	2.11158369964806	-9.66441099107642
FrC_Oligo	2.62348746246544	-9.8755277818479
FrC_ExN_L2/3IT_1	-3.90280104690346	2.48689253866296
FrC_Astro	10.591630448763	2.37596686422449
FrC_ExN_L5IT_2	2.68789147323815	3.93177469312768
FrC_InN_CGE_VIP	-2.78600789123329	-10.9390758699216
FrC_Micro	4.36803673691002	-3.4598418897428
FrC_ExN_L5IT_1	0.514998008672869	10.4920583540164
FrC_Oligo	3.06980346626488	-11.4437250322141
FrC_ExN_L2/3IT_1	-5.10825348907264	6.05550487577539
FrC_InN_CGE_VIP	-5.86389399581703	-8.53561536729712
FrC_ExN_L2/3IT_1	-5.12082911544594	5.25496824323755
FrC_Astro	12.5842070478841	0.342750311415606
FrC_InN_CGE_VIP	-6.14265347533973	-8.63057462633032
FrC_InN_CGE_NDNF	-7.49500180297645	-12.3677066987791
FrC_Micro	4.24688195175377	0.0519564026556541
FrC_Oligo	1.05742238945214	-6.02312700212378
FrC_Astro	13.3595471281454	1.4437350803576
FrC_ExN_L2/3IT_2	-6.84657002502235	8.86277826368432
FrC_Astro	12.1183705229208	1.9543039375506
FrC_InN_CGE_VIP	-4.84987641387733	-9.60905591905493
FrC_Oligo	0.601855029527819	-4.68640510499854
FrC_NeuCyto	-0.728161941106641	-1.29289619386572
FrC_ExN_L2/3IT_1	-4.25728989654335	2.98381836950403
FrC_ExN_L2/3IT_2	-7.68449164443764	8.30113752424341
FrC_Micro	4.62307404464928	-1.92524163186926
FrC_ExN_L2/3IT_2	-5.36661387496742	11.2393031889163
FrC_ExN_L2/3IT_1	-6.57276965194496	2.22751267492395
FrC_OPC	10.3127779859945	-5.72811643541235
FrC_Oligo	1.43916415161339	-6.93372861802954
FrC_ExN_L2/3IT_2	-4.72988749557289	6.80423648893457
FrC_Oligo	2.98979257530419	-10.5428957170286
FrC_ExN_L2/3IT_1	-4.47636700683388	4.00517852842432
FrC_ExN_L5IT_4	-10.8327994447306	2.27835555612665
FrC_Astro	13.2574200529501	3.35880930959802
FrC_InN_MGE_SST	-10.7572693925455	-7.37025348604102
FrC_ExN_L2/3IT_2	-5.88682843261513	10.6894183927737
FrC_InN_CGE_NDNF	-8.52989913039955	-11.2670711702146
FrC_Micro	4.69605826324669	-3.02389304101843
FrC_InN_CGE_VIP	-3.85427332931312	-7.92624418199439
FrC_ExN_L2/3IT_1	-4.08473874145302	5.78697069227319
FrC_ExN_L2/3IT_1	-5.25771666579994	5.63182933866601
FrC_OPC	10.128914346163	-8.45744935930152
FrC_ExN_L2/3IT_2	-5.29459620528969	10.1742482954226
FrC_InN_MGE_SST	-13.0611949067667	-2.88778678834815
FrC_Oligo	1.18257092422692	-6.58738700807471
FrC_Micro	4.3855671781942	-1.77241579950232
FrC_Oligo	1.75111233181206	-7.83090154588599
FrC_InN_MGE_SST	-12.3172030549601	-2.0869809812345
FrC_InN_CGE_NDNF	-6.16620255523475	-11.8150753206052
FrC_Micro	5.00882243103234	-2.59745804727454
FrC_InN_CGE_VIP	-5.84146977477821	-11.4978927797117
FrC_ExN_L5IT_1	1.20076846069542	12.4545875364504
FrC_ExN_L5IT_2	0.500323106710589	3.96507247030359
FrC_ExN_L2/3IT_2	-5.06176711135658	10.1906867796145
FrC_ExN_L5IT_1	1.66998313850609	11.5132127577029
FrC_InN_MGE_SST	-9.7690901856974	-3.44617525995154
FrC_InN_MGE_LAMP5	-4.22334910445961	-16.6653474992551
FrC_OPC	10.4025883573934	-5.59598581254858
FrC_ExN_L2/3IT_2	-5.92484952026161	11.3112645918093
FrC_InN_CGE_VIP	-3.15428687148842	-10.7676462358274
FrC_OPC	10.9209637541219	-8.58113614976782
FrC_ExN_L2/3IT_1	-6.12362242751869	3.37443240224939
FrC_Astro	10.5653843779012	2.668991404172
FrC_Astro	11.9868378538534	1.60070355474573
FrC_InN_CGE_VIP	-6.56098700576576	-9.5129322236814
FrC_InN_CGE_NDNF	-8.80270815902504	-9.26102964342017
FrC_ExN_L5IT_4	-10.8102650743082	2.59878643095117
FrC_ExN_L2/3IT_2	-6.24395943694862	6.18825157224756
FrC_ExN_L5IT_3	-12.7316050630167	6.7642541700564
FrC_Micro	3.86158083862511	-1.36533014238257
FrC_ExN_L5IT_1	3.95272730774132	13.0825668150149
FrC_InN_MGE_SST	-11.8744549851969	-1.63387720048804
FrC_ExN_L2/3IT_2	-3.26334310584816	5.23353441297632
FrC_ExN_L2/3IT_2	-4.66356802993568	10.272466259595
FrC_OPC	10.5366721052572	-7.86173860490698
FrC_InN_MGE_SST	-12.5965018373087	-7.36720220506567
FrC_InN_MGE_SST	-12.5631051164225	-7.453074378375
FrC_InN_CGE_VIP	-4.58026743942055	-9.23310892045874
FrC_ExN_L2/3IT_1	-5.35954905563148	5.0429726415835
FrC_InN_CGE_VIP	-2.94904948287758	-10.9851993745603
FrC_ExN_L5IT_2	2.50399970001427	5.87711866438013
FrC_InN_CGE_VIP	-5.5980901818827	-9.43777982652564
FrC_ExN_L2/3IT_2	-4.7209158044413	7.54763658582788
FrC_InN_CGE_LAMP5	-7.41846467071327	-16.6363023942747
FrC_ExN_L5IT_1	4.08250569290367	12.8898168379031
FrC_Astro	10.7420229811117	2.77674038946252
FrC_OPC	10.1773009199545	-8.61140767991919
FrC_ExN_L2/3IT_2	-4.51115466171058	7.51333530485254
FrC_Micro	3.88828133529869	-2.387484950427
FrC_ExN_L2/3IT_1	-8.66119528823646	1.56671901285272
FrC_ExN_L2/3IT_1	-5.81196213775429	3.06811268865686
FrC_InN_MGE_SST	-12.1970124345377	-1.50848905504126
FrC_Oligo	0.667481531564868	-4.85198490083594
FrC_Micro	3.96932028717247	-1.53155748308081
FrC_Oligo	1.3277914423391	-6.68425981462378
FrC_ExN_L5IT_4	-10.5675540071085	2.13729258119684
FrC_Micro	4.07299136108605	-0.49149082363028
FrC_ExN_L2/3IT_2	-4.86009408050331	10.6835246854983
FrC_ExN_L2/3IT_1	-5.10975552612098	5.77248008787256
FrC_InN_MGE_SST	-12.8798585038737	-5.66198675096411
FrC_ExN_L2/3IT_2	-4.47802640014442	9.96652658521753
FrC_OPC	10.2668948072836	-8.38836519182105
FrC_InN_MGE_SST	-9.77883864455971	-6.02117864549536
FrC_ExN_L2/3IT_2	-5.96663428359779	11.2068239027224
FrC_ExN_L2/3IT_1	-3.3652348619059	2.45361550390344
FrC_Micro	4.62794732040611	-3.4156798547544
FrC_Oligo	2.66610812133995	-9.24643461168189
FrC_Astro	9.42902707046715	3.48394401609521
FrC_InN_CGE_VIP	-3.86236382537636	-8.02360097825903
FrC_ExN_L2/3IT_2	-4.62980176025184	6.60037715971094
FrC_InN_MGE_PVALB	-3.44289279990944	-4.3687295144834
FrC_Oligo	2.86461113876549	-12.2424997514524
FrC_ExN_L2/3IT_1	-4.48580647521766	4.41177185117822
FrC_ExN_L2/3IT_2	-4.83437920623573	8.70798929273706
FrC_ExN_L2/3IT_2	-6.40919447952064	7.57351263105493
FrC_Astro	11.8922266859457	2.25131745874506
FrC_Oligo	1.89458917564598	-10.3619026368894
FrC_ExN_L2/3IT_2	-4.51264906936439	8.28895242750268
FrC_OPC	10.8133826155111	-7.55144302308936
FrC_Astro	11.9875159162923	2.07441361486536
FrC_Oligo	1.0918180841848	-6.02245132387061
FrC_InN_MGE_TAC1	-9.23762084060463	-3.75309364259619
FrC_InN_CGE_VIP	-4.17927027755531	-8.95144121110816
FrC_ExN_L2/3IT_1	-4.43322754913124	6.12584074079614
FrC_ExN_L2/3IT_2	-3.35804248863014	7.3267541700564
FrC_InN_MGE_SST	-13.0094132524088	-3.51903049409766
FrC_ExN_L2/3IT_1	-5.32869149261268	5.78535326063257
FrC_ExN_L2/3IT_2	-5.14986277633461	10.8996806913577
FrC_ExN_L2/3IT_2	-3.99559498840126	7.80359705030542
FrC_OPC	10.3428702253744	-6.0099476999082
FrC_ExN_L5IT_2	2.93631004280297	4.31059463560205
FrC_ExN_L5IT_2	2.87077568954674	4.74017007886987
FrC_Astro	13.6170544523641	2.78306277334314
FrC_Oligo	3.18851255363671	-10.7110799974241
FrC_Oligo	2.05845092720238	-7.9956449693479
FrC_ExN_L2/3IT_1	-4.87652207427772	3.59280570089441
FrC_ExN_L5IT_2	1.58353589958397	5.35306604444604
FrC_Micro	4.27107142395226	-0.716933411959596
FrC_OPC	10.057658662264	-7.57713357866187
FrC_Micro	3.94356106704918	-1.08472816408057
FrC_ExN_L2/3IT_1	-5.85250664764198	4.54402406751733
FrC_ExN_L5IT_2	2.84321927017418	5.47203310072046
FrC_Micro	4.91446303314415	-3.03026859224219
FrC_ExN_L5IT_2	2.29883884376732	4.11440809309106
FrC_ExN_L2/3IT_2	-6.35569096618446	10.214433270093
FrC_ExN_L2/3IT_2	-5.16006709152015	6.81883295118433
FrC_ExN_L2/3IT_2	-4.64237357192787	9.65487154066186
FrC_InN_CGE_VIP	-3.11672998481544	-11.2511171525754
FrC_ExN_L2/3IT_2	-5.20581055694374	10.6864152723513
FrC_ExN_L5IT_1	3.87932490295616	12.626880245801
FrC_InN_CGE_VIP	-5.59636689239296	-8.81889764726538
FrC_InN_CGE_NDNF	-8.00971747451576	-10.8013376420774
FrC_ExN_L2/3IT_2	-6.74296237045082	9.24055345594507
FrC_ExN_L2/3IT_2	-6.43015194946083	9.53817709028345
FrC_ExN_L2/3IT_2	-3.75963569694313	7.24662406980615
FrC_ExN_L2/3IT_2	-4.99164820724281	10.5225377851687
FrC_ExN_L2/3IT_2	-5.12594796233925	10.1537948423586
FrC_ExN_L5IT_3	-13.2972941499308	6.21008403837305
FrC_Oligo	2.88128017372338	-11.3376068300046
FrC_InN_CGE_NDNF	-7.39708853774818	-10.2990965074338
FrC_ExN_L5IT_1	3.34303640312401	13.6087699705325
FrC_InN_CGE_VIP	-2.97551299148353	-10.7403778260984
FrC_ExN_L2/3IT_2	-4.88793135696205	5.87655265867334
FrC_Oligo	2.38562368339745	-8.64506856859107
FrC_ExN_L5IT_1	0.583678533498919	10.5150914961062
FrC_ExN_L2/3IT_2	-3.70152975135597	9.48140485822778
FrC_ExN_L5IT_2	1.32245933002678	4.9076228910647
FrC_Oligo	2.7357070345327	-10.0350660508909
FrC_ExN_L2/3IT_2	-4.50742484145912	6.85349805891138
FrC_OPC	10.8336424726888	-8.32300416887183
FrC_InN_CGE_VIP	-5.95285607391151	-10.582701129321
FrC_Micro	4.87673758453575	-2.17494623124976
FrC_Astro	12.9987540144369	1.99668558179956
FrC_ExN_L2/3IT_2	-7.12966157012733	8.14169033109765
FrC_Oligo	0.58651523775307	-4.59904090822119
FrC_InN_MGE_SST	-12.6266617875651	-6.95901290834326
FrC_Astro	12.7090811628744	3.88449748098474
FrC_ExN_L2/3IT_2	-4.91785241180214	11.1262775236331
FrC_Astro	12.2810339826986	1.15418704092126
FrC_InN_MGE_SST	-12.4917922120646	-2.9881130880155
FrC_ExN_L5IT_2	2.26888870186058	4.62219770490747
FrC_InN_CGE_VIP	-6.2534709077433	-8.44070856035132
FrC_InN_CGE_LAMP5	-7.71219731384071	-15.4290260499753
FrC_InN_MGE_SST	-11.9291319947794	-1.56698672235388
FrC_ExN_L2/3IT_2	-5.14360142761024	10.1430431181155
FrC_ExN_L2/3IT_1	-4.62785340362343	2.02427001535516
FrC_ExN_L2/3IT_2	-6.79085017257484	7.60949714719873
FrC_ExN_L6CT/b	4.4353251356527	8.13208492338281
FrC_Astro	10.3256201643392	3.46074636518579
FrC_InN_MGE_TAC1	-8.57635451370033	-3.81441156328101
FrC_Astro	10.1895890135213	0.965215998288207
FrC_ExN_L2/3IT_1	-5.64830304199013	4.24562700330835
FrC_InN_CGE_VIP	-4.76918364578041	-10.0185407823362
FrC_Oligo	1.99744795746056	-10.8939766114988
FrC_InN_MGE_SST	-10.7497773271159	-3.84671871126074
FrC_Micro	3.88792847580162	-2.07059924066443
FrC_Micro	3.91807245201317	-1.04601506650824
FrC_Astro	11.9209189314291	3.93968113004785
FrC_InN_MGE_TAC1	-8.20475626998695	-2.13857762277503
FrC_ExN_L5IT_2	0.784888495866931	4.87265070020776
FrC_ExN_L2/3IT_2	-5.09852839523109	6.42991169035059
FrC_InN_CGE_VIP	-2.72041369491371	-10.7501901811399
FrC_InN_MGE_TAC1	-8.97696639114174	-3.41357366502661
FrC_Oligo	2.75069784111229	-11.3931135362424
FrC_InN_CGE_VIP	-5.88617182784828	-8.58224241197486
FrC_Micro	4.17814110702721	-2.19162122667212
FrC_InN_CGE_VIP	-2.954335938032	-11.1003917878904
FrC_Micro	3.85703944153038	-1.20165078103919
FrC_Astro	9.24426697677819	2.03343864023309
FrC_ExN_L5IT_2	0.746628393594897	3.9165979200564
FrC_OPC	10.4435295957967	-7.27976314485449
FrC_Oligo	0.75683765596596	-5.07466546953101
FrC_OPC	9.93127201980797	-7.90455953538794
FrC_InN_CGE_NDNF	-7.58128930145057	-13.2123722261228
FrC_InN_MGE_LAMP5	-4.17885304504188	-16.6730302995481
FrC_OPC	10.4164500135824	-6.66627447069067
FrC_InN_MGE_TAC1	-7.66469574981483	-3.3764793103971
FrC_InN_MGE_SST	-13.1836714845255	-3.22757069528479
FrC_Astro	9.27469014114586	1.59152610838037
FrC_InN_CGE_VIP	-5.66163540893348	-11.4552358812131
FrC_InN_MGE_SST	-10.4569344621256	-7.04313508928198
FrC_InN_CGE_VIP	-5.10131550842079	-11.2113880342283
FrC_Oligo	2.60967945045677	-11.1865467256345
FrC_OPC	10.3641562361166	-5.59901515901465
FrC_ExN_L5IT_1	3.92401122040001	13.3537545973025
FrC_Astro	13.0521016020223	3.66547473013025
FrC_Oligo	2.056636800234	-9.86655179918189
FrC_ExN_L2/3IT_1	-6.11719418578895	5.20682819425684
FrC_InN_MGE_SST	-10.8971381288126	-3.80334894121069
FrC_ExN_L2/3IT_2	-5.0835170846537	10.0995498472415
FrC_OPC	10.3017964262411	-7.59250156343359
FrC_InN_CGE_VIP	-3.72595430427345	-11.2012695497312
FrC_ExN_L5IT_3	-13.7452845674113	6.05986936628442
FrC_Astro	12.3180794615194	1.80125732957941
FrC_Astro	11.5409626860067	1.17956699668985
FrC_Micro	5.04938029236046	-2.64833990991492
FrC_ExN_L2/3IT_2	-4.19107104354652	8.69618661939722
FrC_ExN_L5IT_2	1.5073922771856	5.23365886747461
FrC_InN_MGE_LAMP5	-4.88845015579017	-16.5594228929319
FrC_InN_MGE_TAC1	-7.08404160552772	-3.34915439546484
FrC_InN_CGE_NDNF	-8.92979193740639	-9.70367280900855
FrC_OPC	9.9751610655233	-7.36874954164404
FrC_Oligo	2.2689421076223	-11.322034282092
FrC_Astro	9.03683613723961	2.12386448919397
FrC_ExN_L2/3IT_2	-4.99700881057533	10.8036695295535
FrC_OPC	10.2823901075765	-7.42119543016333
FrC_ExN_L2/3IT_1	-4.64449835830482	5.39298255979639
FrC_ExN_L2/3IT_2	-6.31040431075844	10.3557821088992
FrC_Astro	12.1630949873373	0.851492899056487
FrC_InN_CGE_NDNF	-8.17954493575844	-11.5221218293943
FrC_ExN_L5IT_2	2.77925228065697	3.57652814924341
FrC_Astro	7.96677731460777	2.59676130354028
FrC_ExN_L2/3IT_1	-3.55085850768837	5.67987878858667
FrC_ExN_L5IT_1	0.71641515678612	14.3789020353518
FrC_ExN_L2/3IT_2	-7.7318849664286	8.27745063840967
FrC_InN_CGE_VIP	-4.51127291732582	-10.6995090669431
FrC_Micro	4.3124790090963	0.0597772175036003
FrC_Micro	4.06410407013146	-3.00765935838599
FrC_Oligo	2.24830221122948	-11.5398878282346
FrC_Micro	4.85292958206383	-1.78378216684241
FrC_ExN_L2/3IT_1	-8.74474764877113	1.54394622385126
FrC_ExN_L2/3IT_1	-6.08472539001259	4.36664684354883
FrC_InN_MGE_SST	-13.1063771348551	-3.50313536584753
FrC_Oligo	2.06943582481591	-10.6851724809446
FrC_ExN_L2/3IT_1	-5.46334219985756	6.42385156690698
FrC_Astro	10.3976120848104	2.20517345010858
FrC_ExN_L2/3IT_1	-3.5432326894358	2.62052615224939
FrC_InN_MGE_SST	-11.7530093293742	-7.11525051057715
FrC_InN_CGE_VIP	-3.94346047454628	-8.56417695939917
FrC_ExN_L2/3IT_1	-4.71978331619056	4.95539196073633
FrC_Micro	4.40231369919029	-0.224293155077882
FrC_InN_MGE_PVALB	-3.51599670463356	-4.4007586663999
FrC_OPC	10.6094488996908	-8.17708627641577
FrC_InN_CGE_LAMP5	-7.53691197448524	-16.4866899675168
FrC_Oligo	1.05276047176567	-5.96124450624365
FrC_Micro	4.10969733185021	-2.89688794076819
FrC_Astro	13.1497311491415	3.18929632246118
FrC_ExN_L2/3IT_1	-3.67747427039894	2.17783089220148
FrC_ExN_L2/3IT_2	-6.30426837020668	7.79094226896387
FrC_ExN_L5IT_1	1.66567038482872	12.3608756834231
FrC_ExN_L2/3IT_2	-3.83401943259987	8.22075708448511
FrC_Oligo	1.05907296127526	-7.13594762742896
FrC_ExN_L2/3IT_2	-5.17736960464271	8.37692411481958
FrC_ExN_L2/3IT_2	-5.46573687606605	7.50316865980249
FrC_InN_MGE_SST	-11.2136511903361	-3.4884154027738
FrC_ExN_L5IT_4	-11.0229630570963	2.44365389883142
FrC_InN_MGE_SST	-13.1437735658244	-4.99417631090064
FrC_InN_CGE_VIP	-2.96104217582496	-9.92727891862769
FrC_OPC	10.440829743807	-8.80641881883521
FrC_ExN_L5IT_1	4.31233738846031	13.2689443403445
FrC_InN_MGE_PVALB	-3.19145299011024	-4.07668535173315
FrC_Micro	5.02708720154015	-2.68368093431372
FrC_OPC	10.1424269575521	-8.70424215257544
FrC_InN_CGE_VIP	-3.40726543479713	-7.93466703355689
FrC_Astro	12.5612110990926	1.04345186292749
FrC_InN_CGE_VIP	-2.76676012092384	-10.9281744188108
FrC_Astro	13.2351317305013	1.08729513227563
FrC_ExN_L5IT_1	0.991010536615527	12.2367206388674
FrC_OPC	10.3821015257284	-7.00751106202979
FrC_OPC	10.1925015348837	-7.31279651582617
FrC_ExN_L2/3IT_1	-4.1983704667643	5.19120891630273
FrC_Astro	13.2378640074178	2.7978497320376
FrC_ExN_L2/3IT_2	-4.82240057998451	8.9856200987063
FrC_ExN_L2/3IT_2	-4.90448618942055	6.88811357557397
FrC_InN_MGE_LAMP5	-4.75925112777504	-16.5315794175901
FrC_InN_CGE_NDNF	-8.58437205367836	-9.34810296953101
FrC_ExN_L2/3IT_2	-4.84365654998573	10.978578167554
FrC_ExN_L6CT/b	5.07558630890099	6.64080961286645
FrC_ExN_L6IT	7.68596505111901	8.8609166914187
FrC_Astro	11.1549391645834	4.52769525587183
FrC_ExN_L2/3IT_2	-4.42570735030922	6.72381313383203
FrC_Astro	10.8676962751791	2.96334822713953
FrC_InN_CGE_VIP	-3.3252163034037	-8.40576307237525
FrC_InN_MGE_SST	-13.0654120545939	-5.07291500032324
FrC_ExN_L2/3IT_1	-4.69377995544227	4.33632858335596
FrC_InN_CGE_VIP	-3.80278230720314	-11.439318103198
FrC_InN_MGE_TAC1	-7.10092736297401	-2.82270829141516
FrC_InN_MGE_SST	-12.8415751557902	-2.66133014619727
FrC_Oligo	2.56885479873863	-10.2955745881834
FrC_OPC	10.3537850279256	-9.00996343553443
FrC_ExN_L2/3IT_1	-5.33433199935707	5.31957777082544
FrC_ExN_L2/3IT_2	-6.66023684554848	9.86084516584497
FrC_OPC	10.3668026823446	-6.93984548509497
FrC_ExN_L2/3IT_2	-5.91776228957924	11.3047691160403
FrC_ExN_L2/3IT_2	-4.32275725417885	7.43368585645776
FrC_Oligo	2.67149161285607	-10.6483549302854
FrC_ExN_L2/3IT_2	-5.19455576949867	8.59118040144067
FrC_Astro	9.2125821012899	1.3702145391665
FrC_ExN_L6IT	7.61583374923912	7.92919405042749
FrC_InN_CGE_VIP	-6.74433947616371	-9.88785974443335
FrC_ExN_L5IT_2	2.36413811630455	5.87833936750513
FrC_ExN_L2/3IT_2	-5.53730727248939	11.4628425413333
FrC_Micro	4.50035284942833	-2.90409986436743
FrC_InN_CGE_NDNF	-8.69029189163002	-9.34346048295874
FrC_OPC	9.94835423416344	-8.32871190965552
FrC_OPC	10.4552121061727	-8.27954046190161
FrC_ExN_L2/3IT_2	-5.07224513107094	7.77912719785791
FrC_ExN_L2/3IT_1	-6.44749928527626	2.02970357477289
FrC_OPC	10.1242070097372	-8.2646297639646
FrC_Micro	4.32028340286461	-0.225875360373444
FrC_ExN_L5IT_2	2.69110535568444	4.85105474531274
FrC_Micro	4.95762871689049	-2.78879682481665
FrC_InN_MGE_SST	-13.1862940888956	-5.65762178361792
FrC_ExN_L2/3IT_2	-5.91871024184974	6.6919189268313
FrC_InN_CGE_NDNF	-6.83985568099769	-11.912854594592
FrC_ExN_L5IT_2	2.00278853363243	3.44666679441553
FrC_ExN_L5IT_1	2.48566817230431	13.0712781721316
FrC_ExN_L2/3IT_2	-4.60755444579872	6.71888168394189
FrC_InN_MGE_SST	-12.6335682969645	-5.94253484666724
FrC_Oligo	1.84659778064934	-9.76286642015357
FrC_Micro	4.07594107574669	-3.14762226999182
FrC_Astro	12.4504332441732	2.11861117422205
FrC_Oligo	2.28123067802635	-10.5636877244749
FrC_Micro	4.49607991165367	-2.70588533342261
FrC_Oligo	1.6389703649923	-10.3532060807981
FrC_Oligo	2.26387070602623	-10.4365553087034
FrC_ExN_L2/3IT_2	-6.24972964340004	9.15206296980005
FrC_ExN_L5IT_2	2.20066284126488	5.16419704496484
FrC_ExN_L6CT/b	3.93312691635338	8.78733022749048
FrC_ExN_L2/3IT_2	-3.64357949310096	7.36915023862939
FrC_ExN_L2/3IT_2	-4.68847895675453	7.94833763181787
FrC_Oligo	3.03616379684654	-11.1028494066038
FrC_ExN_L2/3IT_2	-6.48688269668373	9.43402727186304
FrC_ExN_L2/3IT_1	-3.84475852065834	3.514778929349
FrC_ExN_L2/3IT_2	-5.23787690215858	9.39063509046655
FrC_InN_MGE_SST	-13.1932349305704	-5.1967701143064
FrC_NeuCyto	-0.366536567743146	-0.700226468447633
FrC_ExN_L2/3IT_2	-5.77153206878456	11.2523780637942
FrC_Micro	4.29836129135338	-0.180231315497346
FrC_OPC	10.342874993746	-7.60967437684912
FrC_Astro	12.0672564405843	2.6430576616488
FrC_InN_CGE_VIP	-5.17320920043739	-9.17749444902319
FrC_ExN_L2/3IT_2	-4.05818248801979	7.55919178068262
FrC_InN_CGE_NDNF	-7.555743227537	-13.7266239351072
FrC_InN_CGE_VIP	-3.69948674255165	-10.8953193849363
FrC_OPC	10.8528170484945	-8.01822988450903
FrC_InN_CGE_NDNF	-7.65162612014564	-13.7640127366819
FrC_Oligo	1.56743072456566	-7.7764591401853
FrC_InN_MGE_SST	-12.9225697618082	-4.25382129609961
FrC_Oligo	2.97818969673363	-11.397304934863
FrC_InN_CGE_VIP	-5.38063574844154	-9.94248144090552
FrC_Oligo	3.44109391159264	-10.8089498704709
FrC_OPC	10.5642762083456	-6.49967376649756
FrC_Oligo	1.72203313297478	-9.7193416780271
FrC_ExN_L2/3IT_1	-3.67579222732338	5.31790073454004
FrC_Astro	9.14009713119713	2.64479787885767
FrC_ExN_L2/3IT_1	-4.60387707763466	5.46108730375391
FrC_ExN_L5IT_2	2.71804546303002	5.18758447706323
FrC_InN_CGE_VIP	-3.81425119453224	-11.4139780229368
FrC_ExN_L2/3IT_2	-6.67203665786537	8.21294792234521
FrC_InN_MGE_PVALB	-3.52259231620582	-4.1823658174314
FrC_InN_MGE_LAMP5	-4.12633276992592	-16.6649507707395
FrC_OPC	10.5117869276449	-5.15280382097144
FrC_ExN_L2/3IT_1	-4.78605032974037	4.3005774790011
FrC_Oligo	2.22600125259606	-11.4483770555295
FrC_ExN_L2/3IT_2	-6.04805995040687	9.52066476881128
FrC_ExN_L2/3IT_1	-6.05258036666664	2.30751140653711
FrC_Micro	4.7888407606527	-3.32127062738318
FrC_ExN_L5IT_2	1.55386375374047	4.87876184522729
FrC_ExN_L2/3IT_2	-5.04085780196937	6.72840412199121
FrC_Astro	11.6901268858358	3.69439085065942
FrC_ExN_L2/3IT_1	-7.05240584426674	2.09866483747583
FrC_InN_MGE_SST	-13.0741963487223	-3.13142744958777
FrC_ExN_L2/3IT_2	-6.04527092986854	10.8618799024783
FrC_OPC	10.3527226347372	-6.73028222978491
FrC_Oligo	2.26379369682518	-8.66109983384986
FrC_OPC	10.0087780851766	-8.16593591630835
FrC_ExN_L5IT_1	2.24432825035301	12.8848958784304
FrC_Astro	13.2691740888998	1.88770778715234
FrC_ExN_L5IT_2	2.53047751373497	5.80910308897119
FrC_ExN_L2/3IT_2	-6.67542649322304	8.95844705640893
FrC_Astro	13.5582318205282	2.93592222272974
FrC_Astro	13.5082068342611	1.80694635450464
FrC_ExN_L2/3IT_2	-4.60695363097938	10.6547342115603
FrC_InN_MGE_TAC1	-7.86824751907142	-4.00214569032568
FrC_Astro	12.6505093473837	1.36446972429376
FrC_InN_CGE_LAMP5	-7.61831761413368	-16.5861772722043
FrC_ExN_L5IT_2	1.73936783260552	5.45526941358667
FrC_InN_CGE_VIP	-5.03773690276893	-10.6842931932249
FrC_Oligo	2.99331282562462	-12.232983035449
FrC_OPC	10.0399947065755	-7.61864892900366
FrC_Oligo	0.773414840166247	-5.52493087709326
FrC_OPC	10.5182251829549	-8.59090177476782
FrC_InN_CGE_VIP	-2.99631024413856	-10.8892940706052
FrC_Oligo	2.43598960823265	-11.1237281984128
FrC_InN_MGE_SST	-9.29891253524574	-6.67734567582983
FrC_Astro	11.6954607862875	2.27257509767633
FrC_ExN_L2/3IT_2	-6.14618826919349	6.13905056058984
FrC_ExN_L5IT_1	0.568050374452746	14.7353530698977
FrC_ExN_L2/3IT_1	-5.06360865646156	6.0697527700625
FrC_InN_CGE_VIP	-4.39011384063514	-9.16553346574683
FrC_Micro	3.82429765648094	-0.96415643155951
FrC_Micro	4.21266459411827	-2.85493056238074
FrC_OPC	10.3803753752157	-7.78559343278784
FrC_Micro	4.19573449081627	-2.72528020799536
FrC_Astro	12.7428879637167	2.8948670202456
FrC_OPC	10.5666251081869	-5.37183753908057
FrC_Astro	12.983499993746	2.64926894247156
FrC_Astro	10.2846531767294	2.56523068487268
FrC_Astro	11.1328501600668	5.36189468443018
FrC_InN_CGE_VIP	-2.78958512359413	-10.0585092729368
FrC_ExN_L2/3IT_2	-5.06808138900551	10.185003834363
FrC_ExN_L2/3IT_1	-4.95242787414345	5.14960487424951
FrC_ExN_L2/3IT_2	-4.94285203033241	9.05506761610132
FrC_InN_CGE_VIP	-3.56530834251198	-11.0089258378782
FrC_ExN_L5IT_4	-10.8546452622965	2.36238081991296
FrC_InN_CGE_VIP	-3.06684828811439	-10.897717875842
FrC_InN_CGE_VIP	-3.13705516868385	-10.1810783571042
FrC_Astro	11.063765038912	1.86270232736688
FrC_Astro	9.43482064193932	2.1470882469378
FrC_InN_CGE_VIP	-3.25294400268348	-11.3375801271238
FrC_ExN_L2/3IT_1	-4.4290514092997	5.55177505552393
FrC_ExN_L2/3IT_1	-4.89720727020057	3.2880669408999
FrC_InN_CGE_LAMP5	-7.74978734069618	-16.8956941789426
FrC_Astro	11.6586727995321	3.78010113775354
FrC_ExN_L5IT_2	2.88256286567894	4.8106180006228
FrC_InN_CGE_VIP	-2.90899563842567	-10.0554279512205
FrC_OPC	10.2815804380819	-7.49968759477515
FrC_Astro	13.2920403379842	1.07910605012994
FrC_ExN_L6CT/b	4.47416256851402	8.89234216749292
FrC_Astro	11.6234564680502	3.14425309240442
FrC_ExN_L2/3IT_2	-5.99889994674476	10.3408065611086
FrC_Micro	4.621906747286	-2.59783975541968
FrC_OPC	10.4635243315145	-6.2822865670957
FrC_OPC	9.98518513626305	-7.61069051683325
FrC_ExN_L5IT_2	0.979800214235461	4.43455513059717
FrC_Oligo	1.25638519710747	-6.53229133546729
FrC_Oligo	2.20124935096947	-10.0093750184812
FrC_InN_CGE_VIP	-4.42046643310341	-10.91066018999
FrC_Oligo	2.5395924944326	-10.1442875093259
FrC_OPC	10.1431841749593	-7.37301008165259
FrC_Astro	10.7623658079549	1.90031631528955
FrC_OPC	10.2328867811605	-9.00545446336646
FrC_OPC	10.2849249739095	-5.99639074266333
FrC_ExN_L2/3IT_1	-3.64183665328773	2.37250216543298
FrC_ExN_L2/3IT_1	-6.57971621566566	2.64206011831384
FrC_InN_CGE_VIP	-4.48629904800209	-9.26884118974585
FrC_InN_MGE_SST	-12.2289900880412	-2.15354315698523
FrC_ExN_L2/3IT_2	-5.40078784042152	11.1039443784915
FrC_Oligo	1.96283267921654	-9.95347063005347
FrC_ExN_L5IT_2	1.54937206691948	4.5701394849978
FrC_ExN_L5IT_1	3.65192674583641	13.2466817671023
FrC_Astro	12.7508683103963	1.44544668733697
FrC_InN_MGE_SST	-12.9033618074015	-6.81341592729468
FrC_ExN_L2/3IT_2	-4.69232798629555	10.4234596067629
FrC_ExN_L5IT_2	1.3286698955938	4.99252183973413
FrC_Oligo	2.41325687355248	-11.5761274522581
FrC_ExN_L2/3IT_2	-6.29136849456581	9.78637655317407
FrC_InN_MGE_TAC1	-7.11355019622597	-2.80693380296607
FrC_Oligo	2.21542357391564	-9.81316034257788
FrC_InN_MGE_SST	-12.043355475004	-7.49449340761084
FrC_Oligo	3.35732935852257	-10.4576172059812
FrC_InN_MGE_TAC1	-6.82326651626381	-3.46150915086646
FrC_OPC	10.4391732115194	-4.71435586870093
FrC_InN_CGE_NDNF	-8.75914145522865	-9.21686403215308
FrC_ExN_L2/3IT_2	-6.36648322158607	8.53312929212671
FrC_InN_CGE_NDNF	-8.17029524856361	-11.1442693895139
FrC_ExN_L2/3IT_2	-6.81611443572792	7.34160526334863
FrC_ExN_L2/3IT_1	-6.02381993346962	3.78567441045862
FrC_OPC	10.0041909117147	-8.43076269090552
FrC_OPC	10.5050377745077	-6.8661283677854
FrC_ExN_L2/3IT_2	-4.50058985763344	6.40742452680688
FrC_OPC	10.6200308699056	-7.53567020357031
FrC_ExN_L2/3IT_2	-4.61675406509193	10.851866322156
FrC_InN_CGE_VIP	-5.56394721084389	-11.8663324540891
FrC_InN_CGE_VIP	-4.96074296050819	-8.81446020067114
FrC_Astro	12.7368540663168	3.9651270681582
FrC_Oligo	2.87960647529808	-9.93461648881812
FrC_InN_CGE_NDNF	-8.5239672761515	-9.38068429887671
FrC_OPC	10.3041872877523	-9.10906927049536
FrC_InN_MGE_TAC1	-10.1582465272501	-3.34933535516638
FrC_InN_CGE_LAMP5	-7.98986149841102	-16.7176069444456
FrC_Micro	4.19035767502037	-3.24893276155371
FrC_InN_MGE_SST	-12.8059220414713	-5.57086603105444
FrC_Oligo	1.35475861019341	-7.06227867067236
FrC_Astro	13.1760411161825	2.32208545744043
FrC_OPC	10.4443535704061	-7.20219461381812
FrC_ExN_L6CT/b	5.57966326660362	5.54267652570825
FrC_OPC	10.1969265837118	-8.80861131608862
FrC_ExN_L2/3IT_1	-6.90489483886513	3.41311104833704
FrC_OPC	10.2710633177206	-7.9660515016355
FrC_Astro	10.5652651686117	4.69924648344141
FrC_Astro	11.6066689390585	4.03730114042383
FrC_Oligo	2.23037909454552	-8.95045129716773
FrC_ExN_L5IT_1	0.772538532678759	14.3745809370242
FrC_ExN_L5IT_1	0.972542395059741	11.028548794385
FrC_Oligo	0.993667115633166	-5.39549438417334
FrC_OPC	10.3942341703817	-5.88452951372046
FrC_InN_CGE_VIP	-3.12009883933815	-10.8948015397825
FrC_Astro	11.8077216047689	0.889362948533111
FrC_InN_MGE_LAMP5	-4.35753680282387	-16.6128000444211
FrC_Oligo	2.27446030563561	-9.07752553880591
FrC_OPC	10.3958239454671	-8.97583047807593
FrC_OPC	9.87784909195152	-8.02154485643286
FrC_InN_MGE_SST	-11.8588337998942	-1.72339956224341
FrC_ExN_L2/3IT_1	-6.73561240249428	3.31380661069971
FrC_Astro	9.96233986801354	4.63025863706689
FrC_ExN_L2/3IT_2	-4.53184414916786	10.2479806715212
FrC_ExN_L2/3IT_2	-4.86339522414955	6.57853134214502
FrC_Astro	11.7668518919393	2.99464495718103
FrC_ExN_L5IT_2	2.10117577499596	5.17013605177026
FrC_InN_CGE_NDNF	-7.03973008209022	-11.1801323121824
FrC_ExN_L2/3IT_2	-6.22381115966591	9.74197252332788
FrC_InN_MGE_SST	-12.7477736573771	-6.54070655763525
FrC_ExN_L2/3IT_2	-5.43476439529213	6.30170162260156
FrC_InN_MGE_SST	-9.90004683547767	-6.80449191987891
FrC_Oligo	2.96775888389794	-10.7594379609861
FrC_Astro	12.2264809507772	1.86128051817041
FrC_ExN_L5IT_3	-12.9528622727946	5.9696551138125
FrC_ExN_L2/3IT_1	-5.93515921645912	3.6748827272616
FrC_Micro	4.60478209442345	-3.05561487138648
FrC_InN_CGE_LAMP5	-7.76430655532631	-16.508729380969
FrC_Oligo	3.07004426902977	-10.4244960969724
FrC_Oligo	0.403683324520266	-4.24719135225195
FrC_Oligo	2.62144683784691	-10.0470546907224
FrC_Oligo	3.16206263488976	-9.75203172624487
FrC_Astro	11.6819186109945	1.23233665763956
FrC_Oligo	2.7644164461538	-8.98591844499487
FrC_ExN_L5IT_2	2.62781428283898	3.99376709997278
FrC_Astro	12.860733498995	3.55084188520532
FrC_ExN_L5IT_1	1.33099852985588	11.4421144300662
FrC_InN_CGE_VIP	-5.16633082443031	-7.70841161668677
FrC_OPC	10.1824393171713	-6.87071506441016
FrC_Micro	4.07669209427086	-1.75383989274878
FrC_Oligo	2.07109331077782	-10.331314486865
FrC_ExN_L2/3IT_2	-4.91598130279335	8.1988278204165
FrC_ExN_L6IT	8.28806733078209	8.49010713636499
FrC_ExN_L2/3IT_2	-6.44446993881019	7.96051748334985
FrC_ExN_L2/3IT_1	-7.49098301940712	2.18343480169397
FrC_Micro	4.36335085815636	-3.39530960977454
FrC_ExN_L2/3IT_2	-4.83172322326454	8.18575485288721
FrC_OPC	10.025224198763	-8.53735391557593
FrC_ExN_L5IT_2	1.79448973125664	4.82795150816064
FrC_InN_CGE_VIP	-4.50682211929115	-8.58241979539771
FrC_Astro	12.3238797087118	4.39644010603052
FrC_Micro	4.13917254394737	-0.291103584174104
FrC_Micro	4.57908295578209	-3.07746903360266
FrC_Astro	13.4964957136556	2.16960390150171
FrC_ExN_L2/3IT_2	-4.35656643920692	10.1131625944338
FrC_InN_CGE_VIP	-4.52950001769813	-7.99448720872778
FrC_InN_CGE_LAMP5	-8.26835108810219	-16.8815187639036
FrC_Micro	4.30087899154869	-1.05887667596716
FrC_ExN_L2/3IT_1	-4.21299935394081	4.57534273206811
FrC_ExN_L2/3IT_2	-4.31395960861	8.92851598798852
FrC_Oligo	2.17324780410973	-11.0349525636472
FrC_Micro	4.31878470367638	-0.813075465563722
FrC_ExN_L5IT_3	-13.4362492662028	6.09366853773218
FrC_InN_CGE_VIP	-2.91876364761146	-10.6954378312864
FrC_ExN_L5IT_2	2.18928002304283	5.1580792242251
FrC_ExN_L2/3IT_2	-3.77492261939796	7.52423389494043
FrC_Micro	4.10434245056359	-0.777365726832337
FrC_OPC	10.2719683546468	-8.49400083482642
FrC_Oligo	0.339860757057345	-4.16441099107642
FrC_ExN_L5IT_3	-12.0362076860026	6.76634367048364
FrC_ExN_L2/3IT_1	-6.53411532455238	2.92631919920068
FrC_InN_MGE_LAMP5	-4.20955086761268	-16.6884283250608
FrC_ExN_L2/3IT_1	-5.29576254897865	3.37605603277307
FrC_InN_MGE_SST	-12.3549037080363	-2.08742730081458
FrC_ExN_L5IT_4	-10.5254054170206	2.2090030485354
FrC_ExN_L2/3IT_1	-6.85525179916176	1.49245842039209
FrC_InN_MGE_SST	-12.5391812425211	-5.5929407304563
FrC_ExN_L2/3IT_1	-5.24516345077308	5.5797305875979
FrC_Micro	4.11124705261437	-0.744213265780396
FrC_Oligo	0.633777310316241	-4.62539569795508
FrC_Astro	13.217552651827	3.1503716283999
FrC_Micro	4.15831231064049	-0.505231959227509
FrC_OPC	10.81738804764	-7.77574483812232
FrC_InN_CGE_VIP	-6.70465231948646	-9.54678766191382
FrC_InN_CGE_VIP	-2.92286253982338	-10.3796695894041
FrC_Astro	13.29807995743	3.65686281263452
FrC_ExN_L2/3IT_1	-4.17282391601356	4.23700602590662
FrC_OPC	10.1517023939535	-8.75611154497046
FrC_ExN_L2/3IT_2	-6.56712437682899	9.89399011671167
FrC_Astro	11.2442088026449	1.95232720911127
FrC_InN_CGE_NDNF	-8.71910906844887	-9.33065072954077
FrC_OPC	10.2460913557455	-6.7918137735166
FrC_ExN_L2/3IT_1	-4.00089956336769	3.10490687429529
FrC_Astro	12.8287882704183	0.832916694279723
FrC_ExN_L2/3IT_1	-3.91769672446998	4.09832342207056
FrC_OPC	10.082395066683	-8.46978132188696
FrC_OPC	10.6991085905477	-7.08781473100562
FrC_OPC	10.1758694548055	-8.1167968934812
FrC_InN_MGE_SST	-10.135887632902	-6.58828203142065
FrC_Oligo	0.800804068510211	-5.46626989305396
FrC_OPC	10.351643075411	-6.06185571611304
FrC_OPC	10.0492129225179	-8.47587911546607
FrC_OPC	10.7917694944784	-7.33033220231909
FrC_ExN_L2/3IT_1	-6.46425915771278	1.97044129907709
FrC_ExN_L2/3IT_2	-4.05939580016884	8.51068838178735
FrC_InN_MGE_PVALB	-3.68282080703529	-4.19302837312598
FrC_ExN_L5IT_2	1.22629999107567	4.56393631040674
FrC_InN_CGE_NDNF	-7.94128609710487	-11.4971441453733
FrC_InN_CGE_NDNF	-7.61933518462929	-13.5957302278318
FrC_InN_CGE_NDNF	-7.51854516082557	-13.175854129199
FrC_Micro	4.76299857086388	-3.31855527818579
FrC_ExN_L2/3IT_1	-3.84461499267372	5.66982133924585
FrC_InN_MGE_SST	-9.38150168472084	-6.68743555009741
FrC_InN_MGE_TAC1	-7.20742846542152	-3.27360646188635
FrC_OPC	10.5598711866781	-7.95192758500952
FrC_InN_MGE_TAC1	-7.82649947219642	-3.39935104310889
FrC_ExN_L5IT_4	-10.5482468705729	1.90114136278253
FrC_Astro	10.2939982313558	1.52868528902154
FrC_ExN_L2/3IT_1	-4.0343763928965	4.71449096738916
FrC_OPC	10.2976002592489	-8.67650834978003
FrC_Astro	11.6646370787069	1.29446740686517
FrC_InN_CGE_VIP	-4.58936358505043	-11.4179195588865
FrC_InN_CGE_NDNF	-8.8185811143473	-9.27000753343482
FrC_ExN_L2/3IT_2	-4.34124613815101	8.08862693845849
FrC_ExN_L2/3IT_1	-4.64021969848427	5.94367321073633
FrC_InN_CGE_NDNF	-7.5860052209452	-13.4022621339597
FrC_Micro	4.70946549362389	-2.81669203699011
FrC_Oligo	1.9102265734121	-8.57661573350806
FrC_InN_CGE_VIP	-4.94226838165077	-9.77213041246314
FrC_OPC	10.3729061979696	-6.2300633615293
FrC_ExN_L2/3IT_2	-6.17430974059852	7.14966257154565
FrC_ExN_L5IT_2	2.82519387191979	4.72515161573511
FrC_ExN_L2/3IT_1	-4.85123969131264	2.87116678297143
FrC_InN_MGE_SST	-13.0659222703532	-4.65638820588965
FrC_OPC	10.2455963987753	-8.06946508348364
FrC_ExN_L2/3IT_2	-5.89427758270057	10.8351121717654
FrC_ExN_L2/3IT_2	-3.71091772132667	8.18872983991723
FrC_Micro	4.06602715439049	-0.458339554671235
FrC_Oligo	0.778685559694445	-5.22370616853613
FrC_InN_MGE_SST	-9.56874705367836	-6.66396562517065
FrC_OPC	10.5777878660604	-5.17989150941748
FrC_InN_CGE_VIP	-4.82147408538612	-8.80631772935767
FrC_ExN_L5IT_1	3.34187387413231	13.0228448682986
FrC_Astro	11.4364600080892	1.52511473238092
FrC_InN_CGE_VIP	-3.48573924117836	-10.3498558229246
FrC_ExN_L2/3IT_1	-5.75034428649696	5.46124418317895
FrC_InN_CGE_NDNF	-7.81424284988197	-10.5213903611936
FrC_Micro	4.41646908706871	-3.39069382608313
FrC_OPC	10.6100821394369	-6.5887903398313
FrC_ExN_L2/3IT_2	-4.03119302802833	6.94219978391748
FrC_ExN_L2/3IT_1	-5.80471182876381	4.78887041151147
FrC_ExN_L5IT_1	1.44391035026757	11.9784179502688
FrC_Oligo	2.63887595123497	-8.73928968370337
FrC_Astro	12.8314843077108	0.661027746792846
FrC_ExN_L6IT	8.18790863937584	8.34288175642114
FrC_ExN_L5IT_2	1.90793739742485	3.3418315225802
FrC_ExN_L5IT_1	1.05407189316002	12.4301486784182
FrC_ExN_L2/3IT_1	-6.06922865920814	4.43925579130273
FrC_ExN_L5IT_2	2.43630932754723	4.23396142065149
FrC_OPC	10.1638283628866	-8.44987337053198
FrC_Astro	11.5610451597616	2.55244405805688
FrC_InN_CGE_LAMP5	-7.57273293548378	-16.5408434098997
FrC_ExN_L2/3IT_2	-3.62943936401161	8.15733821928125
FrC_InN_MGE_SST	-10.2308325868204	-6.51732341707129
FrC_InN_CGE_VIP	-5.9907493691996	-10.1868671602048
FrC_Micro	4.12566946930138	-0.216651601199097
FrC_OPC	10.4394106764242	-7.39289466798682
FrC_Astro	13.2492499250814	1.20684124767404
FrC_ExN_L2/3IT_2	-4.3926949601725	10.4676318937502
FrC_ExN_L5IT_2	0.555069734518206	3.69619567930322
FrC_ExN_L2/3IT_2	-4.87145043426307	7.15466840803247
FrC_OPC	10.4000096220419	-8.57861654222388
FrC_Micro	4.96492146438805	-3.00902740419287
FrC_ExN_L2/3IT_2	-4.30765772872719	9.35652311384302
FrC_ExN_L5IT_4	-10.2270779710368	1.74017496645074
FrC_OPC	9.92787598556725	-8.65532152116675
FrC_Oligo	2.41169547027794	-10.9874271577634
FrC_Astro	12.49099301285	0.655983584519439
FrC_Astro	12.7578673262045	2.13440950452905
FrC_Astro	11.3907456297323	1.51606269418817
FrC_ExN_L2/3IT_2	-3.79223776870521	6.66596563398462
FrC_ExN_L2/3IT_1	-4.32306004577431	2.25557811796289
FrC_OPC	10.4456524748251	-4.69637052476782
FrC_ExN_L5IT_2	2.49153541511742	3.23479588567834
FrC_Astro	13.0361819166586	3.55465157568079
FrC_ExN_L2/3IT_2	-5.41379834228309	10.7324729734622
FrC_Micro	4.29159878677574	-0.414342326525636
FrC_Micro	4.06030653900353	-1.21722833574194
FrC_InN_MGE_TAC1	-7.66512728744301	-1.72362057626624
FrC_InN_MGE_SST	-13.0442614656046	-3.20942274988074
FrC_InN_MGE_TAC1	-7.64278651290687	-2.57573716104407
FrC_ExN_L2/3IT_2	-6.86728478484901	8.1689639860354
FrC_ExN_L2/3IT_2	-4.26284457259926	6.81734140455347
FrC_ExN_L2/3IT_2	-5.78216553741249	9.81726606428247
FrC_ExN_L5IT_1	1.63750587887017	12.52950437605
FrC_Oligo	2.89767097419945	-9.94598142564673
FrC_InN_MGE_TAC1	-9.17651701980385	-3.97549812257666
FrC_OPC	10.4576868910238	-6.66002218187232
FrC_OPC	10.4163060087606	-6.47216121614356
FrC_Astro	12.311489571993	3.32497985899072
FrC_OPC	10.0375809568807	-7.93495885789771
FrC_InN_MGE_SST	-13.0032696824625	-5.34102098405737
FrC_ExN_L2/3IT_2	-6.20889521652015	7.68297298490625
FrC_Oligo	2.38727473205773	-8.52410356462378
FrC_Astro	10.3816094297811	5.49791248380762
FrC_ExN_L2/3IT_2	-4.45884800964149	8.68472154676538
FrC_InN_MGE_SST	-12.7140479188517	-4.34440986574072
FrC_Astro	8.94071148819176	2.19220789014917
FrC_Astro	12.4116568464681	3.30309899389368
FrC_ExN_L2/3IT_2	-6.93418313079628	9.04910905897241
FrC_ExN_L5IT_1	4.46135090774742	12.7075877958499
FrC_Oligo	2.60908340400902	-10.2122110551633
FrC_Vascular	9.77599381393639	11.457633572217
FrC_ExN_L2/3IT_2	-5.25009680801185	10.8380475813113
FrC_OPC	10.2539734739706	-8.34239713609595
FrC_OPC	10.4249367613241	-7.7273811525144
FrC_Micro	4.15846489853111	-0.759773296717591
FrC_Astro	9.81071328109947	1.48070152341943
FrC_ExN_L5IT_3	-12.4631896119669	5.86963422834497
FrC_Oligo	0.586007525388873	-4.59189264238257
FrC_InN_MGE_SST	-11.3126225572184	-4.12080900133032
FrC_OPC	10.3295836347982	-6.01048747957129
FrC_ExN_L2/3IT_2	-5.84871531539711	9.7732177549563
FrC_InN_CGE_VIP	-4.48174859100136	-8.01855699479956
FrC_ExN_L5IT_2	1.94723652786461	3.39893396436792
FrC_ExN_L2/3IT_1	-5.63119841628822	5.24359472334009
FrC_ExN_L2/3IT_1	-7.00716639571937	2.77129610120874
FrC_Oligo	1.98868702835289	-8.47365514696021
FrC_Oligo	2.49999426788536	-11.6621841615476
FrC_ExN_L5IT_1	3.80891202873436	13.2147746854983
FrC_Oligo	2.50005220360008	-10.8304762071409
FrC_InN_CGE_VIP	-2.85166550689491	-10.0696100419797
FrC_InN_CGE_VIP	-4.80990410857948	-10.1982721513547
FrC_InN_MGE_TAC1	-7.68778992706093	-3.45601193368811
FrC_InN_MGE_SST	-11.9130816560343	-4.02120916307349
FrC_InN_MGE_TAC1	-9.69413233810219	-3.7161530679502
FrC_ExN_L2/3IT_1	-4.05201078468117	2.34148557722192
FrC_Micro	4.6962361235067	-3.1036349958219
FrC_Oligo	2.00431059784142	-8.61807195604224
FrC_Oligo	2.48561953491417	-11.1626390641965
FrC_Astro	12.1595139402792	1.11079026996713
FrC_Astro	11.55309533066	0.332148511480503
FrC_InN_CGE_VIP	-3.80122614913734	-7.44645826280493
FrC_ExN_L2/3IT_2	-3.86013341956886	8.28880174696069
FrC_OPC	10.2386183638021	-8.41627160966773
FrC_OPC	10.3083767790243	-6.28571264207739
FrC_InN_MGE_SST	-12.8953414064005	-5.88073675096411
FrC_Micro	4.07846306747643	-1.13128570974249
FrC_Astro	13.0070433515951	1.42766960203271
FrC_OPC	10.2069630522176	-8.97612134874243
FrC_Oligo	2.10147713607994	-8.56313745439429
FrC_Micro	4.27365731186119	-3.37641231477637
FrC_ExN_L2/3IT_2	-4.54645300918373	6.61549289762598
FrC_InN_CGE_LAMP5	-7.61268282943519	-16.0513948625364
FrC_Astro	11.4854845899984	1.54668422281366
FrC_InN_CGE_VIP	-4.2307806115702	-11.1012615388669
FrC_ExN_L5IT_2	2.61479996628014	5.90237434446435
FrC_OPC	10.4411368269369	-4.6825722879209
FrC_ExN_L2/3IT_2	-4.39626027160438	9.52086980878931
FrC_InN_MGE_TAC1	-7.11370564513954	-2.82229892671484
FrC_Astro	11.9365420240804	4.77229745924097
FrC_ExN_L2/3IT_1	-7.88546372466835	1.58247240125757
FrC_Oligo	1.89867483562676	-10.8060316270627
FrC_InN_CGE_NDNF	-8.58388186507973	-11.2399172014036
FrC_ExN_L2/3IT_2	-6.59507847839149	10.2049222761355
FrC_ExN_L5IT_3	-13.496691237028	6.39137085020166
FrC_Oligo	0.630639781419909	-4.82313672960181
FrC_ExN_L2/3IT_1	-5.04379464202675	4.17033036291223
FrC_InN_CGE_NDNF	-7.59582663589271	-13.6684498018064
FrC_ExN_L2/3IT_2	-7.68595696502479	8.32859857618432
FrC_InN_CGE_NDNF	-7.59330607467445	-13.3362116044797
FrC_Oligo	2.27133726066796	-11.1348165696897
FrC_ExN_L2/3IT_1	-3.1355829339579	2.94558342039209
FrC_Micro	4.87083624786583	-2.86183731019873
FrC_Oligo	3.07317160553185	-10.4762596315183
FrC_ExN_L2/3IT_1	-4.42406798415931	6.38621814787012
FrC_Oligo	2.80140875763146	-11.5040563768186
FrC_Astro	13.009092797701	2.68779786169153
FrC_Oligo	2.3327894110128	-8.37952653825659
FrC_OPC	10.2382807630941	-8.83173028886694
FrC_InN_CGE_VIP	-6.13129235320839	-8.46321908891577
FrC_InN_CGE_VIP	-2.77592564636024	-10.2897600358762
FrC_Astro	12.9615225691244	3.36629469930749
FrC_ExN_L5IT_2	2.66392229980675	5.50694282590967
FrC_InN_MGE_SST	-12.5333056550578	-3.67500416696448
FrC_OPC	10.4409766096517	-6.0533088868894
FrC_InN_MGE_LAMP5	-4.27817965560707	-16.6526884263792
FrC_ExN_L2/3IT_1	-6.58927203231605	2.42806799947839
FrC_ExN_L2/3IT_2	-6.63325549178871	10.6030841642581
FrC_InN_CGE_NDNF	-7.89775563293251	-9.3803466981687
FrC_OPC	10.163374413912	-7.07061807573218
FrC_ExN_L5IT_4	-10.940783033903	1.91148551046472
FrC_InN_CGE_VIP	-2.97311068588051	-9.91356031358618
FrC_ExN_L5IT_2	2.34633444732872	5.63647468626123
FrC_Astro	12.8683400053426	3.80889733373743
FrC_Oligo	2.85179423279015	-10.5988010591306
FrC_InN_CGE_VIP	-5.91921568923744	-10.223458690051
FrC_Micro	3.94702481216637	-3.09184066713232
FrC_Micro	4.02957295364586	-2.17800371110815
FrC_ExN_L2/3IT_2	-4.01407600456032	9.12589605390649
FrC_ExN_L5IT_1	4.26669644302574	13.1308732801638
FrC_Micro	4.441740025942	-2.18831364572424
FrC_ExN_L2/3IT_1	-3.57808471732887	4.82163150846582
FrC_InN_MGE_TAC1	-8.21771479659828	-3.97925416887183
FrC_Micro	4.15267371124474	-0.255621594790406
FrC_Astro	11.4909596342489	2.04949076711755
FrC_OPC	10.1750655073568	-8.8524564927854
FrC_ExN_L2/3IT_2	-7.36705494933876	8.34871252119165
FrC_Oligo	1.51750682777611	-8.3254903978147
FrC_OPC	10.1053910154745	-7.28560487687964
FrC_InN_CGE_VIP	-4.85085011535438	-7.91506998002905
FrC_Astro	9.04066704696861	3.26327689230066
FrC_Astro	9.46694325393883	2.07056744634729
FrC_InN_CGE_VIP	-5.31187964492592	-8.30068342149634
FrC_OPC	9.98742436355797	-8.08486883104224
FrC_ExN_L2/3IT_1	-4.4014577966288	3.99962790548425
FrC_InN_CGE_LAMP5	-7.32614756637367	-16.2939638322629
FrC_ExN_L2/3IT_2	-5.65106440597328	9.40677793562036
FrC_OPC	10.1594719786092	-7.63398782670874
FrC_ExN_L2/3IT_1	-5.69961024337562	3.32287962972742
FrC_InN_MGE_TAC1	-7.00595379882606	-3.57937161386389
FrC_ExN_L5IT_2	2.5005528826162	3.23197324812036
FrC_Oligo	2.47047947830406	-9.19007913530249
FrC_OPC	10.2038540739462	-7.4058651155271
FrC_ExN_L2/3IT_2	-3.94489027076515	8.07396467268091
FrC_Astro	9.30370949691979	1.54841502248865
FrC_InN_CGE_NDNF	-7.4418687921122	-11.8892683213987
FrC_Astro	11.8460917372152	0.615727322693877
FrC_Oligo	1.66124247497765	-8.00656263292212
FrC_ExN_L2/3IT_2	-5.19874287658485	8.18109710752588
FrC_Micro	4.42677687591759	-3.22571579873938
FrC_ExN_L2/3IT_2	-4.46839858108314	7.87491806089502
FrC_InN_MGE_SST	-12.4381709199503	-1.89193169534583
FrC_ExN_L5IT_3	-13.3211817842081	6.30337913572412
FrC_ExN_L2/3IT_1	-6.23048497253212	2.54651053487878
FrC_Astro	13.4356303114339	1.13710840284448
FrC_Astro	9.06396149582115	3.16993053495508
FrC_Micro	4.40426396316735	-2.07730714738745
FrC_Oligo	2.33081935829369	-10.2180237001218
FrC_ExN_L5IT_2	0.981408109132922	4.4774561697207
FrC_InN_MGE_LAMP5	-4.20958090835365	-16.6253160661497
FrC_InN_CGE_VIP	-3.81018997245582	-7.73018114030737
FrC_ExN_L2/3IT_2	-5.79702759795936	10.1307807737551
FrC_InN_CGE_VIP	-4.48500920348915	-11.0587581819334
FrC_OPC	9.99795865005699	-8.25797120988745
FrC_ExN_L2/3IT_1	-4.05728293472084	2.85838540136438
FrC_OPC	10.3744301695272	-9.00469724595923
FrC_ExN_L2/3IT_1	-3.55949164443763	1.90226383745294
FrC_InN_CGE_VIP	-3.4051346879557	-9.02778188646216
FrC_OPC	10.6784472364828	-7.70608083665747
FrC_ExN_L2/3IT_2	-4.56565857940468	10.1631503874026
FrC_InN_MGE_SST	-12.999560843046	-2.69531933725256
FrC_Micro	4.26671503967491	-1.77138416231055
FrC_Oligo	2.67022561020104	-9.00588170946021
FrC_Oligo	0.77774237579552	-5.40196363389868
FrC_ExN_L2/3IT_2	-4.51212502532753	9.46608598768335
FrC_ExN_L5IT_3	-12.5503430467204	6.59474142133813
FrC_InN_CGE_VIP	-6.1217308145121	-12.091061992053
FrC_Astro	12.2399649519369	2.72699959814172
FrC_OPC	10.4791951078817	-7.64906303346533
FrC_InN_CGE_VIP	-3.44022012763771	-9.28219549119849
FrC_InN_CGE_VIP	-3.0392112832621	-9.14830629289527
FrC_ExN_L2/3IT_2	-5.18056250625404	7.06791885435205
FrC_Micro	4.20097779220787	-0.326996607188172
FrC_InN_CGE_LAMP5	-7.59960413986	-16.4778055375852
FrC_Astro	12.1564535993978	2.84527857839685
FrC_ExN_L5IT_2	1.21323322242943	5.08230407774072
FrC_Oligo	2.12202595657555	-9.22579519212622
FrC_ExN_L2/3IT_2	-5.24353791290077	6.76513536512476
FrC_ExN_L2/3IT_1	-4.14964343124183	2.46450884878259
FrC_ExN_L2/3IT_1	-8.35622454696449	2.18951733648401
FrC_Micro	4.18101929611412	-0.316300553683228
FrC_Oligo	2.33328389114586	-11.9663757509031
FrC_InN_MGE_LAMP5	-4.26660109573158	-16.678220195178
FrC_ExN_L2/3IT_2	-6.40602398925575	8.63526018201929
FrC_ExN_L5IT_2	0.735259105627215	4.43839080869775
FrC_Astro	12.8404612440511	2.73304589330774
FrC_InN_CGE_NDNF	-7.94053174072059	-9.38011781633277
FrC_Astro	11.980546464388	2.65974290907007
FrC_ExN_L2/3IT_1	-4.32534600311073	2.68380244314294
FrC_ExN_L5IT_1	4.03724144882408	12.7617173963748
FrC_Oligo	1.0941465992376	-6.44282428682227
FrC_InN_CGE_NDNF	-7.52988625579628	-13.2254203981199
FrC_ExN_L2/3IT_2	-6.31475735717567	10.4783654981814
FrC_ExN_L5IT_1	0.756127108995593	10.8951440626345
FrC_ExN_L2/3IT_1	-5.30195857101234	4.4621187025271
FrC_ExN_L5IT_2	2.36866234726158	4.63789804517847
FrC_ExN_L2/3IT_1	-4.04828501754555	3.76838691770654
FrC_InN_CGE_VIP	-2.85057116561683	-10.6423486894407
FrC_Micro	4.30058621353356	-3.15419547021765
FrC_Micro	4.88292883819786	-2.73358313501257
FrC_InN_CGE_NDNF	-7.44372893386635	-13.8596796220579
FrC_InN_CGE_NDNF	-7.13430548721107	-12.1553053087034
FrC_ExN_L6IT	8.39315461105553	8.17187793790918
FrC_ExN_L2/3IT_2	-3.99528695159706	9.07274683057886
FrC_ExN_L2/3IT_2	-5.82758618407997	7.90101345121484
FrC_ExN_L2/3IT_2	-5.06227828079017	7.73442895948511
FrC_ExN_L2/3IT_1	-5.68731404357704	2.83289321004968
FrC_ExN_L2/3IT_1	-5.47380877548012	3.99695809423547
FrC_InN_CGE_VIP	-3.28610445075783	-8.70404283464331
FrC_InN_MGE_SST	-12.8016467195109	-4.67852823198218
FrC_ExN_L2/3IT_2	-4.92416335159096	6.32876737653833
FrC_Vascular	9.71175240463463	11.4410215192996
FrC_Astro	9.10084580368248	3.73737485944849
FrC_InN_MGE_SST	-12.3178057771281	-7.48339836061377
FrC_Micro	4.27671050018517	-1.53166858613867
FrC_InN_CGE_VIP	-4.61442853027138	-8.18421308458228
FrC_ExN_L2/3IT_1	-6.10980940871986	3.71133239805322
FrC_ExN_L5IT_2	2.90482973045555	4.40439374982935
FrC_Oligo	2.11076210922447	-10.7932981675901
FrC_InN_CGE_LAMP5	-8.16015864425453	-16.5294088548459
FrC_Micro	4.29669045395104	-3.40787999093909
FrC_ExN_L5IT_2	1.77388333267418	3.25720913946252
FrC_ExN_L5IT_2	2.44886039680687	3.61520321905237
FrC_ExN_L2/3IT_2	-4.99195052200111	10.0115238004885
FrC_ExN_L2/3IT_1	-5.13120747619423	2.95604188978296
FrC_InN_MGE_SST	-10.6880326371745	-3.28637139261145
FrC_InN_CGE_VIP	-6.28091527038368	-8.67810956895728
FrC_ExN_L2/3IT_1	-4.68976641708168	5.73357589780908
FrC_Oligo	3.11773370689598	-11.6213049119749
FrC_InN_CGE_LAMP5	-7.64936018996986	-16.3491834825315
FrC_Oligo	1.57751106209008	-7.87394468248267
FrC_Astro	12.7764763731405	0.797011035080962
FrC_OPC	10.234307755892	-7.15717117250342
FrC_Astro	13.1381039518758	1.46193523943048
FrC_Oligo	0.833071519796527	-5.49726240098853
FrC_ExN_L5IT_4	-10.3688502412394	1.72807140886407
FrC_Astro	8.77827023452965	3.19900734960657
FrC_Astro	12.2713608641073	3.87617762624841
FrC_Oligo	0.499330510561145	-4.44435016572852
FrC_ExN_L2/3IT_1	-5.02416516357216	4.89264209806543
FrC_InN_CGE_LAMP5	-7.6872973542765	-16.5071100419797
FrC_ExN_L5IT_2	2.20211218780724	4.96562870084863
FrC_InN_MGE_SST	-12.8831982713297	-5.82543746889014
FrC_Oligo	2.89596818870751	-10.9028896516599
FrC_ExN_L2/3IT_1	-3.66227556281837	6.34469707548242
FrC_Astro	13.0699162382528	1.49128933488946
FrC_Micro	3.86430834717003	-2.96124092996497
FrC_Micro	4.64072941726891	-2.85403863847632
FrC_Oligo	2.29312871879784	-9.47181074083228
FrC_OPC	10.6677155394003	-6.97103874147315
FrC_InN_CGE_VIP	-5.68396426254066	-8.43700735032935
FrC_OPC	9.97336625045983	-8.64291040361304
FrC_ExN_L2/3IT_2	-6.65757275634559	10.5744453245364
FrC_ExN_L5IT_4	-10.8382191758707	2.3527551466189
FrC_Astro	13.4768605131551	2.82662780820947
FrC_OPC	10.4441561598226	-5.13954250276465
FrC_Astro	13.0826144117757	3.25700266897302
FrC_Astro	12.7863230604574	2.60801680624109
FrC_Oligo	2.79254983848778	-11.3412326997556
FrC_ExN_L5IT_4	-9.85725546890053	2.08833773672205
FrC_Astro	12.9131474394247	0.96941085397821
FrC_InN_MGE_LAMP5	-4.7431383233622	-16.4700483506956
FrC_InN_CGE_VIP	-5.94501734786781	-10.4714264100828
FrC_ExN_L2/3IT_1	-4.61270476394447	4.03374870359521
FrC_Micro	4.00812529510704	-2.3101255124845
FrC_ExN_L2/3IT_2	-6.00709296279701	9.39991624891382
FrC_Oligo	1.06373809761254	-6.04873792589087
FrC_InN_MGE_SST	-10.1573624711588	-6.40589467943091
FrC_Micro	4.34481524414269	-2.4417800134458
FrC_InN_CGE_VIP	-3.94950653129371	-10.0327467149534
FrC_InN_MGE_SST	-12.8759093385294	-2.42172090471167
FrC_OPC	10.4451336759969	-4.82998554170508
FrC_ExN_L5IT_3	-13.4687934022501	6.37837894498926
FrC_InN_MGE_SST	-10.4123540025309	-6.82164756715674
FrC_ExN_L2/3IT_1	-6.12538195663246	3.46332653104883
FrC_InN_MGE_SST	-13.1423430543497	-3.4161144918241
FrC_Astro	11.521528710787	2.22962768613916
FrC_ExN_L2/3IT_1	-5.81033373885902	4.14651973783594
FrC_OPC	10.3211102384969	-7.36977760255713
FrC_Astro	12.3766865629598	1.32648523389917
FrC_ExN_L2/3IT_1	-5.28416491561683	5.08724840223413
FrC_OPC	10.6523775953695	-7.35533086717505
FrC_Micro	3.81425427383629	-1.85877649248023
FrC_InN_MGE_SST	-13.1220250230387	-5.11212722719092
FrC_Micro	4.30599974579064	-0.709716004733033
FrC_OPC	10.3602690596029	-5.34743778169531
FrC_Oligo	2.42320345825402	-8.71575586259741
FrC_Astro	10.6762089628622	2.36226852476221
FrC_InN_CGE_NDNF	-8.64647246413978	-9.33784143388648
FrC_Astro	10.5468897718832	2.37652428686243
FrC_InN_CGE_VIP	-5.8592534165934	-8.95283071458716
FrC_OPC	10.7131371397421	-7.79712144792456
FrC_InN_CGE_VIP	-3.10737968498024	-8.9866289323606
FrC_ExN_L2/3IT_2	-5.03900958114418	10.9223695570193
FrC_ExN_L2/3IT_2	-4.8087368112162	10.2795196348391
FrC_ExN_L2/3IT_1	-8.13303137832435	1.60614629327875
FrC_ExN_L2/3IT_2	-5.74281836562904	7.99647386610132
FrC_OPC	10.1121058363363	-7.51238815248389
FrC_InN_MGE_SST	-11.5038170915202	-2.43445603311438
FrC_Astro	9.59594391769615	1.42614300787073
FrC_InN_CGE_VIP	-5.64245034271034	-11.6786426729001
FrC_Astro	12.836732377474	1.1009394103251
FrC_ExN_L2/3IT_2	-5.69327784591469	7.5093599134646
FrC_ExN_L2/3IT_2	-5.21498728805336	8.58854539930444
FrC_OPC	10.4410109419271	-7.94741002977271
FrC_Oligo	1.98387240356652	-10.6994327729978
FrC_OPC	10.3690829176351	-6.13290349901099
FrC_Micro	3.87410210556237	-1.4409779733457
FrC_ExN_L5IT_3	-12.2936349015787	6.15310485899072
FrC_ExN_L2/3IT_1	-4.98584796005043	5.52971895277124
FrC_Astro	9.48422192520348	1.9816042953692
FrC_ExN_L2/3IT_2	-3.93601871543678	8.97511251508813
FrC_InN_MGE_SST	-9.36676550918373	-6.42448656022925
FrC_Astro	13.2935356993124	1.98760278761011
FrC_OPC	10.1937937635824	-7.38831846177954
FrC_ExN_L2/3IT_1	-3.9653632741526	3.39234622060876
FrC_ExN_L2/3IT_2	-5.70035506301674	9.07458837568384
FrC_Astro	11.9590392012045	0.881131785508208
FrC_Micro	4.32964657730309	0.452104853983932
FrC_Oligo	2.82219647354332	-9.26402799547095
FrC_ExN_L2/3IT_2	-6.60033608489784	10.2243552976809
FrC_ExN_L5IT_2	2.9056837458059	3.67201192915063
FrC_OPC	9.91019677108971	-8.42635385454077
FrC_InN_MGE_SST	-10.8065495591715	-2.88195506990332
FrC_Astro	11.9754938978597	3.75073774396997
FrC_ExN_L5IT_2	2.46117257065026	3.66573699056726
FrC_ExN_L5IT_3	-12.889248381193	6.3365288549624
FrC_Oligo	2.06618141121117	-10.1507696336545
FrC_ExN_L5IT_2	0.829270173971331	4.38658292829614
FrC_InN_CGE_LAMP5	-7.68706751876625	-16.0906137651243
FrC_InN_MGE_LAMP5	-4.736979971464	-16.5097898668088
FrC_Astro	12.9307932753011	3.16195519506555
FrC_InN_CGE_VIP	-4.67800284438881	-8.33973257005591
FrC_OPC	10.4365897077963	-7.0697097009458
FrC_Micro	4.05323122925011	-2.35420600831885
FrC_Oligo	2.88382600731102	-11.1358598893918
FrC_ExN_L5IT_4	-10.6910929780558	2.14234836637598
FrC_InN_CGE_VIP	-2.94958401733192	-10.4199146455564
FrC_OPC	10.0301575560018	-8.27321378648657
FrC_Oligo	1.13592969364373	-6.5055793947019
FrC_InN_MGE_LAMP5	-4.11174298339638	-16.6582502549924
FrC_InN_CGE_NDNF	-7.56628514343056	-12.6961063569822
FrC_InN_CGE_VIP	-3.3073415856913	-8.12612478196997
FrC_InN_CGE_VIP	-5.50332928710731	-10.3263305848875
FrC_OPC	10.2454361814901	-8.83299390733618
FrC_Astro	12.9976382154867	0.822094815369659
FrC_Oligo	2.19470046943871	-10.1459459489622
FrC_Micro	5.16986798233238	-2.70309512079138
FrC_ExN_L5IT_2	1.40329157299248	4.58463247358423
FrC_ExN_L5IT_1	1.48537384456841	11.6201434904299
FrC_ExN_L2/3IT_1	-4.60234309249672	2.25428827344995
FrC_Micro	4.19481514877526	-0.747374576929994
FrC_ExN_L2/3IT_2	-4.50761223846229	7.00951679288965
FrC_ExN_L2/3IT_2	-3.42379904800209	7.39197977125268
FrC_Oligo	2.1830799478933	-8.75921384752173
FrC_InN_MGE_LAMP5	-4.30346871429237	-16.5494169420042
FrC_ExN_L2/3IT_2	-5.09254981094154	7.95907981931787
FrC_ExN_L5IT_4	-10.168623457487	2.21750839292627
FrC_InN_CGE_VIP	-3.32459856086525	-8.47402135789771
FrC_Astro	12.0841050047323	2.88295944273096
FrC_OPC	10.0494999784872	-7.41659633577246
FrC_ExN_L5IT_2	1.44152306503502	3.81431372701746
FrC_ExN_L2/3IT_2	-5.91699982696327	7.16380937635522
FrC_ExN_L2/3IT_1	-3.57754946761879	3.33793242513757
FrC_Astro	9.5587382215902	1.98039825498682
FrC_ExN_L2/3IT_2	-4.06917954498085	9.68599184095483
FrC_ExN_L5IT_1	0.3129011291906	12.9868074232302
FrC_ExN_L5IT_2	2.53028510994164	3.36049922048669
FrC_Astro	12.8676314253255	2.68452532827478
FrC_ExN_L2/3IT_1	-5.94459487014564	5.94501979887109
FrC_InN_MGE_SST	-12.6723179917887	-3.75520460069556
FrC_Oligo	2.98019622749535	-9.90460149705786
FrC_InN_CGE_VIP	-3.03908873611244	-11.1413606828489
FrC_InN_MGE_SST	-11.4728789430216	-7.35104457795996
FrC_ExN_L2/3IT_2	-5.24166298919472	10.9499831968508
FrC_OPC	10.447216500704	-6.40143482149024
FrC_Micro	4.38938378280846	0.356938573118262
FrC_ExN_L2/3IT_1	-4.20898152404579	5.91430194913965
FrC_Micro	3.93595789856163	-1.19290522992987
FrC_OPC	10.4018692869588	-5.16550056398291
FrC_Micro	4.88891171402184	-3.33775083482642
FrC_ExN_L2/3IT_1	-4.17733145767006	4.6238733106814
FrC_InN_CGE_VIP	-3.87627793365272	-8.44709054887671
FrC_ExN_L5IT_4	-10.6408877473429	1.96035523950677
FrC_ExN_L2/3IT_2	-6.0837760072306	7.76672657072168
FrC_Astro	12.7152819532796	1.80782599985223
FrC_ExN_L2/3IT_2	-5.38067771011146	10.2961040312014
FrC_ExN_L6CT/b	4.76992367691246	8.35869367658716
FrC_Micro	4.28571652359215	-2.20497075975317
FrC_Oligo	1.21928094810692	-7.14257375657935
FrC_Astro	12.8470597166463	1.64995499193292
FrC_Micro	4.090328206484	-0.915167135600037
FrC_OPC	10.1825423139974	-7.46841518342871
FrC_InN_MGE_SST	-10.2968888383463	-6.77204029024024
FrC_OPC	10.5158572096273	-7.02961961686987
FrC_Oligo	1.89067720360008	-11.7265762513914
FrC_OPC	9.89019535965172	-7.4803861802854
FrC_Micro	4.30542611068932	0.104176836606078
FrC_Micro	4.90246437973229	-3.18917862832922
FrC_Oligo	2.57833885139672	-12.2352680391111
FrC_OPC	10.5975546736166	-7.20826665819067
FrC_InN_MGE_SST	-10.4909701448038	-7.00502197206397
FrC_InN_CGE_VIP	-5.1348710160807	-7.68498079240698
FrC_ExN_L2/3IT_2	-7.06977177673134	8.69529684126001
FrC_InN_CGE_VIP	-4.41745091491493	-7.67690603196997
FrC_InN_MGE_SST	-13.0950894456461	-3.49238626420874
FrC_InN_MGE_PVALB	-3.14027262740883	-3.75174514711279
FrC_Astro	12.4583363432333	2.6036711507998
FrC_ExN_L2/3IT_2	-5.21699143462929	10.9126630598269
FrC_ExN_L2/3IT_1	-7.76805354171547	2.37058289587122
FrC_OPC	10.306326379244	-7.76734296739478
FrC_Micro	4.34274004883019	0.194450827833228
FrC_OPC	10.4335284132406	-6.47235338151831
FrC_ExN_L2/3IT_2	-6.92452860885414	8.1319504553042
FrC_InN_MGE_SST	-12.8976073365763	-3.93386880815405
FrC_Astro	12.3371977705404	4.26918180524927
FrC_OPC	10.3837332624838	-8.63498346269507
FrC_InN_CGE_VIP	-3.5782144170359	-8.19207231462378
FrC_InN_MGE_SST	-12.1554617982462	-4.4780463403501
FrC_ExN_L5IT_2	2.66106676048485	4.78984745084863
FrC_InN_CGE_VIP	-5.008952627714	-11.9942306703367
FrC_OPC	10.8017649549886	-7.68364183366675
FrC_ExN_L2/3IT_1	-8.12217284255775	1.72856720029932
FrC_Astro	12.5549902815267	2.64913065969568
FrC_ExN_L2/3IT_2	-4.56251145416054	10.7916284376345
FrC_Micro	4.21992253250328	-3.17046539247412
FrC_Astro	13.2954955000326	1.82954617082696
FrC_InN_MGE_SST	-12.1294379335001	-1.47936562955756
FrC_InN_CGE_VIP	-3.33700395637306	-10.8058170503416
FrC_InN_CGE_VIP	-5.35367680602821	-8.59129850328345
FrC_InN_CGE_VIP	-5.30044413619789	-8.11368410051245
FrC_NeuCyto	-0.532832483585203	-1.25223688543219
FrC_Micro	4.00152872986046	-2.82502500474829
FrC_Astro	11.8336901564046	3.53725107252222
FrC_OPC	10.3535179991171	-5.34313289583106
FrC_ExN_L2/3IT_1	-3.73847890907081	5.02378137647729
FrC_InN_CGE_VIP	-2.97773552947792	-9.39692537248511
FrC_InN_MGE_SST	-12.7880539994791	-6.35785905778784
FrC_ExN_L2/3IT_2	-6.53930665069374	10.5979343229495
FrC_ExN_L2/3IT_2	-5.73659802490028	8.30841835081201
FrC_ExN_L6IT	7.76627158111778	8.93712385236841
FrC_ExN_L2/3IT_2	-4.3116288285807	9.77860315382104
FrC_Astro	10.1023173231527	1.43089540540796
FrC_InN_MGE_SST	-11.9388671022013	-4.51458780229468
FrC_InN_CGE_VIP	-3.29659439140114	-8.54745428026099
FrC_ExN_L2/3IT_2	-4.52538157516273	7.62173469602685
FrC_InN_MGE_SST	-11.0486102204874	-2.9161566919126
FrC_ExN_L5IT_2	2.29191969818321	5.63619955122095
FrC_Micro	4.09320115036217	-0.672400159243531
FrC_InN_MGE_LAMP5	-4.36682940536293	-16.7468580430784
FrC_InN_MGE_TAC1	-8.34870959335121	-3.91305868089575
FrC_ExN_L2/3IT_2	-6.94602538162025	7.3410945707522
FrC_InN_CGE_NDNF	-7.50325108581337	-13.4981826967039
FrC_Astro	12.769895066683	0.928370075818114
FrC_InN_MGE_SST	-12.7185139756754	-2.71320836007971
FrC_Micro	4.16625164932457	-2.41873542726416
FrC_Oligo	2.01494096702782	-9.52583925187964
FrC_ExN_L2/3IT_2	-6.75502492004188	9.12036665021997
FrC_Astro	12.6688036817953	4.1867690855227
FrC_Astro	12.8432974714681	0.785022305842452
FrC_Astro	9.2857718367025	1.8772615963183
FrC_Micro	4.17404269165245	-1.22966722906012
FrC_InN_CGE_VIP	-2.98884392791542	-10.0313514894285
FrC_Micro	4.31673001236168	-0.273182255629487
FrC_ExN_L2/3IT_2	-4.64811230712684	8.10488517820459
FrC_Oligo	2.9054531950399	-10.6863922303953
FrC_Oligo	2.56011985725609	-9.05410615861792
FrC_ExN_L2/3IT_2	-5.31789017730507	10.2912870222292
FrC_ExN_L5IT_2	2.71827887481896	5.00415905058008
FrC_Oligo	2.81353973335472	-10.7830213731565
FrC_Astro	12.8141198057577	1.41291125356775
FrC_InN_CGE_NDNF	-7.48468972259315	-12.613655490283
FrC_InN_CGE_LAMP5	-7.63318730407509	-14.7540420717039
FrC_Astro	10.3866152662679	1.92490943014246
FrC_Micro	4.61660050338951	-1.82250754297156
FrC_InN_CGE_VIP	-3.12524677329811	-10.099814814929
FrC_ExN_L2/3IT_2	-4.55531264358314	10.2045913511477
FrC_ExN_L2/3IT_1	-6.41115618758949	3.36530001699548
FrC_ExN_L6CT/b	5.72181986755577	5.75882108747583
FrC_ExN_L2/3IT_1	-4.56942606979164	6.33963687955957
FrC_Micro	4.63173674530236	-3.42837635934729
FrC_ExN_L5IT_3	-13.1909298997477	6.33239658414941
FrC_Astro	12.6449503797933	3.11611493169885
FrC_ExN_L5IT_2	1.64161263889519	4.92665536939722
FrC_Oligo	2.60686825699059	-12.1407093232908
FrC_InN_CGE_NDNF	-7.67208291106972	-11.5561784929075
FrC_Oligo	1.9444415468618	-9.41320840776343
FrC_InN_CGE_VIP	-3.45958734565529	-8.12202207506079
FrC_InN_MGE_SST	-10.5453877549723	-6.69040767610449
FrC_InN_MGE_SST	-12.5357852082804	-2.54974786699194
FrC_ExN_L2/3IT_1	-2.81210757308754	2.34314425527673
FrC_InN_MGE_LAMP5	-4.84092331939491	-16.5436147874631
FrC_Micro	4.32042073196617	-0.3429487174787
FrC_OPC	10.0812258619711	-8.2989257997312
FrC_ExN_L2/3IT_1	-5.62086916976723	4.24983866750818
FrC_InN_CGE_LAMP5	-7.55524970107826	-16.534478587512
FrC_ExN_L2/3IT_1	-6.17707158141884	3.63221533834558
FrC_InN_CGE_VIP	-2.93603421264442	-10.0611528581418
FrC_ExN_L5IT_1	4.21223210281578	12.9969240003787
FrC_Oligo	2.01945280021874	-10.2662138170042
FrC_InN_CGE_NDNF	-7.62930871063026	-14.0903276628293
FrC_Oligo	2.46332811302391	-11.0400509065427
FrC_InN_MGE_TAC1	-7.71453381591591	-2.55609957635779
FrC_OPC	10.5284228224203	-8.27627222001929
FrC_ExN_L5IT_2	2.8850572008535	3.67229683935266
FrC_ExN_L5IT_3	-12.1655659776286	6.11210163175684
FrC_InN_CGE_NDNF	-7.5812296968058	-14.0840028947629
FrC_Astro	11.6519560713216	4.90967138349634
FrC_NeuCyto	-0.180713343258226	-1.30773488939185
FrC_Oligo	1.23613571113793	-6.70838300645728
FrC_ExN_L2/3IT_2	-5.8795113664225	8.04862554609399
FrC_ExN_L2/3IT_1	-3.3396468263224	1.72111328184228
FrC_ExN_L2/3IT_2	-4.13300515228065	7.24663646757226
FrC_InN_MGE_TAC1	-7.57409764343056	-2.31836025178809
FrC_InN_MGE_LAMP5	-4.60893345886024	-16.5191663926877
FrC_Oligo	1.6923915047094	-8.94201890886206
FrC_InN_MGE_SST	-11.9224982362345	-4.19746629655737
FrC_ExN_L2/3IT_1	-4.83514309936317	4.71336706220727
FrC_Micro	4.10843657440392	-0.690390867594666
FrC_Oligo	1.5048161644384	-6.53402320802588
FrC_ExN_L6CT/b	3.96587418503014	8.74619253217798
FrC_ExN_L2/3IT_2	-5.54665852599891	7.63139637052637
FrC_ExN_L5IT_1	2.68466233200279	13.5739637190066
FrC_ExN_L5IT_2	1.92267703003136	5.9679289632998
FrC_Oligo	2.47569893783776	-9.02645627916236
FrC_InN_MGE_SST	-13.0016503434733	-4.22435514390845
FrC_ExN_L2/3IT_2	-4.24150944762977	10.1129051023684
FrC_InN_CGE_NDNF	-7.53798247390541	-13.4870351976194
FrC_ExN_L2/3IT_1	-7.37543440871986	1.51746471464258
FrC_InN_CGE_VIP	-5.13467837386879	-10.9816726869382
FrC_Micro	3.98395060486046	-0.47959582269568
FrC_ExN_L2/3IT_2	-5.19456721359047	7.31950672208887
FrC_Astro	9.18347214645592	2.60688574850183
FrC_InN_MGE_SST	-11.1315579515055	-2.59270946443457
FrC_ExN_L5IT_2	2.16026400512902	3.51101096212488
FrC_ExN_L2/3IT_2	-5.08680058532509	10.0937114530764
FrC_InN_MGE_SST	-13.1682896714762	-3.22069780290503
FrC_InN_CGE_NDNF	-8.47187949233803	-11.4093603318967
FrC_ExN_L2/3IT_2	-5.23558951431068	8.84795721113306
FrC_InN_CGE_VIP	-3.41050768905433	-7.74077169359107
FrC_Micro	4.32807635254112	-3.24944941461462
FrC_Astro	13.2174563307211	2.19856174528223
FrC_InN_CGE_VIP	-3.95320154243263	-11.5335621064939
FrC_Astro	12.1400246519491	1.30897303163629
FrC_Astro	13.1743454832479	2.39924653112512
FrC_ExN_L2/3IT_1	-5.77470494323524	3.62040026723962
FrC_Micro	4.29013585037438	-0.206175608042664
FrC_Astro	13.3696293730184	1.93651671945673
FrC_ExN_L2/3IT_2	-5.52825833373817	8.26694067060571
FrC_ExN_L2/3IT_2	-4.95495606475624	11.3326030546389
FrC_Micro	5.01834629959313	-2.54386560380835
FrC_InN_CGE_VIP	-5.76657391601356	-10.4823173707761
FrC_InN_MGE_SST	-12.282953749235	-6.44242183626074
FrC_InN_CGE_VIP	-6.1697306733683	-8.62714425981421
FrC_ExN_L2/3IT_2	-4.42659379058632	9.24653585493188
FrC_Astro	12.6052441496297	2.91294367849451
FrC_Astro	8.24396656936852	2.19707568227869
FrC_Astro	8.82155846542565	1.83222480356317
FrC_ExN_L6IT	7.92954777664391	8.44829805433374
FrC_ExN_L5IT_2	2.0159919161245	4.90116985380273
FrC_OPC	10.1451125044271	-7.15224544465918
FrC_Micro	4.29096936172692	-0.763559741381593
FrC_Micro	4.19388722366539	-2.96208302438635
FrC_Astro	9.81029461807457	2.15761073171716
FrC_ExN_L2/3IT_1	-5.73159886413368	3.46029241621118
FrC_InN_CGE_VIP	-5.17749596648964	-7.62710706651587
FrC_InN_MGE_SST	-10.9237446885661	-6.5115722841062
FrC_ExN_L2/3IT_2	-6.32601071410927	8.83123071729761
FrC_Astro	13.1814570326254	1.60557027399164
FrC_InN_MGE_SST	-13.0434355836466	-5.88943521440405
FrC_ExN_L2/3IT_1	-6.31737567001137	3.80321295797449
FrC_Oligo	2.87546395248619	-11.4293274110593
FrC_InN_CGE_NDNF	-8.69520426803383	-9.31678811967749
FrC_OPC	10.7736134428426	-7.26054660737891
FrC_InN_MGE_SST	-12.7309031587199	-4.31672803819556
FrC_Oligo	1.8566570181295	-8.59904329240698
FrC_ExN_L5IT_4	-10.3728461366251	1.78051598608118
FrC_ExN_L2/3IT_1	-5.08956481033119	5.11405904829126
FrC_Oligo	3.05574106163231	-10.371088427905
FrC_Astro	11.7061915296957	2.30680950224023
FrC_ExN_L2/3IT_1	-5.10659695678505	4.58883007108789
FrC_InN_MGE_TAC1	-10.0630717378214	-3.32492153108496
FrC_OPC	10.3806500334188	-8.2287353700437
FrC_Oligo	2.87471221870629	-11.0783733552732
FrC_ExN_L2/3IT_2	-4.74579382949623	7.24908979475122
FrC_OPC	10.4610266584798	-8.36876623094458
FrC_ExN_L2/3IT_1	-5.55893374496254	5.19300420820337
FrC_Oligo	1.08953975624291	-6.32660047471899
FrC_Micro	4.2544317144796	-0.209669572714753
FrC_ExN_L2/3IT_1	-4.45236874633583	4.20040638982873
FrC_ExN_L5IT_3	-12.1586461167887	6.6221586042605
FrC_Astro	12.9310021299764	3.29230101644617
FrC_Oligo	1.96639536804405	-9.6545223420896
FrC_ExN_L2/3IT_2	-4.52701617294105	8.27555568754297
FrC_Astro	10.2872185606405	5.49332483350854
FrC_OPC	10.4454569715902	-6.08412115037817
FrC_ExN_L2/3IT_2	-7.07970858627113	8.38346059858423
FrC_Micro	4.37628745025841	0.205345901247077
FrC_ExN_L2/3IT_1	-4.22163487487587	4.55419261991601
FrC_Astro	8.79077481216637	2.23201461374383
FrC_ExN_L2/3IT_2	-6.14556361251625	8.24771698057275
FrC_ExN_L5IT_2	0.566426922742999	4.64389427244287
FrC_ExN_L2/3IT_2	-7.05579949432167	8.64689596235376
FrC_InN_MGE_LAMP5	-4.405916224058	-16.5119814103879
FrC_Micro	4.38441323227135	-3.01825086534399
FrC_InN_CGE_VIP	-5.7969074349955	-12.1268629258909
FrC_Astro	9.68496655410973	1.37669249116998
FrC_Micro	4.06961249298302	-0.633703214529939
FrC_InN_MGE_PVALB	-3.18246103339943	-3.91272584855933
FrC_InN_CGE_VIP	-5.78675223403724	-10.504934710864
FrC_OPC	10.3780808348104	-5.82027046144385
FrC_ExN_L5IT_2	1.97187732643334	4.46404035627466
FrC_ExN_L2/3IT_1	-4.62497807555946	5.88229473173242
FrC_ExN_L2/3IT_2	-5.02465725951942	6.77656324445825
FrC_Oligo	0.802607764665759	-5.24214784562964
FrC_InN_CGE_VIP	-4.26891804748329	-8.37702886522193
FrC_Micro	4.55531166977135	-2.45898096025366
FrC_Micro	4.21354054397789	-0.235201997164674
FrC_ExN_L2/3IT_2	-5.71307564788612	7.30967672407251
FrC_ExN_L5IT_1	1.86481594032494	12.4072566801272
FrC_ExN_L5IT_4	-10.8548569779948	2.23011835157495
FrC_ExN_L5IT_1	2.12637828773705	13.450423794385
FrC_OPC	10.2774662870809	-6.45307723939795
FrC_Oligo	1.60829578823296	-8.03270666063208
FrC_Oligo	1.50646327919213	-7.53240577638525
FrC_InN_CGE_VIP	-4.03160668426307	-8.09831468522925
FrC_Oligo	2.04843830055443	-11.4412597841062
FrC_InN_CGE_VIP	-3.2210252385691	-8.74916498124976
FrC_Oligo	1.66444157547203	-8.60783044755835
FrC_ExN_L2/3IT_2	-6.52753687911781	8.97167928754907
FrC_Astro	12.2864861387655	0.897438245411925
FrC_OPC	10.1908984083578	-8.88584653795142
FrC_InN_CGE_VIP	-3.42535639816078	-7.97304670274634
FrC_Oligo	1.57863615936486	-8.80022565782446
FrC_Oligo	3.17393135017601	-10.2740577882566
FrC_OPC	10.2246775526449	-8.14231626451392
FrC_Astro	13.2225270170614	2.94435985624414
FrC_ExN_L2/3IT_1	-5.22584391647133	3.61944540083032
FrC_ExN_L5IT_2	2.0571033853933	5.64310033857446
FrC_ExN_L2/3IT_2	-4.60343600326332	9.15373094617944
FrC_ExN_L2/3IT_2	-5.71511364990028	6.57223852216821
FrC_Astro	12.2815327543661	2.71884663641077
FrC_Oligo	2.38187049812523	-12.0451044267454
FrC_Oligo	2.78722094482628	-9.14794485032935
FrC_ExN_L2/3IT_2	-7.6745667558268	8.30777700483423
FrC_ExN_L6IT	2.59144472068993	14.1969524198733
FrC_ExN_L6CT/b	4.5788216490194	8.99261816084009
FrC_InN_CGE_LAMP5	-7.65560103469642	-15.0362381166257
FrC_InN_CGE_VIP	-5.15129900985512	-9.32087079942603
FrC_ExN_L5IT_3	-13.6912560563639	6.4187780195437
FrC_InN_MGE_SST	-10.4197154145792	-7.1207522577085
FrC_Astro	12.2248186964437	4.75019462644678
FrC_Oligo	2.53850268310753	-11.7728571122922
FrC_ExN_L2/3IT_1	-6.21507168823036	3.02812727033716
FrC_ExN_L2/3IT_2	-4.32496691756996	9.09076078474145
FrC_Micro	5.12101315445152	-2.8367847627439
FrC_ExN_L6CT/b	4.63627051300255	8.78054960310083
FrC_ExN_L2/3IT_2	-4.00866771751198	9.10256155073266
FrC_InN_MGE_SST	-9.8157153230265	-6.03554861009497
FrC_ExN_L2/3IT_2	-6.02536297851356	11.1120258146487
FrC_Micro	4.26360033935753	-0.350404424075074
FrC_Oligo	3.23409174865929	-12.176433009509
FrC_InN_MGE_SST	-12.7834820848063	-2.61112276971716
FrC_InN_MGE_TAC1	-10.126700888212	-3.41058675706763
FrC_ExN_L2/3IT_1	-4.61201478057655	3.5025330358706
FrC_Micro	4.67544411606041	-2.58099357545752
FrC_InN_CGE_VIP	-2.89156151824745	-9.54988996446509
FrC_ExN_L2/3IT_2	-4.86887932830604	10.8467460447512
FrC_ExN_L2/3IT_2	-4.55492497497352	8.63115175306421
FrC_Oligo	1.75856529659477	-8.86401407182593
FrC_ExN_L2/3IT_2	-6.07092810683998	7.61823757230859
FrC_ExN_L6CT/b	4.36641453689781	8.55921609937768
FrC_ExN_L2/3IT_1	-5.68310881667885	5.69652040540796
FrC_Oligo	2.28721641487328	-10.1646885103025
FrC_Micro	4.63233231491295	-3.46748845041174
FrC_Astro	9.53776120132652	1.60075147688013
FrC_OPC	10.4458746809408	-5.67857782304663
FrC_InN_MGE_SST	-12.5555234056071	-2.40333573282141
FrC_OPC	10.4422478575155	-4.75140802324194
FrC_ExN_L2/3IT_1	-4.35746480041298	4.60651929914575
FrC_Oligo	2.41131996101586	-10.3437875932493
FrC_ExN_L2/3IT_2	-7.02459813171181	8.74180086195093
FrC_ExN_L2/3IT_1	-5.70399237685951	5.19798381864648
FrC_InN_MGE_SST	-12.8494544129923	-5.15639869630713
FrC_OPC	10.201837052767	-7.68652479112524
FrC_InN_CGE_VIP	-3.61771441512855	-8.31453935563941
FrC_ExN_L2/3IT_1	-5.65506602340492	3.76451285421472
FrC_Oligo	2.46750759071556	-9.2418722337522
FrC_ExN_L2/3IT_2	-5.15740347915443	9.23403699934106
FrC_ExN_L5IT_1	2.83932279533592	13.2429147535525
FrC_InN_CGE_VIP	-4.89613963180336	-7.90849916398901
FrC_Oligo	2.10512064880577	-10.1370233720579
FrC_ExN_L2/3IT_1	-5.42442990356239	5.55198963224512
FrC_Micro	5.09795760101525	-2.62631742418189
FrC_ExN_L2/3IT_1	-3.90688301139625	2.20582290231805
FrC_InN_MGE_SST	-12.3987803559855	-3.10388915002722
FrC_Astro	12.2290863890096	1.08839662611108
FrC_Oligo	1.61639093345848	-7.48096744478125
FrC_InN_MGE_SST	-12.9328484635905	-5.21294490754981
FrC_ExN_L2/3IT_2	-6.01229287200722	6.85431106626611
FrC_ExN_L2/3IT_2	-5.39684964233192	10.1344533735476
FrC_InN_CGE_VIP	-6.35892582946571	-9.15419237077612
FrC_Micro	3.95742987579552	-1.80002800882239
FrC_ExN_L2/3IT_1	-3.07766295486244	1.6783918911181
FrC_ExN_L5IT_4	-9.99542285018715	2.13772709905725
FrC_ExN_L5IT_4	-10.8048911195353	2.22880824148279
FrC_InN_CGE_LAMP5	-7.31487847381386	-16.5576070970334
FrC_Oligo	2.96403573936669	-11.2498888200559
FrC_Micro	3.71336149162499	-1.34654895723242
FrC_InN_CGE_VIP	-4.19210482650551	-7.73636476457495
FrC_InN_MGE_TAC1	-7.90720654540809	-3.93222371995825
FrC_InN_MGE_LAMP5	-4.09152079635414	-16.6573938554563
FrC_ExN_L2/3IT_2	-4.99519301467689	9.6966100507937
FrC_OPC	10.2855677503988	-8.29817239702124
FrC_InN_CGE_NDNF	-6.33463288360389	-11.3195051378049
FrC_OPC	9.89813851303307	-8.3101038163938
FrC_ExN_L5IT_2	0.466421117250598	3.82672651350122
FrC_InN_CGE_VIP	-3.66673422866615	-8.95178548753638
FrC_Oligo	2.56239723152367	-9.51191560686011
FrC_OPC	10.2945313352987	-7.69297639787573
FrC_Oligo	2.3989322084829	-11.9333547776975
FrC_InN_CGE_NDNF	-7.58840228133949	-14.397588176135
FrC_Micro	4.30384873336998	-0.19513730466742
FrC_ExN_L2/3IT_1	-8.1047949891642	1.45832224428278
FrC_OPC	10.2530560392782	-7.64013044298071
FrC_ExN_L2/3IT_2	-5.23161555343422	10.7036500745974
FrC_ExN_L2/3IT_1	-6.24701214843544	4.95240076124292
FrC_Oligo	1.82301031536309	-7.74429742753882
FrC_InN_MGE_SST	-13.1240792375162	-2.71447007120032
FrC_Oligo	2.02504204696862	-10.2760252183713
FrC_Astro	9.82024048752037	1.24935831367593
FrC_Micro	4.75947951263634	-2.67552654207129
FrC_Micro	4.2563848394796	-1.38750402391333
FrC_Astro	11.7483839888021	2.28908212720972
FrC_ExN_L2/3IT_1	-4.39123488479408	3.04429038107019
FrC_InN_MGE_SST	-11.4900765519694	-2.45007292688269
FrC_InN_CGE_VIP	-4.27558852248939	-8.16596548021216
FrC_InN_MGE_SST	-10.6866135697916	-3.47537748277564
FrC_OPC	10.1889948744222	-8.03554765642066
FrC_OPC	10.5817818540975	-8.98979894578833
FrC_ExN_L6IT	7.80388831085411	8.79318960249048
FrC_InN_CGE_VIP	-5.80643750243934	-10.4580291932859
FrC_Oligo	1.85351692623345	-9.88057939470191
FrC_InN_MGE_SST	-12.7693820100382	-5.82835428178687
FrC_ExN_L2/3IT_1	-5.09197474532875	4.22148712217432
FrC_Micro	4.42711399978844	-1.03254835069556
FrC_OPC	10.0508608717367	-8.51941053331275
FrC_InN_CGE_VIP	-5.3868126969889	-7.80707780778784
FrC_Micro	4.3951697248861	-3.44997446000952
FrC_ExN_L5IT_1	2.78211616462914	13.1871009641848
FrC_InN_MGE_SST	-12.9768538575724	-2.90273014963049
FrC_InN_CGE_VIP	-6.10566187911781	-8.69354669511694
FrC_Micro	4.32891129440514	-0.979789060954041
FrC_Micro	4.05331419891564	-3.07509557664771
FrC_InN_CGE_VIP	-5.59752751403602	-11.7288765138425
FrC_ExN_L2/3IT_2	-4.29290581756386	6.55385025083643
FrC_OPC	10.3708395857259	-5.35938207567114
FrC_OPC	10.1284689802572	-7.30842296541113
FrC_InN_MGE_TAC1	-8.65530348830971	-3.86712686479468
FrC_InN_MGE_SST	-12.9559416871622	-5.90273754060645
FrC_InN_CGE_VIP	-5.87132979446205	-12.1245931810178
FrC_Micro	4.62524079269615	-1.3176846927442
FrC_Astro	13.2398610014364	1.85213966905694
FrC_ExN_L5IT_2	2.27526830620018	5.83827932417017
FrC_ExN_L2/3IT_1	-4.8374381166056	4.71918542921167
FrC_OPC	10.9042706388876	-8.05816022813696
FrC_InN_MGE_TAC1	-8.07022906356605	-3.17153899133582
FrC_InN_MGE_SST	-12.491920004423	-2.08506361902136
FrC_ExN_L2/3IT_1	-5.18825007491859	6.01672990858179
FrC_InN_CGE_VIP	-4.92471266799721	-9.86427919328589
FrC_InN_CGE_VIP	-5.34971810394081	-11.3968004411497
FrC_InN_CGE_NDNF	-7.56506777816566	-13.3135236924924
FrC_InN_MGE_SST	-10.7874894242838	-3.3979899114408
FrC_InN_CGE_VIP	-2.84457398467811	-9.85122529924292
FrC_Micro	4.49532412475792	-3.5315131372251
FrC_Astro	11.4042153257772	0.725728588696532
FrC_Micro	4.5993590254232	-1.20366470277686
FrC_OPC	10.4691929716512	-7.18117515504736
FrC_OPC	10.4302029508993	-7.76666109025855
FrC_ExN_L5IT_4	-10.0990100007609	2.50678809225183
FrC_InN_MGE_SST	-9.82712126785072	-6.0051402276792
FrC_Oligo	2.01646088546959	-8.66758768022437
FrC_OPC	10.7261347670004	-8.97091810167212
FrC_OPC	9.9453291792318	-7.95657770097632
FrC_OPC	10.6723408598348	-6.96605340898413
FrC_Oligo	2.86569212860314	-12.1832184022703
FrC_OPC	10.3024620909139	-7.7776912874021
FrC_ExN_L5IT_2	0.914707710210955	4.95949562131982
FrC_InN_CGE_VIP	-3.03226471954139	-9.00231878221411
FrC_OPC	10.2685065168783	-8.61116067827124
FrC_ExN_L5IT_2	2.98002671188561	4.99430139600854
FrC_Oligo	1.85720514244286	-10.6518158143796
FrC_InN_MGE_SST	-12.4828934770182	-2.97485582292456
FrC_Oligo	3.54222296661583	-10.6875461763181
FrC_ExN_L5IT_1	1.69235323852745	11.4875064665041
FrC_NeuCyto	0.314426829282916	0.0389104658327629
FrC_Astro	13.1685881513998	1.69649513303857
FrC_Micro	5.05311535782067	-2.89637486398596
FrC_OPC	10.3801360029623	-6.9379114335813
FrC_ExN_L2/3IT_2	-4.163089762266	8.89458139478784
FrC_OPC	10.1840624708578	-8.34255735338111
FrC_Micro	3.77340268081871	-1.09483198583502
[truncated: 165,955 more rows]
