# Supplementary material for: Disturbances of paraventricular thalamic nucleus neurons in bipolar disorder revealed by single-nucleus analysis
Source: Nat Commun. 2026 Jan 7;17:1338. doi: 10.1038/s41467-025-68094-5 (PMC12873406; doi:10.1038/s41467-025-68094-5)
Supplement: Supplementary file 6 — Source Data [file 41467_2025_68094_MOESM6_ESM.zip › SourceData/Figure6b_left.txt]

cluster	Dx	count	adj.count
FrC_Astro	Case	33283	31696.57832
FrC_Oligo	Case	31506	30004.27836
FrC_ExN_L2/3IT_1	Case	21707	20672.34401
FrC_ExN_L2/3IT_2	Case	20224	19260.03065
FrC_InN_MGE_SST	Case	13257	12625.11008
FrC_OPC	Case	13982	13315.55323
FrC_ExN_L5IT_1	Case	11245	10709.0113
FrC_InN_CGE_VIP	Case	11224	10689.01226
FrC_Micro	Case	12685	12080.37425
FrC_ExN_L5IT_2	Case	9014	8584.35108
FrC_InN_MGE_TAC1	Case	7514	7155.848016
FrC_ExN_L6IT	Case	4758	4531.211719
FrC_InN_CGE_NDNF	Case	4459	4246.463442
FrC_ExN_L6CT/b	Case	3005	2861.767805
FrC_ExN_L5IT_3	Case	2452	2335.126342
FrC_ExN_L5IT_4	Case	2407	2292.27125
FrC_InN_CGE_LAMP5	Case	2266	2157.991962
FrC_ExN_L6ITCar3	Case	1491	1419.932046
FrC_InN_MGE_PVALB	Case	1390	1323.746173
FrC_ExN_L5/6NP	Case	1171	1115.184725
FrC_InN_MGE_LAMP5	Case	969	922.8129794
FrC_Astro	Control	23373	23373
FrC_Oligo	Control	22210	22210
FrC_ExN_L2/3IT_1	Control	27371	27371
FrC_ExN_L2/3IT_2	Control	23436	23436
FrC_InN_MGE_SST	Control	13562	13562
FrC_OPC	Control	11837	11837
FrC_ExN_L5IT_1	Control	12274	12274
FrC_InN_CGE_VIP	Control	12035	12035
FrC_Micro	Control	8911	8911
FrC_ExN_L5IT_2	Control	11178	11178
FrC_InN_MGE_TAC1	Control	8219	8219
FrC_ExN_L6IT	Control	4119	4119
FrC_InN_CGE_NDNF	Control	4069	4069
FrC_ExN_L6CT/b	Control	3162	3162
FrC_ExN_L5IT_3	Control	2904	2904
FrC_ExN_L5IT_4	Control	2984	2984
FrC_InN_CGE_LAMP5	Control	2645	2645
FrC_ExN_L6ITCar3	Control	1786	1786
FrC_InN_MGE_PVALB	Control	1580	1580
FrC_ExN_L5/6NP	Control	1298	1298
FrC_InN_MGE_LAMP5	Control	1046	1046
