# Supplementary material for: Disturbances of paraventricular thalamic nucleus neurons in bipolar disorder revealed by single-nucleus analysis
Source: Nat Commun. 2026 Jan 7;17:1338. doi: 10.1038/s41467-025-68094-5 (PMC12873406; doi:10.1038/s41467-025-68094-5)
Supplement: Supplementary file 6 — Source Data [file 41467_2025_68094_MOESM6_ESM.zip › SourceData/Figure6b_right_S6c.txt]

cluster	Class	category	alpha	total	case	control	raw.fc	ln.fc	estimate.fc	std.error	z.value	p.value	log2.fc
Excit	Excit	major	0.1	167981	77470	90511	0.855918065	-0.169648306	0.843961581	0.0762894	-2.223746747	0.026165488	-0.24475077
Inhib	Inhib	major	0.1	84236	41081	43155	0.951940679	-0.146536448	0.863694252	0.048840304	-3.000318115	0.002696978	-0.211407407
OPC	OPC	major	0.1	25819	13982	11837	1.181211456	0.044139145	1.04512777	0.071801178	0.61474124	0.53872562	0.063679326
Oligo	Oligo	major	0.1	53716	31506	22210	1.418550203	0.352380834	1.422450137	0.159639894	2.207348213	0.027289741	0.508378081
Astro	Astro	major	0.1	56656	33283	23373	1.423993497	0.317133924	1.373186462	0.114898835	2.760114345	0.005778113	0.457527539
Micro	Micro	sub	0.1	21596	12685	8911	1.42352149	0.097246119	1.102131596	0.187537127	0.518543291	0.604079264	0.140296494
FrC_Astro	Astro	sub	0.1	56656	33283	23373	1.423993497	0.317133924	1.373186462	0.114898835	2.760114345	0.005778113	0.457527539
FrC_Oligo	Oligo	sub	0.1	53716	31506	22210	1.418550203	0.352380834	1.422450137	0.159639894	2.207348213	0.027289741	0.508378081
FrC_ExN_L2.3IT_1	Excit	sub	0.1	49078	21707	27371	0.793065653	-0.248234982	0.780176594	0.118458149	-2.095550061	0.036122123	-0.358127378
FrC_ExN_L2.3IT_2	Excit	sub	0.1	43660	20224	23436	0.862945895	-0.137810518	0.871263765	0.099750331	-1.381554503	0.167108532	-0.198818552
FrC_InN_MGE_SST	Inhib	sub	0.1	26819	13257	13562	0.977510692	-0.133814003	0.874752751	0.051262402	-2.610373265	0.009044348	-0.193052798
FrC_OPC	OPC	sub	0.1	25819	13982	11837	1.181211456	0.044139145	1.04512777	0.071801178	0.61474124	0.53872562	0.063679326
FrC_ExN_L5IT_1	Excit	sub	0.1	23519	11245	12274	0.91616425	-0.121651288	0.885457084	0.078546245	-1.54878553	0.121433285	-0.17550571
FrC_InN_CGE_VIP	Inhib	sub	0.1	23259	11224	12035	0.932613211	-0.166884608	0.846297261	0.072230375	-2.310449154	0.0208633	-0.240763597
FrC_Micro	Micro	sub	0.1	21596	12685	8911	1.42352149	0.097246119	1.102131596	0.187537127	0.518543291	0.604079264	0.140296494
FrC_ExN_L5IT_2	Excit	sub	0.1	20192	9014	11178	0.806405439	-0.232140435	0.792834774	0.084228411	-2.756082315	0.005849827	-0.334907855
FrC_InN_MGE_TAC1	Inhib	sub	0.1	15733	7514	8219	0.914223142	-0.191777638	0.825490406	0.109058288	-1.75848751	0.078664595	-0.276676647
FrC_ExN_L6IT	Excit	sub	0.1	8877	4758	4119	1.155134741	0.130882247	1.139833554	0.269626034	0.4854214	0.627377456	0.188823168
FrC_InN_CGE_NDNF	Inhib	sub	0.1	8528	4459	4069	1.095846645	0.037705321	1.038425186	0.100591863	0.374834703	0.707783404	0.05439728
FrC_ExN_L6CT.b	Excit	sub	0.1	6167	3005	3162	0.950347881	-0.052452412	0.948899476	0.285250773	-0.183881751	0.854106221	-0.075672834
FrC_ExN_L5IT_3	Excit	sub	0.1	5356	2452	2904	0.844352617	-0.209849614	0.810706156	0.14288555	-1.468655252	0.14192632	-0.302748997
FrC_ExN_L5IT_4	Excit	sub	0.1	5391	2407	2984	0.806635389	-0.211488648	0.809378469	0.162166035	-1.304148851	1.92E-01	-0.305113623
FrC_InN_CGE_LAMP5	Inhib	sub	0.1	4911	2266	2645	0.856710775	-0.210143393	0.810468022	0.153006825	-1.373424962	0.169620274	-0.30317283
FrC_ExN_L6ITCar3	Excit	sub	0.1	3277	1491	1786	0.834826428	-0.279952356	0.75581975	0.036521954	-7.665317117	1.78E-14	-0.403885876
FrC_InN_MGE_PVALB	Inhib	sub	0.1	2970	1390	1580	0.879746835	-0.237966534	0.788229069	0.166728413	-1.42727043	0.153501961	-0.343313139
FrC_ExN_L5.6NP	Excit	sub	0.1	2469	1171	1298	0.902157165	-0.117338957	0.889283713	0.391154921	-0.299980777	0.764191819	-0.169284331
FrC_InN_MGE_LAMP5	Inhib	sub	0.1	2015	969	1046	0.926386233	-0.186563926	0.829805514	0.211193338	-0.883379788	0.377031107	-0.269154851
