# Supplementary material for: Disturbances of paraventricular thalamic nucleus neurons in bipolar disorder revealed by single-nucleus analysis
Source: Nat Commun. 2026 Jan 7;17:1338. doi: 10.1038/s41467-025-68094-5 (PMC12873406; doi:10.1038/s41467-025-68094-5)
Supplement: Supplementary file 6 — Source Data [file 41467_2025_68094_MOESM6_ESM.zip › SourceData/Figure6c.txt]

cluster	Direction	DEG.count	DEGGO.count
FrC_Astro	DOWN	0	0
FrC_Oligo	DOWN	0	0
FrC_ExN_L2/3IT_1	DOWN	0	0
FrC_ExN_L2/3IT_2	DOWN	0	0
FrC_InN_MGE_SST	DOWN	1	0
FrC_OPC	DOWN	0	0
FrC_ExN_L5IT_1	DOWN	1	0
FrC_InN_CGE_VIP	DOWN	0	0
FrC_Micro	DOWN	0	0
FrC_ExN_L5IT_2	DOWN	6	0
FrC_InN_MGE_TAC1	DOWN	0	0
FrC_ExN_L6IT	DOWN	0	0
FrC_InN_CGE_NDNF	DOWN	0	0
FrC_ExN_L6CT/b	DOWN	4	0
FrC_ExN_L5IT_3	DOWN	3	0
FrC_ExN_L5IT_4	DOWN	20	2
FrC_InN_CGE_LAMP5	DOWN	0	0
FrC_ExN_L6ITCar3	DOWN	20	1
FrC_InN_MGE_PVALB	DOWN	0	0
FrC_Astro	UP	0	0
FrC_Oligo	UP	0	0
FrC_ExN_L2/3IT_1	UP	2	0
FrC_ExN_L2/3IT_2	UP	4	0
FrC_InN_MGE_SST	UP	1	0
FrC_OPC	UP	0	0
FrC_ExN_L5IT_1	UP	0	0
FrC_InN_CGE_VIP	UP	0	0
FrC_Micro	UP	0	0
FrC_ExN_L5IT_2	UP	10	0
FrC_InN_MGE_TAC1	UP	0	0
FrC_ExN_L6IT	UP	0	0
FrC_InN_CGE_NDNF	UP	0	0
FrC_ExN_L6CT/b	UP	0	0
FrC_ExN_L5IT_3	UP	12	0
FrC_ExN_L5IT_4	UP	22	1
FrC_InN_CGE_LAMP5	UP	1	0
FrC_ExN_L6ITCar3	UP	20	7
FrC_InN_MGE_PVALB	UP	0	0
