# Supplementary material for: Disturbances of paraventricular thalamic nucleus neurons in bipolar disorder revealed by single-nucleus analysis
Source: Nat Commun. 2026 Jan 7;17:1338. doi: 10.1038/s41467-025-68094-5 (PMC12873406; doi:10.1038/s41467-025-68094-5)
Supplement: Supplementary file 6 — Source Data [file 41467_2025_68094_MOESM6_ESM.zip › SourceData/Figure6d.txt]

Direction	Cluster	ONTOLOGY	ID	Description	GeneRatio	BgRatio	pvalue	p.adjust	qvalue	geneID	Count	FC	robustness
DOWN	FrC_ExN_L5IT_4	BP	GO:0007613	memory	5/58	123/18870	3.77E-05	0.029932486	0.026974223	PLCB1/ATXN1/SLC8A3/BRINP1/PAK5	5	13.2253995	0.585859
DOWN	FrC_ExN_L6ITCar3	MF	GO:0005516	calmodulin binding	10/58	204/18496	7.03E-10	1.15E-07	1.07E-07	SNTB1/MYO10/KCNN2/KCNQ3/GAP43/ARPP21/PLCB1/SLC8A1/SLC8A3/ATP2B2	10	15.63218391	0.989177
UP	FrC_ExN_L6ITCar3	CC	GO:0098984	neuron to neuron synapse	11/121	362/19886	1.34E-05	0.00166461	0.001470739	ATP1A3/GRM1/RTN3/CLSTN1/AKAP9/PRNP/DTNB/PRRT2/YWHAH/RGS7BP/ARHGAP32	11	4.993972878	0.818182
UP	FrC_ExN_L6ITCar3	CC	GO:0014069	postsynaptic density	9/121	315/19886	0.000133974	0.006671919	0.005894869	GRM1/RTN3/CLSTN1/AKAP9/PRNP/DTNB/PRRT2/RGS7BP/ARHGAP32	9	4.695631641	0.818182
UP	FrC_ExN_L6ITCar3	CC	GO:0045211	postsynaptic membrane	8/121	275/19886	0.000282402	0.010045428	0.008875479	GRM1/CLSTN1/TENM2/AKAP9/PRRT2/FAIM2/LRRTM4/RGS7BP	8	4.781006762	0.694805
UP	FrC_ExN_L6ITCar3	CC	GO:0098978	glutamatergic synapse	9/121	407/19886	0.000866855	0.01962244	0.017337096	GRM1/CLSTN1/MAPK14/AKAP9/PRRT2/YWHAH/SV2A/RGS7BP/STXBP1	9	3.634211221	0.519481
