# Supplementary material for: Disturbances of paraventricular thalamic nucleus neurons in bipolar disorder revealed by single-nucleus analysis
Source: Nat Commun. 2026 Jan 7;17:1338. doi: 10.1038/s41467-025-68094-5 (PMC12873406; doi:10.1038/s41467-025-68094-5)
Supplement: Supplementary file 6 — Source Data [file 41467_2025_68094_MOESM6_ESM.zip › SourceData/Figure7a_8f.txt]

cluster	gene	robustness	entrezid	cell.ratio	logFC.coef
FrC_ExN_L5IT_4	AAAS	0	8086	0.14799253	-0.009578687
FrC_ExN_L5IT_4	AACS	0	65985	0.759103641	0.011874761
FrC_ExN_L5IT_4	AADAT	0	51166	0.253034547	0.019342483
FrC_ExN_L5IT_4	AAGAB	0	79719	0.577964519	-0.00071904
FrC_ExN_L5IT_4	AAK1	0	22848	0.954248366	-0.022290232
FrC_ExN_L5IT_4	AAMDC	0	28971	0.259570495	0.00250364
FrC_ExN_L5IT_4	AAR2	0	25980	0.143323996	-0.002196367
FrC_ExN_L5IT_4	AARS2	0	57505	0.161064426	-0.010971528
FrC_ExN_L5IT_4	AARSD1	0	80755	0.292717087	0.002650105
FrC_ExN_L5IT_4	AASDH	0	132949	0.421101774	-0.008092921
FrC_ExN_L5IT_4	AASDHPPT	0	60496	0.455182073	0.028051315
FrC_ExN_L5IT_4	AATF	0	26574	0.326797386	-0.004958437
FrC_ExN_L5IT_4	AATK	0	9625	0.666666667	0.039839695
FrC_ExN_L5IT_4	ABAT	0	18	0.636788049	0.053137607
FrC_ExN_L5IT_4	ABCA10	0	10349	0.681605976	0.027487138
FrC_ExN_L5IT_4	ABCA2	0	20	0.367880486	0.022541753
FrC_ExN_L5IT_4	ABCA3	0	21	0.699813259	0.03257262
FrC_ExN_L5IT_4	ABCA4	0	24	0.20821662	-0.006547168
FrC_ExN_L5IT_4	ABCA5	0	23461	0.902894491	0.08972849
FrC_ExN_L5IT_4	ABCA6	0	23460	0.399626517	-0.048238293
FrC_ExN_L5IT_4	ABCA7	0	10347	0.196545285	0.020865874
FrC_ExN_L5IT_4	ABCA9	0	10350	0.364145658	-0.018098364
FrC_ExN_L5IT_4	ABCB1	0.034632	5243	0.291316527	-0.144578797
FrC_ExN_L5IT_4	ABCB10	0	23456	0.473389356	0.013310385
FrC_ExN_L5IT_4	ABCB6	0	10058	0.117647059	0.003831938
FrC_ExN_L5IT_4	ABCB7	0	22	0.404761905	0.02315959
FrC_ExN_L5IT_4	ABCB8	0	11194	0.390289449	-0.015363511
FrC_ExN_L5IT_4	ABCB9	0	23457	0.636788049	0.041944213
FrC_ExN_L5IT_4	ABCC1	0	4363	0.507469655	-5.32E-05
FrC_ExN_L5IT_4	ABCC10	0	89845	0.317927171	-0.017767658
FrC_ExN_L5IT_4	ABCC3	0	8714	0.280112045	0.081691106
FrC_ExN_L5IT_4	ABCC4	0	10257	0.215219421	0.010392282
FrC_ExN_L5IT_4	ABCC5	0	10057	0.841736695	-0.009886304
FrC_ExN_L5IT_4	ABCC8	0	6833	0.724089636	-0.059858657
FrC_ExN_L5IT_4	ABCD2	0	225	0.289449113	0.046293484
FrC_ExN_L5IT_4	ABCD3	0	5825	0.356676004	-0.004963014
FrC_ExN_L5IT_4	ABCD4	0	5826	0.306722689	-0.004377417
FrC_ExN_L5IT_4	ABCE1	0	6059	0.320728291	0.012808704
FrC_ExN_L5IT_4	ABCF1	0	23	0.229691877	0.023365173
FrC_ExN_L5IT_4	ABCF2	0	10061	0.135387488	0.008250208
FrC_ExN_L5IT_4	ABCG1	0	9619	0.340336134	-0.00369586
FrC_ExN_L5IT_4	ABCG5	0	64240	0.198412698	-0.018436779
FrC_ExN_L5IT_4	ABCG8	0	64241	0.214285714	-0.00659469
FrC_ExN_L5IT_4	ABHD10	0	55347	0.218020542	0.011374158
FrC_ExN_L5IT_4	ABHD11	0	83451	0.120915033	0.001164011
FrC_ExN_L5IT_4	ABHD12	0	26090	0.462651727	0.041839347
FrC_ExN_L5IT_4	ABHD13	0	84945	0.263772176	0.016438909
FrC_ExN_L5IT_4	ABHD14A	0	25864	0.101774043	0.007376694
FrC_ExN_L5IT_4	ABHD16A	0	7920	0.243697479	5.23E-05
FrC_ExN_L5IT_4	ABHD17A	0	81926	0.284313725	0.011184243
FrC_ExN_L5IT_4	ABHD17B	0	51104	0.296451914	0.014637469
FrC_ExN_L5IT_4	ABHD17C	0	58489	0.424369748	-0.024782198
FrC_ExN_L5IT_4	ABHD18	0	80167	0.597105509	0.055206933
FrC_ExN_L5IT_4	ABHD2	0	11057	0.877684407	-0.006255611
FrC_ExN_L5IT_4	ABHD3	0	171586	0.200746965	0.022234567
FrC_ExN_L5IT_4	ABHD5	0	51099	0.350140056	-0.022229195
FrC_ExN_L5IT_4	ABHD6	0	57406	0.359477124	0.039835303
FrC_ExN_L5IT_4	ABHD8	0	79575	0.409897292	-0.043520841
FrC_ExN_L5IT_4	ABI1	0	10006	0.607843137	-0.021338228
FrC_ExN_L5IT_4	ABI2	0	10152	0.918767507	-0.032778156
FrC_ExN_L5IT_4	ABI3BP	0	25890	0.200746965	0.02639257
FrC_ExN_L5IT_4	ABITRAM	0	54942	0.266573296	0.032780588
FrC_ExN_L5IT_4	ABL1	0	25	0.637254902	-0.025690771
FrC_ExN_L5IT_4	ABL2	0	27	0.79178338	0.016827262
FrC_ExN_L5IT_4	ABLIM1	0	3983	0.818394024	-0.003130266
FrC_ExN_L5IT_4	ABLIM2	0	84448	0.909897292	0.055968061
FrC_ExN_L5IT_4	ABLIM3	0	22885	0.583099907	0.001986166
FrC_ExN_L5IT_4	ABO	0	28	0.107843137	-0.012034359
FrC_ExN_L5IT_4	ABR	0	29	0.885620915	0.057974825
FrC_ExN_L5IT_4	ABRAXAS2	0	23172	0.314659197	0.01032255
FrC_ExN_L5IT_4	ABTB1	0	80325	0.199813259	0.017668706
FrC_ExN_L5IT_4	ACAA1	0	30	0.235294118	-0.035623635
FrC_ExN_L5IT_4	ACACA	0	31	0.904761905	-0.02554532
FrC_ExN_L5IT_4	ACAD10	0	80724	0.329598506	0.015920835
FrC_ExN_L5IT_4	ACAD11	0	84129	0.626984127	-0.020514891
FrC_ExN_L5IT_4	ACAD8	0	27034	0.185807656	-0.009223602
FrC_ExN_L5IT_4	ACAD9	0	28976	0.39729225	0.006279622
FrC_ExN_L5IT_4	ACADM	0	34	0.611111111	-0.016119482
FrC_ExN_L5IT_4	ACADSB	0	36	0.498132586	-0.018487715
FrC_ExN_L5IT_4	ACADVL	0	37	0.274509804	0.025741676
FrC_ExN_L5IT_4	ACAP2	0	23527	0.767973856	0.030438711
FrC_ExN_L5IT_4	ACAP3	0	116983	0.62745098	-0.028890485
FrC_ExN_L5IT_4	ACAT1	0	38	0.507469655	0.013690046
FrC_ExN_L5IT_4	ACAT2	0	39	0.241363212	0.034891149
FrC_ExN_L5IT_4	ACBD3	0	64746	0.466853408	0.027985679
FrC_ExN_L5IT_4	ACBD4	0	79777	0.133986928	-0.001872836
FrC_ExN_L5IT_4	ACBD5	0	91452	0.307189542	0.020073463
FrC_ExN_L5IT_4	ACBD6	0	84320	0.845471522	-0.014963639
FrC_ExN_L5IT_4	ACCS	0	84680	0.12464986	-0.006910659
FrC_ExN_L5IT_4	ACE	0	1636	0.10270775	-0.002060064
FrC_ExN_L5IT_4	ACER2	0	340485	0.380018674	0.032528036
FrC_ExN_L5IT_4	ACER3	0	55331	0.508870215	-0.025297594
FrC_ExN_L5IT_4	ACHE	0	43	0.103641457	0.004704158
FrC_ExN_L5IT_4	ACIN1	0	22985	0.613445378	0.070458309
FrC_ExN_L5IT_4	ACKR4	0	51554	0.112511671	-0.09488819
FrC_ExN_L5IT_4	ACLY	0	47	0.196545285	0.004470803
FrC_ExN_L5IT_4	ACMSD	0	130013	0.123716153	-0.083538269
FrC_ExN_L5IT_4	ACO1	0	48	0.285714286	0.009366939
FrC_ExN_L5IT_4	ACO2	0	50	0.464519141	0.032683486
FrC_ExN_L5IT_4	ACOT11	0	26027	0.630252101	0.046263678
FrC_ExN_L5IT_4	ACOT12	0	134526	0.159663866	0.01071729
FrC_ExN_L5IT_4	ACOT13	0	55856	0.14379085	0.016280109
FrC_ExN_L5IT_4	ACOT2	0	10965	0.10270775	-0.000525517
FrC_ExN_L5IT_4	ACOT7	0	11332	0.657796452	0.038937303
FrC_ExN_L5IT_4	ACOT8	0	10005	0.26844071	0.007528507
FrC_ExN_L5IT_4	ACOT9	0	23597	0.196545285	0.010476639
FrC_ExN_L5IT_4	ACOX1	0	51	0.288048553	-0.006769541
FrC_ExN_L5IT_4	ACOX3	0	8310	0.487861811	0.008598711
FrC_ExN_L5IT_4	ACP1	0	52	0.26844071	-0.021890648
FrC_ExN_L5IT_4	ACP6	0	51205	0.133520075	0.005467893
FrC_ExN_L5IT_4	ACSF3	0	197322	0.366013072	0.012998869
FrC_ExN_L5IT_4	ACSL1	0	2180	0.315592904	-0.011455064
FrC_ExN_L5IT_4	ACSL3	0	2181	0.789449113	0.045722296
FrC_ExN_L5IT_4	ACSL4	0	2182	0.645658263	0.034536986
FrC_ExN_L5IT_4	ACSL6	0	23305	0.547619048	0.018058495
FrC_ExN_L5IT_4	ACSM4	0	341392	0.125583567	-0.060416662
FrC_ExN_L5IT_4	ACSM6	0	142827	0.140056022	-0.073295019
FrC_ExN_L5IT_4	ACSS2	0	55902	0.229225023	0.022920111
FrC_ExN_L5IT_4	ACSS3	0	79611	0.241363212	-0.005154183
FrC_ExN_L5IT_4	ACTA2	0	59	0.172268908	-0.000558729
FrC_ExN_L5IT_4	ACTB	0	60	0.298786181	0.007346055
FrC_ExN_L5IT_4	ACTG1	0	71	0.394024276	0.017323931
FrC_ExN_L5IT_4	ACTL6B	0	51412	0.408963585	0.035510725
FrC_ExN_L5IT_4	ACTN1	0	87	0.841269841	-0.013913286
FrC_ExN_L5IT_4	ACTN2	0	88	0.26844071	-0.011714417
FrC_ExN_L5IT_4	ACTN4	0	81	0.682072829	0.072343728
FrC_ExN_L5IT_4	ACTR10	0	55860	0.566293184	0.003022859
FrC_ExN_L5IT_4	ACTR1A	0	10121	0.231092437	0.000557368
FrC_ExN_L5IT_4	ACTR1B	0	10120	0.345471522	-0.0092358
FrC_ExN_L5IT_4	ACTR2	0	10097	0.805788982	-0.034943304
FrC_ExN_L5IT_4	ACTR3	0	10096	0.475256769	-0.006117065
FrC_ExN_L5IT_4	ACTR3B	0	57180	0.6643324	-0.011339169
FrC_ExN_L5IT_4	ACTR3C	0	653857	0.219421102	-0.002045474
FrC_ExN_L5IT_4	ACTR5	0	79913	0.154528478	-0.006206322
FrC_ExN_L5IT_4	ACTR6	0	64431	0.283380019	0.005577729
FrC_ExN_L5IT_4	ACTR8	0	93973	0.121381886	0.011620229
FrC_ExN_L5IT_4	ACVR1	0	90	0.298319328	-0.038807435
FrC_ExN_L5IT_4	ACVR1B	0	91	0.665266106	0.002754467
FrC_ExN_L5IT_4	ACVR2A	0	92	0.792250233	0.028078916
FrC_ExN_L5IT_4	ACVR2B	0	93	0.380485528	0.014546349
FrC_ExN_L5IT_4	ACYP1	0	97	0.220354809	0.023750604
FrC_ExN_L5IT_4	ACYP2	0	98	0.896825397	-0.042037966
FrC_ExN_L5IT_4	ADAL	0	161823	0.274042951	-0.007651926
FrC_ExN_L5IT_4	ADAM10	0	102	0.736227824	0.103009919
FrC_ExN_L5IT_4	ADAM11	0	4185	0.474789916	0.01955348
FrC_ExN_L5IT_4	ADAM12	0	8038	0.158263305	-0.033524436
FrC_ExN_L5IT_4	ADAM17	0	6868	0.631185808	-0.044153737
FrC_ExN_L5IT_4	ADAM19	0	8728	0.144724556	0.01176519
FrC_ExN_L5IT_4	ADAM22	0	53616	0.937441643	-0.00202395
FrC_ExN_L5IT_4	ADAM23	0	8745	0.931839402	-0.055281603
FrC_ExN_L5IT_4	ADAM32	0	203102	0.552754435	-0.005319745
FrC_ExN_L5IT_4	ADAM9	0	8754	0.533146592	0.023157287
FrC_ExN_L5IT_4	ADAMTS10	0	81794	0.490662932	-0.004020709
FrC_ExN_L5IT_4	ADAMTS13	0	11093	0.212418301	-0.004304422
FrC_ExN_L5IT_4	ADAMTS16	0	170690	0.643323996	0.010751461
FrC_ExN_L5IT_4	ADAMTS19	0	171019	0.695611578	0.067560679
FrC_ExN_L5IT_4	ADAMTS3	0	9508	0.557422969	-0.066144801
FrC_ExN_L5IT_4	ADAMTS6	0	11174	0.255835668	-0.008200153
FrC_ExN_L5IT_4	ADAMTS8	0	11095	0.420168067	-0.042030557
FrC_ExN_L5IT_4	ADAMTSL2	0	9719	0.186741363	0.018160734
FrC_ExN_L5IT_4	ADAMTSL3	0	57188	0.18767507	-0.011224931
FrC_ExN_L5IT_4	ADAP1	0	11033	0.14379085	0.02259162
FrC_ExN_L5IT_4	ADAR	0	103	0.68767507	0.011170417
FrC_ExN_L5IT_4	ADARB1	0	104	0.771708683	0.030912025
FrC_ExN_L5IT_4	ADAT1	0	23536	0.237628385	0.008715217
FrC_ExN_L5IT_4	ADAT2	0	134637	0.20961718	-0.008785902
FrC_ExN_L5IT_4	ADCK1	0	57143	0.246031746	-0.008701942
FrC_ExN_L5IT_4	ADCK2	0	90956	0.100373483	0.004906496
FrC_ExN_L5IT_4	ADCK5	0	203054	0.155929038	0.005585361
FrC_ExN_L5IT_4	ADCY1	0	107	0.844537815	-0.010639565
FrC_ExN_L5IT_4	ADCY10	0	55811	0.113912232	0.014018881
FrC_ExN_L5IT_4	ADCY2	0	108	0.974789916	-0.04727367
FrC_ExN_L5IT_4	ADCY3	0	109	0.644257703	-0.009271786
FrC_ExN_L5IT_4	ADCY5	0	111	0.614379085	-0.0143726
FrC_ExN_L5IT_4	ADCY6	0	112	0.365546218	-0.012921852
FrC_ExN_L5IT_4	ADCY8	0	114	0.224556489	0.046183796
FrC_ExN_L5IT_4	ADCY9	0.363636	115	0.800186741	0.122441082
FrC_ExN_L5IT_4	ADCYAP1	0	116	0.259103641	-0.02816241
FrC_ExN_L5IT_4	ADCYAP1R1	0	117	0.180205415	0.006521286
FrC_ExN_L5IT_4	ADD1	0	118	0.803454715	0.003514178
FrC_ExN_L5IT_4	ADD2	0	119	0.867880486	0.022574118
FrC_ExN_L5IT_4	ADD3	0	120	0.514005602	-0.009298776
FrC_ExN_L5IT_4	ADGRA1	0	84435	0.574696545	0.042310185
FrC_ExN_L5IT_4	ADGRA2	0	25960	0.126517274	0.057387358
FrC_ExN_L5IT_4	ADGRA3	0	166647	0.160597572	-0.000105523
FrC_ExN_L5IT_4	ADGRB1	0	575	0.587301587	0.076169471
FrC_ExN_L5IT_4	ADGRB2	0	576	0.603174603	0.013327285
FrC_ExN_L5IT_4	ADGRB3	0	577	0.999533147	-0.063420808
FrC_ExN_L5IT_4	ADGRD1	0	283383	0.118113912	0.007102826
FrC_ExN_L5IT_4	ADGRE5	0	976	0.109710551	0.006227783
FrC_ExN_L5IT_4	ADGRF5	0	221395	0.249766573	-0.069137817
FrC_ExN_L5IT_4	ADGRG1	0	9289	0.171802054	0.00906297
FrC_ExN_L5IT_4	ADGRL1	0.181818	22859	0.815592904	0.105434708
FrC_ExN_L5IT_4	ADGRL2	0.363636	23266	0.984593838	-0.122667255
FrC_ExN_L5IT_4	ADGRL3	0	23284	0.989729225	0.000170966
FrC_ExN_L5IT_4	ADGRV1	0	84059	0.343604108	-0.005288816
FrC_ExN_L5IT_4	ADH5	0	128	0.224556489	0.009046381
FrC_ExN_L5IT_4	ADHFE1	0	137872	0.175536881	-0.008139376
FrC_ExN_L5IT_4	ADI1	0	55256	0.133520075	0.003031928
FrC_ExN_L5IT_4	ADIPOR1	0	51094	0.212885154	0.00455838
FrC_ExN_L5IT_4	ADIPOR2	0	79602	0.399626517	-0.078935992
FrC_ExN_L5IT_4	ADK	0	132	0.881419234	0.055614744
FrC_ExN_L5IT_4	ADNP	0	23394	0.729691877	0.076462442
FrC_ExN_L5IT_4	ADNP2	0	22850	0.505135387	0.02527877
FrC_ExN_L5IT_4	ADORA1	0	134	0.417366947	0.01765765
FrC_ExN_L5IT_4	ADPGK	0	83440	0.246498599	0.000182133
FrC_ExN_L5IT_4	ADPRHL1	0	113622	0.124183007	-0.024435284
FrC_ExN_L5IT_4	ADRA1B	0	147	0.449579832	-0.038706543
FrC_ExN_L5IT_4	ADRB1	0	153	0.268907563	-0.016212374
FrC_ExN_L5IT_4	ADSL	0	158	0.237161531	0.009402168
FrC_ExN_L5IT_4	AEBP2	0	121536	0.926704015	0.035781168
FrC_ExN_L5IT_4	AFAP1	0	60312	0.328197946	0.022602
FrC_ExN_L5IT_4	AFAP1L2	0	84632	0.348739496	0.016739452
FrC_ExN_L5IT_4	AFDN	0	4301	0.858543417	0.050829832
FrC_ExN_L5IT_4	AFF1	0	4299	0.695144725	0.082682621
FrC_ExN_L5IT_4	AFF2	0	2334	0.186741363	0.007374866
FrC_ExN_L5IT_4	AFF3	0	3899	0.978991597	0.041084262
FrC_ExN_L5IT_4	AFF4	0	27125	0.853874883	0.044441822
FrC_ExN_L5IT_4	AFG1L	0	246269	0.532212885	-0.009595406
FrC_ExN_L5IT_4	AFG3L2	0	10939	0.419701214	-0.005569249
FrC_ExN_L5IT_4	AFMID	0	125061	0.166199813	0.000355372
FrC_ExN_L5IT_4	AFTPH	0	54812	0.676470588	0.009394532
FrC_ExN_L5IT_4	AGAP1	0	116987	0.955648926	-0.025274888
FrC_ExN_L5IT_4	AGAP2	0	116986	0.553688142	0.024487912
FrC_ExN_L5IT_4	AGAP3	0	116988	0.742296919	0.08537538
FrC_ExN_L5IT_4	AGAP4	0	119016	0.271708683	-0.015240599
FrC_ExN_L5IT_4	AGAP5	0	729092	0.133986928	-0.008984616
FrC_ExN_L5IT_4	AGAP9	0	642517	0.292717087	0.026272157
FrC_ExN_L5IT_4	AGBL1	0	123624	0.117180205	-0.0153297
FrC_ExN_L5IT_4	AGBL3	0	340351	0.49859944	-0.008575067
FrC_ExN_L5IT_4	AGBL4	0	84871	0.996265173	0.054727291
FrC_ExN_L5IT_4	AGBL5	0	60509	0.229691877	-0.060826196
FrC_ExN_L5IT_4	AGFG1	0	3267	0.830532213	0.003975756
FrC_ExN_L5IT_4	AGFG2	0	3268	0.222689076	-0.012866819
FrC_ExN_L5IT_4	AGGF1	0	55109	0.361811391	0.020439457
FrC_ExN_L5IT_4	AGK	0	55750	0.480392157	0.020241793
FrC_ExN_L5IT_4	AGL	0	178	0.492530345	0.023139515
FrC_ExN_L5IT_4	AGO1	0	26523	0.592903828	0.036631189
FrC_ExN_L5IT_4	AGO2	0	27161	0.669467787	-0.00235782
FrC_ExN_L5IT_4	AGO3	0	192669	0.820728291	0.019715569
FrC_ExN_L5IT_4	AGO4	0	192670	0.712885154	0.01272863
FrC_ExN_L5IT_4	AGPAT1	0	10554	0.164799253	0.010359691
FrC_ExN_L5IT_4	AGPAT2	0	10555	0.100840336	0.00559305
FrC_ExN_L5IT_4	AGPAT3	0	56894	0.622315593	0.020876688
FrC_ExN_L5IT_4	AGPAT4	0	56895	0.859010271	-0.00865316
FrC_ExN_L5IT_4	AGPAT5	0	55326	0.5	0.003328374
FrC_ExN_L5IT_4	AGPS	0	8540	0.547152194	0.034873549
FrC_ExN_L5IT_4	AGRN	0	375790	0.283380019	-0.033623092
FrC_ExN_L5IT_4	AGTPBP1	0	23287	0.901027077	0.04512956
FrC_ExN_L5IT_4	AHCTF1	0	25909	0.767507003	0.093141849
FrC_ExN_L5IT_4	AHCYL1	0	10768	0.466853408	0.028310307
FrC_ExN_L5IT_4	AHCYL2	0	23382	0.788048553	0.019780125
FrC_ExN_L5IT_4	AHDC1	0	27245	0.772175537	0.068012602
FrC_ExN_L5IT_4	AHI1	0	54806	0.985994398	-0.014435009
FrC_ExN_L5IT_4	AHR	0	196	0.338935574	-0.030938403
FrC_ExN_L5IT_4	AHRR	0	57491	0.572362278	0.00593309
FrC_ExN_L5IT_4	AHSA1	0	10598	0.177404295	0.013728278
FrC_ExN_L5IT_4	AIDA	0	64853	0.353874883	0.015796369
FrC_ExN_L5IT_4	AIFM1	0	9131	0.154528478	0.003729482
FrC_ExN_L5IT_4	AIFM2	0	84883	0.243697479	-0.009071837
FrC_ExN_L5IT_4	AIG1	0	51390	0.949579832	-0.001478402
FrC_ExN_L5IT_4	AIMP1	0	9255	0.254901961	-0.019772211
FrC_ExN_L5IT_4	AIMP2	0	7965	0.159197012	-0.031111978
FrC_ExN_L5IT_4	AJAP1	0	55966	0.859477124	0.027057496
FrC_ExN_L5IT_4	AJM1	0	389813	0.114379085	0.00991282
FrC_ExN_L5IT_4	AK1	0	203	0.140056022	0.017013538
FrC_ExN_L5IT_4	AK2	0	204	0.343137255	0.016995262
FrC_ExN_L5IT_4	AK3	0	50808	0.281045752	0.013576001
FrC_ExN_L5IT_4	AK4	0	205	0.515406162	0.042247456
FrC_ExN_L5IT_4	AK5	0	26289	0.928104575	-0.037850974
FrC_ExN_L5IT_4	AK6	0	102157402	0.166199813	0.007622198
FrC_ExN_L5IT_4	AK8	0	158067	0.29318394	-0.017196285
FrC_ExN_L5IT_4	AK9	0	221264	0.431372549	0.028052692
FrC_ExN_L5IT_4	AKAP1	0	8165	0.202147526	0.001937701
FrC_ExN_L5IT_4	AKAP10	0	11216	0.657329599	0.018025522
FrC_ExN_L5IT_4	AKAP11	0	11215	0.805788982	0.067134122
FrC_ExN_L5IT_4	AKAP12	0	9590	0.652194211	0.078595412
FrC_ExN_L5IT_4	AKAP13	0	11214	0.503267974	0.014075585
FrC_ExN_L5IT_4	AKAP17A	0	8227	0.151727358	0.006804169
FrC_ExN_L5IT_4	AKAP5	0	9495	0.388422035	-0.005119767
FrC_ExN_L5IT_4	AKAP6	0	9472	0.986461251	0.017867644
FrC_ExN_L5IT_4	AKAP7	0	9465	0.491596639	0.01132949
FrC_ExN_L5IT_4	AKAP8	0	10270	0.265172736	0.005405895
FrC_ExN_L5IT_4	AKAP8L	0	26993	0.767040149	0.040898828
FrC_ExN_L5IT_4	AKAP9	1	10142	0.903828198	0.197765278
FrC_ExN_L5IT_4	AKIP1	0	56672	0.204948646	-0.017133628
FrC_ExN_L5IT_4	AKIRIN1	0	79647	0.440709617	0.014835483
FrC_ExN_L5IT_4	AKIRIN2	0	55122	0.33426704	0.030546472
FrC_ExN_L5IT_4	AKNAD1	0	254268	0.30952381	0.003877589
FrC_ExN_L5IT_4	AKR1A1	0	10327	0.10550887	-0.008942929
FrC_ExN_L5IT_4	AKR1E2	0	83592	0.31092437	-0.033211235
FrC_ExN_L5IT_4	AKT1	0	207	0.148926237	0.001980927
FrC_ExN_L5IT_4	AKT2	0	208	0.720354809	-0.028196191
FrC_ExN_L5IT_4	AKT3	0	10000	0.990196078	-0.02974628
FrC_ExN_L5IT_4	AKTIP	0	64400	0.267507003	0.01881431
FrC_ExN_L5IT_4	ALAD	0	210	0.243697479	-0.003023761
FrC_ExN_L5IT_4	ALCAM	0	214	0.469654528	0.095235526
FrC_ExN_L5IT_4	ALDH18A1	0	5832	0.320261438	0.006572015
FrC_ExN_L5IT_4	ALDH1A2	0	8854	0.374416433	0.034051379
FrC_ExN_L5IT_4	ALDH1L2	0	160428	0.453781513	0.021685474
FrC_ExN_L5IT_4	ALDH2	0	217	0.23015873	0.023766669
FrC_ExN_L5IT_4	ALDH3A2	0	224	0.407563025	-0.004238754
FrC_ExN_L5IT_4	ALDH5A1	0	7915	0.326797386	0.012193097
FrC_ExN_L5IT_4	ALDH7A1	0	501	0.343604108	0.019139066
FrC_ExN_L5IT_4	ALDH8A1	0	64577	0.202147526	0.01066488
FrC_ExN_L5IT_4	ALG1	0	56052	0.151260504	0.00324099
FrC_ExN_L5IT_4	ALG10B	0	144245	0.127917834	0.004357257
FrC_ExN_L5IT_4	ALG11	0	440138	0.235760971	-0.02404951
FrC_ExN_L5IT_4	ALG13	0	79868	0.66853408	-0.017249171
FrC_ExN_L5IT_4	ALG14	0	199857	0.422035481	-0.027245721
FrC_ExN_L5IT_4	ALG1L2	0	644974	0.106442577	-0.005579903
FrC_ExN_L5IT_4	ALG5	0	29880	0.342670401	-0.002271078
FrC_ExN_L5IT_4	ALG6	0	29929	0.318394024	-0.019092228
FrC_ExN_L5IT_4	ALG8	0	79053	0.39449113	-0.012222491
FrC_ExN_L5IT_4	ALG9	0	79796	0.407563025	-0.038228096
FrC_ExN_L5IT_4	ALK	0	238	0.121848739	0.003079161
FrC_ExN_L5IT_4	ALKBH1	0	8846	0.314192344	0.010437257
FrC_ExN_L5IT_4	ALKBH3	0	221120	0.352941176	-0.012399484
FrC_ExN_L5IT_4	ALKBH4	0	54784	0.131652661	-0.002096648
FrC_ExN_L5IT_4	ALKBH5	0	54890	0.418300654	0.002196913
FrC_ExN_L5IT_4	ALKBH8	0	91801	0.422035481	-0.017442379
FrC_ExN_L5IT_4	ALMS1	0.181818	7840	0.753501401	0.105615177
FrC_ExN_L5IT_4	ALPK3	0	57538	0.175536881	0.022874965
FrC_ExN_L5IT_4	ALS2	0	57679	0.843137255	0.022227411
FrC_ExN_L5IT_4	AMACR	0	23600	0.111111111	-0.008648393
FrC_ExN_L5IT_4	AMBRA1	0	55626	0.808590103	0.038464629
FrC_ExN_L5IT_4	AMD1	0	262	0.483660131	0.00683697
FrC_ExN_L5IT_4	AMDHD2	0	51005	0.247432306	-0.020596978
FrC_ExN_L5IT_4	AMER2	0	219287	0.195611578	0.009405549
FrC_ExN_L5IT_4	AMER3	0	205147	0.177871148	-0.000578939
FrC_ExN_L5IT_4	AMFR	0	267	0.339869281	0.004888345
FrC_ExN_L5IT_4	AMIGO2	0	347902	0.150793651	-0.005906779
FrC_ExN_L5IT_4	AMMECR1	0	9949	0.819794585	-0.015147761
FrC_ExN_L5IT_4	AMMECR1L	0	83607	0.214752568	-0.017165541
FrC_ExN_L5IT_4	AMN1	0	196394	0.523809524	0.03835118
FrC_ExN_L5IT_4	AMOT	0	154796	0.283380019	-0.012897436
FrC_ExN_L5IT_4	AMOTL1	0	154810	0.157796452	-0.002532942
FrC_ExN_L5IT_4	AMOTL2	0	51421	0.103174603	0.009092598
FrC_ExN_L5IT_4	AMPD3	0	272	0.180205415	-0.020983249
FrC_ExN_L5IT_4	AMPH	0	273	0.901493931	-0.001689273
FrC_ExN_L5IT_4	AMT	0	275	0.125116713	-0.020673354
FrC_ExN_L5IT_4	AMY2B	0	280	0.459850607	0.026931082
FrC_ExN_L5IT_4	AMZ1	0	155185	0.173202614	-0.03518688
FrC_ExN_L5IT_4	AMZ2	0	51321	0.107843137	0.009062318
FrC_ExN_L5IT_4	ANAPC1	0	64682	0.48085901	0.025478308
FrC_ExN_L5IT_4	ANAPC10	0	10393	0.718487395	0.086699214
FrC_ExN_L5IT_4	ANAPC16	0	119504	0.566760037	0.002307712
FrC_ExN_L5IT_4	ANAPC4	0	29945	0.539215686	0.012901467
FrC_ExN_L5IT_4	ANAPC5	0	51433	0.630718954	0.001312236
FrC_ExN_L5IT_4	ANAPC7	0	51434	0.506535948	-0.020970872
FrC_ExN_L5IT_4	ANGEL1	0	23357	0.247432306	0.000791184
FrC_ExN_L5IT_4	ANGEL2	0	90806	0.441176471	0.040839132
FrC_ExN_L5IT_4	ANGPT2	0	285	0.22735761	-0.107413021
FrC_ExN_L5IT_4	ANGPTL1	0	9068	0.108309991	-0.06350299
FrC_ExN_L5IT_4	ANK1	0	286	0.170868347	0.00031519
FrC_ExN_L5IT_4	ANK2	0	287	0.998132586	0.001451047
FrC_ExN_L5IT_4	ANK3	0	288	0.991129785	-0.027354178
FrC_ExN_L5IT_4	ANKAR	0	150709	0.488795518	0.03297251
FrC_ExN_L5IT_4	ANKDD1A	0	348094	0.666666667	0.038754198
FrC_ExN_L5IT_4	ANKDD1B	0	728780	0.240896359	-0.005908552
FrC_ExN_L5IT_4	ANKFN1	0	162282	0.470588235	0.035198547
FrC_ExN_L5IT_4	ANKFY1	0	51479	0.665266106	0.002220565
FrC_ExN_L5IT_4	ANKH	0	56172	0.887955182	0.022560806
FrC_ExN_L5IT_4	ANKHD1	0.272727	54882	0.816059757	0.117353598
FrC_ExN_L5IT_4	ANKIB1	0	54467	0.876283847	0.027424555
FrC_ExN_L5IT_4	ANKLE2	0	23141	0.448179272	-0.009300209
FrC_ExN_L5IT_4	ANKMY1	0	51281	0.344070962	0.004293717
FrC_ExN_L5IT_4	ANKMY2	0	57037	0.518674136	0.040976029
FrC_ExN_L5IT_4	ANKRA2	0	57763	0.138188609	0.0023813
FrC_ExN_L5IT_4	ANKRD10	0	55608	0.696078431	0.025888937
FrC_ExN_L5IT_4	ANKRD11	0	29123	0.955182073	0.107875121
FrC_ExN_L5IT_4	ANKRD12	0.270563	23253	0.885620915	0.134437196
FrC_ExN_L5IT_4	ANKRD13A	0	88455	0.212418301	0.006364441
FrC_ExN_L5IT_4	ANKRD13B	0	124930	0.106442577	0.012951131
FrC_ExN_L5IT_4	ANKRD13C	0	81573	0.813258637	0.022153155
FrC_ExN_L5IT_4	ANKRD13D	0	338692	0.416900093	-0.008852215
FrC_ExN_L5IT_4	ANKRD16	0	54522	0.456582633	0.027764651
FrC_ExN_L5IT_4	ANKRD17	0	26057	0.947245565	0.015141516
FrC_ExN_L5IT_4	ANKRD18B	0	441459	0.431839402	0.063902403
FrC_ExN_L5IT_4	ANKRD23	0	200539	0.242296919	-0.018245154
FrC_ExN_L5IT_4	ANKRD24	0	170961	0.691409897	0.066836174
FrC_ExN_L5IT_4	ANKRD26	0.0995671	22852	0.931372549	0.116063857
FrC_ExN_L5IT_4	ANKRD27	0	84079	0.676470588	0.010369433
FrC_ExN_L5IT_4	ANKRD28	0	23243	0.847338936	-0.012234754
FrC_ExN_L5IT_4	ANKRD29	0	147463	0.193277311	-0.00252737
FrC_ExN_L5IT_4	ANKRD30BL	1	554226	0.697012138	0.258676817
FrC_ExN_L5IT_4	ANKRD31	0	256006	0.115779645	0.006359795
FrC_ExN_L5IT_4	ANKRD33B	0	651746	0.701680672	-0.064105454
FrC_ExN_L5IT_4	ANKRD36	0	375248	0.936507937	0.020984543
FrC_ExN_L5IT_4	ANKRD36B	0	57730	0.683006536	0.075826863
FrC_ExN_L5IT_4	ANKRD36C	0.454545	400986	0.955182073	0.139457616
FrC_ExN_L5IT_4	ANKRD39	0	51239	0.139589169	0.000798385
FrC_ExN_L5IT_4	ANKRD40	0	91369	0.245564893	-0.012697812
FrC_ExN_L5IT_4	ANKRD42	0	338699	0.457049486	0.062747356
FrC_ExN_L5IT_4	ANKRD44	0	91526	0.570028011	0.006054156
FrC_ExN_L5IT_4	ANKRD45	0	339416	0.129785247	0.01324389
FrC_ExN_L5IT_4	ANKRD46	0	157567	0.520074697	0.041513429
FrC_ExN_L5IT_4	ANKRD49	0	54851	0.24929972	0.012066159
FrC_ExN_L5IT_4	ANKRD50	0	57182	0.227824463	0.015984383
FrC_ExN_L5IT_4	ANKRD52	0	283373	0.350606909	0.022705546
FrC_ExN_L5IT_4	ANKRD54	0	129138	0.204014939	0.009569463
FrC_ExN_L5IT_4	ANKRD55	0	79722	0.183006536	0.034607421
FrC_ExN_L5IT_4	ANKRD6	0	22881	0.523809524	-0.014356693
FrC_ExN_L5IT_4	ANKRD7	0	56311	0.503734827	0.002981676
FrC_ExN_L5IT_4	ANKS1A	0	23294	0.703081232	0.036332686
FrC_ExN_L5IT_4	ANKS1B	0	56899	0.998132586	-0.092234571
FrC_ExN_L5IT_4	ANKS3	0	124401	0.631185808	-0.023649336
FrC_ExN_L5IT_4	ANKS6	0	203286	0.522408964	-0.026801803
FrC_ExN_L5IT_4	ANKUB1	0.727273	389161	0.52334267	-0.159724498
FrC_ExN_L5IT_4	ANKZF1	0	55139	0.342670401	0.009946648
FrC_ExN_L5IT_4	ANO10	0	55129	0.697012138	0.025711572
FrC_ExN_L5IT_4	ANO3	0	63982	0.954248366	-0.034267496
FrC_ExN_L5IT_4	ANO4	0	121601	0.138655462	-0.028982413
FrC_ExN_L5IT_4	ANO5	0	203859	0.715219421	0.026394349
FrC_ExN_L5IT_4	ANP32A	0	8125	0.469654528	0.046892147
FrC_ExN_L5IT_4	ANP32B	0	10541	0.157796452	0.017959076
FrC_ExN_L5IT_4	ANP32E	0	81611	0.152194211	0.008993987
FrC_ExN_L5IT_4	ANTKMT	0	65990	0.182539683	0.015709532
FrC_ExN_L5IT_4	ANTXR1	0	84168	0.544351074	0.036799487
FrC_ExN_L5IT_4	ANTXR2	0	118429	0.718954248	-0.112940104
FrC_ExN_L5IT_4	ANXA11	0	311	0.470588235	0.041457584
FrC_ExN_L5IT_4	ANXA4	0	307	0.362745098	-0.006891853
FrC_ExN_L5IT_4	ANXA5	0	308	0.154995331	0.017421278
FrC_ExN_L5IT_4	ANXA6	0	309	0.391223156	0.041421053
FrC_ExN_L5IT_4	ANXA7	0	310	0.521008403	-0.009674483
FrC_ExN_L5IT_4	AOAH	0	313	0.209150327	0.000744289
FrC_ExN_L5IT_4	AOPEP	0	84909	0.89729225	-0.034415154
FrC_ExN_L5IT_4	AP1AR	0	55435	0.315592904	0.002792209
FrC_ExN_L5IT_4	AP1B1	0	162	0.408029879	-0.004292042
FrC_ExN_L5IT_4	AP1G1	0	164	0.592903828	0.062407517
FrC_ExN_L5IT_4	AP1G2	0	8906	0.433239963	0.022254625
FrC_ExN_L5IT_4	AP1M1	0	8907	0.499066293	0.056532573
FrC_ExN_L5IT_4	AP1S1	0	1174	0.203548086	0.015394095
FrC_ExN_L5IT_4	AP1S3	0	130340	0.307189542	-0.017242239
FrC_ExN_L5IT_4	AP2A1	0	160	0.374416433	0.048033957
FrC_ExN_L5IT_4	AP2A2	0	161	0.81092437	0.033484298
FrC_ExN_L5IT_4	AP2B1	0	163	0.818394024	0.034202868
FrC_ExN_L5IT_4	AP2M1	0	1173	0.137721755	0.004257035
FrC_ExN_L5IT_4	AP2S1	0	1175	0.16853408	0.023452132
FrC_ExN_L5IT_4	AP3B1	0	8546	0.473856209	0.02214041
FrC_ExN_L5IT_4	AP3B2	0	8120	0.763772176	0.038378415
FrC_ExN_L5IT_4	AP3D1	0	8943	0.437441643	0.053080195
FrC_ExN_L5IT_4	AP3M1	0	26985	0.259570495	-0.029815699
FrC_ExN_L5IT_4	AP3M2	0	10947	0.274042951	0.010752706
FrC_ExN_L5IT_4	AP3S1	0	1176	0.566293184	0.010455813
FrC_ExN_L5IT_4	AP3S2	0	10239	0.514472456	-0.001591908
FrC_ExN_L5IT_4	AP4B1	0	10717	0.234360411	-0.009829284
FrC_ExN_L5IT_4	AP4E1	0	23431	0.458450047	0.019477548
FrC_ExN_L5IT_4	AP4M1	0	9179	0.196545285	-0.017636073
FrC_ExN_L5IT_4	AP4S1	0	11154	0.655462185	0.028396339
FrC_ExN_L5IT_4	AP5B1	0	91056	0.209150327	-0.002109608
FrC_ExN_L5IT_4	AP5M1	0	55745	0.404761905	0.022072516
FrC_ExN_L5IT_4	AP5Z1	0	9907	0.198879552	-0.030450704
FrC_ExN_L5IT_4	APAF1	0	317	0.254435107	0.010110312
FrC_ExN_L5IT_4	APBA1	0	320	0.852941176	0.024384936
FrC_ExN_L5IT_4	APBA2	0	321	0.9589169	-0.067396313
FrC_ExN_L5IT_4	APBB1	0	322	0.570494865	0.024995232
FrC_ExN_L5IT_4	APBB2	0	323	0.873482726	-0.014082935
FrC_ExN_L5IT_4	APC	0	324	0.797852474	0.075612116
FrC_ExN_L5IT_4	APC2	0	10297	0.463118581	6.75E-05
FrC_ExN_L5IT_4	APEX1	0	328	0.14379085	-0.000463717
FrC_ExN_L5IT_4	APH1B	0	83464	0.369747899	-0.014938748
FrC_ExN_L5IT_4	API5	0	8539	0.515406162	0.05838832
FrC_ExN_L5IT_4	APIP	0	51074	0.369747899	0.015616338
FrC_ExN_L5IT_4	APLF	0	200558	0.401493931	-0.001626175
FrC_ExN_L5IT_4	APLP1	0	333	0.202147526	0.000765437
FrC_ExN_L5IT_4	APLP2	0	334	0.536881419	0.066999159
FrC_ExN_L5IT_4	APMAP	0	57136	0.247432306	-0.007372606
FrC_ExN_L5IT_4	APOL2	0	23780	0.380018674	0.017655404
FrC_ExN_L5IT_4	APOO	0	79135	0.316059757	0.015200233
FrC_ExN_L5IT_4	APOOL	0	139322	0.437908497	0.033381289
FrC_ExN_L5IT_4	APP	0	351	0.970588235	0.022788651
FrC_ExN_L5IT_4	APPBP2	0	10513	0.635854342	0.046432553
FrC_ExN_L5IT_4	APPL1	0	26060	0.513538749	0.052940398
FrC_ExN_L5IT_4	APPL2	0	55198	0.762838469	0.076632676
FrC_ExN_L5IT_4	APTX	0	54840	0.58076564	-0.012420359
FrC_ExN_L5IT_4	AQP11	0	282679	0.224556489	-0.031557368
FrC_ExN_L5IT_4	AQR	0	9716	0.591970121	0.013298152
FrC_ExN_L5IT_4	ARAP1	0	116985	0.147058824	0.009896332
FrC_ExN_L5IT_4	ARAP2	0	116984	0.896825397	0.039018482
FrC_ExN_L5IT_4	ARAP3	0	64411	0.139122316	0.013450539
FrC_ExN_L5IT_4	ARCN1	0	372	0.18487395	0.022484513
FrC_ExN_L5IT_4	AREL1	0	9870	0.404295051	-0.015487283
FrC_ExN_L5IT_4	ARF1	0	375	0.528478058	-0.004284252
FrC_ExN_L5IT_4	ARF3	0	377	0.499533147	0.016239835
FrC_ExN_L5IT_4	ARF4	0	378	0.305322129	-0.012814509
FrC_ExN_L5IT_4	ARF5	0	381	0.119514472	-0.004679063
FrC_ExN_L5IT_4	ARFGAP1	0	55738	0.23155929	-0.008614617
FrC_ExN_L5IT_4	ARFGAP2	0	84364	0.252567694	0.022694425
FrC_ExN_L5IT_4	ARFGAP3	0	26286	0.394024276	0.005719346
FrC_ExN_L5IT_4	ARFGEF1	0	10565	0.846405229	0.039951257
FrC_ExN_L5IT_4	ARFGEF2	0	10564	0.866946779	-0.006227677
FrC_ExN_L5IT_4	ARFGEF3	0	57221	0.889822596	0.018418296
FrC_ExN_L5IT_4	ARFIP1	0	27236	0.694677871	0.029684107
FrC_ExN_L5IT_4	ARFRP1	0	10139	0.173202614	0.033332239
FrC_ExN_L5IT_4	ARG2	0	384	0.170401494	-0.015403358
FrC_ExN_L5IT_4	ARGLU1	0	55082	0.940242764	0.01394907
FrC_ExN_L5IT_4	ARHGAP1	0	392	0.332399627	-0.002640303
FrC_ExN_L5IT_4	ARHGAP10	0.634921	79658	0.313258637	-0.219331414
FrC_ExN_L5IT_4	ARHGAP12	0	94134	0.273576097	0.015903512
FrC_ExN_L5IT_4	ARHGAP15	0	55843	0.428571429	0.130935563
FrC_ExN_L5IT_4	ARHGAP17	0	55114	0.584500467	0.039527525
FrC_ExN_L5IT_4	ARHGAP18	0	93663	0.135854342	0.005333774
FrC_ExN_L5IT_4	ARHGAP20	0	57569	0.819794585	-0.054492089
FrC_ExN_L5IT_4	ARHGAP21	0.272727	57584	0.979925303	0.118114977
FrC_ExN_L5IT_4	ARHGAP22	0	58504	0.632119514	-0.003932821
FrC_ExN_L5IT_4	ARHGAP23	0	57636	0.296451914	0.030181204
FrC_ExN_L5IT_4	ARHGAP25	0	9938	0.158730159	0.006291393
FrC_ExN_L5IT_4	ARHGAP26	0	23092	0.936041083	-0.084752835
FrC_ExN_L5IT_4	ARHGAP28	0	79822	0.433239963	-0.023266282
FrC_ExN_L5IT_4	ARHGAP32	0	9743	0.981792717	0.059018198
FrC_ExN_L5IT_4	ARHGAP33	0	115703	0.263772176	-0.019306757
FrC_ExN_L5IT_4	ARHGAP35	0	2909	0.826330532	0.051252139
FrC_ExN_L5IT_4	ARHGAP39	0	80728	0.570961718	0.02306263
FrC_ExN_L5IT_4	ARHGAP4	0	393	0.133053221	-0.005016983
FrC_ExN_L5IT_4	ARHGAP44	0	9912	0.928104575	-0.033191723
FrC_ExN_L5IT_4	ARHGAP5	0	394	0.609710551	0.050562081
FrC_ExN_L5IT_4	ARHGDIA	0	396	0.150793651	0.004109888
FrC_ExN_L5IT_4	ARHGEF1	0	9138	0.16573296	0.002331074
FrC_ExN_L5IT_4	ARHGEF10	0	9639	0.361344538	0.007841511
FrC_ExN_L5IT_4	ARHGEF10L	0	55160	0.444444444	0.006613291
FrC_ExN_L5IT_4	ARHGEF11	0	9826	0.808590103	0.030869266
FrC_ExN_L5IT_4	ARHGEF12	0	23365	0.930905696	0.006559063
FrC_ExN_L5IT_4	ARHGEF17	0	9828	0.443043884	-0.000566261
FrC_ExN_L5IT_4	ARHGEF18	0	23370	0.368347339	0.007427813
FrC_ExN_L5IT_4	ARHGEF2	0	9181	0.455648926	0.011410415
FrC_ExN_L5IT_4	ARHGEF25	0	115557	0.192810458	0.015237697
FrC_ExN_L5IT_4	ARHGEF26	0	26084	0.232492997	-0.00099294
FrC_ExN_L5IT_4	ARHGEF28	0	64283	0.325396825	0.000216778
FrC_ExN_L5IT_4	ARHGEF3	0	50650	0.809056956	-0.056383004
FrC_ExN_L5IT_4	ARHGEF33	0	100271715	0.317460317	0.001655243
FrC_ExN_L5IT_4	ARHGEF37	0	389337	0.138655462	-0.00862616
FrC_ExN_L5IT_4	ARHGEF4	0	50649	0.771708683	0.060542053
FrC_ExN_L5IT_4	ARHGEF6	0	9459	0.197478992	0.02268867
FrC_ExN_L5IT_4	ARHGEF7	0	8874	0.927170868	0.004131436
FrC_ExN_L5IT_4	ARHGEF9	0	23229	0.858543417	-0.012095435
FrC_ExN_L5IT_4	ARID1A	0	8289	0.661531279	-0.010140079
FrC_ExN_L5IT_4	ARID1B	0	57492	0.97665733	-0.028771343
FrC_ExN_L5IT_4	ARID2	0	196528	0.64659197	0.051875298
FrC_ExN_L5IT_4	ARID3A	0	1820	0.359943978	0.039564052
FrC_ExN_L5IT_4	ARID3B	0	10620	0.113912232	-0.001993096
FrC_ExN_L5IT_4	ARID4A	0	5926	0.80952381	0.034906514
FrC_ExN_L5IT_4	ARID4B	0	51742	0.920168067	0.071554124
FrC_ExN_L5IT_4	ARID5B	0	84159	0.847805789	-0.006738009
FrC_ExN_L5IT_4	ARIH1	0	25820	0.859477124	-0.01577571
FrC_ExN_L5IT_4	ARIH2	0	10425	0.652194211	0.035733815
FrC_ExN_L5IT_4	ARL1	0	400	0.172268908	0.005487671
FrC_ExN_L5IT_4	ARL10	0	285598	0.454715219	0.046032368
FrC_ExN_L5IT_4	ARL13B	0	200894	0.538281979	-0.010317039
FrC_ExN_L5IT_4	ARL14EP	0	120534	0.449112979	0.003975472
FrC_ExN_L5IT_4	ARL15	0	54622	0.912698413	-0.003165859
FrC_ExN_L5IT_4	ARL16	0	339231	0.16853408	-0.0215427
FrC_ExN_L5IT_4	ARL17A	0	51326	0.374883287	-0.017288046
FrC_ExN_L5IT_4	ARL17B	0	51326	0.527077498	0.031735315
FrC_ExN_L5IT_4	ARL2BP	0	23568	0.196545285	0.003153046
FrC_ExN_L5IT_4	ARL3	0	403	0.466386555	0.003059121
FrC_ExN_L5IT_4	ARL4A	0	10124	0.126517274	0.011625561
FrC_ExN_L5IT_4	ARL4C	0	10123	0.345938375	0.01664286
FrC_ExN_L5IT_4	ARL5A	0	26225	0.342203548	-0.030816165
FrC_ExN_L5IT_4	ARL5B	0	221079	0.198412698	0.013611134
FrC_ExN_L5IT_4	ARL6	0	84100	0.374416433	-0.007948577
FrC_ExN_L5IT_4	ARL6IP1	0	23204	0.400560224	0.006933064
FrC_ExN_L5IT_4	ARL6IP4	0	51329	0.170401494	0.027590652
FrC_ExN_L5IT_4	ARL6IP5	0	10550	0.245098039	0.020678648
FrC_ExN_L5IT_4	ARL6IP6	0	151188	0.235294118	0.00919757
FrC_ExN_L5IT_4	ARL8A	0	127829	0.228291317	0.01694445
FrC_ExN_L5IT_4	ARL8B	0	55207	0.538748833	-0.006238425
FrC_ExN_L5IT_4	ARMC1	0	55156	0.407563025	0.003396314
FrC_ExN_L5IT_4	ARMC10	0	83787	0.391690009	-0.024332809
FrC_ExN_L5IT_4	ARMC2	0	84071	0.840802988	0.046889738
FrC_ExN_L5IT_4	ARMC3	0	219681	0.253034547	0.008661627
FrC_ExN_L5IT_4	ARMC8	0	25852	0.71101774	-0.017356924
FrC_ExN_L5IT_4	ARMC9	0	80210	0.761437908	-0.010861093
FrC_ExN_L5IT_4	ARMCX2	0	9823	0.158263305	0.007545252
FrC_ExN_L5IT_4	ARMCX3	0	51566	0.280578898	0.023472334
FrC_ExN_L5IT_4	ARMCX4	0	100131755	0.64379085	0.036613305
FrC_ExN_L5IT_4	ARMCX5	0	64860	0.101774043	0.013698796
FrC_ExN_L5IT_4	ARMCX5-GPRASP2	0	100528062	0.650793651	0.064313567
FrC_ExN_L5IT_4	ARMH1	0	339541	0.370681606	0.013234025
FrC_ExN_L5IT_4	ARMH3	0	79591	0.743230626	0.001235197
FrC_ExN_L5IT_4	ARMH4	0	145407	0.559757236	0.010910341
FrC_ExN_L5IT_4	ARMT1	0	79624	0.103641457	-0.00028873
FrC_ExN_L5IT_4	ARNT	0	405	0.484593838	0.013758917
FrC_ExN_L5IT_4	ARNT2	0	9915	0.937441643	-0.012603132
FrC_ExN_L5IT_4	ARPC1A	0	10552	0.433239963	0.025049238
FrC_ExN_L5IT_4	ARPC2	0	10109	0.597572362	0.031345969
FrC_ExN_L5IT_4	ARPC3	0	10094	0.31512605	-0.003655416
FrC_ExN_L5IT_4	ARPC4	0	10093	0.178804855	0.011426149
FrC_ExN_L5IT_4	ARPC5	0	10092	0.387021475	-0.050149472
FrC_ExN_L5IT_4	ARPC5L	0	81873	0.274976657	0.038473223
FrC_ExN_L5IT_4	ARPIN	0	348110	0.131185808	-0.013791418
FrC_ExN_L5IT_4	ARPP19	0	10776	0.753034547	-0.006916091
FrC_ExN_L5IT_4	ARPP21	0	10777	0.994397759	-0.043855377
FrC_ExN_L5IT_4	ARRB1	0	408	0.690943044	0.017339777
FrC_ExN_L5IT_4	ARRB2	0	409	0.215686275	0.008639969
FrC_ExN_L5IT_4	ARRDC1	0	92714	0.257703081	0.001442582
FrC_ExN_L5IT_4	ARRDC3	0	57561	0.287581699	0.020550649
FrC_ExN_L5IT_4	ARRDC4	0	91947	0.112511671	0.008164453
FrC_ExN_L5IT_4	ARSB	0	411	0.403361345	-0.035727329
FrC_ExN_L5IT_4	ARSG	0	22901	0.523809524	-0.010862827
FrC_ExN_L5IT_4	ARSK	0	153642	0.201680672	0.007883784
FrC_ExN_L5IT_4	ARV1	0	64801	0.22735761	-0.002250884
FrC_ExN_L5IT_4	ARVCF	0	421	0.160130719	0.005363663
FrC_ExN_L5IT_4	ASAH1	0	427	0.453781513	0.028579538
FrC_ExN_L5IT_4	ASAH2B	0	653308	0.115779645	-0.022518405
FrC_ExN_L5IT_4	ASAP1	0	50807	0.929971989	-0.060703888
FrC_ExN_L5IT_4	ASAP2	0	8853	0.394024276	-0.006980737
FrC_ExN_L5IT_4	ASAP3	0	55616	0.174136321	0.046254913
FrC_ExN_L5IT_4	ASB1	0	51665	0.232959851	-0.027980699
FrC_ExN_L5IT_4	ASB13	0	79754	0.157796452	-0.01326371
FrC_ExN_L5IT_4	ASB2	0	51676	0.349206349	-0.030761178
FrC_ExN_L5IT_4	ASB3	0	51130	0.851540616	0.017333604
FrC_ExN_L5IT_4	ASB7	0	140460	0.3767507	0.002461303
FrC_ExN_L5IT_4	ASB8	0	140461	0.277777778	-0.030625338
FrC_ExN_L5IT_4	ASCC1	0	51008	0.527077498	0.026207317
FrC_ExN_L5IT_4	ASCC2	0	84164	0.319327731	-0.031635558
FrC_ExN_L5IT_4	ASCC3	0	10973	0.798786181	0.050847087
FrC_ExN_L5IT_4	ASH1L	0.15873	55870	0.954248366	0.110240256
FrC_ExN_L5IT_4	ASH2L	0	9070	0.370681606	-0.044117874
FrC_ExN_L5IT_4	ASIC1	0	41	0.173669468	0.019395181
FrC_ExN_L5IT_4	ASIC2	0	40	0.863678805	-0.016382519
FrC_ExN_L5IT_4	ASL	0	435	0.305788982	-0.027459151
FrC_ExN_L5IT_4	ASMTL	0	8623	0.241830065	-0.041143925
FrC_ExN_L5IT_4	ASNS	0	440	0.105042017	-0.006338305
FrC_ExN_L5IT_4	ASNSD1	0	54529	0.128384687	0.002966063
FrC_ExN_L5IT_4	ASPH	0.329004	444	0.844537815	0.164470687
FrC_ExN_L5IT_4	ASPHD1	0	253982	0.401027077	0.012922964
FrC_ExN_L5IT_4	ASPHD2	0	57168	0.19047619	0.019641744
FrC_ExN_L5IT_4	ASPSCR1	0	79058	0.316526611	-0.029522649
FrC_ExN_L5IT_4	ASRGL1	0	80150	0.210084034	-0.005967787
FrC_ExN_L5IT_4	ASTE1	0	28990	0.183473389	-0.056978713
FrC_ExN_L5IT_4	ASTN1	0	460	0.951914099	-0.016194435
FrC_ExN_L5IT_4	ASTN2	0	23245	0.797385621	0.040539699
FrC_ExN_L5IT_4	ASXL1	0	171023	0.721288515	0.00660925
FrC_ExN_L5IT_4	ASXL2	0	55252	0.524276377	0.012342145
FrC_ExN_L5IT_4	ASXL3	0	80816	0.932306256	-0.067091897
FrC_ExN_L5IT_4	ATAD1	0	84896	0.567693744	-0.025346367
FrC_ExN_L5IT_4	ATAD2	0	29028	0.360410831	0.004506935
FrC_ExN_L5IT_4	ATAD2B	0	54454	0.591503268	0.013151222
FrC_ExN_L5IT_4	ATAD3A	0	55210	0.197478992	0.000454875
FrC_ExN_L5IT_4	ATAD3B	0	83858	0.258169935	-0.030443573
FrC_ExN_L5IT_4	ATAD5	0	79915	0.325396825	-0.004881495
FrC_ExN_L5IT_4	ATAT1	0	79969	0.216619981	0.01461767
FrC_ExN_L5IT_4	ATCAY	0	85300	0.826797386	0.032980212
FrC_ExN_L5IT_4	ATE1	0	11101	0.772175537	0.029636189
FrC_ExN_L5IT_4	ATF1	0	466	0.466386555	0.007946839
FrC_ExN_L5IT_4	ATF2	0	1386	0.7054155	0.006177686
FrC_ExN_L5IT_4	ATF4	0	468	0.199346405	0.014313893
FrC_ExN_L5IT_4	ATF6	0	22926	0.726423903	0.03365479
FrC_ExN_L5IT_4	ATF6B	0	1388	0.428571429	-0.031433517
FrC_ExN_L5IT_4	ATF7	0	11016	0.410364146	0.001642862
FrC_ExN_L5IT_4	ATF7IP	0	55729	0.669000934	0.01847201
FrC_ExN_L5IT_4	ATF7IP2	0	80063	0.625583567	-0.005598357
FrC_ExN_L5IT_4	ATG10	0	83734	0.637721755	0.015999237
FrC_ExN_L5IT_4	ATG12	0	9140	0.468253968	0.01869264
FrC_ExN_L5IT_4	ATG13	0	9776	0.408029879	0.01780833
FrC_ExN_L5IT_4	ATG14	0	22863	0.489262372	-0.041986742
FrC_ExN_L5IT_4	ATG16L1	0	55054	0.346872082	-0.027695951
FrC_ExN_L5IT_4	ATG16L2	0	89849	0.333333333	-0.040778055
FrC_ExN_L5IT_4	ATG2A	0	23130	0.141456583	-0.029130298
FrC_ExN_L5IT_4	ATG2B	0	55102	0.709150327	0.019975435
FrC_ExN_L5IT_4	ATG3	0	64422	0.158730159	0.011943009
FrC_ExN_L5IT_4	ATG4A	0	115201	0.147525677	-0.017870878
FrC_ExN_L5IT_4	ATG4B	0	23192	0.597572362	-0.022447444
FrC_ExN_L5IT_4	ATG4C	0	84938	0.547619048	0.041303086
FrC_ExN_L5IT_4	ATG4D	0	84971	0.10270775	-0.005393687
FrC_ExN_L5IT_4	ATG5	0	9474	0.670401494	0.022067475
FrC_ExN_L5IT_4	ATG7	0	10533	0.897759104	-0.001954988
FrC_ExN_L5IT_4	ATG9A	0	79065	0.182539683	0.011264017
FrC_ExN_L5IT_4	ATIC	0	471	0.291316527	0.015364944
FrC_ExN_L5IT_4	ATL1	0	51062	0.808590103	0.03543455
FrC_ExN_L5IT_4	ATL2	0	64225	0.713818861	0.042229269
FrC_ExN_L5IT_4	ATL3	0	25923	0.290849673	0.027173333
FrC_ExN_L5IT_4	ATM	0	472	0.676937442	0.059993715
FrC_ExN_L5IT_4	ATMIN	0	23300	0.294117647	0.02417869
FrC_ExN_L5IT_4	ATN1	0	1822	0.393557423	0.026366067
FrC_ExN_L5IT_4	ATP10D	0	57205	0.428571429	-0.030712619
FrC_ExN_L5IT_4	ATP11A	0	23250	0.64379085	-0.004884558
FrC_ExN_L5IT_4	ATP11B	0	23200	0.708683473	-9.56E-05
FrC_ExN_L5IT_4	ATP13A1	0	57130	0.102240896	0.022595086
FrC_ExN_L5IT_4	ATP13A2	0	23400	0.501867414	0.005954168
FrC_ExN_L5IT_4	ATP13A3	0	79572	0.614845938	0.00092421
FrC_ExN_L5IT_4	ATP1A1	0	476	0.633986928	0.006768682
FrC_ExN_L5IT_4	ATP1A3	0	478	0.39869281	0.009070685
FrC_ExN_L5IT_4	ATP1B1	1	481	0.644724556	0.190545653
FrC_ExN_L5IT_4	ATP1B2	0	482	0.10690943	4.78E-08
FrC_ExN_L5IT_4	ATP1B3	0	483	0.651260504	0.002344885
FrC_ExN_L5IT_4	ATP23	0	91419	0.152661064	-0.005858806
FrC_ExN_L5IT_4	ATP2A2	0	488	0.838001867	0.056791112
FrC_ExN_L5IT_4	ATP2B1	0	490	0.945378151	-0.078362301
FrC_ExN_L5IT_4	ATP2B2	0	491	0.985060691	-0.092704295
FrC_ExN_L5IT_4	ATP2B3	0	492	0.339402428	0.037148327
FrC_ExN_L5IT_4	ATP2B4	0	493	0.651260504	0.003245013
FrC_ExN_L5IT_4	ATP2C1	0	27032	0.887021475	0.014885443
FrC_ExN_L5IT_4	ATP5F1A	0	498	0.140056022	0.002971454
FrC_ExN_L5IT_4	ATP5F1C	0	509	0.314659197	0.038335002
FrC_ExN_L5IT_4	ATP5IF1	0	93974	0.176003735	0.02346265
FrC_ExN_L5IT_4	ATP5MC2	0	517	0.214752568	0.030007206
FrC_ExN_L5IT_4	ATP5MC3	0	518	0.123716153	0.01212773
FrC_ExN_L5IT_4	ATP5MG	0	10632	0.431372549	0.017722176
FrC_ExN_L5IT_4	ATP5PF	0	522	0.201213819	0.029162657
FrC_ExN_L5IT_4	ATP6AP2	0	10159	0.300653595	0.026955776
FrC_ExN_L5IT_4	ATP6V0A1	0	535	0.854341737	0.037883346
FrC_ExN_L5IT_4	ATP6V0A2	0	23545	0.435107376	0.001866492
FrC_ExN_L5IT_4	ATP6V0C	0	527	0.178338002	0.000122597
FrC_ExN_L5IT_4	ATP6V0D1	0	9114	0.274976657	0.036965285
FrC_ExN_L5IT_4	ATP6V0E1	0	8992	0.399626517	-0.013243535
FrC_ExN_L5IT_4	ATP6V0E2	0	155066	0.404295051	0.008413243
FrC_ExN_L5IT_4	ATP6V1A	0	523	0.725023343	0.022602929
FrC_ExN_L5IT_4	ATP6V1B2	0	526	0.595238095	0.053530859
FrC_ExN_L5IT_4	ATP6V1C1	0	528	0.621381886	0.013316504
FrC_ExN_L5IT_4	ATP6V1D	0	51382	0.370681606	0.017944711
FrC_ExN_L5IT_4	ATP6V1E1	0	529	0.242763772	0.025549894
FrC_ExN_L5IT_4	ATP6V1E2	0	90423	0.152661064	0.01537636
FrC_ExN_L5IT_4	ATP6V1F	0	9296	0.154995331	0.012612248
FrC_ExN_L5IT_4	ATP6V1G1	0	9550	0.39449113	-0.011480008
FrC_ExN_L5IT_4	ATP6V1G2	0	534	0.317927171	0.000309304
FrC_ExN_L5IT_4	ATP6V1H	0	51606	0.875816993	0.06957093
FrC_ExN_L5IT_4	ATP7B	0	540	0.18487395	-0.011016875
FrC_ExN_L5IT_4	ATP8A1	0	10396	0.948646125	0.00610653
FrC_ExN_L5IT_4	ATP8A2	0	51761	0.975256769	-0.019007613
FrC_ExN_L5IT_4	ATP8B1	0	5205	0.846405229	0.063512285
FrC_ExN_L5IT_4	ATP8B2	0	57198	0.406629318	-0.002465629
FrC_ExN_L5IT_4	ATP8B4	0	79895	0.361344538	0.018331296
FrC_ExN_L5IT_4	ATP9A	0	10079	0.923902894	0.033218566
FrC_ExN_L5IT_4	ATP9B	0	374868	0.910830999	0.022204635
FrC_ExN_L5IT_4	ATPAF1	0	64756	0.515873016	0.009832998
FrC_ExN_L5IT_4	ATPAF2	0	91647	0.298786181	0.006826563
FrC_ExN_L5IT_4	ATPSCKMT	0	134145	0.421568627	-0.034341523
FrC_ExN_L5IT_4	ATR	0	545	0.716619981	0.023730338
FrC_ExN_L5IT_4	ATRN	0	8455	0.818394024	0.019673308
FrC_ExN_L5IT_4	ATRNL1	0	26033	0.988328665	0.00348648
FrC_ExN_L5IT_4	ATRX	0.909091	546	0.951447246	0.181119102
FrC_ExN_L5IT_4	ATXN1	0.727273	6310	0.98085901	-0.165227723
FrC_ExN_L5IT_4	ATXN10	0	25814	0.837068161	-0.018369957
FrC_ExN_L5IT_4	ATXN1L	0	342371	0.112978525	-0.000996322
FrC_ExN_L5IT_4	ATXN2	0	6311	0.901960784	0.043327224
FrC_ExN_L5IT_4	ATXN2L	0	11273	0.439309057	-0.016832155
FrC_ExN_L5IT_4	ATXN3	0	4287	0.642390289	0.007739233
FrC_ExN_L5IT_4	ATXN7	0	6314	0.733426704	0.015145539
FrC_ExN_L5IT_4	ATXN7L1	0	222255	0.905228758	-0.003379139
FrC_ExN_L5IT_4	ATXN7L2	0	127002	0.108776844	0.013248771
FrC_ExN_L5IT_4	ATXN7L3	0	56970	0.20821662	0.009882349
FrC_ExN_L5IT_4	ATXN7L3B	0	552889	0.394024276	0.021868709
FrC_ExN_L5IT_4	AUH	0	549	0.795051354	0.056853254
FrC_ExN_L5IT_4	AUTS2	0	26053	0.991129785	-0.065201502
FrC_ExN_L5IT_4	AVEN	0	57099	0.263772176	-0.058094869
FrC_ExN_L5IT_4	AVIL	0	10677	0.199346405	-0.041164323
FrC_ExN_L5IT_4	AVL9	0	23080	0.802054155	-0.004119476
FrC_ExN_L5IT_4	AXIN1	0	8312	0.535947712	0.024230162
FrC_ExN_L5IT_4	AXIN2	0	8313	0.374883287	0.02538445
FrC_ExN_L5IT_4	AZI2	0	64343	0.274042951	0.006460128
FrC_ExN_L5IT_4	AZIN1	0	51582	0.486928105	-0.003614914
FrC_ExN_L5IT_4	AZIN2	0	113451	0.501867414	-0.007221437
FrC_ExN_L5IT_4	B3GALNT1	0	8706	0.33426704	-0.005994744
FrC_ExN_L5IT_4	B3GALNT2	0	148789	0.457983193	-0.02579224
FrC_ExN_L5IT_4	B3GALT2	0	8707	0.138655462	0.010035329
FrC_ExN_L5IT_4	B3GAT1	0	27087	0.405695612	-0.004856669
FrC_ExN_L5IT_4	B3GAT3	0	26229	0.118113912	0.020854279
FrC_ExN_L5IT_4	B3GLCT	0	145173	0.618580766	-0.016882891
FrC_ExN_L5IT_4	B3GNT2	0	10678	0.259103641	-0.045684962
FrC_ExN_L5IT_4	B3GNT4	0	79369	0.128851541	-0.004705793
FrC_ExN_L5IT_4	B3GNT5	0	84002	0.279178338	-0.125319424
FrC_ExN_L5IT_4	B3GNTL1	0	146712	0.257703081	-0.037578969
FrC_ExN_L5IT_4	B4GALNT1	0	2583	0.241830065	0.016497282
FrC_ExN_L5IT_4	B4GALNT3	0	283358	0.616246499	0.07175214
FrC_ExN_L5IT_4	B4GALNT4	0	338707	0.360877684	-0.010153687
FrC_ExN_L5IT_4	B4GALT1	0	2683	0.210084034	0.01324698
FrC_ExN_L5IT_4	B4GALT2	0	8704	0.298319328	-0.000235782
FrC_ExN_L5IT_4	B4GALT4	0	8702	0.296918768	-0.021465172
FrC_ExN_L5IT_4	B4GALT5	0	9334	0.617180205	0.043736542
FrC_ExN_L5IT_4	B4GALT6	0	9331	0.577964519	-0.004655527
FrC_ExN_L5IT_4	B9D1	0	27077	0.470588235	0.010580212
FrC_ExN_L5IT_4	BAALC	0	79870	0.842203548	-0.055216144
FrC_ExN_L5IT_4	BABAM1	0	29086	0.301587302	0.011258763
FrC_ExN_L5IT_4	BABAM2	0	9577	0.854341737	0.001229736
FrC_ExN_L5IT_4	BACE1	0	23621	0.46031746	0.023592959
FrC_ExN_L5IT_4	BACE2	0	25825	0.170401494	0.026802031
FrC_ExN_L5IT_4	BACH2	0	60468	0.797852474	-0.033852526
FrC_ExN_L5IT_4	BAD	0	572	0.187208217	-0.000509955
FrC_ExN_L5IT_4	BAG2	0	9532	0.142857143	0.015479505
FrC_ExN_L5IT_4	BAG4	0	9530	0.553688142	0.05636112
FrC_ExN_L5IT_4	BAG5	0	9529	0.25210084	0.024082887
FrC_ExN_L5IT_4	BAHCC1	0	57597	0.337068161	0.023280014
FrC_ExN_L5IT_4	BAHD1	0	22893	0.222689076	0.006933852
FrC_ExN_L5IT_4	BAIAP2	0	10458	0.584500467	0.081834684
FrC_ExN_L5IT_4	BAIAP2L2	0	80115	0.126984127	-0.015660812
FrC_ExN_L5IT_4	BAIAP3	0	8938	0.541549953	-0.017303928
FrC_ExN_L5IT_4	BANP	0	54971	0.513538749	-0.010265931
FrC_ExN_L5IT_4	BARD1	0	580	0.227824463	0.008974058
FrC_ExN_L5IT_4	BARX2	0	8538	0.226890756	0.026517362
FrC_ExN_L5IT_4	BASP1	0	10409	0.958450047	-0.05543078
FrC_ExN_L5IT_4	BAZ1A	0	11177	0.157329599	0.004281135
FrC_ExN_L5IT_4	BAZ1B	0.545455	9031	0.609243697	0.147538856
FrC_ExN_L5IT_4	BAZ2A	0	11176	0.586834734	0.06996083
FrC_ExN_L5IT_4	BAZ2B	0	29994	0.892623716	0.083387804
FrC_ExN_L5IT_4	BBIP1	0	92482	0.443043884	0.005612365
FrC_ExN_L5IT_4	BBOF1	0	80127	0.302054155	-0.017776895
FrC_ExN_L5IT_4	BBS1	0	582	0.50280112	-0.025454026
FrC_ExN_L5IT_4	BBS2	0	583	0.539215686	-0.007523749
FrC_ExN_L5IT_4	BBS4	0	585	0.373015873	0.011396861
FrC_ExN_L5IT_4	BBS5	0	129880	0.451447246	-0.018039003
FrC_ExN_L5IT_4	BBS7	0	55212	0.612978525	0.029213167
FrC_ExN_L5IT_4	BBS9	0	27241	0.836601307	0.017520665
FrC_ExN_L5IT_4	BBX	0	56987	0.670868347	0.003003751
FrC_ExN_L5IT_4	BCAP29	0	55973	0.682072829	-0.007635522
FrC_ExN_L5IT_4	BCAR1	0	9564	0.41643324	0.044118334
FrC_ExN_L5IT_4	BCAR3	0	8412	0.584033613	-0.033572476
FrC_ExN_L5IT_4	BCAS2	0	10286	0.22875817	0.000902657
FrC_ExN_L5IT_4	BCAS3	0	54828	0.945378151	0.069172359
FrC_ExN_L5IT_4	BCAS4	0	55653	0.294117647	-0.019061039
FrC_ExN_L5IT_4	BCAT1	0	586	0.432306256	0.033880225
FrC_ExN_L5IT_4	BCAT2	0	587	0.353874883	0.005037277
FrC_ExN_L5IT_4	BCCIP	0	56647	0.370214753	-0.040208717
FrC_ExN_L5IT_4	BCKDHA	0	593	0.105042017	-0.01810455
FrC_ExN_L5IT_4	BCKDHB	0	594	0.60130719	0.004588538
FrC_ExN_L5IT_4	BCL11A	0	53335	0.360877684	-0.044060453
FrC_ExN_L5IT_4	BCL2	0	596	0.699813259	-0.013887296
FrC_ExN_L5IT_4	BCL2L1	0	598	0.517273576	0.001458456
FrC_ExN_L5IT_4	BCL2L13	0	23786	0.56302521	-0.008017095
FrC_ExN_L5IT_4	BCL2L14	0	79370	0.318394024	-0.132905288
FrC_ExN_L5IT_4	BCL2L2	0	599	0.354341737	-0.014383727
FrC_ExN_L5IT_4	BCL2L2-PABPN1	0	100529063	0.250233427	-0.010161984
FrC_ExN_L5IT_4	BCL7A	0	605	0.503734827	0.017873275
FrC_ExN_L5IT_4	BCL7B	0	9275	0.143323996	-0.000652697
FrC_ExN_L5IT_4	BCL7C	0	9274	0.200746965	-0.007271691
FrC_ExN_L5IT_4	BCL9	0	607	0.261437908	-0.00242074
FrC_ExN_L5IT_4	BCL9L	0	283149	0.133986928	0.011680206
FrC_ExN_L5IT_4	BCLAF1	0	9774	0.767973856	0.092757364
FrC_ExN_L5IT_4	BCLAF3	0	256643	0.533613445	0.040773723
FrC_ExN_L5IT_4	BCO1	0	53630	0.118580766	-0.042444716
FrC_ExN_L5IT_4	BCO2	0	83875	0.279645191	-0.014081021
FrC_ExN_L5IT_4	BCOR	0	54880	0.222689076	0.027621815
FrC_ExN_L5IT_4	BCORL1	0	63035	0.163398693	0.004105367
FrC_ExN_L5IT_4	BCR	0	613	0.662931839	0.020709669
FrC_ExN_L5IT_4	BDH1	0	622	0.712885154	-0.015842305
FrC_ExN_L5IT_4	BDNF	0	627	0.248832866	0.03301992
FrC_ExN_L5IT_4	BDP1	0.818182	55814	0.931839402	0.167460241
FrC_ExN_L5IT_4	BEAN1	0	146227	0.423902894	-0.013673824
FrC_ExN_L5IT_4	BECN1	0	8678	0.190009337	0.00610048
FrC_ExN_L5IT_4	BEGAIN	0	57596	0.436041083	-0.024069895
FrC_ExN_L5IT_4	BEND3	0	57673	0.110177404	0.005488303
FrC_ExN_L5IT_4	BEND5	0	79656	0.12464986	-0.002514511
FrC_ExN_L5IT_4	BEND6	0	221336	0.60690943	0.014955926
FrC_ExN_L5IT_4	BET1	0	10282	0.204948646	-0.004050976
FrC_ExN_L5IT_4	BET1L	0	51272	0.12605042	0.008775263
FrC_ExN_L5IT_4	BEX1	0	55859	0.513538749	0.0530833
FrC_ExN_L5IT_4	BEX2	0	84707	0.493930906	0.095953229
FrC_ExN_L5IT_4	BEX3	0	27018	0.558823529	-0.005104126
FrC_ExN_L5IT_4	BEX4	0	56271	0.503734827	0.045818595
FrC_ExN_L5IT_4	BEX5	0	340542	0.101774043	0.006108438
FrC_ExN_L5IT_4	BFAR	0	51283	0.283846872	0.038104423
FrC_ExN_L5IT_4	BFSP1	0	631	0.109243697	-0.001131145
FrC_ExN_L5IT_4	BHLHE22	0	27319	0.115312792	0.002668225
FrC_ExN_L5IT_4	BHLHE40	0	8553	0.240896359	0.004983323
FrC_ExN_L5IT_4	BHMT2	0	23743	0.10270775	0.011998968
FrC_ExN_L5IT_4	BICC1	0	80114	0.379084967	-0.006519897
FrC_ExN_L5IT_4	BICD1	0	636	0.938842204	-0.021398999
FrC_ExN_L5IT_4	BICD2	0	23299	0.349673203	-0.003777494
FrC_ExN_L5IT_4	BICDL1	0	92558	0.845471522	-0.002004763
FrC_ExN_L5IT_4	BICRAL	0	23506	0.868347339	0.005872649
FrC_ExN_L5IT_4	BIN1	0	274	0.682072829	0.039920512
FrC_ExN_L5IT_4	BIN3	0	55909	0.408963585	0.035600745
FrC_ExN_L5IT_4	BIRC2	0	329	0.424836601	0.003729185
FrC_ExN_L5IT_4	BIRC6	0	57448	0.923902894	0.014113929
FrC_ExN_L5IT_4	BIVM	0	54841	0.480392157	-0.003989356
FrC_ExN_L5IT_4	BLCAP	0	10904	0.60130719	0.018922911
FrC_ExN_L5IT_4	BLMH	0	642	0.276844071	-0.023008865
FrC_ExN_L5IT_4	BLOC1S2	0	282991	0.31232493	-0.010388716
FrC_ExN_L5IT_4	BLOC1S5	0	63915	0.186741363	-0.011380692
FrC_ExN_L5IT_4	BLOC1S6	0	26258	0.500933707	-0.022267845
FrC_ExN_L5IT_4	BLVRA	0	644	0.148926237	0.009185298
FrC_ExN_L5IT_4	BLZF1	0	8548	0.394024276	0.01480675
FrC_ExN_L5IT_4	BMERB1	0	89927	0.864612512	0.084653241
FrC_ExN_L5IT_4	BMI1	0	648	0.295985061	0.032790705
FrC_ExN_L5IT_4	BMP2K	0	55589	0.396358543	0.014104613
FrC_ExN_L5IT_4	BMP8A	0	353500	0.402427638	-0.002173102
FrC_ExN_L5IT_4	BMP8B	0	656	0.132119514	0.007599531
FrC_ExN_L5IT_4	BMPER	0.337662	168667	0.712885154	-0.144931471
FrC_ExN_L5IT_4	BMPR1A	0	657	0.655929038	-0.008234017
FrC_ExN_L5IT_4	BMPR2	0	659	0.943043884	0.034501799
FrC_ExN_L5IT_4	BMS1	0	9790	0.458450047	0.022943538
FrC_ExN_L5IT_4	BMT2	0	154743	0.69047619	0.020930425
FrC_ExN_L5IT_4	BNIP2	0	663	0.236227824	0.015664881
FrC_ExN_L5IT_4	BNIP3	0	664	0.536881419	-0.013959559
FrC_ExN_L5IT_4	BNIP3L	0	665	0.772175537	0.093199357
FrC_ExN_L5IT_4	BOD1	0	91272	0.174603175	0.001321819
FrC_ExN_L5IT_4	BOD1L1	0.454545	259282	0.786647993	0.135284026
FrC_ExN_L5IT_4	BOLA3	0	388962	0.218020542	-0.008384272
FrC_ExN_L5IT_4	BORCS5	0	118426	0.596171802	-0.005098054
FrC_ExN_L5IT_4	BORCS7	0	119032	0.218487395	-0.015609499
FrC_ExN_L5IT_4	BPHL	0	670	0.287581699	0.005038905
FrC_ExN_L5IT_4	BPNT1	0	10380	0.147058824	0.000387054
FrC_ExN_L5IT_4	BPTF	0.636364	2186	0.918767507	0.150292121
FrC_ExN_L5IT_4	BRAF	0	673	0.93697479	0.005736616
FrC_ExN_L5IT_4	BRAP	0	8315	0.414098973	-0.002422993
FrC_ExN_L5IT_4	BRAT1	0	221927	0.183473389	-0.014549982
FrC_ExN_L5IT_4	BRCA1	0	672	0.155462185	-0.013108359
FrC_ExN_L5IT_4	BRCC3	0	79184	0.454715219	-0.022792305
FrC_ExN_L5IT_4	BRD1	0	23774	0.648459384	-0.029635641
FrC_ExN_L5IT_4	BRD2	0	6046	0.325396825	0.017368986
FrC_ExN_L5IT_4	BRD3	0	8019	0.333800187	0.018324448
FrC_ExN_L5IT_4	BRD3OS	0	266655	0.135387488	0.011424603
FrC_ExN_L5IT_4	BRD4	0	23476	0.794117647	0.04044921
FrC_ExN_L5IT_4	BRD7	0	29117	0.365079365	-0.019664326
FrC_ExN_L5IT_4	BRD8	0	10902	0.462651727	-0.011219219
FrC_ExN_L5IT_4	BRD9	0	65980	0.449579832	-0.040510133
FrC_ExN_L5IT_4	BRF1	0	2972	0.514472456	0.028275288
FrC_ExN_L5IT_4	BRI3	0	25798	0.466853408	-0.009962709
FrC_ExN_L5IT_4	BRI3BP	0	140707	0.524743231	-0.011495635
FrC_ExN_L5IT_4	BRICD5	0	283870	0.155462185	-0.015621027
FrC_ExN_L5IT_4	BRINP1	0.363636	1620	0.942110177	-0.127174566
FrC_ExN_L5IT_4	BRINP2	0	57795	0.538281979	-0.063570707
FrC_ExN_L5IT_4	BRINP3	0	339479	0.907563025	0.053861155
FrC_ExN_L5IT_4	BRIP1	0	83990	0.1232493	0.005698031
FrC_ExN_L5IT_4	BRIX1	0	55299	0.155462185	0.01189225
FrC_ExN_L5IT_4	BRK1	0	55845	0.35340803	-0.012266714
FrC_ExN_L5IT_4	BRMS1L	0	84312	0.366013072	0.00493231
FrC_ExN_L5IT_4	BROX	0	148362	0.259103641	-0.013464533
FrC_ExN_L5IT_4	BRPF3	0	27154	0.478524743	-0.015088902
FrC_ExN_L5IT_4	BRSK1	0	84446	0.481325864	0.063988589
FrC_ExN_L5IT_4	BRSK2	0	9024	0.718487395	0.017911146
FrC_ExN_L5IT_4	BRWD1	0	54014	0.909430439	0.072005046
FrC_ExN_L5IT_4	BRWD3	0	254065	0.514472456	0.072047033
FrC_ExN_L5IT_4	BSCL2	0	26580	0.220821662	0.011547211
FrC_ExN_L5IT_4	BSDC1	0	55108	0.556022409	0.022630593
FrC_ExN_L5IT_4	BSG	0	682	0.328197946	0.045311022
FrC_ExN_L5IT_4	BSN	0	8927	0.880952381	-0.046299423
FrC_ExN_L5IT_4	BTAF1	0	9044	0.736694678	0.014698805
FrC_ExN_L5IT_4	BTBD1	0	53339	0.533146592	0.048166631
FrC_ExN_L5IT_4	BTBD10	0	84280	0.789915966	0.069294031
FrC_ExN_L5IT_4	BTBD19	0	149478	0.134453782	-0.014936249
FrC_ExN_L5IT_4	BTBD2	0	55643	0.380485528	0.031377275
FrC_ExN_L5IT_4	BTBD3	0	22903	0.435107376	-0.0569801
FrC_ExN_L5IT_4	BTBD7	0	55727	0.666199813	-0.00193942
FrC_ExN_L5IT_4	BTBD8	0	284697	0.798319328	0.083694686
FrC_ExN_L5IT_4	BTBD9	0	114781	0.931372549	-0.005854996
FrC_ExN_L5IT_4	BTC	0	685	0.130718954	-0.011565855
FrC_ExN_L5IT_4	BTD	0	686	0.510270775	-0.028377869
FrC_ExN_L5IT_4	BTF3	0	689	0.108309991	0.005433227
FrC_ExN_L5IT_4	BTF3L4	0	91408	0.485527544	0.045452923
FrC_ExN_L5IT_4	BTG3	0	10950	0.162464986	0.030654498
FrC_ExN_L5IT_4	BTN2A1	0	11120	0.154995331	0.004206475
FrC_ExN_L5IT_4	BTNL9	0	153579	0.360410831	-0.071816666
FrC_ExN_L5IT_4	BTRC	0	8945	0.847338936	0.013942855
FrC_ExN_L5IT_4	BUB3	0	9184	0.177404295	-0.00162236
FrC_ExN_L5IT_4	BUD13	0	84811	0.153127918	-0.008924148
FrC_ExN_L5IT_4	BUD23	0	114049	0.214752568	0.001095433
FrC_ExN_L5IT_4	BZW1	0	9689	0.35480859	0.019043
FrC_ExN_L5IT_4	BZW2	0	28969	0.557889823	0.004753931
FrC_ExN_L5IT_4	C10orf143	0	387723	0.147525677	-0.00296412
FrC_ExN_L5IT_4	C10orf67	0	256815	0.153127918	-0.002991502
FrC_ExN_L5IT_4	C10orf88	0	80007	0.181139122	-0.012377548
FrC_ExN_L5IT_4	C11orf54	0	28970	0.436041083	-0.00691771
FrC_ExN_L5IT_4	C11orf58	0	10944	0.734827264	0.016627798
FrC_ExN_L5IT_4	C11orf65	0	160140	0.133520075	-0.031960586
FrC_ExN_L5IT_4	C11orf80	0	79703	0.80952381	0.047452094
FrC_ExN_L5IT_4	C11orf87	0	399947	0.663398693	0.005177379
FrC_ExN_L5IT_4	C12orf29	0	91298	0.180205415	-0.014139459
FrC_ExN_L5IT_4	C12orf4	0	57102	0.47805789	0.014700176
FrC_ExN_L5IT_4	C12orf40	0	283461	0.395424837	-0.079612588
FrC_ExN_L5IT_4	C12orf42	0	374470	0.509337068	-0.016416393
FrC_ExN_L5IT_4	C12orf43	0	64897	0.202614379	-0.000363803
FrC_ExN_L5IT_4	C12orf75	0	387882	0.136321195	0.036988213
FrC_ExN_L5IT_4	C12orf76	0	400073	0.555088702	-0.012687627
FrC_ExN_L5IT_4	C14orf132	0	56967	0.637254902	-0.055395399
FrC_ExN_L5IT_4	C15orf40	0	123207	0.354341737	0.001178854
FrC_ExN_L5IT_4	C15orf61	0	145853	0.172268908	0.00681523
FrC_ExN_L5IT_4	C16orf46	0	123775	0.252567694	-0.008146121
FrC_ExN_L5IT_4	C16orf87	0	388272	0.525676937	-0.000725016
FrC_ExN_L5IT_4	C16orf95	0	100506581	0.2945845	-0.027466463
FrC_ExN_L5IT_4	C17orf67	0	339210	0.179738562	0.008828041
FrC_ExN_L5IT_4	C17orf75	0	64149	0.187208217	0.001487253
FrC_ExN_L5IT_4	C17orf80	0	55028	0.261437908	0.000838708
FrC_ExN_L5IT_4	C17orf97	0	400566	0.136321195	0.012614246
FrC_ExN_L5IT_4	C18orf25	0	147339	0.617180205	0.022214092
FrC_ExN_L5IT_4	C18orf32	0	497661	0.259570495	0.002608472
FrC_ExN_L5IT_4	C19orf12	0	83636	0.586834734	0.041314067
FrC_ExN_L5IT_4	C19orf25	0	148223	0.285714286	-0.038866514
FrC_ExN_L5IT_4	C19orf44	0	84167	0.128384687	0.007103134
FrC_ExN_L5IT_4	C19orf47	0	126526	0.114845938	0.010766212
FrC_ExN_L5IT_4	C1D	0	10438	0.512605042	-0.000972736
FrC_ExN_L5IT_4	C1GALT1	0	56913	0.669000934	0.012988167
FrC_ExN_L5IT_4	C1QL3	0	389941	0.28898226	-0.001175026
FrC_ExN_L5IT_4	C1QTNF6	0	114904	0.125583567	-0.001903614
FrC_ExN_L5IT_4	C1RL	0	51279	0.225957049	-0.020097594
FrC_ExN_L5IT_4	C1S	0	716	0.254901961	0.026497983
FrC_ExN_L5IT_4	C1orf109	0	54955	0.114845938	-0.008754274
FrC_ExN_L5IT_4	C1orf112	0	55732	0.285247432	0.023323283
FrC_ExN_L5IT_4	C1orf115	0	79762	0.518674136	-0.017125227
FrC_ExN_L5IT_4	C1orf131	0	128061	0.218487395	-0.040152389
FrC_ExN_L5IT_4	C1orf159	0	54991	0.528944911	0.018839856
FrC_ExN_L5IT_4	C1orf21	0	81563	0.878151261	-0.07026927
FrC_ExN_L5IT_4	C1orf216	0	127703	0.161998133	0.012551188
FrC_ExN_L5IT_4	C1orf35	0	79169	0.22735761	0.004651775
FrC_ExN_L5IT_4	C1orf43	0	25912	0.319327731	-0.009140012
FrC_ExN_L5IT_4	C1orf50	0	79078	0.156862745	-0.001675902
FrC_ExN_L5IT_4	C1orf52	0	148423	0.389355742	-0.000330923
FrC_ExN_L5IT_4	C2	0	717	0.176937442	0.023832884
FrC_ExN_L5IT_4	C20orf203	0	284805	0.292250233	0.017778369
FrC_ExN_L5IT_4	C20orf96	0	140680	0.145658263	0.002583849
FrC_ExN_L5IT_4	C21orf91	0	54149	0.260971055	-0.015937983
FrC_ExN_L5IT_4	C22orf39	0	128977	0.115312792	0.005437354
FrC_ExN_L5IT_4	C2CD2	0	25966	0.465919701	-0.001417098
FrC_ExN_L5IT_4	C2CD2L	0	9854	0.216153128	-0.008008078
FrC_ExN_L5IT_4	C2CD3	0	26005	0.682072829	-0.038996358
FrC_ExN_L5IT_4	C2CD4C	0	126567	0.192343604	-0.001893186
FrC_ExN_L5IT_4	C2CD5	0	9847	0.912698413	-0.00377765
FrC_ExN_L5IT_4	C2CD6	0	151254	0.122315593	-0.002313416
FrC_ExN_L5IT_4	C2orf42	0	54980	0.185807656	0.001807016
FrC_ExN_L5IT_4	C2orf49	0	79074	0.224556489	0.025922619
FrC_ExN_L5IT_4	C2orf50	0	130813	0.136788049	0.012155897
FrC_ExN_L5IT_4	C2orf68	0	388969	0.163398693	0.001306187
FrC_ExN_L5IT_4	C2orf69	0	205327	0.29038282	0.008591247
FrC_ExN_L5IT_4	C2orf72	0	257407	0.448179272	-0.059655377
FrC_ExN_L5IT_4	C2orf73	0	129852	0.161531279	-0.001480715
FrC_ExN_L5IT_4	C2orf74	0	339804	0.211484594	0.025929129
FrC_ExN_L5IT_4	C2orf76	0	130355	0.24789916	0.01243176
FrC_ExN_L5IT_4	C2orf80	0	389073	0.351073763	-0.047369602
FrC_ExN_L5IT_4	C2orf81	0	388963	0.157796452	-0.010147461
FrC_ExN_L5IT_4	C2orf88	0	84281	0.265639589	-0.033316636
FrC_ExN_L5IT_4	C2orf92	0	728537	0.197012138	0.012339742
FrC_ExN_L5IT_4	C3orf14	0	57415	0.394957983	0.001780965
FrC_ExN_L5IT_4	C3orf18	0	51161	0.100373483	-0.011923795
FrC_ExN_L5IT_4	C3orf20	0	84077	0.163398693	-0.00067971
FrC_ExN_L5IT_4	C3orf33	0	285315	0.380952381	0.042303663
FrC_ExN_L5IT_4	C3orf38	0	285237	0.37394958	0.026005396
FrC_ExN_L5IT_4	C3orf49	0	132200	0.190943044	-0.086388098
FrC_ExN_L5IT_4	C3orf62	0	375341	0.182539683	-0.004803985
FrC_ExN_L5IT_4	C3orf70	0	285382	0.244164332	-0.020159474
FrC_ExN_L5IT_4	C3orf80	0	401097	0.126517274	-0.012153135
FrC_ExN_L5IT_4	C4orf3	0	401152	0.275443511	0.024774235
FrC_ExN_L5IT_4	C4orf33	0	132321	0.194677871	-0.002039817
FrC_ExN_L5IT_4	C4orf45	0	152940	0.141456583	-0.050895888
FrC_ExN_L5IT_4	C4orf47	0	441054	0.382819795	-0.007203872
FrC_ExN_L5IT_4	C4orf50	0	389197	0.608776844	-0.044479953
FrC_ExN_L5IT_4	C4orf54	0	285556	0.133053221	-0.009413917
FrC_ExN_L5IT_4	C5	0	727	0.102240896	0.005736487
FrC_ExN_L5IT_4	C5AR1	0	728	0.14799253	0.003768639
FrC_ExN_L5IT_4	C5orf15	0	56951	0.218954248	0.003541102
FrC_ExN_L5IT_4	C5orf22	0	55322	0.27124183	0.005625192
FrC_ExN_L5IT_4	C5orf24	0	134553	0.299719888	0.011409831
FrC_ExN_L5IT_4	C6orf136	0	221545	0.139589169	-0.021991466
FrC_ExN_L5IT_4	C6orf62	0	81688	0.614379085	0.019049611
FrC_ExN_L5IT_4	C6orf89	0	221477	0.596171802	0.016382054
FrC_ExN_L5IT_4	C7orf50	0	84310	0.633986928	-0.013219337
FrC_ExN_L5IT_4	C8orf33	0	65265	0.177404295	-0.003918522
FrC_ExN_L5IT_4	C8orf34	0	116328	0.816993464	0.086522653
FrC_ExN_L5IT_4	C8orf76	0	84933	0.16713352	-0.000387562
FrC_ExN_L5IT_4	C9orf24	0	84688	0.200280112	0.008128516
FrC_ExN_L5IT_4	C9orf40	0	55071	0.136788049	0.009070376
FrC_ExN_L5IT_4	C9orf72	0	203228	0.674603175	0.016513319
FrC_ExN_L5IT_4	C9orf78	0	51759	0.169000934	0.008842778
FrC_ExN_L5IT_4	C9orf85	0	138241	0.394024276	0.005125937
FrC_ExN_L5IT_4	CA10	0	56934	0.871615313	-0.137007195
FrC_ExN_L5IT_4	CA11	0	770	0.632119514	0.006946689
FrC_ExN_L5IT_4	CA13	0	377677	0.109243697	-0.018314239
FrC_ExN_L5IT_4	CA3	0	761	0.12464986	-0.000889197
FrC_ExN_L5IT_4	CA4	0	762	0.322128852	0.018509659
FrC_ExN_L5IT_4	CA5B	0	11238	0.453314659	-0.026890189
FrC_ExN_L5IT_4	CA7	0	766	0.197945845	-0.006930964
FrC_ExN_L5IT_4	CAAP1	0	79886	0.348739496	-0.009945709
FrC_ExN_L5IT_4	CAB39	0	51719	0.696078431	0.024024845
FrC_ExN_L5IT_4	CAB39L	0	81617	0.593370682	0.020264994
FrC_ExN_L5IT_4	CABCOCO1	0	219621	0.246498599	-0.018065862
FrC_ExN_L5IT_4	CABLES1	0	91768	0.20961718	-0.020232749
FrC_ExN_L5IT_4	CABLES2	0	81928	0.133053221	-0.003124274
FrC_ExN_L5IT_4	CABP1	0	9478	0.93697479	-0.071271322
FrC_ExN_L5IT_4	CABYR	0	26256	0.334733894	-0.004029046
FrC_ExN_L5IT_4	CACHD1	0	57685	0.598039216	0.034367704
FrC_ExN_L5IT_4	CACNA1A	0	773	0.994397759	0.057128225
FrC_ExN_L5IT_4	CACNA1B	0	774	0.989262372	0.073868649
FrC_ExN_L5IT_4	CACNA1C	0	775	0.989729225	-0.076869071
FrC_ExN_L5IT_4	CACNA1D	0	776	0.952380952	-0.031653476
FrC_ExN_L5IT_4	CACNA1E	0	777	0.901960784	-0.04164762
FrC_ExN_L5IT_4	CACNA1G	0	8913	0.56302521	0.008194991
FrC_ExN_L5IT_4	CACNA1H	0	8912	0.132119514	0.012261309
FrC_ExN_L5IT_4	CACNA1I	0	8911	0.667600373	0.052679004
FrC_ExN_L5IT_4	CACNA2D1	0	781	0.979925303	-0.074686699
FrC_ExN_L5IT_4	CACNA2D3	0	55799	0.968720822	-0.071284784
FrC_ExN_L5IT_4	CACNB1	0	782	0.311858077	0.040009088
FrC_ExN_L5IT_4	CACNB2	0	783	0.950046685	-0.089371078
FrC_ExN_L5IT_4	CACNB3	0	784	0.278244631	-0.04423893
FrC_ExN_L5IT_4	CACNB4	0	785	0.988328665	-0.069815979
FrC_ExN_L5IT_4	CACNG2	0	10369	0.854341737	-0.005084787
FrC_ExN_L5IT_4	CACNG3	0	10368	0.786647993	0.012787469
FrC_ExN_L5IT_4	CACNG7	0.0909091	59284	0.481792717	0.097111242
FrC_ExN_L5IT_4	CACNG8	0	59283	0.832399627	0.066639978
FrC_ExN_L5IT_4	CACUL1	0	143384	0.704014939	-0.006997221
FrC_ExN_L5IT_4	CACYBP	0	27101	0.2054155	0.011932644
FrC_ExN_L5IT_4	CAD	0	790	0.169934641	-0.000100451
FrC_ExN_L5IT_4	CADM1	0	23705	0.972922502	-0.014642584
FrC_ExN_L5IT_4	CADM2	0	253559	0.999066293	0.00236247
FrC_ExN_L5IT_4	CADM3	0	57863	0.60550887	0.092334283
FrC_ExN_L5IT_4	CADPS	0	8618	0.945845005	-0.048649199
FrC_ExN_L5IT_4	CADPS2	0	93664	0.553688142	-0.094358677
FrC_ExN_L5IT_4	CALCOCO1	0	57658	0.512138189	0.038927495
FrC_ExN_L5IT_4	CALCOCO2	0	10241	0.394957983	0.007268543
FrC_ExN_L5IT_4	CALD1	0	800	0.426704015	-0.032865587
FrC_ExN_L5IT_4	CALM1	0	801	0.943510738	-0.094129219
FrC_ExN_L5IT_4	CALM2	0	805	0.851073763	-0.069678833
FrC_ExN_L5IT_4	CALM3	0	808	0.739495798	-0.016923765
FrC_ExN_L5IT_4	CALML4	0	91860	0.110644258	0.00358454
FrC_ExN_L5IT_4	CALN1	0	83698	0.20821662	-0.008727511
FrC_ExN_L5IT_4	CALU	0	813	0.349673203	0.005186127
FrC_ExN_L5IT_4	CALY	0	50632	0.152661064	1.30E-05
FrC_ExN_L5IT_4	CAMK1	0	8536	0.301120448	-0.030595762
FrC_ExN_L5IT_4	CAMK1D	0	57118	0.989729225	-0.057333455
FrC_ExN_L5IT_4	CAMK1G	0	57172	0.531746032	0.032029372
FrC_ExN_L5IT_4	CAMK2A	0	815	0.965452848	-0.073965689
FrC_ExN_L5IT_4	CAMK2B	0	816	0.906162465	0.041368831
FrC_ExN_L5IT_4	CAMK2D	0	817	0.316059757	-0.012555773
FrC_ExN_L5IT_4	CAMK2G	0	818	0.756302521	0.007799898
FrC_ExN_L5IT_4	CAMK2N1	0	55450	0.809990663	0.055687895
FrC_ExN_L5IT_4	CAMK4	0	814	0.948646125	-0.036689145
FrC_ExN_L5IT_4	CAMKK1	0	84254	0.611577965	0.110456615
FrC_ExN_L5IT_4	CAMKK2	0	10645	0.828664799	-0.013959286
FrC_ExN_L5IT_4	CAMKMT	0	79823	0.385154062	0.015246857
FrC_ExN_L5IT_4	CAMKV	0	79012	0.262838469	0.041529597
FrC_ExN_L5IT_4	CAMLG	0	819	0.424369748	0.034477707
FrC_ExN_L5IT_4	CAMSAP1	0	157922	0.657329599	0.031486395
FrC_ExN_L5IT_4	CAMSAP2	0	23271	0.890756303	0.035602435
FrC_ExN_L5IT_4	CAMSAP3	0	57662	0.214752568	0.0040783
FrC_ExN_L5IT_4	CAMTA1	0	23261	0.973389356	0.018743312
FrC_ExN_L5IT_4	CAMTA2	0	23125	0.35480859	0.002541617
FrC_ExN_L5IT_4	CAND1	0	55832	0.599906629	0.011882642
FrC_ExN_L5IT_4	CAND2	0	23066	0.429971989	0.017852456
FrC_ExN_L5IT_4	CANX	0	821	0.381886088	0.038847145
FrC_ExN_L5IT_4	CAP1	0	10487	0.300653595	0.001568117
FrC_ExN_L5IT_4	CAP2	0	10486	0.881419234	0.059826926
FrC_ExN_L5IT_4	CAPN1	0	823	0.205882353	-0.014618259
FrC_ExN_L5IT_4	CAPN10	0	11132	0.144724556	-0.016308144
FrC_ExN_L5IT_4	CAPN2	0	824	0.271708683	0.003379685
FrC_ExN_L5IT_4	CAPN7	0	23473	0.636321195	5.19E-05
FrC_ExN_L5IT_4	CAPRIN1	0	4076	0.444911298	0.006794931
FrC_ExN_L5IT_4	CAPRIN2	0	65981	0.555088702	0.025813166
FrC_ExN_L5IT_4	CAPS2	0	84698	0.604575163	0.019396149
FrC_ExN_L5IT_4	CAPZA1	0	829	0.562091503	0.010381676
FrC_ExN_L5IT_4	CAPZA2	0	830	0.603174603	0.005664299
FrC_ExN_L5IT_4	CAPZB	0	832	0.782913165	0.030305828
FrC_ExN_L5IT_4	CARD19	0	84270	0.261437908	-0.029434962
FrC_ExN_L5IT_4	CARD8	0	22900	0.112511671	-0.018130547
FrC_ExN_L5IT_4	CARF	0	79800	0.326330532	0.002114601
FrC_ExN_L5IT_4	CARHSP1	0	23589	0.131652661	-0.044610055
FrC_ExN_L5IT_4	CARM1	0	10498	0.414565826	0.010655548
FrC_ExN_L5IT_4	CARMIL1	0	55604	0.958450047	-0.030454776
FrC_ExN_L5IT_4	CARMIL2	0	146206	0.105042017	-0.00547885
FrC_ExN_L5IT_4	CARNMT1	0	138199	0.637721755	0.060461728
FrC_ExN_L5IT_4	CARS2	0	79587	0.647525677	0.023142409
FrC_ExN_L5IT_4	CASC3	0	22794	0.492063492	0.028351299
FrC_ExN_L5IT_4	CASD1	0	64921	0.549019608	0.030097821
FrC_ExN_L5IT_4	CASK	0	8573	0.85620915	-0.002517146
FrC_ExN_L5IT_4	CASKIN1	0	57524	0.393557423	-0.026140763
FrC_ExN_L5IT_4	CASP2	0	835	0.18767507	0.002480425
FrC_ExN_L5IT_4	CASP3	0	836	0.140056022	-0.004034092
FrC_ExN_L5IT_4	CASP8AP2	0	9994	0.521475257	0.056844372
FrC_ExN_L5IT_4	CASP9	0	842	0.243230626	0.012629855
FrC_ExN_L5IT_4	CAST	0	831	0.462651727	0.017731519
FrC_ExN_L5IT_4	CASTOR2	0	729438	0.596171802	0.061664436
FrC_ExN_L5IT_4	CATSPER2	0	117155	0.85340803	0.056894578
FrC_ExN_L5IT_4	CATSPERE	0	257044	0.248366013	-0.023688435
FrC_ExN_L5IT_4	CATSPERG	0	57828	0.184407096	0.024916791
FrC_ExN_L5IT_4	CAV3	0.0865801	859	0.193744164	-0.130116082
FrC_ExN_L5IT_4	CAVIN4	0	347273	0.138188609	-0.018992783
FrC_ExN_L5IT_4	CBARP	0	255057	0.245564893	-0.049146325
FrC_ExN_L5IT_4	CBFA2T2	0	9139	0.839402428	-0.005169531
FrC_ExN_L5IT_4	CBFA2T3	0	863	0.230625584	0.026268039
FrC_ExN_L5IT_4	CBFB	0	865	0.14659197	0.008297028
FrC_ExN_L5IT_4	CBL	0	867	0.577964519	0.052246838
FrC_ExN_L5IT_4	CBLB	0	868	0.538281979	0.01321317
FrC_ExN_L5IT_4	CBLL1	0	79872	0.221755369	-0.008012657
FrC_ExN_L5IT_4	CBLN2	0	147381	0.617647059	0.014597973
FrC_ExN_L5IT_4	CBR3	0	874	0.102240896	-0.025311966
FrC_ExN_L5IT_4	CBR4	0	84869	0.679271709	0.03571854
FrC_ExN_L5IT_4	CBX1	0	10951	0.343604108	0.032823792
FrC_ExN_L5IT_4	CBX3	0	11335	0.397759104	0.031987793
FrC_ExN_L5IT_4	CBX4	0	8535	0.129785247	0.020477693
FrC_ExN_L5IT_4	CBX5	0	23468	0.520074697	0.020944294
FrC_ExN_L5IT_4	CBX6	0	23466	0.622782446	-0.017372589
FrC_ExN_L5IT_4	CBX7	0	23492	0.46031746	0.036455494
FrC_ExN_L5IT_4	CBY1	0	25776	0.316526611	-0.012241318
FrC_ExN_L5IT_4	CC2D1A	0	54862	0.552754435	0.013897903
FrC_ExN_L5IT_4	CC2D1B	0	200014	0.20681606	-0.017462152
FrC_ExN_L5IT_4	CC2D2A	0	57545	0.451914099	-0.063258284
FrC_ExN_L5IT_4	CC2D2B	0	387707	0.222689076	-0.045832766
FrC_ExN_L5IT_4	CCAR1	0.181818	55749	0.737628385	0.112378105
FrC_ExN_L5IT_4	CCAR2	0	57805	0.209150327	0.002398145
FrC_ExN_L5IT_4	CCBE1	0	147372	0.10270775	0.003332756
FrC_ExN_L5IT_4	CCDC102B	0	79839	0.451914099	-0.012226106
FrC_ExN_L5IT_4	CCDC112	0	153733	0.366479925	0.008868995
FrC_ExN_L5IT_4	CCDC113	0	29070	0.237161531	0.012327435
FrC_ExN_L5IT_4	CCDC117	0	150275	0.156395892	0.018742204
FrC_ExN_L5IT_4	CCDC12	0	151903	0.37394958	-0.010193165
FrC_ExN_L5IT_4	CCDC120	0	90060	0.139122316	-0.011964612
FrC_ExN_L5IT_4	CCDC122	0	160857	0.121848739	-0.015999841
FrC_ExN_L5IT_4	CCDC124	0	115098	0.115312792	0.004282674
FrC_ExN_L5IT_4	CCDC125	0	202243	0.267040149	0.007124708
FrC_ExN_L5IT_4	CCDC126	0	90693	0.203081232	0.004007311
FrC_ExN_L5IT_4	CCDC13	0	152206	0.14659197	0.021105966
FrC_ExN_L5IT_4	CCDC136	0	64753	0.366479925	0.081993842
FrC_ExN_L5IT_4	CCDC137	0	339230	0.109243697	-0.035596954
FrC_ExN_L5IT_4	CCDC138	0	165055	0.58496732	-0.008025121
FrC_ExN_L5IT_4	CCDC14	0	64770	0.704948646	0.051383146
FrC_ExN_L5IT_4	CCDC142	0	84865	0.165266106	0.001669852
FrC_ExN_L5IT_4	CCDC144A	1	9720	0.93557423	0.265143097
FrC_ExN_L5IT_4	CCDC146	0	57639	0.427170868	0.029682989
FrC_ExN_L5IT_4	CCDC148	0	130940	0.472455649	-0.016223479
FrC_ExN_L5IT_4	CCDC149	0	91050	0.645658263	0.077417506
FrC_ExN_L5IT_4	CCDC157	0	550631	0.125116713	-0.01249667
FrC_ExN_L5IT_4	CCDC158	0	339965	0.323529412	-0.002252432
FrC_ExN_L5IT_4	CCDC159	0	126075	0.109710551	0.000588731
FrC_ExN_L5IT_4	CCDC168	0.785714	643677	0.435107376	-0.229229392
FrC_ExN_L5IT_4	CCDC170	0	80129	0.277777778	0.04100713
FrC_ExN_L5IT_4	CCDC171	0	203238	0.885620915	0.100578129
FrC_ExN_L5IT_4	CCDC174	0	51244	0.266573296	0.011465157
FrC_ExN_L5IT_4	CCDC175	0	729665	0.384687208	0.052510929
FrC_ExN_L5IT_4	CCDC18	0	343099	0.264239029	0.00105486
FrC_ExN_L5IT_4	CCDC180	0	100499483	0.383753501	0.03330342
FrC_ExN_L5IT_4	CCDC181	0	57821	0.33286648	0.024326238
FrC_ExN_L5IT_4	CCDC186	0	55088	0.636321195	0.048947509
FrC_ExN_L5IT_4	CCDC191	0	57577	0.541549953	-0.041303355
FrC_ExN_L5IT_4	CCDC192	0	728586	0.156395892	-0.069566666
FrC_ExN_L5IT_4	CCDC196	0	440184	0.308590103	-0.016455838
FrC_ExN_L5IT_4	CCDC24	0	149473	0.398225957	0.002901194
FrC_ExN_L5IT_4	CCDC25	0	55246	0.385620915	0.004301457
FrC_ExN_L5IT_4	CCDC28A	0	25901	0.383286648	0.017373586
FrC_ExN_L5IT_4	CCDC3	0	83643	0.969187675	0.004441973
FrC_ExN_L5IT_4	CCDC30	0	728621	0.85340803	0.04518284
FrC_ExN_L5IT_4	CCDC32	0	90416	0.451914099	-0.008375815
FrC_ExN_L5IT_4	CCDC34	0	91057	0.437908497	0.007122043
FrC_ExN_L5IT_4	CCDC39	0	339829	0.135854342	-0.048293155
FrC_ExN_L5IT_4	CCDC40	0	55036	0.217086835	0.001822051
FrC_ExN_L5IT_4	CCDC43	0	124808	0.154995331	0.017104197
FrC_ExN_L5IT_4	CCDC47	0	57003	0.242296919	0.034406853
FrC_ExN_L5IT_4	CCDC50	0	152137	0.350140056	-0.000468964
FrC_ExN_L5IT_4	CCDC57	0	284001	0.817927171	0.028666748
FrC_ExN_L5IT_4	CCDC59	0	29080	0.3767507	0.040612053
FrC_ExN_L5IT_4	CCDC6	0	8030	0.703548086	-0.028538762
FrC_ExN_L5IT_4	CCDC61	0	729440	0.199813259	0.00639331
FrC_ExN_L5IT_4	CCDC62	0	84660	0.284780579	0.032964137
FrC_ExN_L5IT_4	CCDC65	0	85478	0.345471522	-0.119945376
FrC_ExN_L5IT_4	CCDC66	0	285331	0.805322129	0.019767661
FrC_ExN_L5IT_4	CCDC68	0	80323	0.327264239	-0.029735517
FrC_ExN_L5IT_4	CCDC7	0	79741	0.731092437	0.057373023
FrC_ExN_L5IT_4	CCDC77	0	84318	0.110644258	0.003233409
FrC_ExN_L5IT_4	CCDC82	0	79780	0.637254902	0.060320841
FrC_ExN_L5IT_4	CCDC85A	0	114800	0.888888889	-0.050816863
FrC_ExN_L5IT_4	CCDC85B	0	11007	0.198879552	0.07895208
FrC_ExN_L5IT_4	CCDC85C	0	317762	0.23015873	-0.052641462
FrC_ExN_L5IT_4	CCDC88A	0.17316	55704	0.967787115	0.144882126
FrC_ExN_L5IT_4	CCDC90B	0	60492	0.300653595	-0.014373651
FrC_ExN_L5IT_4	CCDC91	0	55297	0.803454715	-0.006759525
FrC_ExN_L5IT_4	CCDC92	0	80212	0.854341737	0.0671088
FrC_ExN_L5IT_4	CCDC93	0	54520	0.625116713	-0.059299748
FrC_ExN_L5IT_4	CCK	0	885	0.430905696	0.14202952
FrC_ExN_L5IT_4	CCKBR	0	887	0.295985061	-0.010711053
FrC_ExN_L5IT_4	CCL28	0	56477	0.123716153	-0.005015565
FrC_ExN_L5IT_4	CCM2	0	83605	0.484593838	-0.004642722
FrC_ExN_L5IT_4	CCN3	0	4856	0.113912232	0.007119046
FrC_ExN_L5IT_4	CCNB1IP1	0	57820	0.255835668	0.032346599
FrC_ExN_L5IT_4	CCNC	0	892	0.530812325	-0.017060266
FrC_ExN_L5IT_4	CCND2	0	894	0.490196078	0.029363097
FrC_ExN_L5IT_4	CCND3	0	896	0.496265173	0.055072963
FrC_ExN_L5IT_4	CCNDBP1	0	23582	0.14799253	-0.002154613
FrC_ExN_L5IT_4	CCNF	0	899	0.18907563	0.005364736
FrC_ExN_L5IT_4	CCNG2	0	901	0.339869281	-0.017191184
FrC_ExN_L5IT_4	CCNH	0	902	0.782913165	0.06203241
FrC_ExN_L5IT_4	CCNI	0	10983	0.697012138	-0.077517316
FrC_ExN_L5IT_4	CCNK	0	8812	0.259570495	0.001125188
FrC_ExN_L5IT_4	CCNL1	0	57018	0.452380952	0.042221631
FrC_ExN_L5IT_4	CCNL2	0	81669	0.535480859	0.021424262
FrC_ExN_L5IT_4	CCNT1	0	904	0.343604108	0.033080266
FrC_ExN_L5IT_4	CCNT2	0	905	0.696078431	0.00952366
FrC_ExN_L5IT_4	CCNY	0.272727	219771	0.942577031	-0.114128628
FrC_ExN_L5IT_4	CCNYL1	0	151195	0.556489262	0.034279519
FrC_ExN_L5IT_4	CCP110	0	9738	0.425303455	0.032436246
FrC_ExN_L5IT_4	CCPG1	0	9236	0.972922502	0.072783346
FrC_ExN_L5IT_4	CCS	0	9973	0.29038282	-0.034112453
FrC_ExN_L5IT_4	CCSAP	0	126731	0.75210084	0.065816195
FrC_ExN_L5IT_4	CCSER1	0	401145	0.996732026	0.031167778
FrC_ExN_L5IT_4	CCSER2	0	54462	0.879084967	0.040462213
FrC_ExN_L5IT_4	CCT2	0	10576	0.131185808	0.005409077
FrC_ExN_L5IT_4	CCT3	0	7203	0.178804855	0.007769085
FrC_ExN_L5IT_4	CCT4	0	10575	0.26984127	0.019472165
FrC_ExN_L5IT_4	CCT5	0	22948	0.152661064	0.003706789
FrC_ExN_L5IT_4	CCT6A	0	908	0.10550887	0.01029166
FrC_ExN_L5IT_4	CCT8	0	10694	0.212885154	0.022397277
FrC_ExN_L5IT_4	CCZ1	0	51622	0.318394024	-0.029794996
FrC_ExN_L5IT_4	CCZ1B	0	221960	0.338935574	-0.061252011
FrC_ExN_L5IT_4	CD101	0	9398	0.117647059	0.004208228
FrC_ExN_L5IT_4	CD109	0	135228	0.117180205	-0.000746582
FrC_ExN_L5IT_4	CD163L1	0	283316	0.474789916	0.00893292
FrC_ExN_L5IT_4	CD164	0	8763	0.422502334	-0.031411284
FrC_ExN_L5IT_4	CD200	0	4345	0.681139122	-0.003920253
FrC_ExN_L5IT_4	CD226	0	10666	0.102240896	-0.002480357
FrC_ExN_L5IT_4	CD24	0	100133941	0.154528478	0.007783132
FrC_ExN_L5IT_4	CD247	0	919	0.368814192	0.005572069
FrC_ExN_L5IT_4	CD276	0	80381	0.474323063	-0.019790716
FrC_ExN_L5IT_4	CD2AP	0	23607	0.594304388	0.028965992
FrC_ExN_L5IT_4	CD46	0	4179	0.62745098	-0.008733288
FrC_ExN_L5IT_4	CD47	0	961	0.893557423	-0.02506724
FrC_ExN_L5IT_4	CD58	0	965	0.190009337	-0.013219348
FrC_ExN_L5IT_4	CD59	0	966	0.139589169	0.006410811
FrC_ExN_L5IT_4	CD83	0	9308	0.136321195	-4.27E-05
FrC_ExN_L5IT_4	CD8A	0	925	0.100373483	-0.006843861
FrC_ExN_L5IT_4	CD99L2	0	83692	0.547152194	-0.002524325
FrC_ExN_L5IT_4	CDADC1	0	81602	0.235294118	0.008332789
FrC_ExN_L5IT_4	CDAN1	0	146059	0.137721755	-0.015153842
FrC_ExN_L5IT_4	CDC123	0	8872	0.530345472	-0.016202447
FrC_ExN_L5IT_4	CDC14B	0	8555	0.767973856	-0.017921307
FrC_ExN_L5IT_4	CDC16	0	8881	0.538748833	0.005292442
FrC_ExN_L5IT_4	CDC23	0	8697	0.24789916	-2.67E-05
FrC_ExN_L5IT_4	CDC25B	0	994	0.551820728	0.052474365
FrC_ExN_L5IT_4	CDC26	0	246184	0.119981326	-0.007392404
FrC_ExN_L5IT_4	CDC27	0	996	0.789449113	0.001074145
FrC_ExN_L5IT_4	CDC34	0	997	0.175070028	-0.026967189
FrC_ExN_L5IT_4	CDC37	0	11140	0.49859944	-0.01563175
FrC_ExN_L5IT_4	CDC37L1	0	55664	0.331932773	0.013603021
FrC_ExN_L5IT_4	CDC40	0	51362	0.738095238	0.011221526
FrC_ExN_L5IT_4	CDC42	0	998	0.607376284	-0.002623943
FrC_ExN_L5IT_4	CDC42BPA	0	8476	0.97665733	0.068946205
FrC_ExN_L5IT_4	CDC42BPB	0	9578	0.741363212	0.037876556
FrC_ExN_L5IT_4	CDC42EP3	0	10602	0.131185808	-0.00350767
FrC_ExN_L5IT_4	CDC42SE1	0	56882	0.355742297	-0.019382714
FrC_ExN_L5IT_4	CDC42SE2	0	56990	0.707749767	0.064526415
FrC_ExN_L5IT_4	CDC5L	0	988	0.419701214	0.021444582
FrC_ExN_L5IT_4	CDC7	0	8317	0.366013072	-0.055419287
FrC_ExN_L5IT_4	CDC73	0	79577	0.714752568	0.018717824
FrC_ExN_L5IT_4	CDH10	0	1008	0.949579832	-0.027681534
FrC_ExN_L5IT_4	CDH11	0	1009	0.681605976	-0.053793913
FrC_ExN_L5IT_4	CDH12	0	1010	0.295051354	-0.072945405
FrC_ExN_L5IT_4	CDH13	0	1012	0.555555556	-0.003972124
FrC_ExN_L5IT_4	CDH18	0	1016	0.969654528	-0.105025911
FrC_ExN_L5IT_4	CDH19	0	28513	0.184407096	4.19E-05
FrC_ExN_L5IT_4	CDH2	0.454545	1000	0.932773109	-0.136116584
FrC_ExN_L5IT_4	CDH22	0	64405	0.742296919	0.105121174
FrC_ExN_L5IT_4	CDH26	0	60437	0.149393091	-0.010450858
FrC_ExN_L5IT_4	CDH3	0	1001	0.316526611	0.02139475
FrC_ExN_L5IT_4	CDH4	0	1002	0.366479925	-0.033467834
FrC_ExN_L5IT_4	CDH7	0	1005	0.546218487	0.132920853
FrC_ExN_L5IT_4	CDH8	0	1006	0.967787115	-0.07916752
FrC_ExN_L5IT_4	CDH9	0	1007	0.178804855	-0.104819853
FrC_ExN_L5IT_4	CDHR2	0	54825	0.103174603	-0.005024331
FrC_ExN_L5IT_4	CDHR3	0	222256	0.344537815	-0.030750007
FrC_ExN_L5IT_4	CDIP1	0	29965	0.432306256	0.033591438
FrC_ExN_L5IT_4	CDIPT	0	10423	0.144724556	-0.002217304
FrC_ExN_L5IT_4	CDK10	0	8558	0.396825397	0.000478125
FrC_ExN_L5IT_4	CDK11A	0	728642	0.258636788	0.022388203
FrC_ExN_L5IT_4	CDK11B	0	984	0.24789916	0.029450734
FrC_ExN_L5IT_4	CDK12	0	51755	0.718487395	0.069308262
FrC_ExN_L5IT_4	CDK13	0	8621	0.922502334	0.036657482
FrC_ExN_L5IT_4	CDK14	0	5218	0.989262372	-0.03564258
FrC_ExN_L5IT_4	CDK16	0	5127	0.150326797	0.006573459
FrC_ExN_L5IT_4	CDK17	0	5128	0.812791783	-0.007927724
FrC_ExN_L5IT_4	CDK18	0	5129	0.578431373	0.089395622
FrC_ExN_L5IT_4	CDK19	0	23097	0.68487395	0.019046723
FrC_ExN_L5IT_4	CDK5R1	0	8851	0.567226891	-0.018074978
FrC_ExN_L5IT_4	CDK5R2	0	8941	0.159663866	0.011342172
FrC_ExN_L5IT_4	CDK5RAP1	0	51654	0.550887021	0.015228457
FrC_ExN_L5IT_4	CDK5RAP2	0	55755	0.69047619	0.062831857
FrC_ExN_L5IT_4	CDK5RAP3	0	80279	0.181139122	0.001620309
FrC_ExN_L5IT_4	CDK6	0	1021	0.465452848	0.000506257
FrC_ExN_L5IT_4	CDK7	0	1022	0.387488329	0.063299978
FrC_ExN_L5IT_4	CDK8	0	1024	0.729691877	0.033710868
FrC_ExN_L5IT_4	CDK9	0	1025	0.305322129	0.020035465
FrC_ExN_L5IT_4	CDKAL1	0	54901	0.899159664	0.027542851
FrC_ExN_L5IT_4	CDKL1	0	8814	0.726890756	0.007095784
FrC_ExN_L5IT_4	CDKL2	0	8999	0.49719888	0.045762091
FrC_ExN_L5IT_4	CDKL3	0	51265	0.552287582	0.018677916
FrC_ExN_L5IT_4	CDKL5	0	6792	0.955648926	0.008574323
FrC_ExN_L5IT_4	CDKN2AIPNL	0	91368	0.144257703	-0.00181882
FrC_ExN_L5IT_4	CDKN2D	0	1032	0.223155929	0.024616809
FrC_ExN_L5IT_4	CDO1	0	1036	0.113912232	0.006096016
FrC_ExN_L5IT_4	CDON	0	50937	0.509337068	0.029180342
FrC_ExN_L5IT_4	CDR2	0	1039	0.592436975	0.027851257
FrC_ExN_L5IT_4	CDRT4	0	284040	0.572362278	0.023174808
FrC_ExN_L5IT_4	CDS1	0	1040	0.296451914	-0.009714724
FrC_ExN_L5IT_4	CDS2	0	8760	0.618580766	-0.005478294
FrC_ExN_L5IT_4	CDV3	0	55573	0.183006536	0.000761046
FrC_ExN_L5IT_4	CDYL	0	9425	0.713818861	0.000590569
FrC_ExN_L5IT_4	CDYL2	0	124359	0.620915033	-0.039111513
FrC_ExN_L5IT_4	CEACAM1	0.207792	634	0.154995331	-0.157831789
FrC_ExN_L5IT_4	CEACAM19	0	56971	0.182072829	0.013287878
FrC_ExN_L5IT_4	CEBPB	0	1051	0.149393091	0.001192476
FrC_ExN_L5IT_4	CEBPG	0	1054	0.165266106	7.38E-05
FrC_ExN_L5IT_4	CEBPZ	0	10153	0.28898226	0.018901648
FrC_ExN_L5IT_4	CEBPZOS	0	100505876	0.378151261	0.017344214
FrC_ExN_L5IT_4	CELF1	0	10658	0.929505135	0.048758784
FrC_ExN_L5IT_4	CELF2	0	10659	0.999533147	-0.111909387
FrC_ExN_L5IT_4	CELF3	0	11189	0.467320261	-0.005444242
FrC_ExN_L5IT_4	CELF4	0	56853	0.992530345	0.050607127
FrC_ExN_L5IT_4	CELF5	0	60680	0.939309057	0.019931043
FrC_ExN_L5IT_4	CELF6	0	60677	0.543417367	-0.002331709
FrC_ExN_L5IT_4	CELSR2	0	1952	0.427170868	0.046295003
FrC_ExN_L5IT_4	CELSR3	0	1951	0.20961718	0.006978755
FrC_ExN_L5IT_4	CEMIP	0	57214	0.89589169	-0.020825104
FrC_ExN_L5IT_4	CEMIP2	0	23670	0.137254902	-0.012641563
FrC_ExN_L5IT_4	CEND1	0	51286	0.198879552	0.014419852
FrC_ExN_L5IT_4	CENPC	0.454545	1060	0.838935574	0.133709628
FrC_ExN_L5IT_4	CENPI	0	2491	0.100373483	-0.016199772
FrC_ExN_L5IT_4	CENPJ	0	55835	0.298319328	0.015183452
FrC_ExN_L5IT_4	CENPO	0	79172	0.142390289	-0.004934778
FrC_ExN_L5IT_4	CENPP	0	401541	0.598506069	0.046587325
FrC_ExN_L5IT_4	CENPT	0	80152	0.180672269	-0.031951676
FrC_ExN_L5IT_4	CENPV	0	201161	0.259103641	-0.012485091
FrC_ExN_L5IT_4	CEP104	0	9731	0.481792717	0.019911184
FrC_ExN_L5IT_4	CEP112	0	201134	0.890289449	0.053158552
FrC_ExN_L5IT_4	CEP120	0	153241	0.363211951	-0.015855673
FrC_ExN_L5IT_4	CEP126	0	57562	0.742296919	0.083079342
FrC_ExN_L5IT_4	CEP128	0	145508	0.344537815	0.007268568
FrC_ExN_L5IT_4	CEP135	0	9662	0.234827264	0.025098737
FrC_ExN_L5IT_4	CEP162	0	22832	0.500466853	0.028623351
FrC_ExN_L5IT_4	CEP164	0	22897	0.697012138	-0.019188696
FrC_ExN_L5IT_4	CEP170	0	9859	0.806722689	0.072694612
FrC_ExN_L5IT_4	CEP170B	0	283638	0.316993464	0.012305289
FrC_ExN_L5IT_4	CEP19	0	84984	0.107843137	-0.004235905
FrC_ExN_L5IT_4	CEP192	0	55125	0.81232493	0.030109948
FrC_ExN_L5IT_4	CEP250	0	11190	0.369281046	0.031842744
FrC_ExN_L5IT_4	CEP290	0.272727	80184	0.838001867	0.121212414
FrC_ExN_L5IT_4	CEP295	0	85459	0.710550887	0.094203012
FrC_ExN_L5IT_4	CEP350	0	9857	0.803454715	0.077817991
FrC_ExN_L5IT_4	CEP41	0	95681	0.229225023	-0.006573697
FrC_ExN_L5IT_4	CEP44	0	80817	0.353874883	0.045869391
FrC_ExN_L5IT_4	CEP57	0	9702	0.605975724	0.041694419
FrC_ExN_L5IT_4	CEP57L1	0	285753	0.475256769	-0.022784028
FrC_ExN_L5IT_4	CEP63	0	80254	0.709150327	0.025719481
FrC_ExN_L5IT_4	CEP68	0	23177	0.619047619	-0.014875216
FrC_ExN_L5IT_4	CEP70	0	80321	0.569094304	0.060013069
FrC_ExN_L5IT_4	CEP76	0	79959	0.323529412	-0.017609272
FrC_ExN_L5IT_4	CEP78	0	84131	0.525676937	0.002531644
FrC_ExN_L5IT_4	CEP83	0	51134	0.542016807	0.019384959
FrC_ExN_L5IT_4	CEP85	0	64793	0.218020542	-0.015078608
FrC_ExN_L5IT_4	CEP85L	0	387119	0.806255836	0.047808681
FrC_ExN_L5IT_4	CEP89	0	84902	0.561157796	0.066174625
FrC_ExN_L5IT_4	CEP95	0	90799	0.586834734	0.024713108
FrC_ExN_L5IT_4	CEP97	0	79598	0.411764706	0.025585568
FrC_ExN_L5IT_4	CEPT1	0	10390	0.451914099	-0.030708568
FrC_ExN_L5IT_4	CERK	0	64781	0.316526611	0.028158946
FrC_ExN_L5IT_4	CERS4	0	79603	0.860410831	0.108496575
FrC_ExN_L5IT_4	CERS5	0	91012	0.611577965	-0.006869371
FrC_ExN_L5IT_4	CERS6	0	253782	0.93557423	-0.031935641
FrC_ExN_L5IT_4	CERT1	0	10087	0.741830065	0.011521689
FrC_ExN_L5IT_4	CES2	0	8824	0.202614379	0.01045312
FrC_ExN_L5IT_4	CES4A	0	283848	0.516339869	-0.067233053
FrC_ExN_L5IT_4	CETN3	0	1070	0.136788049	0.003518588
FrC_ExN_L5IT_4	CFAP100	0	348807	0.166666667	-0.002410646
FrC_ExN_L5IT_4	CFAP161	0	161502	0.602240896	0.043735145
FrC_ExN_L5IT_4	CFAP20	0	29105	0.168067227	0.002161606
FrC_ExN_L5IT_4	CFAP206	0	154313	0.251167134	0.006323526
FrC_ExN_L5IT_4	CFAP221	0	200373	0.710550887	-0.051803364
FrC_ExN_L5IT_4	CFAP298	0	56683	0.535480859	-0.025911601
FrC_ExN_L5IT_4	CFAP299	0	255119	0.369747899	0.003846513
FrC_ExN_L5IT_4	CFAP36	0	112942	0.62464986	0.02746662
FrC_ExN_L5IT_4	CFAP43	0	80217	0.357609711	0.019688372
FrC_ExN_L5IT_4	CFAP44	0	55779	0.484593838	0.026398467
FrC_ExN_L5IT_4	CFAP46	0	54777	0.840336134	0.080697648
FrC_ExN_L5IT_4	CFAP52	0	146845	0.346405229	0.010503988
FrC_ExN_L5IT_4	CFAP54	0	144535	0.508403361	0.046477142
FrC_ExN_L5IT_4	CFAP58	0	159686	0.234827264	0.030358124
FrC_ExN_L5IT_4	CFAP61	0	26074	0.3356676	-0.012829806
FrC_ExN_L5IT_4	CFAP65	0	255101	0.135387488	-0.026619984
FrC_ExN_L5IT_4	CFAP69	0	79846	0.525676937	-0.01103176
FrC_ExN_L5IT_4	CFAP70	0	118491	0.351540616	0.002376129
FrC_ExN_L5IT_4	CFAP74	0	85452	0.392156863	0.004182706
FrC_ExN_L5IT_4	CFAP97	0	57587	0.211484594	-0.002814408
FrC_ExN_L5IT_4	CFDP1	0	10428	0.60270775	-0.009835717
FrC_ExN_L5IT_4	CFL1	0	1072	0.393557423	0.046777984
FrC_ExN_L5IT_4	CFLAR	0	8837	0.112511671	0.006151534
FrC_ExN_L5IT_4	CFTR	0.00865801	1080	0.113912232	-0.096690471
FrC_ExN_L5IT_4	CGGBP1	0	8545	0.541549953	-0.023759594
FrC_ExN_L5IT_4	CGREF1	0	10669	0.326797386	0.027869822
FrC_ExN_L5IT_4	CGRRF1	0	10668	0.239495798	0.010650413
FrC_ExN_L5IT_4	CHAF1B	0	8208	0.151260504	0.010590275
FrC_ExN_L5IT_4	CHAMP1	0	283489	0.148459384	0.004616849
FrC_ExN_L5IT_4	CHCHD10	0	400916	0.173669468	0.018110244
FrC_ExN_L5IT_4	CHCHD3	0	54927	0.849206349	-0.042296622
FrC_ExN_L5IT_4	CHCHD6	0	84303	0.796451914	-0.021161096
FrC_ExN_L5IT_4	CHD1	0	1105	0.573295985	0.046115157
FrC_ExN_L5IT_4	CHD2	0	1106	0.894957983	0.039300012
FrC_ExN_L5IT_4	CHD3	0	1107	0.46031746	0.088744523
FrC_ExN_L5IT_4	CHD4	0	1108	0.257703081	0.024211287
FrC_ExN_L5IT_4	CHD5	0.510101	26038	0.95611578	0.152813943
FrC_ExN_L5IT_4	CHD6	0	84181	0.871615313	0.017930558
FrC_ExN_L5IT_4	CHD8	0	57680	0.625116713	0.047787873
FrC_ExN_L5IT_4	CHD9	0	80205	0.967787115	0.062469032
FrC_ExN_L5IT_4	CHERP	0	10523	0.233426704	0.01360704
FrC_ExN_L5IT_4	CHFR	0	55743	0.674136321	-0.010023086
FrC_ExN_L5IT_4	CHGA	0	1113	0.241830065	0.009525396
FrC_ExN_L5IT_4	CHGB	0	1114	0.200746965	0.003980339
FrC_ExN_L5IT_4	CHIC1	0.181818	53344	0.751633987	0.105595293
FrC_ExN_L5IT_4	CHIC2	0	26511	0.593370682	0.021305471
FrC_ExN_L5IT_4	CHID1	0	66005	0.221288515	0.02123725
FrC_ExN_L5IT_4	CHKA	0	1119	0.622782446	-0.025220662
FrC_ExN_L5IT_4	CHKB	0	1120	0.292717087	0.010560845
FrC_ExN_L5IT_4	CHL1	0	10752	0.916900093	0.010774786
FrC_ExN_L5IT_4	CHM	0	1121	0.698879552	0.050242786
FrC_ExN_L5IT_4	CHML	0	1122	0.442110177	-0.011622838
FrC_ExN_L5IT_4	CHMP1A	0	5119	0.161998133	0.007304538
FrC_ExN_L5IT_4	CHMP1B	0	57132	0.133053221	0.009462243
FrC_ExN_L5IT_4	CHMP2B	0	25978	0.213352007	0.006732412
FrC_ExN_L5IT_4	CHMP3	0	51652	0.434640523	-0.051541344
FrC_ExN_L5IT_4	CHMP4A	0	29082	0.286181139	-0.062601948
FrC_ExN_L5IT_4	CHMP4B	0	128866	0.31512605	-0.002088954
FrC_ExN_L5IT_4	CHMP5	0	51510	0.267507003	0.00470845
FrC_ExN_L5IT_4	CHMP7	0	91782	0.222689076	0.020978902
FrC_ExN_L5IT_4	CHN1	0	1123	0.952380952	-0.007412299
FrC_ExN_L5IT_4	CHODL	0	140578	0.481792717	0.033138082
FrC_ExN_L5IT_4	CHORDC1	0	26973	0.528011204	0.057603506
FrC_ExN_L5IT_4	CHP1	0	11261	0.362745098	0.023090417
FrC_ExN_L5IT_4	CHPF2	0	54480	0.117180205	0.002463726
FrC_ExN_L5IT_4	CHPT1	0	56994	0.614845938	0.038557128
FrC_ExN_L5IT_4	CHRM1	0	1128	0.151727358	0.013620126
FrC_ExN_L5IT_4	CHRM2	0	1129	0.777310924	0.010997915
FrC_ExN_L5IT_4	CHRM3	0	1131	0.970121382	-0.094965051
FrC_ExN_L5IT_4	CHRM5	0	1133	0.113445378	-0.024285253
FrC_ExN_L5IT_4	CHRNA4	0	1137	0.133986928	0.009072315
FrC_ExN_L5IT_4	CHRNE	0	1145	0.107843137	0.006169562
FrC_ExN_L5IT_4	CHST1	0	8534	0.519607843	0.01976934
FrC_ExN_L5IT_4	CHST10	0	9486	0.236694678	-0.007772119
FrC_ExN_L5IT_4	CHST11	0	50515	0.404295051	0.014734626
FrC_ExN_L5IT_4	CHST12	0	55501	0.283846872	-0.042230631
FrC_ExN_L5IT_4	CHST15	0	51363	0.62605042	-0.011310452
FrC_ExN_L5IT_4	CHST8	0	64377	0.171335201	0.015602189
FrC_ExN_L5IT_4	CHST9	0	83539	0.134920635	-0.022173384
FrC_ExN_L5IT_4	CHSY1	0	22856	0.558356676	-0.053797681
FrC_ExN_L5IT_4	CHSY3	0	337876	0.966386555	-0.020736803
FrC_ExN_L5IT_4	CHTF18	0	63922	0.102240896	-0.004536729
FrC_ExN_L5IT_4	CHTOP	0	26097	0.28898226	0.019824093
FrC_ExN_L5IT_4	CHUK	0	1147	0.297385621	0.003689854
FrC_ExN_L5IT_4	CHURC1	0	91612	0.427637722	-0.042938223
FrC_ExN_L5IT_4	CIAO1	0	9391	0.58636788	-0.046676711
FrC_ExN_L5IT_4	CIAO2A	0	84191	0.118113912	0.007420713
FrC_ExN_L5IT_4	CIAO2B	0	51647	0.165266106	0.003256867
FrC_ExN_L5IT_4	CIAO3	0	64428	0.18907563	0.000532196
FrC_ExN_L5IT_4	CIAPIN1	0	57019	0.279645191	-0.003808243
FrC_ExN_L5IT_4	CIC	0	23152	0.147058824	-0.004222727
FrC_ExN_L5IT_4	CINP	0	51550	0.291316527	0.000101278
FrC_ExN_L5IT_4	CIP2A	0	57650	0.282913165	-0.011630087
FrC_ExN_L5IT_4	CIPC	0	85457	0.242296919	0.007239971
FrC_ExN_L5IT_4	CIR1	0	9541	0.520074697	0.034269421
FrC_ExN_L5IT_4	CIRBP	0	1153	0.754435107	-0.099273228
FrC_ExN_L5IT_4	CISD1	0	55847	0.39449113	0.014147198
FrC_ExN_L5IT_4	CISD2	0	493856	0.21101774	0.010192347
FrC_ExN_L5IT_4	CIT	0	11113	0.887955182	-0.06607584
FrC_ExN_L5IT_4	CIZ1	0	25792	0.464052288	0.009901783
FrC_ExN_L5IT_4	CKAP2	0	26586	0.136788049	0.006566173
FrC_ExN_L5IT_4	CKAP4	0	10970	0.10690943	0.016424528
FrC_ExN_L5IT_4	CKAP5	0	9793	0.707282913	0.059453081
FrC_ExN_L5IT_4	CKB	0.0324675	1152	0.125116713	0.133329225
FrC_ExN_L5IT_4	CKLF	0	51192	0.325396825	0.027087563
FrC_ExN_L5IT_4	CKMT1A	0	548596	0.122782446	0.023956582
FrC_ExN_L5IT_4	CKMT1B	0	1159	0.275910364	0.024099072
FrC_ExN_L5IT_4	CKMT2	0	1160	0.219421102	-0.023377095
FrC_ExN_L5IT_4	CLASP1	0	23332	0.945845005	-0.012172987
FrC_ExN_L5IT_4	CLASP2	0	23122	0.970588235	-0.011782002
FrC_ExN_L5IT_4	CLASRP	0	11129	0.52194211	0.014624977
FrC_ExN_L5IT_4	CLBA1	0	122616	0.174603175	0.004463943
FrC_ExN_L5IT_4	CLCC1	0	23155	0.141456583	0.009511284
FrC_ExN_L5IT_4	CLCN3	0	1182	0.693744164	0.003929358
FrC_ExN_L5IT_4	CLCN4	0	1183	0.523809524	0.017853239
FrC_ExN_L5IT_4	CLCN5	0	1184	0.16573296	-0.019732126
FrC_ExN_L5IT_4	CLCN6	0	1185	0.448646125	0.02467388
FrC_ExN_L5IT_4	CLCN7	0	1186	0.361344538	-0.003796036
FrC_ExN_L5IT_4	CLDN12	0	9069	0.586834734	0.013787785
FrC_ExN_L5IT_4	CLDN16	0	10686	0.298319328	0.005196281
FrC_ExN_L5IT_4	CLDN4	0	1364	0.208683473	0.051929476
FrC_ExN_L5IT_4	CLDND1	0	56650	0.19047619	0.008307916
FrC_ExN_L5IT_4	CLEC16A	0	23274	0.819327731	-0.046623207
FrC_ExN_L5IT_4	CLEC2D	0	29121	0.111577965	0.009959467
FrC_ExN_L5IT_4	CLEC2L	0	154790	0.534547152	0.003955224
FrC_ExN_L5IT_4	CLHC1	0	130162	0.469654528	-0.00270898
FrC_ExN_L5IT_4	CLIC2	0	1193	0.120448179	0.012691067
FrC_ExN_L5IT_4	CLIC5	0	53405	0.131652661	0.029977045
FrC_ExN_L5IT_4	CLINT1	0	9685	0.471521942	0.00819058
FrC_ExN_L5IT_4	CLIP1	0.454545	6249	0.869281046	0.132298246
FrC_ExN_L5IT_4	CLIP2	0	7461	0.748366013	0.067107314
FrC_ExN_L5IT_4	CLIP3	0	25999	0.280578898	0.009785319
FrC_ExN_L5IT_4	CLIP4	0	79745	0.591503268	-0.003012173
FrC_ExN_L5IT_4	CLK1	0	1195	0.522875817	0.006096492
FrC_ExN_L5IT_4	CLK2	0	1196	0.228291317	0.012126186
FrC_ExN_L5IT_4	CLK3	0	1198	0.140522876	-0.005602085
FrC_ExN_L5IT_4	CLK4	0	57396	0.622315593	0.00687982
FrC_ExN_L5IT_4	CLMN	0	79789	0.142857143	-0.013217346
FrC_ExN_L5IT_4	CLMP	0	79827	0.6643324	0.130461721
FrC_ExN_L5IT_4	CLN3	0	1201	0.149859944	0.011306778
FrC_ExN_L5IT_4	CLN5	0	1203	0.240896359	-0.036641392
FrC_ExN_L5IT_4	CLN6	0	54982	0.27124183	0.014946623
FrC_ExN_L5IT_4	CLN8	0	2055	0.212885154	0.019610024
FrC_ExN_L5IT_4	CLNS1A	0	1207	0.650793651	0.062597495
FrC_ExN_L5IT_4	CLOCK	0	9575	0.740896359	0.005145513
FrC_ExN_L5IT_4	CLPB	0	81570	0.341269841	0.010861526
FrC_ExN_L5IT_4	CLPTM1	0	1209	0.308123249	0.00646735
FrC_ExN_L5IT_4	CLPTM1L	0	81037	0.239028945	0.032085581
FrC_ExN_L5IT_4	CLPX	0	10845	0.322128852	0.036880432
FrC_ExN_L5IT_4	CLSTN1	0	22883	0.868814192	0.049427637
FrC_ExN_L5IT_4	CLSTN2	0	64084	0.967787115	0.03748311
FrC_ExN_L5IT_4	CLSTN3	0	9746	0.783380019	0.065677188
FrC_ExN_L5IT_4	CLTA	0	1211	0.481792717	0.014814934
FrC_ExN_L5IT_4	CLTB	0	1212	0.347338936	0.040615279
FrC_ExN_L5IT_4	CLTC	0	1213	0.78898226	0.053423303
FrC_ExN_L5IT_4	CLTCL1	0	8218	0.140056022	0.000655186
FrC_ExN_L5IT_4	CLUAP1	0	23059	0.554154995	-0.014722794
FrC_ExN_L5IT_4	CLUH	0	23277	0.1643324	0.000224473
FrC_ExN_L5IT_4	CLVS1	0	157807	0.767507003	-0.004582297
FrC_ExN_L5IT_4	CLVS2	0	134829	0.778711485	-0.016043416
FrC_ExN_L5IT_4	CLYBL	0	171425	0.318394024	-0.033862508
FrC_ExN_L5IT_4	CMAS	0	55907	0.402427638	0.018449296
FrC_ExN_L5IT_4	CMBL	0	134147	0.125583567	0.012253782
FrC_ExN_L5IT_4	CMC1	0	152100	0.578898226	-0.016765532
FrC_ExN_L5IT_4	CMC2	0	56942	0.630252101	0.000982888
FrC_ExN_L5IT_4	CMIP	0	80790	0.917366947	0.005049052
FrC_ExN_L5IT_4	CMPK1	0	51727	0.339869281	0.003695764
FrC_ExN_L5IT_4	CMSS1	0	84319	0.910364146	-0.03503913
FrC_ExN_L5IT_4	CMTM1	0	113540	0.224089636	-0.01001304
FrC_ExN_L5IT_4	CMTM4	0	146223	0.651727358	0.013162921
FrC_ExN_L5IT_4	CMTM6	0	54918	0.162931839	-0.014181489
FrC_ExN_L5IT_4	CMTR1	0	23070	0.348272642	-0.012526885
FrC_ExN_L5IT_4	CMTR2	0	55783	0.127917834	-0.030199198
FrC_ExN_L5IT_4	CMYA5	0	202333	0.695611578	0.069375125
FrC_ExN_L5IT_4	CNBP	0	7555	0.350140056	0.017016268
FrC_ExN_L5IT_4	CNEP1R1	0	255919	0.201213819	-0.016786777
FrC_ExN_L5IT_4	CNGB1	0	1258	0.202614379	-0.01269952
FrC_ExN_L5IT_4	CNIH1	0	10175	0.340802988	-0.005317098
FrC_ExN_L5IT_4	CNIH2	0	254263	0.158730159	0.002570214
FrC_ExN_L5IT_4	CNIH3	0	149111	0.861811391	-0.040619492
FrC_ExN_L5IT_4	CNIH4	0	29097	0.214285714	-0.016072431
FrC_ExN_L5IT_4	CNKSR2	0	22866	0.977591036	-0.003269885
FrC_ExN_L5IT_4	CNN3	0	1266	0.218487395	-0.02747898
FrC_ExN_L5IT_4	CNNM1	0	26507	0.802054155	0.025409788
FrC_ExN_L5IT_4	CNNM2	0	54805	0.81372549	0.024447005
FrC_ExN_L5IT_4	CNNM3	0	26505	0.137254902	0.00282187
FrC_ExN_L5IT_4	CNNM4	0	26504	0.321195145	0.011592311
FrC_ExN_L5IT_4	CNOT1	0	23019	0.526143791	0.006580626
FrC_ExN_L5IT_4	CNOT10	0	25904	0.587768441	0.060756693
FrC_ExN_L5IT_4	CNOT11	0	55571	0.263305322	-0.024757806
FrC_ExN_L5IT_4	CNOT2	0	4848	0.769374416	0.023837939
FrC_ExN_L5IT_4	CNOT3	0	4849	0.132586368	-0.002325043
FrC_ExN_L5IT_4	CNOT4	0	4850	0.793650794	0.056216144
FrC_ExN_L5IT_4	CNOT6	0	57472	0.551820728	-0.001760241
FrC_ExN_L5IT_4	CNOT6L	0	246175	0.683473389	0.025175216
FrC_ExN_L5IT_4	CNOT7	0	29883	0.447245565	-0.042572682
FrC_ExN_L5IT_4	CNOT8	0	9337	0.347805789	0.009777128
FrC_ExN_L5IT_4	CNOT9	0	9125	0.419701214	0.01509258
FrC_ExN_L5IT_4	CNPY2	0	10330	0.434640523	0.003813644
FrC_ExN_L5IT_4	CNR1	0	1268	0.744164332	-0.030186942
FrC_ExN_L5IT_4	CNRIP1	0	25927	0.597572362	-0.004730621
FrC_ExN_L5IT_4	CNST	0	163882	0.622315593	0.004588709
FrC_ExN_L5IT_4	CNTLN	0	54875	0.140056022	-0.010674123
FrC_ExN_L5IT_4	CNTN1	0	1272	0.979925303	0.043316712
FrC_ExN_L5IT_4	CNTN3	0	5067	0.954248366	-0.05436981
FrC_ExN_L5IT_4	CNTN4	0	152330	0.945845005	-0.031134429
FrC_ExN_L5IT_4	CNTN5	0	53942	0.989262372	0.145961981
FrC_ExN_L5IT_4	CNTN6	0	27255	0.377217554	0.006733861
FrC_ExN_L5IT_4	CNTNAP1	0	8506	0.37254902	0.018122598
FrC_ExN_L5IT_4	CNTNAP4	0	85445	0.794117647	0.128934677
FrC_ExN_L5IT_4	CNTNAP5	0	129684	0.989262372	0.005314501
FrC_ExN_L5IT_4	CNTRL	0	11064	0.50140056	0.06428781
FrC_ExN_L5IT_4	CNTROB	0	116840	0.107843137	0.000724204
FrC_ExN_L5IT_4	COA1	0	55744	0.76984127	0.047499608
FrC_ExN_L5IT_4	COA5	0	493753	0.204014939	-0.006738428
FrC_ExN_L5IT_4	COA6	0	388753	0.226423903	0.035285397
FrC_ExN_L5IT_4	COA8	0	84334	0.10690943	0.004641948
FrC_ExN_L5IT_4	COBL	0	23242	0.93977591	-0.019369815
FrC_ExN_L5IT_4	COBLL1	0	22837	0.83286648	-0.050344548
FrC_ExN_L5IT_4	COG1	0	9382	0.405695612	-0.000851386
FrC_ExN_L5IT_4	COG2	0	22796	0.393557423	-0.057454179
FrC_ExN_L5IT_4	COG3	0	83548	0.485060691	0.032979353
FrC_ExN_L5IT_4	COG4	0	25839	0.239962652	0.007223441
FrC_ExN_L5IT_4	COG5	0	10466	0.885620915	0.052060998
FrC_ExN_L5IT_4	COG6	0	57511	0.739962652	0.021806932
FrC_ExN_L5IT_4	COG7	0	91949	0.542950514	-0.020910775
FrC_ExN_L5IT_4	COG8	0	84342	0.140522876	-0.012357339
FrC_ExN_L5IT_4	COIL	0	8161	0.182072829	-0.012854216
FrC_ExN_L5IT_4	COL10A1	0	1300	0.108309991	-0.086636448
FrC_ExN_L5IT_4	COL11A1	0	1301	0.411297852	-0.09016582
FrC_ExN_L5IT_4	COL12A1	0	1303	0.515406162	0.007888067
FrC_ExN_L5IT_4	COL14A1	0	7373	0.141456583	0.0523756
FrC_ExN_L5IT_4	COL16A1	0	1307	0.3356676	0.021637457
FrC_ExN_L5IT_4	COL18A1	0	80781	0.24929972	0.010922492
FrC_ExN_L5IT_4	COL19A1	0	1310	0.212418301	-0.051422809
FrC_ExN_L5IT_4	COL22A1	0	169044	0.711484594	-0.076129288
FrC_ExN_L5IT_4	COL23A1	0	91522	0.512605042	-0.002512398
FrC_ExN_L5IT_4	COL26A1	0	136227	0.858543417	0.01826721
FrC_ExN_L5IT_4	COL28A1	0	340267	0.387955182	-0.03033945
FrC_ExN_L5IT_4	COL4A1	0	1282	0.446311858	-0.02743854
FrC_ExN_L5IT_4	COL4A2	0	1284	0.531279178	-0.045472891
FrC_ExN_L5IT_4	COL5A1	0	1289	0.148459384	0.017096786
FrC_ExN_L5IT_4	COL5A2	1	1290	0.579831933	-0.248023187
FrC_ExN_L5IT_4	COL6A1	0	1291	0.676470588	-0.011299086
FrC_ExN_L5IT_4	COL8A1	0	1295	0.110177404	-0.030561422
FrC_ExN_L5IT_4	COLEC10	0	10584	0.130252101	-0.004327432
FrC_ExN_L5IT_4	COLEC11	0	78989	0.10690943	-0.019652065
FrC_ExN_L5IT_4	COLGALT1	0	79709	0.198412698	-0.009286273
FrC_ExN_L5IT_4	COLGALT2	0	23127	0.521475257	-0.046461445
FrC_ExN_L5IT_4	COLQ	0	8292	0.599906629	0.067776572
FrC_ExN_L5IT_4	COMMD1	0	150684	0.829598506	0.02465998
FrC_ExN_L5IT_4	COMMD10	0	51397	0.598972923	0.009805706
FrC_ExN_L5IT_4	COMMD2	0	51122	0.241830065	-0.019893374
FrC_ExN_L5IT_4	COMMD3	0	23412	0.147525677	-0.00309767
FrC_ExN_L5IT_4	COMMD4	0	54939	0.111577965	-0.010274747
FrC_ExN_L5IT_4	COMMD6	0	170622	0.134920635	0.002009837
FrC_ExN_L5IT_4	COMMD7	0	149951	0.33426704	0.010352242
FrC_ExN_L5IT_4	COMMD9	0	29099	0.161531279	-0.007669474
FrC_ExN_L5IT_4	COMT	0	1312	0.343137255	-0.018117712
FrC_ExN_L5IT_4	COP1	0	64326	0.926237162	0.025089974
FrC_ExN_L5IT_4	COPA	0	1314	0.657796452	0.030967492
FrC_ExN_L5IT_4	COPB1	0	1315	0.428104575	0.016979576
FrC_ExN_L5IT_4	COPB2	0	9276	0.387955182	0.020855789
FrC_ExN_L5IT_4	COPE	0	11316	0.122782446	0.009162349
FrC_ExN_L5IT_4	COPG1	0	22820	0.180205415	0.017220417
FrC_ExN_L5IT_4	COPG2	0	26958	0.559757236	0.041500062
FrC_ExN_L5IT_4	COPRS	0	55352	0.233426704	0.018967839
FrC_ExN_L5IT_4	COPS2	0	9318	0.513071895	0.026565601
FrC_ExN_L5IT_4	COPS3	0	8533	0.169934641	0.006529239
FrC_ExN_L5IT_4	COPS4	0	51138	0.470121382	0.005205248
FrC_ExN_L5IT_4	COPS5	0	10987	0.176937442	-0.001311649
FrC_ExN_L5IT_4	COPS6	0	10980	0.263305322	-0.006375343
FrC_ExN_L5IT_4	COPS7A	0	50813	0.114845938	0.004587167
FrC_ExN_L5IT_4	COPS7B	0	64708	0.338468721	-0.006404547
FrC_ExN_L5IT_4	COPS8	0	10920	0.247432306	0.006955158
FrC_ExN_L5IT_4	COPZ1	0	22818	0.10550887	0.003195148
FrC_ExN_L5IT_4	COQ10B	0	80219	0.218487395	0.007921971
FrC_ExN_L5IT_4	COQ3	0	51805	0.121848739	0.004087828
FrC_ExN_L5IT_4	COQ4	0	51117	0.485527544	-0.026333158
FrC_ExN_L5IT_4	COQ6	0	51004	0.232492997	-0.023992812
FrC_ExN_L5IT_4	COQ7	0	10229	0.170868347	-0.016470858
FrC_ExN_L5IT_4	COQ8A	0	56997	0.461251167	0.043554218
FrC_ExN_L5IT_4	COQ8B	0	79934	0.237161531	-0.016872192
FrC_ExN_L5IT_4	COQ9	0	57017	0.283380019	0.002882332
FrC_ExN_L5IT_4	CORIN	0	10699	0.108309991	0.003243354
FrC_ExN_L5IT_4	CORO1C	0	23603	0.52334267	-0.031882235
FrC_ExN_L5IT_4	CORO2A	0	7464	0.2945845	-0.003642664
FrC_ExN_L5IT_4	CORO2B	0	10391	0.807189542	0.010187156
FrC_ExN_L5IT_4	CORO6	0	84940	0.244164332	0.042534122
FrC_ExN_L5IT_4	CORO7	0	79585	0.31372549	-0.050889625
FrC_ExN_L5IT_4	COX10	0	1352	0.431839402	-0.025005716
FrC_ExN_L5IT_4	COX11	0	1353	0.467787115	-0.031723967
FrC_ExN_L5IT_4	COX15	0	1355	0.337068161	0.023055173
FrC_ExN_L5IT_4	COX16	0	51241	0.304388422	0.005383755
FrC_ExN_L5IT_4	COX18	0	285521	0.246498599	-0.045931102
FrC_ExN_L5IT_4	COX19	0	90639	0.434173669	0.017831262
FrC_ExN_L5IT_4	COX20	0	116228	0.287581699	-0.028354768
FrC_ExN_L5IT_4	COX6C	0	1345	0.215686275	0.016022581
FrC_ExN_L5IT_4	COX7A2L	0	9167	0.485994398	0.010228024
FrC_ExN_L5IT_4	COX7C	0	1350	0.152194211	0.036326495
FrC_ExN_L5IT_4	CPD	0	1362	0.669467787	-0.012496268
FrC_ExN_L5IT_4	CPE	0	1363	0.848739496	0.02811581
FrC_ExN_L5IT_4	CPEB1	0	64506	0.70681606	0.020993927
FrC_ExN_L5IT_4	CPEB2	0	132864	0.418767507	0.00700894
FrC_ExN_L5IT_4	CPEB3	0	22849	0.926237162	0.039186636
FrC_ExN_L5IT_4	CPEB4	0	80315	0.91363212	-0.020408293
FrC_ExN_L5IT_4	CPLANE1	0.181818	65250	0.914098973	0.113183787
FrC_ExN_L5IT_4	CPLX1	0	10815	0.341736695	0.008483457
FrC_ExN_L5IT_4	CPLX2	0	10814	0.379084967	0.046189988
FrC_ExN_L5IT_4	CPNE1	0	8904	0.508870215	0.018896562
FrC_ExN_L5IT_4	CPNE3	0	8895	0.491129785	0.011419078
FrC_ExN_L5IT_4	CPNE4	0	131034	0.986461251	-0.031328404
FrC_ExN_L5IT_4	CPNE5	0	57699	0.787581699	0.075199707
FrC_ExN_L5IT_4	CPNE7	0	27132	0.262838469	0.013448164
FrC_ExN_L5IT_4	CPNE8	0	144402	0.485060691	-0.068570415
FrC_ExN_L5IT_4	CPNE9	0	151835	0.465919701	0.068487693
FrC_ExN_L5IT_4	CPO	0	130749	0.128851541	0.002981282
FrC_ExN_L5IT_4	CPOX	0	1371	0.214285714	0.004763647
FrC_ExN_L5IT_4	CPPED1	0	55313	0.241363212	-0.007275785
FrC_ExN_L5IT_4	CPQ	0	10404	0.493464052	-0.007217209
FrC_ExN_L5IT_4	CPS1	0	1373	0.255368814	0.00857806
FrC_ExN_L5IT_4	CPSF1	0	29894	0.218020542	0.015961193
FrC_ExN_L5IT_4	CPSF2	0	53981	0.235760971	0.01550435
FrC_ExN_L5IT_4	CPSF3	0	51692	0.215219421	-0.004277864
FrC_ExN_L5IT_4	CPSF4	0	10898	0.218954248	-0.008669266
FrC_ExN_L5IT_4	CPSF6	0	11052	0.767973856	0.080337401
FrC_ExN_L5IT_4	CPSF7	0	79869	0.447712418	0.012459263
FrC_ExN_L5IT_4	CPT1A	0	1374	0.193277311	0.000941958
FrC_ExN_L5IT_4	CPT1C	0	126129	0.546685341	0.031142964
FrC_ExN_L5IT_4	CPXM2	0	119587	0.144257703	0.008015689
FrC_ExN_L5IT_4	CRADD	0	8738	0.360877684	-0.031032807
FrC_ExN_L5IT_4	CRAMP1	0	57585	0.408496732	-0.005358924
FrC_ExN_L5IT_4	CRB1	0	23418	0.197478992	0.008332189
FrC_ExN_L5IT_4	CRBN	0	51185	0.629785247	0.026043159
FrC_ExN_L5IT_4	CRCP	0	27297	0.447712418	0.010131832
FrC_ExN_L5IT_4	CREB1	0	1385	0.655929038	0.006881486
FrC_ExN_L5IT_4	CREB3L2	0	64764	0.162464986	-0.008721407
FrC_ExN_L5IT_4	CREB5	0	9586	0.520074697	0.093609527
FrC_ExN_L5IT_4	CREBBP	0	1387	0.852474323	0.021246857
FrC_ExN_L5IT_4	CREBL2	0	1389	0.262838469	-0.020573117
FrC_ExN_L5IT_4	CREBRF	0	153222	0.626984127	0.065457154
FrC_ExN_L5IT_4	CREBZF	0	58487	0.549019608	0.002218738
FrC_ExN_L5IT_4	CREG1	0	8804	0.447245565	-0.017227217
FrC_ExN_L5IT_4	CREG2	0.00721501	200407	0.823996265	-0.096629239
FrC_ExN_L5IT_4	CRELD1	0	78987	0.442577031	-0.025751929
FrC_ExN_L5IT_4	CREM	0	1390	0.396358543	-0.005855358
FrC_ExN_L5IT_4	CRHR1	0	1394	0.423436041	-0.016029188
FrC_ExN_L5IT_4	CRIM1	0	51232	0.740896359	0.105658256
FrC_ExN_L5IT_4	CRIP2	0	1397	0.193277311	0.004285259
FrC_ExN_L5IT_4	CRIPT	0	9419	0.350140056	0.001551262
FrC_ExN_L5IT_4	CRK	0	1398	0.534547152	0.015477089
FrC_ExN_L5IT_4	CRKL	0	1399	0.419701214	0.017155172
FrC_ExN_L5IT_4	CRLF1	0	9244	0.151260504	-0.004097355
FrC_ExN_L5IT_4	CRLF3	0	51379	0.702147526	-0.095001457
FrC_ExN_L5IT_4	CRLS1	0	54675	0.45611578	-0.023122545
FrC_ExN_L5IT_4	CRMP1	0	1400	0.756302521	0.038753684
FrC_ExN_L5IT_4	CRNKL1	0	51340	0.158263305	-0.004860461
FrC_ExN_L5IT_4	CROCC	0	9696	0.485527544	0.026764817
FrC_ExN_L5IT_4	CROT	0	54677	0.200746965	-0.012583351
FrC_ExN_L5IT_4	CRPPA	0	729920	0.777310924	0.072248072
FrC_ExN_L5IT_4	CRTAC1	0	55118	0.176470588	0.007034943
FrC_ExN_L5IT_4	CRTAP	0	10491	0.25070028	-0.025383136
FrC_ExN_L5IT_4	CRTC1	0	23373	0.758169935	0.045218905
FrC_ExN_L5IT_4	CRTC2	0	200186	0.111577965	0.001145865
FrC_ExN_L5IT_4	CRTC3	0	64784	0.781979458	0.011375202
FrC_ExN_L5IT_4	CRY1	0	1407	0.364145658	-0.003339315
FrC_ExN_L5IT_4	CRY2	0	1408	0.717086835	0.029245132
FrC_ExN_L5IT_4	CRYBG1	0	202	0.155929038	-0.092429541
FrC_ExN_L5IT_4	CRYGS	0	1427	0.138188609	-0.006848882
FrC_ExN_L5IT_4	CRYL1	0	51084	0.733426704	0.020672388
FrC_ExN_L5IT_4	CRYM	0	1428	0.432773109	-0.052468607
FrC_ExN_L5IT_4	CRYZ	0	1429	0.109710551	0.005340933
FrC_ExN_L5IT_4	CRYZL1	0	9946	0.568627451	0.011061422
FrC_ExN_L5IT_4	CS	0	1431	0.295051354	0.002735678
FrC_ExN_L5IT_4	CSAD	0	51380	0.619514472	-0.020714638
FrC_ExN_L5IT_4	CSDE1	0	7812	0.625583567	-0.007342764
FrC_ExN_L5IT_4	CSE1L	0	1434	0.296451914	0.029090828
FrC_ExN_L5IT_4	CSGALNACT1	0	55790	0.795051354	-0.009810937
FrC_ExN_L5IT_4	CSGALNACT2	0	55454	0.610644258	0.036398546
FrC_ExN_L5IT_4	CSMD2	0	114784	0.882352941	-0.048321486
FrC_ExN_L5IT_4	CSMD3	0	114788	0.987394958	-0.017448633
FrC_ExN_L5IT_4	CSNK1A1	0	1452	0.791316527	0.055414092
FrC_ExN_L5IT_4	CSNK1D	0	1453	0.537348273	0.01183485
FrC_ExN_L5IT_4	CSNK1E	0	1454	0.644257703	0.019768577
FrC_ExN_L5IT_4	CSNK1G1	0	53944	0.687208217	0.016223709
FrC_ExN_L5IT_4	CSNK1G2	0	1455	0.378618114	-0.022491327
FrC_ExN_L5IT_4	CSNK1G3	0	1456	0.654061625	0.025722803
FrC_ExN_L5IT_4	CSNK2A1	0	1457	0.706349206	-0.000163322
FrC_ExN_L5IT_4	CSNK2A2	0	1459	0.441176471	-0.007462787
FrC_ExN_L5IT_4	CSNKA2IP	0	111064647	0.122315593	0.012342112
FrC_ExN_L5IT_4	CSPG5	0	10675	0.29318394	0.019367338
FrC_ExN_L5IT_4	CSPP1	0	79848	0.846405229	0.01650478
FrC_ExN_L5IT_4	CSRNP2	0	81566	0.547619048	0.015295858
FrC_ExN_L5IT_4	CSRNP3	0	80034	0.948179272	0.033409726
FrC_ExN_L5IT_4	CSTB	0	1476	0.153594771	0.004253731
FrC_ExN_L5IT_4	CSTF2	0	1478	0.136788049	-0.019343456
FrC_ExN_L5IT_4	CSTF3	0	1479	0.68627451	0.001443824
FrC_ExN_L5IT_4	CTBP1	0	1487	0.422502334	0.042276259
FrC_ExN_L5IT_4	CTBP2	0	1488	0.755835668	0.046099143
FrC_ExN_L5IT_4	CTBS	0	1486	0.218487395	0.015120797
FrC_ExN_L5IT_4	CTC1	0	80169	0.29318394	-0.004921593
FrC_ExN_L5IT_4	CTCF	0	10664	0.476190476	0.023526604
FrC_ExN_L5IT_4	CTDNEP1	0	23399	0.14799253	0.005679631
FrC_ExN_L5IT_4	CTDP1	0	9150	0.24789916	-0.029595592
FrC_ExN_L5IT_4	CTDSP2	0	10106	0.41643324	0.037748354
FrC_ExN_L5IT_4	CTDSPL	0	10217	0.85480859	-0.041829166
FrC_ExN_L5IT_4	CTDSPL2	0	51496	0.660597572	-0.001253041
FrC_ExN_L5IT_4	CTH	0	1491	0.131652661	0.011429904
FrC_ExN_L5IT_4	CTIF	0	9811	0.889822596	-0.012502484
FrC_ExN_L5IT_4	CTNNA1	0	1495	0.518207283	0.072436874
FrC_ExN_L5IT_4	CTNNA2	0	1496	0.992063492	0.034816122
FrC_ExN_L5IT_4	CTNNA3	0	29119	0.759103641	-0.082273138
FrC_ExN_L5IT_4	CTNNAL1	0	8727	0.532212885	-0.028506641
FrC_ExN_L5IT_4	CTNNB1	0	1499	0.648926237	0.028233932
FrC_ExN_L5IT_4	CTNNBIP1	0	56998	0.497665733	-0.018028235
FrC_ExN_L5IT_4	CTNNBL1	0	56259	0.546685341	0.016921424
FrC_ExN_L5IT_4	CTNND1	0	1500	0.901493931	-0.091027043
FrC_ExN_L5IT_4	CTNND2	0	1501	0.992530345	-0.072729248
FrC_ExN_L5IT_4	CTNS	0	1497	0.100840336	-0.016965689
FrC_ExN_L5IT_4	CTPS1	0	1503	0.22875817	-0.022248665
FrC_ExN_L5IT_4	CTPS2	0	56474	0.141923436	0.002175072
FrC_ExN_L5IT_4	CTR9	0	9646	0.205882353	0.008418502
FrC_ExN_L5IT_4	CTSA	0	5476	0.16853408	0.034399139
FrC_ExN_L5IT_4	CTSB	0	1508	0.440242764	0.030904927
FrC_ExN_L5IT_4	CTSL	0	1514	0.130252101	-0.01264088
FrC_ExN_L5IT_4	CTTN	0	2017	0.703081232	0.043004463
FrC_ExN_L5IT_4	CTTNBP2	0	83992	0.893557423	-0.074104216
FrC_ExN_L5IT_4	CTTNBP2NL	0	55917	0.540149393	0.045707835
FrC_ExN_L5IT_4	CTXN1	0	404217	0.10130719	0.014505743
FrC_ExN_L5IT_4	CUEDC2	0	79004	0.115312792	0.004419948
FrC_ExN_L5IT_4	CUL1	0	8454	0.787581699	0.003326805
FrC_ExN_L5IT_4	CUL2	0	8453	0.541549953	-0.006396749
FrC_ExN_L5IT_4	CUL3	0	8452	0.702614379	0.022052336
FrC_ExN_L5IT_4	CUL4A	0	8451	0.613912232	-0.0034096
FrC_ExN_L5IT_4	CUL4B	0	8450	0.298786181	0.032597687
FrC_ExN_L5IT_4	CUL5	0	8065	0.736694678	0.020969989
FrC_ExN_L5IT_4	CUL7	0	9820	0.10690943	-0.005129446
FrC_ExN_L5IT_4	CUL9	0	23113	0.405228758	0.017146372
FrC_ExN_L5IT_4	CUTC	0	51076	0.169467787	0.010420295
FrC_ExN_L5IT_4	CUX1	0	1523	0.937908497	0.007817003
FrC_ExN_L5IT_4	CUX2	0	23316	0.509337068	-0.224583478
FrC_ExN_L5IT_4	CWC15	0	51503	0.197945845	0.013070046
FrC_ExN_L5IT_4	CWC22	0	57703	0.504201681	0.036291294
FrC_ExN_L5IT_4	CWC25	0	54883	0.244631186	-0.000779566
FrC_ExN_L5IT_4	CWC27	0	10283	0.770308123	0.025127088
FrC_ExN_L5IT_4	CWF19L1	0	55280	0.432773109	0.042488518
FrC_ExN_L5IT_4	CWF19L2	0	143884	0.721755369	0.055221293
FrC_ExN_L5IT_4	CX3CL1	0	6376	0.350606909	-0.00117831
FrC_ExN_L5IT_4	CXADR	0	1525	0.697945845	-0.015749618
FrC_ExN_L5IT_4	CXXC1	0	30827	0.135387488	0.003750612
FrC_ExN_L5IT_4	CXXC4	0	80319	0.621848739	0.058989231
FrC_ExN_L5IT_4	CXXC5	0	51523	0.590102708	0.059433564
FrC_ExN_L5IT_4	CXorf38	0	159013	0.160597572	-0.00483119
FrC_ExN_L5IT_4	CYB561	0	1534	0.31232493	-0.025129258
FrC_ExN_L5IT_4	CYB561D1	0	284613	0.302521008	-0.058070548
FrC_ExN_L5IT_4	CYB5A	0	1528	0.193744164	-0.036672681
FrC_ExN_L5IT_4	CYB5B	0	80777	0.518674136	0.006232818
FrC_ExN_L5IT_4	CYB5D2	0	124936	0.446778711	-0.012091093
FrC_ExN_L5IT_4	CYB5R3	0	1727	0.241830065	0.019653595
FrC_ExN_L5IT_4	CYB5R4	0	51167	0.549486461	0.02820256
FrC_ExN_L5IT_4	CYB5RL	0	606495	0.155462185	0.00989818
FrC_ExN_L5IT_4	CYBC1	0	79415	0.132119514	-0.005638626
FrC_ExN_L5IT_4	CYCS	0	54205	0.155462185	0.011305788
FrC_ExN_L5IT_4	CYFIP1	0	23191	0.638655462	0.045744549
FrC_ExN_L5IT_4	CYFIP2	0	26999	0.827731092	0.003896819
FrC_ExN_L5IT_4	CYLD	0	1540	0.590102708	-0.001623225
FrC_ExN_L5IT_4	CYP20A1	0	57404	0.328664799	0.001103412
FrC_ExN_L5IT_4	CYP26B1	0	56603	0.2054155	-0.008497615
FrC_ExN_L5IT_4	CYP2E1	0	1571	0.275910364	-0.039218051
FrC_ExN_L5IT_4	CYP2R1	0	120227	0.20961718	0.007936324
FrC_ExN_L5IT_4	CYP2U1	0	113612	0.273109244	0.019252242
FrC_ExN_L5IT_4	CYP46A1	0	10858	0.403828198	0.043336618
FrC_ExN_L5IT_4	CYP4V2	0	285440	0.368814192	0.027431067
FrC_ExN_L5IT_4	CYP4X1	0	260293	0.50280112	-0.012642871
FrC_ExN_L5IT_4	CYP4Z1	0	199974	0.153127918	-0.010608611
FrC_ExN_L5IT_4	CYP51A1	0	1595	0.376283847	0.026126713
FrC_ExN_L5IT_4	CYP7B1	0	9420	0.384220355	-0.029523987
FrC_ExN_L5IT_4	CYREN	0	78996	0.342670401	0.019517247
FrC_ExN_L5IT_4	CYS1	0	192668	0.135387488	-0.031356034
FrC_ExN_L5IT_4	CYSTM1	0	84418	0.328664799	-0.054234978
FrC_ExN_L5IT_4	CYTH1	0	9267	0.397759104	-0.025795695
FrC_ExN_L5IT_4	CYTH3	0	9265	0.60270775	-0.005999149
FrC_ExN_L5IT_4	CYYR1	0	116159	0.316059757	0.037099509
FrC_ExN_L5IT_4	CZIB	0	54987	0.112978525	0.002300661
FrC_ExN_L5IT_4	D2HGDH	0	728294	0.254901961	-0.007852156
FrC_ExN_L5IT_4	DAAM1	0	23002	0.790849673	0.003964258
FrC_ExN_L5IT_4	DAB1	0	1600	0.910830999	-0.090402798
FrC_ExN_L5IT_4	DAB2IP	0	153090	0.571428571	-0.051831598
FrC_ExN_L5IT_4	DACH2	0	117154	0.33286648	0.002730586
FrC_ExN_L5IT_4	DACT3	0	147906	0.159663866	0.013187218
FrC_ExN_L5IT_4	DAD1	0	1603	0.134453782	-0.000181839
FrC_ExN_L5IT_4	DAG1	0	1605	0.366013072	0.018078112
FrC_ExN_L5IT_4	DAGLA	0	747	0.443510738	0.014374216
FrC_ExN_L5IT_4	DAGLB	0	221955	0.366013072	0.000534743
FrC_ExN_L5IT_4	DALRD3	0	55152	0.172268908	-0.020269374
FrC_ExN_L5IT_4	DAP3	0	7818	0.56442577	-0.014556988
FrC_ExN_L5IT_4	DAPK1	0	1612	0.770308123	0.009772562
FrC_ExN_L5IT_4	DAPK2	0	23604	0.612511671	0.069783406
FrC_ExN_L5IT_4	DAPK3	0	1613	0.200280112	-0.000752716
FrC_ExN_L5IT_4	DAZAP1	0	26528	0.387955182	0.022267944
FrC_ExN_L5IT_4	DAZAP2	0	9802	0.236694678	0.005180056
FrC_ExN_L5IT_4	DBF4	0	10926	0.212885154	0.018268652
FrC_ExN_L5IT_4	DBF4B	0	80174	0.338468721	-0.01803953
FrC_ExN_L5IT_4	DBN1	0	1627	0.269374416	0.023925512
FrC_ExN_L5IT_4	DBNDD1	0	79007	0.10270775	0.008652165
FrC_ExN_L5IT_4	DBNL	0	28988	0.397759104	0.005231201
FrC_ExN_L5IT_4	DBT	0	1629	0.380485528	0.018876222
FrC_ExN_L5IT_4	DCAF1	0	9730	0.329598506	0.037092018
FrC_ExN_L5IT_4	DCAF10	0	79269	0.72735761	0.00021715
FrC_ExN_L5IT_4	DCAF11	0	80344	0.24789916	-0.036448895
FrC_ExN_L5IT_4	DCAF12	0	25853	0.239028945	0.032006522
FrC_ExN_L5IT_4	DCAF13	0	25879	0.116246499	-0.004283644
FrC_ExN_L5IT_4	DCAF15	0	90379	0.136788049	0.019142576
FrC_ExN_L5IT_4	DCAF16	0	54876	0.466386555	-0.00918163
FrC_ExN_L5IT_4	DCAF17	0	80067	0.274042951	0.006897466
FrC_ExN_L5IT_4	DCAF4	0	26094	0.193744164	0.007263286
FrC_ExN_L5IT_4	DCAF5	0	8816	0.787114846	-0.004934638
FrC_ExN_L5IT_4	DCAF6	0	55827	0.837535014	-0.038222646
FrC_ExN_L5IT_4	DCAF7	0	10238	0.535014006	-0.009383772
FrC_ExN_L5IT_4	DCAF8	0	50717	0.632119514	-0.011908321
FrC_ExN_L5IT_4	DCAKD	0	79877	0.489729225	-0.001301752
FrC_ExN_L5IT_4	DCBLD2	0	131566	0.789915966	0.039222731
FrC_ExN_L5IT_4	DCC	0	1630	0.992530345	-0.123449825
FrC_ExN_L5IT_4	DCDC1	0.636364	341019	0.487861811	-0.15308106
FrC_ExN_L5IT_4	DCDC2	0	51473	0.263772176	-0.00398914
FrC_ExN_L5IT_4	DCDC2B	0	149069	0.100840336	-0.055175593
FrC_ExN_L5IT_4	DCK	0	1633	0.116713352	0.009844535
FrC_ExN_L5IT_4	DCLK1	0.454545	9201	0.994397759	-0.138436043
FrC_ExN_L5IT_4	DCLK2	0	166614	0.736227824	-0.054784318
FrC_ExN_L5IT_4	DCLRE1C	0	64421	0.283846872	-0.072622938
FrC_ExN_L5IT_4	DCP1A	0	55802	0.6232493	0.004364873
FrC_ExN_L5IT_4	DCP1B	0	196513	0.367413632	0.015901877
FrC_ExN_L5IT_4	DCP2	0	167227	0.474323063	0.001535537
FrC_ExN_L5IT_4	DCPS	0	28960	0.178804855	0.01978737
FrC_ExN_L5IT_4	DCSTAMP	0	81501	0.370214753	0.006983255
FrC_ExN_L5IT_4	DCTD	0	1635	0.190943044	0.003432464
FrC_ExN_L5IT_4	DCTN1	0	1639	0.243697479	0.042544524
FrC_ExN_L5IT_4	DCTN2	0	10540	0.318860878	-0.018924676
FrC_ExN_L5IT_4	DCTN4	0	51164	0.51774043	-0.017879478
FrC_ExN_L5IT_4	DCTN5	0	84516	0.501867414	-0.015265233
FrC_ExN_L5IT_4	DCTN6	0	10671	0.112978525	0.004683393
FrC_ExN_L5IT_4	DCUN1D1	0	54165	0.555088702	0.023194925
FrC_ExN_L5IT_4	DCUN1D2	0	55208	0.53968254	0.030132599
FrC_ExN_L5IT_4	DCUN1D3	0	123879	0.138655462	0.007899392
FrC_ExN_L5IT_4	DCUN1D4	0	23142	0.720354809	0.038612864
FrC_ExN_L5IT_4	DCUN1D5	0	84259	0.425303455	0.018606039
FrC_ExN_L5IT_4	DCX	0	1641	0.39869281	-0.00954606
FrC_ExN_L5IT_4	DDA1	0	79016	0.159663866	0.010726009
FrC_ExN_L5IT_4	DDAH1	0	23576	0.454248366	-0.078007013
FrC_ExN_L5IT_4	DDB1	0	1642	0.489262372	0.022416613
FrC_ExN_L5IT_4	DDB2	0	1643	0.14659197	0.019231875
FrC_ExN_L5IT_4	DDHD1	0	80821	0.808123249	0.032369372
FrC_ExN_L5IT_4	DDHD2	0	23259	0.464052288	0.040312106
FrC_ExN_L5IT_4	DDI2	0	84301	0.503734827	0.031954032
[truncated: 22,555 more rows]
