# Supplementary material for: Disturbances of paraventricular thalamic nucleus neurons in bipolar disorder revealed by single-nucleus analysis
Source: Nat Commun. 2026 Jan 7;17:1338. doi: 10.1038/s41467-025-68094-5 (PMC12873406; doi:10.1038/s41467-025-68094-5)
Supplement: Supplementary file 6 — Source Data [file 41467_2025_68094_MOESM6_ESM.zip › SourceData/Figure7b.txt]

Module	ALL	Excit All	Down.probable	Up.probable	Down.possible	Up.possible
Excit_DL_M1	673	500	5	0	8	4
Excit_DL_M2	3462	1838	8	0	27	0
Excit_DL_M3	136	115	0	8	0	22
Excit_DL_M4	68	33	0	0	0	0
Excit_DL_M5	216	201	0	0	0	0
Excit_DL_M6	160	147	0	0	0	0
Excit_DL_M7	263	171	1	1	2	2
Excit_DL_M8	105	96	0	0	0	0
Excit_DL_M9	181	112	0	0	0	1
Excit_DL_M10	88	55	0	0	0	0
Excit_DL_M11	314	268	0	0	3	1
Excit_DL_M12	59	46	0	1	0	1
Excit_DL_M13	299	214	2	1	4	3
Excit_DL_M14	410	244	0	3	0	4
Excit_DL_M15	33	14	0	1	0	1
Excit_DL_M16	245	148	0	0	0	1
Excit_DL_M17	224	161	0	0	2	1
Excit_DL_M18	50	39	0	0	1	0
Excit_DL_M19	107	101	0	5	0	14
Excit_DL_M20	52	44	0	0	0	0
Excit_DL_M21	198	133	0	1	0	3
Excit_DL_M22	350	319	0	0	0	4
Excit_DL_M23	326	154	0	1	1	1
Excit_DL_M24	130	59	1	0	1	0
Excit_DL_M25	50	34	0	0	0	0
Excit_DL_M26	78	68	0	0	0	1
Excit_DL_M27	2	1	0	0	0	0
Excit_DL_M28	86	78	0	0	0	1
Excit_DL_M29	146	92	0	0	1	0
grey	6121	4159	3	0	16	32
