# Supplementary material for: Disturbances of paraventricular thalamic nucleus neurons in bipolar disorder revealed by single-nucleus analysis
Source: Nat Commun. 2026 Jan 7;17:1338. doi: 10.1038/s41467-025-68094-5 (PMC12873406; doi:10.1038/s41467-025-68094-5)
Supplement: Supplementary file 6 — Source Data [file 41467_2025_68094_MOESM6_ESM.zip › SourceData/Figure7c.txt]

cluster	Gene1	Gene2	stringdb::coexpression	stringdb::databases	stringdb::experiments	stringdb::interspecies	stringdb::score	stringdb::textmining
FrC_ExN_L5IT_4	BDP1	ATRX	0.588	.	0.053	.	0.612	0.086
FrC_ExN_L5IT_4	DST	DYNC1H1	0.121	.	0.048	.	0.549	0.504
FrC_ExN_L5IT_4	RAB11A	BDP1	.	.		.	0.485	0.486
FrC_ExN_L5IT_4	RAB11A	AKAP9	0.08	0.5	0.135	.	0.626	0.172
FrC_ExN_L5IT_4	RAB11A	GOLGB1	0.102	.	0.164	.	0.607	0.519
FrC_ExN_L5IT_4	RAB11A	DYNC1H1	0.049	0.5	0.077	.	0.593	0.183
FrC_ExN_L5IT_4	DYNC1H1	GOLGB1	0.096	0.5	0.058	.	0.586	0.143
FrC_ExN_L5IT_4	AKAP9	SYNE1	0.093	.	0.053	.	0.656	0.632
FrC_ExN_L5IT_4	AKAP9	GOLGB1	0.384	.	.	.	0.515	0.245
FrC_ExN_L5IT_4	BPTF	PRRC2C	0.694	.	.	.	0.822	0.446
FrC_ExN_L5IT_4	BPTF	BAZ1B	0.456	0.72	.	.	0.882	0.292
FrC_ExN_L5IT_4	BPTF	ATRX	0.534	.	0.139	.	0.709	0.333
FrC_ExN_L5IT_4	ATXN1	SYNE1	0.085	.	.	.	0.5	0.476
FrC_ExN_L5IT_4	PPIG	ATRX	0.251	.	0.047	.	0.443	0.283
FrC_ExN_L5IT_4	PPIG	PNISR	0.389	.	0.095	.	0.446	0.079
FrC_ExN_L5IT_4	PPIG	OPRM1	.	.	0.046	.	0.436	0.434
FrC_ExN_L5IT_4	BAZ1B	ATRX	0.232	.	0.181	.	0.509	0.283
FrC_ExN_L5IT_4	PCLO	TTN	.	.	0.067	.	0.622	0.612
FrC_ExN_L5IT_4	PCLO	SYNE1	0.047	.	.	.	0.598	0.596
FrC_ExN_L5IT_4	PRRC2C	ATRX	0.459	.	0.045	.	0.46	.
FrC_ExN_L5IT_4	SYNE1	TTN	0.097	.	0.071	.	0.706	0.678
FrC_ExN_L6ITCar3	GRM1	GNAS	.	0.9	.	.	0.905	0.094
FrC_ExN_L6ITCar3	ANKRD12	AKAP9	0.432	.	.	.	0.432	0.042
FrC_ExN_L6ITCar3	CLSTN1	ATP1A3	0.08	.	0.095	.	0.486	0.433
FrC_ExN_L6ITCar3	CCDC88A	GNAS	.	.	.	.	0.423	0.424
FrC_ExN_L6ITCar3	ATP1B1	SV2B	0.108	.	.	.	0.477	0.438
FrC_ExN_L6ITCar3	ATP1B1	CLIP1	0.088	.	.	.	0.418	0.388
FrC_ExN_L6ITCar3	ATP1B1	ATP1A3	0.099	0.9	0.823	.	0.998	0.922
FrC_ExN_L6ITCar3	ITGA11	TNR	.	0.65	0.098	.	0.686	0.086
FrC_ExN_L6ITCar3	ROBO1	TENM2	0.092	.	.	.	0.455	0.425
FrC_ExN_L6ITCar3	KCNN2	KCNQ3	0.057	.	.	.	0.401	0.391
FrC_ExN_L6ITCar3	GNAS	RXFP1	.	0.9	.	.	0.913	0.166
