# Supplementary material for: Disturbances of paraventricular thalamic nucleus neurons in bipolar disorder revealed by single-nucleus analysis
Source: Nat Commun. 2026 Jan 7;17:1338. doi: 10.1038/s41467-025-68094-5 (PMC12873406; doi:10.1038/s41467-025-68094-5)
Supplement: Supplementary file 6 — Source Data [file 41467_2025_68094_MOESM6_ESM.zip › SourceData/Figure8a.txt]

Cluster	Dx	Direction	PVAL
FrC_ExN_L5IT_2: Down	BD	Down	0.075881019
FrC_ExN_L5IT_2: Up	BD	Up	0.453914079
FrC_ExN_L5IT_3: Up	BD	Up	0.661284601
FrC_ExN_L5IT_4: Down	BD	Down	0.543618782
FrC_ExN_L5IT_4: Up	BD	Up	0.319274794
FrC_ExN_L6ITCar3: Down	BD	Down	0.754536687
FrC_ExN_L6ITCar3: Up	BD	Up	2.343231221
Tha_ExN_CALB: Down	BD	Down	2.910730907
Tha_ExN_CALB: Up	BD	Up	1.037886486
Tha_ExN_PVALB_1: Up	BD	Up	0.380510139
Tha_Micro_1: Down	BD	Down	0.130645052
Tha_Oligo_2: Down	BD	Down	0.114678366
Tha_Oligo_3: Down	BD	Down	1.310424784
Tha_OPC: Down	BD	Down	0.788105577
FrC_ExN_L5IT_2: Down	MDD	Down	0.101916864
FrC_ExN_L5IT_2: Up	MDD	Up	0.358843298
FrC_ExN_L5IT_3: Up	MDD	Up	0.114870692
FrC_ExN_L5IT_4: Down	MDD	Down	1.403446886
FrC_ExN_L5IT_4: Up	MDD	Up	0.508568264
FrC_ExN_L6ITCar3: Down	MDD	Down	1.160735696
FrC_ExN_L6ITCar3: Up	MDD	Up	0.348024573
Tha_ExN_CALB: Down	MDD	Down	3.05683702
Tha_ExN_CALB: Up	MDD	Up	0.443311631
Tha_ExN_PVALB_1: Up	MDD	Up	0.025515941
Tha_Micro_1: Down	MDD	Down	0.000143341
Tha_Oligo_2: Down	MDD	Down	0.032002986
Tha_Oligo_3: Down	MDD	Down	0.174554408
Tha_OPC: Down	MDD	Down	0.000769382
FrC_ExN_L5IT_2: Down	SCZ	Down	0.230128096
FrC_ExN_L5IT_2: Up	SCZ	Up	0.510210211
FrC_ExN_L5IT_3: Up	SCZ	Up	0.659100016
FrC_ExN_L5IT_4: Down	SCZ	Down	0.096101892
FrC_ExN_L5IT_4: Up	SCZ	Up	0.473053652
FrC_ExN_L6ITCar3: Down	SCZ	Down	0.159254232
FrC_ExN_L6ITCar3: Up	SCZ	Up	1.355925938
Tha_ExN_CALB: Down	SCZ	Down	2.946691019
Tha_ExN_CALB: Up	SCZ	Up	1.006413887
Tha_ExN_PVALB_1: Up	SCZ	Up	0.235741651
Tha_Micro_1: Down	SCZ	Down	0.2098838
Tha_Oligo_2: Down	SCZ	Down	0.054122917
Tha_Oligo_3: Down	SCZ	Down	1.447696891
Tha_OPC: Down	SCZ	Down	0.385672378
FrC_ExN_L5IT_2: Down	ADHD	Down	0.342819807
FrC_ExN_L5IT_2: Up	ADHD	Up	0.42199149
FrC_ExN_L5IT_3: Up	ADHD	Up	1.173951126
FrC_ExN_L5IT_4: Down	ADHD	Down	0.302639865
FrC_ExN_L5IT_4: Up	ADHD	Up	0.620132711
FrC_ExN_L6ITCar3: Down	ADHD	Down	0.50962008
FrC_ExN_L6ITCar3: Up	ADHD	Up	0.043269848
Tha_ExN_CALB: Down	ADHD	Down	1.708919887
Tha_ExN_CALB: Up	ADHD	Up	0.61469766
Tha_ExN_PVALB_1: Up	ADHD	Up	0.333584989
Tha_Micro_1: Down	ADHD	Down	0.075617323
Tha_Oligo_2: Down	ADHD	Down	0.066882374
Tha_Oligo_3: Down	ADHD	Down	0.058752007
Tha_OPC: Down	ADHD	Down	0.732687442
FrC_ExN_L5IT_2: Down	ED	Down	0.084885215
FrC_ExN_L5IT_2: Up	ED	Up	0.490300273
FrC_ExN_L5IT_3: Up	ED	Up	1.141721531
FrC_ExN_L5IT_4: Down	ED	Down	0.68803434
FrC_ExN_L5IT_4: Up	ED	Up	0.589205901
FrC_ExN_L6ITCar3: Down	ED	Down	0.316898904
FrC_ExN_L6ITCar3: Up	ED	Up	0.226074661
Tha_ExN_CALB: Down	ED	Down	0.965090927
Tha_ExN_CALB: Up	ED	Up	0.633857323
Tha_ExN_PVALB_1: Up	ED	Up	0.932222641
Tha_Micro_1: Down	ED	Down	0.019646605
Tha_Oligo_2: Down	ED	Down	0.064689269
Tha_Oligo_3: Down	ED	Down	0.74833745
Tha_OPC: Down	ED	Down	0.022166692
FrC_ExN_L5IT_2: Down	ASD	Down	0.069545113
FrC_ExN_L5IT_2: Up	ASD	Up	0.159448543
FrC_ExN_L5IT_3: Up	ASD	Up	0.950471878
FrC_ExN_L5IT_4: Down	ASD	Down	0.189317286
FrC_ExN_L5IT_4: Up	ASD	Up	0.208309351
FrC_ExN_L6ITCar3: Down	ASD	Down	2.26902403
FrC_ExN_L6ITCar3: Up	ASD	Up	1.566630253
Tha_ExN_CALB: Down	ASD	Down	0.079991526
Tha_ExN_CALB: Up	ASD	Up	0.170966539
Tha_ExN_PVALB_1: Up	ASD	Up	0.710946442
Tha_Micro_1: Down	ASD	Down	0.460848597
Tha_Oligo_2: Down	ASD	Down	1.054920583
Tha_Oligo_3: Down	ASD	Down	0.479883447
Tha_OPC: Down	ASD	Down	3.224040218
FrC_ExN_L5IT_2: Down	OCD	Down	0.060286107
FrC_ExN_L5IT_2: Up	OCD	Up	0.893673088
FrC_ExN_L5IT_3: Up	OCD	Up	0.303294219
FrC_ExN_L5IT_4: Down	OCD	Down	1.368251926
FrC_ExN_L5IT_4: Up	OCD	Up	0.035570646
FrC_ExN_L6ITCar3: Down	OCD	Down	0.003260733
FrC_ExN_L6ITCar3: Up	OCD	Up	0.070019409
Tha_ExN_CALB: Down	OCD	Down	1.179962828
Tha_ExN_CALB: Up	OCD	Up	0.189055447
Tha_ExN_PVALB_1: Up	OCD	Up	0.468393368
Tha_Micro_1: Down	OCD	Down	0.021632288
Tha_Oligo_2: Down	OCD	Down	0.317079124
Tha_Oligo_3: Down	OCD	Down	0.712310216
Tha_OPC: Down	OCD	Down	0.513541183
FrC_ExN_L5IT_2: Down	PD	Down	0.073240954
FrC_ExN_L5IT_2: Up	PD	Up	1.17895836
FrC_ExN_L5IT_3: Up	PD	Up	0.846886668
FrC_ExN_L5IT_4: Down	PD	Down	1.080273566
FrC_ExN_L5IT_4: Up	PD	Up	1.338111627
FrC_ExN_L6ITCar3: Down	PD	Down	0.682940041
FrC_ExN_L6ITCar3: Up	PD	Up	0.410787874
Tha_ExN_CALB: Down	PD	Down	0.156076141
Tha_ExN_CALB: Up	PD	Up	1.199784849
Tha_ExN_PVALB_1: Up	PD	Up	0.632159729
Tha_Micro_1: Down	PD	Down	0.174801151
Tha_Oligo_2: Down	PD	Down	0.261274921
Tha_Oligo_3: Down	PD	Down	0.512578789
Tha_OPC: Down	PD	Down	0.410832609
FrC_ExN_L5IT_2: Down	PTSD	Down	0.464566624
FrC_ExN_L5IT_2: Up	PTSD	Up	0.903924634
FrC_ExN_L5IT_3: Up	PTSD	Up	0.633707818
FrC_ExN_L5IT_4: Down	PTSD	Down	1.234048464
FrC_ExN_L5IT_4: Up	PTSD	Up	0.070050027
FrC_ExN_L6ITCar3: Down	PTSD	Down	0.382737483
FrC_ExN_L6ITCar3: Up	PTSD	Up	0.326582784
Tha_ExN_CALB: Down	PTSD	Down	1.515472394
Tha_ExN_CALB: Up	PTSD	Up	0.16857178
Tha_ExN_PVALB_1: Up	PTSD	Up	0.133004187
Tha_Micro_1: Down	PTSD	Down	0.003059499
Tha_Oligo_2: Down	PTSD	Down	0.484947856
Tha_Oligo_3: Down	PTSD	Down	0.646333767
Tha_OPC: Down	PTSD	Down	0.315639452
FrC_ExN_L5IT_2: Down	SUD	Down	0.046984899
FrC_ExN_L5IT_2: Up	SUD	Up	0.237388948
FrC_ExN_L5IT_3: Up	SUD	Up	0.270827108
FrC_ExN_L5IT_4: Down	SUD	Down	2.392587872
FrC_ExN_L5IT_4: Up	SUD	Up	1.040371991
FrC_ExN_L6ITCar3: Down	SUD	Down	0.6833588
FrC_ExN_L6ITCar3: Up	SUD	Up	1.513952266
Tha_ExN_CALB: Down	SUD	Down	1.21779262
Tha_ExN_CALB: Up	SUD	Up	0.09016594
Tha_ExN_PVALB_1: Up	SUD	Up	0.117931056
Tha_Micro_1: Down	SUD	Down	0.149415024
Tha_Oligo_2: Down	SUD	Down	0.004685161
Tha_Oligo_3: Down	SUD	Down	0.432256287
Tha_OPC: Down	SUD	Down	0.190554766
