# Supplementary material for: Disturbances of paraventricular thalamic nucleus neurons in bipolar disorder revealed by single-nucleus analysis
Source: Nat Commun. 2026 Jan 7;17:1338. doi: 10.1038/s41467-025-68094-5 (PMC12873406; doi:10.1038/s41467-025-68094-5)
Supplement: Supplementary file 6 — Source Data [file 41467_2025_68094_MOESM6_ESM.zip › SourceData/Figure8b.txt]

Region	cluster	major	count	ER
Tha	Tha_Astro_1	Glia	52	0.323629866
Tha	Tha_Astro_2	Glia	24	0.255023589
Tha	Tha_Astro_3	Glia	46	0.290537493
Tha	Tha_ExN_CALB	Excit	83	0.649990998
Tha	Tha_ExN_PVALB_1	Excit	83	0.683537594
Tha	Tha_ExN_PVALB_2	Excit	85	0.627650581
Tha	Tha_InN_1	Inhib	78	0.614113882
Tha	Tha_InN_2	Inhib	77	0.609326552
Tha	Tha_Micro_1	Glia	38	0.312713649
Tha	Tha_Micro_2	Glia	19	0.212983355
Tha	Tha_Oligo_1	Glia	48	0.295671579
Tha	Tha_Oligo_2	Glia	54	0.361347138
Tha	Tha_Oligo_3	Glia	21	0.269825111
Tha	Tha_OPC	Glia	64	0.384611166
Tha	Tha_ExIn	Mixed	82	0.487461295
FrC	FrC_Astro	Glia	51	0.290087146
FrC	FrC_ExN_L2/3IT_1	Excit	84	0.629691702
FrC	FrC_ExN_L2/3IT_2	Excit	80	0.522042891
FrC	FrC_ExN_L5/6NP	Excit	81	0.521978373
FrC	FrC_ExN_L5IT_1	Excit	83	0.591941285
FrC	FrC_ExN_L5IT_2	Excit	81	0.555997123
FrC	FrC_ExN_L5IT_3	Excit	81	0.587584655
FrC	FrC_ExN_L5IT_4	Excit	78	0.538054538
FrC	FrC_ExN_L6CT/b	Excit	83	0.558686125
FrC	FrC_ExN_L6IT	Excit	84	0.62784328
FrC	FrC_ExN_L6ITCar3	Excit	84	0.598009107
FrC	FrC_InN_CGE_LAMP5	Inhib	79	0.533375506
FrC	FrC_InN_CGE_NDNF	Inhib	80	0.478502486
FrC	FrC_InN_CGE_VIP	Inhib	83	0.474891984
FrC	FrC_InN_MGE_LAMP5	Inhib	78	0.538029925
FrC	FrC_InN_MGE_PVALB	Inhib	78	0.494609311
FrC	FrC_InN_MGE_SST	Inhib	73	0.440400115
FrC	FrC_InN_MGE_TAC1	Inhib	80	0.564481636
FrC	FrC_Micro	Glia	31	0.290663335
FrC	FrC_Oligo	Glia	44	0.280825094
FrC	FrC_OPC	Glia	61	0.383815187
