# Supplementary material for: Disturbances of paraventricular thalamic nucleus neurons in bipolar disorder revealed by single-nucleus analysis
Source: Nat Commun. 2026 Jan 7;17:1338. doi: 10.1038/s41467-025-68094-5 (PMC12873406; doi:10.1038/s41467-025-68094-5)
Supplement: Supplementary file 6 — Source Data [file 41467_2025_68094_MOESM6_ESM.zip › SourceData/Figure8d.txt]

cluster	FrC	Tha_ExN_CALB	FC	PVAL
FrC_ExN_L5IT_4	Down	Down	13.17897727	1.543E-07
FrC_ExN_L5IT_4	Up	Down	0	0.4895821
FrC_ExN_L6ITCar3	Down	Down	13.18619792	1.14744E-06
FrC_ExN_L6ITCar3	Up	Down	1.276083669	0.180703
FrC_ExN_L5IT_4	Down	Up	1.790773982	0.09614681
FrC_ExN_L5IT_4	Up	Up	3.655394313	0.000892281
FrC_ExN_L6ITCar3	Down	Up	1.075053079	0.2358397
FrC_ExN_L6ITCar3	Up	Up	11.44411342	1.00E-32
