# Supplementary material for: Disturbances of paraventricular thalamic nucleus neurons in bipolar disorder revealed by single-nucleus analysis
Source: Nat Commun. 2026 Jan 7;17:1338. doi: 10.1038/s41467-025-68094-5 (PMC12873406; doi:10.1038/s41467-025-68094-5)
Supplement: Supplementary file 6 — Source Data [file 41467_2025_68094_MOESM6_ESM.zip › SourceData/Figure8e.txt]

celltype	Disease	MP1	MP2	MP3	MP4	MP5	MP6	MP7	MP8	MP9	MP10	MP11	MP12	MP13	MP14	MP15	MP16	MP17	MP18	MP19	MP20
FrC_InN_CGE_NDNF	Case	0	0	0.0583377410203395	0.043168014601756	0	0.0131664407545464	0.0234546940828775	0	0.0350728566587597	0.0109334146255672	0.0910206849779587	0.355700280112045	0	0	0	0	0	0.068363939899833	0	0.0185001487947625
FrC_OPC	Case	0.163596533307749	0.0229181299050295	0.0180434678078569	0.0214463291059571	0	0	0.00943847072879334	0	0	0	0.0615598507968803	0	0	0	0	0	0	0	0	0
FrC_ExN_L5IT_4	Case	0	0	0.0355940760686637	0.0141297164615917	0	0.0846605670394217	0.116789285040558	0.131453234998324	0.0317124138710042	0.0361945854682315	0.040637504238725	0.03390756302521	0.135853055457436	0	0	0	0	0	0	0.0720761829183613
FrC_InN_CGE_LAMP5	Case	0	0	0.0264461220368323	0.0374169997167763	0	0	0.0289630887253978	0	0.0435375014119508	0.0270023097937601	0.158182434723635	0.123991596638655	0	0	0	0	0.0206279751887292	0	0	0.0456899117151076
FrC_Vascular	Case	0	0	0.0707794393422129	0.0424048840356233	0	0.0538659211566701	0.0150411871973841	0	0.0586594939568508	0.0342599866336808	0	0.0753781512605042	0.0422465559872837	0	0	0.412540573960534	0.0359907678992162	0	0.0865887793598636	0
FrC_ExN_L5IT_1	Case	0	0	0.0503798624801655	0.0670374799383202	0	0.216861515870326	0.230736339055524	0.210652028159571	0.120834745284084	0.115636248519739	0.0984740590030518	0.0207843137254902	0.0507064641469446	0	0	0	0.170168774342453	0.156928213689483	0	0.289395893264557
FrC_Micro	Case	0	0	0.0209525412319085	0.0585092991786512	0	0.0454083361572348	0.0405835376972898	0.0569477036540396	0.0419631763244098	0.0435519234602352	0	0	0	0.398644086355092	0	0	0.0862985045920085	0	0	0
FrC_ExN_L2/3IT_1	Case	0	0	0	0	0	0.0314865017508189	0.0660064138841728	0.262215051961113	0.00877527391844568	0.00269671352694956	0.00311970159376063	0	0.0221476510067115	0	0	0	0.0244867048131943	0.104674457429048	0	0.0123301259795655
FrC_ExN_L6CT/b	Case	0	0	0	0	0	0.0618222636394442	0.172118468213545	0.0744426751592356	0.0214545916638428	0.0283858410814993	0.0150016954899966	0	0.0407629812787001	0	0	0	0.0684113093234601	0	0.0421382499695753	0.0465529213371689
FrC_OPC	Case	0.163164795804151	0.00619904113353897	0.00976102322450356	0.0707823268401674	0	0.00286626002485035	0.0214173426397535	0	0.0114650400994013	0.0199029183130298	0.0417700915564598	0.0397478991596638	0	0	0.10546265328874	0	0.00976102322450356	0	0	0.0161095129451443
FrC_ExN_L5IT_1	Case	0	0	0.0465451747848248	0.0242706989331907	0	0.139691347565797	0.228566937055901	0.195797016426416	0.0444552694002033	0.0669195324133242	0.0552661919294676	0.0259383753501401	0.0477746379371247	0	0	0	0.0903375486849065	0.168030050083472	0	0.133290348179744
FrC_ExN_L2/3IT_1	Case	0	0	0.0207602057989134	0.00451584479340406	0	0.0354187845927934	0.0657045840407471	0.183330539725109	0.0174517112843104	0.0144215549484693	0.00720244150559513	0	0.0199222889438361	0	0	0	0.0536856277347695	0	0	0.054230731078266
FrC_ExN_L2/3IT_1	Case	0	0	0.0541183824590085	0.0298092960317211	0	0.0777349486049926	0.163377978997673	0.355095541401274	0.107470631424376	0.101513677027518	0.0770159376059681	0	0.0149593783115507	0	0	0	0.095013703899601	0.173956594323873	0	0.269278841384783
FrC_InN_CGE_LAMP5	Case	0	0	0.01920950137039	0.0217610221229191	0	0.0113238450242855	0.0195686348487707	0.000125712370097175	0.0391886930983847	0.029493838595833	0.177619532044761	0.0777450980392157	0	0	0	0	0.00917199596095586	0	0	0.0392718976292035
FrC_ExN_L6IT	Case	0	0	0	0.0112817446580861	0	0.155498136225009	0.193661573288059	0.380154207173986	0.0574593358183667	0.043118104327639	0.0177076975245846	0	0.0660014129282939	0	0	0	0.0981030917920854	0.237813021702838	0	0.124809046721555
FrC_InN_CGE_VIP	Case	0	0	0	0.0348758536048085	0	0	0	0	0	0	0	0.0937254901960785	0	0	0	0	0	0	0	0
FrC_OPC	Case	0.256276184080079	0	0.0577847766504784	0.0640557636026057	0.0122163290148682	0.00793516322150678	0.026957177890964	0	0	0	0.0628416412343167	0.0376330532212885	0	0	0.0998513563730955	0	0.0135115641679089	0	0	0.0111496875309989
FrC_InN_CGE_LAMP5	Case	0	0	0	0.0224769487365075	0	0	0	0	0.0021461651417598	0.00962609480706778	0.194581213970838	0.0919047619047619	0	0	0	0	0	0.0253756260434057	0	0
FrC_ExN_L5IT_2	Case	0	0	0.061799778814252	0.0539305157818548	0	0.233091889754885	0.1799471797774	0.258674153536708	0.113111374675251	0.119054039794112	0.0551848084096304	0	0.0584245849523136	0	0	0	0.122794153002837	0.0722871452420701	0	0.298561650629898
FrC_ExN_L5IT_1	Case	0	0	0	0	0	0.064173161640122	0.104062126642772	0.117666778410996	0	0.00633141436762064	0	0	0.0287530907806429	0	0	0	0.0129826417271722	0.0901502504173622	0	0
FrC_Oligo	Case	0.0877546451757332	0.538690567074847	0.0274558830600568	0.0183387355634579	0	0.000331808426522029	0.00118216688675088	0	0.0369507511577997	0.0446833706574119	0	0	0	0	0	0	0.0523032168101168	0	0	0.000466223588929671
FrC_InN_CGE_NDNF	Case	0	0	0	0.0636623973314032	0.0086622902356317	0.00562662374336387	0.0136578004150161	0.0166987931612471	0.00773749011634473	0.00777356986246758	0.0221634452356732	0.146106442577031	0	0	0	0	0.00958070875607053	0.0914858096828046	0	0.0131534569983136
FrC_ExN_L2/3IT_1	Case	0	0	0.0200629898543059	0.00849671145797271	0	0.105260928498814	0.11402879959756	0.422204994971505	0.044935332655597	0.0298045468935033	0.022970498474059	0.00168067226890756	0.057859413634758	0	0	0	0.06326633649084	0.185642737896494	0	0.0805773236782066
FrC_InN_MGE_TAC1	Case	0	0	0	0	0	0.0116203546820287	0.0226183738917185	0	0.0515644414322829	0.075420042443926	0.0310749406578501	0.016358543417367	0	0	0	0	0	0	0	0.0308897926792977
FrC_ExN_L2/3IT_1	Case	0	0	0.0357623695725345	0.0220521131636089	0	0.190846323280244	0.173313211343772	0.254337076768354	0.0325525245679431	0.0493264078603337	0.0478128179043744	0.0230672268907564	0.059554927587425	0	0	0	0.0976823580324085	0.169699499165275	0	0.120384882452138
FrC_ExN_L6CT/b	Case	0	0	0.0467014473241333	0.0170406268684898	0	0.0743956850785045	0.234458907124442	0.041610794502179	0.0738944425618434	0.0831643002028397	0.05421498813157	0.00719887955182075	0.0958141999293536	0	0	0	0.105556089820647	0	0.0793476938055251	0.156770161690309
FrC_Oligo	Case	0.0865233937765838	0.617568021498152	0.0340313506755782	0.0371495106523586	0	0	0	0	0.0194213825821755	0.045803093013167	0.0180400135639199	0	0	0	0	0	0.0457397701591575	0	0	0
FrC_InN_CGE_NDNF	Case	0	0	0.00831850747703999	0.0849120433017592	0	0.0236713543431605	0.0508834811041942	0.055753436138116	0.0876397831243646	0.0864589806422869	0.100813835198372	0.220658263305322	0	0	0	0	0.0403062941770448	0	0	0.204900307509176
FrC_OPC	Case	0.279078320381208	0.0216813753931658	0.0610184161177093	0.059272429744784	0	0	0	0	0	0	0	0	0	0	0	0	0	0	0	0
FrC_ExN_L5IT_4	Case	0	0	0	0.000778865216980784	0	0.0826061786964871	0.0861724202980569	0.185027656721421	0.012178075228736	0.0101126757260608	0.0188606307222787	0	0.0463970328505828	0	0	0	0.0126941385776794	0	0	0.0285685943854777
FrC_ExN_L5IT_3	Case	0	0	0.0530966004712218	0.0347499763980237	0	0.188502485033322	0.245104697226938	0.22875460945357	0.0969162995594713	0.116433537736402	0.0972600881654798	0.0240336134453781	0.0303073119039209	0	0	0	0.0752512381593499	0.236060100166945	0	0.231058426743379
FrC_OPC	Case	0.26187278134894	0	0.0965764292926864	0.0704597664977814	0	0	0.0162925234232535	0	0	0.00682972012803529	0.0789759240420481	0.0337394957983194	0	0	0.089520624303233	0	0	0	0	0
FrC_InN_CGE_NDNF	Case	0	0	0.0065394047218349	0.0532853950970827	0	0.0113167852705298	0.0387914230019493	0	0.0345574946345871	0.0346234567177479	0.0602712783994575	0.229719887955182	0	0	0	0	0.0121531951723807	0	0	0.0154250570379922
FrC_Micro	Case	0	0	0	0.0567234163073922	0.0154334405703852	0.0559838472834068	0.0531534930516255	0.0297519275896748	0.0826767762340449	0.0414707641079154	0	0.0358263305322128	0	0.292890121721992	0	0	0.0614992547001971	0	0	0
FrC_ExN_L5IT_2	Case	0	0	0.022515266624994	0	0	0.172533322037727	0.107419983650883	0.196425578276902	0.0333149779735683	0.0247980396065143	0.0159850796880299	0	0.0416283998587071	0	0	0	0.047843438957542	0.0404006677796327	0	0.05641305426049
FrC_InN_CGE_VIP	Case	0.00639611116441208	0	0	0.0915914025867766	0	0	0.0140225114758221	0	0.00943889077148985	0.0101830247745899	0.00542556798914884	0.0762605042016806	0	0	0	0	0	0	0.0602713885846416	0.00396786033131635
FrC_OPC	Case	0.227317790783204	0	0.0359667259700919	0.0441514302797621	0.0162594556995044	0	0.0352889391938628	0	0.0211227832373206	0.00877018138329677	0.0304374364191251	0.0366946778711484	0	0	0.0973615756224452	0.077077644391777	0.0179833629850459	0	0	0.0148397976391231
FrC_Micro	Case	0	0	0.0250396691830552	0.0715847940334204	0	0.0201202982039986	0.0854618625416588	0	0.0998249181068565	0.0610571117025642	0	0.0291736694677871	0.036789120452137	0.313091957588919	0.0774061687105165	0	0.0935591671875752	0	0	0.0206626326753299
FrC_ExN_L2/3IT_2	Case	0	0	0	0	0	0.0345151361120524	0.108916556624536	0.18312101910828	0.0487405399299673	0.0477494166891392	0.0410647677178705	0.0173809523809524	0.0644295302013422	0	0	0	0.0612107515507044	0.224123539232053	0	0.080795555996429
FrC_ExN_L2/3IT_2	Case	0	0	0.022455161802183	0.0431365453000598	0	0.103135942618321	0.140181097906055	0.381306570566544	0.0675618434429007	0.0796878847213591	0.0620956256358087	0.0290476190476191	0.0542741080890145	0	0	0	0.114884358320912	0.184056761268781	0	0.268802698145025
FrC_InN_MGE_SST	Case	0.0236336307525025	0	0.0501154012597971	0.0116279069767442	0	0	0.00220713073005097	0	0	0.0107223674799798	0.0277043065445914	0.052296918767507	0	0	0.0810107766629505	0	0	0	0	0
FrC_InN_CGE_NDNF	Case	0	0.00206125751977282	0.0525436361013608	0.0693190043112943	0	0.019442561843443	0.0276740237691002	0	0.035199932226364	0.0518648360280927	0.0683553747032892	0.248291316526611	0	0	0	0	0.00162283021589649	0.0112687813021702	0	0.0559765896240453
FrC_InN_MGE_TAC1	Case	0.0618184144040423	0	0.00232004616050396	0.00151839380684138	0	0	0.013651512293278	0	0.0386380323054332	0.0761000832463741	0.0173414716853171	0	0	0	0.0735042735042735	0	0	0.016110183639399	0	0.0583473861720067
FrC_Astro	Case	0	0	0	0	0.115696461177289	0.0210663052072744	0	0.0625209520616828	0.0167174968937084	0	0	0	0	0	0	0	0.0358705582535943	0	0	0
FrC_InN_MGE_SST	Case	0	0	0.315874885800837	0.032869685621676	0	0.0332867389585452	0.0217946299440357	0	0.0294038743928612	0.033398210789199	0.0506002034587996	0.0446498599439776	0	0	0.0785209959123002	0	0	0	0	0.0343815097708561
FrC_Micro	Case	0	0	0	0.0659360543789533	0.00272802365011737	0.025295097706992	0.0879330943847073	0.057995306738183	0.0627470913814526	0.0165906506114505	0.00170227195659545	0	0	0.504662664014453	0	0	0.0671971919026783	0.0209515859766277	0.0631921625897529	0
FrC_Micro	Case	0	0.0358811494182674	0	0.0229568555873745	0	0.0497712639783124	0.0666100735710243	0	0.078793911668361	0.0449940789550821	0	0	0	0.300335784805738	0.0873281308063917	0	0.0282492667211617	0	0	0
FrC_InN_MGE_SST	Case	0.0220985640730436	0	0.193152858585373	0.0330506341064292	0	0	0.0143683581714142	0	0.0140347904665086	0.0116779420558337	0.043560528992879	0.0393697478991597	7.0646414694453e-05	0	0.101895206243032	0	0	0	0	0.000198393016565768
FrC_ExN_L5IT_3	Case	0	0	0.0343559167187575	0.0107388992038266	0	0.0823943860838134	0.0957995346789914	0.141761649346296	0.0332302609284988	0.0305959736894559	0.0191183452017634	0	0.0302190038855528	0	0	0	0.0618839255661874	0.0519198664440734	0	0.0750421585160203
FrC_InN_CGE_VIP	Case	0	0	0.0111434341491561	0.107672215753532	0	0	0.053084323712507	0	0.0293615158703264	0.0235786560986763	0.0621837911156324	0.141344537815126	0	0	0	0	0.0239337404433332	0	0	0.0596468604305128
FrC_Vascular	Case	0	0	0.0348367553012454	0.0235862416212984	0	0.0471238563198916	0.072363704961328	0	0.068656105275048	0.0674588751187141	0.0130077992539844	0.0813025210084034	0.0511833274461321	0.0175009580816468	0	0.302076356329538	0.0820671250661154	0.160100166944908	0.0905744188876719	0
FrC_InN_MGE_SST	Case	0	0	0.0688801269413858	0.0237907920823237	0	0.00187789449903986	0.0203420738225492	0	0.00187789449903986	0.00311880781812424	0.0606239403187521	0.00186274509803919	0	0	0.348011891490152	0	0.00159878828677218	0	0.0879578921747597	0.00659656780081341
FrC_Micro	Case	0	0.0115583106849483	0	0.0474950435849828	0	0.0350799164125155	0.0635603345280764	0.0478964130070398	0.0676536202417259	0.0631734455791485	0.0234316717531367	0.032016806722689	0	0.504315929704181	0.028130806391676	0	0.0597321729095542	0	0	0
FrC_ExN_L2/3IT_2	Case	0	0	0	0.00981842212921291	0.0287583688374924	0.0303075228736022	0.0654530591712256	0.169376466644318	0	0	0	0	0	0	0	0	0.0211328557003414	0.146744574290484	0	0
FrC_InN_CGE_NDNF	Case	0	0	0.0358465163244699	0.0322088302860559	0	0	0.0139847827453939	0	0.0340350728566587	0.0347817420769384	0.0150830790098339	0.287535014005602	0	0	0	0	0	0	0	0.0220613034421189
FrC_OPC	Case	0.341520355623781	0	0.0729552339279704	0.0679894263146301	0	0	0.0183801798402817	0	0.0250338868180278	0.00365228810280338	0.0588877585622245	0.0414005602240897	0	0	0.109847640282423	0	0	0	0	0.00617994246602516
FrC_InN_CGE_VIP	Case	0	0	0.0185844112131558	0.0938099883563583	0	0	0.0231402879959756	0	0.00632553936518698	0.0207529693160901	0	0.122436974789916	0	0	0	0	0.00538539212386402	0	0	0
FrC_ExN_L6IT	Case	0	0	0	0	0	0.0614763357054106	0.0538263220775954	0.148403452899765	0	0.00259118995415586	0	0	0.0266513599434829	0	0	0	0.036279271048709	0.125959933222037	0	0
FrC_OPC	Case	0.218523137932137	0	0.0601889695629177	0.0625688390974605	0	0	0.0600012576243476	0	0.0147619451033548	0.0122876338097527	0.0366225839267549	0.0411904761904762	0	4.56229355622062e-05	0.109290226681531	0	0	0	0	0.0206923916278147
FrC_InN_CGE_VIP	Case	0	0	0.00825840265422895	0.11882021587941	0.0151182505869055	0.0146701683045295	0.00066025278249382	0.0291443178008716	0.0283802100982717	0.0202077641899894	0.0269243811461513	0.101610644257703	0	0	0	0	0.0334423234120306	0	0	0
FrC_ExN_L5IT_1	Case	0	0	0.0294754051065057	0.0373068571608396	0	0.173655822884898	0.267528139344778	0.223244217230976	0.0708516886930984	0.0879011361371338	0.0972465242455069	0.0156302521008403	0.0365771812080536	0	0	0	0.131845939318171	0.0931552587646077	0	0.23116754290249
FrC_ExN_L5IT_3	Case	0	0	0.0319156609126316	0.0349309248827768	0	0.210147690048571	0.163245928441175	0.228712705330204	0.0578193832599119	0.0512785939570167	0.0546422516107155	0	0.037795831861533	0	0	0	0.0656585084387171	0.178631051752921	0	0.125840690407698
FrC_InN_CGE_VIP	Case	0	0	0	0.13246215816471	0	0.00872585564215522	0.0099603848330504	0.0258967482400269	0.044497627922738	0.0165320264043429	0.0214852492370295	0.139145658263305	0	0	0	0	0	0	0.0232140683947912	0.0279734153357801
FrC_ExN_L2/3IT_1	Case	0	0	0.0260494302062797	0.00592409604430877	0	0.132116231785835	0.193139659183802	0.323751257123701	0.0645543883429346	0.0604650072107775	0.0408545269582909	0.010546218487395	0.0840339102790534	0	0	0	0.11367024090013	0.203255425709516	0	0.13267532982839
FrC_InN_CGE_NDNF	Case	0	0	0.0406308602202241	0.0265915599332851	0	0.00567604201965433	0.0217191724831792	0	0.0212710380661922	0.0117834656286274	0.0234248897931503	0.208095238095238	0	0	0	0	0	0	0	0.0159507985318916
FrC_ExN_L6IT	Case	0	0	0	0	0	0.0196190556873376	0.0497641954348236	0.0885015085484412	0	0	0.000739233638521575	0.0134873949579832	0	0	0	0	0.014990142809059	0.104090150250417	0	0
FrC_OPC	Case	0.123141130192843	0	0	0.0201954243635334	0	0	0	0	0	0	0.0348185825703629	0	0	0	0	0	0	0	0	0
FrC_ExN_L2/3IT_1	Case	0	0	0	0	0	0.0786527165932452	0.115915236118971	0.232588836741535	0	0.000668315961026678	0	0	0.0460967855881314	0	0	0	0.0170817906428812	0.118614357262103	0	0
FrC_InN_MGE_SST	Case	0	0	0.165901331922873	0.0207225351669447	0	0.0298556986332317	0.0489970445827831	0.0407308079114985	0.0274553823562634	0.045679982178241	0.0599660902000678	0.0511064425770308	0	0	0.165254552211074	0	0.00206760590469779	0.105175292153589	0	0.042803293324075
FrC_OPC	Case	0.104096709200806	0.0360032980120316	0.0166370149540799	0.0163325675803254	0	0	0.0344589071244419	0	0.00977069919801199	0.0121703853955375	0.0413699559172601	0	0	0	0	0	0.00831850747703999	0	0	0.027457593492709
FrC_InN_MGE_SST	Case	0.0356583197415971	0	0.211653123046593	0.0334440003776316	0	0.0119027448322603	0.0542287618688297	0	0.0314088444595052	0.0640117717407872	0.0657917938284164	0.0463165266106442	0	0	0.168078781122259	0	0.0405346925037265	0	0	0.074863604801111
FrC_InN_CGE_NDNF	Case	0	0	0.0358224743953455	0.0234446297636656	0	0	0.0113249072502044	0	0.00302157460747765	0.0080491036358733	0.00931163106137678	0.125126050420168	0	0	0	0	0.00514497283262005	0	0	0.0178652911417518
FrC_Astro	Case	0	0	0.00783766889455206	0.00512949617647984	0.450656464655247	0.0302228058285327	0.0457586618876942	0.0760350318471338	0.0913108550773749	0.0173175907795847	0.00442183791115636	0	0.0406570116566585	0	0	0	0.0357864115016588	0	0	0.00646761234004567
FrC_ExN_L2/3IT_2	Case	0	0	0	0.0131699027598577	0	0.0768665988930306	0.192014085392693	0.415584143479718	0.0761818027787191	0.0586124822661773	0.0437097321125806	0	0.0673260332038149	0	0	0	0.112708563735154	0.208180300500835	0	0.202093046324769
FrC_Micro	Case	0	0.0284758909213058	0	0.0229725902382226	0	0.0394993222636394	0.0591963780418789	0	0.0675618434429007	0.0324074616890807	0	0.0261204481792717	0	0.337199116739967	0.0693050910442214	0	0.0356541808914748	0	0	0
FrC_Astro	Case	0	0	0.0301846420156754	0.0166393932718633	0.409583949221807	0.0228453631537332	0.0454379676790543	0.0636104592691921	0.0694820964644753	0.0389323359401564	0.000678195998643605	0	0.079936418226775	0	0	0	0.0352935519546088	0	0	0.00099196508282906
FrC_Micro	Case	0	0	0	0.0285741259401454	0	0.0450482887156896	0.0525812739734641	0.0380489440160912	0.0256410256410257	0.0480542625660988	0.0186436080027128	0.0254341736694678	0	0.220185411610125	0	0	0.0573640428908015	0	0	0
FrC_InN_CGE_LAMP5	Case	0	0	0.0265422897533298	0.022555621990748	0	0.0155879362927821	0.0223731371439351	0	0.0502372077261946	0.0287727608484095	0.153136656493727	0.109985994397759	0	0	0	0	0.0162283021589652	0.112687813021703	0	0.0352941176470588
FrC_Micro	Case	0	0	0.0249435014665577	0.0681782421248073	0	0	0.0795950449600704	0.0594200469326182	0.0704563424827742	0.048658091899307	0.0140725669718549	0	0	0.288656313301823	0	0	0	0	0	0
FrC_InN_CGE_NDNF	Case	0	0	0.0359667259700919	0.0383846807439343	0	0	0.0208828522920204	0	0.031514740765842	0.0147322632461396	0.0868294337063411	0.125266106442577	0	0	0	0	0.00457998749819688	0.0318030050083472	0	0.0249280825314949
FrC_InN_CGE_VIP	Case	0	0	0	0.0944944456682506	0	0.017564667344403	0.00983462239828958	0.0229006034193765	0.0595843216988592	0.0358838771705613	0.027480501865039	0.038515406162465	0	0	0	0.0359369364727704	0.0389839880752032	0.11644407345576	0	0.0401944251562345
FrC_ExN_L2/3IT_2	Case	0	0	0.0460643362023369	0.0286213298926897	0	0.11274426747995	0.150921209834622	0.401588166275561	0.0753981701118265	0.0575806962210836	0.0441437775517124	0.0176470588235295	0.0338396326386435	0	0	0	0.114800211568976	0.204090150250417	0	0.191538537843468
FrC_Astro	Case	0	0	0	0	0.261846795930789	0.0183977182875862	0.0437024460793561	0.0546010727455581	0.0495453518581271	0.00790254311810434	0.0182841641234317	0	0	0.0122999434275599	0	0	0.0313266336490841	0	0	0
FrC_InN_CGE_VIP	Case	0	0	0	0.0236413128992667	0	0.0126157799615949	0.0271143809344149	0	0.0240243420309499	0.00766218386896322	0.0405832485588336	0.137927170868347	0	0	0	0	0	0	0	0
FrC_ExN_L5IT_1	Case	0	0	0.0385392123864019	0.0276143122384114	0	0.126821416468994	0.207948185876879	0.187437143814951	0.0454648141872811	0.0355497191900479	0.0399457443201086	0	0.0427940657011656	0	0	0	0.10485887387604	0.219282136894825	0	0.114601726019244
FrC_InN_CGE_LAMP5	Case	0	0	0.056594701158821	0.0445605312018126	0	0.0136959222862306	0.0453687983399359	0	0.0562732971873942	0.0528614475489219	0.270851135978298	0.079327731092437	0	0	0	0	0.0472063278357455	0.0275459098497496	0	0.0826207717488344
FrC_ExN_L2/3IT_2	Case	0	0	0.0133552916286003	0.00141611857632884	0	0.115469332429685	0.149286298182733	0.393123533355682	0.0637848751835536	0.0593218351721793	0.0339437097321126	0	0.0383610031790886	0	0	0	0.0849641775256047	0.231636060100167	0	0.159339351254836
FrC_InN_MGE_TAC1	Case	0	0	0	0	0	0.00227324070936408	0.0114192290762749	0.00674656386188399	0.0691714672992206	0.120138587625602	0.0214988131570024	0.00450980392156863	0	0	0.0740245261984392	0	0	0	0	0.031445293125682
FrC_Micro	Case	0	0	0	0.0817965824338358	0	0.0514656048797018	0.093347167201157	0.0374203821656051	0.0840181294476449	0.0519351850766219	0	0.0250140056022409	0	0.446648539153603	0.0663693794128577	0	0.0574842525364235	0	0	0
FrC_Micro	Case	0	0.03963721867652	0	0	0	0.0391886930983847	0.0326479280638873	0	0.0183271207500283	0.0152188441651326	0.0176059681247881	0	0	0.148977133784696	0	0	0.0312064240034621	0	0	0
FrC_InN_CGE_VIP	Case	0	0	0	0.0801287094439375	0	0	0.0116204489718921	0	0.00575369931096803	0.0156116263527536	0.010077992539844	0.115812324929972	0	0	0	0	0	0	0	0
FrC_NeuCyto	Case	0	0	0	0.0187635711363565	0	0.175590195413984	0.196095076400679	0.293768856855515	0.0740568168982266	0.0160630327474821	0.0322007460155985	0	0.0503532320734723	0	0.0328502415458937	0	0.0435639755734	0.750333889816361	0	0
FrC_ExN_L2/3IT_2	Case	0	0	0.00718853680819354	0.0174339931396922	0.0175854273541431	0.034628092172145	0.115978117336352	0.135287462286289	0.0792527956624873	0.0817338695494143	0.0491420820617159	0	0.0325326739667962	0	0	0	0.0402221474251094	0.229382303839733	0	0.129153853784347
FrC_ExN_L2/3IT_1	Case	0	0	0.0195941722363803	0.00500361896969503	0	0.109539139274822	0.123920015091492	0.294062185719075	0.0775160962385631	0.0515130907854471	0.0421159715157681	0	0.0684033910279054	0	0	0	0.081802663845747	0.0265442404006678	0	0.135661144727706
FrC_ExN_L5IT_4	Case	0	0	0.0123455306053758	0.0165685873430469	0	0.0930687337625664	0.122385713387411	0.122171471672813	0.0657404269739071	0.0444312865668491	0.032363513055273	0	0.144118685976687	0	0	0	0.0213973169207097	0	0	0.0923717885130444
FrC_ExN_L2/3IT_2	Case	0	0	0.0238135307977112	0.00953519841394723	0.0193570124337015	0.0978764260702587	0.184820474124379	0.174132584646329	0.0902236529989834	0.064480765397648	0.0491624279416751	0	0.0400918403391027	0	0	0	0.101012165216137	0.231218697829716	0	0.211546473564131
FrC_InN_CGE_NDNF	Case	0	0	0.0127061595422416	0.0664788998332126	0	0.0150160962385631	0.0444758850531346	0	0.0342398057155766	0.0415411131564446	0.0787792472024416	0.301806722689076	0	0	0.05867707172055	0	0.0127061595422416	0	0.0794389679931848	0.0649836325761333
FrC_Micro	Case	0	0.00303844626988736	0	0.0187871731126287	0	0.0487758386987461	0.0631830472237942	0.00416946027489107	0.0263046424940698	0.0209229795167021	0.00269922007460155	0	0	0.23580670474661	0	0	0.0354137616002308	0.0166110183639399	0	0
FrC_InN_MGE_LAMP5	Case	0	0	0.0121411742078185	0	0	0	0.00635100295541724	0	0.0213910538800407	0.011842089835735	0.0972668701254663	0	0	0	0	0	0	0	0	0.0200376946731475
FrC_OPC	Case	0.177492084812434	0	0.0447660720296197	0.0363391761336815	0	0	0.0234169653524492	0	0.0131452614932791	0.0109158273634349	0.0500237368599525	0	0	0	0	0	0	0	0	0
FrC_InN_CGE_VIP	Case	0	0	0.0174303986151849	0.083920760298329	0	0.0454789336947927	0.00911777652015344	0.0431193429433456	0.0164209872359652	0.00850051003060182	0.0196676839606647	0.15593837535014	0	0	0	0	0.0600086550944848	0	0	0.0639023906358496
FrC_ExN_L2/3IT_1	Case	0	0	0	0	0	0.0704775217440415	0.0835502735332956	0.288342272879651	0	0	0	0	0.0420346167432003	0	0	0	0.0420132711448766	0.191569282136895	0	0.00142842971927393
FrC_InN_CGE_NDNF	Case	0	0	0.0359426840409675	0.0235233030179061	0	0	0.027303024586556	0	0.03104879701796	0.0195687603325165	0.0290606985418786	0.309859943977591	0	0	0	0	0	0	0	0.024283305227656
FrC_ExN_L5IT_4	Case	0	0	0	0	0	0.0823237885462555	0.0630258441803433	0.144946362722092	0	0	0	0	0.1827975980219	0	0	0	0	0	0	0
FrC_ExN_L5IT_3	Case	0	0	0.0494782901380006	0.0495641501715077	0	0.247634982491811	0.155454945607747	0.17589255782769	0.103241838924658	0.117998804066175	0.10942014242116	0.0330812324929972	0.0442069939950548	0	0	0	0.156813482713853	0	0	0.272135700823331
FrC_InN_CGE_LAMP5	Case	0	0	0.00729672548925331	0.0230040595399188	0	0.00428527052976391	0.00381688989498841	0	0.0237772506494973	0.0153947167864554	0.158046795523906	0.0757843137254902	0	0	0	0	0	0	0	0.0060212280527725
FrC_Astro	Case	0	0.0146272941032767	0.0230321681011685	0.0150737955124776	0.388520563429267	0.0208898113633796	0.0308243727598566	0.0619971505196111	0.0659098610640461	0.0311529036569781	0.00649711766700578	0	0.0486047333097845	0.00874135445371094	0	0.0246792725024473	0.0355700341395394	0	0	0.00950302549350268
FrC_InN_MGE_SST	Case	0	0	0.0227917488099245	0	0	0	0.00992265610262211	0	0	0.00925089988157912	0.0544862665310275	0	0	0	0.231326644370123	0	0	0	0	0.0156532090070429
FrC_ExN_L5IT_4	Case	0	0	0.0137760253882772	0.00901595493595997	0	0.103213599909635	0.138344966358549	0.111339255782769	0.0470250197673105	0.0402396557586558	0.031088504577823	0	0.149752737548569	0	0	0	0.0540462566716353	0	0	0.0888106338656879
FrC_InN_MGE_PVALB	Case	0	0	0	0.00839443622746017	0	0.0274765616175308	0.0134188517889706	0.0368337244384848	0.13076781881848	0.05307835711522	0.00723635130552724	0.0298739495798319	0	0	0	0	0	0.0890651085141904	0	0.0105842674337864
FrC_Oligo	Case	0.089273721577281	0.670336214004336	0.029186901957013	0.0497923026088051	0	0.00675618434429004	0.0120354650066026	0	0.0588571670620128	0.0462955363528709	0.0121871820956256	0	0	0	0	0	0.0433836611049671	0	0	0.027318718381113
FrC_ExN_L2/3IT_1	Case	0	0	0.0464009232100784	0.0368348176353966	0	0.100650909296284	0.233396214550714	0.395847301374455	0.0982929515418502	0.108982401013026	0.100847744998305	0.0302521008403361	0.0756093253267397	0	0	0	0.160215415684955	0.19432387312187	0	0.343616704691995
FrC_ExN_L2/3IT_2	Case	0	0	0.0326369187863634	0.0120134059225225	0.00751021650291284	0.0829379871230091	0.126322077595422	0.290332718739524	0.0694467976956964	0.0706714816682105	0.0377348253645303	0	0.0269692688096079	0	0	0	0.0919964417944896	0.0576794657762938	0	0.182710048606289
FrC_InN_MGE_SST	Case	0	0	0.0999302784055393	0.0283066368757278	0	0	0.0280953279255486	0	0.0157714898904326	0.032741619669594	0.0395523906408952	0	0	0	0.0830174656261613	0	0	0	0.0339844225386394	0.0221604999504017
FrC_ExN_L5IT_2	Case	0	0	0	0	0	0.195837569185587	0.0905049361755643	0.153222427086825	0	0	0	0	0.0356764394206994	0	0	0	0.00456796653363467	0	0	0
FrC_ExN_L5IT_2	Case	0	0	0	0	0	0.202184287812041	0.112173803684839	0.20618923902112	0.00808341805037838	0.0186249105980841	0	0	0.0391027905333804	0	0	0	0.0217940087512623	0.0557595993322204	0	0.0113580001983931
FrC_ExN_L2/3IT_1	Case	0	0	0.0203394720392365	0.0126821285835668	0	0.0651968259347114	0.0907250204363956	0.321111297351659	0.033759742460183	0.0338437547632169	0.0229298067141404	0	0.0284705051218651	0	0	0	0.0678463239890369	0.195492487479132	0	0.0827894058129154
FrC_Micro	Case	0	0	0	0.0455675488560909	0	0.020445046876765	0.050852040495504	0	0.0732943634926014	0.0269085110623879	0	0.0405602240896359	0	0.217384163366608	0	0	0	0	0	0
FrC_InN_CGE_VIP	Case	0	0	0.00872722027215467	0.0495562828460836	0	0.0230571557664069	0.0306168647425014	0.0532182366744888	0.0506607929515418	0.0393075308656451	0.0816887080366225	0.0203361344537815	0.0324267043447545	0	0.0269788182831661	0	0.030533249987979	0.060601001669449	0	0.121575240551533
FrC_InN_CGE_VIP	Case	0	0	0.00574602106072997	0.0466375051137615	0	0.00337456229526711	0.0213167326919449	0	0.0224358974358975	0.0158285359190516	0.0127636486944727	0.134579831932773	0	0	0	0.0123138750064403	0.00574602106072997	0	0	0.00948318619184607
FrC_InN_CGE_NDNF	Case	0	0	0.0310741933932779	0.0929681845359851	0	0	0.035496447211218	0	0	0.0147322632461396	0.088443540183113	0.419985994397759	0	0	0	0	0	0	0	0.0335185001487948
FrC_InN_CGE_NDNF	Case	0	0	0.0143410107227004	0.0430264027441231	0	0	0	0	0	0	0.00314004747371988	0.240434173669468	0	0	0	0	0	0	0.0772179627601315	0
FrC_ExN_L5IT_2	Case	0	0	0	0	0	0.179663673331074	0.0778280827516821	0.162001340931948	0.0145995707669716	0.0121234860298515	0.011353001017294	0	0.0383610031790886	0	0	0	0.00473626003750538	0.0328881469115192	0	0.0205138379129055
FrC_InN_CGE_LAMP5	Case	0.00092743611883972	0	0.0365437322690773	0.045103376656072	0	0.000409465717835733	0.00863359114632456	0	0.00887411047102682	0.0122993586511743	0.170762970498474	0.151386554621849	0	0	0	0	0	0	0	0.0130443408392025
FrC_ExN_L6CT/b	Case	0	0	0	0.00605784057651759	0	0.00486417033773867	0.107011255737911	0.0105388870264834	0	0	0	0	0.00888378664782763	0	0	0	0	0	0	0
FrC_Astro	Case	0.0243052224247657	0	0.0352574890609223	0.0119583346445542	0.37471741587688	0.0316347565796905	0.0188266364836823	0.0620390546429769	0.0107308257087992	0.0327650693524371	0.0103085791793829	0.0212885154061625	0	0	0	0	0.0355940760686637	0	0	0
FrC_InN_MGE_TAC1	Case	0	0	0	0.00472039525442935	0	0	0.00649562975539208	0	0.00729272562973005	0.0467528051683102	0.0140115293319769	0	0	0	0.0654031958379785	0	0	0	0	0.0102469993056244
FrC_InN_CGE_VIP	Case	0	0	0.0273236524498726	0.0894121534443151	0	0.00487123009149437	0	0.01445692256118	0.0176423246357167	0.0254604931468302	0.024774499830451	0.120042016806723	0	0	0	0	0.00829446554791557	0	0	0.00684455907152071
FrC_Micro	Case	0	0	0	0.0214148598042609	0.0196395965568211	0.0382709251101322	0.118311010501163	0	0.0734637975827404	0.04250841257372	0.018460495083079	0	0	0.31977115535522	0	0	0.0327210655382988	0	0.0828161129365949	0.0270012895546077
FrC_Micro	Case	0	0	0	0.03093432356736	0	0.0416384276516435	0.0611708482676224	0.0411917532685216	0.0766265672653338	0.0345765573520618	0.0190301797219397	0	0	0.345712356515868	0	0	0.0353296148482954	0	0	0
FrC_InN_MGE_TAC1	Case	0	0	0.0135115641679089	0	0	0	0	0	0.0158703264430137	0.0333337241613807	0.0152458460495083	0	0	0	0.0638795986622074	0	0	0.0938230383973289	0	0
FrC_ExN_L5IT_2	Case	0	0	0.0195340674135692	0.0199908739025081	0	0.188297752174404	0.163541470162862	0.0859872611464968	0.091508528182537	0.0743472194538569	0.0807799253984401	0.024327731092437	0.0161780289650301	0	0	0.00561595136276982	0.165396451411261	0.0181969949916527	0	0.267840492014681
FrC_InN_MGE_TAC1	Case	0	0	0.0031254507861711	0	0	0.0103990172822772	0.014167138275797	0.0254148508213208	0.0112320682254603	0.0550950298397214	0.0143167175313665	0	0	0	0.0889632107023411	0	0.0031254507861711	0.0676961602671119	0	0.0103164368614225
FrC_InN_CGE_VIP	Case	0	0	0.00564985334423229	0.0725052711080341	0	0.00331808426522084	0.0251021819782431	0	0.0531105275048006	0.0623761563624852	0.0551644625296711	0.184929971988796	0	0	0	0.00605389252408672	0.00564985334423229	0	0	0.0442614819958338
FrC_InN_CGE_NDNF	Case	0	0	0.0358224743953455	0.0234446297636656	0	0	0	0	0	0.0116779420558337	0.0778365547643269	0.1903081232493	0	0	0	0	0	0	0	0
FrC_InN_MGE_LAMP5	Case	0	0	0.0378179545126701	0	0	0.0094671297865131	0.0114821102936553	0	0.0223582401445838	0.0214095604356951	0.129379450661241	0	0	0	0.0670754366406541	0	0	0	0	0.0314155341731971
FrC_Astro	Case	0.00370974447535899	0.0035423092191651	0.035666201856037	0.00182521949837933	0.424028345361273	0.0226688693098385	0.0494435012261837	0.0672770700636943	0.0229300801988027	0.0309770310356552	0.0157138012885724	0	0	0	0	0	0.0664879549935087	0	0	0.0206824719769864
FrC_InN_CGE_VIP	Case	0	0	0	0.105603109167008	0	0.0167174968937084	0.00936930138967496	0	0.00525951654806278	0.0151836696408681	0.0409901661580196	0.267731092436975	0	0	0.0603121516164994	0	0	0.0621869782971619	0.079408543263965	0
FrC_OPC	Case	0.0759378297994819	0	0	0.0142477263429525	0	0	0.0113877884675847	0	0	0	0.0122821295354357	0	0	0	0	0	0	0	0	0
FrC_InN_MGE_SST	Case	0	0	0.0570514978121844	0	0	0.012178075228736	0.0108470099981136	0.03614230640295	0.022986558228849	0.0426139361465137	0.0296303831807392	0	0	0	0.194463024897808	0	0	0	0	0
FrC_InN_CGE_VIP	Case	0	0	0.0465091118911382	0.147378607168707	0	0.0242996724274257	0	0.0316795172644988	0.0375720094883091	0.0231272497039477	0.02382502543235	0.187156862745098	0	0	0.0567075436640654	0.039311659539389	0.0100495263739963	0	0.0864366557137641	0.0389941474060113
FrC_ExN_L5IT_3	Case	0	0	0.0329254219358561	0.0149321836548447	0	0.0903507285665875	0.0882034836194429	0.154123365739189	0.0229653789675817	0.0324191865305021	0.0163580874872838	0	0.0266513599434829	0	0	0	0.0371447804971871	0	0	0.0699236186886222
FrC_Micro	Case	0	0	0	0.0561412342260125	0	0.0423867615497572	0.106168647425014	0.0314490445859873	0.117509601265108	0.0396710009497122	0	0	0	0.372429147581072	0	0	0.0896763956339857	0	0	0
FrC_InN_MGE_LAMP5	Case	0	0	0	0.00291877773232208	0	0	0	0	0	0	0.0981281790437436	0.0051960784313726	0	0	0	0	0	0	0	0
FrC_InN_CGE_NDNF	Case	0	0	0.0133552916286003	0.0156638449192812	0	0	0.00975287681569514	0	0.017769400203321	0.022558594895004	0.058942014242116	0.190210084033613	0	0	0	0	0	0	0	0.0153853784346791
FrC_InN_MGE_PVALB	Case	0	0	0	0.0542373414733927	0	0.0241584773523099	0.00303716279947175	0.027950050284948	0.198633231672879	0.067435425435871	0.0299084435401831	0.00676470588235289	0	0	0	0	0	0.163856427378965	0	0.0401944251562345
FrC_InN_CGE_LAMP5	Case	0	0	0.00125018031446844	0.0225713566415962	0	0.000734214390602062	0.0131170219455449	0	0.0101801649158477	0.00784391891099678	0.149521871820956	0.077156862745098	0	0	0	0	0	0	0	0.0132724928082532
FrC_ExN_L2/3IT_2	Case	0	0	0	0.0160965478176039	0	0.0849005986671185	0.139816386845249	0.285744217230976	0.0933934824353326	0.0814817854588517	0.0474669379450662	0.0169467787114846	0	0	0	0	0.157642929268645	0.199332220367279	0	0.270617994246602
FrC_ExN_L5IT_4	Case	0	0	0.024907438572871	0	0	0.134255337173839	0.157781550650821	0.141740697284613	0.0561179826047667	0.053371478150758	0.0457511020684978	0	0.112539738608266	0	0	0	0.0411357407318363	0.0554257095158598	0	0.0903085011407598
FrC_ExN_L5IT_1	Case	0	0	0.00639515314708849	0.0128630770683199	0	0.108571953010279	0.10951392818965	0.117834394904459	0.0299827742008358	0.018431450714629	0.0106612410986775	0	0.0533557046979866	0	0	0	0.0491056402365726	0	0	0.0689018946533082
FrC_InN_MGE_PVALB	Case	0	0	0	0	0	0	0.0182418411620449	0	0.171262566361685	0.0595680568420313	0.0115361139369278	0.031344537815126	0	0	0	0.02354577773198	0.029799971149685	0.106761268781302	0	0.0569784743577026
FrC_Micro	Case	0	0	0.00847478001634849	0.0507835856122353	0	0.0497006664407545	0.0884675847324404	0.0588962453905464	0.0720871456003614	0.0390202722508178	0.00478128179043746	0	0	0.374436556745807	0	0	0.0272755685916238	0	0	0.0139867076678901
FrC_OPC	Case	0.165083629153475	0.0112834763489785	0	0.0455203449035466	0	0	0.0217883418222977	0	0.00521715802552802	0.00433232890525159	0.0257646659884707	0.0381792717086835	0	0	0.101300631735414	0	0	0	0	0.00733062196210699
FrC_InN_MGE_LAMP5	Case	0	0	0	0.0184016741668502	0	0.00813283632666895	0.0389863547758285	0.0120683875293329	0.0394569637411047	0.0498540257243021	0.190227195659546	0.0735854341736695	0	0	0.0214046822742475	0	0.0138481511756503	0.0480801335559266	0	0.0786429917666898
FrC_InN_CGE_NDNF	Case	0.0216828168473568	0	0.0357984324662211	0.0234288951128174	0	0	0.00853298119851598	0	0.00439822658985656	0.00365228810280338	6.78195998649045e-06	0.219313725490196	0	0	0	0	0	0	0	0.00617002281519685
FrC_ExN_L6CT/b	Case	0	0	0	0	0	0.0339221167965661	0.105697038294661	0.0381118002011398	0.00380520727437028	0.00631968952619921	0	0	0.00951960438007771	0	0	0.0138853109382245	0.0129585997980478	0	0.0163989290495314	0
FrC_ExN_L6IT	Case	0	0	0.0427585709477328	0.0105972873461938	0	0.159070371625438	0.221901528013582	0.291359369761985	0.0797469784253925	0.0698038434030179	0.0521532722956934	0	0.0429883433415754	0	0	0	0.136209549454248	0.235809682804674	0	0.142842971927388
FrC_Oligo	Case	0.0794077201061755	0.497709713866919	0.00413521180939558	0.0434119016899015	0.00186940266063818	0	0.0290574105514683	0	0.0501242516661019	0.0365404682901663	0.0422719565954561	0.0274929971988795	0	0	0	0	0.0360869356157139	0.0143572621035059	0.00523305342582447	0.0670171609959329
FrC_InN_CGE_NDNF	Case	0	0	0.057640525075732	0.0438918085407685	0	0.012884050604315	0.0318556247248947	0	0.0357647125268271	0.0356200682385771	0.0480569684638861	0.301078431372549	0	0	0	0	0.0164446795210847	0	0	0.0502529510961214
FrC_Oligo	Case	0.0793277687166203	0.45895807249519	0.00262057027455886	0.0298171633571451	0	0.00153902631876202	0.00411243161667607	0	0.0377908618547385	0.0342599866336808	0	0	0	0	0	0	0.0355700341395394	0	0	0.00216248388056739
FrC_ExN_L6CT/b	Case	0	0	0	0	0	0.0127075567604202	0.090265987549519	0	0	0	0	0	0	0	0	0	0	0	0	0
FrC_Oligo	Case	0.113371070389203	0.536736189574617	0.000757320767418412	0.0740551342165717	0	0	0.0185751116141608	0.0394527321488435	0.0720306675703152	0.0172648289931878	0.0259681247880638	0.000882352941176445	0.00111268103143769	0.00172454696424984	0	0	0.0625931624753571	0.157178631051753	0	0.0293026485467711
FrC_ExN_L2/3IT_2	Case	0	0	0	0	0	0.0871808991302383	0.0951581462617116	0.360710693932283	0.0111120524116118	0.00916296357091773	0.0189216683621567	0	0.0266690215471564	0	0	0	0.0507645333461557	0.211853088480801	0	0.0323281420493998
FrC_NeuCyto	Case	0	0	0	0	0	0.157545464814187	0.183676035968056	0.294648843446195	0.0563227154636846	0.0281396194116474	0.0325534079348931	0	0.0515188979159308	0	0	0	0.0480117324614127	0.68330550918197	0	0
FrC_OPC	Case	0.0887620326841281	0	0.0339472039236428	0	0	0	0	0	0	0	0.0129128518141743	0	0	0	0	0	0	0	0	0
FrC_InN_CGE_VIP	Case	0	0	0.0258450738087224	0.17212134562734	0	0	0.0399358611582721	0	0.0375931887495764	0.0341368757987548	0.0112037978975924	0.193627450980392	0	0	0	0	0	0	0	0.0428429719273882
FrC_InN_CGE_NDNF	Case	0	0	0.0358705582535943	0.0299823771910501	0	0	0.0230459661699051	0	0	0.0166375499771365	0.0678399457443201	0.182885154061625	0.0146061462380784	0	0	0	0	0	0	0.0281519690506894
FrC_Oligo	Case	0.115945505132879	0.609322991419061	0.019882675385873	0.0450247034018315	0	0	0	0	0.0684443126623744	0.0425201374151415	0	0	0	0	0	0	0.0503077366927922	0	0	0.0266243428231326
FrC_InN_MGE_PVALB	Case	0	0	0	0.0214777984076533	0	0.0271306336834971	0.0110419417719927	0.0232777405296681	0.1340859030837	0.0335975330933649	0.00437436419125126	0.0178991596638656	0	0	0	0	0	0.0538397328881469	0	0
FrC_InN_MGE_LAMP5	Case	0	0	0.0354858873876039	0.0156087736413129	0	0.0176423246357167	0.0236118971263284	0	0.0316488760872021	0.0289369086283108	0.135178026449644	0.0277871148459383	0	0	0	0	0	0	0.0382134599002069	0.0489633964884436
FrC_ExN_L2/3IT_1	Case	0	0	0.0223469731211232	0.00218711646788561	0	0.11510928498814	0.0946676727661447	0.255992289641301	0.0229371399525584	0.0174172519316677	0.0182638182434723	0	0.0505651713175557	0	0	0	0.0795547434726163	0.162103505843072	0	0.0663723836920941
FrC_OPC	Case	0.274840896734785	0	0.0596720680867433	0.0698775844164018	0	0	0.0156071181538074	0	0	0	0.0621634452356731	0.0373389355742297	0	0	0.0990709773318469	0	0	0	0	0
FrC_Astro	Case	0	0	0	0.0218318280517356	0.429560473002348	0.0208403930870891	0.0525121046343457	0.0618504860878311	0.0857548288715689	0.00953815849640638	0	0	0.045566937477923	0	0	0.0419135452625071	0.0354858873876039	0	0	0
FrC_ExN_L5IT_2	Case	0	0	0.0480598163196615	0.0266781005129496	0	0.228058285327008	0.161233729485003	0.104215554810593	0.0460790127640348	0.0460610395244404	0.0478874194642251	0	0.0273048392794065	0	0	0	0.0845674856950521	0	0	0.140283702013689
FrC_Astro	Case	0	0	0	0	0.47973002347622	0.0204874053992997	0.0308683896120229	0.0608028830036875	0.0583629842991077	0	0	0	0.0503708936771459	0	0	0.0720799629038075	0.0348848391594941	0	0	0
FrC_InN_CGE_LAMP5	Case	0	0	0.0191253546184545	0.0224612140856595	0	0.0112320682254603	0.0225932214047664	0	0.0322489551564441	0.0277702869068696	0.179138691081723	0.101946778711485	0	0	0	0	0.00197143818820023	0	0	0.0254538240253943
FrC_ExN_L5IT_2	Case	0	0	0.00739289320575087	0.0239717405670768	0	0.165113520840393	0.0811041941771993	0.123260978880322	0.044398791370157	0.0163796034658631	0.0125127161749745	0	0.0359060402684563	0	0	0	0.0712722988892629	0	0	0.0987104453923222
FrC_Oligo	Case	0.128961591352458	0.680474547286774	0	0.0476130534663436	0	0	0	0	0.0367671975601491	0.0350162389053688	0.00572397422855209	0	0	0	0	0	0.0584459297013993	0	0	0
FrC_ExN_L5IT_1	Case	0	0	0.00879934605952781	0.00575888221040377	0	0.0963726985202756	0.0900333270452116	0.2259051290647	0.00516773974923757	0.00429129196027622	0.00496439471007126	0	0.0363299187566231	0	0	0	0.0429388854161658	0.192904841402337	0	0.0145223688126178
FrC_Micro	Case	0	0	0	0.100135317997294	0	0.0319948040212358	0.0697226938313525	0.0621228628897084	0.0530893482435333	0.0168192850191701	0.0153679213292641	0	0	0.345119258353559	0	0	0	0	0	0
FrC_Micro	Case	0	0	0	0.0464958932561287	0	0.0829874053992997	0.0838395271332453	0.0340051961112974	0.060826838359878	0.0407496863604919	0.0220142421159715	0	0	0.382867675237695	0	0	0.0320238495936914	0	0	0
FrC_ExN_L2/3IT_1	Case	0	0	0	0.0128945463700161	0	0.0776925900824579	0.0771992705778783	0.286309922896413	0	0	0	0.00270308123249297	0.041769692688096	0	0	0	0.0296196566812521	0.20567612687813	0	0
FrC_ExN_L5IT_4	Case	0	0	0	0.00283223715265757	0	0.114057381678527	0.111777652015343	0.177883003687563	0.0102507624534056	0.0138235880359718	0.00614445574771105	0.0189495798319328	0.174867537972448	0	0	0	0	0	0	0.0411467116357505
FrC_InN_CGE_VIP	Case	0	0	0.0326369187863634	0.0992777795260723	0	0.0233748446854174	0.0280010060994781	0.0224606101240362	0.0521927595165481	0.0425787616222491	0.0415123770769752	0.129929971988796	0	0	0	0	0.0140284656440833	0	0	0.0557484376549946
FrC_Astro	Case	0	0	0.00661153050920804	0	0.340035649073994	0.0208474528408449	0.0399547255234861	0.0618714381495139	0.042492657856094	0.0220368394517464	0.0190573075618854	0	0	0	0	0	0.0354979083521662	0	0	0
FrC_InN_CGE_LAMP5	Case	0	0	0.0288022310910228	0.0230906001195833	0	0.0169151699988704	0.0420863987926806	0	0.046608494295719	0.0362649345167607	0.221383519837233	0.100182072829132	0	0	0	0	0.0188849353272107	0.0848914858096828	0	0.0554012498760044
FrC_ExN_L5IT_2	Case	0	0	0.0148819541279992	0.00564873965446711	0	0.186723427086863	0.114758221719172	0.169187898089172	0.0250974246018298	0.031692246362368	0.0241098677517803	0.0100560224089636	0.0436064994701519	0	0	0	0.0629778333413473	0	0	0.0883146513242734
FrC_InN_CGE_VIP	Case	0	0	0	0.0885467476476697	0	0.0169504687676494	0.0222599509526504	0	0.0167245566474641	0.0370270492091594	0.0198168870803662	0.183725490196078	0	0	0	0	0.0288623359138337	0	0	0.00988989187580602
FrC_Astro	Case	0	0	0.0323003317786219	0.0211395034144193	0.438407529780019	0.020776855303287	0.027630006916934	0.0616619175326852	0.0735414548740539	0.0405914010013014	0	0.0195798319327731	0.0513952666902154	0	0	0	0.0643001394431889	0	0	0
FrC_ExN_L5IT_2	Case	0	0	0.000901572342164703	0.000590049406803628	0	0.14459787642607	0.0784757592906998	0.122339088166276	0.0159691629955947	0.0105992566450539	0.00714818582570365	0	0.0389614977039915	0	0	0	0.0724022695581094	0	0	0.0401547465529213
FrC_ExN_L2/3IT_2	Case	0.00273433752278618	0	0.0476270615954224	0.0310523334487208	0.0120206938527084	0.107957754433525	0.202175690121361	0.297980221253771	0.10119451033548	0.082619095076739	0.0806578501186843	0.0154901960784314	0.0383080183680679	0.00156030439622612	0	0	0.13545222868683	0.193322203672788	0	0.23499652812221
FrC_InN_MGE_TAC1	Case	0	0	0.0381425205558494	0	0	0.0019837908053767	0.01399735898887	0	0.0420690726307467	0.0853099461829778	0.0170023736859952	0	0	0	0.0790040876997399	0	0.00837861229985093	0.0234557595993322	0	0.046622358892967
FrC_InN_CGE_NDNF	Case	0	0	0.0534211665144011	0.0234288951128174	0	0.0103495990059866	0.0352952273156009	0	0.0412360216875636	0.036329421144579	0.0380671414038657	0.228011204481793	0	0	0	0	0.01762273404818	0	0	0.0471580200376946
FrC_InN_CGE_VIP	Case	0	0	0.00912391210270713	0.0224690814110835	0	0.0130040664181633	0.00477268439917	0	0.00535835310064381	0	0.0381078331637843	0.0962044817927171	0	0	0	0	0	0	0	0
FrC_InN_CGE_LAMP5	Case	0.00180690140394635	0	0	0.022563489316172	0	0	0	0	0.000797752174404143	0.00132490708063171	0.095754493048491	0.0888795518207283	0	0	0	0	0	0	0	0
FrC_ExN_L6CT/b	Case	0	0	0	0	0	0.0378120411160059	0.181663837011885	0.0981813610459269	0.0377061448096691	0.0152012569030003	0.0130417090539166	0.00159663865546222	0.0390321441186859	0	0	0	0.063013896235034	0	0	0.062176371391727
FrC_InN_MGE_LAMP5	Case	0.0150948223480124	0	0	0.0160100072379394	0	0	0.00227630006916935	0	0.0166539591099062	0.00212219629729504	0.122719565954561	0.0285014005602241	0	0	0.0350798959494611	0	0	0	0	0.00359091359984132
FrC_InN_MGE_SST	Case	0	0	0.0123335096408136	0	0	0	0.0126642771804062	0	0.00362165367671974	0.0101712999331685	0.0158087487283824	0	0	0	0.132032701597919	0	0	0.0428213689482471	0	0
FrC_Astro	Case	0	0	0	0	0.120706895052604	0.0208615723483565	0.0188203483619442	0.0619133422728797	0	0	0	0	0	0	0	0	0.0355219502812906	0	0	0
FrC_ExN_L5IT_2	Case	0	0	0.0238856565850843	0.0113053466343582	0	0.178943578447984	0.0965666855310319	0.11565538048944	0.0510631989156218	0.0312877393333255	0.0315157680569684	0.00582633053221293	0.0220063581773225	0	0	0	0.0982713852959561	0	0.0433248144091518	0.135313956948715
FrC_ExN_L2/3IT_2	Case	0	0	0	0	0	0.0317971309160736	0.0646984845626611	0.155757626550453	0.0155385180164915	0.00304259634888437	0	0.00726890756302523	0.00916637230660544	0	0	0	0.00623888060778	0.0433222036727879	0	0
FrC_InN_MGE_SST	Case	0	0	0.0595518584411213	0.0444346539950279	0	0	0.0113626359806326	0	0.0127146165141759	0.0162095932652511	0.00160054255679887	0.0687675070028011	0	0	0.0270531400966184	0	0.0259171995960956	0	0.0875623706949008	0.00234103759547666
FrC_ExN_L5IT_3	Case	0	0	0	0.020950687604242	0	0.186723427086863	0.0693328302835943	0.163656553804894	0	0	0	0	0.039667961850936	0	0	0	0.00775352214261671	0.0538397328881469	0	0
FrC_InN_CGE_LAMP5	Case	0	0	0.0266985622926383	0.0220599804890329	0	0.0156797130916073	0.0452744765138653	0	0.0485499265785609	0.032448498634056	0.188674126822652	0.117563025210084	0	0	0	0	0.0266985622926383	0.000166944908180255	0	0.0536256323777403
FrC_ExN_L6IT	Case	0	0	0.0414723277395779	0.0335698775844164	0	0.15135406077036	0.233000062881217	0.24729718404291	0.0947630746639557	0.089947120965189	0.0716785350966429	0	0.0459554927587424	0	0	0	0.152702312833582	0.223789649415693	0	0.236385279238171
FrC_ExN_L2/3IT_2	Case	0	0	0	0	0	0.0421537896758161	0.023907438848016	0.256369426751592	0	0	0	0	0.00669374779229959	0	0	0	0.00455594556907246	0	0	0
FrC_Micro	Case	0	0	0.0352334471317979	0.08697328256286	0	0.0195131593810008	0.109080047789725	0.0614104927924908	0.0833192138258217	0.0681447783418729	0.0151915903696168	0.0313725490196078	0	0.464550979068197	0.0256781865477518	0	0.0518464201567533	0.0576794657762938	0.0210234878909578	0.0222200178553715
FrC_ExN_L2/3IT_2	Case	0	0	0.0247511660335625	0.0312883532114422	0	0.11019569637411	0.167012513362259	0.40917281260476	0.110894611995934	0.0851809729273412	0.0866327568667344	0.005	0.0275167785234899	0	0	0	0.143205750829447	0.226293823038397	0	0.294812022616804
FrC_Micro	Case	0	0	0	0.0652830663687572	0	0.0187930644979103	0.0502169401999623	0.0557743881997989	0.0773749011634475	0.0312115278640857	0.0180535774838928	0.0372829131652661	0	0.100005474752268	0.0989223337049424	0	0.031999807664567	0	0	0
FrC_InN_CGE_LAMP5	Case	0	0	0	0.0293923277842465	0	0	0	0	0.0126651982378855	0.00913951388807466	0.0999660902000679	0.0788515406162466	0	0	0	0	0	0.0748747913188648	0	0
FrC_Micro	Case	0	0	0	0.0532224564936904	0	0.0159197447193042	0.0748349368043766	0.0472468990948709	0.0318394894386084	0.0396592761082907	0	0	0	0.217183422450134	0	0	0.0542145501755061	0	0	0.0223688126177959
FrC_OPC	Case	0.269244299465925	0	0.0500192335432995	0.0387151084117443	0	0	0.00872162485065708	0	0	0	0.0477178704645642	0.0194257703081232	0	0	0.0515421776291342	0	0	0	0	0
FrC_ExN_L5IT_3	Case	0	0	0.0270591912295043	0.0530179060326651	0	0.252668586919688	0.204445702068792	0.175724941334227	0.0696091720320795	0.0787381725662161	0.0725262800949474	0.0315266106442577	0.0332391381137407	0	0	0	0.125883540895321	0.0204507512520868	0	0.215782164467811
FrC_InN_MGE_LAMP5	Case	0	0	0.0553926047026013	0.0195345690279133	0	0.0183835987800746	0.0430359051751242	0	0.0789774652660116	0.0613443703173915	0.198480840963038	0.0347759103641456	0	0	0	0	0.0240900129826417	0	0	0.100148794762424
FrC_InN_MGE_SST	Case	0	0	0.0210246670192816	0	0	0	0.0128592089542854	0	0	0	0.0315089860969821	0	0	0	0.216982534373839	0	0	0	0	0
FrC_ExN_L5IT_4	Case	0	0	0	0	0	0.101815768665989	0.0787775891341257	0.217985249748575	0.027970744380436	0.0307249469450925	0.020576466598847	0.0179131652661064	0.0925468032497351	0	0	0	0.0552122902341684	0	0	0.0801408590417617
FrC_OPC	Case	0.0959736480220026	0	0.0277443862095494	0.0417676306762753	0	0	0.0217883418222977	0	0.0309711397266463	0.020313287762783	0.044713462190573	0.0323249299719888	0	0	0	0	0.0083305284416022	0	0	0.0274972720960223
FrC_Astro	Case	0	0	0	0.00860685401390948	0.285714285714286	0.021045125946007	0.0594604791548764	0.0624580958766343	0.103510109567378	0.0271899072565044	0.0296778569006443	0.0153221288515406	0.0625927234192865	0.00998229830100184	0	0	0.0489854305909506	0	0	0
FrC_OPC	Case	0.181041926508683	0.00894738449323607	0.0342717699668221	0.0436085848255027	0.0191070341709416	0	0.0206124630572848	0	0.00827403140178473	0.00687075707301055	0.0455408613089183	0	0	0	0	0	0.00704428523344713	0	0	0.00581291538537843
FrC_InN_MGE_PVALB	Case	0	0	0	0	0	0.0122980910425844	0	0	0.0751157799615949	0.00899881579101647	0.0234655815530689	0.0269607843137255	0	0	0	0	0	0.128130217028381	0	0
FrC_InN_CGE_NDNF	Case	0	0	0.0358946001827186	0.0234918337162099	0	0	0.020989750361567	0	0.0331949621597198	0	0.0532316039335368	0.208543417366947	0.0321617802896503	0	0	0	0	0	0	0
FrC_InN_CGE_NDNF	Case	0	0	0.0358465163244699	0.0402099002423136	0	0.00631847961143117	0.00293026472992519	0	0.00328984525019771	0.00921572535731452	0.0603458799593083	0.247044817927171	0	0	0	0	0	0	0	0.00231127864299174
FrC_Micro	Case	0	0	0	0.044615602479781	0	0.0342751044843556	0.113620071684588	0.0322661749916192	0.0684160736473511	0.0394423665419925	0.0153543574092913	0.0215686274509804	0	0.367401500082121	0	0	0.0355219502812906	0	0	0
FrC_InN_MGE_TAC1	Case	0	0	0.000528922440736657	0.000346162318658139	0	0.000310629165254706	0.026787398604037	0	0.0517409352761775	0.101290905040509	0.0288911495422177	0	0	0	0.0897435897435898	0	0.0448141558878684	0.00367278797996662	0	0.058764011506795
FrC_ExN_L5IT_4	Case	0	0	0.0164326585565225	0.0109434496648519	0	0.0879645317971309	0.121895239891844	0.174048776399598	0.0141548062803569	0.0197680826366824	0.000488301119023427	0.0191456582633053	0.169886965736489	0	0	0	0.017009664855508	0.00200333889816362	0	0.0474853685150283
FrC_InN_CGE_NDNF	Case	0	0	0.0469779295090638	0.0366774711269157	0	0.00973540042923304	0.0637741306671697	0.0271538719409989	0.0587583305094318	0.0629330863300074	0.100142421159715	0.286316526610644	0	0	0.0311036789297658	0	0.0601529066692311	0	0.00252525252525249	0.0854577918857257
FrC_InN_CGE_NDNF	Case	0	0	0.0358585372890321	0.029478868363911	0	0	0	0	0.00269682593471143	0.0170479194268898	0.0732316039335368	0.202282913165266	0	0	0	0	0	0	0	0.00378930661640708
FrC_ExN_L5IT_1	Case	0	0	0.0272395056979372	0.024317902885735	0	0.119175703151474	0.151782682512733	0.166883171304056	0.0665946571783577	0.037355344768962	0.0499491353001017	0	0.0290886612504415	0	0	0	0.143566379766312	0.0828881469115192	0	0.19112191250868
FrC_Astro	Case	0	0	0.0347165456556234	0.0273704251502659	0.490555169115729	0.0210027674234723	0.0356222096459787	0.062332383506537	0.0803470574946346	0.0349341650154181	0.0133129874533741	0.0155182072829132	0.0485340868950901	0	0	0	0.0357623695725345	0	0	0
FrC_Oligo	Case	0	0.509100070235441	0	0.0410517040626869	0.0131945048256673	0.00857054105952781	0.031057033264164	0.0508716057660074	0.0348681237998418	0.0377070900116075	0.0334961003730078	0.0170028011204482	0	0	0	0	0.0593715439726884	0	0	0.0610356115464735
FrC_ExN_L5IT_1	Case	0	0	0.026253786603837	0	0	0.116034112730148	0.238502169402	0.19640462621522	0.0394004857110584	0.0432998393696725	0.0511088504577824	0	0.0942423172024019	0	0	0	0.0992090205318075	0.147579298831386	0	0.0982442218033925
FrC_ExN_L2/3IT_1	Case	0	0	0	0	0.00582558038431435	0.064709702925562	0.0479029114003647	0.276546262152196	0	0	0	0	0.0310314376545391	0	0	0	0.0340073087464539	0.146661101836394	0	0
FrC_ExN_L5IT_2	Case	0	0	0.00771745924893008	0.00505082292223935	0	0.147986558228849	0.0749481229956612	0.153452899765337	0.0176776234044956	0.0218316547268698	0.025615462868769	0	0.0284351819145179	0	0	0	0.0154349184978603	0	0	0.0375756373375657
FrC_OPC	Case	0.360436854392529	0	0.049622541712747	0.0736617679453693	0.03124728284497	0	0.018078349996856	0	0.031218231108099	0	0.0584808409630383	0.0406862745098039	0	0	0.128390932738759	0	0	0	0	0
FrC_InN_CGE_LAMP5	Case	0	0	0.001346348030966	0.022067847814457	0	0.000790692420648331	0.0147393573539584	0	0.0392875296509658	0.0295934997479159	0.187711088504578	0.0872268907563025	0	0	0	0	0.0148939750925614	0.00934891485809686	0	0.0294018450550541
FrC_Micro	Case	0	0	0	0.0578563111684551	0	0.0346704506946798	0.0453687983399359	0.0603838417700302	0.0412289619338078	0.0326888578831971	0.011041030857918	0.0324929971988795	0	0.372502144277971	0	0.0419393065072904	0.0346444198682502	0	0	0
FrC_ExN_L5IT_4	Case	0	0	0.00702024330432272	0.00459451804764455	0	0.10263470010166	0.162296422058731	0.153369091518605	0.0423302835197108	0.0310708297670274	0.0240623940318753	0	0.0877075238431649	0	0	0	0.0778958503630331	0.0891485809682805	0	0.116853486757266
FrC_Astro	Case	0.000959416674661817	0	0	0.0150973974887497	0.381542909312234	0.0217581610753417	0.0350437024460794	0.0633171304056319	0.0792174968937084	0.0116017305865939	0	0	0.0338926174496644	0	0	0.00154567468700084	0.0593955859018127	0	0	0.000595179049697414
FrC_Astro	Case	0	0	0.0151824782420541	0	0.375271715503	0.038842765164351	0.0525121046343457	0.0615152531009051	0.0721789223991867	0.0224472089014996	0.0259681247880638	0	0	0.0115243535230031	0	0	0.0656585084387171	0	0	0.0125285189961314
FrC_InN_MGE_TAC1	Case	0	0	0.0607659758619031	0.0318233313402776	0	0.0223723596520954	0.0334716720115702	0.0177673483070734	0.0587089122331413	0.130954753836954	0.0358426585283147	0	0	0	0.0848383500557414	0	0	0.101252086811352	0	0.0354925106636247
FrC_ExN_L2/3IT_2	Case	0	0	0.0531567052940328	0.0311546086792334	0	0.107421213148085	0.150965226686789	0.383485584981562	0.107922455664746	0.0780170948187926	0.0670328925059342	0	0.024037442599788	0	0	0	0.133456748569505	0.113606010016694	0	0.229163773435175
FrC_ExN_L5IT_1	Case	0	0	0.0600326970236091	0.0432860244831167	0.00552125902095468	0.127287360216876	0.214305476954034	0.13134847468991	0.090273071275274	0.0955574575853861	0.0732316039335368	0.0071148459383753	0.0179441893323914	0	0	0	0.117589075347406	0.230050083472454	0	0.251115960718183
FrC_Astro	Case	0	0	0.0459922104149637	0.022878182333134	0.438451004260499	0.0179317745397041	0.0365780041501603	0.0266091183372443	0.0764218344064159	0.0298748959420324	0.0172261783655476	0.0177871148459384	0	0	0	0	0.0152666249939896	0	0	0
FrC_InN_MGE_SST	Case	0.0111931945377211	0	0.136810597682358	0.0302813355571639	0	0.00247091381452613	0.00440168521662576	0	0.00494182762905226	0.0211750636072647	0.0118684299762631	0.0441036414565826	0	0	0.0260126347082869	0	0	0.0292153589315526	0	0.00347187778990177
FrC_Vascular	Case	0	0	0.0793143241813723	0.0235705069704504	0	0.0300251327233706	0.0551594038860592	0.0265881662755615	0.0562168191573478	0.075906623362919	0.00860630722278743	0.0776470588235294	0.05	0.0221453729218752	0	0.445927147199753	0.0665480598163196	0.211853088480801	0.0905744188876719	0
FrC_Astro	Case	0	0	0	0	0.428810538214068	0.021045125946007	0.0188140602402063	0.0624580958766343	0.0520162656726534	0.0374843180245987	0.0102475415395049	0.0211624649859944	0.0266866831508301	0	0	0	0.0358344953599077	0	0	0
FrC_ExN_L5IT_3	Case	0	0	0	0	0	0.144435502089687	0.0576935169464881	0.142411163258465	0	0	0	0	0	0	0	0	0	0	0	0
FrC_InN_MGE_TAC1	Case	0.00327800697176117	0	0.00246429773525025	0.0263555401705636	0	0.00598667118490903	0.0288624787775892	0.0177673483070734	0.0383909409239805	0.0756838513759102	0.0399728721600543	0	0	0	0.0887030843552583	0	0	0.0707846410684474	0.0560119264938542	0.0475647257216546
FrC_Oligo	Case	0.10136237167802	0.508748893028369	0.0319036399480694	0.041869905906788	0	0	0.00586681758158836	0	0.0746639557212244	0.0579148542015969	0.00632756866734485	0	0	0	0	0	0.0279848055007934	0.0778797996661101	0	0.0208213470885825
FrC_OPC	Case	0.271706802264223	0.0169175802363575	0.0567990575563784	0.0506183717783303	0.0120424310929484	0	0.0139344777714897	0	0.00782220716141424	0.0194866864425659	0.051149542217701	0.0155182072829132	0.0195690568703638	0	0.0411742846525455	0	0.0133192287349136	0	0	0.0109909731177462
FrC_Oligo	Case	0.114426428731331	0.379653097993709	0.0231403567822283	0.0229725902382226	0.00122815407355881	0.000797752174404143	0.00284223102559267	0	0.0322983734327347	0.0175872621322797	0.00153272295693452	0	0	0	0	0	0.0244987257777564	0	0.0799561883899234	0.00224184108719372
FrC_InN_CGE_LAMP5	Case	0	0	0.0404024618935424	0.0433174937848129	0	0.00429233028351972	0.0113877884675847	0	0.0187507059753755	0.0163620162037308	0.185757884028484	0.111946778711485	0	0	0	0	0	0	0	0.0060311477036008
FrC_ExN_L2/3IT_2	Case	0	0	0	0.00900022028511183	0.0244109207894966	0.0311123348017621	0.0627931836760359	0.195210358699296	0	0	0	0.0160224089635854	0.0202048746026139	0	0	0	0.0250516901476174	0.173956594323873	0	0
FrC_ExN_L5IT_3	Case	0	0	0.0500072125787373	0.0482345721748434	3.26058603599133e-05	0.1965859030837	0.147695403383009	0.241388702648341	0.0765630294815317	0.0717091301340149	0.0477789081044422	0.0158823529411765	0.0439067467326033	0	0	0	0.098752223878444	0	0	0.174526336672949
FrC_InN_CGE_NDNF	Case	0	0	0.0357984324662211	0.0234288951128174	0	0	0.0435766836445953	0	0.0290650062125833	0.0171065436339973	0.0707290606985419	0.138249299719888	0	0	0	0	0	0	0	0.0119035809939491
FrC_Oligo	Case	0.109021714797403	0.49603017070266	0.0366038370918883	0.0276143122384114	0.0172485001304234	0	0.0135068854933031	0	0.0523692533604427	0.040726236677649	0	0	0	0	0	0	0.0576886089339809	0	0	0
FrC_ExN_L5IT_2	Case	0	0	0	0.00453944676967621	0	0.190239184457246	0.121348173300635	0.226093697619846	0.03887806393313	0.0491798473425646	0.0499898270600203	0.0261064425770308	0.0402154715648181	0	0	0	0.0651776698562293	0.100333889816361	0	0.0907648050788612
FrC_InN_MGE_SST	Case	0.0278550641210145	0	0.0766697119776891	0.0312332819334739	0	0	0.00286738351254479	0	0	0.0358193905427429	0	0.0425070028011204	0	0	0.241917502787068	0	0.0187406837524643	0	0	0
FrC_InN_MGE_LAMP5	Case	0	0	0.033346155695533	0.0260565818044498	0	0.0195837569185586	0.0590957680940704	0	0.0751934372529086	0.0763814794404906	0.206456425907087	0.0288375350140057	0	0	0	0	0	0	0	0.105654200972126
FrC_InN_CGE_NDNF	Case	0	0	0.0486007597249604	0.0305488246215816	0.013520563429267	0.0198449678075229	0.0428912783751494	0.0260643647334897	0.0526798825256976	0.0429011947613408	0.0777280434045439	0.165602240896359	0	0.0213971567786557	0	0	0.0474707890561139	0	0	0.07782958039877
FrC_ExN_L5IT_4	Case	0	0	0.0196662980237534	0	0	0.0652462442110019	0.135716531472049	0.0639247401944352	0.0468202869083927	0.0346996681869878	0.0232010851135979	0.0166666666666667	0.18089014482515	0	0	0	0.0300283694763668	0	0	0.101577224481698
FrC_InN_CGE_VIP	Case	0	0	0.0225513295186806	0.129519778456116	0	0.0233324861628826	0.0027667735647362	0.00460945357023135	0.00155314582627353	0.0108806528391704	0.00447609359104784	0.0875770308123249	0	0	0	0.0364779226132207	0.00264461220368317	0	0	0.004364646364448
FrC_Micro	Case	0	0	0	0.0602007741448217	0	0.0670535411724839	0.13449663585487	0.0357023131076097	0.0806435671523777	0.0694345108982402	0	0	0	0.387466467142362	0	0	0.0527239505697937	0	0.103687477181453	0
FrC_Micro	Case	0	0	0	0.0630094093212071	0.00949917398487088	0.0578899807974698	0.0842545431679558	0.0614523969158565	0.0623023268948379	0.0522634806364244	0.00592743302814513	0	0	0.31973465700677	0	0	0.0492859547050055	0.0729549248747913	0	0
FrC_Micro	Case	0	0	0	0.0411618466186235	0	0	0.0493491794001132	0	0.036936631650288	0.0153360925793479	0.0177416073245168	0	0	0.217986386116028	0	0	0.0356060970332259	0	0	0
FrC_OPC	Case	0.294141162173399	0	0.0497908352166178	0.0578091072159109	0.00186940266063818	0	0.0194240080487958	0	0.00242855529199137	0.0121410732919838	0.041648016276704	0.00481792717086837	0.0454433062522077	0	0.00639167595689338	0	0.00206760590469779	0	0	0.00170617994246602
FrC_InN_CGE_LAMP5	Case	0	0	0.00784968985911427	0.0260565818044498	0	0	0.0041061434949381	0	0	0	0.117110885045778	0.0463865546218487	0	0	0	0	0	0	0	0
FrC_InN_MGE_TAC1	Case	0	0	0.000552964369861075	0	0	0	0	0	0.0426903309612561	0.0594801205313699	0.0103289250593421	0	0	0	0.0278706800445931	0	0	0.0626043405676127	0	0.0195516317825613
FrC_InN_CGE_NDNF	Case	0	0	0.0607058710390922	0.0975076313056613	0	0.0076386535637637	0.0655662453625102	0	0.0145925110132159	0.0280047837353	0.0417633095964733	0.419635854341737	0	0	0	0	0	0.00567612687813024	0	0.0765995436960619
FrC_Oligo	Case	0.081278582621766	0.528048370843131	0.0129585997980478	0.0435377788966863	0	0	0	0	0.02442674799503	0.0297928220520818	0.00731095286537808	0	0	0	0	0	0.0470139924027504	0	0	0
FrC_ExN_L2/3IT_2	Case	0	0	0	0.0114076218648708	0.00116294235283887	0.10437845927934	0.142293906810036	0.472280422393563	0.0516562182311081	0.0560447419948645	0.0450254323499492	0.0188095238095238	0.0330978452843518	0	0	0	0.0843631292974948	0.221285475792988	0	0.170062493800218
FrC_Micro	Case	0	0.0127950651968119	0	0.0878701576612015	0.00910790366055125	0.0368024963289281	0.115676287492926	0.0661875628561851	0.0796199028577883	0.0381409091442039	0.0271074940657851	0.0117366946778712	0	0.464496231545523	0.031140839836492	0	0.0891234312641246	0.0699499165275459	0	0
FrC_ExN_L5IT_3	Case	0	0	0.012237341924316	0.00800893728168173	0	0.164774652660115	0.126416399421493	0.263744552463962	0.011945103354795	0.0253256574704828	0.00918955578162084	0	0.0403037795831862	0	0	0	0.0389599461460788	0.121702838063439	0	0.0373970836226565
FrC_ExN_L2/3IT_1	Case	0	0	0.00972496033081693	0.012729332536111	0	0.058715971986897	0.118090926240332	0.29607358364063	0.0581300124251666	0.0371442976233747	0.0304442183791116	0	0.0507417873542918	0	0	0	0.0855892676828389	0.164941569282137	0	0.110802499752009
FrC_Astro	Case	0.0342191947296044	0.0653494976639082	0	0.0168360764074645	0.150628206242935	0.0211369027448323	0.0181097906055461	0.0627304726785116	0.0151078730373885	0	0.0145133943709732	0	0	0	0	0	0.0617156320623167	0	0	0
FrC_InN_MGE_LAMP5	Case	0	0	0.0208082896571621	0.0286606665198099	0	0.0122204337512708	0.0239828963088725	0	0.0759347113972665	0.0581434886093165	0.152994235334012	0.0391596638655463	0	0	0	0	0	0	0	0.0956551929372086
FrC_InN_CGE_VIP	Case	0	0	0.0147016396595663	0.151792176731598	0	0	0.034647550776583	0	0.0348328250310629	0.0312936017540363	0.0376059681247881	0.235518207282913	0	0	0.0454477889260498	0	0.0147016396595663	0.0512520868113523	0.0710417427284897	0.0222795357603413
FrC_OPC	Case	0.276232050913045	0.00951232173939598	0.0470380343318748	0.074094470843692	0	0.00439822658985656	0.0246054203609382	0.0130531344284277	0.00879645317971312	0	0.0497185486605629	0.0399019607843137	0	0	0.105871423262728	0	0	0	0	0
FrC_ExN_L2/3IT_1	Case	0	0	0.013030725585421	0.0248214117128741	0	0.143898960804247	0.165270703640823	0.453130238015421	0.0789704055122558	0.0818921549086049	0.062394031875212	0.0151820728291316	0.0344401271635465	0	0	0	0.153856325431553	0.212103505843072	0	0.239053665310981
FrC_InN_MGE_SST	Case	0	0	0.0181636774534789	0.00957453504106742	0	0	0.0284348864994026	0	0.0096295041228962	0.0209816037238096	0.0440284842319431	0	0	0	0.0951690821256038	0	0	0.0122704507512521	0.0370268954606304	0.0135304037297888
FrC_ExN_L5IT_3	Case	0	0	0.0193417319805741	0.0392186172388834	0	0.222290466508528	0.17274099226561	0.216937646664432	0.0262834632328024	0.0400813703994654	0.039518480840963	0	0.0314553161427058	0	0	0	0.0668005000721258	0.195242070116861	0	0.0847138180736038
FrC_OPC	Case	0.203380344750392	0.0204751580297432	0	0.0482660414765397	0	0.0094671297865131	0.0552348613469157	0	0.0149101999322263	0.0247628650822498	0.0627602577144795	0.0295798319327731	0	0	0.0784838350055741	0	0	0	0	0.0342525543100883
FrC_InN_CGE_LAMP5	Case	0	0	0.00207962686926	0.0233187525568808	0	0.0012213373997515	0.0206250393007609	0	0.0332655596972777	0.0154709282556953	0.158263818243472	0.0800980392156863	0	0	0	0	0.00207962686926	0	0	0.0261779585358596
FrC_ExN_L5IT_2	Case	0	0	0.027227484733375	0.0215328696856216	0	0.206977860612222	0.165748600892913	0.184420046932618	0.050088952897323	0.041775609984875	0.0270871481858257	0.00750700280112049	0.0431119745672907	0	0	0	0.0808169447516469	0.0447412353923206	0	0.15165162186291
FrC_InN_MGE_LAMP5	Case	0	0	0.0342717699668221	0.024970890895931	0	0.0201273579577544	0.0405583852103377	0	0.0678936518694228	0.0644162787698297	0.193489318413021	0.044453781512605	0	0	0	0	0.0118646920228879	0	0	0.085676024203948
FrC_InN_CGE_NDNF	Case	0.0199238862771435	0	0.031627157763139	0.0305016206690374	0	0	0.0248820977174118	0	0.0289167513837117	0.0196449718017564	0.0439742285520516	0.205350140056022	0	0	0	0	0.0226715391643025	0	0	0.0392520583275469
FrC_ExN_L5IT_2	Case	0	0	0.0118646920228879	0.00776505019353624	0	0.204337512707557	0.149977991573917	0.264582634931277	0.0270388568846719	0.0329702540773136	0.0133875890132248	0	0.0627163546450018	0	0	0	0.0341756022503246	0.0823873121869783	0	0.0673643487749231
FrC_InN_CGE_VIP	Case	0	0	0	0.0919375649054347	0	0.0165551225573252	0.00936930138967496	0	0.0573181407432509	0.0465241707605905	0.0141946422516107	0.117212885154062	0	0	0	0.0383842547271884	0	0	0	0.0295605594683067
FrC_InN_CGE_NDNF	Case	0	0	0.0349449439823052	0.0475265128866791	0	0.00157432508754096	0.0307300509337861	0	0.0379391166836101	0.0207998686817761	0.02842997626314	0.216988795518207	0	0	0	0	0.0026806750973698	0.0719532554257095	0.0262261165875624	0.0374070032734848
FrC_ExN_L6IT	Case	0	0	0.0406068182910997	0.0256317462315511	0	0.117078956286005	0.185669370559014	0.327711196781763	0.103397153507286	0.0768035737316652	0.0605696846388606	0.00924369747899156	0.0426880960791239	0	0	0	0.10573640428908	0.204006677796327	0	0.179992064279337
FrC_ExN_L2/3IT_1	Case	0	0	0.041544453526951	0.0369370928659093	0.00660812103295361	0.149384389472495	0.266742124127523	0.429852497485753	0.110739297413306	0.129747095170538	0.091244489657511	0.0266106442577031	0.111109148710703	0	0	0	0.152786459585517	0.202754590984975	0	0.323846840591211
FrC_Vascular	Case	0	0	0.0620522190700582	0.0235547723196022	0	0.036167118490907	0.0418411620448972	0	0.0575934711397267	0.0738196015898885	0	0.072296918767507	0.0391734369480748	0.0202383342153768	0	0.417641300427637	0.0893398086262441	0	0.0895704028234149	0
FrC_Micro	Case	0	0	0	0.0797904144507033	0	0	0.0458655599572407	0.0596714716728126	0.051493843894725	0.0303204399160502	0	0.0398879551820728	0	0.360603682683359	0	0	0.0359547050055297	0	0	0
FrC_InN_CGE_LAMP5	Case	0	0	0.00167091407414532	0.0239717405670768	0	0.000981305772054686	0.00947619945922151	0	0.00196261154410937	0.0088346680111151	0.165378094269244	0.0904201680672269	0	0	0	0	0	0.0116026711185309	0	0.00816387263168339
FrC_InN_CGE_LAMP5	Case	0	0	0	0.0337350914183214	0	0	0.003244670816827	0	0.0263258217553372	0.0111034248261792	0.167487283825025	0.0968067226890756	0	0	0	0	0	0.0430717863105176	0	0
FrC_ExN_L5IT_4	Case	0	0	0.0100855892676829	0	0	0.0835310064384954	0.143205684462051	0.111360207844452	0.0686702247825596	0.0452989248320417	0.0388402848423194	0	0.217626280466266	0	0	0	0.0341275183920757	0	0	0.096488443606785
FrC_ExN_L2/3IT_1	Case	0	0	0.0541424243881329	0.0275828429367152	0	0.173274596182085	0.184418034333145	0.473684210526316	0.0597113972664634	0.0774777521134027	0.0299220074601559	0.0112745098039215	0.0560932532673967	0	0	0	0.113321632927826	0.243739565943239	0	0.201190358099395
FrC_InN_CGE_LAMP5	Case	0	0	0.0275039669183055	0.030926456241936	0	0.00705975375578904	0.0221530528831038	0	0.0458036823675591	0.025976386169377	0.18538487622923	0.0827450980392157	0	0	0	0	0	0	0	0.0538736236484476
FrC_ExN_L5IT_4	Case	0	0	0	0	0	0.102112278323732	0.102125385147457	0.140693094200469	0.0116838924658308	0.0166961741842442	0.0112241437775518	0	0.0781172730483928	0	0	0	0	0	0	0.0164170221208213
FrC_ExN_L5IT_4	Case	0	0	0	0	0	0.1276827064272	0.0734515500220084	0.0861758297016426	0.0354399638540608	0.0251790969527137	0.0114411664971177	0	0.154503708936771	0	0	0	0.0367601096311968	0	0	0.0498164864596766
FrC_InN_MGE_LAMP5	Case	0	0	0	0.0168675457091607	0	0	0.013481733006351	0	0	0	0.12177009155646	0.0300280112044818	0	0	0	0	0	0	0	0
FrC_InN_CGE_VIP	Case	0	0	0.053228831081406	0.0824259684677597	0	0.0291991415339433	0.0539017795384519	0	0.0582217892239919	0.0676230228986153	0.0607053238385894	0.15047619047619	0	0	0	0	0.00738087224118866	0	0	0.106646166054955
FrC_InN_CGE_VIP	Case	0	0	0.0184642015675338	0.205518142052428	0	0.0340703716254377	0.0491290951392819	0.0164264163593698	0.0465873150344516	0.0316101724724173	0.0212682265174635	0.17359943977591	0	0	0	0	0.00942443621676203	0	0.0817816721431179	0.0538041860926496
FrC_OPC	Case	0.0846365409830823	0	0.0852526806750974	0.0416417534694905	0	0	0	0	0.0166892578786851	0	0.0198643608002713	0	0	0	0	0	0	0	0	0
FrC_ExN_L5IT_3	Case	0	0	0.0388757993941434	0.0493202630833621	0	0.211383146955834	0.170024523674778	0.257500838082467	0.0649709138145261	0.084184361406512	0.0569616819260766	0.0266666666666666	0.0353938537619216	0	0	0	0.100375054094341	0.202420701168614	0	0.191012796349568
FrC_InN_CGE_NDNF	Case	0	0	0.0358344953599077	0.0234524970890896	0	0	0.0104634345720933	0	0.00587371512481649	0.00487753403135227	0.0169277721261445	0.220980392156863	0	0	0	0	0.0100014425157474	0	0	0.00825314948913802
FrC_ExN_L5IT_3	Case	0	0	0	0.0209821569059383	0	0.218400542189088	0.0620071684587814	0.159927086825344	0	0	0	0	0.0340162486753798	0	0	0	0	0	0	0
FrC_ExN_L2/3IT_1	Case	0	0	0.0308698369957205	0.025930704597665	0	0.0959067547723935	0.162095202163114	0.341162420382166	0.0751016604540834	0.0527617863968389	0.0485859613428281	0	0.0292476156835041	0	0	0	0.155659470115882	0.195993322203673	0	0.199484178156929
FrC_ExN_L2/3IT_2	Case	0	0	0.0158676732220994	0.050405953991881	0	0.114149158477352	0.20586052945985	0.390022628226617	0.0849641364509206	0.0744527430266506	0.0928179043743642	0.0281792717086835	0.0510420346167432	0	0	0	0.113153339423955	0.220617696160267	0	0.229094335879377
FrC_Astro	Case	0	0	0	0	0.493837492391966	0.0208121540720659	0.059718292146136	0.0617666778410996	0.059421947362476	0	0.0134825364530349	0	0.0702225362062875	0	0	0.0650471430779536	0.0354378035293552	0	0	0
FrC_OPC	Case	0.256723911861588	0.00735945277429995	0.0173823147569361	0.0522783774428045	0.00523867489783492	0.00340280131029025	0.0197321260139597	0	0.00340280131029025	0.00565137356517253	0.0249440488301119	0.0403501400560224	0	0	0.107060572277964	0	0	0	0	0.00478127169923614
FrC_Micro	Case	0	0.040431184535988	0	0	0	0	0	0	0	0.0174113895109569	0	0	0	0.226271511214118	0	0	0	0	0	0
FrC_ExN_L5IT_3	Case	0	0	0.0370005289224408	0.0338609686251062	0	0.131106686998757	0.0502232283217003	0.123596211867248	0.0268835423020445	0.0313463635404331	0.0170498474059003	0	0.0172200635817732	0	0	0	0.0179593210559216	0	0	0.0453526435869457
FrC_InN_CGE_LAMP5	Case	0	0	0.0429629273452902	0.0438367372628001	0	0.00601491019993228	0.0276237187951959	0	0.0180447305997967	0.040603125842723	0.199742285520515	0.103767507002801	0	0	0	0	0.0102418618069914	0	0	0.042257712528519
FrC_InN_MGE_LAMP5	Case	0	0	0	0.0123123642886365	0	0.0110485146278098	0.0196818210400553	0	0.0220970292556195	0.0366987536493569	0.211353001017294	0.0219187675070028	0	0	0.100445930880714	0	0.0188128095398374	0	0	0.0465727606388255
FrC_InN_CGE_VIP	Case	0	0	0.0234649228254075	0.145553387670328	0	0.00689031966565001	0.00613720681632401	0	0.024525584547611	0.00572172261370163	0.0209630383180739	0.17359943977591	0	0	0	0	0	0.0814691151919866	0	0.00968157920841184
FrC_OPC	Case	0.350858677923822	0	0.049862961003991	0.0673836422569783	0	0	0.0397032006539647	0	0.0431845137241613	0	0.0564123431671754	0.0179131652661064	0	0	0.0475287997027127	0	0	0	0	0
FrC_InN_MGE_LAMP5	Case	0	0	0.0235731115064672	0.0134688611259716	0	0.0138441771151022	0.0168710306231529	0	0.0189413193267819	0.0157288747669688	0.118474059003052	0.0239775910364146	0	0	0	0	0	0	0	0.0266144231723043
FrC_InN_CGE_NDNF	Case	0	0	0.0352695100254844	0.0528133555716399	0	0	0.0285795132993775	0	0.0501666101886367	0	0.0456561546286877	0.159131652661064	0	0	0	0	0	0.0941569282136895	0	0
FrC_InN_CGE_VIP	Case	0	0	0.0339832668173294	0.17940648897001	0	0.0189271998192703	0.0246431490913664	0	0.0408689144922625	0.0521579570636307	0.0508646998982706	0.136218487394958	0.0442776404097492	0	0	0	0.00974900225994135	0	0	0.0865291141751811
FrC_InN_CGE_VIP	Case	0	0	0.0272635476270616	0.12894546370016	0	0.0294038743928612	0.0534993397472175	0	0.0847947023607817	0.0695517593124553	0.0850796880298407	0.152268907563025	0	0	0	0	0.0196783189883156	0	0	0.11241940283702
FrC_ExN_L2/3IT_2	Case	0	0	0.0511732461412704	0.0354108317336438	0	0.136112052411612	0.190366597497328	0.393856855514583	0.0857407093640574	0.0764576909097304	0.0653374025093252	0.00558823529411767	0.0826916283998587	0	0	0	0.140753474058758	0.216026711185309	0	0.277174883444103
FrC_ExN_L2/3IT_2	Case	0	0	0.0069962013751983	0.00915756679359281	0	0.102938269513159	0.147626234043891	0.429517264498827	0.0436151587032644	0.053957720221834	0.0307833163784333	0.0148319327731092	0.0457612151183328	0	0	0	0.093799586478819	0.235893155258765	0	0.105386370399762
FrC_Oligo	Case	0.109517413412645	0.457171649311387	0.0482641727172188	0.0306825691537905	0	0	0.0152864239451675	0	0.0630506607929515	0.0547432845970758	0.0184130213631739	0.0182072829131653	0	0	0	0.0626255860683188	0.0876688945520988	0	0	0.0499057633171313
FrC_InN_MGE_LAMP5	Case	0	0	0.0309660047122181	0.0237278534789312	0	0.0181859256749125	0.0489341633654028	0	0.0898424262961708	0.0935994090679924	0.273157002373686	0.025126050420168	0	0	0.089223337049424	0	0.0114800211568976	0	0	0.132258704493602
FrC_ExN_L5IT_4	Case	0	0	0	0	0	0.0984412063707217	0.0760045274476514	0.125523801542072	0	0	0	0.005546218487395	0.143747792299541	0	0	0	0.0126099918257441	0	0	0
FrC_InN_CGE_VIP	Case	0	0	0.061919988459874	0.103746420366932	0	0	0.0107338238068289	0.0119217230975528	0.0231983508415227	0.0178041716985777	0.057232960325534	0.112044817927171	0	0	0	0	0.0068399288358898	0	0	0.0470786628310683
FrC_ExN_L2/3IT_2	Case	0	0	0.0211328557003414	0.0279998111841898	0.0223676202069385	0.0822461312549418	0.170250896057348	0.3027153871941	0.072369535750593	0.0912427159422668	0.054913530010173	0.0600420168067227	0.0434298834334158	0	0	0	0.112047410684233	0.146744574290484	0	0.282928280924511
FrC_ExN_L5IT_1	Case	0	0	0.0186565370005289	0	0	0.0915650062125833	0.197862038609067	0.167888870264834	0.0373249181068565	0.0318739814044015	0.0240759579518481	0	0.086700812433769	0	0	0	0.063879405683512	0.111936560934891	0	0.0559071520682471
FrC_Oligo	Case	0.100195081390515	0.586710232998443	0.0110352454680963	0.0589813387040942	0.00997739327015046	0	0	0	0.0587936292782107	0.017165167841105	0.00622583926754827	0	0	0	0	0	0.021842092609511	0.0766277128547579	0	0.0257117349469299
FrC_ExN_L5IT_4	Case	0	0	0	0	0	0.0877315599231899	0.135408413506885	0.112973516594033	0.0182847622274935	0.0199849922029804	0.010403526619193	0	0.218809607912398	0	0	0	0	0	0	0.0256918956452733
FrC_ExN_L6CT/b	Case	0	0	0.027287589556186	0.0137284828649652	0	0.0788433299446515	0.214802238571339	0.092398592021455	0.0698492036597763	0.0580027905122583	0.0690946083418108	0	0.0299894030377958	0	0	0	0.0399937490984277	0.0807178631051753	0	0.129272889594286
FrC_Micro	Case	0	0.0297584511558311	0	0.0835509960033987	0	0.0609962724500169	0.109652266867887	0.0585191082802548	0.0552566926465605	0.0114258579652711	0.013218040013564	0	0	0.363943281566509	0	0	0.0804322738856565	0	0.0592977972496045	0
FrC_Micro	Case	0	0	0	0.0409415615067502	0	0.0156020558002937	0.0748034961956864	0	0.0631283180842652	0.0259118995415587	0	0	0	0.214920524846251	0	0	0.0531326633649084	0	0	0
FrC_OPC	Case	0.185918961271547	0	0.0235009857190941	0.0466139031374894	0.0273345796017738	0	0.0128592089542854	0	0.0142254038179148	0.000351745242645585	0.0140725669718549	0.0273809523809524	0	0.00054747522674603	0.0726495726495726	0	0	0	0	0
FrC_InN_MGE_SST	Case	0	0	0.13249507140453	0.0199672719262359	0	0	0.00797962648556871	0	0.00895882751609622	0.0223182356458629	0.0172126144455748	0.054187675070028	0	0	0.0966183574879227	0.0326910196300685	0	0	0	0.0125880369011011
FrC_InN_MGE_SST	Case	0	0	0.104426119151801	0.0203921074991346	0	0.0107943634926014	0.017575300257813	0	0	0.0311470412362673	0.0345947778908104	0	0	0	0.16001486436269	0	0	0	0.0788608981380066	0
FrC_InN_MGE_PVALB	Case	0	0	0.0241741597345771	0	0	0.0141971648028917	0.0379362384455763	0	0.109581497797357	0.0738899506384176	0.0582027806035944	0.0281652661064425	0	0	0	0	0.0241741597345771	0	0	0.0598452534470787
FrC_InN_CGE_VIP	Case	0	0	0	0.100953519841395	0	0	0.0241966924479657	0	0.019640234948605	0.016309254417334	0.00417768735164459	0.0912044817927171	0	0	0	0	0	0	0	0.00611050491022713
FrC_OPC	Case	0.0995394799961623	0	0	0.0163247002549013	0	0	0	0	0	0	0.0281451339437098	0	0	0	0	0	0	0	0	0
FrC_InN_CGE_VIP	Case	0	0	0.0529523488964755	0.0604997325109355	0	0.00791398396023946	0	0.0234872611464968	0.00791398396023946	0	0.00760257714479484	0.0524789915966386	0	0	0	0	0.0134755012742223	0	0	0.0111199285785141
FrC_ExN_L6IT	Case	0	0	0.0449463864980526	0.0133351165937627	0	0.0964503558115893	0.165402754197321	0.279730975527992	0.0645332090816673	0.0667319349505798	0.0311020684977958	0	0.0439597315436242	0	0	0	0.107491465115161	0.214440734557596	0	0.121535561948219
FrC_Astro	Case	0	0	0.031759388373323	0.00946439248513076	0.520052604121381	0.0294462329153959	0.044702257435704	0.062185719074757	0.0802199819270304	0.03664599186296	0	0.0168487394957983	0.0378488166725539	0	0	0	0.0356782228205991	0	0	0
FrC_InN_CGE_VIP	Case	0	0	0.0472544116939944	0.143594423639739	0	0.00650909296283742	0.01159529648494	0	0.0381862080650627	0	0.0141607324516785	0.117913165266106	0	0	0	0	0.0110833293263451	0	0	0.0182918361273683
FrC_ExN_L5IT_2	Case	0	0	0.0153387507813627	0.0184882147465147	0	0.181774539704055	0.121970697352701	0.106226952732149	0.0492135434316051	0.0385395537525355	0.0297999321804001	0	0.0450547509713882	0	0	0	0.0548516612973025	0	0.0388219544846051	0.122805277254241
FrC_Micro	Case	0	0	0	0.0467633823205463	0	0.0624576414774652	0.0878513488021128	0	0.0741062351745171	0	0	0	0	0.21056809679362	0	0	0.0302447468384863	0	0	0
FrC_InN_MGE_LAMP5	Case	0	0	0.0243905370966966	0.0258677659942725	0	0	0	0	0.00783632666892575	0	0.104638860630722	0.0305042016806722	0	0	0	0	0	0	0	0
FrC_Micro	Case	0	0.024460255901304	0	0.0693347389621425	0	0.0372896193380775	0.0828963088725397	0.0335652028159571	0.0629306449791032	0.0530490450116662	0.0108646998982705	0	0	0.259202146102889	0	0	0.0920926095109872	0	0	0
FrC_InN_CGE_LAMP5	Case	0	0	0.035918642111843	0.0394546370016049	0	0	0	0	0	0	0.0835401831129197	0.126218487394958	0	0	0	0	0	0	0	0
FrC_ExN_L5IT_3	Case	0	0	0.0144131365100736	0.00943292318343458	0	0.185848017621145	0.150958938565051	0.316145658732819	0.0380097142211679	0.0433526011560693	0.0114208206171583	0.00679271708683471	0.0384493111974568	0	0	0	0.0750949656200414	0.192153589315526	0	0.0902291439341335
FrC_ExN_L5IT_2	Case	0	0	0.0120930903495696	0	0	0.170521292217327	0.124133811230585	0.199673147837747	0.0475262622839715	0.0568772057357925	0.0433231603933537	0.026358543417367	0.0510067114093959	0	0	0	0.0901932971101601	0	0	0.140551532586053
FrC_InN_MGE_SST	Case	0	0	0.0423618791171804	0.0149557856311169	0	0	0.0400301829843426	0	0.0100389698407319	0.00425611743601173	0.0329671074940658	0.023235294117647	0	0	0.214158305462653	0	0.0112756647593403	0.0202003338898163	0	0.0141057434778296
FrC_InN_MGE_LAMP5	Case	0	0	0	0	0	0	0	0	0	0	0.144618514750763	0	0	0	0	0	0	0	0	0
FrC_InN_CGE_LAMP5	Case	0	0	0	0.0217767567737672	0	0	0.0109979249198264	0	0.0263540607703603	0.013524604579723	0.139308240081384	0.0632633053221289	0	0	0	0	0	0	0	0.0145818867175875
FrC_InN_CGE_NDNF	Case	0	0	0.0358465163244699	0.0234603644145136	0	0	0	0	0	0	0.0258189216683622	0.0417647058823529	0	0	0	0	0	0	0	0
FrC_ExN_L5IT_2	Case	0	0	0	0	0	0.163913362701909	0.0903100044016852	0.142222594703319	0	0	0	0	0.0381137407276581	0	0	0	0.000733278838293994	0	0	0
FrC_ExN_L5IT_3	Case	0	0	0	0	0	0.197418954026884	0.0774193548387097	0.178029668119343	0	0	0	0	0.0292829388908513	0	0	0	0.0061066499975958	0.0212020033388982	0	0.00251959131038593
FrC_InN_CGE_NDNF	Case	0	0	0.0356060970332259	0.0282594329231834	0	0	0.00577249575551786	0	0.0103354794984751	0.00538170221247758	0.0656358087487284	0.147871148459384	0	0	0	0	0	0.0981636060100167	0	0.00285685943854774
FrC_NeuCyto	Case	0	0	0	0	0	0.16132949282729	0.211827956989247	0.276420549782099	0.0602267592906359	0.00875845654187524	0.0299287894201424	0	0.0522077004592016	0	0	0	0.0530485166129731	0.833722871452421	0	0
FrC_Oligo	Case	0.0772490325881864	0.244510947567716	0.0246910612107516	0.0436951254051673	0	0	0	0	0.0341056703942166	0	0	0	0	0	0	0	0.0246910612107516	0	0	0
FrC_InN_MGE_TAC1	Case	0	0	0	0	0	0.0198661470687902	0.00623152864239451	0.0207634931277237	0.0304557777024738	0.0909144203824643	0.0198033231603933	0	0	0	0.0626161278335191	0	0.0133673125931625	0.109015025041736	0	0
FrC_InN_MGE_LAMP5	Case	0	0	0	0	0	0	0.0226120857699805	0	0.0294674121766633	0.0105406324379462	0.141790437436419	0.0341736694677871	0	0	0	0	0	0	0	0.0178355321892669
FrC_ExN_L6CT/b	Case	0	0	0	0	0	0.00874703490342255	0.092655473809973	0	0.00874703490342255	0	0	0	0	0	0	0	0	0	0	0
FrC_ExN_L2/3IT_2	Case	0	0	0.00207962686926	0.0170484941939139	0	0.0404312097594036	0.102301452556121	0.268500670465974	0.0689455551790353	0.0486463670578855	0.0548660562902679	0	0.024955845990816	0	0.0064288368636195	0	0.107671779583594	0.151836393989983	0	0.220107132228946
FrC_InN_CGE_NDNF	Case	0	0	0.0357984324662211	0.0353950970827958	0	0	0.0275419732126014	0	0.0134558906585338	0.033058190387975	0.0690471346219057	0.20749299719888	0	0	0	0	0	0.0795492487479131	0	0.0339946433885527
FrC_ExN_L2/3IT_2	Case	0	0	0.0146415348367553	0.00369764294930297	0	0.0752004970066644	0.145331069609508	0.265211196781763	0.0409042132610414	0.0438626317579055	0.0342217700915565	0	0.0215118332744613	0	0	0	0.0754555945569072	0.220116861435726	0	0.127070727110406
FrC_InN_MGE_SST	Case	0	0	0.099184978602683	0.0288022783774428	0	0.0201979554953123	0.0215745456832044	0	0.00631847961143117	0.0145388033626845	0.051088504577823	0	0	0	0.260237829803047	0	0	0.0747078464106845	0.0841548010222709	0.00887808749132035
FrC_InN_CGE_NDNF	Case	0	0	0.0127061595422416	0.0355681782421248	0	0.00825991189427311	0.0527070364082248	0	0.050088952897323	0.0442319642626834	0.112451678535097	0.252226890756303	0	0	0	0	0	0.00943238731218699	0.0321589387854448	0.0737228449558576
FrC_InN_CGE_VIP	Case	0.001055358342128	0	0.000793383661104929	0.123871038801649	0	0.00911414209872363	0.00949506382443566	0.0256662755615152	0.0300745509996612	0.0249739122278371	0.0198914886402171	0.143977591036415	0	0	0.0049052396878484	0.00170024215570097	0.0163124489109006	0.00550918196994987	0.0875927954241207	0.0209503025493503
FrC_ExN_L2/3IT_2	Case	0	0	0.0250156272539308	0.0305566919470057	0	0.0871385406077037	0.217474690310004	0.248889540730808	0.0810530328702135	0.0767214998417146	0.0659749067480502	0	0.06827975980219	0	0	0	0.107912198874838	0.231218697829716	0	0.246106537049896
FrC_ExN_L6IT	Case	0	0	0.0174544405443092	0.0118245901123454	0	0.0430009601265108	0.0741998365088348	0.216749078109286	0.0490088105726872	0.0292769290295348	0.0193557138012885	0.00507002801120449	0.01197456729071	0	0	0	0.10207001009761	0.15567612687813	0	0.102926296994346
FrC_InN_CGE_VIP	Case	0.0208992932297163	0	0.0209164783382219	0.131895710734179	0.00945569950439096	0.00614198576753644	0.0222347984656983	0.0182282936640965	0.0388357054105953	0.0315046488996237	0.027792472024415	0.0417647058823529	0	0	0	0	0.0126340337548685	0	0	0.0375756373375657
FrC_InN_MGE_SST	Case	0.040903130896415	0	0.107864115016589	0.0256710828586714	0	0.00497712639783121	0.019807583474816	0	0.0214616514175986	0.0104820082308387	0.0379654120040692	0.0098739495798319	0	0	0	0	0	0.0146076794657763	0	0.00699335383394506
FrC_ExN_L2/3IT_2	Case	0	0	0	0	0	0.0487758386987461	0.0135446142237313	0.207341602413677	0	0	0	0	0	0	0	0	0	0	0	0
FrC_Oligo	Case	0.0661677699958425	0.43458942803921	0	0.012886679044592	0	0.00385462555066074	0.00686662893793621	0	0.0213981136337964	0.0294528016508576	0.00740590030518817	0.0152941176470588	0	0	0	0	0.0314348223301437	0	0	0.0108322587044936
FrC_ExN_L5IT_4	Case	0	0	0	0.0321301570318154	0	0.0686984637975827	0.104967616173049	0.15464716728126	0.0456977860612222	0.0290424322011045	0.0258324855883351	0.0164285714285715	0.158230307311904	0	0	0	0.0426383613021108	0	0	0.113203055252455
FrC_ExN_L2/3IT_1	Case	0	0	0.0146775977304419	0.00986562608175723	0	0.101858127188524	0.147009998113564	0.441564699966477	0.0515997402010618	0.045316512094174	0.0394913530010172	0.0171008403361345	0.0392440833627693	0	0	0	0.12067846323989	0.17245409015025	0	0.152336077770063
FrC_OPC	Case	0.280277591224535	0	0.0534692503726499	0.0310680680995689	0	0	0.031729862290134	0	0.0371484242629617	0.0102826859266728	0.0515496778569007	0	0	0	0	0	0	0	0	0.0173990675528222
FrC_Micro	Case	0	0	0	0.0375428769235611	0	0	0.0333459095768094	0	0.0374378741669491	0.0139877358158731	0	0.0334173669467787	0	0.174170118802124	0	0	0.0286820214454008	0	0	0
FrC_ExN_L5IT_3	Case	0	0	0.015483002356109	0.0323347074928407	0	0.226935784479837	0.139690624410489	0.138681696278914	0.0335408900937535	0.0447713069680733	0.0280230586639539	0.0103501400560224	0.0407099964676793	0	0	0	0.0495744578544982	0.061686143572621	0	0.0946731475052078
FrC_Micro	Case	0	0	0	0.062828460836454	0	0	0.0502169401999623	0.0557743881997989	0.0375861289958206	0	0	0	0	0.0971586035731883	0	0	0.0356541808914748	0	0	0
FrC_InN_MGE_LAMP5	Case	0	0	0.0275400298119921	0.0180240425464959	0	0.0161738958545126	0.0420549581839904	0	0.0790904213261041	0.0793537267408458	0.26696507290607	0.052296918767507	0	0	0.0670754366406541	0	0.0311583401452132	0	0	0.111129848229342
FrC_Micro	Case	0	0.0425077106299814	0	0.0809941152405829	0	0.0936617530780527	0.121316732691945	0.0456964465303386	0.0961820851688693	0.0784040145857027	0.0274059003051882	0.0173669467787115	0	0.352199937952808	0	0	0.033466365341155	0.0517529215358932	0	0.0400853089971233
FrC_InN_CGE_VIP	Case	0	0	0.0273116314853104	0.0665811750637253	0	0.0277871907827855	0.0307866440294284	0.0412336573918873	0.0456836665537106	0.0302149163432565	0.0693523228212953	0.270798319327731	0	0	0	0	0.0236572582584027	0	0.0763356456127541	0.0434877492312271
FrC_Micro	Case	0	0	0	0.0604839978600875	0	0	0.063308809658555	0.0494468655715723	0.0747345532587823	0.0169892952197822	0	0.0330532212885154	0	0.205038597003486	0	0	0	0	0	0
FrC_InN_MGE_PVALB	Case	0	0	0.00578208395441648	0.00378418352896748	0	0.0262764034790467	0.0203798025529774	0.0289138451223601	0.162113125494183	0.0819859536399771	0.0533197694133605	0.0318067226890756	0	0	0	0	0.0223710150502476	0	0	0.0553814105743478
FrC_Micro	Case	0	0.0407518245946193	0	0.048974100764704	0.017694113555343	0.0533223201174743	0.0946299440357166	0.0341099564197117	0.102966508528183	0.043241215162565	0	0	0	0.376526087194554	0	0	0.0874645381545415	0	0	0
FrC_ExN_L2/3IT_2	Case	0	0	0.0222628263691879	0.0182285930075211	0	0.0955537670846041	0.133559705715903	0.335002514247402	0.0877033209081667	0.0618368136570953	0.0370566293658867	0	0.0114093959731544	0	0	0	0.131268933019185	0.171869782971619	0	0.231534569983137
FrC_ExN_L5IT_1	Case	0	0	0	0	0	0.0556308595956173	0.0774067785952336	0	0	0	0	0	0.0264570823030731	0	0	0	0	0	0	0
FrC_ExN_L5IT_4	Case	0	0	0	0	0	0.0672017960013555	0.0818902093944539	0.133737009721757	0	0.0152950556343725	0	0.0121428571428571	0.261268103143765	0	0	0	0	0	0	0
FrC_OPC	Case	0.172263263935527	0	0.0115160840505842	0.0380935897032445	0	0	0.00301201031251963	0	0.00338162204902293	0	0.0573685995252629	0.00670868347338938	0	0	0.0178000743218134	0	0.00575804202529206	0	0	0
FrC_InN_CGE_VIP	Case	0	0	0.0382867721305957	0.144137269093999	0	0	0.00593598692070674	0	0.0335338303399978	0.0268733365381233	0.0251678535096643	0.159677871148459	0.00833627693394556	0	0	0	0	0.0393989983305509	0	0
FrC_ExN_L6CT/b	Case	0	0	0.00078136269654272	0.024176291028102	0	0.0408830339997741	0.186952147393574	0.0416946027489105	0.0447941375804812	0.0632731067312314	0.0621634452356731	0.0214005602240896	0.0175732956552455	0	0	0	0.0301485791219888	0	0	0.127755183017558
FrC_InN_CGE_LAMP5	Case	0	0	0.0357743905370967	0.0426566384491928	0	0	0.00124504810413129	0	0.00882469219473625	0.0232620853802953	0.132885723974229	0.139817927170868	0	0	0	0	0	0	0	0.0123995635353635
FrC_InN_CGE_VIP	Case	0.00307013335891781	0	0	0.0770683198539824	0	0	0.0118468213544615	0.00402279584311094	0.00135547272111147	0	0.0194777890810445	0.079047619047619	0	0	0	0	0	0	0	0
FrC_ExN_L5IT_3	Case	0	0	0.0572798961388662	0.0437344620322875	0	0.216812097594036	0.21373954599761	0.249224773717734	0.102239353891336	0.103817608366847	0.0802848423194303	0.000504201680672223	0.0378841398799011	0	0	0	0.13041544453527	0.132470784641068	0	0.248804682075191
FrC_ExN_L2/3IT_1	Case	0	0	0.044477568880127	0.0311782106555055	0	0.105606856432848	0.13926932025404	0.344326181696279	0.109885067208856	0.106596395783747	0.0971108850457783	0.0171708683473389	0.0347050512186506	0	0	0	0.124308794537674	0.0599332220367279	0	0.308134113679199
FrC_ExN_L6CT/b	Case	0	0	0.0330215896523537	0.0121707524310035	0	0.0497783237320683	0.221392190152801	0.058959101575595	0.0513667683271207	0.0663684648665127	0.0324109867751781	0	0	0	0	0	0.0402101264605472	0	0	0.137793869655788
FrC_InN_MGE_SST	Case	0	0	0.0595398374765591	0.0472432891714133	0	0.0116556534508077	0.0266805005344903	0.0345918538384177	0.0116556534508077	0.0233676089530889	0.0111970159376059	0	0	0	0.0613526570048309	0	0	0	0.0822380430814166	0.0327546870350164
FrC_ExN_L2/3IT_2	Case	0	0	0	0	0	0.0723977747656162	0.0709551656920078	0.328444518940664	0	0	0	0	0.0365771812080536	0	0	0	0.022695581093427	0.157595993322204	0	0
FrC_ExN_L6CT/b	Case	0	0	0	0.00126663939327187	0	0.00113662035468198	0.102835942903855	0.0493630573248408	0.00113662035468198	0.0072283647363669	0.00109189555781619	0	0	0	0	0	0	0	0	0.00159706378335478
FrC_Micro	Case	0	0	0	0.0802703213015703	0.00118467959307889	0.0720306675703152	0.110532603911212	0.051102078444519	0.110181576866599	0.0538287469661973	0.000739233638521575	0.00152661064425774	0	0.583051991897367	0.00405053883314754	0	0.0595398374765591	0	0	0
FrC_InN_MGE_SST	Case	0	0	0.0496586046064336	0.0346791704692073	0	0	0.0138904609193234	0	0.0180588501073082	0.0245342306745301	0.0509596473380807	0.0193137254901961	0	0	0.258937198067633	0	0	0.0692821368948247	0.0815382743093587	0.0136791984922131
FrC_ExN_L2/3IT_1	Case	0	0	0.00881136702409002	0.0271894766655127	0	0.106213995255846	0.138571338741118	0.377241870600067	0.0718047554501299	0.05932769759289	0.0366836215666327	0	0.0495407983044861	0	0	0	0.139154685771986	0.2110183639399	0	0.188532883642496
FrC_Micro	Case	0.0234897182513032	0	0.0176587969418666	0.0969333165497057	0	0.0511126171919123	0.140086776079985	0.0593571907475695	0.100756805602621	0.0542156667331074	0	0	0	0.295572750333047	0	0.0667989077232212	0.0357022647497235	0	0	0.0145719670667592
FrC_ExN_L5IT_4	Case	0	0	0	0	0	0.095356093979442	0.0841665094636233	0.065391384512236	0.0144089574155654	0.011965200670661	0.013841980332316	0	0.0954962910632285	0	0	0	0.0227556859162379	0	0	0.0202460073405416
FrC_ExN_L5IT_4	Case	0	0	0.014930037986248	0.0123831702174528	0	0.0874279905116909	0.109036030937559	0.0665856520281596	0.0267282277194172	0.0196097972774918	0.0106883689386232	0.011218487394958	0.130095372659838	0	0	0	0.0169375390681348	0.0139398998330551	0	0.0515127467513143
FrC_InN_CGE_LAMP5	Case	0	0	0	0.0190703968278944	0	0	0	0	0.0188566022817124	0	0.0695557816208885	0.0580532212885154	0	0	0	0	0	0	0	0
FrC_InN_MGE_TAC1	Case	0	0	0.029920180795307	0.0262139283129308	0	0.000522421777928384	0.0368169527762058	0	0.0647450016943409	0.0690241414484869	0.0383587656832824	0.00103641456582637	0	0	0	0	0.0197865076693754	0.00617696160267112	0.0256480467323841	0.0917071719075488
FrC_InN_MGE_LAMP5	Case	0	0	0.051762273404818	0.0193772225194323	0	0.0177764599570767	0.0218889517701063	0	0.0400288037953236	0.0475207822814196	0.184008138351984	0.0344957983193277	0	0	0	0	0	0	0	0.0657970439440532
FrC_OPC	Case	0.161821612459625	0	0.0180915516661057	0.0209978915567863	0	0	0.0279255486386216	0	0.0106249294024624	0	0.0432756866734486	0	0	0	0	0	0	0	0	0
FrC_OPC	Case	0.287425245450766	0	0.0501514641534837	0.0547801869276521	0	0	0	0	0.0124322263639445	0	0.0494676161410648	0.0390896358543418	0	0	0.103716090672612	0	0	0	0	0
FrC_InN_MGE_SST	Case	0	0	0.0691566091263163	0	0	0	0.017587876501289	0	0	0.0214740470635134	0.0434723635130553	0	0	0	0.25752508361204	0	0	0	0	0
FrC_InN_CGE_VIP	Case	0	0	0.0410395730153388	0.115657551058942	0	0.00679148311306899	0.0327736904986481	0	0.0421467299220604	0.0286965493791697	0.0350423872499153	0.16515406162465	0	0	0	0	0	0	0	0.025850610058526
FrC_ExN_L6IT	Case	0	0	0.0293311535317594	0.0134767284513957	0	0.0383344628939343	0.109067471546249	0.080665437479048	0.0770854512594601	0.058987677191666	0.0335164462529671	0	0.0087071706110915	0	0	0	0.104702601336731	0.101836393989983	0	0.128419799623053
FrC_Micro	Case	0	0	0	0.0457878339679643	0	0.0348822433073535	0.0715210966484311	0.0623952396915857	0.0497006664407545	0.02461044214377	0	0	0	0.225286055805975	0	0	0.0935591671875752	0	0	0
FrC_Micro	Case	0	0	0	0.0467633823205463	0	0.0201485372190218	0.0923473558448091	0	0.0630577205467073	0.0172824162553201	0	0.0399719887955182	0	0.176350895121996	0.0800074321813452	0	0	0	0.0655044420104661	0
FrC_OPC	Case	0.126163292718027	0	0.0593354810790018	0.0388331182931051	0	0	0.0155190844494749	0	0	0	0.0334757544930485	0	0	0	0	0	0	0	0	0
FrC_InN_MGE_SST	Case	0.0409830822859701	0	0.147773717363081	0.0242470969569185	0	0.0199155653450808	0.0177387914230019	0	0.0199155653450808	0.0299393825698507	0.045086469989827	0.0215826330532213	0	0	0	0	0	0	0	0.0279833349866084
FrC_Astro	Case	0	0	0	0	0.533421006868968	0.0320089235287473	0.0365528516632082	0.0616409654710024	0.0717553371738394	0.0289251837868892	0.0177483892845032	0	0.0505828329212292	0	0	0	0.0353656777419821	0	0	0
FrC_ExN_L5IT_2	Case	0	0	0.0259773044189066	0.0334046637505113	0	0.19653648480741	0.152964849399484	0.163216560509554	0.0547695696374111	0.0431122419069282	0.0582977280434045	0	0.0430413281525962	0	0	0	0.0696013848151176	0	0	0.127388155936911
FrC_ExN_L2/3IT_1	Case	0	0	0.0355820551041015	0.0362998395065613	0	0.126630803117587	0.178790165377602	0.371899094870935	0.0951301818592567	0.0818745676464726	0.0548389284503221	0.0176470588235295	0.0300247262451431	0	0	0	0.153171130451507	0.225959933222037	0	0.233558178752108
FrC_InN_CGE_VIP	Case	0	0	0	0.12667180665261	0	0.00415113520840393	0.00979689366786141	0	0.0316700553484695	0.0385336913318247	0.0136588674126823	0.0999859943977591	0	0	0	0	0.0287541472327739	0	0	0.00291637734351746
FrC_InN_CGE_VIP	Case	0	0	0.00597441938741161	0.0759668942946156	0	0.0443423133401107	0.014160850154059	0	0.00350869761662709	0.0177103729672056	0.0227941675144117	0.167464985994398	0	0	0	0	0	0	0	0.0174089872036505
FrC_InN_MGE_SST	Case	0	0	0.0192575852286387	0	0	0.0025203320908167	0.00897943784191657	0.00747988602078442	0.0176211453744494	0.0203836368113122	0.00484231943031532	0	0	0	0.115942028985507	0	0	0	0	0.00354131534569979
FrC_ExN_L5IT_4	Case	0	0	0	0	0	0.0484510900259799	0.0329749103942653	0.0850444183707677	0.0123404495651191	0.0151133205923389	0	0	0.0308724832214765	0	0	0	0.0210126460547194	0	0	0.0173395496478524
FrC_ExN_L5IT_2	Case	0	0	0	0.0087799351732385	0	0.164654636846267	0.0961642457397975	0.130384679852497	0.0131523212470349	0.0233851962152212	0.0126347914547305	0	0.0296008477569764	0	0	0	0.0283694763667837	0	0	0.0295506398174784
FrC_Oligo	Case	0.0808628353960792	0.50792439002046	0	0.0230669981433111	0	0	0	0	0.0334349937874167	0.0165203015629214	0	0.0274089635854342	0	0	0	0	0.0235250276482185	0	0	0
FrC_NeuCyto	Case	0	0	0	0	0	0.0746074776911781	0.106495629755392	0.10631076097888	0.0179105952784366	0	0.0172058324855884	0	0.0448074885199576	0	0.0942772203641769	0	0	0.211769616026711	0	0
FrC_Astro	Case	0	0	0.0257368851276626	0.0392107499134594	0.431527693244066	0.020875691855868	0.0565050619379991	0.0619552463962454	0.0774737377160285	0.0330112910222889	0	0	0	0	0	0	0.035545992210415	0	0	0.0212379724233707
FrC_InN_CGE_VIP	Case	0	0	0.0179473000913594	0.123218050791453	0	0.0316206370721789	0.0182418411620449	0.0312814280925243	0.0904848638879476	0.051272731536306	0.0446998982706002	0.186260504201681	0	0	0.0554812337421033	0	0.0179473000913594	0.0587646076794658	0	0.0703204047217538
FrC_InN_MGE_SST	Case	0	0	0.100254844448719	0.0220127765364887	0	0	0	0	0	0.0123110834925958	0.0142421159715158	0.039187675070028	0	0	0.0824600520252694	0	0.00841467519353756	0	0	0.00694375557980365
FrC_InN_MGE_SST	Case	0.00842687645911289	0	0.166887051016974	0.0164899140888064	0	0	0.00830660881594669	0	0.00932593471139731	0.0315163737410451	0.0244218379111564	0.0293557422969187	0	0	0.04908955778521	0	0	0	0	0.0309790695367523
FrC_ExN_L2/3IT_2	Case	0	0	0.00668365629658119	0.0107152972275545	0	0.114805715576641	0.102295164434383	0.392955916862219	0.033724443691404	0.0421214928068098	0.0309053916581892	0.0225070028011205	0.0317025785941364	0	0	0	0.0973337500601048	0.233889816360601	0	0.142823132625732
FrC_ExN_L5IT_3	Case	0	0	0.0523032168101168	0.0208090757466092	0	0.119867559019541	0.16649688737974	0.232442172309755	0.051592680447306	0.0525272895684086	0.0340522210918955	0	0.0393853761921582	0	0	0	0.0713564456411983	0.181302170283806	0	0.100218232318222
FrC_Micro	Case	0	0	0	0.0638197438398842	0	0	0.0350059737156512	0.0543286959436808	0.0416525471591551	0	0	0.0363165266106442	0	0.296950562987025	0	0	0	0	0	0
FrC_ExN_L5IT_4	Case	0	0	0.0196061932009425	0	0	0.160729413758048	0.115720304345092	0.131097049949715	0.03104879701796	0.0447947566509163	0.0708714818582571	0.018249299719888	0.145460967855881	0	0	0	0.0409193633697168	0.0169449081803005	0	0.102956055946831
FrC_ExN_L2/3IT_1	Case	0	0	0.0292590277443862	0.0191490700821348	0	0.101688693098385	0.180003772873043	0.247024807241032	0.0240737603072405	0.0385923155389324	0.0240963038318074	0.00834733893557427	0.0613740727658071	0	0	0	0.0919964417944896	0.219532554257095	0	0.103531395694872
FrC_InN_MGE_SST	Case	0	0	0.134105880655864	0.017567737671901	0	0	0	0	0.00178611770021464	0.0116075930073046	0.0377687351644626	0.0312745098039215	0	0	0.114752879970271	0	0	0.021118530884808	0	0
FrC_ExN_L2/3IT_1	Case	0	0	0.024907438572871	0.0240740157975895	0	0.112355981023382	0.138741118028045	0.282706168286959	0.066947644866147	0.0606115677285465	0.0426178365547644	0.0172408963585434	0.0775874249381844	0	0	0	0.109390777515988	0.023288814691152	0	0.198740204344807
FrC_ExN_L5IT_2	Case	0	0	0.0101456940904938	0.0066400226578972	0	0.109517960013555	0.10643903665975	0.228000335232987	0.0314794419970631	0.0310884170291597	0.0502678874194642	0	0.0533203814906393	0	0	0	0.0654781939702842	0.0704507512520868	0	0.0835135403233807
FrC_OPC	Case	0.323611244363427	0	0.0299322017598692	0.0564795292192466	0	0	0.0119097025718418	0	0	0	0.0379111563241777	0.0265266106442577	0	0	0.0703827573392791	0	0	0	0	0
FrC_Oligo	Case	0.10369695225303	0.552844535377286	0.0222387844400634	0.0516804607105769	0	0	0.00822486323335225	0	0.0569863323167288	0.0362825217788929	0.0169142082061716	0	0	0	0.0119658119658119	0	0.0379622060874164	0	0	0.0161690308501141
FrC_OPC	Case	0.295516326073747	0.0108101505481418	0.0586502860989566	0.0994980646379456	0	0	0.0217569012136075	0	0.0149949169772958	0	0.0419938962360122	0.0643557422969188	0	0	0.106094388703084	0	0.00851084291003512	0	0	0
FrC_ExN_L2/3IT_2	Case	0	0	0.0131869981247296	0.0092755766749536	0	0.0910849429571896	0.116053574797208	0.269820650351995	0.0259940133288151	0.0280165085767216	0.0227873855544253	0	0.0385199576121512	0	0	0	0.0590950617877578	0.218864774624374	0	0.0963991667493305
FrC_ExN_L5IT_2	Case	0	0	0	0.0275828429367152	0	0.183094713656388	0.1502232283217	0.132500838082467	0.0554967242742573	0.0356904172871062	0.0304103085791794	0.00854341736694675	0.0322147651006711	0	0	0	0.0927176996682214	0	0	0.175329828390041
FrC_InN_CGE_LAMP5	Case	0	0	0	0.0263319381942915	0	0	0.00500534490347737	0	0.00561956398960806	0.00933297377152975	0.0894133604611733	0.0756862745098039	0	0	0	0	0	0	0	0.015792084118639
FrC_InN_CGE_NDNF	Case	0	0	0.0571356445641198	0.0409100922050539	0	0	0.0338238068289002	0	0.0296227267592907	0.0158754352847378	0.0575517124448965	0.192955182072829	0	0	0	0	0	0.111936560934891	0	0.0224283305227656
FrC_InN_CGE_VIP	Case	0	0	0.0287541472327739	0.0304386820656449	0	0.0222876426070259	0.0448657486008929	0	0.0775302157460748	0.0670719553518039	0.0958290946083418	0.194159663865546	0	0	0	0	0.00919603789008028	0	0	0.121079258010118
FrC_InN_CGE_VIP	Case	0	0	0.00911189113814492	0.0679972936400541	0.00133684027475867	0.0244691065175646	0.00476639627743192	0.0158816627556152	0.0412007229187846	0.0165965130321613	0.0154221770091556	0.0781932773109244	0	0	0	0	0.0143289897581382	0	0	0.0280825314948914
FrC_Micro	Case	0	0.032873240296821	0	0.0687761588570349	0.0234001391183375	0.051154975714447	0.0739483116393134	0	0.0570357505930194	0.0291303685117659	0	0	0	0.236509297954268	0.0800074321813452	0	0	0	0	0
FrC_ExN_L2/3IT_2	Case	0	0	0	0.0161909557226925	0	0.1001214277646	0.170464692196441	0.452082634931277	0.0832486162882639	0.0576334580074804	0.0306205493387589	0.00359943977591037	0.0308018368067821	0	0	0	0.135440207722268	0.231969949916528	0	0.200158714413253
FrC_ExN_L2/3IT_2	Case	0	0	0.0210246670192816	0.000621518708499913	0	0.146348695357506	0.246343457209332	0.459939658062353	0.0673924093527618	0.0635838150289018	0.0443336724313327	0.0130672268907563	0.0434475450370894	0	0	0	0.069264797807376	0.243656093489149	0	0.119224283305228
FrC_ExN_L5IT_4	Case	0	0	0	0	0	0.117276629391167	0.0754448846129661	0.107945021790144	0.0214192928950638	0.0177865844364455	0.0147032892505934	0	0.0709113387495585	0	0	0	0	0	0	0.0300962206130344
FrC_OPC	Case	0.264623109149637	0	0.0298841179016204	0.0676353966705479	0.0119446135118685	0	0.0156322706407596	0	0.0155173387552242	0.0064428003611251	0.0633367243133266	0.0153921568627451	0	0	0.0408398364920104	0	0	0	0	0.0218033925205833
FrC_Astro	Case	0	0	0	0.0114626931428392	0.481675506477698	0.0516703377386197	0.0452681883921273	0.107777405296681	0.0820202191347565	0.015553002145646	0.00988131570023731	0.0204061624649859	0	0	0	0	0.0356902437851613	0	0	0
FrC_Astro	Case	0	0	0	0.0165371180413506	0.175984696982871	0.0200567604201966	0.0188392127271584	0.0595248072410325	0.0148396023946685	0	0	0	0.0501766160367362	0	0	0	0.0341515603212001	0	0	0
FrC_InN_MGE_LAMP5	Case	0	0	0	0.0204314441262549	0	0.00872585564215522	0.00777211846821357	0	0	0.016602375452872	0.158826720922347	0.0363725490196078	0	0	0.0965068747677443	0	0.0148579121988749	0	0	0.0122606884237675
FrC_Micro	Case	0	0.0317280972302806	0	0.060720017622809	0	0.0207627357957755	0.0894799723322643	0.0590848139456922	0.0711199593358184	0.0165320264043429	0	0	0	0.300408781502637	0	0	0.0338991200653941	0	0	0
FrC_ExN_L6CT/b	Case	0	0	0.0253161513679858	0.0165685873430469	0	0.0680630859595617	0.207382254920455	0.08177589674824	0.0385956737828984	0.0318505317215585	0.024089521871821	0	0.0365241963970329	0	0	0	0.101312689330192	0.106427378964942	0	0.0806765201864894
FrC_ExN_L2/3IT_2	Case	0	0	0.00451988267538583	0.00896088365799164	0.0227045474306582	0.103933694792726	0.109790605546123	0.316019946362722	0.0498277420083587	0.0320791661292781	0.03676500508647	0	0.0165665842458496	0	0	0	0.0823916911092946	0.244908180300501	0	0.111328241245908
FrC_ExN_L6CT/b	Case	0	0	0	0	0	0.0279001468428781	0.0972332264352638	0.0232567884679853	0	0.0377422645358721	0.0258121397083757	0.0377591036414566	0.00980219003885552	0	0	0	0.0341635812857624	0	0.171656322258732	0
FrC_ExN_L2/3IT_2	Case	0	0	0	0	0.0265194330927745	0.097128092172145	0.135741683959001	0.379064699966477	0.0432762905229865	0.0341720503230194	0.0282875551034248	0	0.0430943129636171	0	0	0	0.102358513247103	0.235141903171953	0	0.138250173593889
FrC_InN_MGE_LAMP5	Case	0	0	0.0310381304995913	0.0167180665261037	0	0.00644555517903533	0.0307048984468339	0	0.0332302609284988	0.0317801826730294	0.250593421498813	0.0425490196078432	0	0	0	0	0.0200629898543059	0	0	0.0346691796448765
FrC_InN_MGE_TAC1	Case	0	0	0.0448983026398038	0.0255530729773107	0	0.00903648480740993	0.0204238194051437	0.0268186389540731	0.0115215181294477	0.0869045246163046	0.0119837232960326	0	0	0	0.0100334448160535	0	0	0.0681135225375626	0	0.0195218728300763
FrC_ExN_L5IT_4	Case	0	0	0.0262417656392749	0.0288809516316832	0	0.100947418954027	0.186505690750173	0.139435970499497	0.091141420987236	0.0900057451722965	0.0761342828077314	0.0104201680672269	0.0858883786647827	0	0	0	0.0987642448430062	0	0	0.246592599940482
FrC_InN_MGE_SST	Case	0	0	0.048516612973025	0	0	0	0.0142740363453436	0	0	0.0236607299886269	0	0	0	0	0.0522853957636567	0	0	0	0	0
FrC_ExN_L2/3IT_2	Case	0	0	0.0363033129778333	0.0171429020990024	0	0.075482887156896	0.122008426083129	0.285828025477707	0.0868843894724952	0.0544091266165625	0.0316378433367243	0.0111764705882353	0.0140939597315436	0	0	0	0.0868875318555561	0.0666110183639399	0	0.20075389346295
FrC_ExN_L5IT_4	Case	0	0	0.00183920757801603	0.00240740157975894	0	0.133436405738168	0.127837514934289	0.148738685886691	0.0552849316615837	0.0609105511847953	0.0344523567310953	0.0250560224089635	0.147809961144472	0	0	0	0.0270231283358177	0	0	0.121614919154846
FrC_OPC	Case	0.147702197064185	0	0.0116122517670818	0.0271973439909369	0.0237044604816973	0.00227324070936408	0.0334276551594039	0	0.0153973229413759	0.00377539893772938	0.0288572397422855	0.0393977591036414	0	0	0.104533630620587	0	0.0077415011780545	0	0	0.00319412756670967
FrC_InN_MGE_PVALB	Case	0	0	0	0.0204786480787992	0	0.00307805263752403	0.00274162107778408	0.0091350988937311	0.167174968937084	0.0674295630151602	0.0281044421837912	0.032843137254902	0	0	0	0	0.00524114054911762	0.186060100166945	0	0.00864993552226967
FrC_InN_MGE_SST	Case	0	0	0.155791700726066	0.0313827611165308	0	0	0	0	0	0.0213040368629014	0.0352865378094269	0.0375070028011204	0	0	0.0723151244890375	0	0	0	0	0
FrC_Vascular	Case	0	0	0.0678343030244747	0.0461103943103502	0	0.0409112730147972	0.0237313714393511	0	0.0756311419857676	0.0673357642837881	0	0.0806442577030813	0.0469445425644649	0.0172180958811614	0	0.57117831933639	0.0811415107948261	0	0.0882925641961787	0
FrC_OPC	Case	0.350602833477246	0	0.0397413088426215	0.0585958397583157	0.0359316581166855	0	0.0113186191284663	0	0.0190613351406302	0.0105523572793678	0.0737334689725331	0.038235294117647	0	0	0.101449275362319	0	0	0	0	0.0178553714909235
FrC_InN_CGE_LAMP5	Case	0	0	0.0358946001827186	0.0408786229033578	0	0	0	0	0	0.000257946511273421	0.0636419125127162	0.106582633053221	0	0	0	0	0	0	0	0
FrC_InN_MGE_SST	Case	0.00772330423102752	0	0.088774823291821	0.0127135978852629	0	0.00799870100530897	0.0285920895428535	0	0.011408562069355	0.0351041752160302	0.0477178704645642	0.0135294117647059	0	0	0.259271646228168	0.0291874903395332	0	0.0403171953255426	0	0.0112389643884535
FrC_OPC	Case	0.290191563529374	0.000274834335969754	0.0613309611963264	0.0711048871825534	0.0213894443961394	0.000127075567604162	0.025089605734767	0	0.0319665650062125	0.0116427675315691	0.02706002034588	0.0631652661064426	0	0	0.0944630248978076	0	0	0	0	0.000178553714909269
FrC_ExN_L5IT_3	Case	0	0	0.030413040342357	0.0269141202756711	0	0.209858240144584	0.197623089983022	0.289033690915186	0.0699056816898227	0.0796585726178053	0.0555781620888437	0	0.0422995407983044	0	0	0	0.105712362359956	0.174707846410684	0	0.173782362860827
FrC_OPC	Case	0.270667434200006	0.0029926405472257	0.0479396066740395	0.0264814173773484	0.00213024954351793	0.00907178357618887	0.0255675029868578	0.0269233992624874	0.0341339094092398	0.0248977007585972	0.0753272295693456	0.00274509803921563	0	0	0.00728353771832035	0	0.017803048516613	0	0	0.0440730086300962
FrC_InN_CGE_VIP	Case	0	0	0.0215295475308939	0.223211756931114	0	0.00890940923980577	0.0549204552600139	0	0.0238478481870552	0.0291069188289228	0.0392539844014921	0.13733893557423	0	0	0	0	0.0310501514641535	0	0.0544906900328587	0.036732467017161
FrC_ExN_L5IT_4	Case	0	0	0.00502476318699807	0.00328854202725237	0	0.0638342934598441	0.0933848959315853	0.0895491116325846	0.0463472834067548	0.0369215256363657	0.0390708714818583	0	0.0783115506888026	0	0	0	0.0508727220272155	0	0	0.0915980557484376
FrC_ExN_L5IT_3	Case	0	0	0.0520026926960619	0.0519007458224502	0	0.235153337851576	0.20201848707791	0.259072242708683	0.0641943409013893	0.0632379322069669	0.0564937266870126	0.0146498599439776	0.0400918403391027	0	0	0	0.142424388132904	0.0873121869782971	0	0.177978375161194
FrC_OPC	Case	0.267725223064377	0	0.0354017406356686	0.0609796393618025	0	0.000607138822997899	0.0528956800603659	0.00180187730472681	0.0225912120185248	0	0.0449237029501526	0.0348599439775911	0	0	0.0924934968413229	0	0.0156873587536664	0	0	0.0137982343021525
FrC_InN_MGE_LAMP5	Case	0	0	0.0435158917151512	0.0166629952481354	0	0.0136112052411612	0.0206250393007609	0	0.0339150570428104	0.0361125115782809	0.222889114954222	0.0296638655462185	0	0	0	0	0	0	0	0.0400952286479516
FrC_InN_MGE_SST	Case	0	0	0.138205029571573	0.0135632690310602	0	0.0162797921608494	0.0452996290008174	0	0.0245961820851689	0.0514251544747857	0.0430179721939641	0.0181792717086835	0	0	0.110553697510219	0	0.00708034812713376	0	0	0.0458188671758754
FrC_InN_CGE_LAMP5	Case	0	0	0.0120329855267587	0.0214699310822293	0	0.00706681350954474	0.025951078412878	0	0.0593442900711623	0.0329350795530491	0.160366225839268	0.0968067226890756	0	0	0	0	0.0191974804058278	0.0440734557595993	0	0.0514135502430314
FrC_InN_CGE_NDNF	Case	0.0301096933064696	0	0.0467014473241333	0.0837948830915441	0	0.00708093301705637	0.0318682009683707	0	0.0111473511803908	0.0202957005006508	0.0602509325194981	0.324565826330532	0	0	0.0812337421033074	0	0	0	0.0305160034075697	0.0156631286578712
FrC_InN_MGE_SST	Case	0.0216028654578017	0	0.0593234601144396	0.0327202064386192	0	0	0.00237691001697793	0	0.0136676832712075	0.00110799751433366	0.00847744998304512	0.018921568627451	0	0	0.300706057227796	0	0	0	0	0
FrC_Vascular	Case	0	0	0.0690484204452565	0.0235783742958744	0	0	0.0146198830409356	0	0.0779749802326895	0.0523631417885073	0	0.0808543417366947	0	0	0	0.508243598330671	0.0637231331442035	0	0.0904527199707923	0
FrC_ExN_L2/3IT_2	Case	0.00749944034027317	0	0	0.00368977562387895	0	0.100481475206145	0.121297868326731	0.279940496144821	0.0360118039082796	0.0185662863909766	0.00731095286537808	0.00656862745098041	0.0406570116566585	0	0	0	0.0485406549021493	0.214774624373957	0	0.0506001388751116
FrC_InN_CGE_NDNF	Case	0	0	0.0448983026398038	0.0234446297636656	0	0.0106602281712413	0.0427277872099604	0	0.0412924997176098	0.0539166832768587	0.113523228212954	0.300224089635854	0	0	0	0	0.0165047843438958	0	0	0.0599146910028767
FrC_OPC	Case	0.366992868336052	0	0.0536255229119584	0.0820483368474053	0	0	0.0171288436144124	0	0	0	0.0507697524584605	0.0324089635854342	0	0	0.0859903381642512	0	0.0199067173149974	0	0	0
FrC_ExN_L2/3IT_1	Case	0	0	0.0390561138625763	0.00979482015294075	0	0.130563085959562	0.178469471168962	0.350108950720751	0.0694750367107195	0.0980489863874591	0.0783858935232282	0.0226610644257703	0.0642529141646061	0	0	0	0.126520652017118	0.225208681135225	0	0.208094435075885
FrC_ExN_L5IT_4	Case	0	0	0	0	0	0.0355952784366881	0.0456140350877193	0.0921890714046262	0	0	0	0	0.181031437654539	0	0	0	0	0	0	0
FrC_Oligo	Case	0.115082030125684	0.535026109261917	0	0.0177958901091985	0	0	0.00188643652141107	0	0.0516067999548175	0.0161157945338789	0.00101729399796546	0.00210084033613445	0	0	0	0	0.0352935519546088	0	0	0.0224382501735939
FrC_Oligo	Case	0.111180402315392	0.58067914618133	0.0289945665240179	0.0200695471567486	0	0	0	0	0.0308652434203095	0.0350396885882118	0	0	0	0	0	0	0.0411838245900851	0	0	0
FrC_ExN_L2/3IT_1	Case	0	0	0.0106746165312305	0.00698618497655534	0	0.100580311758726	0.159724580267874	0.377325678846799	0.063502485033322	0.061965786912732	0.0615123770769752	0	0.0673613564111621	0	0	0	0.134610761167476	0.198998330550918	0	0.180805475647257
FrC_Oligo	Case	0	0.386875133600024	0.0269990864066932	0	0	0	0.0141231214236308	0	0.0359976844007681	0.0131669969163667	0.0345812139708376	0	0	0	0	0	0	0	0	0.0222795357603413
FrC_InN_MGE_SST	Case	0.0362019891905722	0	0.158400250036063	0.0338452339742581	0	0	0	0	0	0.00866465781050307	0.0100237368599525	0.036344537815126	0	0	0.111594202898551	0	0	0	0	0.0169328439638925
FrC_ExN_L5IT_4	Case	0	0	0.035666201856037	0.0413427951033767	0	0.146998192703038	0.0998553732000251	0.109621186724774	0.045034169208178	0.0522927927399782	0.0514276025771448	0.012422969187675	0.147386082656305	0	0	0	0.0224311198730586	0	0	0.111219125086797
FrC_ExN_L5IT_4	Case	0	0	0.0500552964369861	0.0163797715328697	0	0.0617375465943748	0.168427340753317	0.087244384847469	0.0587936292782107	0.0488222396792083	0.0282400813835199	0	0.0875838926174497	0	0	0	0.025027648218493	0	0	0.123916278147009
FrC_InN_CGE_VIP	Case	0	0	0	0.0749284073386411	0	0.0172540381791483	0	0.0328528327187395	0.0467285101095674	0.0183142023004139	0.0105934214988131	0.0350980392156863	0	0	0	0.028955639136483	0.0241140549117661	0	0	0.0538934629501041
FrC_ExN_L5IT_4	Case	0	0	0.0227436649516757	0.0148849797023004	0	0.116055291991415	0.108161982015972	0.0926919208850151	0.0257398621936067	0.0292183048224273	0.0175517124448966	0	0.1684740374426	0	0	0	0.0383468769534068	0	0	0.0876698740204345
FrC_OPC	Case	0.216156576801305	0	0.0278766168197336	0.0769345753217736	0.00703199721763326	0.0172399186716368	0.0534301704080991	0	0.0373107985993448	0.0135949536282521	0.0718006103763987	0.0304341736694678	0	0	0.0807506503158677	0	0.00777756407174113	0	0	0.0600634857653011
FrC_ExN_L6IT	Case	0	0	0.0458960426984661	0.0227523051263493	0	0.138385293120976	0.166459158649311	0.370160073751257	0.0920380097142212	0.0739134003212607	0.0458731773482537	0	0.0425821264570823	0	0	0	0.131232870125499	0.2279632721202	0	0.170419601230037
FrC_InN_CGE_NDNF	Case	0	0	0.0482882146463433	0.0478254712527929	0	0.00727860612221842	0.0416650946362321	0.0216015755950385	0.0379320569298542	0.0390671716165039	0.0801898948796202	0.299145658263305	0	0	0.0193236714975845	0	0.0321440592393134	0	0	0.0658565618490229
FrC_InN_MGE_SST	Case	0	0	0.0452108477184209	0.0124933127733896	0	0.00711623178583531	0.0325787587247689	0	0.0254433525358635	0.018554561549555	0.0596744659206511	0	0	0	0.17718320327016	0	0.000564985334423285	0	0	0.0562146612439243
FrC_OPC	Case	0.314576737343695	0	0.0558373803914026	0.0794914560845895	0.000956438570559048	0	0.0167515563101301	0	0.0150302157460748	0	0.0692641573414717	0	0	0	0	0	0	0	0	0
FrC_InN_CGE_NDNF	Case	0	0	0	0.0223274695534507	0	0	0	0	0.00911414209872363	0.00756838513759106	0.0393964055612072	0.196778711484594	0	0	0	0	0	0	0	0
FrC_ExN_L5IT_3	Case	0	0	0.025027648218493	0.025608144255279	0.00940135640379103	0.221979837343273	0.0715210966484311	0.191334227287965	0.0467991076471252	0.0444371489875599	0.0310342488979315	0	0.00559872836453545	0	0	0	0.0566427850170698	0	0	0.0946929868068644
FrC_InN_CGE_NDNF	Case	0	0	0.0359306630764052	0.0351276080183781	0	0	0	0	0	0	0.0468633435062733	0.11421568627451	0	0	0	0	0	0	0	0
FrC_ExN_L2/3IT_2	Case	0	0	0	0.0200066085533562	0	0.0314229639670168	0.104030686034082	0.229844116661079	0.0185036145939229	0.0153654046829017	0.0322414377755171	0.00259103641456582	0.00326739667961851	0	0	0	0.0572558542097418	0.219532554257095	0	0.0489931554409285
FrC_InN_CGE_VIP	Case	0	0	0.0392123864018848	0.11075620731976	0.00881445091731159	0.0114509205918898	0.00509966672954787	0.0339842440496145	0.0450553484694454	0.0168134225984593	0.020902000678196	0.1346918767507	0	0	0	0	0.0194980045198827	0.0676961602671119	0	0.0160896736434878
FrC_Micro	Case	0	0	0	0.0353164238285553	0	0.0265940923980571	0.0442495126705653	0.0619971505196111	0.0144018976618095	0.0562147521954766	0.0103763987792472	0	0	0.391627278865631	0	0	0.0356782228205991	0.0425709515859767	0	0.00505902192242835
FrC_ExN_L5IT_2	Case	0	0	0	0	0	0.162197842539252	0.090624410488587	0.0905967147167281	0	0	0	0	0.0436418226774992	0	0	0	0.0282733086502861	0	0	0
FrC_ExN_L5IT_3	Case	0	0	0.0515098331490119	0.0747946628064323	0	0.269993222636394	0.157215619694397	0.275666275561515	0.0671029594487744	0.077495339375535	0.0605561207188877	0.0263725490196078	0.0218120805369127	0	0	0	0.101120353897197	0	0	0.234074000595179
FrC_InN_MGE_SST	Case	0.0121366209344719	0	0.196049911044862	0.0304465493910691	0	0	0	0	0.0107167062012877	0.0251087479041846	0.00514750762970495	0.0435714285714286	0	0	0.0282051282051282	0	0	0.063355592654424	0	0
FrC_NeuCyto	Case	0	0	0	0.0123359662649086	0	0.144188410708235	0.184864490976545	0.304370600067047	0.0623799841861515	0.0173175907795847	0.0299626992200746	0	0.0503355704697986	0	0	0	0.0543588017502524	0.72237061769616	0	0
FrC_OPC	Case	0.321244683232595	0	0.0541183824590085	0.0441042263272178	0	0	0.0100358422939069	0	0	0.00935642345437282	0.0291353001017294	0.0378151260504201	0	0	0.100334448160535	0	0	0	0	0
FrC_Micro	Case	0	0	0	0.0435692481983825	0	0.0624647012312211	0.0560083003206943	0.0580162587998659	0.0754617078956286	0.0458499923788531	0.0133943709732113	0	0	0.293209482270927	0.0733927907840951	0	0.0831009280184642	0	0	0
FrC_Oligo	Case	0.106767085611948	0.441078572082939	0	0.0223510715297227	0	0	0	0	0.0164633457584999	0.0166551372392688	0	0	0	0	0	0	0.0140164446795211	0	0	0
FrC_ExN_L2/3IT_2	Case	0	0	0	0.0160021399125153	0	0.0515432621710155	0.0213796139093253	0.253331377807576	0	0.0119241637256856	0	0.0284873949579832	0	0	0	0	0.020435639755734	0.141903171953255	0	0
FrC_ExN_L5IT_4	Case	0	0	0.0232846083569745	0.0152390093463826	0	0.118137919349373	0.140420046532101	0.172393563526651	0.0684090138935954	0.0531193940601954	0.0446049508307901	0	0.186771458848463	0	0	0	0.0752392171947877	0	0	0.160033726812816
FrC_InN_CGE_NDNF	Case	0	0	0.0359426840409675	0.0284875853604809	0	0	0.0113563478588945	0	0.00954478707782669	0	0.0377890810444218	0.228515406162465	0	0	0	0	0	0	0	0
FrC_Oligo	Case	0.0240813585340113	0.549027391822152	0.0514377073616387	0	0	0.0106319891562182	0.018939822674967	0	0.0497924432395798	0.0515717149925548	0.0501322482197355	0	0	0	0	0	0.0362071452613357	0.125709515859766	0	0.029877988294812
FrC_ExN_L2/3IT_1	Case	0	0	0.0162042602298409	0.0159077320074268	0	0.118985089800068	0.173740803621958	0.295612638283607	0.0819143228284197	0.0713515224706586	0.0496642929806714	0.0266806722689076	0.0252914164606146	0	0	0	0.111494446314372	0.159015025041736	0	0.213897430810435
FrC_OPC	Case	0.274537081454476	0.0298195254527133	0.0343919796124441	0.081835919060956	0	0	0	0	0	0	0.0184944048830112	0.0400700280112045	0	0	0.106317354143441	0	0.0234769437899697	0	0	0
FrC_OPC	Case	0.307780869231507	0	0.0792061355003125	0.0549690027378292	0.00581471176419446	0	0.00336414512984973	0	0.0185812718852366	0.00313639508025654	0.0519565954560868	0.038375350140056	0	0	0.10182088442958	0	0	0	0	0
FrC_ExN_L2/3IT_1	Case	0	0	0	0	0	0.0507455099966113	0.0599761051373955	0.412923231645994	0.00114368010843779	0.00742182461982199	0.0066259749067481	0	0.00966089720946661	0	0	0	0.0401139587440497	0.172871452420701	0	0.0251165558972324
FrC_Oligo	Case	0.101778118903707	0.531804440101383	0	0.0144916134310979	0	0	0.0181097906055461	0	0.052263357054106	0.0107985789492198	0.0124923702950153	0	0	0	0	0	0.0668485839303746	0	0	0.0285685943854777
FrC_ExN_L5IT_1	Case	0	0	0.0363153339423955	0.00629386033923907	0	0.0957090816672315	0.187845060680375	0.140944518940664	0.0764712526827064	0.0708414918688225	0.0600678195998644	0.0262324929971989	0.0759448957965383	0	0	0	0.0751069865846036	0.202587646076795	0	0.165975597658962
FrC_ExN_L2/3IT_2	Case	0	0	0	0	0	0.0467073308483	0.0520342073822549	0.366975360375461	0.0294179939003728	0.0214505973806705	0.0126483553747033	0.0134453781512605	0.00897209466619564	0	0	0	0.0668005000721258	0.0801335559265443	0	0.05409185596667
FrC_ExN_L5IT_3	Case	0	0	0	0.0224297447839632	0	0.141964588275161	0.0290511224297303	0.105535534696614	0	0	0	0	0	0	0	0	0	0	0	0.0153853784346791
FrC_Oligo	Case	0.126531069109981	0.442605429504993	0	0	0	0	0.0147959504496007	0	0.0614480966903874	0.0244931937295548	0.0123770769752458	0	0	0	0	0	0.0607539548973409	0	0	0.0414443011605992
FrC_NeuCyto	Case	0	0	0	0	0	0.165042923302835	0.199465509652267	0.297707844451894	0.0622529086185474	0.016479264617946	0.0367243133265513	0	0.0527728717767574	0	0	0	0.0470740972255613	0.945242070116861	0	0
FrC_InN_CGE_VIP	Case	0	0	0.0299802856181181	0.0958554929666111	0	0.0156655935840958	0.0351002955417217	0	0.0588148085394782	0.0705776829368383	0.0566632756866734	0.179481792717087	0	0	0	0	0	0.101335559265442	0	0.0792183315147307
FrC_InN_MGE_SST	Case	0.0317566919313058	0	0.0639034476126364	0.0354186990590679	0	0	0	0	0	0.0164147779901277	0	0.0630532212885154	0	0	0.0738015607580825	0	0	0	0	0
FrC_InN_CGE_VIP	Case	0	0	0	0.0649919753280674	0	0	0.00977802930264726	0	0.0179741330622388	0.00182907526175713	0.0147778908104442	0.209635854341737	0	0	0	0	0	0.0260434056761268	0	0.0154250570379922
FrC_InN_CGE_VIP	Case	0	0	0.0279487426071068	0.258473109481701	0	0.0167174968937084	0.0423819405143684	0	0.0550660792951542	0.0787440349869268	0.070498474059003	0.178697478991597	0	0	0	0	0.00470019714381886	0	0	0.0899216347584565
FrC_OPC	Case	0.262736256356136	0	0.0251959417223638	0.0604761305346634	0	0	0.0263598063258504	0	0.0295944877442674	0.0122876338097527	0.0615937605968124	0.0388095238095238	0	0	0.10297287253809	0	0	0	0	0.0207915881360976
FrC_ExN_L2/3IT_2	Case	0	0	0.0227436649516757	0.0211867073669635	0.00224980436483779	0.0905554614255055	0.131541218637993	0.325092189071405	0.0622317293572801	0.0510265098664541	0.0407121057985758	0	0.0174849876368774	0	0	0	0.100507284704525	0.168697829716194	0	0.173891479019939
FrC_OPC	Case	0.259810035498417	0.0200018322289065	0.0543948646439391	0.0734965541114643	0	0	0	0	0	0	0.0547914547304171	0.0292577030812325	0	0	0.0776291341508732	0	0	0	0	0
FrC_InN_CGE_NDNF	Case	0	0	0.0475188729143626	0.0416102841677943	0.00890139987827143	0.0142607025866938	0.0419669244796579	0.0171597385182702	0.0528846153846154	0.0424673756287446	0.0674669379450661	0.200812324929972	0	0.0202109604540395	0	0	0.0352935519546088	0	0	0.0809443507588533
FrC_InN_CGE_LAMP5	Case	0.0116089417634079	0	0.0183920757801606	0.0217767567737672	0	0.0108014232463571	0.0141860026410111	0	0.03185360894612	0.0221951248109369	0.15636486944727	0.0849579831932773	0	0	0	0	0	0.060601001669449	0	0.03035413153457
FrC_InN_CGE_VIP	Case	0	0	0	0.187651446014413	0	0.00388286456568399	0.0153870338929761	0	0.0402970744380436	0.0354383331965435	0.0434927093930145	0.0996778711484594	0	0	0	0	0.0279247006779824	0	0	0.0634659259994048
FrC_InN_MGE_PVALB	Case	0	0	0.0180554887724191	0.0078751927494729	0	0.0205791821981249	0.0245110985348677	0.0251005698960778	0.172286230656275	0.101073995474211	0.073204476093591	0.0309103641456583	0	0	0	0	0.0144011155455114	0.0656093489148581	0	0.0883840888800714
FrC_Micro	Case	0	0	0	0.0189366522956855	0	0	0.0553228950512482	0.0504316124706671	0.0411301253812267	0.0141108466507991	0.0202712783994574	0	0	0.186168950854974	0	0	0.0289344617012069	0	0	0
FrC_Oligo	Case	0.0644408199814512	0.515512871408068	0.019029186901957	0.0212968499229003	0	0	0	0	0.0265446741217666	0.0385278289111139	0	0	0	0	0	0	0.0587103909217676	0	0	0
FrC_ExN_L5IT_2	Case	0	0	0.0236332163292783	0.029148440696101	0	0.160284649271433	0.164252027919261	0.179475360375461	0.0942053541172484	0.0898064228681307	0.0687216005425568	0.0045518207282913	0.0347227128223243	0	0	0	0.103524546809636	0.121869782971619	0	0.220652713024502
FrC_InN_CGE_NDNF	Case	0	0	0.029547530893879	0.00967681027158007	0	0.0193296057833503	0.0393384895931586	0	0.0426479724387213	0.0384809295454279	0.0686605629026789	0.228935574229692	0	0.0171177254229247	0	0	0	0.0570116861435727	0	0.0461362960023807
FrC_InN_CGE_VIP	Case	0	0	0.0336827427032745	0.0391399439846429	0	0.0125593019315486	0.0138967490410614	0	0.0142324635716706	0.0329878413394459	0.042332994235334	0.158781512605042	0	0	0	0	0	0	0	0.0419204444003571
FrC_Micro	Case	0	0	0	0.0858954589797652	0	0.00753981701118267	0.120537005596428	0.0591895742541066	0.11261013215859	0.0988931749698085	0.0371244489657511	0.0308543417366947	0	0.454194572695585	0	0	0.101637255373371	0	0	0.0218529907747247
FrC_OPC	Case	0.251639003485881	0.0208874095336977	0.0350411116988028	0.0775088900777292	0.0148682723241458	0.0193154862758387	0.0335345532289505	0.0286624203821656	0.0193154862758387	0	0.0389827060020346	0.0191596638655462	0	0	0.0508361204013378	0	0.0164446795210847	0	0.0416210295728368	0.0135700823331019
FrC_OPC	Case	0.313057660942147	0	0.0696013848151176	0.0886332882273342	0	0	0.0220210023266051	0	0.0406359426183215	0.0132138962820528	0.0597761953204476	0.0332633053221288	0	0	0.0882571534745448	0	0	0	0	0.0111794464834838
FrC_InN_MGE_LAMP5	Case	0	0	0	0.0129417503225604	0	0	0.0206879205181413	0	0	0	0.13069515089861	0.0230392156862745	0.0290533380430943	0	0.0882199925678187	0	0	0	0	0.0163178256125385
FrC_ExN_L5IT_4	Case	0	0	0	0.0185590206753312	0	0.219720716141421	0.144991511035654	0.258087495809588	0.0488111374675251	0.0661691425623468	0.0690064428619871	0	0.0928647121158601	0	0	0	0.136269654277059	0	0	0.165965678008134
FrC_ExN_L5IT_2	Case	0	0	0.00825840265422895	0.00540485256632151	0	0.128967581610753	0.10230774067786	0.188023801542072	0.0290791257200949	0.02414731090762	0.0128111224143778	0	0.0414341222182975	0	0	0	0.0268067509736981	0	0	0.0476738418807658
FrC_InN_MGE_PVALB	Case	0	0	0	0.0158605280548825	0	0.00535129334688811	0.00476639627743192	0	0.118144979103129	0.037378794451805	0.0102882332994235	0.0271148459383753	0	0	0	0	0	0.126627712854758	0	0
FrC_Micro	Case	0	0.0360338351604728	0	0.0598624791515876	0	0.016661018863662	0.0660127020059108	0.0494468655715723	0.0499830565909861	0.0450644280036112	0	0	0	0.165930616639597	0	0	0.0283694763667837	0	0	0
FrC_Micro	Case	0	0	0	0.0617191679516631	0	0.0440952219586581	0.0866125888197196	0.0436221924237344	0.0752852140517338	0.0826073702353176	0.0141200406917599	0	0	0.295143894738763	0	0	0.025027648218493	0	0.0857673116709261	0
FrC_OPC	Case	0.254517253509866	0	0.0239577823724576	0.047038738710388	0	0	0	0	0	0	0.0459749067480502	0.0279131652661064	0	0	0.0740616871051654	0	0	0	0	0
FrC_ExN_L5IT_2	Case	0	0	0.00413521180939558	0	0	0.165748898678414	0.113475444884613	0.133632249413342	0.0376214277645995	0.0312408399676395	0.0220956256358088	0	0.0341575415047687	0	0	0	0.0748785882579218	0.075542570951586	0	0.0528618192639619
FrC_ExN_L2/3IT_2	Case	0	0	0.0122132999951916	0.00799320263083358	0.0265955134336144	0.0700680560262058	0.155756775451173	0.245369594368086	0.0686419857675364	0.0646625004396816	0.0756595456086809	0.00725490196078427	0.0318791946308725	0	0	0	0.0692167139491273	0.217362270450751	0	0.155917071719076
FrC_ExN_L6CT/b	Case	0	0	0	0	0	0.00823167287924997	0.0943721310444571	0.00307995306738185	0.00719388907714902	0.0116662172144122	0.000996948118006102	0	0.0025962557400212	0	0	0	0.0122493628888782	0	0	0.0101081241940284
FrC_InN_CGE_VIP	Case	0	0	0.00675578208395444	0.109780658967177	0	0.020543883429346	0.0291077155253726	0.0117750586657727	0.0445823449678076	0.0438040075507978	0.0627873855544252	0.0407563025210084	0	0	0	0	0.0202673462518632	0	0	0.0626425949806567
FrC_Micro	Case	0	0.0324609887928665	0	0.0590364099820625	0	0.0455283519710833	0.0868138087153367	0	0.0757652773071276	0.0483297963395045	0.00484231943031532	0.0297759103641456	0	0.293756957497673	0	0	0.0440087512622013	0	0	0.00354131534569979
FrC_Micro	Case	0	0	0.00953262489782181	0.0821348774270699	0	0.0600785044617643	0.0849022197069735	0.0483573583640631	0.0694679769569637	0.0410076328717655	0	0.0379411764705883	0	0.513212402138803	0.0294685990338164	0	0.0725224792037313	0	0.0702202750395522	0
FrC_InN_CGE_LAMP5	Case	0	0	0.0350771745924893	0.0448516222425024	0	0	0.00874048921587123	0	0.0233466056703943	0.00407438239397817	0.118853848762292	0.124173669467787	0	0	0	0	0	0	0	0.00689415732566212
FrC_ExN_L5IT_4	Case	0	0	0.0229961052074819	0.0150501935362054	0	0.123510391957529	0.154121863799283	0.143437814280925	0.033858579012764	0.0329350795530491	0.0325262800949474	0	0.116495937831155	0	0	0	0.0328773380776074	0	0	0.0787818668782859
FrC_OPC	Case	0.289424030189645	0.0124133508412985	0.0195460883781314	0.0517670012902414	0.00883618815755149	0	0.010224485946048	0	0.0114791596069129	0.00476614803784781	0.0663072227873855	0.0407843137254902	0	0	0.108212560386473	0	0	0	0	0.00806467612340045
FrC_Micro	Case	0	0	0	0.0233974258111213	0	0.016795154185022	0.0487455197132617	0	0.0421326104145487	0.0278933977417956	0	0.0333193277310925	0	0.259311641148238	0	0	0.0285978746934654	0	0	0
FrC_InN_CGE_LAMP5	Case	0	0	0.0461725248833966	0.0456698240866035	0	0.00637495764147744	0.00567817392944725	0	0.0127499152829549	0.0105875318036324	0.114126822651746	0.129607843137255	0	0	0	0	0	0	0	0.0179148893958933
FrC_InN_CGE_LAMP5	Case	0	0	0.0241741597345771	0.0226814991975328	0	0.0141971648028917	0.048299063069861	0	0.0906401784705749	0.0731395607874403	0.214703289250593	0.0790056022408964	0	0	0	0	0.0241741597345771	0.167863105175292	0	0.0874615613530404
FrC_InN_MGE_LAMP5	Case	0	0	0.0413160552002693	0.0200066085533562	0	0.016526883542302	0.0147204929887442	0	0.0242643736586468	0.0137239268838889	0.089393014581214	0.0356162464985994	0	0	0	0	0	0	0	0.0232219025890289
FrC_ExN_L2/3IT_2	Case	0	0	0.013090830408232	0.0128394750920477	0	0.0575722918784592	0.100666540904232	0.298734495474355	0.00768807184005427	0.0127683523080351	0.0174160732451678	0	0.0310490992582126	0	0	0	0.0327090445737366	0.0909015025041736	0	0.0524650332308303
FrC_Oligo	Case	0.0835651923630433	0.575426756649464	0.0292109438861374	0.0147276331938194	0	7.76572913137041e-05	6.91693391183801e-05	0	0.0330325878233367	0.0168134225984593	0	0	0	0	0.000408769973987311	0	0.0347285666201856	0	0	0.000109116159111244
FrC_Oligo	Case	0.122933256579999	0.661434635233762	0.0281050151464154	0.0375664788998332	0	0	0.00446456643400617	0	0.0438198915621824	0.0360656122125949	0.000596812478806386	0	0	0	0	0	0.0591191037168822	0	0	0.00878881063386572
FrC_ExN_L5IT_2	Case	0	0	0	0	0	0.183624195188072	0.0932905741055147	0.203193094200469	0.0251750818931435	0.027858223217531	0.0138758901322482	0	0.039261744966443	0	0	0	0.014256863970765	0	0	0.0353734748536851
FrC_InN_CGE_NDNF	Case	0	0	0.035918642111843	0.0409179595304781	0	0	0	0	0	0	0.0590708714818583	0.172605042016807	0	0	0	0	0	0	0	0
FrC_InN_CGE_NDNF	Case	0	0	0.0359667259700919	0.0507521163105391	0	0	0.0195937873357228	0	0.010773184231334	0	0.058243472363513	0.236862745098039	0	0	0	0	0	0	0	0
FrC_ExN_L5IT_2	Case	0	0	0.0247391450690003	0.00727727601724515	0	0.191086354907941	0.106187511790228	0.198772209185384	0.042725629730035	0.0480366753039665	0.0227195659545608	0.0180952380952381	0.0510596962204168	0	0	0	0.0714886762513824	0	0	0.110266838607281
FrC_Micro	Case	0.00607630560619143	0.00580205820380497	0	0.0779101236743557	0	0.0685502089687112	0.111205432937182	0.0647209185383841	0.0941629955947136	0.0625109920388327	0.016920990166158	0	0	0.492609084438929	0	0.00978927301767218	0.0998461316536039	0	0	0
FrC_InN_CGE_LAMP5	Case	0	0	0.0445376737029379	0.0444897252729962	0	0.00624082232011747	0.0444633088096585	0	0.0576287699085056	0.0382288454548653	0.23520515428959	0.151708683473389	0	0	0	0	0.0281771409337885	0	0	0.0589723241741891
FrC_ExN_L5IT_2	Case	0	0	0	0	0	0.102295831921383	0.048626045400239	0.0985165940328528	0	0	0.004991522550017	0	0.0302190038855528	0	0	0	0.0112035389719671	0	0	0
FrC_InN_CGE_VIP	Case	0	0	0	0.0701214715045473	0	0	0.0189901276488713	0	0.00493476787529656	0.0169423958540961	0.0423058663953882	0.164929971988796	0	0	0	0	0.0302687887676107	0	0	0.00693383592897534
FrC_InN_CGE_LAMP5	Case	0.0246410182608974	0	0.0185243063903447	0.0216587468924064	0	0.0108790805376708	0.0168207256492485	0	0.033187902405964	0.0185252494460012	0.202414377755171	0.0767787114845938	0	0	0	0	0.0136317738135308	0	0	0.0313460966173991
FrC_NeuCyto	Case	0	0	0	0	0	0.0651615271659325	0.071345029239766	0.104718404290982	0.0711976166271321	0.012404882223968	0.0195456086809088	0.0296358543417367	0	0	0	0	0.0346444198682502	0.657762938230384	0	0
FrC_Micro	Case	0	0	0.0159758619031591	0.0761793120810649	0	0.0558638314695583	0.0887882789410803	0.0544125041904123	0.087124421100192	0.0630210226406688	0.0176127500847745	0.0363725490196078	0	0.414694235085862	0	0	0.11613453863538	0	0.0790130217841061	0.0131832159507985
FrC_ExN_L2/3IT_2	Case	0	0	0	0.0187871731126287	0	0.0660722354004293	0.115669999371188	0.201852162252766	0.0566968824127414	0.0420570061789914	0.0803730077992539	0.0349719887955182	0.00911338749558455	0	0	0	0.0965403663989999	0.185141903171953	0	0.152514631484972
FrC_InN_CGE_VIP	Case	0	0	0.0194378996970717	0.0997655537023634	0	0.00283802100982722	0.0627931836760359	0	0.0755534846944539	0.073075074159622	0.0785147507629705	0.260588235294118	0	0	0	0	0.0249675433956821	0	0	0.14822934232715
FrC_ExN_L5IT_3	Case	0	0	0	0.0115177644208075	0	0.134551846831583	0.0913161038797711	0.0764121689574254	0	0	0	0	0.0111621335217238	0	0	0	0.0227196230225514	0.157762938230384	0	0
FrC_InN_CGE_VIP	Case	0	0	0.0291628600278886	0.0678399471315732	0	0.0108437817688919	0	0.0285576600737513	0.0147478255958432	0.031422575009673	0.0153407934893184	0.0680812324929972	0	0	0	0.0351125766397032	0.0163845746982738	0	0	0.0135204840789604
FrC_InN_CGE_VIP	Case	0	0.00612269826243628	0.00482040678944073	0.17072096170186	0	0	0.0192542287618688	0	0.0354964418841071	0.0574399981240253	0.049874533740251	0.0957142857142858	0	0	0	0	0.013583689955282	0	0	0.0497470489038786
FrC_Micro	Case	0	0.0263688276788714	0.0207602057989134	0.0482660414765397	0	0.0311193945555179	0.0831541218637993	0	0.0555037840280131	0.030373201702447	0.0117124448965751	0	0	0.262952351406099	0	0	0.0566788479107564	0	0	0.0171312369804583
FrC_InN_MGE_TAC1	Case	0	0	0	0	0	0	0	0	0.00418643397718288	0.0271547327322398	0	0.00116246498599437	0	0	0.0657376439985136	0	0	0	0	0.00505902192242835
FrC_InN_CGE_LAMP5	Case	0.0258722696600467	0	0	0.0387072410863203	0	0	0	0	0.0114226815768665	0.023901089237768	0.164686334350627	0.0777450980392157	0	0	0	0	0	0.0151919866444074	0	0.0142446185894256
FrC_InN_MGE_SST	Case	0	0	0.0543227388565658	0.0195345690279133	0	0	0.0314406086901843	0	0	0.0202488011349646	0.044401492031197	0	0	0	0.354886659234485	0	0	0	0.0755446026530364	0
FrC_InN_CGE_NDNF	Case	0	0	0.0357263066788479	0.0233816911602731	0	0	0.00295541721687731	0	0.0183835987800746	0	0.0808477449983045	0.23766106442577	0	0	0	0	0	0	0	0
FrC_ExN_L5IT_2	Case	0	0	0	0	0	0.155399299672427	0.0562158083380494	0.140881662755615	0	0	0	0	0.0181208053691275	0	0	0	0.0101456940904938	0	0	0.00837218529907746
FrC_ExN_L2/3IT_2	Case	0	0	0.0333341347309708	0.0180633791736161	0	0.0888752400316277	0.154147016286235	0.406449044585987	0.0662275499830566	0.0630679220063549	0.0358901322482197	0	0.0341045566937478	0	0	0	0.072438332451796	0.221869782971619	0	0.140898720365043
FrC_InN_MGE_PVALB	Case	0	0	0	0.0161909557226925	0	0.0333079182198125	0.0538703389297617	0	0.21407291313679	0.103946581622484	0.0530688368938623	0.0354621848739496	0	0	0	0	0.0408953214405924	0.121535893155259	0	0.133012597956552
FrC_ExN_L5IT_1	Case	0	0	0.0200269269606194	0	0	0.124894103693663	0.139545997610514	0.0751759973181361	0.0208333333333334	0.0214330101185382	0.0247948457104104	0.0098739495798319	0.0339456022606852	0	0	0	0.030893878924845	0	0	0.0617597460569388
FrC_ExN_L5IT_2	Case	0	0	0.0161201134779054	0.0314299650690751	0	0.242107195301028	0.197006854052694	0.230263157894737	0.0720306675703152	0.0754610793889012	0.0747575449304849	0	0.036700812433769	0	0	0	0.114259268163677	0.111936560934891	0	0.170072413451047
FrC_ExN_L2/3IT_1	Case	0	0	0.000745299802856203	0.000487774176290978	0	0.0686419857675364	0.130522542916431	0.335714884344619	0.0470461990285779	0.0384867919661387	0.0362563580874873	0	0.0403214411868598	0	0	0	0.0786651920950137	0.201252086811352	0	0.101239956353536
FrC_InN_CGE_VIP	Case	0	0	0.0330095686877915	0.214172200018882	0	0.00409465717835766	0.00753316984216812	0.0121521957760644	0.0513808878346323	0.019773945057393	0.0162495761275009	0.200840336134454	0	0	0	0	0	0	0	0.0176371391727012
FrC_Vascular	Case	0	0	0.0869356157138049	0.0444346539950279	0	0.0517409352761775	0.055461233729485	0.0369594368085819	0.106164576979555	0.0504461302160888	0.0119633774160732	0.0825630252100841	0.0518897915930766	0.0160957716663321	0	0.423231490545623	0.112299850940039	0.29449081803005	0.0899659243032737	0
FrC_InN_MGE_TAC1	Case	0	0	0.0231523777467904	0	0	0	0	0	0.0228453631537332	0.0370094619470271	0.0258528314682943	0	0	0	0.0904868078781123	0	0	0.0535893155258764	0	0
FrC_InN_CGE_LAMP5	Case	0	0	0	0.0426409037983447	0	0	0	0	0	0	0.0701525940996948	0.0679271708683473	0	0	0	0	0	0	0	0
FrC_InN_CGE_LAMP5	Case	0	0	0.0281891618983507	0.0223117349026025	0	0.0165551225573252	0.0330818084638118	0	0.0450835874844685	0.0248566638136219	0.180332316039335	0.0984593837535014	0	0	0	0	0.000300524114054901	0	0	0.0350858049796647
FrC_InN_CGE_VIP	Case	0.00378969586491418	0	0	0.130180633791736	0	0	0.021335597057159	0	0.0423585225347339	0.0407789984640458	0.00964394710071215	0.143627450980392	0	0	0	0	0	0	0	0.02257712528519
FrC_ExN_L5IT_4	Case	0	0	0.00700822233976051	0	0	0.104307861741782	0.110098723511287	0.195943680858196	0.0119874618773297	0.00816635205008853	0.00395388267209218	0	0.281137407276581	0	0	0	0.0243063903447612	0.0946577629382304	0	0.0168435671064379
FrC_InN_CGE_LAMP5	Case	0	0	0.0656464874741549	0.0414608049847374	0	0.0176705636507398	0.0216500031440608	0	0.0569510335479498	0.0337382311904232	0.148409630383181	0.12203081232493	0	0	0	0	0	0	0	0.0570875905168138
FrC_InN_CGE_NDNF	Case	0	0	0.035545992210415	0.0475029109104069	0	0	0	0	0	0.00155940390906217	0.0470735842658528	0.269271708683473	0	0	0	0	0	0	0	0
FrC_ExN_L5IT_4	Case	0	0	0.00766937539068135	0.0289674922113479	0	0.176613859708573	0.172376281204804	0.17756872276232	0.0671382582175534	0.0688424064064533	0.0532858596134282	0	0.221635464500177	0	0	0	0.0697215944607396	0	0	0.178900902688225
FrC_ExN_L5IT_3	Case	0	0	0.0276602394576141	0.0392815558422759	0	0.266272732407094	0.166786140979689	0.249161917532685	0.0639472495199368	0.0751093341462556	0.0593692777212614	0.0209523809523809	0.035694101024373	0	0	0	0.0632422945617156	0.181469115191987	0	0.13725820851106
FrC_ExN_L5IT_2	Case	0	0	0.0262778285329615	0.0113997545394467	0	0.231446967129787	0.182839715776897	0.240822996982903	0.0946783576188862	0.0794064885272426	0.0505662936588674	0.025266106442577	0.0408336276933946	0	0	0	0.0893999134490552	0	0	0.172611844063089
FrC_InN_CGE_LAMP5	Case	0	0	0.0185723902485936	0.0228860496585581	0	0.010907319552694	0.0236244733698044	0	0.0187154072065966	0.0262929568877581	0.2131502204137	0.102450980392157	0	0	0	0	0	0	0	0.026296994345799
FrC_OPC	Case	0.274329207841632	0	0.051149204212146	0.072977310633477	0	0	0.0274287870213167	0	0.0153973229413759	0	0.0386503899626992	0.0305462184873949	0	0	0.0810479375696767	0	0	0	0	0
FrC_InN_CGE_NDNF	Case	0	0	0.0357984324662211	0.0234288951128174	0	0	0.0202980569703829	0	0.0249279905116909	0.00770908323464925	0.0689454052221092	0.246008403361345	0	0	0	0	0	0	0	0.0130443408392025
FrC_ExN_L2/3IT_1	Case	0	0	0.00145453671202578	0.00793813135286525	0	0.0833121540720659	0.132666792429101	0.350360375460945	0.065514514853722	0.047878389944776	0.0388741946422516	0.00808123249299719	0.0561462380784176	0	0	0	0.126652882627302	0.219031719532554	0	0.140154746552921
FrC_InN_CGE_LAMP5	Case	0	0	0.0315309900466414	0.043640054127199	0	0	0.0263283657171602	0	0.0186095109002598	0.0280340958388537	0.22422516107155	0.123389355742297	0.0268986223949135	0	0	0	0	0.060601001669449	0	0.0189465330820355
FrC_Micro	Case	0	0	0	0.0225320200144759	0	0.0302016265672653	0.0680752059359869	0	0.0606574042697391	0.0418694087162471	0.0145066124109868	0	0	0.242887384345858	0	0	0.0514256863970765	0	0.0650784958013874	0
FrC_ExN_L2/3IT_2	Case	0	0	0	0	0.0222915398660986	0.0419349373093867	0.10582908885116	0.231415521287295	0.049615949395685	0.0339668655981428	0.0336181756527636	0.00204481792717082	0.0391557753444013	0	0	0	0.0562460931865173	0.207178631051753	0	0.0807161987898026
FrC_InN_CGE_NDNF	Case	0	0	0.0359667259700919	0.0270085281807597	0	0.00311335140630298	0.00831918505942275	0	0	0.00517065506689018	0.0435130552729739	0.176456582633053	0	0	0	0	0	0	0	0.0087491320305525
FrC_InN_CGE_VIP	Case	0	0	0.0283454344376592	0.0669902759857759	0	0.0332937987123009	0.0202729044834308	0.0312604760308415	0.0313947249519937	0.0348345038633352	0.0445439131909122	0.121778711484594	0	0	0	0	0.0283454344376592	0	0	0.076093641503819
FrC_ExN_L5IT_3	Case	0	0	0.0133673125931625	0.0153648865531674	0	0.140771489890433	0.127428787021317	0.114146832048274	0.0366260024850333	0.0145153536798415	0.0167921329264157	0.00477591036414571	0.0344931119745673	0	0	0	0.0928619512429677	0.0928213689482471	0	0.0794068048804683
FrC_ExN_L5IT_3	Case	0	0	0	0	0	0.165014684287812	0.0582342954159593	0.151965303385853	0	0	0	0	0.0328505828329212	0	0	0	0	0	0	0
FrC_Astro	Case	0	0	0	0	0.455840796452482	0.0182918219812493	0.0370747657674653	0.0542867918203152	0.0276318762001582	0.00775598260033528	0	0	0	0	0	0	0.031146319180651	0	0	0
FrC_InN_CGE_VIP	Case	0	0	0	0.048958366113856	0	0.0135264881960917	0.0298748663774131	0	0.0349387213373997	0.0200494788307988	0.0815937605968124	0.249201680672269	0	0	0.010479375696767	0	0	0.0235392320534223	0	0.0170518797738319
FrC_InN_CGE_LAMP5	Case	0	0	0.0231163148531038	0.0222487962992102	0	0.0135759064723823	0.0138715965541093	0	0.0436928159945781	0.0306487354758527	0.205846049508308	0.0920168067226891	0	0	0	0	0	0	0	0.0327844459875012
FrC_OPC	Case	0.272234481435287	0	0.0536495648410829	0.0593747049752966	0	0	0.0284411746211407	0	0.0242855529199142	0.020166727245014	0.0428145133943709	0	0	0	0	0	0	0	0	0.0341235988493205
FrC_Oligo	Case	0.0851802104320573	0.591092313799737	0.0192816271577632	0	0	0	0	0	0.0291214842426296	0.0265098664540562	0.0180807053238385	0	0	0	0	0	0.0513295186805789	0	0	0
FrC_ExN_L2/3IT_2	Case	0	0	0.00662355147377025	0	0	0.0778196656500622	0.110947619945922	0.36024974857526	0.0358564893256523	0.0266329772889822	0.0271888775856223	0.00771708683473393	0.00973154362416107	0	0	0	0.0611386257633313	0.22762938230384	0	0.0558476341632774
FrC_InN_CGE_VIP	Case	0	0	0.0022358994085685	0.174056707681657	0	0.0132299785383486	0.0318430484814186	0.00389708347301376	0.0414689935615046	0.0289017341040463	0.0482332994235334	0.247857142857143	0	0	0	0	0.0180554887724191	0	0	0.0371788513044341
FrC_Oligo	Case	0	0.242403884325282	0.0269750444775689	0.0176542782515656	0.0243891835492566	0	0	0.0470164264163594	0.0158420874279905	0.0131552720749452	0.0152187182095626	0	0	0	0	0	0.0269750444775689	0	0	0
FrC_Oligo	Case	0.0822539895743388	0.528124713714233	0.0558133384622782	0.0526245397614626	0	0	0.0162862353015154	0	0.059725516773975	0.0303673392817362	0.0101932858596134	0.0140336134453781	0	0	0	0	0.0589508102130115	0	0	0.0356313857752207
FrC_OPC	Case	0.270075793917298	0	0.0524114054911766	0.0385656292286874	0.0355186505521259	0	0.0205495818399044	0	0.0230712752739185	0	0.0110817226178366	0.0228851540616246	0	0	0.0607209215904868	0	0	0	0	0
FrC_InN_CGE_VIP	Case	0	0	0.0068399288358898	0.0301475910249551	0	0.0351363944425619	0.021323020813683	0.029563359034529	0.0339009375352988	0.0728464397519023	0.0663207867073584	0.0616526610644258	0	0	0	0	0.0407630908304082	0	0	0.0589227259200477
FrC_InN_CGE_LAMP5	Case	0	0	0	0.0229253862856783	0	0	0.0231905929698799	0	0.0722848187055235	0.063577952608191	0.269725330620549	0.0892997198879552	0	0	0	0	0.0189450401500216	0.153088480801336	0	0.0778494197004266
FrC_InN_MGE_TAC1	Case	0	0	0	0	0	0	0.00996667295478837	0	0.0188001242516661	0.0354207459344112	0.0107494065785012	0	0	0	0.0358602749907098	0	0	0.00943238731218699	0	0.0146017260192441
FrC_InN_MGE_TAC1	Case	0	0	0.0174784824734336	0	0	0.00410171693211336	0.00365339872979942	0.0121731478377473	0.0328349147181747	0.0569768668878753	0.00788063750423873	0	0	0	0.0706057227796358	0	0	0.0484974958263773	0	0.0201864894355719
FrC_ExN_L2/3IT_1	Case	0	0	0.0232245035341636	0.0299115712622336	0	0.091812097594036	0.124988995786958	0.304789641300704	0.12178075228736	0.0988286883419902	0.0924245506951509	0.00231092436974789	0.00291416460614624	0	0	0	0.111278068952253	0.16126878130217	0	0.292907449657772
FrC_OPC	Case	0.162605136077265	0	0	0.0548352582056204	0.0229545256934179	0	0.0311387788467584	0	0	0	0.0569548999660902	0.0295798319327731	0	0	0.0784838350055741	0	0	0	0	0
FrC_ExN_L2/3IT_2	Case	0	0	0.0114680001923354	0.00357176574251816	0.0273019737414137	0.0901742347226929	0.0950764006791172	0.37018102581294	0.0497783237320683	0.0474093962879152	0.0317938284164123	0	0.0368244436594842	0	0	0	0.0924051545896043	0.174707846410684	0	0.142466025195913
FrC_InN_MGE_LAMP5	Case	0	0	0.0250757320767419	0.0183702048651541	0	0	0.000471609130352713	0	0.000529481531684195	0.000439681553306981	0.117924720244151	0.032703081232493	0	0	0	0	0	0	0	0.000743973812121768
FrC_InN_MGE_SST	Case	0.0278870446768364	0	0.166550464009232	0.0513815023444629	0	0	0.0240835062566811	0	0.0113309047780413	0.026931960745231	0.0297999321804001	0.0346218487394958	0.00944895796538325	0	0.0942772203641769	0	0	0	0	0.0379922626723539
FrC_InN_MGE_TAC1	Case	0	0	0.0624248689714862	0.0179689712685276	0	0.0127922738054896	0.0470162862353015	0	0.0631141985767536	0.0890736202792857	0.0352187182095626	0	0	0	0.0673355629877369	0	0.0274558830600568	0	0	0.0741692292431306
FrC_ExN_L5IT_3	Case	0	0	0.026734625186325	0.0174969317430846	0	0.135716706201288	0.0986166132176319	0.1490948709353	0.0268200045182424	0.0327826566145692	0.0136046117327908	0	0.0344048039561993	0	0	0	0.0103620714526134	0	0	0.0727209602222002
FrC_InN_CGE_VIP	Case	0	0	0	0.0734650848097681	0	0.0190189766180956	0	0	0	0.00744527430266506	0.0271820956256358	0.118347338935574	0	0	0	0	0.0152666249939896	0	0	0
FrC_Astro	Case	0	0	0	0	0.272563255369098	0.0182424037049588	0.0428535496447211	0.054140127388535	0.0544589404721564	0.0149257231295947	0.0172668701254662	0	0.0499646767926528	0	0	0	0.0310621724287157	0	0	0.0126277155044142
FrC_ExN_L2/3IT_2	Case	0	0	0	0.00442930421373955	0	0.0532093640573816	0.0604477142677482	0.183456252095206	0	0	0.0124991522550016	0	0.046344048039562	0	0	0	0.0166009520603934	0.115275459098497	0	0
FrC_ExN_L5IT_1	Case	0.0132879209440661	0	0	0	0	0.0485640460860726	0.0364270892284475	0.0218949044585988	0.00171552016265675	0.00142456823271464	0.00164801627670397	0	0	0	0	0	0	0	0	0.00241047515127468
FrC_InN_MGE_TAC1	Case	0	0	0.104522286868298	0.0167731378040721	0	0	0.03106960950764	0	0.0560191460521857	0.140111854987161	0.0556052899287894	0.00718487394957978	0	0	0.230026012634708	0	0	0	0	0.0967463545283206
FrC_InN_CGE_NDNF	Case	0	0	0.0567509736981295	0.0479198791578815	0	0.000635377838021034	0.0285983776645916	0	0.0488605557438156	0.0480777122489419	0.0751441166497118	0.338081232492997	0	0	0	0	0.0161080925133432	0.0025041736227045	0	0.0460073405416129
FrC_InN_MGE_TAC1	Case	0	0	0.0348367553012454	0.0133036472920666	0	0.00209674686546935	0.0219581211092247	0	0.0496371286569525	0.100505340665268	0.0421091895557816	0.00415966386554623	0	0	0.0870308435525827	0	0.0180795307015434	0	0	0.0554508481301458
FrC_InN_CGE_LAMP5	Case	0	0	0.0513655815742655	0.0427589136797054	0	0.00989071501186034	0.00880965855498961	0	0.0152702473737716	0.0245518179366624	0.13844014920312	0.111078431372549	0.0134581419992935	0	0	0	0	0	0	0.021456204741593
FrC_Astro	Case	0	0	0	0.00633319696635937	0.537909746978524	0.0208333333333334	0.0416650946362321	0.0618295340261482	0.0696303512933469	0.0185838736531089	0.0163784333672431	0	0	0	0	0.0727755165129579	0.0354738664230417	0	0	0
FrC_InN_CGE_VIP	Case	0.0112891362051872	0	0	0.225076313056613	0	0	0.0208702760485443	0	0.03901219925449	0.0118831267807102	0.0314750762970498	0.232128851540616	0	0	0	0	0.0206760590469779	0	0.0607886089813801	0.0198194623549252
FrC_OPC	Case	0.262176596629249	0	0.0834495359907679	0.0644805991755043	0	0.000995425279566198	0.035150600515626	0	0.0190825144018977	0.00165320264043434	0.0688436758223127	0.0286974789915967	0	0	0.152285395763657	0	0.00169495600326974	0	0	0.00279734153357802
FrC_Oligo	Case	0.121270267677252	0.545103368247473	0	0.05831261604305	0	0	0	0	0.0289449903987349	0.0310180679806306	0.019097999321804	0	0	0	0	0	0.0619800932826851	0	0	0
FrC_ExN_L6IT	Case	0	0	0.0231163148531038	0.000590049406803628	0	0.127004970066644	0.161843677293592	0.389582634931277	0.0614833954591664	0.0487108536857039	0.0284367582231265	0	0.0431296361709643	0	0	0	0.10704668942636	0.210517529215359	0	0.10940382898522
FrC_InN_MGE_TAC1	Case	0	0	0.0367240467375102	0.0190389275261982	0	0.00806223878911105	0.0295793246557253	0.0239272544418371	0.0447094205354117	0.0761059456670848	0.0120515428958969	0	0	0	0.0722779635823114	0	0	0	0	0.0616208709453427
FrC_InN_CGE_VIP	Case	0	0	0.0132591239121027	0.171476224942569	0	0.00778690839263529	0.0399924542539144	0	0.0798811137467526	0.0450644280036112	0.0380739233638522	0.155266106442577	0	0	0	0	0	0	0	0.0503918262077175
FrC_InN_CGE_LAMP5	Case	0	0	0.0302447468384863	0.0328775529471002	0	0.00888117022478252	0.04983965289568	0	0.0679289506382017	0.0422094291174712	0.212994235334012	0.127535014005602	0	0	0	0	0.0294633841419436	0.0379799666110183	0	0.0662632675329828
FrC_Micro	Case	0.0207074098947839	0.0395456072311967	0	0.0299902445164741	0	0.0360541624308144	0.0927560837577815	0.0271329198793161	0.0745439399073761	0.0446950954988333	0.0175652763648695	0	0	0.279741591692976	0	0	0.045823916911093	0	0	0
FrC_ExN_L2/3IT_2	Case	0	0	0	0	0.0257586296843753	0.0520727437026997	0.107520593598692	0.2650435802883	0.0484087315034452	0.0260701849007492	0.0265445913869108	0	0.0203108442246556	0	0	0	0.0950617877578497	0.173205342237062	0	0.0927189762920345
FrC_ExN_L6CT/b	Case	0	0	0	0.010306196305504	0	0.00683384163560374	0.111846821354461	0.0417365068722763	0	0	0	0	0.00757682797598025	0	0	0	0	0	0	0
FrC_Micro	Case	0	0	0	0.0543002800767851	0	0.0187083474528409	0.0555681317990316	0	0.0623870439399073	0.0591459625508565	0	0.022436974789916	0	0.266602186251072	0	0	0.0548516612973025	0	0.0487404162102957	0
FrC_InN_MGE_SST	Case	0	0	0.184040967447228	0.0401862982660415	0	0.0194213825821755	0.0518958687040181	0	0.0328843329944651	0.0684203121152787	0.0692709393014581	0	0	0	0.141731698253437	0	0.0229239794201087	0	0	0.0986112488840393
FrC_ExN_L5IT_3	Case	0	0	0.045583497619849	0.0409966327847185	0	0.232717722805829	0.129610765264416	0.1393102581294	0.050689031966565	0.0510968589149832	0.0265378094269244	0	0.0436241610738255	0	0	0	0.0473265374813675	0	0	0.146671957147108
FrC_Oligo	Case	0.0813265534554991	0.443704766848872	0.00968889743713031	0.0506183717783303	0	0	0.00506822612085767	0	0.025796340223653	0.0225703197364255	0.010932519498135	0.022577030812325	0	0.00735441721262109	0	0	0.0269029186901957	0	0	0.0159904771352049
FrC_InN_CGE_LAMP5	Case	0.00527679171063988	0	0.0355339712458528	0.0416338861440665	0	0	0.00555241149468655	0	0.00623376256636166	0	0.0754153950491692	0.117352941176471	0	0	0	0	0	0	0	0.0087590516813808
FrC_ExN_L5IT_2	Case	0	0	0.0209765831610328	0	0	0.146892296396702	0.0822171917248318	0.16114230640295	0.0475898000677737	0.0325833343104035	0.0118413021363174	0	0.0345107735782409	0	0	0	0.0538058373803914	0.0775459098497496	0	0.0903085011407598
FrC_OPC	Case	0.312545972048994	0	0.0631581478097802	0.0635758567517387	0	0	0.0106583663459725	0	0	0	0.0691895557816209	0.039593837535014	0	0	0.105053883314753	0	0	0	0	0
FrC_InN_MGE_LAMP5	Case	0	0	0	0.0318784026182459	0	0.00809753755789	0.0311639313337106	0.0240320147502514	0.0323901502315599	0.0559509432634924	0.167209223465582	0.07796918767507	0	0	0.0426235600148643	0	0.0137880463528394	0	0	0.0946731475052078
FrC_ExN_L5IT_1	Case	0	0	0	0.00915756679359281	0	0.0481263413532136	0.0964534993397472	0.0681361045926919	0.0219417146729922	0.0155354148835137	0.0179721939640556	0	0.0124690921935712	0	0	0	0.0210967928066548	0.146494156928214	0	0.0448368217438746
FrC_InN_CGE_VIP	Case	0	0	0.0564985334423234	0.0927636340749599	0	0.0173175759629504	0	0	0.0304628374562296	0.0109158273634349	0	0.131652661064426	0	0	0	0	0	0	0.08445904831447	0
FrC_ExN_L5IT_1	Case	0	0	0.00651536279271048	0.00995216666142174	0	0.160263470010166	0.186618876941458	0.193324673147838	0.0165833615723484	0.0286027506477975	0.0159308240081384	0	0.0400211939244083	0	0	0	0.0769582151271818	0.204340567612688	0	0.060946334689019
FrC_OPC	Case	0.0653682561002911	0	0	0.0160808131667558	0	0	0.0128529208325473	0	0.0432904100304982	0.0119827879327932	0.0138623262122753	0.0286274509803922	0	0	0.0759568933481977	0	0.0245708515651296	0	0	0.0405515325860529
FrC_Oligo	Case	0.0487063865169977	0.51131401349742	0	0.0581238002328728	0	0	0.00535747972080736	0	0.0613422003840506	0.0429305068648946	0.0115564598168871	0	0	0	0	0	0.0678343030244747	0.071118530884808	0	0.0217637139172702
FrC_ExN_L5IT_3	Case	0	0	0	0.00321773609843601	0	0.144922625098837	0.0640696723888574	0.117520113979216	0.00711623178583531	0.00702318001149038	0.00406239403187525	0	0.0476863299187567	0	0	0	0.0196903399528778	0	0	0.00594187084614617
FrC_InN_CGE_LAMP5	Case	0	0	0.0355820551041015	0.0455046102526985	0	0	0	0	0.00602902970744379	0	0.130505256018989	0.139383753501401	0	0	0	0	0	0.0712854757929883	0	0
FrC_ExN_L5IT_1	Case	0	0	0.0204596816848583	0.0197155175126664	0	0.168445724613125	0.259667987172232	0.218907140462621	0.0723059979667909	0.0904688764084466	0.116202102407596	0.0238375350140057	0.0300600494524903	0	0	0	0.177669856229264	0.189398998330551	0	0.268276956651126
FrC_InN_MGE_SST	Case	0.0319965460999713	0	0.121856517766986	0.0321773609843597	0	0.00405935840957872	0.0118593975979375	0	0.0163856884671862	0.00674178381737389	0.0196405561207189	0.0469747899159664	0	0	0.0648829431438127	0	0	0.145742904841402	0	0.00570379922626718
FrC_InN_CGE_NDNF	Case	0	0	0.0445857575611867	0.0370629700726941	0	0.00507596295041224	0.0153430170408099	0	0.00507596295041224	0.0157171499255473	0.0631943031536114	0.130868347338936	0	0	0	0	0	0	0	0.00713222894554111
FrC_ExN_L5IT_2	Case	0	0	0.0122132999951916	0.00114862951191108	0	0.235471026770586	0.143620700496762	0.159612805900101	0.0521151022252344	0.0392489066585374	0.0303696168192608	0	0.0375662310137761	0	0	0	0.0916117709284993	0.0526711185308848	0	0.0948318619184605
FrC_ExN_L2/3IT_1	Case	0	0	0.0393205750829446	0.0458665072222048	0	0.0910708234496781	0.23552159969817	0.332949212202481	0.130492488422004	0.124089859184655	0.12842997626314	0.0264705882352941	0.0299894030377958	0	0	0	0.162631629561956	0.204340567612688	0	0.362731871838111
FrC_ExN_L5IT_2	Case	0	0	0.0493340385632544	0.0187478364855084	0	0.198520275612787	0.168722882475005	0.191145658732819	0.0360118039082796	0.0430477552791099	0.0260155985079688	0.0091036414565826	0.0382197103496997	0	0	0	0.0599725922007982	0.0542570951585977	0	0.0982839004067056
FrC_InN_CGE_NDNF	Case	0	0	0.0359667259700919	0.0313198225131385	0	0	0.01502232283217	0	0.0288602733536655	0.021386110752852	0.0921532722956935	0.263655462184874	0	0	0	0	0	0.0825542570951586	0	0.0138875111596072
FrC_Micro	Case	0	0	0	0.0615696887686062	0	0.057882921043714	0.11031251965038	0.0536791820315119	0.060156161753078	0.0565782222795437	0	0	0	0.513385769293939	0	0	0.0338510362071452	0	0	0
FrC_Micro	Case	0	0.0407212874461783	0.0200509688897437	0.0436085848255027	0	0.0306040325313454	0.0837514934289127	0	0.0991824805150796	0.0630561971649334	0.0226246185147507	0	0	0.407759548880413	0.0619843924191751	0	0.0356181179977881	0	0.0507484483388098	0
FrC_NeuCyto	Case	0	0	0	0	0.00804277888879223	0.151022252343838	0.186933283028359	0.302484914515588	0.066382864565684	0.0239655758655865	0.0392472024415056	0	0.0519957612151183	0	0	0	0.0447179881713708	0.93322203672788	0	0
FrC_InN_MGE_SST	Case	0	0	0.124573255758042	0.0210293608584825	0	0.0112461877329719	0.0100169779286927	0	0.0112461877329719	0.0225410076328718	0.0108036622583927	0.0374369747899159	0	0	0.0836863619472316	0	0	0	0	0.0158020037694673
FrC_ExN_L2/3IT_1	Case	0	0	0.0303769774486705	0.0184095414922743	0	0.112398339545917	0.142130415644847	0.354676500167617	0.0802058624195188	0.0769559966701451	0.0500847744998304	0.00722689075630256	0.0301130342635111	0	0	0	0.12001731018897	0.203589315525876	0	0.232397579605198
FrC_InN_CGE_VIP	Case	0	0	0.00217579458575756	0.134004153947824	0	0	0.0369112746022763	0	0.0505407771376934	0.039846873571035	0.0497321125805358	0.266792717086835	0	0	0	0	0.0155310862143578	0.134641068447412	0	0.0306120424561055
FrC_InN_CGE_VIP	Case	0	0	0	0.112856783207981	0	0	0	0	0.0376779057946459	0.00760942208256632	0.0243879281112241	0.141946778711485	0	0	0	0	0	0	0	0.00699335383394506
FrC_InN_MGE_PVALB	Case	0	0	0.017742943693802	0.00580608616294809	0	0.00521009827177232	0.033949569263661	0.0154626215219578	0.181668643397718	0.091289615307953	0.0448016276703967	0.0208683473389356	0	0	0	0	0.0261816608164639	0.124373956594324	0	0.0755183017557782
FrC_InN_CGE_NDNF	Case	0	0	0.0356782228205991	0.0330034301538848	0	0.00866231785835314	0.00771552537257125	0.025708179684881	0.0186730486840619	0	0.0166429298067141	0.153263305322129	0	0	0	0	0	0	0	0
FrC_InN_CGE_NDNF	Case	0	0	0.0358946001827186	0.0389432608490418	0	0.0070244549870101	0.00625668112934663	0	0	0	0.0134961003730077	0.175434173669468	0	0	0.0369751021924934	0	0	0	0	0
FrC_InN_CGE_NDNF	Case	0	0	0.0461605039188344	0.014019573905655	0	0.0228171241387101	0.0304219329686223	0	0.0394569637411047	0.03618286062681	0.0478874194642251	0.242983193277311	0	0	0	0	0	0	0	0.0337069735145323
FrC_InN_MGE_PVALB	Case	0	0	0	0.00841803820373221	0	0.00975657969050037	0	0.0289557492457257	0.0900895176776234	0.0177279602293379	0	0	0	0	0	0	0	0	0	0
FrC_ExN_L5IT_2	Case	0	0	0.00373851997884311	0.017237310004091	0	0.195159832825031	0.117248317927435	0.168706000670466	0.0299262961707896	0.0307601214693571	0.0193014581213971	0.0118347338935574	0.0419463087248322	0	0	0	0.0973698129537914	0	0	0.126604503521476
FrC_ExN_L5IT_2	Case	0	0	0	0	0	0.17009770699198	0.078343708734201	0.138367415353671	0	0.00911020178452082	0	0	0.037795831861533	0	0	0	0.0257248641631005	0	0	0
FrC_InN_MGE_SST	Case	0.0325721961047682	0	0.068832043083137	0.0350489347641376	0	0.0061137467525133	0.00988492737219393	0	0.00498418615158702	0.0114610324895356	0.0436554764326891	0.0536694677871149	0	0	0.00594574507617984	0	0	0.058931552587646	0	0.00158714413252659
FrC_ExN_L2/3IT_1	Case	0	0	0	0	0	0.101095673782898	0.128711563855876	0.40347385182702	0.00559838472834062	0.0145563906248168	0.00537809426924385	0.0135574229691877	0.0800600494524902	0	0	0	0.0326489397509256	0.226711185308848	0	0.00786628310683468
FrC_ExN_L5IT_4	Case	0	0	0.0181276145597923	0.00826069169525123	0	0.105063255393652	0.124322454882727	0.0887319812269527	0.0469685417372642	0.0390026849886855	0.0298270600203459	0	0.118509360649947	0	0	0	0.0207001009761023	0	0	0.0968653903382601
FrC_InN_MGE_TAC1	Case	0	0	0	0.0137835541429335	0	0.00731390489099737	0.00972772432874303	0.0217063359034529	0.0135759064723823	0.0646097386532847	0.00139030179721944	0	0	0	0.0814567075436641	0	0	0	0	0
FrC_InN_MGE_SST	Case	0	0	0.132134442467664	0.0263398055197155	0	0.0157856093979442	0.0435829717663334	0	0.0730896306336835	0.0626106531909156	0.102536453034927	0.0356302521008404	0.0161427057576828	0	0.160163507989595	0	0	0.0260434056761268	0	0.0565916079753993
FrC_InN_MGE_TAC1	Case	0	0	0.023068230994855	0	0	0.0228383033999774	0.0368924102370621	0.0275729131746564	0.0642578786851915	0.113818898099403	0.0397897592404205	0	0	0	0.0489037532515794	0	0	0	0	0.0843071123896438
FrC_InN_CGE_NDNF	Case	0	0	0.0347165456556234	0.0608537621550178	0	0	0.0293152235427278	0	0	0	0.057605968124788	0.270378151260504	0	0	0.0512820512820513	0	0	0	0	0
FrC_InN_CGE_NDNF	Case	0	0	0.0359426840409675	0.0235233030179061	0	0	0.0229893730742627	0	0.0405441658194963	0.010523045175814	0.0158087487283824	0.228389355742297	0	0	0	0	0.0260614511708419	0.0447412353923206	0	0.0268227358396984
FrC_ExN_L2/3IT_2	Case	0	0	0.0306053757753522	0.0291091040689807	0	0.145946289393426	0.207960762120355	0.408418538384177	0.120051112617192	0.0903633528356529	0.0720922346558155	0.0289355742296918	0.060332038149064	0	0	0	0.129477809299418	0.227128547579299	0	0.284317032040472
FrC_Micro	Case	0	0	0	0.0586745130125562	0	0.0175505478368915	0.0312645412815192	0.0520868253436139	0.0175505478368915	0.014573977886949	0	0	0	0.167399675164699	0	0	0.0352695100254844	0	0	0
FrC_OPC	Case	0.155425501295212	0.00441261794973591	0	0.00682097114265034	0.0267802799756542	0	0.00181726718229269	0	0.00408053767084604	0.0016942395854096	0.0236554764326891	0.00404761904761908	0	0	0.0107395020438499	0	0	0	0	0.00286677908937605
FrC_ExN_L2/3IT_1	Case	0	0	0.0241260758763283	0.00510589420020768	0	0.0917556195639896	0.116625793875369	0.303511565538049	0.104067830114086	0.0861424099239058	0.0717667005764666	0.00380952380952382	0.0295478629459555	0	0	0	0.132675385872962	0.190317195325543	0	0.230592203154449
FrC_Micro	Case	0	0	0	0.0607672215753532	0	0	0.052216562912658	0.0502639959772042	0.0379673556986332	0	0	0	0	0.17992773327007	0	0	0	0	0	0
FrC_InN_CGE_NDNF	Case	0	0	0.0311102562869645	0.0468263209239387	0	0	0.0257435703955229	0	0.0504560600926239	0.0209405667788343	0.0661376737877246	0.365840336134454	0	0	0	0	0	0	0	0.0258704493601826
FrC_InN_CGE_VIP	Case	0.0399117336659311	0	0.037264990142809	0.161846618623533	0	0.0125310629165255	0.0618436772935924	0.0112093530003352	0.0738662035468203	0.0587004185768387	0.068382502543235	0.116932773109244	0	0	0	0	0.0213372120978987	0	0	0.108263069139966
FrC_Micro	Case	0	0	0	0.0508386568902036	0	0.043763413532136	0.10076715085204	0	0.0542400881057269	0.0326595457796434	0.0118887758562225	0	0	0.325464897713378	0.100074321813452	0	0.0858176660095206	0	0.0533345503225021	0
FrC_InN_MGE_PVALB	Case	0	0	0.00752512381593495	0.0323504421436889	0	0.00441940585112388	0.0129283782934038	0	0.155851123912798	0.0561737152505012	0.0369684638860631	0	0	0	0	0	0.017189979323941	0.193572621035058	0	0.026604503521476
FrC_InN_MGE_LAMP5	Case	0	0	0.0309299418185315	0.0139330333259905	0	0.0181647464136451	0.0323712507074136	0	0.0579041003049814	0.0748455252142715	0.21244489657511	0.0248039215686274	0	0	0	0	0	0	0	0.10690407697649
FrC_InN_CGE_LAMP5	Case	0.0268796571684415	0	0	0.0334282657267835	0	0	0.00218826636483682	0	0.0240384615384616	0	0.153489318413021	0.0701820728291317	0	0	0	0	0	0.0989148580968281	0	0
FrC_InN_MGE_LAMP5	Case	0	0	0	0.0039572646882966	0	0.00355105613916185	0.0145947305539835	0	0.0106531684174856	0.0117951904700488	0.138053577483893	0	0	0	0.0862504645113341	0	0	0	0	0.0330026783057237
FrC_OPC	Case	0.280053727333781	0	0.0685435399336443	0.0493438650596343	0	0	0.0340753316984217	0	0.00669264656048796	0.00277878741690019	0.0509867751780264	0	0	0	0	0	0	0	0	0
FrC_InN_CGE_LAMP5	Case	0	0	0.0314348223301437	0.0430342700695472	0	0	0.0178771301012388	0	0.0295944877442674	0.0125573051624477	0.183465581553069	0.112647058823529	0	0	0	0	0	0	0	0.0282015673048309
FrC_ExN_L5IT_4	Case	0	0	0.0286219166225898	0.0135160650785159	0	0.164972325765277	0.180003772873043	0.174258297016426	0.0467638088783463	0.0490274244040849	0.034743981010512	0.01203081232493	0.205068880254327	0	0	0	0.0490214934846372	0.071702838063439	0	0.108312667394108
FrC_Micro	Case	0	0	0	0.0204786480787992	0	0	0.0864616738980066	0	0.0762171015474981	0.015259881110108	0.0176534418446931	0	0	0.166259101775645	0	0	0.0360148098283406	0	0	0
FrC_ExN_L5IT_2	Case	0	0	0	0	0	0.154107364735118	0.0538388983210715	0.10842691920885	0.007864565683949	0	0	0	0.0337866478276228	0	0	0	0.0196182141655047	0	0	0.011050491022716
FrC_Micro	Case	0	0	0	0.0661563394908267	0	0.0355952784366881	0.0902156825756146	0	0.0627047328589179	0.0147791626118257	0	0	0	0.223214774531452	0	0	0.0353897196711064	0	0	0
FrC_ExN_L2/3IT_2	Case	0	0	0.0223589940856854	0.0266859678383736	0	0.112087710380662	0.138634219958498	0.332634931277238	0.0844205354117248	0.0564433866031961	0.062909460834181	0.0166386554621849	0.0328505828329212	0.00498202456338848	0	0	0.0736764918017022	0.223622704507513	0	0.16337664914195
FrC_Micro	Case	0	0	0	0.0231771406992479	0	0.0175999661131819	0.0997547632522165	0	0.0383980006777364	0.0172706914138986	0.0169074262461851	0	0	0.384628720550395	0	0	0.0299682646535558	0	0	0
FrC_Micro	Case	0	0	0	0.0618607798092961	0	0.0116909522195866	0.0606992391372697	0.0447536037546095	0.101342765164351	0.0201843145071463	0.00748728382502539	0	0	0.331998102085881	0	0	0.0356181179977881	0.0460767946577629	0	0
FrC_Micro	Case	0	0	0	0.0466453724391855	0.0195635162159812	0.0700751157799616	0.0934414890272276	0	0.0669335253586355	0.037085673416267	0.012207527975585	0.0381792717086835	0	0.324014088362502	0	0	0.0216377362119536	0	0	0
FrC_ExN_L2/3IT_2	Case	0	0	0.0171178535365678	0.0053576486137773	0.0334318754890879	0.0692491245905342	0.105910834433755	0.257982735501173	0.0455707104936179	0.038551278593957	0.0377212614445575	0	0.00427410808901452	0	0	0	0.0632302735971534	0.208514190317195	0	0.0787421882749727
FrC_Oligo	Case	0.108781860628738	0.561257519772804	0.0196061932009425	0.0174811970922365	0	0	0	0	0.0354540833615723	0.0251615096905814	0.015069515089861	0	0	0	0	0	0.0196061932009425	0	0	0
FrC_ExN_L5IT_1	Case	0	0	0.0291508390633265	0.0168911476854329	0	0.133344628939343	0.229202037351443	0.200741702983574	0.0816672314469671	0.0745758538615765	0.0620074601559851	0.0200420168067227	0.0379194630872484	0	0	0	0.147665528682021	0.202420701168614	0	0.214125582779486
FrC_InN_CGE_NDNF	Case	0	0	0.0358104534307833	0.0272524152689052	0	0	0.0147582217191725	0	0.0398240709364057	0.0215385336913319	0.0631264835537471	0.271414565826331	0	0	0	0	0	0	0	0.0232814204939986
FrC_Oligo	Case	0.108925773129937	0.442009955110392	0.0332499879790354	0.0407999496491173	0.00793409268759238	0	0.0171099792491982	0	0.0358423698181407	0.0629330863300074	0.0159782977280434	0.0278851540616246	0.006446485340869	0	0	0.00940285434592203	0.0283213925085349	0	0	0.0431207221505803
FrC_ExN_L5IT_2	Case	0	0	0	0	0	0.111388794758839	0.0576620763377979	0.0967775729131747	0	0	0	0	0.00316142705757683	0	0	0	0.00215175265663314	0	0	0
FrC_InN_CGE_VIP	Case	0	0	0.0127181805068038	0.189571073417881	0	0.0289308708912233	0.00332641639942144	0	0.0449988704393991	0.0233617465323781	0.0223533401152933	0.188361344537815	0	0	0	0	0	0.0441569282136894	0	0.0289455411169527
FrC_Astro	Case	0	0	0	0.0219734399093684	0.220143900530389	0.0342751044843556	0.0553857762686285	0.0611171639289306	0.0804811928159945	0.0390964837200577	0.0131434384537131	0	0.0342281879194631	0	0.103790412486065	0	0.0350651536279271	0	0	0.0192242833052276
FrC_Micro	Case	0	0	0.00591431456460068	0.0445054599238442	0	0.0675053654128543	0.0807394831163931	0.0536163258464633	0.0744662826160624	0.04397401775141	0	0	0	0.24848075624578	0	0	0.0669567726114343	0	0	0
FrC_InN_CGE_LAMP5	Case	0	0	0.0484084242919652	0.0445369292255405	0	0.0074056816898227	0.00713073005093379	0	0.0074056816898227	0.0132959701720035	0.126544591386911	0.121036414565826	0.0185270222536207	0	0	0	0	0	0	0.0104057137188771
FrC_Micro	Case	0	0	0	0.0229804575636466	0	0.0343527617756693	0.0677670879708231	0.0612009721756621	0.0382850446176437	0.0456506700746873	0	0	0	0.204253882511816	0	0	0	0	0	0
FrC_InN_CGE_LAMP5	Case	0	0	0.0162403231235274	0.022563489316172	0	0.00953772732407099	0.0321888951770106	0	0.0153620241725969	0.0206767578468501	0.193285859613428	0.0906302521008403	0	0	0	0	0	0	0	0.0215851602023609
FrC_OPC	Case	0.225558860212991	0	0.0206760590469779	0.013531799729364	0	0	0.0108155693894234	0	0	0.0100833636225071	0.0116649711766701	0.0240896358543418	0	0	0	0	0	0	0	0.0341235988493205
FrC_Oligo	Case	0.0596437366081423	0.619217027513971	0.0472423907294321	0.0379441105201875	0.0251608555777758	0	0	0	0.0250338868180278	0.0418928583990902	0.0240488301119023	0	0	0	0	0	0.0324445833533683	0	0	0.0122110901696261
FrC_ExN_L2/3IT_1	Case	0	0	0	0	0	0.0578688015362024	0.0687040181097907	0.3275435802883	0.0209321698859144	0.0173820774074031	0.0170769752458461	0	0.0125750618156129	0	0	0	0.0495504159253739	0.197078464106845	0	0.0398174784247595
FrC_InN_CGE_NDNF	Case	0	0	0.0586382651343944	0.0669273373823834	0	0.0135194284423359	0.0415141797145193	0	0.0256198463797582	0.0162506302102264	0.0678806375042387	0.334733893557423	0	0	0	0	0	0.159849749582638	0	0.0464934034321992
FrC_InN_CGE_VIP	Case	0	0	0	0.0722928533215847	0	0	0	0	0.00378402801310296	0.010986176411964	0	0.114257703081233	0	0	0	0.048276572723994	0	0	0.0676645977850797	0
FrC_InN_CGE_NDNF	Case	0	0	0.014437178439198	0.0534506089309879	0	0	0	0	0.0084787642607026	0	0.00814513394370975	0.296624649859944	0	0	0	0	0	0.10025041736227	0	0
FrC_ExN_L6IT	Case	0	0	0.0115281050151465	0.00184882147465149	0	0.0503925223088219	0.0843928818461925	0.191166610794502	0.0135900259798938	0.00990749100118415	0.00809766022380465	0	0.0227481455316143	0	0	0	0.0397533298071837	0.176377295492487	0	0.0190953278444599
FrC_InN_CGE_NDNF	Case	0.014886948735169	0	0	0.0232322119772163	0	0	0.0454442558007923	0	0.0526445837569186	0.0457972305924562	0.0648016276703968	0.0696778711484594	0	0	0.0345968041620216	0.023983718893297	0	0	0	0.0624541216149191
FrC_InN_MGE_LAMP5	Case	0	0	0.0314708852238303	0.0152626113226547	0	0.0184824353326556	0.0193988555618437	0	0.0459307579351632	0.0274244040849347	0.135245846049508	0.027170868347339	0	0	0	0	0	0	0	0.0464041265747446
FrC_OPC	Case	0.214829383734689	0.00441261794973591	0.0253642352262345	0.0459058438493249	0.00314103121467701	0	0.00181726718229269	0	0.0169363492601378	0.014063947285113	0.0340861308918278	0.0408823529411765	0	0	0.108472686733556	0	0	0	0	0.0237972423370697
FrC_ExN_L2/3IT_2	Case	0	0	0.0438765206520171	0.0136734115869969	0	0.105628035694115	0.144765138653084	0.302170633590345	0.0681125042358522	0.0669722941997209	0.0278874194642251	0	0.0629989403037796	0	0	0	0.125114199163341	0.235392320534224	0	0.218767979367126
FrC_Micro	Case	0	0	0	0.0459923844289896	0.0173789235718633	0.0314370834745284	0.121826070552726	0.0335023466309085	0.103891336270191	0.0530021456459802	0.0108443540183113	0	0	0.385267441648265	0.0594202898550724	0	0.070238495936914	0.13347245409015	0.048649142022636	0
FrC_Micro	Case	0	0.0368736067426024	0	0.0613258016804608	0	0.0340986106404608	0.086166132176319	0.05059922896413	0.0801140856206936	0.0595035702142128	0	0	0	0.260826322608902	0.0897435897435898	0	0	0	0	0
FrC_OPC	Case	0.24215676868464	0	0.0854930999663412	0.0835667306542468	0	0	0.0474564547569641	0	0.0299686546933243	0	0.0581281790437437	0.0398179271708683	0	0	0.105648457822371	0	0	0	0	0
FrC_InN_CGE_LAMP5	Case	0	0	0	0.0217374201466469	0	0	0.00547066591209211	0	0.00998955156444148	0	0.166592065106816	0.0688655462184874	0	0	0	0	0	0.118113522537563	0	0
FrC_OPC	Case	0.243547922862899	0	0.0365677741982017	0.0564559272429744	0	0	0.0299000188643652	0	0	0	0.0678399457443201	0.0399439775910364	0	0	0.105982905982906	0	0	0	0	0
FrC_Micro	Case	0	0.0438208080129477	0	0.0357963306794222	0	0.0456060092623969	0.111375212224109	0	0.0645755676042019	0	0	0	0	0.291713049984488	0	0	0.0539140260614511	0	0	0
FrC_InN_CGE_NDNF	Case	0	0	0	0.0572505271108034	0	0.00932593471139731	0.0222725271961265	0	0.0097848187055235	0.0236724548300484	0.0471685317056629	0.312591036414566	0	0	0	0	0.0083305284416022	0	0	0.0206229540720166
FrC_Astro	Case	0	0	0.00464009232100782	0.0218003587500394	0.461199026171637	0.026396419292895	0.0439979878010438	0.0702522628226617	0.0884022365299898	0.0172003423653695	0.00523567310952866	0.00540616246498604	0.0136347580360296	0	0	0.0674687000875882	0.035666201856037	0	0	0.0038289852197203
FrC_InN_CGE_LAMP5	Case	0	0	0.0352935519546088	0.041413601032193	0	0	0.0243664717348928	0	0.0206850785044618	0.0304728628545299	0.127243133265514	0.140168067226891	0	0	0	0	0.0318916189835072	0	0	0.0290645769268921
FrC_InN_MGE_SST	Case	0	0	0.186096552387364	0.0210372281839066	0	0.012312210550096	0.0109664843111362	0	0.0204591663842765	0.0245459555159516	0.0201695489996609	0.0374509803921569	0	0	0.00141211445559275	0	0	0	0	0.0172998710445392
FrC_Oligo	Case	0.0402795100578848	0.468363514215043	0	0.0360402177675677	0.00496695939483527	0.00322630746639552	0	0.00957509218907138	0.0210098271772281	0.030713222103671	0	0	0	0	0	0	0.0684714141462711	0	0	0
FrC_ExN_L5IT_2	Case	0	0	0	0	0	0.117636676832712	0.0297113752122241	0.100800368756286	0	0	0	0	0	0	0	0	0	0	0	0
FrC_ExN_L5IT_2	Case	0	0	0.0193537529451363	0.0255373383264625	0	0.188213035129335	0.169251084701	0.151902447200805	0.0791751383711736	0.0678282076234918	0.0547846727704306	0	0.038255033557047	0	0	0	0.100988123287013	0	0	0.18589425652217
FrC_ExN_L2/3IT_1	Case	0	0	0.0222508054046257	0.0146489599395789	0	0.102761775669265	0.11985788844872	0.358364063023802	0.00937535298768777	0.0390085474093963	0.0202238046795524	0	0.041451783821971	0	0	0	0.0563542818675771	0.215776293823038	0	0.0688026981450253
FrC_ExN_L5IT_4	Case	0	0	0.0143049478290138	0	0	0.0818013667683272	0.140841350688549	0.176877304726785	0.041186603411273	0.0286848245377481	0.0207053238385894	0.00869747899159667	0.0833804309431296	0	0	0	0.0548516612973025	0.0993322203672788	0	0.0819958337466521
FrC_OPC	Case	0.336083661134031	0.0189788377561303	0.0448261768524306	0.0399817478050162	0	0.00877527391844568	0.0156322706407596	0.0260434126718069	0.0408689144922625	0.00728698894347457	0.0369413360461174	0.036358543417367	0	0	0.0964697138610182	0	0.0298841179016204	0	0	0.0369903779386965
FrC_ExN_L5IT_4	Case	0	0	0	0	0	0.0727225234383825	0.100842608312897	0.148864398256788	0	0	0	0.00287114845938374	0.128258565877782	0	0	0	0.00956868779150843	0.0664440734557596	0	0
FrC_OPC	Case	0.0782244395407592	0	0	0.0192434779872235	0	0	0	0	0	0	0.0165886741268226	0	0	0	0	0	0	0	0	0
FrC_OPC	Case	0.246314240941508	0	0.0131268933019185	0.0606098750668723	0	0	0.0203294975790731	0	0.00385462555066074	0.00320088170807487	0.0530959647338081	0.0401680672268907	0	0	0.106577480490524	0	0	0	0	0
FrC_ExN_L5IT_3	Case	0	0	0.0230562100302928	0.0110535922207886	0	0.221309160736474	0.165056907501729	0.208347301374455	0.0524610301592681	0.0447126827609656	0.033841980332316	0	0.0641116213352172	0	0	0	0.0884622782132038	0.117278797996661	0	0.116446781073306
FrC_Astro	Case	0.0349227669576897	0	0.0357503486079723	0.0343644774522454	0.585177375880358	0.0201344177115103	0.03651512293278	0.0597552799195441	0.111282898452502	0.0576979446352988	0.0148118006103763	0	0.038572942423172	0	0	0	0.0342837909313843	0	0	0
FrC_Oligo	Case	0.0754261409063289	0.376523040278499	0	0.0155064984108003	0	0	0	0	0.0278295493053202	0.0289603583111538	0	0	0	0	0	0	0.0236933211520892	0	0	0
FrC_ExN_L6IT	Case	0	0	0.0328412751839208	0.00753689775623878	0	0.137516943409014	0.170502420926869	0.366514415018438	0.0364918671636734	0.0341368757987548	0.0120311970159376	0.00810924369747901	0.0383080183680679	0	0	0	0.0683151416069625	0.23330550918197	0	0.0668782858843369
FrC_OPC	Case	0.178723336211583	0	0.0293551954608838	0.0212496459703559	0	0	0.05086461673898	0	0.012679317745397	0.0105289075965248	0.0331230925737538	0.0378291316526611	0	0	0.100371609067261	0	0.0215896523537049	0	0	0.0178156928876103
FrC_Micro	Case	0	0	0	0.0913003115460868	0	0.0494959335818367	0.0877318744890901	0.0579743546765001	0.0964785948266125	0.0566368464866512	0.0118887758562225	0.0331792717086835	0	0.456201981860321	0	0	0.0210727508775305	0	0	0
FrC_Micro	Case	0	0	0	0.0409651634830223	0	0.0159338642268158	0.0612588819719549	0.0472888032182367	0.0577346662148425	0.0172941410967417	0	0	0	0.183048342062522	0	0	0.034572294080877	0	0	0
FrC_Micro	Case	0	0	0	0.0407448783711489	0	0.0407912572009488	0.0469659812613972	0	0.0323336722015136	0.0134249434276401	0	0	0	0.329826450353122	0.0850984764028242	0	0.104185699860557	0	0.0696726299135938	0
FrC_OPC	Case	0.380760497617449	0.0148105169939231	0.0325647929989903	0.0785788463353998	0	0	0.0581022448594605	0	0.0341974471930419	0.0289193213661785	0.0559443879281112	0.0387955182072829	0	0	0.102935711631364	0	0.0314949271529548	0	0	0.0749231227060807
FrC_OPC	Case	0.336675301416739	0	0.047783334134731	0.0588869307990055	0	0	0.00499905678173929	0	0.0112250084717045	0	0.0550016954899966	0.0395658263305322	0	0	0.104979561501301	0	0	0	0	0
FrC_InN_MGE_LAMP5	Case	0	0	0	0	0	0	0	0	0.0134135321359991	0	0.103017972193964	0	0	0	0	0	0	0	0	0
FrC_Oligo	Case	0.0424062170200518	0.567135920847711	0	0.0431050759983636	0	0	0	0	0.00936123348017626	0.00777356986246758	0	0	0	0	0	0	0	0	0	0
FrC_ExN_L5IT_1	Case	0	0	0.045030533249988	0.0224297447839632	0	0.134820117474302	0.294780858957429	0.178574421723098	0.0767324635716706	0.101718861752395	0.0922007460155985	0.0308683473389356	0.069516072059343	0	0	0	0.120522190700582	0.0862270450751252	0	0.209820454320008
FrC_InN_CGE_LAMP5	Case	0	0	0	0.020612392611008	0	0	0.00408727912972395	0	0.0162444933920705	0	0.129426924381146	0.0366946778711484	0	0	0	0	0	0.0542570951585977	0	0
FrC_InN_MGE_TAC1	Case	0	0	0.0250036062893687	0	0	0	0.0337420612463057	0	0.0543812831808427	0.109169998475771	0.0444760935910478	0	0	0	0.0756967670011148	0	0.0174183776506227	0	0	0.0620374962801309
FrC_InN_CGE_VIP	Case	0	0	0.0367360677020724	0.152405828114674	0	0.0247656161753078	0	0.0320147502514248	0.0501171919123461	0.023707629354313	0.016656493726687	0.129411764705882	0	0	0	0	0.0183680338510362	0.0535893155258764	0	0.0267830572363853
FrC_ExN_L5IT_2	Case	0	0	0.011011203538972	0.0129260156717123	0	0.182169885914379	0.0925297113752123	0.212097720415689	0.0431421552016266	0.0584190223827222	0.069175991861648	0.0283193277310925	0.0451960438007771	0	0	0	0.0514377073616387	0	0	0.135204840789604
FrC_InN_MGE_TAC1	Case	0	0	0.0189209982208972	0	0	0.0111120524116118	0.0122178205370056	0	0.0585253586354908	0.0497485021515084	0.0131773482536452	0	0	0	0	0	0.00443573592345048	0	0	0.0348874119630989
FrC_Astro	Case	0	0	0.00762129153243252	0.004987884318847	0.417300669506999	0.036435389133627	0.0657737533798655	0.060886691250419	0.0615822320117474	0.00743354946124353	0.0195930824008138	0	0.0869833980925468	0	0	0	0.034932923017743	0	0	0
FrC_ExN_L6CT/b	Case	0	0	0	0	0	0.00845052524567946	0.112670565302144	0.0172644988266846	0.0122980910425844	0.00218668292511348	0.00252967107494062	0	0.0145531614270575	0	0	0	0.016456700485647	0	0	0.0172800317428826
FrC_ExN_L2/3IT_1	Case	0	0	0.0125258450738087	0.00661642068162505	0	0.0729554953123235	0.136974155819657	0.311997150519611	0.0359835648932565	0.0337265063490017	0.0276432689047135	0	0.0416460614623808	0	0	0	0.0662835985959513	0.196828046744574	0	0.100158714413253
FrC_Oligo	Case	0.0801752534459049	0.250083977158213	0	0.0197233848380904	0.0272476306408138	0	0	0	0.0176988026657631	0	0	0	0	0	0	0	0	0	0	0
FrC_ExN_L5IT_1	Case	0	0	0.0518464201567533	0.0333889290996633	0	0.138286456568395	0.183172986229013	0.0991451558833389	0.0378685191460522	0.0522517557950029	0.0411800610376398	0.0120028011204482	0.0574708583539385	0	0	0	0.0849401355964803	0.0295492487479132	0	0.148665806963595
FrC_ExN_L2/3IT_1	Case	0	0	0	0	0	0.0714094092398058	0.090787901653776	0.335756788467985	0	0	0	0	0.0442069939950548	0	0	0	0.0247992498918114	0.17220367278798	0	0
FrC_InN_CGE_NDNF	Case	0	0	0.0593955859018127	0.0459451804764452	0	0	0.0181600955794504	0	0.0203885688467186	0.0447009579195441	0.0528789420142421	0.231806722689076	0	0	0	0	0	0	0	0.0375657176867374
FrC_ExN_L2/3IT_2	Case	0	0	0.034572294080877	0.0332787865437266	0.0209329623510999	0.100919179939004	0.160724391624222	0.344032852832719	0.122691460521857	0.101707136910973	0.0900237368599526	0.00679271708683471	0.0340162486753798	0	0	0	0.101721402125307	0.114023372287145	0	0.289336375359587
FrC_InN_MGE_SST	Case	0	0	0.22575371447805	0.0300531831198666	0	0.019541398396024	0.0523549015908948	0	0.0700468767649385	0.0696338332024059	0.0664767717870465	0.037170868347339	0	0	0.0333704942400594	0	0.0297518872914363	0.0223706176961602	0	0.116238468405912
FrC_ExN_L5IT_2	Case	0	0	0.0273837572726836	0.0524750605784058	0	0.104696148198351	0.147475319122178	0.0715931947703654	0.12191488760872	0.095926790090164	0.060217022719566	0	0.106322854115154	0	0	0	0.106734144347742	0.0950751252086811	0	0.356899117151076
FrC_OPC	Case	0.129857046915475	0	0.0884742991777661	0.0228309783805898	0	0	0	0	0	0	0	0	0	0	0	0	0	0	0	0
FrC_ExN_L2/3IT_2	Case	0	0	0	0.0027220945967209	0	0.0491076471252683	0.0952147393573539	0.318261816962789	0.0138088783463233	0.0253256574704828	0.0171447948457104	0	0.0385022960084775	0	0	0	0.0410876568735875	0.22754590984975	0	0.0422378732268625
FrC_ExN_L6IT	Case	0	0	0.0193056690868876	0	0	0.073407319552694	0.082770546437779	0.185593362386859	0.0359976844007681	0.0194163373940367	0.0144930484910138	0	0.0617979512539739	0	0	0	0.0585180554887724	0.0686978297161936	0	0.0558476341632774
FrC_ExN_L2/3IT_2	Case	0	0	0.0216377362119536	0.00852818075966899	0	0.130167739749238	0.130836949003333	0.381956084478713	0.0895317971309161	0.0578445051530678	0.0345133943709732	1.40056022408519e-05	0.0342811727304839	0	0	0	0.101625234408809	0.219449081803005	0	0.166431901597064
FrC_Astro	Case	0	0.011268207774758	0.017742943693802	0.0287550744248986	0.429256151638988	0.0332090816672315	0.0575929069986795	0.0618923902111967	0.0922921608494296	0.036012850426198	0.0150152594099695	0.020672268907563	0.0390144825150124	0	0	0	0.0355099293167284	0	0	0.0146414046225573
FrC_InN_CGE_VIP	Case	0	0	0.0575683992883589	0.120016049343865	0	0.066615836439625	0.0711375212224109	0.0345918538384177	0.125684796114311	0.115091043393638	0.122889114954222	0.109495798319328	0	0	0	0.00504920397753617	0.0566307640525076	0	0	0.192857851403631
FrC_ExN_L5IT_3	Case	0	0	0	0.0429713314661547	0	0.193867897887722	0.066886750927498	0.162567046597385	0.0311052750480063	0.0281396194116474	0.0275211936249576	0.0157142857142857	0.0232956552454963	0	0	0	0.044237149588883	0	0	0.0841186390239064
FrC_OPC	Case	0.212286929546835	0	0.00718853680819354	0.0433882997136293	0	0	0.0326730805508395	0	0.0169292895063821	0.0140580848644022	0.080108511359783	0.0365266106442577	0	0	0.0969156447417316	0.00770261219022106	0	0	0	0.0237873226862414
FrC_ExN_L5IT_4	Case	0	0	0	0	0	0.119415734779171	0.0689932717097403	0.144359704994972	0	0.000545205126100679	0	0	0.0510773578240904	0	0	0	0.0284055392604703	0	0	0
FrC_ExN_L5IT_2	Case	0	0	0	0	0	0.189857957754433	0.0848330503678552	0.171304056319142	0.0156514740765842	0.0016414777990128	0.00189894879620212	0	0.0330625220770046	0	0	0	0.0157114006827908	0.011686143572621	0	0.0157424858644976
FrC_OPC	Case	0.239742236720074	0.00476379515680825	0.0150021637736212	0.0487302136765585	0	0	0.0136012073193738	0	0	0.00182907526175713	0.0418446931163106	0.0368207282913166	0	0	0.0976960237829803	0	0	0	0	0.00309493105842673
FrC_ExN_L5IT_4	Case	0	0	0	0	0	0.0740003388681802	0.0833616298811545	0.0799530673818304	0.0109779170902519	0.00911606420523159	0.010545947778908	0.0217787114845939	0.117131755563405	0	0	0	0	0	0	0.0154250570379922
FrC_Micro	Case	0	0.0228417870339268	0	0.0577619032633666	0	0.0291920817801875	0.0648179588756839	0	0.0834392296396702	0.067998217824104	0.0101458121397083	0	0	0.306777743307115	0	0	0.0356541808914748	0	0	0
FrC_Micro	Case	0	0	0	0.0558344085344746	0	0.0550943183101773	0.0693705590140226	0.0430145826349313	0.0645967468654693	0.0586535192111527	0.0198779247202442	0	0	0.390568826760589	0	0	0.0585781603115834	0	0	0
FrC_Micro	Case	0	0	0	0.0419800484627246	0	0.0635730825708799	0.0764132553606238	0.0494678176332551	0.0646955834180504	0.0220837388174325	0	0	0	0.330063689618045	0	0	0.0330456315814781	0	0	0
FrC_ExN_L2/3IT_2	Case	0	0	0.0261335769582152	0	0	0.12178075228736	0.24916682386971	0.361087831042575	0.0888399412628488	0.102668573907538	0.0775991861648017	0.0377170868347338	0.0670964323560579	0	0	0	0.166189835072366	0.2389816360601	0	0.314175181033628
FrC_InN_CGE_NDNF	Case	0	0	0.0157594845410396	0.0291956446486452	0	0.0157785496441885	0.0371124944978934	0	0.0300674912459054	0.0192287399312925	0.0558901322482197	0.132689075630252	0	0	0	0	0.0268668557965092	0	0	0.0492709056641206
FrC_InN_CGE_VIP	Case	0	0	0	0.115775560940303	0	0.0105966903874393	0	0	0.0264246583079182	0.0131435472335236	0	0.138669467787115	0	0	0	0	0	0	0.0456675185590848	0
FrC_InN_CGE_VIP	Case	0.00853880840449006	0	0	0.0470780753375083	0	0.00376990850559134	0.0102559265547381	0	0.00376990850559134	0.0126921408387951	0.0180061037639878	0.0896218487394957	0	0	0.0198439241917503	0	0	0.0445742904841402	0.0836984300839723	0
FrC_InN_CGE_VIP	Case	0	0	0.0269990864066932	0.140187871731126	0	0.0571416468993562	0.0141231214236308	0.0882500838082467	0.044264656048797	0.0369508377399196	0.0452831468294337	0.137212885154062	0	0	0	0.0210726982327786	0.0411958455546473	0	0	0.0961908540819363
FrC_ExN_L2/3IT_2	Case	0	0	0	0	0	0.0120157008923528	0.0359680563415707	0.106981226952732	0.0120157008923528	0.00997784004971336	0.0115428958969143	0	0	0	0	0	0.0204596816848583	0.142070116861436	0	0.016883245709751
FrC_InN_CGE_NDNF	Case	0	0	0.0295715728230033	0.0484469899612927	0	0.0114720998531571	0.0366660378544929	0	0.0720165480628036	0.0986176411964028	0.0813496100373008	0.299453781512605	0	0	0	0	0.0295715728230033	0	0	0.098740204344807
FrC_ExN_L5IT_2	Case	0	0	0.0255806125883541	0.00281650250180954	0	0.146539308708912	0.114777086084387	0.162944183707677	0.0648579577544335	0.077249117705683	0.0430790098338419	0.00250700280112048	0.0355881314023313	0	0	0	0.0500432754724239	0	0	0.127536950699335
FrC_InN_CGE_LAMP5	Case	0	0	0.0355820551041015	0.04478868363911	0	0	0	0	0.0234525019767311	0.00259118995415586	0.171366564937267	0.115434173669468	0	0	0	0	0	0.0368948247078464	0	0
FrC_ExN_L5IT_1	Case	0	0	0.0401860845314228	0.00705699090537182	0	0.139274822094205	0.283864679620197	0.180585819644653	0.102754715915509	0.094754305948012	0.0938419803323161	0	0.0954433062522076	0	0	0	0.134214069336924	0.21110183639399	0	0.208659855173098
FrC_Micro	Case	0	0	0	0	0	0.0184541963176325	0.0539017795384519	0	0.0211369027448323	0.0153243677379263	0	0	0	0.221052247385806	0	0	0	0	0	0
FrC_Oligo	Case	0.0943106591192555	0.637111796500443	0	0.0516961953614249	0	0	0.0107149594416148	0	0.0525386874505818	0.025366694415458	0.00577822990844357	0	0	0	0	0	0.0476871664182335	0	0	0.0429223291340145
FrC_OPC	Case	0.0408551600626819	0	0	0	0	0	0.0160661510406841	0	0	0	0.0173279077653442	0	0	0	0	0	0	0	0.0777351831568699	0
FrC_InN_CGE_VIP	Case	0	0	0.00439967302976396	0.0446313371306291	0	0	0.0199207696661008	0	0.0146136902744832	0.026416067722684	0.0725398440149203	0.211988795518207	0	0	0	0	0	0	0.0820250699768772	0.0314254538240254
FrC_Micro	Case	0	0	0	0.0450168360764075	0	0.0425420761323845	0.0674023769100169	0	0.0697009488309048	0.0361125115782809	0.0251678535096643	0	0	0.493722284066646	0	0	0.0668365629658124	0	0	0.00537645074893367
FrC_ExN_L2/3IT_1	Case	0	0	0	0	0	0.0346916299559471	0.0377978997673395	0.253771371102916	0.0067985428668248	0	0	0	0	0	0	0	0.0390561138625763	0.120701168614357	0	0.0178851304434083
FrC_InN_CGE_VIP	Case	0.0383926572643832	0	0.0256647593402894	0.161657802813356	0	0.0311546933242969	0.0518204112431616	0	0.0532799615949395	0.0513723926883889	0.0721736181756527	0.0605882352941176	0	0.00401481832947059	0	0	0.0328412751839208	0	0.0756967262991359	0.0861124888403928
FrC_InN_CGE_LAMP5	Case	0	0	0.0271313170168774	0.0226185605941405	0	0.0159338642268158	0.0353643966547192	0	0.025196261154411	0.0309418565113907	0.24911495422177	0.0731932773109244	0	0	0	0	0	0	0	0.0354032338061701
FrC_InN_CGE_NDNF	Case	0	0	0.010217819877867	0.0457091607137238	0	0	0.0110482298937308	0	0.00600079069242065	0.012791801990878	0.0582909460834181	0.326456582633053	0	0	0.0157933853586028	0	0	0	0	0.017428826505307
FrC_InN_MGE_SST	Case	0	0	0.135392123864019	0.0289832268621959	0	0	0.00640759605105956	0	0	0.0238952268170572	0.0574635469650729	0.0230532212885154	0	0	0.113600891861761	0	0	0	0	0.0101081241940284
FrC_ExN_L5IT_4	Case	0	0	0.024414579025821	0.000196683135601172	0	0.10979329041003	0.108180846381186	0.130803721086155	0.0386662713204563	0.0242352472182814	0.0176534418446931	0.000350140056022408	0.157523843164959	0	0	0	0.0164446795210847	0	0	0.0635750421585161
FrC_OPC	Case	0.176436726470306	0	0.0570755397413089	0.0647795575416181	0	0	0.0118531094761994	0	0.0306322715463685	0.0110506630397824	0.0166429298067141	0.0408543417366947	0	0	0.108398364920104	0	0	0	0	0.0186985418113282
FrC_InN_CGE_VIP	Case	0	0	0	0.187887465777134	0	0.0100389698407319	0.0274916682386971	0	0.0526163447418954	0.0314636119546483	0.0253374025093251	0.242829131652661	0	0	0	0	0.0026806750973698	0.118697829716194	0	0.0207419898819562
FrC_InN_CGE_VIP	Case	0	0	0.0137640044237149	0.147858514019574	0	0.031754772393539	0.00719989939005217	0.0239901106268857	0.037607308257088	0.00671247171382006	0.036344523567311	0.147366946778712	0	0	0	0	0	0.132971619365609	0	0
FrC_InN_CGE_NDNF	Case	0.0052128305989958	0	0.0662114728085782	0.0547329829751078	0	0	0.00739483116393136	0	0	0.014919860708884	0.0467277043065446	0.161540616246499	0	0	0.096395392047566	0	0	0	0.0745405865887794	0
FrC_InN_CGE_NDNF	Case	0	0	0.0169736019618214	0.031406363092803	0	0	0.0192039237879645	0	0.0115921156670056	0.0179038328506607	0.0403187521193625	0.277647058823529	0	0	0.0524712002972872	0	0.0197384238111266	0	0.0429597176585128	0.0302946136296003
FrC_ExN_L6CT/b	Case	0	0	0.00485646968312736	0.0142555936683765	0	0.0341197899017283	0.106904357668364	0.0286414683204828	0.0224429571896533	0.0256832651338391	0.011943031536114	0.0253781512605042	0.00713528788413986	0	0	0	0.0713804875703227	0	0.0412863575514177	0.05565916079754
FrC_Astro	Case	0	0	0	0.0166629952481354	0.377141118163638	0.0377696825934711	0.0380054077846947	0.106373617163929	0.104343160510561	0.0296345366928912	0.00370295015259414	0.0296638655462185	0.0538678912045214	0	0.0101449275362319	0.054562316451131	0.0355700341395394	0	0	0
FrC_ExN_L5IT_3	Case	0	0	0.0169014761744483	0.0110614595462126	0	0.141992827290184	0.13443375463749	0.261942675159236	0.0324960465378967	0.033181301222901	0.0227602577144795	0	0.0514305898975627	0	0	0	0.0460523152377746	0.157011686143573	0	0.0665806963594882
FrC_Astro	Case	0	0	0.0329855267586671	0.010793970481795	0.240761672898009	0.0305616740088106	0.0523423253474187	0.0619552463962454	0.0600714447080086	0.0160864824303252	0	0	0.0484634404803956	0	0	0.0353444278427534	0.035545992210415	0	0	0
FrC_ExN_L5IT_3	Case	0	0	0	0.00459451804764455	0	0.171199028577883	0.141237502358046	0.203172142138786	0.0206568394894386	0.00780874438673218	0.0110139030179722	0	0.0215648180854822	0	0	0	0.0539380679905755	0.185893155258765	0	0.03192143636544
FrC_ExN_L5IT_1	Case	0	0	0.0301365581574266	0.00593983069515691	0	0.0837075002823902	0.137332578758725	0.0241996312437144	0.0176988026657631	0.017042057006179	0.0173075618853848	0.00560224089635852	0.0184916990462733	0	0	0	0.035545992210415	0.0630217028380634	0	0.0402936216645174
FrC_ExN_L5IT_4	Case	0	0	0	0	0	0.0833192138258217	0.0478714707916745	0.0784864230640295	0	0	0	0	0.00981985164252919	0	0	0	0	0	0	0
FrC_InN_MGE_LAMP5	Case	0	0	0.0595518584411213	0.0303993454385247	0	0.0167880944312663	0.0563792995032384	0	0.0846535072856659	0.0913189274115067	0.252526280094947	0.0641736694677871	0	0	0.0636194723151244	0	0	0	0	0.140809443507589
FrC_InN_CGE_VIP	Case	0	0	0	0.0807895647795576	0	0	0.0234798465698296	0	0.0327431379193494	0.0271899072565044	0.0200203458799593	0.135266106442577	0	0	0	0	0.0118286291292014	0	0	0.0370399761928381
FrC_Micro	Case	0	0	0	0.06249016584322	0	0	0.0368861221153242	0.0614523969158565	0.0383909409239805	0.0146853638804535	0	0	0	0.23692902896144	0.0930880713489409	0	0.0301125162283021	0	0	0
FrC_ExN_L2/3IT_2	Case	0	0	0.0303288935904217	0	0.0285627336753326	0.112094770134418	0.13853361001069	0.28811180020114	0.104957359087315	0.075197270456917	0.0646659884706681	0	0.0426704344754504	0	0	0	0.0935711881521373	0.189482470784641	0	0.19541712131733
FrC_InN_MGE_SST	Case	0	0	0.0675217579458576	0.00583755546464426	0	0	0.019461736779224	0	0	0.0198384316852115	0.00503221430993561	0	0	0	0.0829803047194352	0	0	0	0	0.00736038091459179
FrC_InN_CGE_LAMP5	Case	0	0	0.0397653507717459	0.0229961922144948	0	0.0158209081667231	0.0545368798339936	0	0.037875578899808	0.0377070900116075	0.248565615462869	0.0786974789915966	0	0	0	0	0.0247271241044381	0	0	0.0532189266937804
FrC_ExN_L6CT/b	Case	0	0	0.0252320046160504	0.0108805110614596	0	0.0612857223540043	0.208834811041942	0.0437898089171974	0.0457613238450243	0.0474269835500475	0.0450932519498135	0	0.0178382197103497	0	0	0	0.036098956580276	0.0450751252086812	0	0.0933935125483583
FrC_InN_CGE_NDNF	Case	0	0	0.0467014473241333	0.0736066966674009	0	0	0.0216248506571087	0	0.00120015813848418	0.000996611520829194	0.0186096982027806	0.310686274509804	0	0	0.0639167595689335	0	0	0	0	0
FrC_ExN_L6IT	Case	0	0	0.0506683656296582	0.035922207886207	0	0.146419292895064	0.229126579890587	0.328989272544418	0.0799940698068451	0.089994020330875	0.0490132248219736	0.016218487394958	0.0395973154362416	0	0	0	0.161141029956244	0.233722871452421	0	0.226614423172304
FrC_InN_CGE_NDNF	Case	0	0	0.0461003990960235	0.0243572395128552	0	0.00595137241613009	0.0399044205495819	0	0.0355952784366881	0.0160454454853498	0.0696710749406578	0.268557422969188	0	0	0	0	0.0289585036303313	0.0703672787979966	0	0.0416526138279932
FrC_ExN_L2/3IT_1	Case	0	0	0.00867913641390583	0.00284010447808158	0	0.058052355133853	0.0987235112871785	0.174300201139792	0.00254857110583984	0.00423266775316866	0.0048965751102068	0	0.076368774284705	0	0	0	0.0258931576669712	0.174707846410684	0	0.00776708659855174
FrC_ExN_L5IT_3	Case	0	0	0.0305693128816656	0.0154199578311357	0	0.179896645205015	0.187656417028234	0.2793538384177	0.0773184231334011	0.0717912040239655	0.063981010512038	0.00756302521008401	0.0441363475803603	0	0	0	0.11793768331971	0.212270450751252	0	0.154815990477135
FrC_NeuCyto	Case	0	0	0	0	0	0.114480966903874	0.149223416965352	0.221798524974858	0.0340844911329493	0.0110506630397824	0.0390505256018989	0	0.0519780996114447	0	0	0	0.0226595181997403	0.491318864774624	0	0
FrC_InN_MGE_LAMP5	Case	0	0	0.0249915853248065	0.0209585549296661	0	0.0146772280582853	0.0130730050933786	0	0.0314794419970631	0.0121879726576698	0.200759579518481	0.0553921568627451	0	0	0.0918246005202527	0	0	0.0607679465776294	0	0.0206229540720166
FrC_Micro	Case	0	0	0	0.0555039808666645	0	0.0287049587710381	0.0968056341570773	0.0425955414012739	0.0749604653789676	0.0402396557586558	0	0.0284733893557423	0	0.306586126977754	0	0	0.0352815309900466	0	0	0
FrC_InN_CGE_NDNF	Case	0	0	0.035666201856037	0.0233423545331529	0	0	0.0101427403634534	0	0.00380520727437028	0.00631968952619921	0.00365547643268904	0.171834733893557	0	0	0	0	0	0	0	0
FrC_OPC	Case	0.279318174549874	0.0154059913885242	0.070178391114103	0.0718601504232621	0.0109664377010694	0.00712329153959113	0.0401496572973653	0	0.00712329153959113	0.0172179296275018	0.0364598168870803	0.040266106442577	0	0	0.106837606837607	0	0.0121291532432563	0	0	0.0300267830572364
FrC_Oligo	Case	0.08025520483546	0.426970409503161	0.0223830360148098	0.0785473770337036	0	0	0.0117084826762246	0	0.0996131254941828	0.048048400145388	0	0	0	0	0	0	0.0447660720296197	0	0	0.0682571173494693
FrC_InN_MGE_SST	Case	0	0	0.268776746646151	0.0211945746923876	0	0.0141830452953801	0.0178645538577626	0	0.025930475545013	0.0334275228927529	0.0358426585283147	0.0392717086834734	0	0	0.0904868078781123	0	0	0	0	0.0281817280031743
FrC_OPC	Case	0.301336787233362	0	0.0358224743953455	0.0286370645435378	0.00717328927919314	0	0.012450481041313	0	0.00465943747882069	0.00386919766910154	0.0432824686334351	0.0324929971988795	0.011656658424585	0	0.086213303604608	0.0170024215570096	0.00793383661104963	0	0	0
FrC_InN_MGE_LAMP5	Case	0	0	0.0401620426022984	0.0182207256820971	0	0.0195978764260702	0.0245614035087719	0	0.0408689144922625	0.0328588680838091	0.163533401152933	0.0324369747899159	0	0	0	0	0.00679184497764096	0	0	0.0387461561353041
FrC_ExN_L5IT_3	Case	0	0	0	0.0408550209270856	0	0.230868067321812	0.0555869961642458	0.109097385182702	0	0	0	0	0.0263334510773579	0	0	0	0	0	0	0
FrC_InN_CGE_NDNF	Case	0	0	0.0680146174929076	0.0498080372596532	0	0.00758923528747313	0.0448783248443689	0	0.0341056703942166	0.042238741221025	0.0421770091556459	0.211666666666667	0	0	0	0	0.00382266673077847	0.0265442404006678	0	0.0620870945342724
FrC_NeuCyto	Case	0	0	0	0	0	0.103877216762679	0.161793372319688	0.155087160576601	0.061462216197899	0	0.0200881654798236	0	0.0392087601554221	0	0	0	0.0356060970332259	0.919532554257095	0	0
FrC_Micro	Case	0.00925837091048642	0.00884050447369222	0	0.0463700160493439	0	0.0264528973229414	0.0527824938690813	0	0.0595702021913476	0.0553236642474411	0.00785350966429299	0	0	0.171542237713743	0	0.0765881807408934	0.0333581766600952	0	0	0.0057434778295804
FrC_Oligo	Case	0.0869071604464485	0.487403426268055	0	0.0792947729489882	0	0	0.00911148839841536	0	0.0292062012876991	0.0157581868705226	0.0144659206510681	0	0	0	0	0	0.0349209020531808	0	0	0
FrC_Oligo	Case	0.0848604048738367	0.375774880141692	0.0491056402365726	0.0498631085376215	0	0	0	0	0.0393510674347679	0.040286555124342	0	0	0	0	0	0	0.015603212001731	0	0	0.0276460668584466
FrC_ExN_L6IT	Case	0	0	0.058494013559648	0.0447414796865657	0	0.0824296848525924	0.182368106646545	0.159948038887026	0.106482265898565	0.11309782035198	0.109589691420821	0.0261204481792717	0	0	0	0	0.119572534500168	0.15025041736227	0	0.283354825910128
FrC_InN_MGE_TAC1	Case	0	0	0.0309780256767803	0.0367404097303081	0	0.00281684174855978	0.0500534490347733	0.00835987261146498	0.108663729809104	0.168480108806528	0.102814513394371	0.0189075630252101	0	0	0.0148272017837235	0	0	0	0	0.1257712528519
FrC_Oligo	Case	0.11285938149605	0.625553485815495	0.0206399961532914	0.0302498662554678	0	0	0.00533232723385524	0	0.0457613238450243	0.0398527359917457	0.00575110206849783	0.0118767507002802	0	0	0	0	0.0360268307929028	0	0	0.0168237278047813
FrC_ExN_L5/6NP	Case	0	0	0.023068230994855	0.0234131604619694	0	0.0318818479611431	0.0781424888385839	0.0236548776399598	0	0.0112499853439483	0	0.0268767507002801	0.0199399505475097	0	0	0	0	0	0.464829013021784	0
FrC_ExN_L6CT/b	Case	0	0	0.0372289272491225	0.0151760707429902	0	0.0361177002146165	0.211733635163177	0.0727455581629233	0.104406698294363	0.0959443773522963	0.0952729738894541	0.00141456582633048	0.0340692334864006	0	0	0	0.057147665528682	0	0	0.234510465231624
FrC_ExN_L5IT_2	Case	0	0	0.0315189690820792	0.0225162853636278	0	0.220807918219812	0.157548890146513	0.150812939993295	0.0885787303738845	0.0940156409384563	0.0676907426246185	0.0241876750700281	0.0328859060402684	0	0	0	0.0755277203442805	0	0	0.195407201666501
FrC_Micro	Case	0	0	0	0.0729065047046606	0	0.0400076245340563	0.0864428095327926	0.0489440160911834	0.0935346775104484	0.0996728769243396	0.0181756527636487	0.0145378151260505	0	0.604494771611585	0	0	0.0738688272346973	0	0.0584154801022271	0
FrC_ExN_L5/6NP	Case	0	0	0.00480838582487864	0.0233030179060326	0	0.00847170450694679	0.0547255234861347	0.00838082467314782	0	0.00468993656860794	0	0.027156862745098	0.00706464146944541	0	0	0	0	0	0.419496166484118	0.00396786033131635
FrC_InN_MGE_TAC1	Case	0	0	0.0323964994951195	0.0106680932750103	0	0.00957302609284993	0.0373325787587248	0	0.0945230430362589	0.152991593288701	0.088443540183113	0	0	0	0.0962467484206615	0	0.0362191662258979	0	0	0.135680984029362
FrC_InN_MGE_TAC1	Case	0	0	0	0.0123753028920288	0	0.00280978199480397	0	0	0.021645205015249	0.0724771072471245	0.00269922007460155	0	0	0	0.0916387959866221	0	0	0.0332220367278798	0	0
FrC_Astro	Case	0	0	0.0206880800115401	0.013539667054788	0.336046865489957	0.0207980345645544	0.0577501100421304	0.0617247737177338	0.0933581836665537	0.0302676781296533	0.0233435062733129	0	0.0303956199222889	0	0	0	0.0561018416117709	0	0	0.0341434381509771
FrC_ExN_L6CT/b	Case	0	0	0	0	0	0.0159691629955947	0.0284474627428787	0.047393563526651	0	0	0	0	0.0399505475097138	0	0	0	0	0	0	0
FrC_InN_MGE_SST	Case	0	0	0.0151584363129298	0.0245067186959121	0	0.00890234948604995	0.0317172860466579	0	0.0308934824353326	0.070706656192475	0.0330756188538488	0	0	0	0.214344109996284	0	0	0	0	0.0559170717190755
FrC_InN_MGE_SST	Case	0.0118807764878953	0	0.118682983122566	0.00584542279006828	0	0	0.0144501037540087	0	0	0.0203601871284691	0	0	0	0	0.0517279821627648	0	0	0	0	0
FrC_ExN_L6ITCar3	Case	0	0	0	0.00810334518677036	0.016683331884184	0.0325101660454084	0.00838835439854113	0.0710693932282936	0.0220476109793291	0.000891087948035496	0.00103085791793833	0.00212885154061626	0	0	0	0.0265340821268484	0.184185219021974	0	0	0
FrC_ExN_L5IT_1	Case	0	0	0.0482882146463433	0.0194165591465525	0	0.164591099062465	0.294158334905364	0.236611632584646	0.0671029594487744	0.0854682315421684	0.0486198711427602	0.0229271708683474	0.0503532320734723	0	0	0	0.168437755445497	0.187061769616027	0	0.184525344707866
FrC_NeuCyto	Case	0	0	0	0	0	0.119606348130577	0.118329874866377	0.123973348977539	0.0532376030724049	0.0107809916870875	0.0324652424550695	0	0.0524373013069587	0	0	0	0	0.399582637729549	0	0
FrC_ExN_L5IT_3	Case	0	0	0.0476751454536712	0.0574078736192843	0	0.290431209759404	0.112632836571716	0.177883003687563	0.0584477013441771	0.0602422352237686	0.0369006442861987	0.0237675070028012	0.040356764394207	0	0	0	0.0582055104101553	0	0	0.127001289554608
FrC_InN_MGE_SST	Case	0	0	0.257789585036303	0.0552128898259747	0	0.0183694792725629	0.0612966107023832	0	0.0640249068112504	0.0987524768727503	0.0981756527636487	0.0489495798319328	0	0	0.107543664065403	0	0.0173943357214983	0	0	0.11828191647654
FrC_ExN_L5/6NP	Case	0	0	0.0566067221233831	0.0462362715171351	0.00127162855403873	0.0522845363153733	0.188039992454254	0.0411079450217902	0.0926310290297074	0.0999718603805884	0.0922210918955578	0.0258403361344538	0.0439950547509714	0	0	0	0.0235851324710294	0	0.306072775952294	0.144192044440036
FrC_Oligo	Case	0.121973839905337	0.629202675054203	0	0.0205809233093117	0	0	0.0294661384644407	0	0.0847664633457585	0.0555698859172929	0.0535367921329264	0.0152941176470588	0	0	0	0	0.0663797663124489	0	0	0.0922924313064181
FrC_ExN_L5IT_3	Case	0	0	0.0654301101120354	0.0700427982503068	0	0.169907093640574	0.186210149028485	0.162043245055313	0.118137919349373	0.12937776266576	0.0848762292302475	0	0.0193747792299541	0	0	0	0.111614655959994	0.120951585976628	0	0.31439341335185
FrC_ExN_L5IT_3	Case	0	0	0.0120690484204452	0.00789879472574506	0	0.113252569750367	0.0461799660441427	0.0870348642306403	0	0.0089401915839088	0.00353340115293321	0	0	0	0	0	0.00258450738087224	0.0179465776293823	0	0.0151274675131435
FrC_Astro	Case	0	0	0	0.00922837272240928	0.267074602208504	0.0376355472721112	0.0446456643400617	0.0871186724773718	0.119818140743251	0.0284327404471855	0.00795523906408957	0.0164285714285715	0	0	0	0.0302179401308671	0.0358825792181565	0	0	0
FrC_InN_MGE_SST	Case	0	0	0.104378035293552	0.029164175346949	0	0	0	0	0	0.0145857027283706	0.0145676500508647	0.0368767507002801	0	0	0.105091044221479	0	0	0	0	0
FrC_ExN_L5/6NP	Case	0	0	0	0.0227287031500771	0	0.00745509996611315	0.0265610262214676	0	0	0.00619071627056245	0.014323499491353	0.0502521008403362	0	0	0	0	0	0	0.378696604600219	0.0104751512746751
FrC_ExN_L5IT_1	Case	0	0	0.0395730153387508	0.0142398590175284	0.00562994522215454	0.100283802100983	0.218694585927184	0.107379316124707	0.11618236755902	0.104878706515494	0.0943438453713124	0.0200700280112045	0.0818438714235252	0	0	0	0.110184161177093	0.0998330550918197	0	0.23163376649142
FrC_ExN_L6CT/b	Case	0	0	0.0233927970380343	0.00147118985429717	0	0.0384332994465153	0.128478903351569	0.0314280925243043	0.0368166158364396	0.0381702212477576	0.0375313665649373	0	0.0132462027552102	0	0	0	0.0288022310910228	0	0	0.0885328836424958
FrC_OPC	Case	0.251670984041703	0	0.0311342982160888	0.0553938383107279	0	0.00831638992431949	0.0485002829654783	0.0246815286624203	0.0336891449226251	0.0207940062610653	0.0436419125127162	0.0251680672268908	0	0	0.066778149386845	0	0.0357623695725345	0	0	0.0763813113778395
FrC_NeuCyto	Case	0	0	0	0	0	0.0969657178357619	0.113802427214991	0.124057157224271	0.0201061786964871	0	0	0	0.0525432709290004	0	0	0	0.0254604029427321	0.237729549248748	0	0
FrC_InN_MGE_SST	Case	0	0	0.0856253305765254	0.0219655725839444	0	0.0132087992770812	0.0117650757718669	0	0.0132087992770812	0.0219371782996635	0.0420617158358766	0.0391036414565826	0	0	0.0695280564845783	0	0	0	0	0.0185596666997322
FrC_Astro	Case	0	0	0.0303529355195461	0	0.261042518041909	0.0211086637298091	0.0531912217820537	0.0626466644317801	0.0414972325765277	0	0	0	0.0445955492758743	0	0	0	0.0359426840409675	0	0	0
FrC_ExN_L5IT_4	Case	0	0	0	0	0	0.0230430362588953	0.0250393007608627	0.0251005698960778	0.00422879249971764	0	0	0	0.0903744259978806	0	0	0	0.00720055777275563	0	0	0.0118837416922924
FrC_ExN_L5/6NP	Case	0	0	0	0.0227759071026213	0	0.0192095899695018	0.0889077532541031	0.0239063023801542	0	0.0081370399465347	0	0	0.0201518897915931	0	0	0	0	0	0.302756480467324	0
FrC_NeuCyto	Case	0.019652051552656	0.0187650777170428	0	0.0195345690279133	0	0.114509205918898	0.171483367918003	0.20421974522293	0.0768454196317633	0.0163327041001771	0.0281790437436419	0	0.0520310844224655	0	0	0	0.0298480550079339	0.451502504173623	0	0
FrC_ExN_L5IT_1	Case	0	0	0.0479516276386017	0.0346949051200554	0	0.158293798712301	0.257291077155254	0.128498994301039	0.0756664407545464	0.0891967311142117	0.0934147168531706	0.0187254901960784	0.0607912398445779	0	0	0	0.121075155070443	0.111602671118531	0	0.2474754488642
FrC_Oligo	Case	0.104672359205603	0.359101597092863	0	0	0	0	0	0	0.0154043826951316	0	0	0	0	0	0	0	0.035666201856037	0	0	0
FrC_ExN_L6IT	Case	0	0	0.061306919267202	0.0548431255310444	0	0.145748616288264	0.271766333396215	0.287420382165605	0.155999378741669	0.177930330992273	0.138786029162428	0.0342577030812324	0.0621865065347934	0	0	0	0.128492090205318	0.17237061769616	0	0.426723539331415
FrC_NeuCyto	Case	0	0	0	0.0163247002549013	0	0.104201965435446	0.137470917436962	0.146559671471673	0.0563297752174404	0	0.0340929128518141	0	0.0366478276227481	0	0	0	0	0.246410684474124	0	0
FrC_ExN_L6CT/b	Case	0	0	0	0	0	0	0.0756775451172734	0.0214758632249413	0	0	0	0	0	0	0	0	0.0273717363081214	0.085559265442404	0	0
FrC_Oligo	Case	0.124724167706035	0.583503832412129	0	0.0655505554331749	0	0.00732096464475318	0.0367855121675156	0	0.0484581497797357	0.0363001090410252	0.0326415734147169	0	0	0	0	0	0.0703226426888494	0	0	0.0580299573455014
FrC_OPC	Case	0.317103201253638	0	0.0282492667211617	0.0736775025962174	0	0.0240172822771941	0.0479091995221027	0.0492373449547435	0.0212992770812154	0.0123345331754388	0.0555917260088166	0.0275210084033614	0	0	0.0730211817168339	0	0.0408953214405924	0	0	0.0650530701319314
FrC_Astro	Case	0	0	0.0274198201663701	0.0179453692922554	0.15630162594557	0.0161032983169547	0.0475382003395586	0.0477916526986255	0.036703659776347	0.0133721816412433	0.0154696507290607	0.0319467787114845	0	0	0	0	0.0274198201663701	0	0	0
FrC_NeuCyto	Case	0	0	0	0	0	0.147393538913363	0.146066779852858	0.273319644653034	0.0169787077826725	0.028198243618755	0.0326212275347575	0	0.0424761568350406	0	0	0	0.0350411116988028	0.444073455759599	0	0
FrC_Vascular	Case	0	0	0.0480838582487859	0.037865437265947	0	0	0	0	0.014119507511578	0.0282158308808873	0.0326415734147169	0.0393977591036414	0	0.0182491742248663	0.0743218134522482	0.353315472203617	0.0338149733134586	0	0	0
FrC_NeuCyto	Case	0	0	0	0	0	0.0989565683948944	0.101924165251839	0.178134428427757	0.0415960691291087	0	0.037402509325195	0	0.0527552101730837	0	0	0	0.0308818579602828	0.674791318864775	0	0
FrC_ExN_L5IT_3	Case	0	0	0.0382146463432226	0.072961575982629	0	0.273939624985881	0.150424448217317	0.143228293664097	0.0621117135434316	0.0844657576006285	0.0577009155645982	0.0145378151260505	0.0305545743553515	0	0	0	0.055308457950666	0	0	0.186191846047019
FrC_ExN_L5IT_1	Case	0	0	0.0499350867913642	0.0223117349026025	0	0.180426126736699	0.272313399987424	0.160953737847804	0.100559132497459	0.116838044765445	0.114255679891489	0.0033053221288516	0	0	0	0.0060796537688701	0.164386690388037	0.0884808013355592	0	0.236355520285686
FrC_ExN_L2/3IT_1	Case	0	0	0	0	0	0.0171269626115441	0.0230648305351192	0	0.0106814074325088	0.0088698425353797	0.0102611054594778	0	0	0	0	0	0	0	0	0.0150084317032041
FrC_ExN_L2/3IT_1	Case	0	0	0	0	0	0.0170281260589631	0.0424070930013205	0.103042239356353	0	0	0	0	0.0212998940303779	0	0	0	0.0301245371928643	0.209181969949917	0	0
FrC_Micro	Case	0	0	0	0.104659030116122	0.0146943744022259	0.00954478707782669	0.0889517701062693	0.0444812269527322	0.0953419744719304	0.078544712682761	0.0166700576466599	0.0189355742296918	0	0.588371626183915	0	0	0.0691926720200029	0	0	0.0134113679198492
FrC_ExN_L5IT_3	Case	0	0	0	0.0620731975957454	0	0.281133514063029	0.131220524429353	0.131914180355347	0.0669123460973681	0.0571761891920411	0.0738148524923703	0.0222969187675071	0.0381667255386789	0	0	0	0.136209549454248	0	0	0.199256026187878
FrC_NeuCyto	Case	0	0	0	0	0	0.0826838359878007	0.101175878765013	0.153662420382166	0.0510349599005987	0.0128328389358534	0.0296914208206172	0	0.0522077004592016	0	0	0	0.0263138914266481	0.182721202003339	0	0
FrC_InN_MGE_PVALB	Case	0	0	0	0.0366066651980993	0	0	0	0	0.0896094544222298	0.0504930295817749	0	0.0167366946778712	0	0	0	0	0	0	0	0
FrC_InN_MGE_TAC1	Case	0	0	0.0316151367985767	0.0341756616420682	0	0.0148184231334011	0.0579010249638433	0.011565538048944	0.107993053202304	0.194690991804336	0.0919226856561546	0.0216666666666666	0	0	0.0205128205128206	0.0142202071204081	0.0307255854209741	0	0	0.149618093443111
FrC_ExN_L6IT	Case	0	0	0.0595638794056835	0.0352298832488908	0	0.114791596069129	0.185153744576495	0.277824337914851	0.136119112165368	0.147533679606983	0.0997151576805697	0.0187675070028012	0.0560755916637231	0	0	0	0.1505024763187	0.195742904841402	0	0.390645769268922
FrC_NeuCyto	Case	0	0.00546614957095304	0	0.0194637630990968	0	0.128699310968033	0.184499779915739	0.198646496815287	0.0434527843668813	0.0194984112839874	0.0395863004408274	0	0.0519251148004238	0.00326660218625108	0	0	0.00430350531326629	0.275292153589316	0.0643787270293295	0
FrC_ExN_L5IT_3	Case	0	0	0.0601889695629177	0.0272917518960254	0	0.0760547272111148	0.11300383575426	0.0114398256788468	0.0692985428668248	0.068215127390402	0.0477517802644964	0.00764705882352945	0	0	0	0	0.0407150069721595	0	0	0.149677611348081
FrC_OPC	Case	0.313841184559788	0	0.0250036062893687	0.0828586713660824	0.00565168246239456	0	0.039766081871345	0	0.00367107195301031	0.00304845876959514	0.0418582570362834	0.0357563025210084	0	0	0.114195466369379	0	0	0	0	0.0103164368614225
FrC_ExN_L5IT_3	Case	0	0	0.0536615858056451	0.0515073795512477	0.00230414746543783	0.141936349260138	0.175337986543419	0.1875	0.144753191008698	0.126247230006214	0.103675822312648	0.0134033613445378	0.0334864005651713	0	0	0	0.145922488820503	0.11644407345576	0	0.306755282214066
FrC_Astro	Case	0	0	0.0233807760734721	0.0227837744280455	0.580079993044083	0.020875691855868	0.0373514431239389	0.0619552463962454	0.0816107534169208	0.0370739485748455	0	0	0.0343518191451784	0.00928882968045697	0	0.0501056211036117	0.047783334134731	0	0	0
FrC_Oligo	Case	0.12884965940708	0.544065105200476	0	0.0204707807533751	0	0	0	0	0.0362871343047555	0.0116134554280153	0.00860630722278743	0	0	0	0	0	0.0343078328605088	0	0	0
FrC_NeuCyto	Case	0	0	0.0305572919171034	0	0	0.0388004066418164	0.0345595170722505	0.0532601407978545	0.056746300689032	0.0149022734467517	0.0200339097999321	0.0356022408963586	0	0	0.0944630248978076	0	0.0305572919171034	0.458764607679466	0	0
FrC_Astro	Case	0	0	0.022575371447805	0.00738741857318181	0.351469437440223	0.0209251101321586	0.04266490599258	0.0621019108280255	0.0836227832373206	0.00550481304740358	0.0127365208545269	0	0.0165842458495231	0	0	0	0.0356301389623503	0	0	0
FrC_ExN_L2/3IT_1	Case	0	0	0	0	0	0.0559909070371626	0.068773187448909	0.195042742205833	0	0.00619657869127321	0	0	0.0641822677499116	0	0	0	0.0262898494975237	0.182554257095159	0	0
FrC_NeuCyto	Case	0	0	0	0.0203291688957422	0	0.0912120185247939	0.0649940262843489	0.10828025477707	0.0364848074099176	0	0.0350491692099016	0	0.0912751677852349	0	0	0	0	0.215692821368948	0	0
FrC_ExN_L5IT_1	Case	0	0	0	0	0	0.0512043939907376	0.0536376784254543	0.00328947368421051	0	0	0	0	0.0231190392087601	0	0	0	0	0	0	0
FrC_Astro	Case	0	0.0239563929520261	0.0188608933980863	0.0227759071026213	0.263694461351187	0.0204379871230091	0.0455322895051248	0.0606562185719075	0.102740596407997	0.0183962761903645	0	0	0.0277110561638997	0	0	0	0.0348006924075588	0	0	0
FrC_ExN_L6IT	Case	0	0	0.0195701303072559	0.00409887654592944	0	0.0794010504913588	0.107822423442118	0.18706000670466	0.0673782898452502	0.059110788026592	0.0487826381824348	0	0.0273578240904274	0	0	0	0.107888156945713	0.186143572621035	0	0.146701716099593
FrC_Micro	Case	0	0.0156044828533911	0	0.0572819964124996	0	0.0718047554501299	0.085323523863422	0.0107065035199464	0.0633824692194737	0.0688365439857426	0.00346558155306886	0.0300140056022409	0.00902507947721654	0.566007263171342	0	0	0.0570394768476222	0	0	0
FrC_Astro	Case	0	0	0.00661153050920804	0.0175834723227491	0.389607425441266	0.020910990624647	0.0407658932276929	0.0620600067046597	0.0718471139726646	0.0228927528755174	0	0	0.0394736842105263	0	0	0	0.042217627542434	0	0	0.00545580795556
FrC_NeuCyto	Case	0	0	0	0	0	0.0774949169772958	0.153926932025404	0.114565873281931	0.0178258782333672	0	0	0	0.133786647827623	0	0	0	0.0353776987065442	0.245659432387312	0	0
FrC_Oligo	Case	0.123141130192843	0.564326503191132	0	0.0577619032633666	0.0223567515868185	0	0.0303527636295039	0	0.0846746865469332	0.0382816072412621	0.0139504916920991	0.0288095238095238	0	0	0	0	0.087861229985094	0	0	0.0886915980557484
FrC_OPC	Case	0.33095078192459	0	0.0137760253882772	0.055260093778519	0	0.0018284762227494	0.0637301138150035	0	0.0492559019541399	0.00971403111772917	0.0866598847066802	0.0232072829131653	0	0	0.0615756224451877	0	0.0302567678030485	0	0	0.0661541513738716
FrC_NeuCyto	Case	0	0	0	0	0	0.0835027674234723	0.110689806954663	0.119824840764331	0.0617728453631537	0	0.0336859952526281	0	0.0516778523489932	0	0	0	0.0573520219262393	0.715776293823038	0	0
FrC_ExN_L5/6NP	Case	0	0	0.0684593931817089	0.0621046668974415	0	0.0551931548627584	0.175187071621707	0.0204492122024807	0.100834462893934	0.114545838267537	0.0999932180400136	0.00740896358543419	0.055987283645355	0	0	0	0.0288503149492715	0	0.488560301813314	0.181440333300268
FrC_NeuCyto	Case	0	0	0	0.0201482204109891	0	0.12218315825144	0.122285103439603	0.247339088166276	0.0782644301366768	0.0172413793103449	0.0173685995252628	0	0.0519427764040975	0	0	0	0	0.712687813021703	0	0
FrC_Oligo	Case	0.0435415267517349	0.586679695850002	0	0.0630723479245996	0	0	0	0	0.0231136337964531	0.0147791626118257	0	0	0	0	0	0	0.0342597490022599	0	0	0
FrC_Astro	Case	0	0	0	0	0.297658899226154	0.0207062577657291	0.0341445010375401	0.0614523969158565	0.0554190669829436	0.045756193647481	0.0330417090539166	0	0	0	0	0	0.0352574890609223	0	0	0
FrC_NeuCyto	Case	0	0	0	0	0	0.0930193154862758	0.0901276488712821	0.23795256453235	0.0412289619338078	0	0.0198033231603933	0	0.052560932532674	0	0	0	0.0360268307929028	0.737646076794658	0	0
FrC_InN_MGE_TAC1	Case	0	0	0.0740611626676925	0.0172137080278189	0	0.0149949169772958	0.0625919637804188	0	0.0596760984976844	0.0933590498188512	0.047697524584605	0	0	0	0.0976960237829803	0	0.0387195268548348	0	0	0.105703799226267
FrC_InN_MGE_TAC1	Case	0	0	0.0023801509833149	0.0483997860087485	0	0	0.00124504810413129	0	0.0224570766971648	0.0485232562229596	0	0	0	0	0.0738015607580825	0	0	0	0.0673603504928806	0.00196409086400162
FrC_ExN_L5IT_1	Case	0	0	0.0486007597249604	0.0289674922113479	0	0.100403817914831	0.224020625039301	0.0877891384512236	0.0807212244436915	0.0930776536247347	0.080420481519159	0.00742296918767504	0	0	0	0	0.0633985671010242	0	0	0.202281519690507
FrC_InN_MGE_TAC1	Case	0	0	0.0994374188584892	0.0223353368788747	0	0.0298909974020106	0.0745016663522606	0	0.1058539478143	0.156368347618098	0.118562224482876	0.0472128851540616	0	0	0.0703084355258269	0	0.0488291580516421	0	0	0.158466421981946
FrC_NeuCyto	Case	0	0	0	0	0	0.141978707782673	0.174929258630447	0.263849312772377	0.0195696374110471	0.0225937694192686	0.0187995930824009	0	0.0514482515012363	0	0	0	0.0350170697696783	0.474540901502504	0	0
FrC_InN_MGE_TAC1	Case	0	0	0.0400899168149252	0.00980268747836488	0	0	0	0	0.00879645317971312	0.0629799856956935	0	0	0	0	0.0776291341508732	0	0.0149781218444968	0	0	0
FrC_Micro	Case	0	0	0	0.0798140164269755	0	0.0314370834745284	0.0462051185310948	0.0568848474689909	0.0741627132045635	0.0518765608695142	0.0302000678195998	0	0	0.368396080077376	0	0	0.0348006924075588	0.145075125208681	0	0
FrC_Oligo	Case	0.128305989958105	0.569242984090146	0.000841467519353767	0.0637096012839475	0.000760803408399235	0.000494182762905249	0.00132050556498775	0	0.0479851462780978	0.0223944471151027	0.000474737199050557	0	0	0	0	0	0.0344160215415685	0	0	0.000694375557980353
FrC_InN_MGE_TAC1	Case	0	0	0.0305813338462279	0.0212181766686598	0	0.0113591437930645	0.0579576180594856	0	0.0538518016491585	0.0981427851188312	0.0444421837911156	0	0	0	0.102861389817912	0	0.00183920757801603	0	0	0.0963495684951889
FrC_ExN_L6CT/b	Case	0	0	0	0	0	0.0119239240935276	0.0980003772873043	0.111087831042575	0	0	0	0	0.027693394560226	0	0	0	0.0416887051016973	0.138146911519199	0	0
FrC_Astro	Case	0	0	0.0271433379814396	0	0.347665420398226	0.0211510222523439	0.0611960007545747	0.0627723768018773	0.036971930419067	0.0264746919297917	0	0	0.0398799010950194	0	0	0	0.0360148098283406	0	0	0
FrC_NeuCyto	Case	0	0	0	0	0	0.0989848074099176	0.16031566371125	0.202711196781763	0.0523339545916638	0.0156116263527536	0.0399932180400135	0	0.0470328505828329	0	0	0	0.0176587969418666	0.492237061769616	0	0
FrC_InN_MGE_SST	Case	0	0	0.0609703322594605	0.0245067186959121	0	0.0179176550321924	0.07200528202226	0	0.042189088444595	0.0734502690851107	0.129983045100034	0.0177450980392156	0	0	0.268376068376068	0	0.0260975140645285	0	0.0562248995983936	0.0844162285487551
FrC_ExN_L2/3IT_1	Case	0	0	0	0	0	0.0200285214051734	0.0505627868955543	0.157140462621522	0.00169434090138931	0.00220427018724567	0	0	0.0508124337689863	0	0	0	0.0171779583593787	0.0678631051752921	0	0.00611050491022713
FrC_Astro	Case	0	0.0140776254313372	0.0326609607154879	0	0.403562733675333	0.0206215407206597	0.0454065270703641	0.0612009721756621	0.0638766519823789	0.0248097644479358	0	0	0.0584599081596608	0.00841286931766339	0	0	0.046196566812521	0	0	0
FrC_InN_MGE_TAC1	Case	0	0	0.0439486464393903	0.0272996192214495	0	0.0135617869648706	0.0229893730742627	0	0.0645543883429346	0.104597310321378	0.0397287216005425	0.0342717086834734	0	0	0.0244518766257896	0	0	0	0.0453328465376658	0.0362662434282314
FrC_ExN_L6CT/b	Case	0	0	0	0	0	0	0.0315412186379929	0.052547770700637	0	0	0	0	0	0	0	0	0	0	0	0
FrC_ExN_L6ITCar3	Case	0	0	0.0129826417271722	0	0	0.0408618547385067	0.0806514494120606	0.110165940328528	0.0489735118039083	0.0325833343104035	0.0579993218040014	0.0448459383753501	0.0239667961850936	0	0	0.0179298263692101	0.121051113141318	0.0137729549248747	0	0.0674833845848626
FrC_NeuCyto	Case	0	0	0	0	0	0.112504235852253	0.133207570898573	0.235899262487429	0.0579605783350277	0.0136770275182028	0.0360461173279077	0	0.0526669021547157	0	0	0	0.0358465163244699	0.692570951585977	0	0
FrC_ExN_L5IT_1	Case	0	0	0.0460162523440881	0.0216823488686786	0	0.0584124025753981	0.167144563918757	0.0484621186724774	0.101561617530781	0.0971696232808451	0.0850457782299084	0	0.0408512892970682	0	0	0.0146066257921583	0.105327691493965	0	0	0.227993254637437
FrC_Oligo	Case	0.040935111452237	0.21346993617736	0.030773669279223	0	0	0	0	0	0.0180729696148199	0	0	0	0	0	0	0	0.0353536567774199	0	0	0
FrC_ExN_L5IT_2	Case	0	0	0.0408231956532192	0.029486735689335	0	0.258189314356715	0.155115387033893	0.168538384177003	0.0776925900824579	0.0968471901417534	0.0573957273652086	0	0.0496644295302013	0	0	0	0.096239842284945	0	0	0.20238071619879
FrC_OPC	Case	0.424190092423806	0	0.0595518584411213	0.0851165937627844	0	0	0.0288184619254229	0	0.0428032870213487	0.0143043065342541	0.0477246524245507	0.0329831932773109	0	0	0.0875139353400223	0	0	0	0	0.0121019740105148
FrC_ExN_L5IT_3	Case	0	0	0	0.0164977814142304	0	0.117608437817689	0.0110545180154688	0.0659780422393563	0	0	0	0	0.00339102790533385	0	0	0	0	0	0	0
FrC_OPC	Case	0.179219034826825	0	0	0.0459215785001731	0	0	0.0261522983084953	0	0.0124816446402349	0.020729519633247	0.0505391658189217	0.0406162464985994	0	0	0.10776662950576	0	0	0	0	0
FrC_ExN_L5/6NP	Case	0	0	0.0539861518488244	0.079908424332064	0	0.0417443239579803	0.19109601961894	0	0.105606856432848	0.104667659369907	0.110986775178026	0.0459663865546218	0.0419992935358531	0	0	0	0.0301365581574266	0	0.32776560788609	0.228251165558972
FrC_NeuCyto	Case	0	0	0	0	0	0.117686095109003	0.132390115072628	0.17515923566879	0.0379955947136564	0	0.0198575788402848	0.0343697478991597	0.0517131755563405	0	0	0	0.0294994470356301	0.449248747913189	0	0
FrC_Astro	Case	0	0	0.00451988267538583	0.0154986310853762	0.538942265889923	0.0392098723596521	0.0675218512230397	0.062332383506537	0.11113464362363	0.0397296251568198	0.00997626314004751	0.00526610644257708	0.040038855528082	0	0	0	0.0579650911189113	0	0	0.0220513837912906
FrC_InN_CGE_LAMP5	Case	0.0309411877578433	0	0.0232605664278501	0.0352692198760109	0	0.0136606235174517	0.0223102559265548	0	0.0399229074889867	0.0306956348415388	0.216391997287216	0.0575910364145659	0	0	0	0	0	0	0	0.0383890487054855
FrC_Astro	Case	0.0150148709584572	0	0.0112876857239025	0.0273625578248419	0.311875054343101	0.00662910877668588	0.0218700874048922	0.0196739859202145	0.0622811476335705	0.0165144391422106	0.0127365208545269	0.0131512605042017	0.0165842458495231	0	0	0	0.022575371447805	0	0	0.00931455212776511
FrC_OPC	Case	0.309299945633055	0	0.0897845843150454	0.0813245429083929	0	0.010639048909974	0.0597308683896121	0	0.0215957867389586	0.0110037636740963	0.0466327568667345	0.0410364145658263	0	0	0.108881456707544	0	0.0362311871904601	0	0.0236095898746501	0.0861124888403928
FrC_Oligo	Case	0.122853305190444	0.72055455461569	0	0.0575180161752211	0	0	0.0265358737345155	0	0.0648579577544335	0.0388385372087843	0.0229365886741268	0	0	0	0	0	0.0765735442611916	0	0	0.0660450352147605
FrC_ExN_L5IT_3	Case	0	0	0	0.0178588287125908	0	0.163553315260364	0.0493617556435892	0.145847301374455	0	0	0	0	0.0256446485340869	0	0	0	0	0	0	0
FrC_ExN_L6CT/b	Case	0	0	0	0	0	0	0.0613280513110733	0	0	0.0116369051108584	0	0	0	0	0	0	0	0	0	0
FrC_NeuCyto	Case	0	0	0.0332139250853488	0.0235075683670579	0	0.0274765616175308	0.0367100547066591	0	0.0610880492488421	0.0114082707031388	0.0451339437097321	0	0	0	0.102675585284281	0	0	0.393071786310518	0	0
FrC_ExN_L5IT_3	Case	0	0	0.0542986969274415	0.0318548006419738	0	0.150337456229527	0.159894359554801	0.201181696278914	0.0640460860725178	0.0684672114809647	0.0539640556120718	0.0089775910364146	0.0399505475097138	0	0	0	0.0628696446602875	0.121118530884808	0	0.155530205336772
FrC_InN_CGE_NDNF	Case	0	0	0.0313747175073328	0.04702300405954	0	0	0	0	0.0237701908957415	0	0.0480705323838589	0.0992717086834733	0	0	0	0	0	0	0	0
FrC_ExN_L2/3IT_1	Case	0	0	0.042157522719623	0.042042987066117	0	0.107004687676494	0.14468339307049	0.123868588669125	0.067519484920366	0.0801392911160876	0.0726687012546626	0.0200560224089635	0.113104909925821	0	0	0	0.0855532047891523	0.00834724540901499	0	0.265281222100982
FrC_OPC	Case	0.367216732226806	0.00131309738296637	0.0329254219358561	0.0863989678069044	0	0.00121427764599569	0.0552663019556059	0.00180187730472681	0.0287261380323054	0.00762114692398785	0.0887894201424212	0.0407983193277311	0	0	0.156558900037161	0	0.0236332163292783	0	0	0.046146215653209
FrC_Oligo	Case	0.128929610796636	0.596940177726204	0.0299923065826802	0.0529707020801209	0	0	0	0	0.0355952784366881	0.0278640856382417	0	0	0	0	0	0	0.0483843823628408	0	0	0
FrC_InN_MGE_TAC1	Case	0	0	0.0739169110929461	0.0178902980142871	0	0.00621964305885014	0.0590831918505942	0	0.0743886253247487	0.134607041939758	0.0537538148524924	0.00591036414565826	0	0	0.0630620587142326	0	0.0278525748906092	0	0	0.126227556790001
FrC_Astro	Case	0	0	0	0.0327674103911634	0.4168659247022	0.0209674686546933	0.0585424133811231	0.0622276231981227	0.0745509996611318	0.0266505645511145	0	0.0528571428571428	0.0697986577181208	0	0	0.0346231129888196	0.0357022647497235	0	0	0
FrC_Astro	Case	0	0	0.0210607299129683	0.0222645309500582	0.493533171028606	0.0366048232237659	0.0690310004401685	0.0618923902111967	0.0840040099401332	0.0439564304892777	0	0	0.0850229600847757	0	0	0.018213200061827	0.0355099293167284	0	0	0
FrC_Micro	Case	0	0	0	0.0868002014035308	0	0.0298556986332317	0.105250581651261	0.0618085819644653	0.0607985993448549	0.0479721886761482	0.0153950491692099	0.0317927170868347	0	0.427486906217494	0	0	0.0398615184882435	0	0	0
FrC_ExN_L6ITCar3	Case	0	0	0	0	0	0.0343174630068903	0	0.104927924907811	0.0172893369479272	0.014357068320651	0	0	0.0263334510773579	0	0	0	0.260193777948743	0	0	0
FrC_Micro	Case	0.000239854168665454	0	0.000180314468432918	0.0878229537086572	0	0.0275259798938213	0.0479846569829592	0.0566962789138451	0.0744662826160624	0.0937459695857613	0.0170498474059003	0.000210084033613445	0	0.439084256437396	0	0.000386418671750266	0.0327090445737366	0.00125208681135225	0.0755750273822563	0.000148794762424354
FrC_ExN_L5IT_2	Case	0	0	0.019522046449007	0.0201246184347169	0	0.173818197221281	0.0975664968873797	0.118693429433456	0.0628529876877895	0.0589759523502444	0.0445642590708715	0	0.0343164959378311	0	0	0	0.0891354522286868	0	0.0352014117074358	0.149132030552525
FrC_NeuCyto	Case	0	0	0	0	0	0.125162374336383	0.197126328365717	0.268416862219242	0.0409253925223089	0.0122876338097527	0	0	0.0525432709290004	0	0	0	0.0843150454392461	0.471118530884808	0	0
FrC_ExN_L6ITCar3	Case	0	0	0	0	0	0.0196614142098723	0.0304407973338364	0.100025142474019	0.0191954704619903	0.00296052245893375	0	0	0.00891910985517486	0	0	0	0.0998220897244795	0.153255425709516	0	0
FrC_ExN_L5IT_3	Case	0	0	0	0.0229804575636466	0.0147595861229458	0.15806082683836	0.0195434823618186	0.118861045926919	0	0	0	0	0.0303426351112681	0	0	0	0.0326489397509256	0	0	0
FrC_OPC	Case	0.33127058748281	0.000610742968821576	0.0526758667115449	0.0864147024577525	0	0.00911414209872363	0.0530340187386028	0.00083808246731476	0.0294674121766633	0.0213685234907198	0.054479484571041	0.0347619047619048	0	0	0.0922333704942401	0	0.0228398326681732	0	0	0.0542108917766094
FrC_ExN_L5IT_4	Case	0	0	0.0238255517622734	0.0204235768008308	0	0.151544674121767	0.187329434697856	0.124811431444854	0.0710776008132836	0.0788554209804312	0.0445846049508308	0.0252240896358543	0.154892264217591	0	0	0	0.0603572630667885	0.0512520868113523	0	0.161640710246999
FrC_Micro	Case	0	0	0	0.0911586996884539	0	0.0570569298542867	0.0691316103879771	0.0588124371438149	0.100100248503332	0.065700148905486	0.0221363173957274	0	0	0.542721316860412	0	0	0.0337428475260855	0	0	0
FrC_ExN_L5IT_4	Case	0	0	0.0114800211568976	0.020777606444913	0	0.202431379193494	0.16143494938062	0.181591518605431	0.0673359313227154	0.0482125479252893	0.0233841980332316	0.0275910364145658	0.0949841045566937	0	0	0	0.122072895129105	0	0	0.175696855470687
FrC_Micro	Case	0	0	0	0.0457406300154199	0	0.0546142550547837	0.118977551405395	0	0.122818536089461	0.061186084958201	0.0242115971515768	0	0	0.492855448290965	0	0	0.0685074770399576	0.148998330550918	0	0.0177065767284992
FrC_InN_MGE_TAC1	Case	0	0	0.0284896860124056	0.0219655725839444	0	0.00680560262058061	0.0371062063761555	0.0201977874622863	0.065613351406303	0.140123579828583	0.0416547982366904	0	0	0	0.0928651059085842	0	0.0245588306005674	0	0	0.0786231524650333
FrC_InN_MGE_TAC1	Case	0	0	0.0561379045054575	0.0387151084117443	0	0.0177764599570767	0.0580708042507703	0.0263786456587328	0.0681336834971196	0.148219582830142	0.0454730417090539	0.0123389355742297	0	0	0.116462281679673	0	0.0185603692840314	0	0	0.10127963495685
FrC_Micro	Case	0	0	0	0.080065770840545	0	0.0374449339207048	0.0602402062503931	0.0904710023466309	0.0470885575511126	0.083744679853205	0.0190098338419803	0	0	0.512372940124459	0	0	0.022515266624994	0	0.0569855178288913	0
FrC_Micro	Case	0	0	0	0.106043679390754	0	0.0415607703603298	0.0925674401056404	0.0543496480053637	0.0825002823901503	0.0799282439705002	0	0	0	0.706681022683724	0	0	0.0590710198586335	0	0	0
FrC_Micro	Case	0.0110972528702549	0	0	0.10926141548919	0	0.0428880040664181	0.0887945670628183	0.0592105263157895	0.0846464475319101	0.0939921912556133	0.00470668023058662	0.00971988795518208	0	0.518632406883589	0	0.0178783038796435	0.0475068519498004	0	0.0211147620786175	0
FrC_ExN_L5IT_4	Case	0	0	0	0	0	0.0235725177905795	0.0401999622712695	0.0448793161247066	0	0	0	0	0.0774108089014482	0	0	0	0	0	0	0
FrC_ExN_L6IT	Case	0	0	0.0232846083569745	0.0226657645466847	0	0.104759685982153	0.16758473244042	0.231038384177003	0.132913983960239	0.104597310321378	0.0572736520854527	0	0.0260155422112328	0	0	0	0.171635332019041	0.178297161936561	0	0.287917865291142
FrC_ExN_L6IT	Case	0	0	0.0617156320623167	0.0272917518960254	0	0.149440867502541	0.223504999056782	0.268186389540731	0.127470913814526	0.14812578409877	0.0996812478806375	0.0241596638655462	0.0510773578240904	0	0	0	0.157678992162331	0.191986644407346	0	0.342674337863307
FrC_ExN_L5/6NP	Case	0	0	0	0.022398275482267	0	0.0180306110922851	0.0938879456706282	0.0453612135434127	0	0.0231858739110553	0	0	0.0382373719533734	0	0	0	0	0	0.322471705001826	0
FrC_NeuCyto	Case	0	0	0	0	0	0.0976575737038292	0.137533798654342	0.136209353000335	0.0305969727775895	0	0.014696507290607	0	0	0	0	0	0.0260494302062797	0.542654424040067	0	0
FrC_Micro	Case	0.0275832293965269	0	0	0.069256065707902	0	0.0487123009149441	0.0949757907313086	0.0620809587663426	0.0539153394329606	0.0549250196391093	0.0233977619532044	0	0	0.414082887749329	0	0	0.0678102610953503	0	0	0
FrC_InN_MGE_PVALB	Case	0	0	0	0	0	0.0114791596069129	0	0	0.10097565796905	0.0188945819507791	0.00446931163106135	0.0287394957983194	0	0	0	0	0	0.055008347245409	0	0
FrC_InN_MGE_TAC1	Case	0	0	0.0392604702601337	0.0292349812757655	0	0.0115285778832034	0.0605105954851286	0	0.0770854512594601	0.157019076316993	0.0683146829433706	0.0274369747899159	0	0	0.102749907097733	0	0.0446699043131221	0	0	0.114115663128658
FrC_ExN_L5IT_4	Case	0	0	0.0180194258787325	0.010463542813985	0	0.187789449903987	0.116405709614538	0.151001508548441	0.0720518468315825	0.0729226512211423	0.0603865717192269	0.0220588235294118	0.0780466266336983	0	0	0	0.0644323700533731	0	0.00292077400511137	0.159468306715604
FrC_Micro	Case	0	0.0204293523070815	0	0.0581395348837209	0	0.0768877781542979	0.111601584606678	0.00934461951055987	0.0478368914492262	0.0426197985672244	0.0352797558494405	0.0301820728291317	0	0.578818183477198	0	0	0.105712362359956	0	0	0.00442416426941772
FrC_ExN_L5IT_1	Case	0	0	0.0583858248785882	0.0355209742895806	0	0.155484016717497	0.268785763692385	0.207194937981897	0.0879504122896193	0.0897419362403123	0.0745744320108511	0.00303921568627452	0.0379371246909219	0	0	0	0.143602442659999	0.196661101836394	0	0.194554111695268
FrC_ExN_L5IT_3	Case	0	0	0.044970428427177	0.061852912483872	0	0.268814243759178	0.133427655159404	0.094472846128059	0.0928781204111601	0.110078673685938	0.0924991522550017	0.00309523809523804	0.0168315083009537	0	0	0	0.125643121604078	0	0	0.265906160103164
FrC_NeuCyto	Case	0	0	0	0	0	0.131713825821755	0.167446393762183	0.282140462621522	0.0366471817463007	0.0135363294211446	0	0	0.0526845637583893	0	0	0	0.0346444198682502	0.682303839732888	0	0
FrC_Micro	Case	0	0.0118636821693591	0	0.0682254460773516	0	0.0574381565570993	0.0896434634974533	0	0.0515856206935502	0.0432822521075402	0.0105391658189217	0.0324929971988795	0	0.483457123565159	0	0	0.0186805789296534	0	0	0.00770756869358202
FrC_Micro	Case	0	0	0.0271313170168774	0.114776410611448	0	0.0537459053428216	0.121517952587562	0.0329156889037882	0.072235400429233	0.0731454232081511	0.0106544591386911	0.0316106442577031	0	0.51608664707922	0	0	0.0514016444679521	0	0.0477972496044785	0.0223886519194524
FrC_NeuCyto	Case	0	0	0	0.0203763728482865	0	0.0940641590421326	0.083782934037603	0.162797519275897	0.036569524454987	0.0151836696408681	0.0175652763648695	0	0.0457435535146591	0	0	0	0	0.216193656093489	0	0
FrC_Micro	Case	0	0.020215592267994	0	0.067485917487491	0	0.0270741556534508	0.0708608438659373	0.0277405296681194	0.0863760872020783	0.0694286484775294	0	0.0185434173669468	0	0.326769713670456	0	0	0.0318315141606963	0	0	0
FrC_NeuCyto	Case	0	0	0	0.0207540044686408	0	0.114255054783689	0.155631013016412	0.173273550117332	0.0372472608155427	0.0154650658349846	0.0201017293997965	0	0.0528788413987991	0	0	0	0	0	0	0
FrC_Oligo	Case	0.0909207202021172	0.477601001618469	0	0.0171271674481543	0	0	0.0136892410237062	0	0.0508090477804134	0.0255249797746485	0.0147643268904714	0	0	0	0	0	0.0614511708419484	0	0	0
FrC_ExN_L2/3IT_1	Case	0	0	0	0	0	0.0471167965661358	0.0733006351002955	0.127346630908481	0	0.0110565254604932	0	0	0.0737371953373366	0	0	0	0	0	0	0
FrC_Oligo	Case	0.112363682880808	0.60787247686811	0	0.0459137111747491	0	0	0	0	0.0204238676154975	0.0275826894441252	0	0	0	0.00674306987608808	0	0	0.0695653219214309	0	0	0
FrC_NeuCyto	Case	0	0	0.0620522190700582	0.0203055669194701	0	0.0573110809894951	0.0858643023328932	0.0540772712034864	0.0182212244436915	0.0151309078544712	0	0	0	0	0.0959123002601263	0	0	0	0	0
FrC_ExN_L5IT_3	Case	0	0	0	0.0373540611133839	0	0.230522139387778	0.140174809784317	0.114356352665102	0.0567604201965436	0.0558454196906987	0.0491488640217023	0.0138515406162465	0.0614623807841752	0	0	0	0.066079242198394	0.0825542570951586	0	0.149578414839798
FrC_Astro	Case	0.0375131919792766	0	0.0632182526325913	0	0.279627858447092	0.0205650626906133	0.0369804439413947	0.0610333556821991	0.078257370382921	0.0308304705178862	0	0	0	0	0	0	0.0350170697696783	0	0	0
FrC_ExN_L6CT/b	Case	0	0	0.0031254507861711	0	0	0.00550660792951541	0.0726089417091115	0.0217901441501844	0.00367107195301031	0.00304845876959514	0.00352661919294672	0	0	0	0	0	0.0395970572678752	0.0217028380634391	0	0.00773732764606683
FrC_ExN_L5IT_3	Case	0	0	0.0475669567726115	0.0650234446297636	0	0.265538518016492	0.198610325095894	0.220248072410325	0.0742191912346097	0.106725369039384	0.0894540522210919	0.0200420168067227	0.0252737548569411	0	0	0	0.138541616579314	0.138564273789649	0	0.271669477234401
FrC_Micro	Case	0	0	0.0252440255806126	0.0846524215627655	0	0.049651248164464	0.0752436647173489	0	0.0411371851349825	0.0586652440525742	0	0	0	0.226125517820319	0	0.0540986140450307	0	0	0	0.0208312667394108
FrC_ExN_L6ITCar3	Case	0	0	0	0	0	0.0216381452614933	0.0417468402188267	0.0801206838752934	0.0145501524906811	0.0111503241918653	0.0053984401492031	0	0.00604026845637584	0	0	0	0.132651343943838	0.0493322203672788	0	0.011288562642595
FrC_OPC	Case	0.327960599955227	0	0.0362311871904601	0.0469285961544513	0	0.0398311306901615	0.0709551656920078	0.11821153201475	0.0291920817801875	0.0088346680111151	0.0506748050186504	0.0211064425770308	0.0266160367361357	0	0.056001486436269	0	0.0497066884646824	0.219365609348915	0	0.0298978275964686
FrC_InN_MGE_TAC1	Case	0	0	0.0520507765543107	0.0266466312112534	0	0.0111191121653677	0.0740049047349557	0	0.0805870891223314	0.166463436082027	0.0749406578501187	0.0044257703081233	0	0	0.0905611296915645	0.00814055335153796	0.0341395393566379	0	0	0.152623747644083
FrC_ExN_L5IT_4	Case	0	0	0	0	0	0.0160327007793968	0.0321323020813683	0	0	0	0	0	0.050141292829389	0	0	0	0	0	0	0
FrC_Oligo	Case	0.0855959576577441	0.505069166641219	0	0.0613572709821569	0	0	0	0	0.0888258217553372	0.0324250489512129	0.0204543913190912	0	0	0	0	0.00832088206502135	0.0383468769534068	0	0	0.0749132030552525
FrC_NeuCyto	Case	0	0	0	0	0	0.0391392748220942	0.0512922090171666	0.124643814951391	0.0364848074099176	0	0.0350491692099016	0	0	0	0	0	0.0359306630764052	0.680884808013356	0	0
FrC_Vascular	Case	0	0	0.0868394479973073	0.0111873367529974	0	0.0100389698407319	0.0165943532666792	0	0.0588995255845476	0.0333923483684884	0.0192878942014242	0.0369607843137255	0	0.0259503257477599	0.109624674842066	0.514761193260858	0.0659109486945233	0	0	0
FrC_Micro	Case	0	0	0	0.0822135506813104	0.000130423441439875	0.0321783576188862	0.0796013330818085	0.0533229969829031	0.0748898678414097	0.0492853709153583	0.0135707019328586	0	0.000211939244083359	0.428463237038524	0.000445930880713541	0	0.0239096985142088	0	0.000365096750638894	0
FrC_Vascular	Case	0	0	0.0537938164158293	0.0356311168455172	0	0.0207203772732407	0.0169464880840093	0	0.0428809443126624	0.0265509033990315	0	0	0	0.0245907622680074	0	0.592714719975269	0.0712722988892629	0	0	0
FrC_InN_MGE_SST	Case	0.0402155489462407	0	0.243400490455354	0.0440491550492494	0	0.0148678414096917	0.0962019744702257	0	0.0536753078052638	0.10816166211352	0.132031197015938	0.0582212885154062	0.01344048039562	0	0.0963582311408399	0	0.0316151367985767	0	0	0.12965975597659
FrC_Astro	Case	0	0	0.0220224070779439	0.0225713566415962	0.4376358577515	0.0402476561617531	0.0604665786329623	0.0620809587663426	0.079831695470462	0.0214799094842242	0.0248491013903018	0	0	0	0	0	0.057640525075732	0	0	0.0181728003174288
FrC_ExN_L6CT/b	Case	0	0	0	0	0	0.00684796114311537	0.0656668553103188	0.0203234998323835	0	0.00921572535731452	0	0	0.0338926174496644	0	0	0	0.0116603356253305	0.0809682804674458	0	0
FrC_ExN_L2/3IT_1	Case	0	0	0.0541183824590085	0.0356075148692451	0	0.109362645430927	0.195422247374709	0.391112135434127	0.100862701908957	0.114539975846827	0.0785825703628349	0	0.0419286471211586	0	0	0	0.124933884694908	0.224624373956594	0	0.250689415732566
FrC_NeuCyto	Case	0	0	0	0	0	0.113859708573365	0.115016034710432	0.0615781092859538	0.0207486162882639	0	0	0.0357282913165267	0	0	0	0	0	0	0	0
FrC_InN_MGE_SST	Case	0	0	0.0831850747703996	0.0126899959089908	0	0.020007342143906	0.0460919323398101	0	0.0226476900485711	0.058841116673897	0.0545133943709732	0	0	0	0.330137495354887	0	0.00955666682694623	0	0	0.0782660450352147
FrC_InN_CGE_NDNF	Case	0	0	0.0315430110112035	0.0309657928690562	0	0.00926239692759512	0.0165000314406087	0	0.0185247938551903	0.0153829919450339	0.0457714479484571	0.18436974789916	0	0	0	0	0	0	0	0.0260291637734352
FrC_ExN_L5IT_2	Case	0	0	0.0381064576621628	0.00649841080026436	0	0.224090703716254	0.138791423001949	0.13616744887697	0.109334406415904	0.106262237803234	0.079253984401492	0	0.052331331684917	0	0	0	0.125895561859884	0	0	0.247485368515028
FrC_ExN_L6IT	Case	0	0	0.045090638072799	0.0164191081599899	0	0.0813777815429798	0.159554800980947	0.26248742876299	0.0977281712413871	0.0927024586992461	0.0620888436758223	0	0.0284175203108442	0	0	0	0.0878492090205318	0.165776293823038	0	0.209354230731078
FrC_ExN_L5IT_3	Case	0	0	0.0188368514689619	0.0381329263303647	0	0.270416807861742	0.156530214424951	0.174404961448206	0.0900048006325539	0.0902402420007269	0.0623397761953205	0.00827731092436979	0.0400918403391027	0	0	0	0.0649612924941098	0	0	0.204305128459478
FrC_InN_CGE_NDNF	Case	0	0	0.0204717026494206	0.0519243477987223	0	0.0790974810798599	0.0585801421115513	0.0790940328528327	0.0785397605331526	0.117301176001595	0.116107154967786	0.0285014005602241	0	0	0	0	0.0732677790065875	0	0	0.204136494395397
FrC_ExN_L2/3IT_2	Case	0	0	0	0	0	0.0432762905229865	0.0423253474187261	0.313044753603755	0	0	0.0149542217700915	0	0	0	0	0	0.0293311535317594	0.203672787979967	0	0
FrC_ExN_L6ITCar3	Case	0	0	0.0337428475260855	0.00435849828492307	0	0.11717073308483	0.15964283468528	0.180062018102581	0.108388399412628	0.106356036534606	0.088009494743981	0.0246078431372549	0.0276757329565525	0	0	0	0.208455546473049	0.146661101836394	0	0.221089177660946
FrC_OPC	Case	0.282500239854169	0	0.027600134634803	0.0425858325203764	0	0	0.0238068289002075	0	0	0.0114199955445603	0.0543981010512038	0.0350700280112045	0	0	0.0930509104422148	0	0	0	0	0
FrC_InN_MGE_TAC1	Case	0	0	0.0480838582487859	0.0333259904962709	0	0.0209674686546933	0.0718858077092372	0.0503897083473014	0.0743815655709928	0.170479194268897	0.0777280434045439	0.00791316526610641	0	0	0.0953920475659606	0	0.0217098619993268	0	0	0.14016466620375
FrC_ExN_L5IT_4	Case	0	0	0.0307015434918498	0.0271108034112723	0	0.105684513724161	0.110771552537257	0.0641971169963125	0.0758358748446855	0.0778412221974698	0.0461648016276704	0	0.13528788413988	0	0	0	0.0683031206424003	0	0	0.1661640710247
FrC_ExN_L6CT/b	Case	0	0	0.0103861133817378	0.00328067470182836	0	0.0265799728905456	0.119908193422625	0.0682199128394234	0.024892691742912	0.034840366284046	0.0250050864699898	0	0.00736488873189689	0	0	0	0.0196662980237534	0.136560934891486	0	0.0373474853685151
FrC_ExN_L5IT_3	Case	0	0	0.0518343991921911	0.0603345186770305	0	0.277038856884672	0.0874866377413067	0.138325511230305	0.0601138032305433	0.0683792751703033	0.0575381485249237	0	0.00964323560579305	0	0	0	0.0873924123671683	0	0	0.147564725721655
FrC_ExN_L6CT/b	Case	0	0	0	0	0	0.0155102790014684	0.116971640570961	0.0327061682869595	0.000797752174404143	0	0.000766361478467315	0	0.0480748851995761	0	0	0	0.00135836899552821	0	0	0.0200674536256323
FrC_ExN_L5/6NP	Case	0	0	0.0473866423041784	0.0539305157818548	0	0.0541341917993901	0.157586618876941	0	0.0628388681802778	0.0613678200002346	0.0727907765344185	0	0	0	0	0	0.0130547675145454	0	0.397742485091883	0.159587342525543
FrC_NeuCyto	Case	0	0	0	0	0	0.176903309612561	0.23250958938565	0.304370600067047	0.0722848187055235	0.02414731090762	0.0351644625296711	0	0.052649240551042	0	0	0	0.0702505169014762	0.964273789649416	0	0
FrC_ExN_L6CT/b	Case	0	0	0.0550800596239842	0.0487066117002863	0	0.0503431040325314	0.241514179714519	0.0620390546429769	0.0688890771489891	0.127454888672631	0.0813224821973551	0.022577030812325	0.0348816672553868	0	0	0	0.0584459297013993	0.175459098497496	0.0339539978094195	0.26779089376054
FrC_InN_CGE_VIP	Case	0	0	0	0.169627403467917	0	0	0.0266805005344903	0.0478335568219913	0.0173387552242178	0.0316746591002357	0.0264767717870464	0.181120448179272	0	0	0	0	0.05188248305044	0.190567612687813	0.0756663015699161	0.0291637734351751
FrC_ExN_L6ITCar3	Case	0	0	0	0.0174811970922365	0	0.0146348695357505	0.0385084575237377	0.112135434126718	0	0.00940918524076961	0	0	0	0	0	0	0.0735322402269558	0.0913188647746244	0	0
FrC_ExN_L5IT_3	Case	0	0	0	0.022067847814457	0	0.112864283293799	0.0317990316292524	0.164976533690915	0	0	0	0	0.0197103496997527	0	0	0	0.0176708179064288	0.122704507512521	0	0
FrC_NeuCyto	Case	0	0	0	0.0196919155363943	0	0.0563580142324636	0.0556184367729359	0.0524430103922225	0.0353411273014798	0	0.0169752458460495	0	0	0	0	0	0	0	0	0
FrC_Micro	Case	0	0	0.0224912246958696	0.104438745004248	0	0.0660157573703829	0.117436961579576	0.0597133757961783	0.0800364283293798	0.0885342775738958	0.0126890471346219	0	0	0.567394200412431	0.0695280564845783	0	0.0685194980045198	0	0	0.0185596666997322
FrC_ExN_L6CT/b	Case	0	0	0	0	0	7.76572913137041e-05	0.0440105640445199	0.000230472678511617	0	0	0	0	0	0	0	0	0.0300644323700534	0	0	0
FrC_NeuCyto	Case	0	0	0.00341395393566379	0.0196604462346981	0.00308668811407709	0.157863153733198	0.210796705024209	0.306926751592357	0.0993519146052185	0.0309184068285476	0.0367039674465921	0.035	0.0523136700812433	0	0	0.00731619351847079	0.0666201856036929	0.970701168614357	0	0.00281718083523463
FrC_NeuCyto	Case	0	0	0	0	0	0.0722989382130351	0.0677985285795133	0.112449715051961	0.0550943183101773	0	0.0330552729738894	0	0.0517484987636877	0	0	0	0	0.406844741235392	0	0
FrC_ExN_L5IT_3	Case	0	0	0	0.014176920414136	0	0.0474627245001694	0.0197824309878639	0.0986213543412672	0.00474415452389021	0	0	0	0	0	0	0.0173115564944099	0.00807808818579603	0	0	0
FrC_ExN_L6CT/b	Case	0	0	0.0558734432850891	0.0374327343676244	0	0.0360471026770586	0.207413695529145	0.0338794837412001	0.0978623065627471	0.0905978496640832	0.0728585961342828	0.0177731092436975	0.0608795478629459	0	0	0	0.034572294080877	0	0	0.258535859537744
FrC_InN_MGE_SST	Case	0	0	0.0990888108861855	0.0242077603297983	0	0.00453236191121653	0.00538263220775959	0	0.00151078730373888	0.00627279016051308	0.0175178026449644	0.0371008403361345	0	0	0.0880341880341881	0	0	0	0	0.00424561055450845
FrC_InN_MGE_SST	Case	0.0230899613035275	0	0.170661633889503	0.0456934260628756	0	0.027773071275274	0.0467270326353518	0.00586657727120343	0.0253868745058172	0.0482301351874216	0.0481315700237369	0.0369747899159664	0	0	0.152285395763657	0	0	0.0578464106844742	0	0.0458982243825017
FrC_ExN_L5/6NP	Case	0	0	0.039957686204741	0.0554489095886962	0	0.00883881170224787	0.150135194617368	0	0.0606856432847622	0.0450351159000575	0.0395116988809766	0.0251540616246498	0	0	0	0	0.0337789104197721	0	0.490324936108069	0.0904672155540125
FrC_InN_CGE_NDNF	Case	0	0	0.0219262393614463	0.0574000062938603	0	0	0	0	0	0.0106930553764261	0.0123702950152594	0.218025210084034	0	0	0	0.0469885104848267	0	0	0	0
FrC_ExN_L6IT	Case	0	0	0.039585036303313	0.0350646694149856	0	0.107428272901841	0.135942903854619	0.210714884344619	0.0367460182988817	0.0488691390448944	0.0282468633435062	0	0.0392264217590957	0	0	0	0.0798071837284223	0.115609348914858	0	0.0807757166947723
FrC_Micro	Case	0	0	0	0.101543569248198	0	0.0411795436575172	0.134804753820034	0	0.0879998305659099	0.0742651455639063	0.0154221770091556	0.0217226890756302	0	0.546362027118273	0	0	0.119764869933163	0	0	0
FrC_ExN_L6CT/b	Case	0	0	0.0419892292157523	0.0209900242313623	0	0.0258739975149667	0.15429164308621	0.098663258464633	0.0379179374223427	0.0471280000937987	0.0694811800610377	0.0119327731092437	0.00863652419639704	0	0	0	0.0183680338510362	0	0	0.134629501041563
FrC_ExN_L5/6NP	Case	0	0	0.0475789777371737	0.0440019510967051	0	0.0250480063255394	0.14471483367918	0.00500754274220583	0.0756946797695697	0.0970640997080514	0.0715293319769413	0.0253501400560224	0.0350759448957966	0	0	0	0.0123936144636245	0	0.3378666179871	0.143715901200278
FrC_OPC	Case	0.396175125523682	0	0.0507284704524691	0.0986090568650282	0.0206721154682201	0.0185036145939229	0.0602967993460354	0	0.0499124590534282	0.0111385993504438	0.0695422177009155	0.0367086834733894	0	0	0.0973987365291713	0	0	0	0	0.0448467413947029
FrC_ExN_L6CT/b	Case	0	0	0	0	0	0.00153902631876202	0.0802930264729925	0.0372946697955079	0	0.00787909343526128	0	0	0.0019251148004239	0	0	0	0.00131028513727938	0.00909849749582636	0	0
FrC_ExN_L5IT_4	Case	0	0	0.0359066211472808	0.0427195770525852	0	0.202276064610866	0.189838395271333	0.148382500838082	0.13819467976957	0.156210062258908	0.14665988470668	0	0.0982868244436594	0	0	0	0.117745347886714	0	0.0240659608129488	0.388790794564031
FrC_NeuCyto	Case	0	0	0	0	0	0.0698633231672879	0.123989184430611	0.219535702313108	0.0163080311758725	0.0135421918418553	0.0357816208884367	0	0.0523843164959378	0	0	0	0.0347646295138722	0.434223706176962	0	0
FrC_InN_CGE_NDNF	Case	0	0	0.0359426840409675	0.0403593794253706	0	0	0	0	0.00231559923189883	0	0.0200746015598507	0.0764425770308124	0	0	0	0	0	0.0136894824707846	0	0
FrC_InN_MGE_TAC1	Case	0	0	0.0454753089387893	0.0662192780942191	0	0.00219558341805037	0.0570143997987801	0	0.110287473172936	0.130937166574822	0.0306951508986097	0	0	0	0.0877740616871052	0	0.049622541712747	0	0	0.126425949806567
FrC_ExN_L5IT_3	Case	0	0	0.0659830744818964	0.0860056015357019	0	0.329852874731729	0.210916179337232	0.168266007375126	0.143037670846041	0.177719283846686	0.122319430315361	0.0312605042016807	0.0499116919816319	0	0	0	0.12494590565947	0	0	0.435542108917766
FrC_Astro	Case	0.0140554542837954	0.013421076739854	0.0284055392604703	0.0138307580954778	0.418680984262238	0.0272859482661245	0.0482361818524807	0.0625628561850486	0.0837216197899018	0.0293121035537994	0.0119226856561546	0.0123109243697479	0.0478806075591663	0.00802051207182874	0	0.0226441341645628	0.0358946001827186	0	0	0.0174387461561353
FrC_ExN_L5IT_1	Case	0	0	0.0462326297062077	0.0288180130282909	0	0.140460860725178	0.216512607684085	0.185048608783104	0.0595490229300802	0.0756428144309348	0.0728789420142422	0.0208543417366946	0.0172377251854469	0	0	0	0.119824974755974	0.124290484140234	0	0.190784644380518
FrC_Astro	Case	0	0	0.0175385872962447	0	0.404790887748891	0.0211016039760533	0.053398729799409	0.0626257123700972	0.0724754320569299	0.0342130872679947	0.0098948796202103	0.0364005602240897	0.0459025079477217	0.01331277259704	0	0.0375856561389046	0.0359306630764052	0	0	0
FrC_Vascular	Case	0	0	0	0.0463070774459515	0	0	0	0	0.0377061448096691	0.0311646284983995	0	0	0	0	0	0.153717347622237	0.0360148098283406	0	0	0
FrC_NeuCyto	Case	0	0	0	0	0	0.0383697616627132	0.0868955542979312	0.0617876299027824	0.0175505478368915	0	0.0168599525262801	0	0.0520840692334864	0	0	0	0	0.207512520868114	0	0
FrC_InN_MGE_TAC1	Case	0	0	0.0617637159205655	0.00996003398684586	0	0.0089376482548289	0.0187637552663019	0	0.0361600587371512	0.110700090281279	0.04195998643608	0	0	0	0.095503530286139	0	0.0175866711544934	0	0	0.0572066263267533
FrC_InN_CGE_VIP	Case	0	0	0	0.0453551310696416	0	0	0.00950135194617363	0	0.0294603524229075	0	0.076188538487623	0.168375350140056	0	0	0.0830174656261613	0	0	0.126126878130217	0.0459717658512839	0
FrC_ExN_L6CT/b	Case	0	0	0	0	0	0.00398876087202082	0.0678802741621077	0	0.00398876087202082	0.0294645264922792	0.00383180739233635	0	0	0	0	0	0.0313987594364572	0	0	0.0112092054359687
FrC_NeuCyto	Case	0	0	0	0	0	0.119486332316729	0.155454945607747	0.232714549111633	0.0541412515531459	0	0.0161410647677178	0	0.0513776050865419	0	0	0	0.0572197913160551	0.640150250417362	0	0
FrC_NeuCyto	Case	0	0.0264299019757535	0	0	0	0.110576923076923	0.197220650191788	0.271559671471673	0.0523410143454196	0.0172062047860803	0.0300644286198711	0	0.0510596962204168	0	0	0	0.0532889359042169	0.740066777963272	0	0
FrC_Oligo	Case	0.0832134062490006	0.351329892814609	0	0.0180083078956478	0	0	0	0	0.0528987348921269	0	0	0	0	0	0	0	0.0275159878828677	0	0	0
FrC_ExN_L6ITCar3	Case	0	0	0.00900370245708515	0	0	0.0501171919123461	0.0679745959881783	0.0604676500167617	0.0809118377950977	0.066386052128645	0.0344659206510681	0	0	0	0	0	0.246982737894889	0	0	0.146404126574745
FrC_Astro	Case	0	0	0	0	0.360088253195374	0.0206144809669039	0.0487895365654279	0.0611800201139792	0.091473229413758	0.0162975295759125	0	0	0.042917696926881	0	0	0	0.0351012165216137	0	0	0
FrC_Micro	Case	0	0	0.0282372457565995	0.127482141171287	0	0.0614410369366316	0.12319059296988	0.0554601072745559	0.0977422907488987	0.094537396381714	0.0179518480840963	0.0231932773109244	0	0.561755205576948	0	0.0605131639960843	0.0628456027311631	0	0	0.049558575538141
FrC_ExN_L5IT_1	Case	0	0	0.0547314516516806	0.0533955376530195	0	0.145332090816672	0.309601961893982	0.198709353000335	0.105155032192477	0.114469626798298	0.0982638182434724	0.0254061624649859	0.0557930060049453	0	0	0	0.11722844641054	0.219782971619366	0	0.238994147406011
FrC_ExN_L5IT_2	Case	0	0	0.0235490695773429	0.0209113509771218	0	0.23742657856094	0.139841539332201	0.231059336238686	0.0968739410369366	0.111122184572454	0.0921871820956256	0.0274369747899159	0.034599081596609	0	0	0	0.114355435880175	0	0	0.270508878087491
FrC_Oligo	Case	0.127698359397486	0.589916633584756	0.0307496273500986	0.0674623155112188	0	0.00456766067999548	0.00406841476450981	0	0.0442575962950412	0.0320850285499888	0	0.00906162464985993	0	0	0	0	0.054334759821128	0	0	0.00641801408590414
FrC_NeuCyto	Case	0	0	0	0	0	0.151481136337965	0.116481167075395	0.154437646664432	0.0715506043149216	0.0158930225468701	0.0304577822990845	0	0.050865418580007	0	0	0	0.0560176948598355	0.374874791318865	0	0
FrC_ExN_L5IT_3	Case	0	0	0	0.0080404065833779	0	0.130315994578109	0.0388291517323776	0.0362680187730473	0	0	0	0	0.0298481102084069	0	0	0	0	0	0	0
FrC_NeuCyto	Case	0	0	0.0203034091455498	0.0230984674450074	0	0.090739015023156	0.112293277997862	0.32951307408649	0.0603538348582402	0.0168485971227239	0.0296100373007799	0	0.0472801130342635	0	0.0627647714604236	0	0.0345482521517526	0.703255425709516	0	0
FrC_Oligo	Case	0.0437973711983114	0.321953156014291	0	0.0381171916795167	0	0	0	0	0.0193366655371061	0.022288923542309	0	0	0	0	0	0	0.0228518536327355	0	0	0
FrC_NeuCyto	Case	0	0	0.027107275087753	0.0177408188312301	0.0245087383705764	0.0477592341579126	0.074740614978306	0.0472468990948709	0.0688184796114312	0.0305607991651913	0	0	0	0	0.0837978446674099	0	0	0.427462437395659	0	0
FrC_Astro	Case	0	0	0.00531326633649087	0.0126742612581426	0.440429093122337	0.0240596407997289	0.0544677104948752	0.0621438149513912	0.0988930306110923	0.0230862127589724	0.00599525262800948	0.00619047619047619	0.00780642882373717	0	0	0.0113864701942398	0.0409674472279655	0	0	0.0043844856661045
FrC_ExN_L2/3IT_1	Case	0	0	0.0485526758667115	0.0219419706076722	0	0.0782714898904326	0.123347796013331	0.186515253100905	0.119041567830114	0.130561971649333	0.0804476093591048	0.0179551820728291	0.017184740374426	0	0	0	0.116567293359619	0.126210350584307	0	0.279922626723539
FrC_InN_MGE_SST	Case	0.0284946752374556	0	0.233110544790114	0.0380463857507002	0	0.0145007342143906	0.0314468968119223	0.0091770030170969	0.0175929063594262	0.0397472124189521	0.0417836554764327	0.0391456582633053	0	0	0.0863991081382386	0	0	0.0365609348914858	0	0.0362761630790596
FrC_OPC	Case	0.350091144584093	0	0.0391643025436361	0.0994587280108254	0	0	0.010243350311262	0	0.0115003388681802	0	0.0501593760596812	0.0406302521008404	0	0	0.107803790412486	0	0	0	0	0
FrC_ExN_L5IT_3	Case	0	0	0.0544790113958744	0.0350882713912578	0	0.157460747769118	0.102999434069044	0.178364901106269	0.0583135660228171	0.0812238389475782	0.062224482875551	0	0.0311374072765808	0	0	0.000695553609150412	0.0560176948598355	0	0	0.132496776113481
FrC_ExN_L5IT_1	Case	0	0	0	0.0147512351700916	0	0.0623305659098611	0.114135697667107	0.0672980221253772	0.0328702134869536	0.053178018267303	0.0551508986096982	0.0171288515406163	0.00907806428823732	0	0	0	0.0320599124873779	0	0	0.10649737129253
FrC_InN_MGE_TAC1	Case	0	0	0.0340313506755782	0.0203763728482865	0	0.00510420196543548	0.0635666226498145	0.00504944686557163	0.0861854738506721	0.18947343737176	0.0613767378772465	0	0	0	0.092530657748049	0	0.0449824493917392	0	0	0.131752802301359
FrC_NeuCyto	Case	0	0	0	0	0	0.0965915508867051	0.111249449789348	0.227413677505867	0.0357364735118039	0.016578925770029	0.028118006103764	0	0.0366125044154009	0	0	0	0.0359306630764052	0.595575959933222	0	0
FrC_Micro	Case	0	0	0	0.0908125373697958	0	0.0262340449565119	0.092158712192668	0.0389289306067717	0.0997331413080311	0.0676171604779046	0.0126008816547982	0	0	0.477863751665237	0	0	0.0588306005673895	0	0	0
FrC_ExN_L5IT_4	Case	0	0	0.0437923739000817	0.0494304056392989	0	0.229103128882865	0.175187071621707	0.150393898759638	0.0894753191008698	0.0734502690851107	0.0618853848762292	0	0.0880784175203109	0	0	0	0.115473385584459	0	0	0.269556591607975
FrC_OPC	Case	0.355112091848156	0	0.0864788190604414	0.0852818075966895	0	0	0.0237062189523989	0	0.0194637411047103	0	0.0557612750084775	0.0399859943977591	0	0	0.106094388703084	0	0	0	0	0
FrC_ExN_L5IT_4	Case	0	0	0.0426143193729865	0.0350095981370173	0.0132488479262672	0.12038998079747	0.150694837452053	0.077606436473349	0.0901248164464024	0.0993680310473801	0.0613767378772465	0.0220728291316526	0.171971034969975	0	0	0	0.0887267394335721	0	0	0.22849915682968
FrC_ExN_L2/3IT_2	Case	0	0	0	0	0	0.0130181859256749	0.0263912469345406	0.0879358028830037	0	0	0	0	0	0	0	0	0	0	0	0
FrC_ExN_L5IT_2	Case	0	0	0	0	0	0.129892409352762	0.0297491039426523	0.0224815621857191	0	0	0	0	0	0	0	0	0.0335625330576526	0	0.056742119995132	0
FrC_Oligo	Case	0.0530717323867089	0.661831618163496	0.00685194980045201	0.0387151084117443	0	0	0	0	0.00804811928159943	0.0127331777837705	0.00386571719226858	0	0	0	0	0	0.0351493003798625	0.0475792988313857	0.0173420956553487	0
FrC_ExN_L5IT_3	Case	0	0	0	0	0	0.090569580933017	0.0183424511098534	0.101806067717063	0	0.00817807689151007	0.00946083418107835	0.0195378151260505	0.015948428117273	0	0	0	0	0	0	0
FrC_InN_CGE_LAMP5	Case	0.0109853209248777	0	0	0.00540485256632151	0	0	0	0	0	0	0.121112241437776	0.0400560224089636	0	0	0	0	0	0	0	0
FrC_ExN_L6ITCar3	Case	0	0	0.0409193633697168	0.0399896151304403	0	0.106616401219925	0.195805822800729	0.181884847468991	0.16669490568169	0.162541476626529	0.165744320108511	0.0217086834733894	0.0312257152949488	0	0	0	0.327294802134923	0.105258764607679	0	0.400585259398869
FrC_ExN_L5IT_3	Case	0	0	0	0.00500361896969503	0	0.179451880718401	0.057498585172609	0.0271119678176333	0	0	0	0	0	0	0	0	0.0340313506755782	0	0	0
FrC_ExN_L6IT	Case	0	0	0	0	0	0.0327643171806168	0.0387725586367352	0.118274388199799	0	0	0	0	0.0338572942423172	0	0	0	0.0194138577679474	0.134808013355593	0	0
FrC_ExN_L5IT_1	Case	0	0	0.0614030869836996	0.0533011297479309	0	0.136055574381566	0.290869647236371	0.231520281595709	0.131586750254151	0.166363774929944	0.133936927772126	0.0317927170868347	0.0346167432002826	0	0	0	0.155935952300813	0.121786310517529	0	0.367443705981549
FrC_ExN_L2/3IT_2	Case	0	0	0.0291628600278886	0.0169383516379772	0	0.102825313453067	0.182273784820474	0.397502514247402	0.0944312662374336	0.101109169998476	0.0941878602916243	0.0121288515406163	0.0576827975980219	0	0	0	0.107202961965668	0.217362270450751	0	0.265132427338558
FrC_ExN_L5IT_3	Case	0	0	0	0	0	0.0803258782333672	0.0721247563352827	0.16384512236004	0	0	0	0	0.0350229600847757	0	0	0	0.014869933163437	0.103255425709516	0	0
FrC_InN_MGE_SST	Case	0	0	0.157114006827908	0.0195424363533373	0	0.0448788546255506	0.0769414575866189	0.0526106268856855	0.0369436914040439	0.11217155787968	0.0862394031875212	0.0334033613445378	0	0	0.176923076923077	0	0	0	0	0.0714810038686639
FrC_NeuCyto	Case	0	0	0	0	0	0.12728030046312	0.186555995724077	0.227707006369427	0.0497642042245566	0.0166434123978473	0.0192539844014921	0.0294817927170868	0.0521193924408336	0	0	0	0.0610424580468337	0.66085141903172	0	0
FrC_Micro	Case	0	0	0	0.0679028857349655	0	0.0341197899017283	0.110488587059046	0.0559839088166275	0.0777349486049926	0.0409900456096332	0.00913530010172936	0.0188655462184874	0	0.587586911692246	0	0	0.0910708275232005	0	0	0
FrC_InN_MGE_SST	Case	0	0	0.153050920805885	0.0369685621676055	0	0.0126016604540834	0.0341445010375401	0.0254567549446866	0.021179261267367	0.0247101032958529	0.0365547643268904	0.0317787114845939	0	0	0.098216276477146	0	0	0	0	0.0418113282412459
FrC_Astro	Case	0	0	0.0322883108140597	0.0337350914183214	0.484990435614294	0.0512679317745397	0.0490599258001635	0.0958766342608113	0.129892409352762	0.0327767941938585	0.0108646998982705	0	0.0796008477569763	0	0	0	0.0357503486079723	0	0	0.0158912806269219
FrC_ExN_L5IT_3	Case	0	0	0.0629417704476607	0.0811986657016081	0	0.243081441319327	0.219178771301012	0.223181361045927	0.0857830678865921	0.13238518449038	0.109888097660224	0.00570028011204482	0.0227834687389615	0	0	0	0.187106313410588	0.149081803005008	0	0.31335185001488
FrC_ExN_L5IT_4	Case	0	0	0	0	0	0.0790551225573252	0.0856379299503238	0.149136775058666	0.00929769569637406	0.0129793994536224	0.00893184130213631	0	0.0696397032850583	0	0	0	0	0	0	0.0130641801408591
FrC_ExN_L6CT/b	Case	0	0	0	0	0	0.0298415791257201	0.140401182166887	0.099941334227288	0.0105260928498814	0.0239538510241649	0.0244896575110207	0	0	0	0	0	0.0179232581622349	0.124457429048414	0	0.0381608967364349
FrC_Astro	Case	0	0	0.0188969562917729	0.020950687604242	0.46915485609947	0.020776855303287	0.0515248695214739	0.0616619175326852	0.0797610979329041	0.018431450714629	0	0	0.0277640409749205	0	0	0	0.0353776987065442	0	0	0
FrC_ExN_L5IT_4	Case	0	0	0	0.00592409604430877	0	0.11314667344403	0.122222222222222	0.0887948374120013	0.0590336609059076	0.0672771400766805	0.0564665988470668	0.0488095238095239	0.149876368774285	0	0	0	0.0629417704476607	0	0	0.152564229739113
FrC_InN_CGE_LAMP5	Case	0	0	0.0150382266673078	0.0220993171161532	0	0.00883175194849206	0.0235993208828523	0	0.0176635038969841	0.0259881110107986	0.182529671074941	0.0689635854341737	0	0	0	0	0	0	0	0.0248189663723837
FrC_ExN_L5IT_1	Case	0	0	0.0318435351252585	0.012721465210687	0	0.179310685643285	0.238936049801924	0.199149346295675	0.107618886253247	0.107903715602246	0.0953001017293998	0.0196498599439776	0.0202578594136348	0	0	0	0.169639851901717	0.168030050083472	0	0.239430612042456
FrC_NeuCyto	Case	0	0	0	0.0107703685055228	0	0.129419405851124	0.196648431113626	0.208850150854844	0.0623517451711284	0.00802565395303023	0.0290946083418108	0	0.050141292829389	0	0	0	0.0670409193633698	0.961602671118531	0	0
FrC_InN_MGE_LAMP5	Case	0.0339633502830279	0	0	0	0	0	0.00591083443375462	0	0.0132723370608833	0.016578925770029	0.213496100373008	0	0	0	0.0789297658862876	0	0	0	0	0.00932447177859341
FrC_NeuCyto	Case	0	0	0	0	0	0.088663447418954	0.12559265547381	0.155338585316795	0.0579888173500508	0	0.0354493048491014	0	0.0400741787354292	0	0	0	0.034572294080877	0.925709515859766	0	0
FrC_InN_MGE_SST	Case	0	0	0.101817569841804	0.0334518677030556	0	0.0124816446402349	0.0453122052442936	0	0.0228241838924659	0.057668632531745	0.0391997287216005	0.0265686274509804	0	0	0.206651802303976	0	0.0111674760782805	0	0	0.0699632972919353
FrC_InN_CGE_LAMP5	Case	0	0	0.0188488724335241	0.0123359662649086	0	0.0110696938890772	0.0295793246557253	0	0.0221393877781543	0.018384551348943	0.140596812478806	0.043921568627451	0	0.0143073525922952	0	0	0	0	0	0.0311080249975201
FrC_NeuCyto	Case	0	0	0	0.0193536205431601	0	0.0731672879249972	0.117826825127334	0.176583975863225	0.0521009827177228	0	0.0166836215666327	0	0.0527022253620629	0	0	0	0.0358705582535943	0.698998330550918	0	0
FrC_Micro	Case	0	0	0	0.0446942757340215	0	0.0385886140291427	0.0298434257687229	0	0.0714800067773637	0.060160161333818	0.0250661241098677	0	0	0.437925433874117	0	0	0.0676900514497283	0	0	0
FrC_Micro	Case	0	0	0	0.0200459451804764	0	0	0.0185122303967805	0.0533858531679517	0	0.0149374479710161	0	0	0	0.200448929685932	0	0	0.0306294177044766	0	0	0
FrC_Oligo	Case	0.0730755700534075	0.352963630256207	0.027467904024619	0.0447650816628379	0	0	0.0143683581714142	0	0.0322630746639557	0.0133956313240864	0	0	0	0	0	0	0.027467904024619	0	0	0.0226664021426446
FrC_ExN_L5IT_3	Case	0	0	0	0	0	0.0752640347904665	0.0526881720430108	0.11703821656051	0	0	0	0	0.0328859060402684	0	0	0	0.0223830360148098	0.15542570951586	0	0
FrC_ExN_L5/6NP	Case	0	0	0.0103620714526134	0.0233738238348491	0	0.00608550773749017	0.0227944413003835	0	0	0	0	0.0241456582633053	0	0	0	0	0	0	0.279359863697213	0
FrC_NeuCyto	Case	0	0	0	0	0	0.0824014458375691	0.128151921021191	0.198939825678847	0.0202614932791144	0	0	0	0.0384493111974568	0	0	0	0.061799778814252	0.181719532554257	0	0
FrC_ExN_L2/3IT_1	Case	0	0	0.0689041688705102	0.0832599049627089	0	0.17559725516774	0.174935546752185	0.359453570231311	0.0807918219812493	0.151455639062482	0.103438453713123	0	0.0336276933945602	0	0	0	0.0573400009616771	0.158931552587646	0	0.400029758952485
FrC_ExN_L5IT_1	Case	0	0	0.0542025292109439	0.0454810082764263	0	0.176232633005761	0.211815380745771	0.139687395239692	0.0774101999322263	0.0675526738500862	0.0690810444218379	0	0	0	0	0.0210984594775619	0.177946338414194	0	0	0.235611546473564
FrC_OPC	Case	0.324314816591512	0.00325220630897483	0.0592032504688176	0.0817021745287472	0.0104773497956699	0.00150372754998307	0.0267748223605609	0	0.0345574946345871	0.00565137356517253	0.0476229230247541	0.0246918767507003	0	0	0.0655146785581568	0	0	0	0.00648046732384078	0.00211288562642598
FrC_OPC	Case	0.300713166394832	0	0.0203995768620474	0.0452056518865847	0	0	0.046085644218072	0	0	0	0.0544252288911495	0.0400560224089636	0	0	0.106280193236715	0	0	0	0	0
FrC_Astro	Case	0	0	0	0.0225870912924442	0.479882184157899	0.0209180503784028	0.072860466578633	0.0620809587663426	0.124286964870665	0.0190001055235728	0	0	0.0669374779229954	0	0	0	0.0652137327499158	0	0	0.0122110901696261
FrC_ExN_L6ITCar3	Case	0	0	0	0	0	0.00503360442787759	0.0166698107275357	0.0403327187395239	0.0189413193267819	0.00755666029616953	0.00483553747032894	0.00998599439775916	0	0	0	0	0.0693008607010627	0	0	0
FrC_InN_MGE_SST	Case	0	0	0.100110592873972	0.0194165591465525	0	0.0126581384841297	0.023725083317613	0	0.0126581384841297	0.0268264371724373	0.0121600542556799	0.0138655462184873	0	0	0.103418803418803	0	0	0	0	0.0177859339351255
FrC_Micro	Case	0.00956218619079596	0	0.0274919459537434	0.0846366869119174	0	0.00844346549192365	0.0898383952713324	0.012529332886356	0.086623178583531	0.0678926942513103	0.00811122414377752	0.03203081232493	0	0.509115462525321	0.0849869936826458	0	0.0418690195701303	0	0	0.0226862414443012
FrC_Astro	Case	0	0	0.0185122854257825	0.0242313623060705	0.305136509868707	0.0319453857449452	0.047267811104823	0.0948080791149849	0.0513032305433186	0.0180562557891405	0.0208884367582232	0	0.0467502649240551	0	0	0	0.0358825792181565	0	0	0.0305525245511358
FrC_Micro	Case	0	0	0	0.0654561475280864	0	0.0510773184231335	0.0936112683141546	0.0537839423399262	0.0711834971196205	0.0687544700957919	0	0	0	0.64400423380842	0	0	0.014377073616387	0	0	0
FrC_OPC	Case	0.342431801464709	0	0.0538779631677646	0.114697737357208	0	0.00545012989946914	0.0644343834496636	0.0161749916191753	0.0527716593245228	0.0384398926004526	0.072099016615802	0.0769187675070028	0	0	0.102043849869937	0	0.0416165793143242	0	0	0.116962602916377
FrC_InN_MGE_SST	Case	0	0	0.0866591335288743	0	0	0.0352352309951429	0.0280701754385965	0.0311976198457928	0.0334491132949283	0.102926520418811	0.0440217022719566	0.0245518207282913	0	0	0.174953548866592	0	0	0.095575959933222	0	0.035641305426049
FrC_Astro	Case	0	0	0.0253762561907968	0.00287944110520189	0.48932701504217	0.0208898113633796	0.0463245928441175	0.0619971505196111	0.0988083135660228	0.0289662207318646	0.0143167175313665	0.00512605042016812	0.0437477922995408	0	0	0	0.0399697071693033	0	0	0.00363059220315443
FrC_Micro	Case	0	0	0	0.0966579601598641	0	0.0417866824805151	0.0936615732880589	0.0597971840429098	0.0925039534621033	0.0786150617312901	0.026110545947779	0.0351680672268908	0	0.602478237859737	0	0.0255293935802978	0.0420974178968121	0.0827212020033389	0	0
FrC_ExN_L2/3IT_2	Case	0	0	0.0271192960523152	0.019322151241464	0	0.0681195639896081	0.131251965038043	0.291862219242373	0.104286682480515	0.104063830036699	0.0801898948796202	0.00929971988795519	0	0	0	0	0.112335913833726	0.142487479131887	0	0.283890487054856
FrC_ExN_L5IT_3	Case	0	0	0.0357383276434101	0.0352613525505869	0	0.199240370495877	0.181883921272716	0.214863392557828	0.091339094092398	0.101718861752395	0.105174635469651	0.0124649859943977	0.0302366654892264	0	0	0	0.081129489830264	0.125959933222037	0	0.206636246404127
FrC_Micro	Case	0.0172854904218235	0	0.0295715728230033	0.0964770116751109	0	0.0499971760984976	0.117864553857763	0.0584981562185719	0.0786738958545126	0.0685492853709153	0.00733129874533744	0	0	0.366406920086866	0	0	0.0425662355147377	0	0.0328891322867226	0.0244023410375955
FrC_ExN_L5IT_3	Case	0	0	0.0568110785209405	0.0353872297573716	0	0.176282051282051	0.139156134062756	0.186976198457928	0.0723201174743024	0.0936404460129677	0.0854798236690404	0.0229411764705882	0.0378311550688802	0	0	0	0.129008991681492	0.062270450751252	0	0.184118639023906
FrC_Astro	Case	0	0	0	0.0146174906378828	0.341426832449352	0.0211369027448323	0.0491668238697102	0.0627304726785116	0.072002428555292	0.0217847553611837	0.0126008816547982	0	0.032815259625574	0	0	0.0478643928074605	0.0359907678992162	0	0	0
FrC_Micro	Case	0.0088746042406217	0.00847405869239926	0.00667163533201909	0.0581474022091449	0	0.0428032870213487	0.0955857385398982	0.0460735836406302	0.0673924093527618	0.0332164757471656	0.0112919633774161	0.0307983193277311	0	0.47131229811851	0	0	0.0264341010722701	0	0.01688572471705	0.00550540620970141
FrC_OPC	Case	0.225127122709393	0	0.0147136606241285	0.0199436699499638	0.0266063820537344	0.0438198915621824	0.0495503992957304	0.0787587998659068	0.0259234157912572	0.00717560294997011	0.0273041709053916	0.0355042016806723	0.0447721653126104	0	0.0942028985507246	0	0.0147136606241285	0	0	0
FrC_InN_MGE_SST	Case	0	0	0.10513535606097	0	0	0.014020670958997	0.0124882097717411	0	0.0280413419179939	0.0396299640047368	0.0468497795863004	0.0411204481792717	0	0	0.0738015607580825	0	0	0	0	0.0394008530899712
FrC_Oligo	Case	0.029214237743452	0.551561975142761	0	0.0287472070994744	0	0	0	0	0.025796340223653	0.0107106426385584	0.0194913530010173	0	0	0	0	0	0.021962302255133	0	0	0
FrC_OPC	Case	0.435767053631392	0.00235136042996309	0.0795547434726163	0.120779179909998	0.0150204330058256	0.00108720207839152	0.0533861535559328	0	0.0352846492714334	0.00090281278945703	0.0654526958290946	0.0272549019607843	0	0	0.0723151244890375	0	0	0	0.00468540829986608	0.0255530205336773
FrC_ExN_L6ITCar3	Case	0	0	0.0147256815886907	0.0253485225162854	0	0.121088896419293	0.151688360686663	0.188778075762655	0.114226815768666	0.0868927997748831	0.0519565954560868	0.0199019607843137	0.0112504415400918	0	0	0.0366067288371374	0.242450834254941	0.208180300500835	0	0.220454320007936
FrC_InN_CGE_VIP	Case	0	0	0.0732437370774631	0.102243761210939	0	0.0326090025979894	0.0534741872602653	0.00611800201139789	0.074310968033435	0.0959443773522963	0.0794574432010852	0.176596638655462	0	0	0	0	0.0466894263595711	0	0	0.110018847336574
FrC_ExN_L6ITCar3	Case	0	0	0.0254363610136077	0.0114390911665671	0	0.0765630294815317	0.119386279318368	0.124015253100905	0.135173105162092	0.0960850754493545	0.0658799593082401	0.0261484593837535	0.00146591310490995	0	0	0	0.312929749483098	0.0552587646076794	0	0.272165459775816
FrC_InN_CGE_VIP	Case	0	0	0.0458118959465308	0.17039053403405	0	0.0180870891223314	0.0239640319436585	0.0410660408984244	0.0848864791596069	0.0407379615190705	0.0541607324516785	0.19687675070028	0	0	0	0	0	0.095575959933222	0	0.0626425949806567
FrC_ExN_L6ITCar3	Case	0	0	0	0	0.00664072689331363	0.00862701908957419	0.0458970005659309	0.0976366074421723	0	0.0138587625602363	0	0	0.0107912398445779	0	0	0	0.142532576813964	0.143489148580968	0	0
FrC_NeuCyto	Case	0	0.0424160991846582	0.0166971197768909	0.0109277150140038	0	0.162099005986671	0.215820914292901	0.258276064364733	0.0726519259008246	0.0229220649790711	0.0296100373007799	0	0.0520664076298127	0	0.0516164994425864	0	0.0657426551906525	0.975959933222037	0	0
FrC_Oligo	Case	0.0401196072787745	0.250603108681711	0	0.0197391194889386	0	0	0.0157768974407344	0	0.0177129221732746	0	0	0	0	0	0	0	0	0	0	0
FrC_InN_CGE_VIP	Case	0.0204675557261185	0	0.0807688608933981	0.161303773169273	0	0.0114226815768665	0.0494246368609697	0.00708179684880994	0.0759841296735569	0.0887511871401939	0.113014581213971	0.197282913165266	0	0	0	0	0	0	0	0.120682471976986
FrC_Micro	Case	0	0	0	0.0661327375145545	0	0.0128981701118265	0.0884109916367981	0.0514582634931278	0.0704704619902857	0.0603477587965623	0	0.0255882352941177	0	0.652645217803894	0	0	0.0566187430879453	0	0.082451016185956	0
FrC_ExN_L5IT_1	Case	0	0	0.0395129105159397	0.0308005790351512	0	0.187351745171128	0.242564296044771	0.222112805900101	0.0464461199593358	0.0590580262401951	0.0687487283825026	0.00728291316526608	0.0262628046626634	0	0	0.0326137358957185	0.107575611867096	0.169198664440735	0	0.130175577819661
FrC_Micro	Case	0	0	9.61677164975638e-05	0.0686502816502502	0	0.059054840167175	0.129994340690436	0.0590429098223265	0.0984200271094544	0.076492865433995	0.0310613767378772	0.000112044817927148	0	0.563908608135482	0.000297287253808953	0	0.0565105544068856	0	0	0.018212478920742
FrC_Micro	Case	0	0	0.00552964369861042	0.0680680995688706	0.00499956525519518	0.0248715124816447	0.0793560963340251	0.0547686892390211	0.080735343951203	0.0671071298760684	0.00623940318752114	0	0	0.593837253864263	0.0170940170940171	0	0.0662355147377025	0.0383973288814691	0	0.00456303938101377
FrC_Micro	Case	0	0	0	0.0237750574314756	0	0.0320018637749915	0.0727661447525624	0.031658565202816	0.0710281825369931	0.0735968296028796	0.0204950830790098	0	0	0.455928244246948	0	0	0.0181636774534789	0	0	0
FrC_NeuCyto	Case	0	0.00983296179802728	0	0	0.00699939135727323	0.178442335931323	0.217719927057788	0.306759135098894	0.0769795549531233	0.0291596806153197	0.0198101051203798	0	0.0479689155775345	0	0	0	0.0696855315670529	0.786477462437396	0	0
FrC_Vascular	Case	0	0	0.0611386257633313	0.0215722063127419	0	0.0326654806280356	0.0393259133496825	0	0.072404834519372	0.0326419585175111	0.0119091217361817	0	0	0.0160227749694326	0.101895206243032	0.509711989283322	0.0348728181949319	0	0	0
FrC_Micro	Case	0	0.00896265306745658	0.0269630235130067	0.106877615885704	0	0.0248644527278888	0.0910960196189399	0.0469954743546765	0.0631212583305094	0.0752734819261569	0.0302136317395727	0.00822128851540616	0	0.488612515283683	0	0	0.0493460595278166	0	0	0.0280726118440631
FrC_NeuCyto	Case	0	0	0	0	0	0.131184344290071	0.165899515814626	0.225884177003017	0.05507313904891	0	0.0279552390640895	0	0.0526315789473685	0	0	0	0.035305572919171	0.907512520868114	0	0
FrC_NeuCyto	Case	0	0	0	0	0	0.164824070936406	0.219568634848771	0.292972678511565	0.0645755676042019	0.0202605259763862	0.0361749745676501	0	0.0493465206640763	0	0	0.0206347570714617	0.0546713468288695	0.68313856427379	0	0.00794564031346101
FrC_OPC	Case	0.252582429882631	0	0.0474227051978651	0.0622148094533782	0	0.0103143002372077	0.0230208136829529	0.0306109621186724	0.0391533943296057	0.0325129852618743	0.083343506273313	0.0552521008403362	0	0	0.0923076923076923	0.0376371786284714	0.017562629225369	0	0	0.0695069933538339
FrC_NeuCyto	Case	0	0	0	0.0146332252887308	0	0.173761719191235	0.218631704709803	0.304014415018438	0.0547272111148763	0.016602375452872	0.0324788063750424	0	0.052331331684917	0	0	0	0.0569433091311247	0.484641068447412	0	0
FrC_OPC	Case	0.268284882791263	0	0.0674856950521709	0.0573685369921642	0	0	0.0358045651763819	0	0.0379391166836101	0.00616726658771938	0.0517667005764666	0.0395518207282913	0	0	0.104942400594574	0	0.0126460547194307	0	0	0.0208709453427239
FrC_ExN_L5/6NP	Case	0	0	0.0575443573592345	0.0626239103754288	0	0.055037840280131	0.237621832358675	0.014624539054643	0.109503840506043	0.101701274490263	0.0605425567989148	0.00329131652661063	0.0123277993641823	0	0	0	0.070238495936914	0.0582637729549249	0.411981258366801	0.229094335879377
FrC_ExN_L6ITCar3	Case	0	0	0	0	0	0.0511479159606912	0.0568571967553292	0.129295172644988	0.0189130803117588	0.0131142351299699	0	0	0.029477216531261	0	0	0	0.144443910179353	0.107512520868113	0	0.00620970141851007
FrC_ExN_L5/6NP	Case	0	0	0	0.0227995090788935	0	0.0267423472269287	0.0803307552034207	0.031344284277573	0	0.0111210120883115	0	0	0.0264217590957259	0	0	0	0.0179833629850459	0	0.186168918096629	0
FrC_Oligo	Case	0.125475710767853	0.350444315509818	0.0256166754820407	0.0167652704786481	0	0	0	0	0.0352211114876313	0.037478455603888	0	0	0	0	0	0	0.0256166754820407	0	0	0.0211387759150878
FrC_NeuCyto	Case	0	0	0	0.0166315259464392	0	0.0920591889754885	0.0896686159844055	0.15106436473349	0.07006099627245	0	0.0336520854526958	0	0.0373366301660191	0	0	0	0.0508246381689667	0.767111853088481	0	0
FrC_ExN_L6IT	Case	0	0	0	0	0	0.0306746300689031	0.0578947368421052	0.11462872946698	0	0	0	0	0	0	0	0	0.0139202769630236	0.096661101836394	0	0
FrC_NeuCyto	Case	0	0	0.0172380631821898	0	0	0.131523212470349	0.214487832484437	0.298168789808917	0.0595419631763244	0.0164734021972353	0.0196609020006782	0.0200840336134454	0.0523666548922642	0	0.053288740245262	0	0.0686276866855796	0.934891485809683	0	0
FrC_ExN_L5IT_1	Case	0	0	0.0501995480117324	0.0431286779746357	0	0.126708460408901	0.185285795132994	0.0847720415688904	0.0897224104823223	0.090117131165801	0.0746897253306206	0.0193837535014005	0.0101554221123278	0	0	0	0.139803817858345	0.0311352253756261	0	0.24944945937903
FrC_ExN_L6IT	Case	0	0	0.0578328605087273	0.02092708562797	0	0.112080650626906	0.229610765264415	0.324296010727456	0.129200553484695	0.133364208749077	0.107948457104103	0.0166106442577031	0.05210173083716	0	0	0	0.135043515891715	0.163689482470785	0	0.355877393115762
FrC_OPC	Case	0.306053919217116	0	0.0461124200605857	0.0828744060169305	0	0	0.0418411620448972	0	0.0224641364509206	0.0335916706726541	0.0732248219735504	0.0406862745098039	0	0	0.107952434039391	0	0	0	0	0.0419402837020136
FrC_ExN_L5IT_4	Case	0	0	0	0	0	0.055976787529651	0.0727535685090863	0.0951642641635937	0	0	0	0	0.132921229247616	0	0	0	0	0	0	0
FrC_Astro	Case	0	0	0	0	0.327754108338405	0.0398876087202078	0.0656920077972709	0.060740026818639	0.0451894837908053	0	0	0	0.110438007771106	0	0	0	0.0348487762658076	0	0	0.0173693086003373
FrC_Micro	Case	0	0	0	0.0436085848255027	0	0.0208686321021123	0.0509212098346224	0	0.0210945442222975	0.0173293156210063	0	0	0	0.120225559793419	0	0.065819980421454	0	0	0.0777351831568699	0
FrC_NeuCyto	Case	0	0	0	0	0	0.0573675590195414	0.102194554486575	0.170256453234998	0.0391675138371174	0	0	0	0.0524549629106322	0	0	0	0.0619800932826851	0.463105175292154	0	0
FrC_ExN_L6ITCar3	Case	0	0	0.0293431744963216	0.0257261541366397	0	0.0675759629504122	0.14907250204364	0.109516426416359	0.119648706653112	0.107446446786807	0.101824347236351	0.0233193277310925	0.000441540091840387	0	0	0	0.269053228831081	0.0904841402337229	0	0.25792084118639
FrC_InN_MGE_TAC1	Case	0	0	0.0025244025580613	0.0128473424174718	0	0	0.0063635791988933	0	0.0293403366090591	0.0411014316031376	0.0232214309935571	0.0308403361344538	0	0	0.0376068376068376	0	0	0	0	0
FrC_OPC	Case	0.306901403946401	0	0.0296917824686252	0.0576124240803096	0	0	0.0676664780230145	0	0.0714305885010731	0.0274361289263563	0.0561342828077315	0.037016806722689	0	0	0.098216276477146	0	0.0317714093378852	0	0	0.10423569090368
FrC_Micro	Case	0	0	0	0.0982078232684017	0	0.05426832712075	0.0796516380557127	0.0553762990278244	0.0508090477804134	0.0832815486170549	0.0179247202441506	0.0403921568627451	0	0.512245195904885	0.0690449646971386	0	0.0858777708323316	0	0.0730497748570038	0
FrC_Micro	Case	0	0.0148868598650258	0.0117204404481416	0.0917251471189854	0	0.056040325313453	0.0906495629755392	0.0609704994971505	0.0952784366881283	0.0846064556976867	0.0308782638182434	0.0257843137254902	0	0.599284632370385	0.0684132292827945	0	0.0648771457421744	0	0	0.00967165955758353
FrC_ExN_L6IT	Case	0	0	0	0	0	0.0417372642042245	0.0299063069861033	0.077124539054643	0	0	0	0	0	0	0	0	0.0389839880752032	0	0	0
FrC_NeuCyto	Case	0	0	0	0	0	0.12271969953688	0.131780167264038	0.170361213543413	0.0410736473511804	0	0.0197287216005425	0	0.0513776050865419	0	0	0	0	0.242821368948247	0	0
FrC_NeuCyto	Case	0	0	0	0	0	0.149956229526714	0.19698798968748	0.269694937981897	0.0612292443239579	0.0165613385078967	0.0199525262800949	0.0192436974789916	0.0519604380077711	0	0	0	0.0330336106169159	0.596076794657763	0	0
FrC_ExN_L5/6NP	Case	0	0	0.00931624753570226	0.0121943544072757	0	0.00547130916073646	0.0429415833490536	0	0	0.00454337605083888	0	0	0	0	0	0	0	0	0.0471583302908604	0
FrC_Oligo	Case	0.13100834692507	0.626377988823404	0.0317473674087608	0.0279290052553733	0	0	0.0166069295101553	0	0.0996837230317407	0.0424263386837693	0.0262733129874534	0	0	0	0	0	0.0574241477136126	0	0	0.11021724035314
FrC_OPC	Case	0.324410758258979	0	0.0491417031302591	0.0837948830915441	0	0	0.0584292271898385	0	0.0560685643284762	0.0237897032442637	0.0507697524584605	0.0388655462184874	0	0	0.103121516164994	0	0.0296557195749387	0	0	0.055798035909136
FrC_InN_MGE_SST	Case	0	0	0.303493292301774	0.0437029927305913	0	0.0329972890545578	0.0878324844368987	0.0417155548105934	0.0693126623743364	0.117025642228189	0.102631400474737	0.0820868347338936	0	0	0.11984392419175	0	0.00524114054911762	0.0363939899833056	0	0.112032536454717
FrC_Astro	Case	0	0	0.0182718661345387	0.0223353368788747	0.27111772889314	0.021045125946007	0.064000503049739	0.0624580958766343	0.0615469332429684	0.0267326384410651	0.0206171583587657	0.0212885154061625	0.0731543624161074	0	0	0	0.0358344953599077	0	0	0.0301557385180041
FrC_InN_MGE_TAC1	Case	0	0	0.0516180218300717	0.0295575416181515	0	0.0179600135547272	0.0583789222159341	0.0366661079450218	0.0785538800406642	0.138083457421238	0.0737334689725331	0	0	0	0.0517651430694909	0	0.0241260758763283	0.0662771285475793	0	0.107846443805178
FrC_Oligo	Case	0.126706962167003	0.621324090756405	0.0351132374861759	0.050744248985115	0	0	0	0	0.0519456681350955	0.0563964872375101	0	0	0	0	0	0	0.0585420974178968	0	0	0
FrC_Astro	Case	0	0	0	0.0212811152720521	0.42658247108947	0.0218993561504575	0.0387788467584732	0.0649932953402614	0.111770021461651	0.026808849910305	0.0140929128518141	0.00168067226890756	0.00211939244083359	0	0	0	0.038731547819397	0	0	0.00119035809939494
FrC_ExN_L5IT_1	Case	0	0	0.0409193633697168	0.0122258237089719	0	0.129221732745962	0.249770483556562	0.129986590680523	0.0617516661018863	0.0700207529693161	0.0673177348253645	0	0.027375485694101	0	0	0	0.0677501562725393	0.0479131886477463	0	0.130959230235096
FrC_ExN_L5/6NP	Case	0	0	0.0263619752848968	0.0513893696698871	0	0.0303781204111601	0.1333773501855	0.0140378813275226	0.0814836778493166	0.0389557856229994	0.0239606646320787	0	0.0118332744613211	0	0	0	0.0314949271529548	0.0559265442404007	0.426737252038457	0.0806070826306914
FrC_NeuCyto	Case	0	0	0	0	0	0.0604032531345307	0.0887694145758662	0.108908816627556	0.0392592906359426	0	0	0	0	0	0	0	0.0624849737942973	0.464190317195326	0	0
FrC_InN_MGE_SST	Case	0	0	0.139046497090927	0.0220521131636089	0	0	0.00514997170345222	0	0	0.00192287399312929	0.0123092573753815	0.0392577030812324	0	0	0.0661092530657748	0	0	0	0	0
FrC_ExN_L6ITCar3	Case	0	0	0.0263980381785834	0.00128237404412002	0.0140422571950265	0.0779608607251779	0.084468339307049	0.174300201139792	0.0874985880492488	0.0839264148952386	0.0574364191251272	0.00228291316526608	0	0	0	0	0.214730489974516	0.154173622704508	0	0.170072413451047
FrC_ExN_L6IT	Case	0	0	0.039585036303313	0.0124618434716933	0	0.077389020670959	0.140250267245174	0.24218488099229	0.0651050491358861	0.0685434229502045	0.0351848084096303	0	0.0366301660190745	0	0	0	0.0821152089243641	0.178714524207012	0	0.129699434579903
FrC_InN_MGE_TAC1	Case	0	0	0	0	0	0	0	0	0.0142607025866938	0.026832299593148	0	0	0	0	0.0950204384986993	0	0	0	0	0
FrC_ExN_L5IT_4	Case	0	0	0	0	0	0.0355176211453745	0.0340564673332076	0.02650435802883	0.00893058850107309	0.0148319243982226	0.0085791793828417	0.0177170868347339	0.140339102790533	0	0	0	0.0152065201711785	0	0	0.0250967165955759
FrC_ExN_L6ITCar3	Case	0	0	0.0327691493965476	0.0217452874720709	0	0.0836439624985881	0.106451612903226	0.12259051290647	0.114509205918898	0.108917914385208	0.102326212275348	0.0127170868347339	0.00459201695513956	0	0	0	0.228530557291917	0.0217028380634391	0	0.252653506596568
FrC_ExN_L5/6NP	Case	0	0	0.0218901764677598	0.0232872832551846	0	0.0510773184231335	0.210884738728542	0.0678846798524975	0.0722283406754772	0.0989459367562053	0.0913055272973889	0.0259103641456583	0.0939950547509714	0	0	0	0.0249795643602443	0	0.185438724595351	0.167900009919651
FrC_InN_CGE_VIP	Case	0.0344910294540919	0	0.0366759628792614	0.178100512949618	0	0.000790692420648331	0.0152549833364773	0.00117331545424071	0.0604526714108212	0.0681565031832945	0.0915361139369277	0.133823529411765	0	0	0	0	0.0150021637736212	0.0797996661101836	0	0.0618986211685348
FrC_NeuCyto	Case	0	0	0	0	0	0.0936970518468316	0.115934100484185	0.217545256453235	0.047843951202982	0.0169365334333853	0.0153204476093591	0	0.039897562698693	0	0	0	0.0271553589460019	0.377128547579299	0	0
FrC_ExN_L5/6NP	Case	0	0	0.0140164446795211	0.0218475627025836	0	0.00317688919010506	0.0594101741809722	0	0	0.00932711135081898	0.00305188199389628	0	0	0	0	0	0	0	0.337227698673482	0.00446384287273083
FrC_ExN_L5/6NP	Case	0	0	0.0612347934798289	0.0497844352833811	0	0.0490582288489777	0.170823115135509	0.00967985249748571	0.0562662374336383	0.0733271582501847	0.0638318073923364	0.0300700280112045	0.0356411162133522	0	0	0	0	0	0.246196908847511	0.143418311675429
FrC_Micro	Case	0	0.0255748618194033	0	0.0605075998363597	0	0.0494676945668135	0.0911085958624159	0	0.0612927821077601	0.0539459953804124	0.0193828416412343	0.0234593837535014	0	0.469295764366662	0	0	0.0201351156416791	0	0	0
FrC_Oligo	Case	0.109837218970866	0.651922313494366	0.0163605327691494	0.0368033483337005	0	0	0.0322895051248192	0	0.0644202530215746	0.0519469099180434	0.0440556120718888	0.0190616246498599	0	0	0	0	0.0540222147425109	0.113606010016694	0	0.0509374070032735
FrC_NeuCyto	Case	0	0	0	0	0	0.0182565232124704	0	0.0541820315119008	0	0	0.0551102068497796	0	0	0	0	0	0	0	0	0
FrC_ExN_L6CT/b	Case	0	0	0	0	0	0.0261069693889077	0.0920769666100736	0.145323499832383	0.00653733197786066	0.00542860157816361	0.00628009494743986	0	0.0244789826916284	0	0	0	0.0356782228205991	0.0772954924874791	0	0.00918559666699736
FrC_ExN_L5/6NP	Case	0	0	0	0.0230827327941593	0.0201830275628206	0.0348893030611093	0.0903728856190655	0.0694770365403956	0	0.0096729941727538	0.00761614106476771	0	0.0605086541858001	0	0	0	0.0284055392604703	0.0422370617696161	0.276165267129123	0
FrC_Micro	Case	0.00337394863922735	0	0.00253642352262351	0.114501054221607	0.00458655769063565	0.0332090816672315	0.107130730050934	0.0650771035869929	0.128452219586581	0.0642755806727714	0.00143099355713805	0	0	0.479980655875322	0	0	0.068832043083137	0	0.00641961786540102	0.00209304632476937
FrC_ExN_L6IT	Case	0	0	0.0203514930037986	0.0269849262044876	0	0.136239127979216	0.226171162673709	0.251131411330875	0.120538235626341	0.103934856781062	0.082007460155985	0.0192436974789916	0.0368421052631579	0	0	0	0.102406597105352	0.224874791318865	0	0.238379129054657
FrC_NeuCyto	Case	0	0	0	0	0	0.0869549870100531	0.0961768219832736	0.147649178679182	0.0331667231446967	0	0.0159308240081384	0	0.0414871070293182	0	0	0	0.0282372457565995	0.392153589315526	0	0
FrC_NeuCyto	Case	0	0.0309799370934742	0	0	0	0.109821529425054	0.147796013330818	0.287567046597385	0.0340633118716819	0.0171475805789727	0.0327229569345541	0	0.052649240551042	0	0	0	0.0603813049959129	0.652671118530885	0	0
FrC_Astro	Case	0	0	0	0.0100387072410864	0.291083384053561	0.0198237885462555	0.0509903791737408	0.0588333892054979	0.0648650175081893	0.0239421261827434	0.00865378094269242	0	0	0	0	0	0.0490936192720104	0	0	0.0126574744568991
FrC_Oligo	Case	0.062154210240174	0.706889180688307	0	0.0360244831167197	0	0.00591607364735114	0	0	0.026968259347114	0.0260174231143524	0.0113665649372668	0	0	0	0	0	0.0485887387603982	0.0699499165275459	0	0
FrC_OPC	Case	0.269196328632192	0	0	0.113934606791075	0	0.0303216423811138	0.0459913223920015	0	0	0.0142925816928327	0.0377076975245846	0.0764005602240896	0	0	0.102935711631364	0	0.0446458623839977	0	0.0564987221613727	0.0667890090268822
FrC_ExN_L5IT_3	Case	0	0	0.0652497956436024	0.0864225697831765	0	0.28552468089913	0.192108407218764	0.179705833053972	0.125529481531684	0.144197962222561	0.125154289589691	0.0359943977591036	0.0488343341575415	0	0	0	0.0805404625667163	0	0	0.313847832556294
FrC_InN_CGE_VIP	Case	0.00713166394831943	0	0.0822594604991105	0.314213110111087	0	0.0298274596182085	0.046418914670188	0.0474564197116997	0.0824791031288828	0.0568244439493956	0.0620345879959309	0.386134453781513	0	0	0	0	0.0131509352310429	0.0913188647746244	0	0.0779882948120226
FrC_InN_MGE_TAC1	Case	0	0	0.0321079963456268	0	0	0	0.0063950198075835	0	0.00478651304642497	0.05307835711522	0.0068972533062055	0	0	0	0.0875510962467484	0	0	0	0	0.00336276163079063
FrC_ExN_L5IT_4	Case	0	0	0.0313266336490841	0.0419485791610285	0	0.111791200722919	0.116040998553732	0.126382836071069	0.0588995255845476	0.055716446435062	0.0408070532383858	0.0141736694677871	0.17375485694101	0	0	0	0.0884983411068904	0	0	0.174327943656383
FrC_OPC	Case	0.198151523873485	0.0253763703545363	0.0199788431023705	0.0618214431821758	0.0361272932788453	0.0117333107421214	0.0313525749858518	0.0348223265169293	0.0234666214842426	0	0.0307494065785012	0.0232773109243698	0.0293535853055458	0	0.0617614269788183	0	0	0	0	0.0164864596766194
FrC_Oligo	Case	0.0525120726598228	0.486823220447675	0.0197384238111266	0.062977940019511	0	0	0	0	0.0275683384163561	0.0244931937295548	0	0	0	0	0	0	0.0352454680963601	0	0	0.0224481698244222
FrC_InN_MGE_TAC1	Case	0	0	0	0.0131148314818894	0	0	0	0	0.0155102790014684	0.043241215162565	0	0	0	0	0.0868821999256781	0	0	0	0	0
FrC_ExN_L6ITCar3	Case	0	0	0	0.0186298266041477	0	0.0275471591550887	0.0229642205873106	0.109600234663091	0.0120086411385971	0	0	0.0348039215686274	0	0	0	0.0355505178010201	0.0634947348175218	0.0267946577629382	0.0720457587927468	0
FrC_NeuCyto	Case	0	0	0	0.0313276898385625	0	0.089800067773636	0.118713450292398	0.117876299027824	0.068959674686547	0	0.0376330959647339	0.0743977591036414	0	0	0	0	0.051642063759196	0.489398998330551	0	0
FrC_ExN_L6CT/b	Case	0	0	0.0266023945761408	0.0174103911634201	0	0	0.0417468402188267	0	0	0.0259470740658233	0	0	0	0	0	0	0	0	0	0.0219521872830076
FrC_Astro	Case	0	0	0	0.0112896119835101	0.415713850969481	0.0311758725855642	0.0551594038860592	0.0624580958766343	0.0712752739184457	0.0127097281009274	0.00973211258053575	0	0	0	0	0	0.0530845795066596	0	0	0.0142346989385974
FrC_Oligo	Case	0.0316767405417506	0.472089046324854	0	0.0311703433300815	0	0	0	0	0.0673076923076923	0.0395596149562077	0	0	0	0	0	0	0.0573039380679906	0	0	0.0276361472076183
FrC_ExN_L5IT_4	Case	0	0	0.0300764533346156	0.0375664788998332	0.023976175984697	0.247649101999322	0.21675155631013	0.22349564197117	0.0977917090251892	0.116410088053559	0.0705052560189895	0.0361344537815126	0.167025785941364	0	0	0	0.123202865797952	0	0	0.303838904870549
FrC_Micro	Case	0	0	0	0.0754004468640841	0	0.0168022139387778	0.0999622712695718	0.0249329534026148	0.0804882525697503	0.0566778834316266	0.0161410647677178	0.0387394957983194	0	0.465655054108802	0	0	0.0618598836370631	0	0	0
FrC_OPC	Case	0.218299274041383	0	0.0348367553012454	0.0419485791610285	0	0.00463825821755337	0.0447274099226561	0.0137655045256453	0.0204591663842765	0.0208409056267514	0.0872838250254323	0.0092016806722689	0	0	0	0	0.00789777371736311	0	0	0.0417815692887611
FrC_ExN_L5/6NP	Case	0	0	0.0582415733038419	0.0593904396261447	0	0.0386521518129448	0.168804628057599	0	0.101236868858014	0.110184197258732	0.104896575110207	0.0213025210084034	0.0454433062522077	0	0	0	0	0	0.411311914323963	0.196845551036604
FrC_Astro	Case	0	0	0	0.0183702048651541	0.216100773845753	0.0209604089009375	0.0333521976985475	0.0622066711364399	0.0534705749463459	0.0136887523596243	0	0	0	0	0	0	0.0356902437851613	0	0	0
FrC_ExN_L6ITCar3	Case	0	0	0.0312064240034621	0.0375664788998332	0	0.147591212018525	0.191888322957932	0.214046262152196	0.140001976731052	0.0951998499220298	0.0857104103085792	0.0118487394957983	0.00718827269516076	0	0	0.0370704312432377	0.331177573688513	0.208931552587646	0	0.292193234798135
FrC_NeuCyto	Case	0	0	0	0	0	0.0742121314808539	0.101326793686726	0.0550620181025813	0.0209957076697165	0	0.0201695489996609	0	0.0464146944542565	0	0	0	0	0	0	0
FrC_InN_MGE_TAC1	Case	0	0	0.0155190652497956	0	0	0	0	0	0.00291567830114081	0.0419983819718839	0.00280094947439813	0	0	0	0.0881085098476403	0	0.00496465836418714	0.0344741235392321	0	0
FrC_ExN_L5IT_1	Case	0	0	0.0405947973265375	0.00973974887497242	0	0.151961199593358	0.222568068917814	0.227225108950721	0.0855147972438721	0.0912544407836884	0.0818446931163106	0.0310224089635854	0.0263511126810314	0	0	0	0.108777708323316	0.195325542570952	0.0376658147742485	0.161005852593989
FrC_InN_CGE_LAMP5	Case	0.0286066071828328	0	0	0.0215564716618938	0	0	0	0	0.0565274483226025	0	0.207575449304849	0.038375350140056	0	0	0	0.0534803441702303	0.0249555224311199	0.22245409015025	0	0
FrC_Astro	Case	0	0	0	0.0213991251534128	0.450645596035127	0.0204521066305208	0.0469911337483494	0.0606981226952732	0.0658675025415113	0.0131728593370775	0.0050796880298406	0	0.0132285411515366	0	0	0	0.0348247343366832	0	0	0
FrC_ExN_L5/6NP	Case	0	0	0.0229961052074819	0.0381171916795167	0	0.0393934259573027	0.170376658492108	0.046429768689239	0.0547130916073647	0.061819226394963	0.054276025771448	0.0185994397759104	0.031261038502296	0	0	0	0.0222027215463769	0.074457429048414	0.356790799561884	0.109651820255927
FrC_Astro	Case	0	0	0	0.0221071844415772	0.241555082166768	0.0342398057155766	0.0495881280261586	0.0610752598055648	0.068020727437027	0.0113437840753203	0.0131230925737538	0	0.0856587778170258	0	0	0	0.0350411116988028	0	0	0
FrC_InN_CGE_VIP	Case	0	0	0.0221786796172525	0.0793655788778047	0	0.00957302609284993	0.0755454945607748	0.00483992624874285	0.0580382356263414	0.100634313920904	0.136134282807731	0.183515406162465	0	0	0.0489409141583055	0	0	0	0	0.160351155639321
FrC_InN_MGE_TAC1	Case	0	0	0	0.00690751172231485	0	0	0.00552097088599635	0	0.0254715915508867	0.0208702177303052	0	0	0	0	0.230248978075065	0	0	0	0	0
FrC_ExN_L5IT_1	Case	0	0	0	0	0	0.0609468541737265	0.0785449286298183	0.0483573583640631	0	0	0	0	0.0105616389968209	0	0	0	0	0	0	0
FrC_InN_CGE_LAMP5	Case	0.0385205794876715	0	0.0295595518584412	0.0498316392359254	0	0.00176493843894721	0.0712381311702195	0	0.0669335253586355	0.0706363071439459	0.244150559511699	0.138375350140056	0	0	0.00929022668153101	0	0.0381906044140982	0	0	0.0940482095030255
FrC_ExN_L5IT_1	Case	0	0	0.0542866759628793	0.0327202064386192	0	0.132349203659776	0.243784191661951	0.0911205162587999	0.091607364735118	0.105412186800174	0.0989352322821295	0.0139775910364146	0.00936064994701524	0	0	0	0.124897821801221	0	0	0.26099593294316
FrC_NeuCyto	Case	0	0	0.0266023945761408	0	0	0.0968739410369366	0.128032446708168	0.274304391552129	0.0625917767988252	0.0129735370329116	0.0649847405900306	0	0.0526315789473685	0	0	0	0.0341756022503246	0.978213689482471	0	0
FrC_InN_CGE_VIP	Case	0	0	0	0.106680932750102	0.0180636466394226	0.0529481531684175	0.0690435766836446	0.0348223265169293	0.0939370834745284	0.162805285558513	0.132533062054934	0.0556302521008404	0	0	0	0.0624452573548354	0.0799153724094821	0	0	0.224699930562444
FrC_ExN_L6ITCar3	Case	0	0	0.0298961388661826	0.0168203417566164	0	0.112814865017508	0.178601521725461	0.143270197787462	0.157397209985316	0.12235458265427	0.148036622583927	0.0457563025210084	0.0360649947015189	0	0	0	0.273128335817666	0	0	0.350560460271798
FrC_ExN_L5IT_1	Case	0	0	0.032492667211617	0.0248922176416906	0	0.116478877216763	0.190008174558259	0.0859244049614482	0.109821529425054	0.0982952080573111	0.094961003730078	0.0262324929971989	0.0311903920876015	0	0	0	0.068892147905948	0	0	0.207816684852693
FrC_ExN_L5IT_4	Case	0	0	0	0	0	0	0.0415644846884236	0	0	0	0	0	0.0515012363122571	0	0	0	0	0	0	0
FrC_Astro	Case	0	0	0	0.00809547786134623	0.306288583601426	0.0404312097594036	0.0437841916619506	0.0625419041233657	0.0917556195639896	0.0221071885002755	0	0.0288235294117647	0.0484281172730484	0	0	0	0.0358825792181565	0	0	0
FrC_NeuCyto	Case	0	0	0.0286700004808386	0	0	0.133641138597086	0.141495315349305	0.295088836741535	0.0168375127075567	0.0170537818476005	0.01617497456765	0	0.0524902861179796	0	0.0886287625418061	0	0.0349689859114295	0.441903171953255	0	0
FrC_InN_MGE_PVALB	Case	0	0	0	0.00991283003430155	0	0.0314865017508189	0	0	0.0917485598102338	0.0314577495339375	0	0.0176470588235295	0	0	0	0	0	0	0	0
FrC_ExN_L2/3IT_1	Case	0	0	0.0354738664230417	0.0427667810051295	0	0.108388399412628	0.170823115135509	0.405631914180355	0.111904156783011	0.103172742088663	0.0774092912851814	0.00492997198879552	0.0568173790180149	0	0	0	0.139298937346733	0.22762938230384	0	0.331822239857157
FrC_OPC	Case	0.177444113978701	0	0.0467375102178199	0.0217924914246153	0.0129227893226675	0	0.0197006854052695	0	0.00839404721563308	0	0.0451542895896914	0	0	0	0	0	0	0	0	0
FrC_ExN_L6IT	Case	0	0	0.0226715391643025	0	0	0.0631283180842652	0.10823115135509	0.133590345289976	0.0708516886930984	0.0592221740200963	0.0523431671753136	0.00537815126050423	0	0	0	0	0.114018848872434	0.153171953255426	0	0.135879377045928
FrC_Micro	Case	0	0	0	0.03995027850332	0	0.0179247147859483	0.0852417782808275	0	0.0387721676267931	0.0323898744269484	0	0	0	0.185338613427742	0	0	0	0	0	0
FrC_OPC	Case	0.405017749208481	0	0.0631100639515315	0.0888299713629355	0	0.00968598215294247	0.0970634471483368	0	0.0525386874505818	0.045023391058636	0.0842726347914547	0.059733893557423	0	0	0.107506503158677	0	0.0301245371928643	0	0	0.128261085209801
FrC_InN_CGE_NDNF	Case	0	0	0.0359667259700919	0.0372360512320231	0	0	0	0	0.00398170111826501	0.00330640528086856	0.0420142421159715	0.211932773109244	0	0	0	0	0	0	0	0.00559468306715605
FrC_NeuCyto	Case	0	0	0	0	0	0.0504701796001356	0.0932465572533484	0.0998575259805565	0.0336467864000903	0	0.0323228212953544	0	0	0	0	0	0.0286459585517141	0.397829716193656	0	0
FrC_InN_MGE_TAC1	Case	0	0	0.052615761888734	0.0324920540013217	0	0.0119309838472834	0.0716091303527636	0	0.0933934824353326	0.179876654668246	0.0783655476432689	0	0	0	0.0743218134522482	0	0.0331177573688513	0	0	0.156184902291439
FrC_NeuCyto	Case	0	0	0	0	0	0.125063537783802	0.126215179525876	0.278557660073751	0.0363718513498249	0.0169599831162284	0.0153204476093591	0	0.0510950194277641	0	0	0	0.0359547050055297	0.679716193656093	0	0
FrC_ExN_L5IT_1	Case	0	0	0	0	0	0.0411583643962499	0.0513991070867132	0.0475402279584312	0	0	0	0	0.00487460261391737	0	0	0	0	0	0	0
FrC_ExN_L5IT_1	Case	0	0	0.0141005914314565	0.0203842401737105	0	0.186193945555179	0.336697478463183	0.210798692591351	0.06236586467864	0.0862186213931456	0.0920311970159376	0.0303081232492998	0.0644825150123631	0	0	0	0.13961148242535	0.0979131886477462	0	0.205346691796449
FrC_OPC	Case	0.378617800377371	0	0.043744290041833	0.0747081222267678	0	0	0.0478085895742941	0	0.0376002485033322	0.0160513079060606	0.0572126144455748	0.0397759103641456	0	0	0.105536975102193	0	0.0233206712506612	0	0	0.0374962801309394
FrC_ExN_L5IT_3	Case	0	0	0	0	0	0.151071670620129	0.0282839715776897	0.111171639289306	0	0	0	0	0	0	0	0	0.0293912583545703	0	0	0
FrC_NeuCyto	Case	0	0	0	0	0	0.0804600135547272	0.119543482361819	0.176919208850151	0.035835310064385	0.0148788237639086	0.0172126144455748	0.0355462184873949	0	0	0	0	0.0305092080588546	0.635559265442404	0	0
FrC_ExN_L5IT_2	Case	0	0	0	0	0	0.153295493053202	0.04061497830598	0.0791987931612471	0	0	0	0	0	0	0	0	0.0346444198682502	0	0	0
FrC_ExN_L6ITCar3	Case	0	0	0.0280929941818532	0.00769424426471976	0	0.0963232802439851	0.10855184556373	0.186431444854174	0.105776290522987	0.0780229572395034	0.0681315700237368	0.024467787114846	0.0197986577181208	0	0	0	0.252692696061932	0.114941569282137	0	0.173524451939292
FrC_InN_MGE_SST	Case	0	0	0.0882338798865221	0.00715926613588447	0	0.00951654806280355	0.0295667484122493	0	0.0231771715802552	0.0511378958599585	0.0345676500508647	0	0	0	0.282905982905983	0	0.0162643650526518	0	0	0.0415930959230235
FrC_OPC	Case	0.326809299945633	0	0.0150382266673078	0.068949240016364	0	0.0154538009714221	0.0903351568886374	0	0.067484186151587	0.0469521274724759	0.0798711427602578	0.0510364145658263	0	0	0.088926049795615	0	0.0263138914266481	0	0	0.122874714810039
FrC_NeuCyto	Case	0	0	0	0.0166157912955911	0	0.12491528295493	0.134238822863611	0.257207509218907	0.0741274144357845	0.0174113895109569	0.0189623601220753	0	0	0	0	0	0.0357022647497235	0.890984974958264	0	0
FrC_NeuCyto	Case	0	0	0	0	0	0.0390263187620016	0.067081682701377	0.0619761984579282	0.0362871343047555	0	0.0174296371651407	0	0.0522430236665489	0	0	0	0.030893878924845	0.429048414023372	0	0
FrC_ExN_L6ITCar3	Case	0	0	0.0475909987017358	0.0245539226484565	0	0.144887326330058	0.209168081494058	0.243840093865236	0.157545464814187	0.152311552486253	0.130172939979654	0.0211764705882352	0.0433945602260686	0	0	0	0.362720584699716	0.196994991652755	0	0.343507588532884
FrC_Micro	Case	0	0	0	0.0791688957422034	0	0.0802270416807862	0.124762623404389	0.0898843446195106	0.0781091155540494	0.0674412878565818	0	0.0355322128851541	0.026139173436948	0.446904027592751	0	0	0.0482882146463433	0	0	0
FrC_ExN_L5IT_3	Case	0	0	0.0516180218300717	0.0265836926078611	0	0.22490257539817	0.131591523611897	0.200762655045256	0.0898424262961708	0.108642380611802	0.091088504577823	0.0202240896358543	0.0371246909219357	0	0	0	0.0439486464393903	0	0	0.215881360976094
FrC_ExN_L6ITCar3	Case	0	0	0.0338630571717075	0.0271186707366964	0	0.104336100756806	0.171898383952713	0.225988937311431	0.163786287134305	0.120167899729156	0.0985283146829433	0	0.0606676086188626	0	0	0	0.322594604991104	0.134140233722871	0.0265912133382012	0.313391528618193
FrC_NeuCyto	Case	0	0	0	0.0232872832551846	0	0.0778479046650853	0.0666855310318808	0.062667616493463	0.0597113972664634	0.0175345003458828	0.0372872160054256	0	0	0	0	0	0	0.49415692821369	0	0
FrC_ExN_L5IT_1	Case	0	0	0	0	0	0.104053710606574	0.127485380116959	0.124140965471002	0	0.00452578878870669	0	0	0.0348993288590604	0	0	0	0	0	0	0
FrC_Astro	Case	0	0	0	0	0.446765498652291	0.0246667796227268	0.041457586618877	0.0732065035199464	0.0660581158929177	0.0214036980149843	0.00470668023058662	0.00971988795518208	0.0399682091133875	0	0	0	0.0420012501803144	0	0	0
FrC_ExN_L2/3IT_2	Case	0	0	0	0	0	0.0204238676154975	0.0427466515751745	0.220289976533691	0	0	0	0	0	0	0	0	0.0253762561907968	0.176210350584307	0	0
FrC_Astro	Case	0.0319165947104161	0	0.00105784488147331	0.0358277999811184	0.459623076254239	0.0211157234835649	0.050342702634723	0.062667616493463	0.111064046086073	0.000773839533820264	0.0135367921329265	0.0279551820728291	0.000777110561638983	0	0	0	0.0359547050055297	0	0	0.000436464636444756
FrC_ExN_L6CT/b	Case	0	0	0.0527239505697937	0.0358199326556944	0	0.0313311871681916	0.219455448657486	0.0839549111632585	0.0760900259798938	0.0736261417064334	0.0772329603255341	0.0122689075630252	0.00506888025432706	0	0	0	0.0442732124825695	0	0	0.188939589326456
FrC_InN_MGE_TAC1	Case	0	0	0.0829686974082801	0.0385341599269913	0	0.0125875409465718	0.0784191661950575	0	0.136062634135321	0.210654363399735	0.0952322821295354	0	0	0	0.0894463024897808	0	0.0339472039236428	0	0	0.214185100684456
FrC_OPC	Case	0.290671271866705	0	0.020555849401356	0.0514680429241275	0	0.00186377499152834	0.055454945607747	0.0055313442842776	0.0139359539139274	0.0370035995263164	0.0485452695829095	0.00369747899159667	0	0	0.00981047937569679	0	0.00634706928883977	0	0	0.0652316238468406
FrC_NeuCyto	Case	0	0	0	0.0160965478176039	0	0.125564780300463	0.187191096019619	0.314720918538384	0.0342751044843556	0.0119945127742147	0.0190505256018989	0	0.0524019780996114	0	0	0	0.0358224743953455	0.717696160267112	0	0
FrC_ExN_L6CT/b	Case	0	0	0	0	0	0.00283096125607141	0.0579450418160096	0.0168035534696614	0	0.00235083070501474	0	0	0.0212469092193571	0	0	0	0.0432874933884695	0	0	0
FrC_ExN_L6IT	Case	0	0	0.0512333509640813	0.0317997293640054	0	0.192018242403705	0.179676790542665	0.236339255782769	0.0699974584886479	0.075636952010224	0.0486334350627331	0	0.0358353938537619	0	0	0	0.104882915805164	0.0940734557595994	0	0.138349370102172
FrC_Micro	Case	0	0	0	0.07957012933883	0	0.0381156105275048	0.0983650883481104	0.0568848474689909	0.0718400542189088	0.0830060148436492	0.0366158019667684	0	0	0.518322170921766	0.0576365663322185	0	0.0738688272346973	0	0.0698856030181332	0.0153853784346791
FrC_ExN_L5/6NP	Case	0	0	0.02386161465596	0.0224690814110835	0	0.0335055913249745	0.0657297365276992	0.0497192423734496	0	0.00643693794041433	0	0	0.041910985517485	0	0	0	0	0	0.312096872337836	0
FrC_ExN_L6CT/b	Case	0	0	0	0	0	0	0.0397535056278689	0.0323709353000335	0	0.0126452414731091	0	0	0	0	0	0	0.0185723902485936	0.128964941569282	0	0
FrC_NeuCyto	Case	0	0	0	0	0	0.128854625550661	0.156291265798906	0.21926332551123	0.0534846944538574	0.016772385653484	0.0382773821634452	0	0.0528435181914518	0	0	0	0	0.384724540901503	0	0
FrC_ExN_L5IT_1	Case	0	0	0.0213011492042121	0.0335148063064481	0	0.154665085281825	0.264579010249638	0.12018102581294	0.109390884445951	0.111509104339364	0.0899762631400475	0.0303921568627451	0.0706817379018014	0	0	0	0.148134346299947	0.0723706176961603	0	0.285864497569686
FrC_InN_MGE_TAC1	Case	0	0	0.00721257873731784	0.00472039525442935	0	0	0	0	0.0127075567604202	0.0226172191021117	0.00813835198372326	0	0	0	0.0764771460423634	0	0	0.0500834724540902	0	0
FrC_ExN_L5IT_1	Case	0	0	0	0	0	0.0328843329944651	0.0577375337986543	0.0531344284277573	0	0	0	0.00869747899159667	0.053108442246556	0	0	0	0.00746501899312402	0.0518363939899833	0	0
FrC_InN_CGE_LAMP5	Case	0	0	0	0.0213361865500205	0	0	0	0	0	0	0.157239742285521	0.0379831932773109	0	0	0	0	0	0	0	0
FrC_ExN_L6IT	Case	0	0	0	0	0	0.0228736021687563	0.0357794126894296	0.016216895742541	0	0	0	0	0.00455669374779233	0	0	0	0.0178391114102996	0	0	0
FrC_ExN_L6IT	Case	0	0	0.0651896908207915	0.0369213582150613	0	0.142352874731729	0.241124316166761	0.240131578947368	0.112659550434881	0.145024563542778	0.116330959647338	0.0254201680672269	0.034051571882727	0	0	0	0.166742799442227	0.130717863105175	0	0.324938002182323
FrC_ExN_L6ITCar3	Case	0	0	0	0	0	0.0287826160623518	0.0420989750361567	0.159780422393563	0.0117686095109003	0.0137884135117072	0	0	0	0	0	0.0429439950538411	0.159650430350531	0.16669449081803	0	0
FrC_Astro	Case	0.000591640282708084	0	0	0.0235941089467224	0.394965655160421	0.041758443465492	0.0505879393825065	0.0623952396915857	0.095927934033661	0.0433877756803339	0.000752797558494445	0	0.00196043800777113	0	0	0.000953166056983923	0.0362432081550224	0.00308848080133561	0	0.0011010812419403
FrC_OPC	Case	0.390642489366465	0	0.0422416694715584	0.0568256915379047	0	0.00396758161075339	0.0403948940451487	0	0.019442561843443	0.00329468043944703	0.0386910817226178	0.0185854341736694	0	0	0.0493125232255667	0	0	0	0	0.0111496875309989
FrC_InN_MGE_TAC1	Case	0	0	0.0265422897533298	0.0173710545362998	0	0	0.0518581399735899	0	0.081603693663165	0.134566004994782	0.0649983045100034	0.0247338935574229	0	0	0.0730955035302862	0	0.0355099293167284	0	0	0.123321099097312
FrC_ExN_L5IT_3	Case	0	0	0.0552603740924171	0.0664395632060925	0	0.253981701118265	0.172621517952588	0.191187562856185	0.0961750254151135	0.103401376496383	0.094011529331977	0.0205182072829132	0.0368950900741787	0	0	0	0.148110304370823	0	0	0.271719075488543
FrC_ExN_L6IT	Case	0	0	0.0315309900466414	0.00762343833590329	0	0.0815260363718513	0.157209331572659	0.210400603419376	0.0961397266463345	0.0829004912708555	0.0499559172600882	0	0.0292122924761569	0	0	0	0.1098956580276	0.146577629382304	0	0.183702013689118
FrC_ExN_L5/6NP	Case	0	0	0.00102178198778669	0.0195345690279133	0	0.0192872472608155	0.10787901653776	0	0.0102931209759404	0.0204832979633951	0.0098880976602238	0	0	0	0	0	0	0	0.346994036753073	0.0144628509076481
FrC_InN_MGE_TAC1	Case	0	0	0.0694931961340578	0.0173317179091796	0	0.010441375804812	0.0347796013330818	0	0.051493843894725	0.133856652088781	0.0496642929806714	0	0	0	0.0933110367892976	0	0.0161080925133432	0	0	0.0763713917270112
FrC_OPC	Case	0.307636956730308	0	0.0174063566860605	0.0790587531862668	0	0.020445046876765	0.081242532855436	0	0.0837427990511691	0.0506571773616762	0.0645710410308579	0.0401680672268907	0	0	0.106577480490524	0	0.0649372505649853	0	0	0.153665310981054
FrC_NeuCyto	Case	0	0	0	0.0196761808855461	0	0.0945371625437704	0.0814186002641011	0.104802212537714	0.0176564441432283	0	0	0	0	0	0	0	0.0300644323700534	0	0	0
FrC_Oligo	Case	0.0652083533211807	0.370522490609827	0.0337668894552099	0.0455046102526985	0	0	0	0	0.0143948379080537	0.0164675397765245	0	0	0	0	0	0	0.0337668894552099	0	0	0
FrC_Micro	Case	0	0	0.0337308265615233	0.107003493092488	0	0.0189201400655146	0.0991511035653651	0	0.0920380097142212	0.0548370833284479	0.0322346558155306	0	0	0.457871781301896	0	0	0.0351132374861759	0	0	0.0278345402241841
FrC_ExN_L6CT/b	Case	0	0	0	0	0	0.010003671071953	0.108797082311514	0.102308917197452	0.000960126510787251	0.000797289216663333	0.000922346558155263	0	0	0	0	0	0.0249194595374332	0.173038397328881	0	0.0013490725126476
FrC_Oligo	Case	0.0858358118264095	0.599825938253886	0.0293792373900081	0.0192277433363753	0	0	0	0	0.0530681689822659	0.0228986152962282	0.00991522550016954	0	0	0	0	0	0.031999807664567	0	0	0.0145025295109612
FrC_InN_MGE_SST	Case	0	0	0.0880896283117757	0.0419249771847563	0	0.0228171241387101	0.0471483367918003	0.00647418706000669	0.0300533717383937	0.0559626681049139	0.0642929806714141	0.0857142857142857	0	0	0.0980676328502416	0	0	0	0	0.0595675032238865
FrC_NeuCyto	Case	0	0	0	0.01836233753973	0	0.111953575059302	0.180821228698988	0.270239691585652	0.0494323957980346	0.0136828899389135	0.0355239064089522	0	0.0412221829742141	0	0	0	0.0359667259700919	0.639398998330551	0	0
FrC_ExN_L5IT_3	Case	0	0	0.060814059720152	0.0823551625389433	0	0.242749632892805	0.142545431679557	0.169523131076098	0.0702445498701005	0.0887101501952187	0.0794438792811123	0.0176050420168067	0.0256093253267397	0	0	0	0.111398278597875	0	0	0.223539331415534
FrC_NeuCyto	Case	0	0	0	0.0206045252855839	0	0.115737603072405	0.140489215871219	0.219493798189742	0.0184894950864114	0.0153536798414802	0.017761953204476	0	0.0462557400211939	0	0	0	0.0314829061883926	0.218614357262104	0	0
FrC_Oligo	Case	0.104672359205603	0.495251473417412	0	0.0485649998426535	0	0	0	0	0.0490229300801988	0.00849464760989105	0.0201356391997287	0.00676470588235289	0	0	0	0	0.0386834639611482	0.0403171953255426	0	0.00479119135006445
FrC_Vascular	Case	0	0	0.0812617204404481	0.0451505806086163	0	0.0201767762340449	0.0172734704143872	0	0.0627047328589179	0.0397882493639273	0	0.074187675070028	0	0.0250652407978539	0.0328130806391675	0.551496728321913	0.0822474395345483	0	0.0268650359011805	0
FrC_InN_CGE_LAMP5	Case	0	0	0	0.00872486389527016	0	0	0	0	0	0	0.164279416751441	0.0155322128851541	0	0	0	0	0	0	0	0
FrC_Micro	Case	0	0	0	0.0862337539729994	0	0.0626976731051621	0.089769225932214	0.0472259470331881	0.0946783576188862	0.0715332575126921	0	0	0	0.619449969888862	0	0	0.0497187094292446	0	0	0
FrC_Oligo	Case	0.110940548146727	0.343970440040309	0	0.0503351480630645	0	0	0.00698610325095894	0	0.0156867728453631	0.0065131494096542	0	0	0	0	0	0	0.0287902101264605	0	0	0
FrC_OPC	Case	0.326969202724743	0.0396982929734021	0.0458840217339039	0.0687446895553387	0	0	0.0367289190718733	0	0.0269470800858466	0.00443199005733452	0.0376059681247881	0.0402380952380952	0	0	0.106763285024155	0	0	0	0	0.026773137585557
FrC_ExN_L6IT	Case	0	0	0.0611145838342069	0.0265286213298926	0	0.169935332655597	0.256888637364019	0.324463627220919	0.12674375917768	0.151426326958928	0.100033909799932	0.0198319327731092	0.071935711762628	0	0	0	0.13156945713324	0.212854757929883	0	0.359914691002877
FrC_ExN_L5IT_2	Case	0	0	0.0520387555897486	0.0363234414828335	0	0.194291483113069	0.19285669370559	0.127891384512236	0.118088501073083	0.147727139490438	0.111142760257715	0.0287675070028012	0.0422112327799364	0	0	0	0.103151896908208	0	0	0.313599841285587
FrC_ExN_L5IT_2	Case	0	0	0.028633937587152	0.02448311671964	0	0.172702756127866	0.118631704709803	0.125984746899095	0.0864961030159268	0.0857554901569956	0.0812817904374364	0	0.0372483221476511	0	0	0	0.0856613934702121	0	0	0.224223787322686
FrC_NeuCyto	Case	0	0	0	0	0	0.0822814300237208	0.110086147267811	0.0976785115655381	0.0329125720094883	0.0136653026767813	0.0158087487283824	0	0	0	0	0	0	0.19457429048414	0	0
FrC_ExN_L6IT	Case	0	0	0	0	0	0.0688396588726985	0.0754889014651323	0.215848139456923	0	0	0	0	0.019198163193218	0	0	0	0.0130667884791076	0.0907345575959934	0	0
FrC_OPC	Case	0.321708401292015	0	0.0210607299129683	0.0582496774396576	0.0118467959307886	0	0.0716971640570961	0	0.0604314921495538	0.024927012862151	0.0934486266531027	0.0401820728291317	0	0	0.10661464139725	0	0.0131028513727941	0	0	0.0529907747247297
FrC_Astro	Case	0	0	0	0.0239009346382604	0.440755151725937	0.0215675477239354	0.0375337986543419	0.0616828695943681	0.116733028351971	0.0150253842816775	0	0.00155462184873945	0.0433062522077005	0	0	0	0.0353897196711064	0	0	0
FrC_Micro	Case	0	0	0.018356012886474	0.0436164521509268	0	0.0378614593922963	0.0379047978368862	0.0544334562520952	0.0577982039986445	0.044484048353246	0.0153747032892506	0.0363865546218487	0	0.317508257751337	0.0965440356744705	0	0.0347886714429966	0	0	0
FrC_ExN_L5IT_3	Case	0	0	0	0.0101173804953268	0	0.129249971760985	0.0513299377475948	0.108657391887362	0	0	0	0	0.0330095372659838	0	0	0	0.00228398326681734	0.0158597662771286	0	0
FrC_InN_MGE_TAC1	Case	0	0	0.0281410780401019	0	0	0.016526883542302	0.0147204929887442	0	0.0346704506946798	0.0438567693371947	0.0675008477449983	0.0410364145658263	0	0	0.182497212931996	0	0	0	0	0.0232219025890289
FrC_Oligo	Case	0.0641689852569638	0.486456774666382	0.01712987450113	0.0448909588696227	0.0154877836709851	0	0	0	0.0283307918219813	0.00835394951283286	0	0	0	0	0	0	0.0342597490022599	0	0	0
FrC_NeuCyto	Case	0	0	0	0.0128316077666236	0.0354534388314059	0.127428555291991	0.175187071621707	0.29519359704995	0.0860160397605332	0.0250559861177878	0.0379721939640556	0	0.051872129989403	0	0	0	0.0355339712458528	0.990984974958264	0	0
FrC_Micro	Case	0	0	0	0.0672734997010417	0	0.0473285891788094	0.0445261900270389	0.0562981897418706	0.0869902857788321	0.0676347477400369	0	0	0	0.223096154898991	0	0.0625740635787522	0.0443814011636293	0	0	0
FrC_ExN_L6ITCar3	Case	0	0	0	0	0	0.00146842878120412	0.0191221782053701	0.0325175997318136	0.0105896306336835	0.0120472745606116	0.00644964394710068	0.0125910364145658	0	0	0	0	0.117156320623167	0.00434056761268786	0	0.000515821843071085
FrC_ExN_L6CT/b	Case	0	0	0.000396691830552465	0.000519243477987263	0	0.0151572913136789	0.0582405835376973	0.102015588333892	0	0.000193459883455094	0	0	0.0373366301660191	0	0	0	0.000396691830552465	0	0	0.000327348477333622
FrC_Micro	Case	0	0	0	0.0865956509425055	0	0.0310276177566926	0.0713513173615041	0.0474564197116997	0.0790480628035695	0.0642814430934822	0.0108850457782299	0	0	0.624368122342464	0.0950204384986993	0	0.0835697456363899	0	0.0777960326153098	0
FrC_Micro	Case	0	0	0	0.0724659344809139	0.0182701504217024	0.0326301818592567	0.0821543105074515	0.0352204156889038	0.083714560036146	0.0601542989131072	0	0	0	0.389601620526671	0	0	0.0315910948694523	0	0.0511439698186686	0
FrC_Oligo	Case	0.132447471937062	0.43176474180841	0	0.000228152437297457	0	0	0.000182355530403022	0	0.0357788320343386	0.0210636776137603	0.0120854526958291	0	0	0.000264613026260574	0	0	0.0560297158243978	0	0	0.000287669874020402
FrC_NeuCyto	Case	0	0	0	0.0148771123768764	0	0.148113633796453	0.180563415707728	0.283460442507543	0.0885857901276403	0.0282158308808873	0.0198168870803662	0	0.052419639703285	0	0	0	0.0690965043035053	0.98330550918197	0	0
FrC_Astro	Case	0	0	0.0168173294225129	0	0.376054256151639	0.0209957076697165	0.0439979878010438	0.0623114314448542	0.0384968372303174	0.00820152657435314	0	0	0.0460084775697633	0	0	0	0.0357503486079723	0	0	0.0138775915087789
FrC_ExN_L6ITCar3	Case	0	0	0	0	0	0.00554896645205016	0.0291202917688487	0.0381118002011398	0.0194637411047103	0	0.0123838589352323	0.0255742296918767	0	0	0	0	0.100363033129778	0.0656093489148581	0	0
FrC_ExN_L2/3IT_2	Case	0	0	0	0	0.00570602556299449	0.0450835874844685	0.0730176696220839	0.304098223265169	0	0	0.0126619192946762	0	0.0354468385729424	0	0	0	0.0365076693753906	0.209682804674457	0	0
FrC_InN_MGE_SST	Case	0	0	0.0299322017598692	0	0	0	0	0	0.00918473963628152	0.0273540550364056	0.0514208206171584	0	0	0	0.383463396506875	0	0	0.108597662771285	0	0
FrC_ExN_L6IT	Case	0	0	0.0659710535173342	0.0502250055071278	0	0.203229131367898	0.304282210903603	0.292113643982568	0.128981701118265	0.164769196496617	0.13872499152255	0.00983193277310923	0.0387318968562346	0	0	0	0.164855508005962	0.175041736227045	0	0.378484277353437
FrC_Oligo	Case	0.126099331606383	0.715622805142456	0	0.0521288982597476	0	0	0.0136326479280638	0	0.0538376821416469	0.0282099684601765	0	0	0	0	0	0	0.0839063326441314	0	0	0.0362464041265748
FrC_ExN_L5IT_1	Case	0	0	0.054515074289561	0.036402114737074	0	0.150457472043375	0.303615669999371	0.15573667448877	0.107534169208178	0.121129336725721	0.118107833163784	0.0234173669467788	0.0253267396679618	0	0	0	0.143902966774054	0.0914023372287145	0	0.338557682769567
FrC_OPC	Case	0.294876714957306	0.0085045958408404	0.077523200461605	0.0841095761085061	0	0.0192095899695018	0.0752751053260391	0	0.0464108211905568	0.0194046125526153	0.0567310952865379	0.0407142857142857	0	0	0.108026755852843	0	0.0263980381785834	0	0	0.0705584763416328
FrC_InN_MGE_SST	Case	0	0	0.141342501322306	0.0198177927431791	0	0.00814695583418046	0.00725649248569449	0	0.00814695583418046	0.00854154697557719	0.0139911834520177	0.035280112044818	0	0	0.0710888145670754	0	0	0	0	0.0114472770558476
FrC_ExN_L6IT	Case	0	0	0.0272996105207481	0.0127529345123831	0	0.0578123235061561	0.103647110608061	0.151085316795173	0.0625	0.0357080045492385	0.0285181417429637	0	0.0131578947368421	0	0	0	0.0790979468192528	0.187395659432387	0	0.107171907548854
FrC_Micro	Case	0	0	0	0.0912609749189666	0	0.0390757370382921	0.0888197195497705	0.058644820650352	0.0659733988478481	0.0593101103307577	0	0	0	0.467041991349891	0	0	0.0916237918930615	0	0	0
FrC_NeuCyto	Case	0	0	0	0	0	0.0789139274822094	0.0846821354461422	0.124161917532685	0	0	0	0	0	0	0	0	0.0356181179977881	0.497078464106845	0	0
FrC_ExN_L5IT_2	Case	0	0	0	0	0	0.163002654467412	0.041118028045023	0.149115822996983	0	0	0.00749406578501188	0	0	0	0	0	0.0174183776506227	0	0	0
FrC_InN_MGE_SST	Case	0	0	0	0	0	0.0148113633796453	0	0	0	0	0	0	0	0	0	0	0	0	0	0
FrC_OPC	Case	0.257923182704915	0	0	0.0798297510778235	0	0	0	0	0.0311123348017621	0	0.0567310952865379	0.0639495798319327	0	0	0.106911928651059	0	0	0	0	0
FrC_InN_CGE_VIP	Case	0	0	0.0710799634562678	0.196691002926645	0.00732544996087292	0.0201555969727776	0.038068289002075	0.0315747569560845	0.0408477352309952	0.0683792751703033	0.0623058663953883	0.198501400560224	0	0	0	0	0	0	0	0.0791885725622458
FrC_ExN_L6IT	Case	0	0	0.0293792373900081	0.0098498914309092	0	0.12982887156896	0.175130478526064	0.208389205497821	0.124724669603524	0.115694872726846	0.0836351305527298	0.0098739495798319	0.0264924055104203	0	0	0	0.121808433908737	0.186477462437396	0	0.266808848328539
FrC_Micro	Case	0	0.0226280269948392	0	0.107105768323001	0	0.0446458827516096	0.0782682512733447	0.0458012068387529	0.0809612560713883	0.0728757518554561	0.0197151576805696	0	0	0.519991970363341	0.0550724637681159	0.0381781647689217	0.0517742943693802	0	0	0
FrC_InN_MGE_SST	Case	0.0362659503022162	0	0.0966245131509352	0.0211395034144193	0	0.00873997514966673	0.00778469471168963	0.0259386523633925	0	0.00725767683992073	0.0083960664632079	0.0376330532212885	0	0	0.068561872909699	0	0	0	0	0
FrC_Astro	Case	0	0	0	0.0197863234414828	0.196037301104252	0.0177552806958093	0.0531849336603156	0.052694435132417	0.0177552806958093	0.0147439880875612	0.0170566293658867	0.0352240896358543	0.0444189332391381	0	0	0	0.0302327258739241	0	0	0.0249479218331514
FrC_ExN_L6IT	Case	0	0	0.0367120257729481	0.0217846240991912	0	0.169504687676494	0.233062944098598	0.289368923902112	0.0712540946571784	0.0835043206040639	0.0507087148185825	0	0.0442069939950548	0	0	0	0.136510073568303	0.210517529215359	0	0.162592996726515
FrC_InN_MGE_PVALB	Case	0	0	0	0.0191884067092551	0	0.00197673105162088	0	0.00586657727120343	0.0983635490794081	0.038674389428883	0	0.0285434173669468	0	0	0	0	0	0	0	0
FrC_NeuCyto	Case	0	0	0	0	0	0.13891477465266	0.161101678928504	0.215512906469997	0.0612786626002485	0.0268381620138588	0.0326415734147169	0.0258963585434173	0.0526139173436948	0	0	0	0.0550319757657355	0.857345575959933	0	0
FrC_InN_MGE_TAC1	Case	0	0	0.0867913641390585	0.0185826226516034	0	0.0109920365977635	0.0446079356096334	0	0.0166751383711736	0.110975624054685	0.0320922346558156	0.0112745098039215	0	0	0.0987365291713118	0	0	0	0	0.054399365142347
FrC_Oligo	Case	0.0854680354344558	0.549577060494091	0	0.0567312836328162	0	0	0.0160095579450418	0	0.0563509544787077	0.00847119792704809	0.0195998643608003	0.0202380952380953	0	0	0	0	0.0336466798095879	0	0	0.0143338954468802
FrC_Oligo	Case	0.0492500559659727	0.491587015604483	0	0.0242313623060705	0	0	0.00968370747657676	0	0.0326160623517452	0.0180562557891405	0	0	0	0	0	0	0.0370245708515651	0	0	0
FrC_Micro	Case	0	0.0145204140837328	0	0.0682569153790478	0	0.03995114650401	0.104313651512293	0.0601324170298357	0.0591254377047329	0.0699855784450515	0.0236351305527297	0.0324929971988795	0	0.532328412139351	0	0	0.056594701158821	0	0	0.00943358793770455
FrC_Micro	Case	0	0	0	0.0814032161626334	0	0.0392451711284311	0.0965603974092939	0.0161540395574925	0.0689384954252795	0.0517475876138775	0.019532044760936	0	0.0136170964323561	0.503193605489352	0.0286510590858416	0	0.0278044910323605	0	0.0234574662285506	0
FrC_InN_MGE_TAC1	Case	0	0	0	0	0	0	0.0270011947431302	0	0.067519484920366	0.0792188910644983	0.0232892505934215	0	0	0	0.0413600891861762	0	0.0370966966389383	0	0	0.0693185199880965
FrC_ExN_L5IT_3	Case	0	0	0.0617036110977545	0.0508150549139315	0	0.248136225008472	0.200396151669496	0.215240529668119	0.124823506156105	0.12744902625192	0.108036622583927	0.00624649859943982	0.070929000353232	0	0	0	0.109595133913545	0	0	0.345927983334987
FrC_ExN_L5IT_3	Case	0	0	0.0432033466365341	0.0591544198634232	0	0.2053046989721	0.0601395963025844	0.121920046932618	0.043728114763357	0.0550246807911923	0.0280230586639539	0	0.010879547862946	0	0	0	0.0341756022503246	0	0	0.0749231227060807
FrC_ExN_L6ITCar3	Case	0	0	0.055428667596288	0.0187242345092362	0	0.149927990511691	0.177167829969188	0.236611632584646	0.113443183101773	0.113220931186906	0.0953950491692099	0.00760504201680667	0.0660190745319675	0	0	0	0.388205029571573	0.191485809682805	0	0.265836722547366
FrC_Micro	Case	0	0	0	0.0469128615036032	0.0196939396574211	0.0621964305885011	0.0809721436207005	0	0.0850206144809669	0.0952584741291373	0.0122889114954222	0.0371008403361345	0	0.455727503330474	0.0673355629877369	0	0.0288382939847094	0	0	0.017974407300863
FrC_ExN_L5IT_1	Case	0	0	0.038731547819397	0.0267331717909179	0	0.132313904890997	0.242168144375275	0.139100737512571	0.0758358748446855	0.0927083211199569	0.0830247541539505	0.0137955182072829	0	0	0	0	0.0997980477953551	0.082220367278798	0.00502008032128509	0.224709850213272
FrC_ExN_L5IT_2	Case	0	0	0.0308097321729096	0.0164899140888064	0	0.243519146052186	0.174589700056593	0.205372108615488	0.0484652095334914	0.0418694087162471	0.0367243133265513	0	0.0412398445778877	0	0	0	0.0641078040101938	0.00484140233722874	0	0.104324967761135
FrC_Oligo	Case	0.129073523297835	0.592161113995175	0	0.0236649148755389	0	0	0.0182229767968308	0	0.0717412176663278	0.067875106989178	0.0438453713123093	0.0183333333333333	0	0	0	0	0.057388084819926	0	0.065200194718267	0.0783156432893563
FrC_Oligo	Case	0.036138028078928	0.264543316945064	0	0.040264971520282	0	0	0	0	0.0319100869761663	0.0132490708063173	0	0	0	0	0	0	0	0	0.0687598880369965	0
FrC_Micro	Case	0	0	0	0.0582811467413538	0	0.0436575172257991	0.0943595548009809	0.0595667113643983	0.0435092623969277	0.0657470482711722	0	0.0120588235294118	0.0152066407629813	0.50986367866854	0	0	0.0728470452469107	0	0	0
FrC_InN_MGE_TAC1	Case	0	0	0.0518343991921911	0.0195975076313056	0	0.0168657517225799	0.0497076023391813	0.01190077103587	0.0398028916751384	0.153366788214189	0.057232960325534	0	0	0	0.0966926793013749	0	0.0144732413328845	0	0	0.0847237377244321
FrC_Astro	Case	0	0	0	0.0123595682411807	0.330308234066603	0.0206921382582176	0.055461233729485	0.0614104927924908	0.074445103354795	0.0168603219641454	0.0106544591386911	0	0.0795125397386083	0	0	0	0.0352334471317979	0	0	0
FrC_ExN_L6CT/b	Case	0	0	0	0	0	0.00777984863887948	0.077123813117022	0.0230891719745223	0	0.0064603876232574	0	0	0	0	0	0	0	0.0919866444073456	0	0
FrC_ExN_L6CT/b	Case	0	0	0.0500072125787373	0.0291091040689807	0	0.0697009488309048	0.243771615418474	0.0866577271203487	0.0776290522986558	0.0946487823752183	0.0853848762292303	0	0.044242317202402	0	0	0	0.0977785257489061	0.186727879799666	0	0.209195516317826
FrC_ExN_L2/3IT_2	Case	0	0	0.017742943693802	0.0353557604556755	0	0.0853030046311984	0.179676790542665	0.329743546765002	0.0394357844798373	0.0524159035749041	0.0575652763648694	0	0.0506181561285765	0	0	0	0.0609703322594605	0.237646076794658	0	0.156611447277056
FrC_InN_MGE_TAC1	Case	0	0	0	0.0196604462346981	0	0	0	0	0.0133288150909296	0.0403686290142926	0.0128043404543913	0	0	0	0.0928651059085842	0	0	0	0	0
FrC_ExN_L5IT_3	Case	0	0	0.0598884454488628	0.071364508921547	0	0.201803061109229	0.276413255360624	0.232924069728461	0.112956060092624	0.155465534828641	0.121424211597152	0.0266666666666666	0.0731013776050865	0	0	0	0.131052555657066	0.030550918196995	0	0.308987203650432
FrC_ExN_L5IT_4	Case	0	0	0.00265663316824538	0.0310287314724487	0.00240196504651768	0.168389246583079	0.106508205998868	0.1438359034529	0.0836369027448323	0.103583111538416	0.0798101051203798	0.0251540616246498	0.220346167432003	0	0	0	0.084988219454729	0	0	0.255183017557782
FrC_Oligo	Case	0.0587802616009466	0.445475921458454	0	0.0439154105170406	0	0	0.00467836257309939	0	0.00525245679430697	0.0159575091746884	0.0148389284503222	0	0	0	0	0.0191663661188108	0.0354858873876039	0	0	0
FrC_Astro	Case	0.0146630848444146	0	0.0220464490070683	0.0298879692859615	0.369054864794366	0.0209039308708913	0.0244796579261775	0.0620390546429769	0.0268200045182424	0.0107516795835336	0.0248762292302476	0	0	0	0	0	0.0355940760686637	0	0	0
FrC_Oligo	Case	0.100706770283667	0.524307570159099	0.0289945665240179	0.055417440287	0	0	0	0	0.0190119168643398	0.00707007937717641	0.0163580874872838	0	0	0	0	0	0.0144972832620089	0	0	0
FrC_Astro	Case	0	0	0	0.019015325549926	0.447254586557691	0.044201118264995	0.0686725775011005	0.105095541401274	0.0947630746639557	0.0072987137848961	0	0	0.0219886965736489	0	0	0.0320727497552682	0.0357743905370967	0	0	0
FrC_NeuCyto	Case	0	0	0	0.0180083078956478	0	0.0851123912797922	0.0978871910960196	0.095918538384177	0.0373178583531006	0	0.0155239064089522	0	0.0404274108089014	0	0	0	0.0275159878828677	0	0	0
FrC_Oligo	Case	0	0.343008519864415	0	0.0201167511092929	0	0	0	0	0.0180517903535524	0.0299804195148261	0	0	0	0	0	0	0.0307376063855364	0	0	0
FrC_Micro	Case	0.0129521251079344	0.103566738937918	0	0.0596893979922586	0.00880358229719158	0.0316700553484695	0.0898446833930705	0.0169711699631244	0.0842299220603185	0.0518413863452497	0.00549338758901319	0.011344537815126	0	0.404200959906564	0	0	0.032853296148483	0	0	0
FrC_ExN_L5IT_1	Case	0	0	0	0	0	0.0366613012538123	0.0880651449412061	0.0184587663426081	0	0	0	0	0.0328859060402684	0	0	0	0	0	0	0
FrC_ExN_L6IT	Case	0	0	0	0	0	0.0592807522873602	0.0759479343520091	0.0998784780422394	0	0	0	0	0	0	0	0	0.0331778621916623	0.139732888146912	0	0
FrC_NeuCyto	Case	0	0	0.0277564071741117	0	0	0.0898494860499266	0.094548198453122	0.254274220583305	0.0416031288828645	0.0135363294211446	0.0202984062394032	0	0.0512186506534793	0	0.0858045336306206	0	0.0277564071741117	0.635308848080134	0	0
FrC_ExN_L6ITCar3	Case	0	0	0	0	0	0.03198774426748	0.0318367603596805	0.104173650687228	0.0124534056252118	0.00911020178452082	0.000311970159376007	0.000644257703081186	0.00773578240904271	0	0	0	0.185375294513632	0.0628547579298832	0	0
FrC_Oligo	Case	0.0458601170488343	0.418389470791217	0	0.0350882713912578	0.0193244065733414	0	0	0	0.0453518581271886	0.0261463963699891	0	0	0	0	0	0	0.032240226955811	0	0	0.0176371391727012
FrC_ExN_L6ITCar3	Case	0	0	0.0377217867961726	0.0209192183025458	0.0175202156334232	0.105500960126511	0.122957932465573	0.193597049949715	0.124159889303061	0.102017845208644	0.0646592065106816	0.0145238095238095	0.0100671140939598	0	0	0	0.261864692022888	0	0	0.213113778395
FrC_Micro	Case	0.0222584668521539	0	0	0.0812773389558485	0	0.0817943070145714	0.0929698798968748	0	0.0616598893030611	0.0587004185768387	0.00944048830111899	0	0	0.596465134952643	0	0	0.0167331826705774	0	0	0
FrC_ExN_L5IT_3	Case	0	0	0.0230802519594172	0.0234603644145136	0	0.220144301366768	0.123448405961139	0.111988769694938	0.0378896984073196	0.0440971285863359	0.0542624618514751	0.00540616246498604	0.0357294242317202	0	0	0	0.0826922152233496	0	0	0.164180140859042
FrC_NeuCyto	Case	0	0	0	0.022555621990748	0	0.115088105726872	0.131094761994592	0.213250083808247	0.0817943070145714	0	0.0302678874194642	0	0.0522606852702225	0	0	0	0.0191854594412656	0.834223706176962	0	0
FrC_NeuCyto	Case	0	0	0	0.0201796897126852	0	0.0962032644301367	0.104200465321009	0.178029668119343	0.0181082683835988	0.0172589665724771	0	0	0.0527728717767574	0	0	0	0.0308337741020339	0	0	0
FrC_InN_CGE_VIP	Case	0.0344270683424478	0	0.0297398663268741	0.193072033231583	0	0.00873291539591103	0.0233352197698548	0	0.0371766632779849	0.0553940132959702	0.0638182434723635	0.117296918767507	0	0	0	0	0.014869933163437	0	0.0849458439819886	0.0673048308699534
FrC_OPC	Case	0.40313089641498	0	0.0560898206472087	0.061373005633005	0	0	0.0379551028107904	0	0.00224500169434094	0.00186424978602162	0.0606917599186165	0.0420588235294118	0	0	0.105685618729097	0	0.00382266673077847	0	0	0.00315444896339645
FrC_ExN_L5IT_3	Case	0	0	0.0497066884646824	0.0658573811247128	0	0.299594770134418	0.163478588945482	0.224208012068387	0.121011239127979	0.138616937705918	0.105934214988132	0.0153221288515406	0.0410808901448252	0	0	0	0.13425013223061	0	0	0.330721158615217
FrC_InN_CGE_LAMP5	Case	0.0185807029326169	0	0	0.0223668061805709	0	0	0.0234672703263535	0	0.0574663955721224	0.0451347770521404	0.181322482197355	0.0911064425770308	0	0	0	0	0.0139683608212723	0	0	0.0514234698938597
FrC_InN_MGE_SST	Case	0	0	0.0785329614848296	0.0191884067092551	0	0.00573957980345641	0.0204489718920958	0	0.0172187394103693	0.0382991945033944	0.0165412004069176	0.0113865546218488	0	0	0.0302118171683389	0	0	0	0	0.0322587044936018
FrC_Astro	Case	0.0338674086155617	0	0.0254604029427321	0.0166629952481354	0.263748804451787	0.0149525584547611	0.0375275105326039	0.0443764666443178	0.035164633457585	0.0124166070653895	0.0430925737538148	0	0	0	0	0	0.0254604029427321	0	0	0
FrC_InN_MGE_SST	Case	0	0	0.102322450353416	0.0285583912892973	0	0.00109426183214734	0.000974658869395739	0.00324756956084482	0.00109426183214734	0.00595035702142133	0.0149542217700915	0.0353221288515406	0	0	0.0261984392419174	0	0	0	0	0.00153754587838506
FrC_Oligo	Case	0.0383127058748282	0.361590374690811	0.0288022310910228	0	0	0	0	0	0.020543883429346	0.0140463600229807	0	0	0	0	0	0	0	0	0	0
FrC_ExN_L5/6NP	Case	0	0	0	0.0230669981433111	0	0.0121074776911781	0.0449223416965352	0	0	0.000117248414215232	0	0	0	0	0	0	0	0	0.343251795059024	0
FrC_Astro	Case	0.0334196808340529	0	0	0.0164427101362621	0.221045996000348	0.0349034225686208	0.013142174432497	0.0597971840429098	0.014754885349599	0.0245049185709764	0.0141742963716515	0	0.0369127516778524	0	0	0	0.0343078328605088	0	0	0
FrC_NeuCyto	Case	0	0	0	0	0	0.084046368462668	0.0748600892913287	0.099773717733825	0.037339037614368	0	0.0358697863682604	0	0	0	0	0	0	0.640233722871452	0	0
FrC_NeuCyto	Case	0	0	0	0.0210844321364508	0	0.109009657743138	0.196730176696221	0.220876634260811	0.0410383485824014	0	0.0376737877246525	0	0.052560932532674	0	0	0	0.0556330239938453	0.487479131886478	0.0815382743093587	0
FrC_ExN_L6CT/b	Case	0	0	0.0382627302014714	0.0302026623029235	0	0.0424855981023382	0.191391561340628	0.0831587328193094	0.0638131141985767	0.053910820856148	0.0601017293997965	0	0.0274814553161427	0	0	0	0.0855532047891523	0.101836393989983	0.0456370938298649	0.151512746751314
FrC_ExN_L5IT_4	Case	0	0	0	0	0	0.0389486614706879	0.046255423504999	0.115592524304392	0.012982887156896	0.0215619833741748	0	0	0.129918756623101	0	0	0	0	0	0	0.0182422378732269
FrC_InN_MGE_SST	Case	0.0145671431769484	0	0.241489157089965	0.0536000881140447	0	0.0129193493730939	0.0656731434320569	0	0.0467355698633232	0.0786912732005299	0.0889928789420142	0.038921568627451	0	0	0.0338535860274991	0	0.0178391114102996	0	0	0.120682471976986
FrC_NeuCyto	Case	0	0	0	0.0143106649463448	0	0.16079295154185	0.190813054140728	0.28540898424405	0.0863831469558342	0.0380646976749639	0.0380467955239064	0.0254761904761904	0.0528965030024726	0	0	0	0.0578689234024138	0.956594323873122	0	0
FrC_ExN_L6ITCar3	Case	0	0	0	0	0	0.0386945103354795	0.0325410299943407	0.108762152195776	0.0115356376369592	0.00911606420523159	0	0	0.0045213705404451	0	0	0	0.155743616867817	0.152587646076795	0	0
FrC_ExN_L6ITCar3	Case	0	0	0	0	0	0.0183130012425167	0.0425077029491291	0.0906386188400938	0.00868349711962046	0.0159281970711346	0	0	0	0	0	0.0316863310835179	0.126111939222003	0.162604340567613	0	0
FrC_NeuCyto	Case	0	0	0	0	0	0.0974316615836439	0.114148273910583	0.227497485752598	0.0172893369479272	0	0	0	0.0432532673966797	0	0	0	0.0358224743953455	0.453171953255426	0	0
FrC_ExN_L6IT	Case	0	0	0	0	0	0.0396546368462668	0.0494623655913978	0.0705665437479048	0	0	0	0	0	0	0	0	0.0404866086454777	0.140567612687813	0	0
FrC_ExN_L5IT_3	Case	0	0	0.0370005289224408	0.0494382729647229	0	0.3000607138823	0.219688109161793	0.161226114649682	0.108289562860047	0.13632473120801	0.105113597829773	0.0211204481792717	0.0661250441540092	0	0	0	0.126111939222003	0	0	0.295407201666501
FrC_ExN_L5IT_1	Case	0	0	0.05029571572823	0.022563489316172	0	0.115144583756919	0.220901716657234	0.153494803888703	0.0589418841070823	0.0539401329597017	0.0391386910817226	0.00691876750700282	0.0299894030377958	0	0	0	0.0841707938644997	0.141736227045075	0	0.110594187084615
FrC_NeuCyto	Case	0	0	0	0.0232479466280643	0	0.116838924658308	0.18049424636861	0.267725444183708	0.0830862419518807	0.0161744187409866	0.0285249237029501	0	0.0218650653479336	0	0	0	0.0680867432802809	0.831636060100167	0	0
FrC_NeuCyto	Case	0	0	0.0244626628840698	0	0	0.116019993222636	0.178104760108156	0.24006872276232	0.0353834858240144	0.0165730633493182	0.0191726008816548	0	0.0499293535853056	0	0.0756224451876626	0	0.0339832668173294	0.405843071786311	0	0
FrC_ExN_L5IT_3	Case	0	0	0.0643001394431889	0.0791295591150832	0	0.272209985315712	0.273225177639439	0.29022795843111	0.0972481079859935	0.142421648747201	0.104469311631061	0.0296218487394958	0.0341928647121159	0	0	0	0.171707457806414	0.110350584307179	0	0.311853982739808
FrC_ExN_L2/3IT_2	Case	0	0	0.0500072125787373	0.0492258551782736	0	0.136521518129448	0.159208954285355	0.30694770365404	0.146087484468542	0.14303134050112	0.118067141403866	0.00438375350140052	0.0172024019780996	0	0	0	0.122661922392653	0.196494156928214	0	0.371927388155937
FrC_Micro	Case	0	0	0	0.0819696635931648	0	0.0319312662374336	0.112261837389172	0.058959101575595	0.0999943521969954	0.0861248226617735	0.00689047134621901	0.0391176470588235	0	0.680849316568425	0	0.0261734246998815	0.0838943116795692	0	0	0.0100783652415435
FrC_ExN_L6CT/b	Case	0	0	0	0.0077886521698084	0	0.0219346549192364	0.127762057473433	0.0636523633925579	0.0172257991641251	0.0227989541441452	0.016547982366904	0	0.0256093253267397	0	0	0	0.00165889310958311	0	0	0.0399563535363555
FrC_ExN_L5IT_3	Case	0	0	0.0100014425157474	0.032704471787771	0	0.315549813622501	0.150116330252154	0.175054475360375	0.0591324974584887	0.0514017047919427	0.0370837572058325	0.0174229691876751	0.0352172377251855	0	0	0	0.0782324373707747	0.0224540901502505	0	0.128836424957842
FrC_ExN_L2/3IT_1	Case	0	0	0	0.0039179280611763	0	0.055807353439512	0.0970131421744325	0.244950553134428	0.0070244549870101	0	0.0148457104103086	0	0.0439067467326033	0	0	0	0.0294153002836948	0.204257095158598	0	0.0049399861124888
FrC_NeuCyto	Case	0	0	0.0293672164254459	0.0192198760109513	0	0.079598723596521	0.104602905112243	0.173420214549112	0.0895812154072066	0.0286437875927729	0.0197829772804341	0	0.0431472977746379	0	0.181568190263842	0	0.0644323700533731	0.486978297161937	0	0
FrC_ExN_L2/3IT_1	Case	0	0	0	0	0	0.0355458601603976	0.0470225743570396	0.295277405296681	0	0	0	0	0.0261921582479689	0	0	0	0.0178270904457374	0.123789649415693	0	0
FrC_ExN_L6ITCar3	Case	0	0	0.0335024282348416	0.015781854800642	0	0.103234779170903	0.160284223102559	0.117897251089507	0.150400994013329	0.126774847870183	0.130308579179383	0.0188235294117647	0	0	0	0	0.304695388757994	0	0	0.329223291340145
FrC_NeuCyto	Case	0	0	0	0.0107782358309469	0	0.139592511013216	0.186895554297931	0.265336909151861	0.0762241613012539	0.0245518179366624	0.0465581553068837	0.0191876750700281	0.0452490286117979	0	0	0	0.0523032168101168	0.921368948247078	0	0
FrC_InN_MGE_SST	Case	0	0	0.166105688320431	0.024333637536583	0	0.0145995707669716	0.0167452681883922	0.0216644317800871	0.0167104371399526	0.0267971250688834	0.0234181078331638	0.0994117647058823	0	0	0.117577108881457	0	0	0	0	0.0160797539926595
FrC_Vascular	Case	0	0	0.0412799923065826	0.0295103376656072	0.0118033214503087	0.0159479837343274	0.0201722945356222	0	0.00766689257878683	0.0188066456401177	0.0217565276364869	0.0561904761904762	0	0	0.107432181345225	0.402004224844144	0.0337909313843343	0	0	0.0107727407995238
FrC_ExN_L5IT_1	Case	0	0	0.0561379045054575	0.0640006923246373	0	0.216692081780188	0.382971766333396	0.32381411330875	0.141795154185022	0.163121856276894	0.141932858596134	0.0284453781512605	0.0591310490992583	0	0	0	0.184882434966582	0.232136894824708	0	0.450391826207717
FrC_ExN_L5/6NP	Case	0	0	0	0.0228939169839821	0	0.0136394442561844	0.0499842796956549	0.0404793831713041	0.0014472495199368	0.00957333302067087	0.00139030179721944	0.00287114845938374	0.0377428470505122	0	0	0	0	0.0171118530884808	0.468388706340514	0
FrC_InN_CGE_VIP	Case	0	0	0.0637111121796413	0.1519888598672	0	0.0206568394894386	0.0627617430673458	0.0195273214884345	0.0582782672540382	0.0472980102944107	0.0398643608002712	0.120700280112045	0	0	0	0	0.0195340674135692	0	0	0.143388552722944
FrC_ExN_L2/3IT_1	Case	0	0	0	0	0	0.0257328024398509	0.0534930516254795	0.259051290647	0	0	0.0155645981688708	0	0.0252207700459202	0	0	0	0.0253281723325479	0.175876460767947	0	0
FrC_ExN_L6CT/b	Case	0	0	0	0	0	0.0103637185134983	0.100056593095642	0.111884009386524	0	0	0	0.0203641456582633	0.0129636170964323	0	0	0	0.0174784824734336	0.121368948247078	0	0
FrC_Vascular	Case	0	0	0.0350290907342405	0.0185590206753312	0	0.0333079182198125	0.014833679180029	0	0.0372260815542754	0	0.0159986436080027	0	0	0.0215249009982298	0.108286882199926	0.47022000103045	0.0283574554022215	0	0	0
FrC_Micro	Case	0	0	0	0.0714353148503635	0.0234870880792974	0.0234948604992657	0.0590265987549519	0.0534277572913174	0.0591607364735118	0.0516479264617946	0.0146558155306884	0.030266106442577	0	0.576965892293374	0	0	0.114235226234553	0	0.011835219666545	0
FrC_OPC	Case	0.339233745882503	0.0172534888692094	0.058734432850892	0.125531044466123	0	0.00797752174404154	0.0687983399358612	0	0.0626411950751158	0.0249211504414403	0.0967378772465243	0.0409803921568628	0	0	0.108732813080639	0	0.0239337404433332	0	0	0.0928776907052872
FrC_ExN_L6ITCar3	Case	0	0	0.0528441602154157	0.0324055134216572	0	0.105084434654919	0.189102685027982	0.168873617163929	0.156874788207387	0.161374854905087	0.109881315700237	0	0.0437124690921936	0	0	0	0.361819012357552	0.178631051752921	0	0.321555401249876
FrC_InN_CGE_LAMP5	Case	0	0	0.0325888349281146	0.0203527708720144	0	0.0191389924319439	0.0619002703892347	0	0.0792669151699988	0.0899764330687427	0.211102068497796	0.0843417366946778	0	0	0	0	0.0209405202673463	0	0	0.097649042753695
FrC_Oligo	Case	0.121941859349516	0.565044126179497	0.021108813771217	0.0403357774490984	0	0	0	0	0.0309781994804021	0.0205888215361887	0	0	0	0	0	0	0.035425782564793	0	0	0
FrC_Micro	Case	0	0.00798546431734204	0.0125739289320576	0.0677219372502125	0.0232153725762977	0.0457260250762453	0.0945733509400742	0.0447536037546095	0.0723765955043488	0.0610336620197212	0.0141878602916243	0.00732492997198875	0	0.588180009854554	0	0	0.0668365629658124	0	0	0.0103759547663922
FrC_ExN_L6IT	Case	0	0	0	0	0	0.0214969501863775	0.0402376910016978	0.183602916526986	0	0	0	0.0173529411764706	0.0218827269516072	0	0	0	0.014930037986248	0.0429048414023372	0	0
FrC_Micro	Case	0	0	0	0.0836926078610316	0	0.0597819948040212	0.0910331384015595	0.0545591686221925	0.0651191686433977	0.0517944869795636	0.00297049847405906	0.00613445378151256	0	0.411555377119185	0	0	0.0105303649564841	0	0.0133260313983206	0
FrC_Astro	Case	0	0	0.026001346348031	0.0219655725839444	0.372456742891922	0.0308440641590422	0.0431428032446708	0.0624161917532685	0.102945329266915	0.0335095967827035	0	0	0.0437124690921936	0	0	0	0.0358104534307833	0	0	0.0137883146513242
FrC_ExN_L2/3IT_2	Case	0	0	0	0	0	0.0207133175194849	0.0583034647550776	0.252870432450553	0	0	0.0128111224143778	0	0	0	0	0	0.0227076020579892	0.157679465776294	0	0
FrC_NeuCyto	Case	0	0	0	0	0	0.113436123348018	0.116248506571087	0.235291652698626	0.0378120411160059	0.0141811956993282	0.0328111224143778	0.0338795518207283	0.051872129989403	0	0	0	0.0643842861951243	0.447078464106845	0	0
FrC_ExN_L6CT/b	Case	0	0	0.0452348896475453	0.0221622557195456	0	0.0520303851801649	0.166478023014526	0.150100569896078	0.0484934485485147	0.0598787651397015	0.0422583926754833	0	0.0642882373719533	0	0	0	0.0576525460402942	0.0801335559265443	0.0292077400511136	0.109007042952088
FrC_NeuCyto	Case	0	0	0	0.0209821569059383	0	0.111325256975037	0.121983273596177	0.207865403955749	0.0788433299446515	0.00967885659346457	0.0194913530010173	0	0.0518544683857294	0	0	0	0.0320599124873779	0.685141903171953	0	0
FrC_InN_MGE_SST	Case	0.0240173974223672	0	0.226811559359523	0.0382745381879976	0	0.0130605444482097	0.00736339055524116	0.0245348642306403	0.00479357280018078	0.0199205055751621	0.0209969481180061	0.0401680672268907	0	0	0.0855815681902639	0	0	0.056677796327212	0	0
FrC_ExN_L6ITCar3	Case	0	0	0	0	0	0.0182141646899356	0.0254668930390493	0.0270281595709018	0.00303569411498927	0.00252084090562676	0	0	0.00759448957965381	0	0	0	0.0206760590469779	0	0	0
FrC_ExN_L6ITCar3	Case	0	0	0	0	0.00234762194591775	0.0244832260250762	0.0407155882537886	0.147586322494133	0.0194284423359313	0.00552240030953577	0.00146490335707017	0	0.0327092900035323	0	0	0	0.0878972928787806	0.143739565943239	0	0
FrC_ExN_L5IT_1	Case	0	0	0.037998268981103	0.0246561978789691	0	0.0834180503784028	0.152939696912532	0.0535744217230976	0.0943818479611431	0.0905743999812403	0.0973889454052221	0.024453781512605	0	0	0	0	0.0825840265422898	0	0	0.215107628211487
FrC_OPC	Case	0.343631072308037	0	0.061799778814252	0.0757702111590144	0.00929267020259106	0.0060360894611996	0.0750298685782557	0.0179140127388535	0.102175816107534	0.06758198595364	0.0811732790776535	0.0347619047619048	0	0	0.0922333704942401	0	0.0415204115978266	0	0	0.148616208709453
FrC_ExN_L6IT	Case	0	0	0.0554647304899745	0.0345926298895427	0	0.0925392522308822	0.160070426963466	0.181633422728797	0.145028521405173	0.135597791039876	0.110457782299084	0.0102380952380953	0.0057223595902508	0	0	0	0.125895561859884	0.204257095158598	0	0.295565916079754
FrC_ExN_L6IT	Case	0	0	0	0	0	0.0841240257539817	0.0856316418285858	0.228293664096547	0.0398311306901615	0.0232034611731876	0.0136385215327229	0.0166526610644258	0.0165312610385023	0	0	0	0.100915997499639	0.185225375626043	0	0.0783553218926694
FrC_OPC	Case	0.30005756500048	0.0230097413503527	0.0404986296100399	0.083755546464424	0.000304321363359672	0.0262905229865582	0.0641199773627618	0.0390127388535032	0.0661640121992545	0.0353093599409068	0.0703763987792472	0.0347619047619048	0	0	0.0922333704942401	0	0.055308457950666	0	0	0.138527923817082
FrC_OPC	Case	0.323259458249384	0	0.0596840890513055	0.0912845768952387	0.0110533866620294	0	0.0414261460101868	0	0.0071797695696374	0.0178862455885284	0.0780264496439471	0.0890896358543417	0	0	0.104942400594574	0	0.0122253209597538	0	0	0.050441424461859
FrC_NeuCyto	Case	0	0	0	0.0208562796991535	0	0.177100982717723	0.244890901087845	0.297770700636943	0.104413758048119	0.031106004291292	0.0283960664632079	0	0.052331331684917	0	0	0	0.0690003365870078	0.909015025041736	0	0
FrC_InN_CGE_VIP	Case	0	0	0.0348728181949319	0.0926770934952953	0	0	0	0	0.0353905455777702	0.0141460211750636	0.0189691420820617	0.131064425770308	0	0	0	0	0	0	0	0
FrC_InN_CGE_VIP	Case	0.000143912501199273	0	0.0324806462470548	0.0958948295937313	0	0.0143877781542979	0.102207130730051	0.000188568555145818	0.0358211905568734	0.0817749064943897	0.101749745676501	0.172885154061625	0	0	0	0	0.0123214886762514	0	0.0311853474504077	0.177184803094931
FrC_OPC	Case	0.154226230451885	0.028369010901762	0.033586574986777	0.0466453724391855	0.0403877923658812	0.0524680899130239	0.0700999811356348	0.116786791820315	0.013117022478256	0	0.0454933875890132	0.0411344537815126	0.032815259625574	0	0.109141583054627	0	0.022334952156561	0	0	0
FrC_NeuCyto	Case	0	0	0	0	0	0.0184400768101208	0.0492737219392567	0.0547267851156554	0.0184400768101208	0	0.0531434384537132	0	0	0	0	0	0	0.218030050083472	0	0
FrC_ExN_L5IT_4	Case	0	0	0.00442371495888827	0.0259543065739372	0	0.191905286343612	0.188140602402063	0.156742373449547	0.0933228848977747	0.102709610852513	0.0690132248219736	0.0410504201680673	0.201925114800424	0	0	0	0.1222652305621	0	0.0290251916757941	0.293115762325166
FrC_InN_MGE_TAC1	Case	0	0	0.0558133384622782	0.0144758787802499	0	0.0125946007003276	0.0439099540967113	0	0.0617093075793517	0.138986270210695	0.0682875551034249	0	0	0	0.0917502787068004	0	0.00318555560898204	0	0	0.102331117944648
FrC_Oligo	Case	0.0836291534746874	0.457721317983327	0.0301004952637399	0.0386443024829279	0	0.00883881170224787	0.00787272841602216	0	0.0362447757822207	0.0146795014597427	0	0.0175350140056022	0	0	0	0	0.0508005962398422	0	0	0
FrC_Micro	Case	0	0.021177512443888	0	0.0559996223683796	0.0150747761064255	0.058956003614594	0.0982644784003018	0	0.0921227267592907	0.0587297306803926	0	0	0	0.401956311476906	0	0	0.0166730778477665	0	0	0
FrC_ExN_L5/6NP	Case	0	0	0.0660431793047074	0.0675488560908833	0	0.0689173161640122	0.179387536942715	0	0.108042471478595	0.108431333466215	0.103967446592065	0	0.0322147651006711	0	0	0	0.0286579795162764	0	0.296701959352562	0.202212082134709
FrC_InN_MGE_SST	Case	0	0	0.15236572582584	0.0431286779746357	0	0.00928357618886255	0.0545808966861598	0	0.065613351406303	0.104016930671013	0.0725398440149203	0.0388235294117647	0	0	0.140876997398736	0	0.0269389815838823	0	0	0.122011705187977
FrC_InN_MGE_PVALB	Case	0	0	0	0.0171743714006987	0	0.0169292895063821	0.0439665471923536	0	0.222812888286457	0.138165531311189	0.0610918955578162	0.0317927170868347	0	0	0	0	0.0527239505697937	0	0	0.124412260688424
FrC_NeuCyto	Case	0	0	0	0.0205809233093117	0	0.094720716141421	0.117267182292649	0.171492624874288	0.0208474528408449	0.0326478209382218	0.0200271278399458	0	0.046202755210173	0	0	0	0	0	0.0795910916392845	0
FrC_ExN_L5IT_3	Case	0	0	0.0604293888541616	0.0572190578091072	0	0.247387891110358	0.226114569578067	0.17756872276232	0.101279227380549	0.126698636400943	0.112831468294337	0.0217366946778711	0.0250794772165313	0	0	0	0.116206664422753	0.118530884808013	0	0.253020533677215
FrC_ExN_L5IT_1	Case	0	0	0.0269630235130067	0.0243493721874312	0	0.151078730373885	0.163881028736716	0.0910786121354341	0.120149949169773	0.0888039489265907	0.0693387589013225	0	0.00717061109148709	0	0	0	0.102406597105352	0	0	0.245084813014582
FrC_ExN_L6IT	Case	0	0	0.0618719046016253	0.0647244862636498	0	0.0771913475657969	0.156964094824876	0.137529332886356	0.121851349824918	0.135709177033381	0.0963580874872838	0.0153221288515406	0.0142882373719534	0	0	0	0.10704668942636	0.0675292153589315	0	0.322081142743775
FrC_NeuCyto	Case	0	0	0	0	0	0.0564003727549983	0.0688989498836697	0.167386020784445	0.0209533491471817	0	0	0	0.0470328505828329	0	0	0	0.0320118286291292	0.470033388981636	0	0
FrC_NeuCyto	Case	0	0	0.021962302255133	0.0143736035497373	0	0.1559146616966	0.222347984656983	0.299635434126718	0.0878586354907941	0.0274009544020917	0.0318955578162089	0	0.0522430236665489	0	0.0678929765886288	0	0.0357623695725345	0.970868113522538	0	0
FrC_Astro	Case	0	0	0.0134153964514112	0	0.519357012433701	0.021080424714786	0.0497201785826573	0.0625628561850486	0.0884445950525246	0.0328588680838091	0.00756866734486261	0.00781512605042012	0.00985517484987641	0	0	0	0.0358946001827186	0	0	0
FrC_Astro	Case	0	0	0	0.0201167511092929	0.366946352491088	0.0206286004744155	0.045217883418223	0.061221924237345	0.0854653789675817	0.0331930260643225	0	0	0.0451607205934299	0	0	0	0.0351252584507381	0	0	0
FrC_NeuCyto	Case	0	0	0	0	0	0.0756664407545464	0.0999056781739295	0.116242038216561	0.0391675138371174	0	0.0200949474398101	0	0.052331331684917	0	0	0	0	0.463105175292154	0	0
FrC_ExN_L6ITCar3	Case	0	0	0.00563783237967019	0.000841803820373244	0.0147813233631858	0.0301169095221958	0.067050242092687	0.11944770365404	0.0362659550434881	0.0150195218609668	0.00809087826381827	0	0	0	0	0.038796434643722	0.178535365677742	0.135726210350584	0	0.0315444896339648
FrC_ExN_L2/3IT_2	Case	0	0	0	0	0	0.0738520840393088	0.126718229264919	0.406993798189742	0.0432551112617192	0.033644432459051	0.0191047812817904	0.0104201680672269	0.0475450370893677	0	0	0	0.0883661104967063	0.204257095158598	0	0.131306418014086
FrC_NeuCyto	Case	0	0	0	0.0206438619127042	0	0.0740991754207613	0.0681192227881532	0.1099564197117	0.0579535185812718	0	0	0	0	0	0	0.067597506311505	0.0315430110112035	0	0	0
FrC_InN_MGE_TAC1	Case	0	0	0.0302327258739241	0.00579821883752396	0	0.0125522421777928	0.0473872854178456	0	0.0904425053654129	0.116204903328682	0.0528721600542557	0	0	0	0.0885916016350798	0	0.0286579795162764	0	0	0.131028667790894
FrC_NeuCyto	Case	0	0	0	0.019180539383831	0	0.0550449000338868	0.0490284851914733	0.112282098558498	0.0584547610979329	0.0285851633856652	0.0198101051203798	0	0	0	0	0	0	0.243823038397329	0	0
FrC_NeuCyto	Case	0	0	0	0	0	0.0728566587597425	0.0648934163365402	0.108112638283607	0.0389345419631764	0	0	0	0.045566937477923	0	0	0	0	0.493656093489149	0	0
FrC_OPC	Case	0.247673414563945	0.0252084160381104	0.0198466124921863	0.0726311483148189	0.0179440918181027	0.0233113069016153	0.0311450669684965	0.0691837076768353	0	0.00967885659346457	0.0400813835198373	0.0416666666666666	0.029159307665136	0	0.110553697510219	0	0.0198466124921863	0	0	0
FrC_ExN_L6IT	Case	0	0	0.0394047218348801	0.019487365075369	0	0.125204732858918	0.174482801987046	0.208975863224941	0.127089687111714	0.111491517077231	0.0828348592743303	0.00754901960784315	0.0322324267043448	0	0	0	0.151307880944367	0.164607679465776	0	0.298700525741494
FrC_NeuCyto	Case	0	0	0	0	0	0.0394075454648142	0.0702005910834433	0	0.0417513837117361	0	0	0	0	0	0	0	0.0315550319757657	0.246828046744574	0	0
FrC_Oligo	Case	0.0831014743036234	0.663022566952698	0	0.0821978160304623	0	0.00586665537106068	0.0285417845689493	0	0.118130859595617	0.0501119722355755	0.0232146490335707	0	0	0	0	0	0.0974900225994134	0	0	0.128251165558972
FrC_ExN_L6ITCar3	Case	0	0	0.0247992498918114	0.00811121251219438	0	0.0653521405173387	0.0947179777400491	0.1152153871941	0.103870157008924	0.0702493873770357	0.0812478806375042	0.0103781512605042	0.0217414341222183	0	0	0	0.199115257008222	0	0	0.168217438746156
FrC_OPC	Case	0.244283475646807	0	0.0217579458575756	0.0700191962740346	0	0	0.0679745959881783	0	0.0821543544561165	0.0454630726119429	0.0897388945405222	0.0115826330532213	0	0	0.0307320698625047	0	0.00994133769293648	0	0	0.103085011407598
FrC_Astro	Case	0	0	0.0232004616050392	0	0.479740892096339	0.0387580481192816	0.0466955920266616	0.0626047603084143	0.0750310629165255	0.0339434159152997	0	0	0	0	0	0	0.035918642111843	0	0	0
FrC_OPC	Case	0.331334548594455	0	0.0168774342453238	0.0564401925921264	0	0	0.0284160221341885	0	0	0	0.056717531366565	0.029453781512605	0	0	0.078149386845039	0	0	0	0	0
FrC_ExN_L5/6NP	Case	0	0	0.0688080011540126	0.0553387670327595	0	0.0620622952671411	0.23148462554235	0.00802463962453903	0.115546989720999	0.133112124658514	0.109555781620888	0.0231232492997199	0.00676439420699404	0	0	0	0.0501154012597971	0	0.355391262017768	0.237744271401647
FrC_NeuCyto	Case	0	0	0	0	0	0.115306958093302	0.160806137206816	0.198457928260141	0.0576923076923077	0.0105875318036324	0.0307222787385555	0	0.0522077004592016	0	0	0	0.0217098619993268	0.60550918196995	0	0
FrC_ExN_L5/6NP	Case	0	0	0.00688801269413852	0.0228309783805898	0	0.00404523890206709	0.0683707476576747	0.0120055313442843	0	0.012305221071885	0	0	0.0101200989049806	0	0	0	0	0	0.334033102105391	0
FrC_InN_MGE_SST	Case	0	0	0.28770976583161	0.0422475375271423	0	0.012947588388117	0.0606112054329372	0	0.0512961707895628	0.0678164827820704	0.0640081383519837	0.0346498599439776	0	0	0.127053140096618	0	0.0241982016637015	0	0	0.0884436067850412
FrC_ExN_L6IT	Case	0	0	0	0	0	0.0698915621823111	0.0424259573665347	0.0919376466644318	0	0.00713456600499474	0	0	0	0	0	0	0	0	0	0.0120722150580299
FrC_ExN_L5IT_3	Case	0	0	0.0207361638697889	0.0470780753375083	0	0.197178922399187	0.0967867697918632	0.168161247066711	0.0323407319552694	0.0320615788671458	0.00900644286198715	0	0.0400035323207347	0	0	0	0.0391041977208251	0	0	0.076430909631981
FrC_ExN_L5/6NP	Case	0	0	0.0229840842429196	0.0229253862856783	0	0.014790184118378	0.0575929069986795	0	0	0.0096729941727538	0.00536453034927098	0.0221568627450981	0.0394206993995054	0	0	0	0	0	0.240477059754168	0
FrC_InN_MGE_SST	Case	0	0	0.0312905707553974	0.00808761053592222	0	0	0.0169024712318431	0	0.0113026657630182	0.0273833671399595	0.0182299084435402	0	0	0	0.348903753251579	0	0	0	0	0.0209800615018352
FrC_Micro	Case	0	0	0	0.0837319444881518	0	0.00707387326330056	0.0669810727535685	0.0591686221924237	0.0863619676945668	0.073221634677391	0.0181146151237708	0	0	0.476531561946822	0	0	0.0660552002692696	0.0418196994991653	0	0
FrC_ExN_L5IT_3	Case	0	0	0	0	0	0.162924997176099	0.0648368232408979	0.10784026148173	0	0	0	0	0.0149770399152243	0	0	0	0.0322041640621243	0	0	0
FrC_ExN_L5/6NP	Case	0	0	0.0524474683848632	0.0508150549139315	0	0.071367050717271	0.245400238948626	0.0765797854508884	0.121957246131255	0.112839873840706	0.0884842319430316	0.0032072829131653	0.0655422112327799	0	0	0	0.0637471750733278	0.0971619365609349	0.349093343069247	0.235760341235989
FrC_NeuCyto	Case	0	0	0	0	0	0.0835945442222975	0.0860969628372005	0.240634428427757	0.0208403930870891	0.0173058659381632	0.0176059681247881	0	0.0521370540445072	0	0	0	0.0312064240034621	0.21669449081803	0	0
FrC_InN_CGE_LAMP5	Case	0	0	0	0.0345847625641187	0	0.0119380436010392	0.0408727912972395	0	0.0322418954026884	0.0395947894804722	0.226558155306884	0.0912885154061625	0	0	0	0	0	0.073873121869783	0	0.0657375260390834
FrC_ExN_L5IT_1	Case	0	0	0.0609462903303362	0.067336438304434	0	0.127153224895516	0.220065396466076	0.123847636607442	0.121173613464362	0.0991218093775281	0.0789352322821295	0.0273109243697479	0.0381667255386789	0	0	0	0.153579843246622	0	0.0144213216502374	0.35844658268029
FrC_ExN_L6IT	Case	0	0	0.0197264028465645	0	0	0.0611021687563538	0.10269131610388	0.157664264163594	0.0619563989608043	0.0622764952104022	0.0426314004747372	0.0116106442577031	0.0019251148004239	0	0	0	0.0855411838245901	0.173205342237062	0	0.14051185398274
FrC_InN_MGE_PVALB	Case	0	0	0.0328052122902341	0.033184378638638	0	0.0276812944764486	0.0352952273156009	0	0.219572461312549	0.104409712858634	0.0323906408952187	0.00425770308123252	0	0	0	0	0.0346684617973746	0	0	0.101517706576729
FrC_OPC	Case	0.247625443730212	0	0	0.0920555747867955	0	0.00785044617643738	0.0528642394516757	0.023298692591351	0.0353834858240144	0	0.058569006442862	0.106918767507003	0	0	0.103010033444816	0	0.026734625186325	0	0	0.0220613034421189
FrC_Micro	Case	0	0	0	0.020785473770337	0	0.0601773410143455	0.0360623781676414	0	0.0410242290748899	0.0486932664235716	0.00947439810105122	0	0	0.103974670146176	0	0.0739347725282086	0.0356902437851613	0	0.0803821345990021	0.0277155044142446
FrC_ExN_L5IT_4	Case	0	0	0	0	0	0.0733226025076246	0.0222851034396025	0.0547267851156554	0.00922003840506047	0	0	0	0.0395266690215471	0	0	0	0	0	0	0
FrC_Oligo	Case	0	0.383393898677741	0	0.0315479749504358	0	0	0	0.0420088836741536	0	0.0117541535250736	0.0373957273652086	0	0	0	0	0	0.0355339712458528	0	0	0
FrC_NeuCyto	Case	0	0	0	0	0	0.0356093979441997	0.0344400427592279	0.0528410995641971	0.0564709702925562	0	0.0342082061715836	0	0	0	0	0	0	0.421035058430718	0.0767311670926129	0
FrC_Oligo	Case	0.09189612715469	0.61862155311937	0	0.015632375617585	0	0	0.00699239137269703	0	0.0525104484355585	0.0413652405351218	0.0294269243811461	0	0	0	0	0	0.0482401307880944	0	0	0.0343616704691995
FrC_ExN_L5IT_4	Case	0	0	0	0	0	0.130259516548063	0.0559139784946237	0.163467985249749	0	0.00918055083305003	0	0	0.0276580713528788	0	0	0	0	0	0	0
FrC_NeuCyto	Case	0	0	0	0.0190546621770463	0	0.0966974471930419	0.101358234295416	0.214067214213879	0.0512961707895628	0	0.0164259070871482	0	0.0521193924408336	0	0	0	0.0291147761696399	0.404340567612688	0	0
FrC_InN_MGE_TAC1	Case	0	0	0.0863225465211328	0.0305094879944614	0	0.0197249519936744	0.0971640570961454	0	0.134424771263978	0.193348497461572	0.125818921668362	0.0191316526610644	0.0294065701165666	0	0.088331475287997	0	0.0465692167139491	0	0	0.262543398472374
FrC_ExN_L5/6NP	Case	0	0	0	0.0223038675771785	0	0.0294603524229075	0.121291580204993	0.0478126047603085	0.00274624421100189	0.00228048165648564	0.00263818243472369	0	0.0265277287177675	0	0	0	0.0093763523585132	0.0975792988313856	0.286448825605452	0
FrC_Astro	Case	0.00217467779590008	0	0.0016348511804587	0.00106995625767059	0.372326319450483	0.0214898904326217	0.0391749984279696	0.063778075762655	0.0562944764486615	0.0130321612400193	0.0027670396744659	0.00380952380952382	0.0478099611444719	0.0012409438472909	0	0	0.0349569649468673	0	0	0
FrC_InN_MGE_SST	Case	0	0	0.150141847381834	0.0219419706076722	0	0.00935417372642044	0.0182292649185688	0	0.0340491923641704	0.0360421625297518	0.0483282468633435	0.03906162464986	0	0	0.140096618357488	0	0	0	0	0.0478424759448467
FrC_ExN_L5IT_2	Case	0	0	0	0	0	0.150612786626003	0.0238131170219456	0.102769862554475	0	0	0	0	0	0	0	0	0.0149059960571236	0	0.0755750273822563	0
FrC_NeuCyto	Case	0	0	0	0.0171665040752745	0	0.117919066982944	0.136785512167516	0.259114146832048	0.0670606009262397	0.012791801990878	0.0295964733808071	0	0	0	0	0	0.0620642400346204	0.677462437395659	0	0
FrC_OPC	Case	0.315136397070581	0	0.0531206424003462	0.0766434842810838	0	0.00260504913588611	0.0422184493491794	0	0.0429868406189992	0.00216323324227041	0.048226517463547	0.0368487394957984	0	0	0.0840579710144927	0	0.021962302255133	0	0	0.0181232020632873
FrC_Oligo	Case	0.101586235568774	0.507008275567228	0.0288983988075203	0.0543002800767851	0	0	0.0170974030057222	0	0.0456766067999548	0.0372439587754576	0.0351237707697525	0.0380812324929972	0	0	0	0	0.0147857864115016	0.102671118530885	0	0.0789505009423668
FrC_Micro	Case	0	0	0	0.102629260156717	0	0.0546001355472722	0.110620637615544	0.0539306067717064	0.0826485372190218	0.0947425811065905	0.0292845032214309	0	0	0.561444969615125	0	0	0.0530124537192864	0	0	0.0156928876103561
FrC_NeuCyto	Case	0	0	0	0	0	0.149045521292217	0.21563227064076	0.290919376466644	0.0413136789788772	0.0168661843848562	0.0399118345201763	0	0.0473860826563052	0	0	0	0.051702168582007	0.468196994991653	0	0
FrC_ExN_L5IT_2	Case	0	0	0.0478674808866664	0.03254712527929	0	0.218457020219135	0.129503867194869	0.133087495809588	0.0944171467299221	0.0789609445532249	0.0537334689725331	0	0.0292299540798304	0	0	0	0.127253930855412	0	0.0778568820737495	0.249399861124888
FrC_ExN_L5IT_3	Case	0	0	0.021902197432322	0.0330034301538848	0	0.200539365186942	0.090448343079922	0.126592356687898	0.0674135886140291	0.0536118373998992	0.05293997965412	0.00680672268907567	0.0292652772871776	0	0	0	0.0106986584603549	0	0	0.114829877988295
FrC_Astro	Case	0	0	0	0	0.461438135814277	0.0211369027448323	0.0444192919574923	0.0627304726785116	0.0841946232915396	0.0268029874895942	0.0206714140386571	0	0.026916283998587	0	0	0	0.0849401355964803	0	0	0.0403928181728003
FrC_Oligo	Case	0.074930442291087	0.436345314074572	0	0.0591622871888473	0.0238783584036171	0	0.0257058416650946	0	0.0527081215407207	0.030519762220216	0	0	0	0	0	0	0.0625811415107949	0	0	0
FrC_Astro	Case	0	0	0.00877530413040339	0.017386789187148	0.444363533605773	0.0402335366542415	0.0450984091052002	0.0625	0.0722001016604541	0.0232034611731876	0	0	0.0564818085482162	0	0	0	0.0358585372890321	0	0	0
FrC_Oligo	Case	0.0665515366657072	0.653540782361743	0	0.0443717153916354	0	0	0.0112242973023958	0	0.0252033209081667	0.0424263386837693	0.0242115971515768	0	0	0	0	0	0.0890873683704381	0	0	0.0177065767284992
FrC_ExN_L2/3IT_1	Case	0	0	0.0172140212530654	0	0	0.0421255506607929	0.0250141482739106	0.229131746563862	0	0	0	0	0	0	0	0	0	0	0	0
FrC_OPC	Case	0.31822252070741	0	0.0900490455354137	0.0866507222204739	0	0	0.0191284663271081	0	0.0171199028577883	0	0.0597626314004748	0.0545378151260504	0	0	0.0867707172054998	0	0	0	0	0
FrC_OPC	Case	0.18085004317375	0.0152991113689803	0	0.0986090568650282	0	0.0115073986219361	0.0345972458026788	0	0.0195766971648029	0	0.0298609698202781	0.028249299719888	0	0	0.0749535488665923	0	0	0	0.0682122429110381	0.0161690308501141
FrC_ExN_L5/6NP	Case	0	0	0	0.0226421625704125	0	0.0123616288263866	0.0730050933786078	0	0	0.0102650986645406	0.00958969142082067	0	0	0	0	0	0	0	0.382651819398807	0
FrC_ExN_L2/3IT_1	Case	0	0	0.0240178871952685	0.042200333574598	0	0.109263808878346	0.160573476702509	0.392411163258465	0.105769230769231	0.124429879585879	0.0583791115632418	0.0169747899159663	0.017502649240551	0	0	0	0.0969971630523633	0.202838063439065	0	0.318579506001389
FrC_OPC	Case	0.219418593495155	0	0.0527960763571669	0.0371023066998143	0	0	0.0241023706218952	0	0.00914944086750258	0	0.050776534418447	0	0	0	0	0	0	0	0	0
FrC_NeuCyto	Case	0	0	0	0	0	0.10647520614481	0.15400238948626	0.196635098893731	0.0323407319552694	0.0108103037906412	0.0250118684299763	0	0.0483398092546803	0	0	0	0.0221666586526903	0.307846410684474	0	0
FrC_InN_CGE_VIP	Case	0	0	0	0.040264971520282	0	0.0120439399073761	0.0107275356850909	0	0.0120439399073761	0.0100012897325563	0.01157002373686	0.0477871148459383	0	0	0	0	0	0	0	0.0169229243130642
FrC_OPC	Case	0.385621542102402	0	0.0632783574554022	0.117254618120024	0	0.00701739523325429	0.0353518204112432	0	0.0424997176098497	0.0102416489816975	0.0662868769074263	0.0617647058823529	0	0	0.100966183574879	0	0.0347285666201856	0	0	0.0675726614423172
FrC_Oligo	Case	0.103105311970322	0.660839160839161	0	0.0552286244768229	0	0	0	0	0.0475545012989947	0.0129559497707793	0.0149881315700238	0	0	0	0	0	0.0357022647497235	0	0	0
FrC_InN_CGE_NDNF	Case	0	0	0.0424099629754291	0.0235705069704504	0	0.00375578899807971	0.00669056152927117	0	0.027300067773636	0.0183962761903645	0.095116988809766	0.151190476190476	0	0	0	0	0	0.0444073455759599	0	0.0105545084813015
FrC_InN_MGE_SST	Case	0	0	0.145874404962254	0.0438603392390723	0	0.0236784140969163	0.0259888071433063	0	0.0352705297639219	0.0598084160911724	0.0395116988809766	0.0550700280112045	0	0	0.0726495726495726	0	0	0	0	0.0699136990377939
FrC_InN_MGE_SST	Case	0	0	0.0717771794008751	0.0130518928784971	0	0.0117121314808539	0.0208639879268062	0	0.0234242629617079	0.0447302700230979	0.0697388945405222	0.023235294117647	0	0	0.320475659606094	0.0427379050955742	0	0.138480801335559	0	0.0164567007241345
FrC_NeuCyto	Case	0	0	0	0	0	0.0715294250536541	0.128252530969	0.122695273214884	0.0658745622952671	0.0125983421074229	0.0195591726008817	0	0.0509360649947015	0	0	0	0.0615593595230082	0.847579298831386	0	0
FrC_InN_CGE_VIP	Case	0	0	0.0329254219358561	0.109167007584102	0	0.0192237094770135	0	0.0360584981562185	0.045034169208178	0.0211281642415786	0.0233231603933537	0.108389355742297	0	0	0	0	0	0	0	0.0114671163575042
FrC_ExN_L2/3IT_2	Case	0	0	0.0353656777419821	0.0295654089435755	0	0.0776290522986558	0.127089228447463	0.357065035199464	0.0560826838359878	0.0608226148741339	0.0433028145133943	0.0114285714285715	0.0144118685976686	0	0	0	0.0984396787998268	0.203338898163606	0	0.181212181331217
FrC_ExN_L5IT_4	Case	0	0	0	0	0	0.058920704845815	0.0410425705841665	0.123240026818639	0	0	0	0	0.0603673613564112	0	0	0	0.0225633504832428	0	0	0
FrC_Micro	Case	0	0	0	0.085053655159392	0	0.0168022139387778	0.0918946110796705	0.0551248742876299	0.0836722015136112	0.0819976784813985	0	0	0	0.482471668157016	0	0	0.0546833677934317	0	0.0544906900328587	0
FrC_NeuCyto	Case	0	0	0	0	0	0.0812224669603524	0.13318241841162	0.226303218236675	0.0411724839037615	0.0166551372392688	0.0347168531705663	0	0	0.0207858094421227	0	0	0.0341515603212001	0.719866444073456	0	0
FrC_ExN_L5/6NP	Case	0	0	0.0551041015531086	0.0630723479245996	0	0.0574381565570993	0.197987801043828	0.034864230640295	0.0980599796679091	0.0878659616128692	0.0757409291285182	0.00462184873949578	0.029388908512893	0	0	0	0.0204115978266096	0	0.279086041134234	0.174714810038687
FrC_NeuCyto	Case	0	0	0	0.0171114327973062	0	0.0785891788094432	0.12866754700371	0.170528830036876	0.0662063707217893	0	0.0147507629704985	0	0	0	0	0	0.0604414098187238	0.54465776293823	0	0
FrC_NeuCyto	Case	0.0322683808244587	0.00745106421962316	0.0919243160071164	0.0242549642823425	0	0.036534225686208	0.0331195371942401	0.00255615152531008	0.0981729357280018	0.0182790277761493	0.0707561885384876	0.0393417366946779	0	0	0.111259754738016	0	0.0257248641631005	0.61118530884808	0	0
FrC_ExN_L5/6NP	Case	0	0	0.000697215944607366	0.0384712213235988	0	0.0100813283632667	0.0852480664025655	0.0274891049279249	0.0460084152264769	0.0473273223979646	0.0433977619532044	0	0.0515718827269516	0	0	0	0	0	0.262565413167823	0.0833151473068148
FrC_Micro	Case	0	0	0	0.0806243509456526	0	0.0158138484129674	0.0281707853864051	0.0469326181696279	0.0678018750705975	0.0606584670942325	0.0151915903696168	0	0	0.372584265561983	0	0	0.0538539212386402	0	0	0
FrC_ExN_L2/3IT_1	Case	0	0	0.0283213925085349	0.020769739119489	0	0.112786626002485	0.146255423504999	0.123910492792491	0.0805800293685757	0.0949360409900456	0.0702136317395727	0.0122829131652661	0.0541681384669728	0	0	0	0.0967447227965572	0	0	0.261531594087888
FrC_Oligo	Case	0.0309571780357543	0.354429413381378	0	0.0152311420209585	0.0210416485522998	0	0	0	0	0	0	0	0	0	0	0.0498737699005616	0.0354738664230417	0	0	0
FrC_ExN_L5IT_4	Case	0	0	0.00427946338414198	0.0260565818044498	0.00386922876271634	0.124901163447419	0.151097277243287	0.139058833389206	0.0989918671636734	0.113279555394013	0.0726619192946761	0.0390196078431373	0.256729070999647	0	0	0	0.0997379429725441	0	0	0.29071520682472
FrC_Oligo	Case	0.0461639323291438	0.488273734998626	0.0165408472375823	0.032861818296252	0	0	0	0	0.0381720885575512	0.0325540222068497	0.00933197694133603	0	0	0.012555431866708	0.0511334076551467	0	0.0468336779343175	0	0	0
FrC_InN_MGE_SST	Case	0	0	0.0832331586286483	0.0178666960380149	0	0	0.0220901716657235	0	0	0.043874356599327	0.0453441844693117	0	0	0	0.279747305834262	0	0	0	0.0690945600584155	0.0130145818867176
FrC_Oligo	Case	0.0438933128657776	0.643845237731701	0	0.050091260974919	0	0	0.00752688172043015	0	0.0253515757370383	0.0371442976233747	0.0245642590708715	0	0	0	0	0	0.0579290282252248	0	0	0
FrC_ExN_L6IT	Case	0	0	0	0	0	0.014620750028239	0.0614789662327863	0.068597049949715	0	0	0	0	0	0	0	0	0.0488051161225177	0.153338898163606	0	0
FrC_Astro	Case	0.0233617960280149	0	0.017562629225369	0.0321773609843597	0.410159986088166	0.0210027674234723	0.0624410488587059	0.062332383506537	0.0802411611882977	0.0256949899752605	0	0	0.0503002472624514	0	0	0	0.0357623695725345	0	0	0
FrC_ExN_L6CT/b	Case	0	0	0	0	0	0.00693973794194058	0.085669370559014	0.0227958431109622	0	0	0	0	0.0173613564111621	0	0	0	0.027720344280425	0.00876460767946574	0	0
FrC_ExN_L5/6NP	Case	0	0	0.0181035726306679	0.0346713031437832	0	0.0106319891562182	0.0641765704584041	0	0.0106319891562182	0.0176576111808088	0.0102136317395727	0.0210924369747899	0.026598375132462	0	0	0	0.0181035726306679	0	0.225721066082512	0.014938994147406
FrC_ExN_L5/6NP	Case	0	0	0.0312545078617108	0.0588239921956132	0	0.0430786174178245	0.138929761680186	0	0.0614057381678527	0.0873383437489008	0.0765208545269583	0.0532633053221289	0.00471564818085479	0	0	0	0.00320959753810646	0	0.530607277595229	0.15490526733459
FrC_NeuCyto	Case	0	0	0	0	0	0.0990130464249407	0.125246808778218	0.281868085819645	0.0366824805150796	0	0	0	0.0509360649947015	0	0	0	0.0277924700677983	0.385976627712855	0	0
FrC_ExN_L5IT_3	Case	0	0	0.0520387555897486	0.0506891777071466	0	0.370157008923529	0.203955228573225	0.237973516594033	0.0492347226928724	0.0642873055141929	0.0479823669040352	0	0.0588837866478277	0	0	0	0.0615232966293215	0	0	0.162850907648051
FrC_Micro	Case	0	0	0	0.0821270101016458	0	0.0390616175307805	0.0804187889077532	0.0560467650016762	0.07140234948605	0.0727760907033732	0.0243879281112241	0	0	0.489096118400642	0	0	0.0537697744867048	0	0	0
FrC_ExN_L6CT/b	Case	0	0	0	0	0	0.0102931209759404	0.0350688549330315	0.0450050284948039	0	0	0	0	0	0	0	0	0	0	0	0
FrC_ExN_L5IT_3	Case	0	0	0.0283814973313459	0.0459058438493249	0	0.314116683610076	0.162353015154373	0.198897921555481	0.0739650400994013	0.0750682972012804	0.0642183791115633	0	0.0357470858353939	0	0	0	0.100399096023465	0	0	0.201111000892769
FrC_ExN_L6ITCar3	Case	0	0	0	0	0	0	0.0258441803433315	0	0.0366966000225912	0	0	0	0	0	0	0.0644031119583698	0.113574073183632	0	0	0
FrC_ExN_L6ITCar3	Case	0	0	0	0.0239324039399565	0	0.0250480063255394	0.0444255800792304	0.107651692926584	0.0204874053992997	0.0113848210202957	0.0149949135300101	0.0553641456582633	0.0216178028965031	0	0	0	0.144528056931288	0	0.0590848241450651	0
FrC_NeuCyto	Case	0	0	0	0	0	0.0993236755901954	0.146230271018047	0.185425745893396	0.0205156444143229	0.0174231143523784	0.0510817226178365	0.0323949579831933	0.051324620275521	0	0	0	0.0278044910323605	0.242570951585977	0	0
FrC_ExN_L5IT_2	Case	0	0	0.011564167908833	0.0137914214683577	0	0.23613464362363	0.179337231968811	0.256159906134764	0.0505619563989608	0.0537056361312713	0.0378433367243133	0.011750700280112	0.0371070293182622	0	0	0	0.0905178631533394	0.070033388981636	0	0.140333300267831
FrC_InN_MGE_SST	Case	0.0218747001822892	0	0.139863922681156	0.0237907920823237	0	0	0.00261585864302338	0	0	0.00365815052351415	0.0224211597151577	0.0365266106442577	0	0	0.0797473058342624	0	0	0	0	0.00206328737228445
FrC_NeuCyto	Case	0.0397998017205539	0	0.029920180795307	0	0	0.0764571331751949	0.0868326730805509	0.113455414012739	0.056174460634813	0	0.0539640556120718	0	0.0439597315436242	0	0.0924934968413229	0	0.029920180795307	0.456427378964942	0	0
FrC_Oligo	Case	0.1227893440788	0.456209729135493	0	0.02287031500771	0	0	0.0101867572156197	0	0.0427750480063256	0.0165261639836322	0	0	0	0	0	0	0.0194739625907583	0	0	0
FrC_Oligo	Case	0.0913364674278039	0.399838153113262	0	0.0162853636277811	0	0	0	0	0.0352705297639219	0.0242704217425459	0	0	0	0	0	0	0.0248833966437467	0	0.0629791894852135	0.020533677214562
FrC_InN_MGE_TAC1	Case	0	0	0.0567149108044429	0.0140903798344715	0	0.0124604653789676	0.022360560900459	0.0320147502514248	0.0252668586919689	0.111128046993164	0.00160732451678536	0	0	0	0.0899665551839465	0	0	0	0	0.0283305227655987
FrC_InN_MGE_SST	Case	0	0	0.0487450112997067	0.0217295528212229	0	0.00335338303399979	0.0251587750738854	0	0.00335338303399979	0.0320146795014598	0.0089386232621228	0	0	0	0.356410256410256	0	0	0	0.0498965559206523	0.0182719968257118
FrC_ExN_L6ITCar3	Case	0	0	0.0293431744963216	0.0185904899770274	0	0.107244719304191	0.160108155693894	0.15464716728126	0.145226194510335	0.1079330277058	0.0769752458460495	0.0190616246498599	0.0403037795831862	0	0	0.0350610541501365	0.28267298168005	0.0768781302170284	0	0.310415633369705
FrC_ExN_L5/6NP	Case	0	0	0.00549358080492379	0.0233974258111213	0	0.00322630746639552	0.048984468339307	0	0	0.0240183376519832	0.00309935571380127	0	0.00807135287884142	0	0	0	0	0	0.252129731045394	0
FrC_ExN_L5IT_3	Case	0	0	0.0429388854161658	0.0598782138024357	0	0.168784592793403	0.166836445953594	0.129504693261817	0.109849768440077	0.118626083082226	0.112478806375042	0	0.0233486400565172	0	0	0	0.116567293359619	0.110350584307179	0	0.284574942962008
FrC_ExN_L5IT_3	Case	0	0	0.00373851997884311	0.0514444409478554	0	0.197178922399187	0.066037854492863	0.08900435802883	0.0623446854173726	0.0694227860568186	0.0344659206510681	0	0	0	0	0	0.0490936192720104	0	0	0.176470588235294
FrC_InN_MGE_SST	Case	0	0	0.0595037745828725	0	0	0.0019837908053767	0.00176696220838835	0	0.0019837908053767	0.0180562557891405	0.0355442522889114	0.0387394957983194	0	0	0.175102192493497	0	0	0	0	0.00278742188274972
FrC_InN_MGE_PVALB	Case	0	0	0	0.0291012367435567	0	0.0194637411047103	0.0129283782934038	0	0.131904439173162	0.0394775410662571	0	0	0	0	0	0	0.00575804202529206	0	0	0.00475151274675134
FrC_Oligo	Case	0	0.49575533636669	0	0.022878182333134	0	0	0	0	0.0130534846944539	0.0387271512152798	0.0125398440149204	0	0	0	0	0	0.0541784872818195	0	0	0.0183414343815098
FrC_ExN_L5IT_3	Case	0	0	0.0525075732076742	0.0696258300028323	0	0.256205523551339	0.152688172043011	0.182785786121354	0.0842087427990512	0.0825956453938961	0.0546693794506612	0.0276050420168067	0.0482338396326386	0	0	0	0.0910948694523248	0	0	0.209681579208412
FrC_Oligo	Case	0.112251750935431	0.601734510031453	0	0.0198571293702993	0	0	0.015871219266805	0.0264415018437815	0.06263413532136	0.0212454126557938	0.00855883350288233	0.0176750700280112	0	0	0	0	0.0461003990960235	0	0	0.0250371986906061
FrC_ExN_L5IT_1	Case	0	0	0	0	0	0.0614551564441432	0.056655976859712	0.0128226617499162	0	0	0	0	0	0	0	0	0.00735683031206424	0	0	0
FrC_ExN_L5IT_2	Case	0	0	0.000552964369861075	0.00442143688831542	0	0.202643171806167	0.106049173111991	0.190181863895407	0.0413772167626794	0.0449471795893961	0.0271007121057986	0.0150700280112045	0.0372836453549983	0	0	0	0.0217579458575756	0	0	0.0677412955063982
FrC_NeuCyto	Case	0	0	0	0.0119032633665859	0	0.133090477804134	0.145274476513865	0.213606268856856	0.0612927821077601	0.0174231143523784	0.0377483892845032	0	0.0267220063581773	0	0	0	0.0181877193826032	0.350333889816361	0	0
FrC_Micro	Case	0	0.0085045958408404	0	0.0833071089152532	0	0.0358494295718965	0.0744450732566182	0.0443764666443178	0.0817660679995482	0.0392899436035128	0.00755510342488974	0	0	0.500118619632462	0	0	0.0066956772611434	0	0	0.00552524551135802
FrC_InN_MGE_TAC1	Case	0	0	0.0472544116939944	0.0249551562450829	0	0.0130676042019654	0.0378796453499339	0	0.0677736360555744	0.120097550680627	0.040949474398101	0.00764705882352945	0	0	0.0746934225195095	0	0.00656344665095931	0	0	0.109532784445987
FrC_ExN_L5IT_1	Case	0	0	0.0432033466365341	0.0290540327910124	0	0.134001186038631	0.235729107715525	0.125	0.0927016265672653	0.088944647023649	0.101973550356053	0.012563025210084	0.0220416813846698	0	0	0	0.124080396210992	0.104173622704507	0	0.246652117845452
FrC_OPC	Case	0.367488566951294	0	0.0132951868057893	0.109237813512918	0	0.0224429571896533	0.0377916116456014	0	0.0433751270755676	0.0235669312572547	0.0523567310952865	0.0545658263305322	0	0	0.103678929765886	0	0.0265903736115786	0	0.0524826579043447	0.0823827001289554
FrC_InN_CGE_VIP	Case	0.0170936070868911	0	0.0197985286339376	0.20521131636089	0	0	0.0219141042570584	0	0.0449847509318875	0.0570706656192475	0.045038996269922	0.0876890756302521	0	0	0	0	0.0342597490022599	0	0	0.0554508481301458
FrC_NeuCyto	Case	0	0	0	0	0	0.0769371964305885	0.0807017543859649	0.176709688233322	0.0210239466847396	0	0	0	0	0	0	0	0.0296196566812521	0.41135225375626	0	0
FrC_NeuCyto	Case	0	0	0	0	0	0.148537219021801	0.216298811544992	0.268144485417365	0.0613563198915622	0.0169775703783607	0.038772465242455	0	0.0525256093253268	0	0	0	0.0356782228205991	0.724958263772955	0	0.0143636543993652
FrC_NeuCyto	Case	0	0	0	0	0	0.178922399186716	0.159039174998428	0.281805229634596	0.0400076245340563	0.0169658455369391	0.030342488979315	0	0.0520310844224655	0	0	0	0.055861422320527	0.468697829716194	0	0
FrC_ExN_L2/3IT_1	Case	0	0	0	0	0	0.0161809556082684	0.0430862101490285	0.15705665437479	0	0	0	0	0.0202401978099611	0	0	0	0	0	0	0
FrC_ExN_L6CT/b	Case	0	0	0.0294633841419436	0.0349230575573528	0	0.0204732858917881	0.193039049235993	0.0757836071069393	0.074042697390715	0.0923448510358897	0.0713597829772804	0.00918767507002805	0.0180678205581066	0	0	0	0.090373611578593	0.00984974958263773	0	0.217329629997024
FrC_ExN_L2/3IT_1	Case	0	0	0	0	0	0.0372331413080311	0.0310255926554738	0.0736674488769695	0	0	0	0	0	0	0	0	0	0	0	0
FrC_Astro	Case	0	0	0.0254724239072943	0	0.308179723502304	0.0356729357280018	0.0321637426900585	0.0614733489775394	0.0797681576866599	0.0248449389722004	0.014370973211258	0.0296778711484594	0	0	0	0	0.0352695100254844	0	0	0
FrC_ExN_L5IT_4	Case	0	0	0	0	0	0.0805941488760872	0.0361566999937118	0.0659361381159906	0.00492770812154075	0.00631968952619921	0	0	0.0745849523136701	0	0	0	0.0129585997980478	0	0	0.0106933835928975
FrC_ExN_L5IT_4	Case	0	0	0.0393325960475068	0.0276772508418038	0.00703199721763326	0.204344572461313	0.16659120920581	0.148927254441837	0.120877103806619	0.108056138540726	0.109067480501865	0.0185294117647059	0.2117802896503	0	0	0	0.0924772803769774	0	0	0.219551631782561
FrC_ExN_L5IT_2	Case	0	0	0.0108188681059769	0.0159155993328508	0	0.237525415113521	0.167490410614349	0.205644485417365	0.0912331977860612	0.0928255695341721	0.0702814513394371	0.0283333333333333	0.0410102437301307	0	0	0	0.0759965379622061	0	0	0.236325761333201
FrC_Micro	Case	0	0	0.00370245708515649	0.064118702205998	0	0.067583022704168	0.0561403508771929	0.0404165269862554	0.0620905342821643	0.0480425377246773	0.0193218040013564	0.027016806722689	0	0.467425224008614	0	0	0.00185122854257824	0.0128547579298831	0	0
FrC_ExN_L2/3IT_2	Case	0	0	0.0329855267586671	0.0424206186864714	0.0179549604382228	0.139769004857111	0.15704584040747	0.377325678846799	0.0834745284084492	0.0753321061332646	0.053794506612411	0	0.0291769692688096	0	0	0	0.127770832331586	0.234641068447412	0	0.271163575042158
FrC_ExN_L2/3IT_2	Case	0	0	0	0	0.027084601339014	0.0279425053654129	0.0330818084638118	0.263765504525645	0	0.00429715438098699	0	0.0102661064425771	0.0129459554927588	0	0	0	0.0387676107130837	0.0611853088480802	0	0
FrC_NeuCyto	Case	0	0.0160167343573457	0	0.0165056487396544	0	0.151530554614255	0.219901905300887	0.253310425745893	0.047942787755563	0.00614967932558708	0.0352594099694812	0	0.0522253620628753	0	0	0	0.0346804827619368	0.559849749582638	0	0
FrC_ExN_L5/6NP	Case	0	0	0.00887147184690096	0.0233659565094251	0	0.0236784140969163	0.0733069232220336	0.0154626215219578	0	0.0169892952197822	0	0.0103361344537816	0.0464500176616037	0	0	0	0	0	0.300900571984909	0
FrC_InN_CGE_LAMP5	Case	0	0	0	0.0249630235705069	0	0.00814695583418046	0.0330000628812174	0	0.0333008584660567	0.0475442319642627	0.2480501865039	0.036358543417367	0	0	0	0	0.0144251574746358	0	0	0.0406110504910228
FrC_NeuCyto	Case	0	0	0	0.0171193001227303	0	0.0718894724951994	0.11066465446771	0.213354844116661	0.0921792047893369	0.025513254933227	0.0342488979315022	0.0304761904761904	0.0522253620628753	0	0	0	0.0261576188873395	0.85	0	0
FrC_Micro	Case	0	0	0	0.09698052050225	0	0.0175999661131819	0.0840973401245048	0.0522334897753939	0.115652886027335	0.0675116369051109	0	0	0	0.521479278062668	0	0	0.0342116651440112	0	0	0
FrC_NeuCyto	Case	0	0	0	0.0153176826006231	0	0.0956102451146504	0.114940577249576	0.180816292323165	0.0668699875748334	0	0.0189148864021702	0.0272689075630252	0.0343871423525256	0	0	0	0.0234048180025965	0.395325542570952	0	0
FrC_Micro	Case	0	0	0	0.0678399471315732	0	0.0532940811024512	0.0852983713764699	0.0586867247737177	0.11462216197899	0.0505926907338579	0	0.0264705882352941	0	0.554327791667427	0	0	0.0227196230225514	0	0	0
FrC_InN_CGE_VIP	Case	0	0	0.0217819877867	0.0898605909934859	0	0.0127922738054896	0.000936930138967451	0.00312185719074753	0.0192095899695018	0.0150781460680744	0	0.0723249299719888	0	0	0	0	0.00179112371976731	0.0124373956594324	0	0
FrC_ExN_L5IT_1	Case	0	0	0	0	0	0.066382864565684	0.0719361126831416	0.0408774723432785	0	0	0	0	0	0	0	0	0	0	0	0
FrC_ExN_L5IT_4	Case	0	0	0.0219743232196952	0.0261195204078422	0	0.104279622726759	0.128686411368924	0.0755740864901107	0.0816884107082345	0.0514075672126535	0.0390437436419125	0.0187675070028012	0.14413634758036	0	0	0	0.034932923017743	0	0	0.1611149687531
FrC_NeuCyto	Case	0	0	0	0	0	0.0923415791257201	0.110721247563353	0.230954575930272	0.0410948266124478	0	0.0193150220413699	0	0.0528788413987991	0	0	0	0.0358946001827186	0.747328881469115	0	0
FrC_ExN_L6IT	Case	0	0	0	0	0	0.0314370834745284	0.0386908130541407	0.144548273550117	0	0	0	0	0	0	0	0	0.0275881136702409	0.191569282136895	0	0
FrC_ExN_L5IT_3	Case	0	0	0.0605856613934702	0.0885782169493659	0	0.323725008471704	0.234704143872225	0.215491954408314	0.127809781994804	0.145294234895473	0.136039335367921	0	0.0608442246555987	0	0	0	0.146920228879165	0.104173622704507	0	0.431931356016268
FrC_Micro	Case	0	0	0	0.0678320798061491	0	0.0331808426522083	0.103823178016726	0.0574296010727455	0.0783067886592116	0.0909730445895719	0.0159376059681248	0	0	0.5887274850813	0	0	0.0652858585372891	0	0	0.0233111794464835
FrC_NeuCyto	Case	0	0	0	0.0320514837775749	0	0.139112447757822	0.141828585801421	0.203402614817298	0.0552919914153395	0.0330288782844212	0.0138148524923702	0	0.0497527375485695	0	0	0	0.0583497619849017	0.575208681135225	0.0619751734209566	0
FrC_ExN_L6IT	Case	0	0	0.0136918786363418	0.00780438682065643	0	0.0762312210550096	0.140923096271144	0.114419208850151	0.0770077939681464	0.0628275627572137	0.060528992878942	0.0177310924369748	0.0201165665842459	0	0	0	0.100146655767659	0.188063439065108	0	0.151750818371193
FrC_ExN_L5IT_3	Case	0	0	0.0564023657258258	0.0692167290807817	0	0.11596351519259	0.163717537571527	0.0860291652698626	0.127555630859596	0.130626458277152	0.0898813157002374	0.0304201680672269	0	0	0	0	0.106565850843872	0	0	0.298998115266343
FrC_ExN_L5IT_4	Case	0	0	0.0114920421214598	0.00752116310539064	0	0.153479046650853	0.134056467333208	0.111171639289306	0.066580537670846	0.0655360011255848	0.03548999660902	0.00246498599439771	0.112080536912752	0	0	0	0.0589387892484493	0.0146911519198665	0	0.133389544688027
FrC_Astro	Case	0	0	0.0268187719382603	0.0209978915567863	0.42718024519607	0.0320654015587937	0.036521411054518	0.0624580958766343	0.0822461312549418	0.0156468008770181	0	0	0.0394030377958319	0	0	0	0.0358344953599077	0	0	0
FrC_InN_CGE_NDNF	Case	0.0109693306469666	0	0.0267586671154494	0.109631179784121	0	8.47170450695156e-05	0.0321951832987487	0	0.0366471817463007	0.0393896047555957	0.0358290946083418	0.139481792717087	0	0	0	0	0	0	0	0.0728102370796548
FrC_Oligo	Case	0.0995394799961623	0.630760069624698	0.0243184113093234	0.0571482518802908	0	0	0.0289505124819216	0	0.102274652660115	0.0576275955867697	0.0157748389284503	0	0	0	0.0864362690449647	0	0.0805645044958407	0	0	0.053000694375558
FrC_Micro	Case	0	0	0.00485646968312736	0.0731975957453505	0.0231066863750978	0.0328702134869536	0.0815946676727661	0.0613057324840764	0.0640460860725178	0.090410252201339	0.0226381824347236	0.00565826330532215	0	0.53382484442579	0	0	0.0194258787325094	0	0	0.0210891776609463
FrC_ExN_L5IT_3	Case	0	0	0.017009664855508	0.0281650250180948	0	0.21600022591212	0.102100232660504	0.11506872276232	0.011775669264656	0.0258474129137404	0.0113123092573754	0.0028851540616246	0.0446485340868951	0	0	0	0.0246429773525028	0	0	0.0587937704592798
FrC_NeuCyto	Case	0	0	0.0305572919171034	0	0	0.0179458940472156	0.0827076652203986	0.106520281595709	0.0387509883655258	0	0.0199864360800271	0	0	0	0.0944630248978076	0	0.0305572919171034	0.458180300500835	0	0
FrC_InN_CGE_VIP	Case	0	0	0.0492859547050055	0.186416275922837	0	0.0190330961256071	0.0257561466389989	0	0.0696444708008584	0.0663450151836696	0.0457917938284164	0.145882352941176	0	0	0	0	0.058854642496514	0.120534223706177	0	0.0549548655887313
FrC_ExN_L5/6NP	Case	0	0	0.0488772419098908	0.0414450703338893	0	0.0519668473963628	0.222366849022197	0	0.0983494295718965	0.109691753919028	0.0781349610037301	0.0209943977591036	0.00669374779229959	0	0	0	0.0441289609078233	0	0.247413898016308	0.229143934133519
FrC_InN_CGE_NDNF	Case	0	0	0.0338029523488965	0.0549454007615571	0	0.000642437591776845	0.0676476136578004	0.00190663761314114	0.0498983395459166	0.0775715508447749	0.0892370295015259	0.293655462184874	0	0	0.00338164251207729	0	0.0235731115064672	0	0	0.114512449161789
FrC_Oligo	Case	0.0748664811794429	0.60306287598864	0.00370245708515649	0.0613494036567328	0	0	0.00193674149531531	0.00322661749916187	0.0171834406415904	0.0325071228411635	0.0010444218379112	0.00215686274509808	0	0	0	0.0039672316966356	0.0626773092272924	0	0.0712547158330291	0.00152762622755676
FrC_Oligo	Case	0.0296939460807829	0.533377103246099	0.0074409770639996	0.0435771155238065	0.00672767585427358	0.00436998757483342	0.00389234735584476	0	0.0416807861741783	0.030982893456366	0.0227873855544253	0.00866946778711486	0	0	0	0	0.0305813338462279	0	0	0.0333300267830572
FrC_ExN_L5IT_2	Case	0	0	0.024654998317065	0.0106130219970418	0	0.147873602168756	0.069452304596617	0.100863224941334	0.0504278210776008	0.0268029874895942	0.0442997626314005	0	0.00224302366654894	0	0	0	0.0362191662258979	0	0	0.081956155143339
FrC_OPC	Case	0.380232818446385	0	0.0533730826561524	0.0913239135223589	0	0	0.0505376344086022	0	0.0470461990285779	0.0118596770978673	0.0501593760596812	0.0388515406162465	0	0	0.103084355258268	0	0.0243184113093234	0	0	0.0699136990377939
FrC_InN_MGE_TAC1	Case	0	0	0.00775352214261671	0	0	0.0112885462555066	0.00405583852103375	0	0.0183553597650514	0.0664857132807278	0.00151915903696165	0	0	0	0.0713117800074322	0	0	0.0186978297161936	0	0
FrC_NeuCyto	Case	0	0	0	0.0229489882619505	0	0.0844770134417712	0.0869269949066214	0.194225611800201	0.0947630746639557	0.0388854365744703	0.0453441844693117	0	0.0504768632991875	0	0	0	0.0324085204596817	0.948080133555927	0	0
FrC_ExN_L6CT/b	Case	0	0	0.0463047554935808	0.0469679327815716	0	0.0558144131932679	0.234213670376659	0.0315538048944016	0.0971916299559471	0.0894429527840636	0.0725737538148525	0.016890756302521	0	0	0	0	0.0563542818675771	0	0	0.271044539232219
FrC_ExN_L2/3IT_1	Case	0	0	0	0	0	0.0291497232576527	0.0457586618876942	0.249057157224271	0	0	0	0	0.0145178382197103	0	0	0	0.0175265663316825	0.121702838063439	0	0
FrC_ExN_L6ITCar3	Case	0	0	0.00877530413040339	0.00872486389527016	0.00198895748195804	0.0604244323957981	0.08805256869773	0.175934461951056	0.101399243194397	0.0595035702142128	0.0541336046117328	0.0271288515406163	0.0195867184740375	0	0	0.0188057086918439	0.233134586719238	0	0	0.116139271897629
FrC_ExN_L5IT_3	Case	0	0	0.0452469106121075	0.0332630518928785	0	0.206215407206597	0.136584292271898	0.157496647670131	0.0386803908279679	0.0665501999085463	0.0570362834859275	0.0179971988795519	0.0358530554574356	0	0	0	0.101709381160744	0.14974958263773	0	0.135155242535463
FrC_ExN_L2/3IT_1	Case	0	0	0	0	0	0.0128981701118265	0.0193171099792492	0.120683875293329	0.000211792612673678	8.79363106613962e-05	0.00010172939979658	0.000210084033613445	0.000264924055104254	0	0	0	0.000180314468432918	0.00125208681135225	0	0.000148794762424354
FrC_ExN_L5IT_4	Case	0	0	0.0194499206616339	0.0144522768039778	0	0.122289054557777	0.110696095076401	0.105032685216225	0.0607633005760759	0.0569475547843216	0.0304442183791116	0.027170868347339	0.127251854468386	0	0	0	0.0415324325623888	0	0	0.120067453625632
FrC_Oligo	Case	0.0401515878345966	0.211958347329526	0	0.0197548541397866	0	0	0	0	0	0.0147205384047181	0	0	0	0	0	0	0	0	0	0
FrC_NeuCyto	Case	0	0	0	0	0	0.0914449903987349	0.0814500408727913	0.160744217230976	0.0418361007568055	0.0140170479194269	0.0525262800949474	0	0	0	0	0	0	0.247328881469115	0	0
FrC_ExN_L5IT_3	Case	0	0	0.0550199548011733	0.0557793372565063	0	0.25917062012877	0.183745205307175	0.210714884344619	0.10339009375353	0.1055352976351	0.0761410647677179	0.00467787114845941	0.0247615683504062	0	0	0	0.179941818531519	0.0278797996661102	0	0.309383989683563
FrC_ExN_L6IT	Case	0	0	0	0	0	0.0430997966790918	0.0602590706156071	0.062018102581294	0.00439822658985656	0	0.00845032214309938	0	0.0302719886965737	0	0	0	0.00748906092224844	0.0520033388981636	0	0
FrC_ExN_L5IT_3	Case	0	0	0.0605375775352214	0.0598231425244674	0	0.2664633457585	0.164245739797522	0.222154710023466	0.0977422907488987	0.110946311951131	0.0867616141064768	0.0233893557422969	0.0404980572235959	0	0	0	0.134502572486416	0	0	0.247138180736038
FrC_OPC	Case	0.289711855192043	0.0174825174825175	0.0609703322594605	0.0861157440916386	0	0	0.0253096899955984	0	0	0	0.0438589352322821	0.0730532212885154	0	0	0.0987365291713118	0	0	0	0	0
FrC_NeuCyto	Case	0	0	0	0	0	0.080234101434542	0.152134817330064	0.227686054307744	0.0381297300350164	0.017528637925172	0.0167921329264157	0	0.0516601907453197	0	0	0	0.0297639082559985	0.657512520868114	0.075331629548497	0
FrC_ExN_L2/3IT_1	Case	0	0	0	0	0	0.033491471817463	0.0534867635037415	0.072619845792826	0	0	0	0	0	0	0	0	0.0282973505794105	0.196494156928214	0	0
FrC_InN_CGE_VIP	Case	0	0	0.0140765495023321	0.0423419454322309	0	0	0	0	0	0.0048189098242446	0.00254323499491349	0.0324509803921569	0.0295125397386082	0	0	0.021175743211912	0	0	0	0
FrC_ExN_L5IT_2	Case	0	0	0.029679761504063	0.0500204550461025	0	0.214694171467299	0.184908507828712	0.111087831042575	0.128868745058172	0.129201890044437	0.120461173279078	0.0183473389355743	0.0504238784881668	0	0	0	0.0725465211328556	0	0	0.306467612340046
FrC_ExN_L6IT	Case	0	0	0.0292830696735106	0.00630959499008721	0	0.0867078956286005	0.119631516066151	0.249622862889708	0.0229089009375353	0.033304412057827	0.0206442861987114	0	0.0386965736488873	0	0	0	0.0523152377746791	0.201419031719533	0	0.0401448269020931
FrC_ExN_L6IT	Case	0	0	0	0	0	0.0453377386196769	0.0633905552411494	0.198520784445189	0	0	0	0	0.0236488873189685	0	0	0	0.0259051786315334	0.179883138564274	0	0
FrC_ExN_L5/6NP	Case	0	0	0.0212049814877145	0.0308556503131195	0	0.0124534056252118	0.144243224548827	0.0238224941334227	0.0668558680673218	0.0644690405562265	0.034696507290607	0	0.0200812433768986	0	0	0	0.0381906044140982	0	0.342156504807107	0.0698343418311675
FrC_Astro	Case	0	0	0	0.0160178745633635	0.427875836883749	0.0237278323732069	0.0489970445827831	0.0622276231981227	0.097029255619564	0.0156585257184396	0	0	0.0268103143765454	0	0	0.0391055695811222	0.0357022647497235	0	0	0
FrC_ExN_L5/6NP	Case	0	0	0	0.0224848160619315	0	0.00806929854286687	0.0396906244104885	0.00798273550117334	0.00268976618095562	0.0184080010317861	0	0	0	0	0	0	0	0	0.179992698064987	0
FrC_InN_MGE_SST	Case	0	0	0.119921142472472	0.0543710860056016	0	0.0295027109454422	0.0830786644029429	0.0828234998323835	0.0546071953010279	0.12112347430501	0.177565276364869	0.0611764705882353	0.00118332744613214	0	0.138573021181717	0	0.00161080925133428	0	0	0.179694474754489
FrC_NeuCyto	Case	0	0	0.0315430110112035	0	0	0.0370495877103807	0.068081494057725	0.1099564197117	0.0579111600587372	0.0153829919450339	0.0177958630044083	0	0	0	0	0	0	0.465692821368948	0	0
FrC_ExN_L5IT_2	Case	0	0	0	0	0	0.0704916412515532	0.0357919889329057	0.0254567549446866	0.00857760081328363	0	0.00824008138351984	0	0.0684916990462734	0	0	0	0.0218060297158243	0.101419031719533	0	0
FrC_ExN_L5IT_1	Case	0	0	0	0	0	0.0391675138371174	0.0928692699490662	0.021371102916527	0.00486417033773867	0	0.0046727704306545	0	0.0180148357470858	0	0	0	0.00828244458335337	0.115025041736227	0	0
FrC_ExN_L6IT	Case	0	0	0.0280929941818532	0.0474242376561664	0	0.072503671071953	0.167408665031755	0.126655212872947	0.114862193606687	0.083181887464972	0.0701932858596134	0.0137675070028012	0.0212645708230307	0	0	0	0.121363658219936	0.171535893155259	0	0.267076678900903
FrC_ExN_L5IT_4	Case	0	0	0	0	0	0.023657234835649	0.0396151669496322	0	0	0	0	0.0297198879551821	0.10840692334864	0	0	0	0	0	0	0
FrC_NeuCyto	Case	0	0	0	0	0	0.0834604089009375	0.117304911023077	0.175201139792156	0.0552778719078278	0	0.0166497117667006	0	0.0515718827269516	0	0	0	0.064612684521806	0.858514190317195	0	0
FrC_NeuCyto	Case	0	0	0	0.0177408188312301	0	0.114247995029933	0.14429981764447	0.276462453905464	0.0363577318423134	0.0264395174055271	0.0354221770091556	0	0.0511303426351113	0	0	0	0.027107275087753	0.376460767946578	0.0686077643908969	0
FrC_ExN_L6CT/b	Case	0	0	0	0	0	0	0.060579764824247	0.037441334227288	0	0	0	0	0	0	0	0	0	0	0	0
FrC_ExN_L6IT	Case	0	0	0	0.00714353148503633	0	0.0536753078052638	0.0787209960384833	0.134910325175997	0	0	0	0	0.0160367361356412	0	0	0	0.0109150358224744	0.0757929883138564	0	0
FrC_Astro	Case	0	0	0.0274919459537434	0.0224848160619315	0.487946700286932	0.0209533491471817	0.037200528202226	0.062185719074757	0.0888258217553372	0.0348696783875998	0.00704645642590707	0.0145518207282913	0.0337160014129283	0	0	0.0856819001494152	0.0356782228205991	0	0	0
FrC_Micro	Case	0	0	0	0.0546385750700192	0	0.0688467186264543	0.0598629189461108	0	0.0420055348469446	0.0611274607510933	0	0.0151120448179272	0	0.21566874098947	0	0	0.0299442227244314	0	0	0
FrC_ExN_L5IT_2	Case	0	0	0.00394287637640045	0	0	0.156790071162318	0.0591146324592844	0.108112638283607	0.00694679769569639	0.00576862197938777	0.0044489657511021	0	0.0331508300953727	0	0	0	0.032492667211617	0	0	0.00976093641503817
FrC_OPC	Case	0.3421279861844	0.0420954591260269	0.0264100591431456	0.0795229253862857	0	0	0.0212915802049928	0	0.0389063029481531	0.0065659111960511	0.0276500508646998	0	0	0	0	0	0	0	0.0170378483631496	0.00555500446384283
FrC_InN_MGE_TAC1	Case	0	0	0.0540101937779487	0.024490984045064	0	0.0225064949734554	0.0497138904609193	0	0.0998743363831469	0.176329890138236	0.0702814513394371	0.00630252100840334	0	0	0.0469713861018208	0	0.00540943405298844	0	0	0.12286479515921
FrC_NeuCyto	Case	0	0	0	0	0	0.108395459166384	0.118977551405395	0.168161247066711	0.0356941149892692	0	0.0295557816208885	0	0.0508124337689863	0	0	0	0.0357022647497235	0.181886477462437	0	0
FrC_InN_MGE_TAC1	Case	0	0	0.0562100302928307	0.0531359159140259	0	0.0103284197447193	0.0327862667421241	0.0236129735165941	0.0567604201965436	0.122565629799857	0.0313665649372669	0.00470588235294123	0	0	0.0927536231884057	0	0.00403904409289801	0.0280467445742905	0	0.0697549846245412
FrC_OPC	Case	0.332166043045828	0	0.0329494638649805	0.0653774742738459	0	0	0.0374520530717475	0	0.0233748446854174	0	0.0512037978975924	0.0403781512605041	0	0	0.107134894091416	0	0	0	0	0
FrC_ExN_L6CT/b	Case	0	0	0	0	0	0	0.0604602905112243	0	0	0	0	0.0227731092436975	0	0	0	0	0	0	0	0
FrC_ExN_L2/3IT_2	Case	0	0	0.0201831994999279	0.0162381596752368	0	0.0908237320682255	0.143438344966359	0.401252933288636	0.0414619338077488	0.0750507099391481	0.0336588674126823	0.00539215686274508	0.0351642529141646	0	0	0	0.0997139010434197	0.206677796327212	0	0.159121118936613
FrC_ExN_L5/6NP	Case	0	0	0	0.0231771406992479	0	0	0	0	0	0	0.0125127161749745	0	0	0	0	0	0	0	0.356334428623585	0
FrC_Oligo	Case	0.0714125811506604	0.639646379821052	0	0.0386207005066558	0	0	0	0	0.0374661131819722	0.0344710337792682	0.0119972872160055	0	0	0	0	0	0.0347165456556234	0	0	0.0175478623152465
FrC_NeuCyto	Case	0	0	0	0	0	0.077925561956399	0.117304911023077	0.123407643312102	0.0210874844685417	0	0	0	0.052013422818792	0	0	0	0.0354017406356686	0.245826377295493	0	0
FrC_Astro	Case	0	0.00334381775429815	0.00263259123912107	0.00172294426786668	0.610305625597774	0.0226265107873037	0.0509903791737408	0.0625628561850486	0.100474415452389	0.0188125080608285	0.00297049847405906	0.0357422969187675	0.0528081949841046	0.00199828457762286	0	0	0.060934269365774	0	0	0
FrC_ExN_L5IT_3	Case	0	0	0	0	0	0.126411950751158	0.0364270892284475	0.0912252765672142	0	0	0	0	0.0417343694807488	0	0	0	0.00365437322690776	0.0253756260434057	0	0
FrC_ExN_L5IT_3	Case	0	0	0	0.014499480756522	0	0.0762029820399864	0.0336037225680689	0.0173692591350989	0	0	0	0	0.0146414694454257	0	0	0	0	0	0	0
FrC_ExN_L6CT/b	Case	0	0	0	0.00770997891556791	0	0.00691855868067326	0.0976545305917123	0.0410660408984244	0.0207556760420197	0.019387025290483	0	0	0	0	0	0	0.0117805452709525	0.0818030050083473	0	0.00972125781172506
FrC_Oligo	Case	0	0.336015512871408	0	0.0438524719136483	0	0	0	0	0	0	0	0	0	0	0	0	0.0315309900466414	0	0	0
FrC_InN_MGE_TAC1	Case	0	0	0.0360268307929028	0.0418935078830601	0	0.00705269400203323	0.0316732691944916	0	0.0696091720320795	0.0985238424650307	0.0246049508307901	0	0	0	0.037123745819398	0	0.0165408472375823	0	0	0.0646662037496281
FrC_InN_CGE_VIP	Case	0	0	0.0484805500793384	0.110952890455361	0	0.0206991980119734	0.0469219644092309	0.0114817298022125	0.0578546820286908	0.0512551442741737	0.0298948796202102	0.169621848739496	0	0	0	0	0.0418329566764437	0.0457429048414023	0	0.0382898521972027
FrC_ExN_L5IT_3	Case	0	0	0	0.0404537873304591	0	0.204090421326104	0.0575677545117274	0.15303385853168	0	0	0	0	0.0335747085835394	0	0	0	0.0185964321777179	0	0	0
FrC_ExN_L5IT_2	Case	0	0	0.0149540799153725	0	0	0.109284988139614	0.0309627114380935	0.0260643647334897	0.0119662826160624	0.0179390073749253	0.014635469650729	0	0	0	0	0	0.00542145501755065	0	0.0774005111354509	0.0212875706775122
FrC_ExN_L6CT/b	Case	0	0	0.0627494350146656	0.038164395632061	0	0.0450271094544222	0.251273344651953	0.068911330874958	0.116563594261832	0.13832381667038	0.0991047812817905	0.0250280112044818	0.0336630166019074	0	0	0	0.0811655527239505	0	0	0.302569189564527
FrC_ExN_L5IT_3	Case	0	0	0.0655022358994086	0.0957610850615225	0	0.250557720546707	0.294240080487958	0.190789473684211	0.158216141420987	0.213755583955727	0.165934214988132	0.0362885154061625	0.0786824443659484	0	0	0	0.175337789104198	0.12779632721202	0	0.442178355321893
FrC_InN_MGE_TAC1	Case	0	0	0.101745444054431	0.041728294049155	0	0.0256975036710719	0.0640633842671194	0.0351156553804894	0.046643793064498	0.181072588493241	0.068646998982706	0	0	0	0.0925678186547751	0.0106909165850894	0.0301245371928643	0.0346410684474123	0	0.0885527229441524
FrC_Oligo	Case	0	0.628988915015116	0	0.0205179847059194	0	0	0	0	0.0424008810572687	0.0207822814196438	0.0359240420481519	0	0	0	0	0	0.0509809107082753	0.118363939899833	0.0793476938055251	0
FrC_InN_MGE_TAC1	Case	0	0	0.0481319421070346	0.0198413947194511	0	0.0104625550660793	0.077488524177828	0	0.0854936179826048	0.122694603055494	0.102095625635809	0.0243977591036415	0	0	0	0	0.0308818579602828	0	0	0.170201368911814
FrC_ExN_L6CT/b	Case	0	0	0	0	0	0.00385462555066074	0.0693831352574986	0.0228796513576935	0	0	0	0	0.00964323560579305	0	0	0	0.0131268933019185	0.0455759599332221	0	0
FrC_Oligo	Case	0.0843966868144168	0.631325006870858	0	0.0612471284262203	0	0	0.0279569892473118	0.0465764331210191	0.0590336609059076	0.0432529400039865	0.0462461851475077	0.0311344537815126	0	0	0	0	0.0619680723181228	0	0	0.0731871838111299
FrC_ExN_L5IT_1	Case	0	0	0.0293912583545703	0.0579743210498159	0	0.141724556647464	0.166566056718858	0.133297016426416	0.0413348582401446	0.0578503675737786	0.0329603255340793	0	0.0101200989049806	0	0	0	0.0959633601000144	0.107929883138564	0	0.147792877690705
FrC_Micro	Case	0	0	0	0.108435346319665	0	0.0339715350728567	0.0991951204175313	0.0502220918538384	0.103460691291088	0.0597791039876185	0.00838250254323503	0	0	0.599658740441995	0	0	0.063025917199596	0	0	0
FrC_ExN_L6IT	Case	0	0	0.0616675482040679	0.0587138496396765	0	0.11100050830227	0.200855184556373	0.195524639624539	0.135808483000113	0.148043710208819	0.124028484231943	0.0246918767507003	0.0386259272341929	0	0	0	0.156488916670674	0.161602671118531	0	0.401388751115961
FrC_ExN_L6ITCar3	Case	0	0	0.00960475068519495	0.00169934229159452	0	0.0370778267254038	0.0616235930327611	0.116786791820315	0.0634318874957641	0.0433936381010447	0.0253645303492709	0.00302521008403356	0	0	0	0.00556442887320319	0.182778766168197	0.0180300500834725	0	0.0833349866084714
[truncated: 38,814 more rows]
