# Supplementary material for: Disturbances of paraventricular thalamic nucleus neurons in bipolar disorder revealed by single-nucleus analysis
Source: Nat Commun. 2026 Jan 7;17:1338. doi: 10.1038/s41467-025-68094-5 (PMC12873406; doi:10.1038/s41467-025-68094-5)
Supplement: Supplementary file 6 — Source Data [file 41467_2025_68094_MOESM6_ESM.zip › SourceData/Figure8g.txt]

CellType	Direction	Medication_Sample	BackGround	DEG	Medication_DEG	overlap	Pvalue
Tha_ExN_CALB	Down	Alcohol_BulkPFC	11452	63	86	0	1
Tha_ExN_CALB	Down	Alcohol_MSN	11452	63	15	0	1
Tha_ExN_CALB	Down	Alcohol_FrCExN	11452	63	0	0	1
Tha_ExN_CALB	Down	Lithium	11452	63	363	4	0.138861
Tha_ExN_CALB	Down	Antipsychotics_BulkCau	11452	63	72	2	0.059547
Tha_ExN_CALB	Down	Olanzapine_MSN	11452	63	29	0	1
Tha_ExN_CALB	Down	Haloperidol_MSN	11452	63	0	0	1
Tha_ExN_CALB	Down	SSRI_MousePVT	11452	63	126	2	0.152528
Tha_ExN_CALB	Down	Valproic_acid	11452	63	204	1	0.678729
Tha_ExN_CALB	Up	Alcohol_BulkPFC	11452	157	75	1	0.646086
Tha_ExN_CALB	Up	Alcohol_MSN	11452	157	5	0	1
Tha_ExN_CALB	Up	Alcohol_FrCExN	11452	157	1	0	1
Tha_ExN_CALB	Up	Lithium	11452	157	438	8	0.252951
Tha_ExN_CALB	Up	Antipsychotics_BulkCau	11452	157	18	0	1
Tha_ExN_CALB	Up	Olanzapine_MSN	11452	157	62	6	0.000197
Tha_ExN_CALB	Up	Haloperidol_MSN	11452	157	5	1	0.066704
Tha_ExN_CALB	Up	SSRI_MousePVT	11452	157	183	1	0.921653
Tha_ExN_CALB	Up	Valproic_acid	11452	157	530	7	0.594653
Tha_ExN_PVALB_1	Down	Alcohol_BulkPFC	11670	29	84	0	1
Tha_ExN_PVALB_1	Down	Alcohol_MSN	11670	29	15	0	1
Tha_ExN_PVALB_1	Down	Alcohol_FrCExN	11670	29	0	0	1
Tha_ExN_PVALB_1	Down	Lithium	11670	29	373	1	0.610618
Tha_ExN_PVALB_1	Down	Antipsychotics_BulkCau	11670	29	72	0	1
Tha_ExN_PVALB_1	Down	Olanzapine_MSN	11670	29	30	0	1
Tha_ExN_PVALB_1	Down	Haloperidol_MSN	11670	29	0	0	1
Tha_ExN_PVALB_1	Down	SSRI_MousePVT	11670	29	129	0	1
Tha_ExN_PVALB_1	Down	Valproic_acid	11670	29	212	0	1
Tha_ExN_PVALB_1	Up	Alcohol_BulkPFC	11670	59	79	0	1
Tha_ExN_PVALB_1	Up	Alcohol_MSN	11670	59	5	0	1
Tha_ExN_PVALB_1	Up	Alcohol_FrCExN	11670	59	1	0	1
Tha_ExN_PVALB_1	Up	Lithium	11670	59	448	1	0.901278
Tha_ExN_PVALB_1	Up	Antipsychotics_BulkCau	11670	59	17	0	1
Tha_ExN_PVALB_1	Up	Olanzapine_MSN	11670	59	65	3	0.004293
Tha_ExN_PVALB_1	Up	Haloperidol_MSN	11670	59	5	1	0.025028
Tha_ExN_PVALB_1	Up	SSRI_MousePVT	11670	59	193	0	1
Tha_ExN_PVALB_1	Up	Valproic_acid	11670	59	543	2	0.767492
FrC_ExN_L5IT_4	Down	Alcohol_BulkPFC	9657	59	61	1	0.312708
FrC_ExN_L5IT_4	Down	Alcohol_MSN	9657	59	15	0	1
FrC_ExN_L5IT_4	Down	Alcohol_FrCExN	9657	59	0	0	1
FrC_ExN_L5IT_4	Down	Lithium	9657	59	334	5	0.052596
FrC_ExN_L5IT_4	Down	Antipsychotics_BulkCau	9657	59	62	1	0.316934
FrC_ExN_L5IT_4	Down	Olanzapine_MSN	9657	59	26	0	1
FrC_ExN_L5IT_4	Down	Haloperidol_MSN	9657	59	0	0	1
FrC_ExN_L5IT_4	Down	SSRI_MousePVT	9657	59	117	1	0.513912
FrC_ExN_L5IT_4	Down	Valproic_acid	9657	59	171	1	0.652608
FrC_ExN_L5IT_4	Up	Alcohol_BulkPFC	9657	94	58	0	1
FrC_ExN_L5IT_4	Up	Alcohol_MSN	9657	94	5	0	1
FrC_ExN_L5IT_4	Up	Alcohol_FrCExN	9657	94	2	0	1
FrC_ExN_L5IT_4	Up	Lithium	9657	94	371	1	0.975293
FrC_ExN_L5IT_4	Up	Antipsychotics_BulkCau	9657	94	17	0	1
FrC_ExN_L5IT_4	Up	Olanzapine_MSN	9657	94	62	1	0.455773
FrC_ExN_L5IT_4	Up	Haloperidol_MSN	9657	94	2	0	1
FrC_ExN_L5IT_4	Up	SSRI_MousePVT	9657	94	144	1	0.758075
FrC_ExN_L5IT_4	Up	Valproic_acid	9657	94	455	6	0.282053
FrC_ExN_L6ITCar3	Down	Alcohol_BulkPFC	10779	56	73	1	0.31718
FrC_ExN_L6ITCar3	Down	Alcohol_MSN	10779	56	14	1	0.070369
FrC_ExN_L6ITCar3	Down	Alcohol_FrCExN	10779	56	0	0	1
FrC_ExN_L6ITCar3	Down	Lithium	10779	56	344	3	0.264818
FrC_ExN_L6ITCar3	Down	Antipsychotics_BulkCau	10779	56	67	2	0.047277
FrC_ExN_L6ITCar3	Down	Olanzapine_MSN	10779	56	34	0	1
FrC_ExN_L6ITCar3	Down	Haloperidol_MSN	10779	56	0	0	1
FrC_ExN_L6ITCar3	Down	SSRI_MousePVT	10779	56	125	1	0.4805
FrC_ExN_L6ITCar3	Down	Valproic_acid	10779	56	193	5	0.003186
FrC_ExN_L6ITCar3	Up	Alcohol_BulkPFC	10779	113	70	2	0.166827
FrC_ExN_L6ITCar3	Up	Alcohol_MSN	10779	113	5	1	0.051339
FrC_ExN_L6ITCar3	Up	Alcohol_FrCExN	10779	113	1	0	1
FrC_ExN_L6ITCar3	Up	Lithium	10779	113	419	4	0.645345
FrC_ExN_L6ITCar3	Up	Antipsychotics_BulkCau	10779	113	18	0	1
FrC_ExN_L6ITCar3	Up	Olanzapine_MSN	10779	113	70	2	0.166827
FrC_ExN_L6ITCar3	Up	Haloperidol_MSN	10779	113	4	0	1
FrC_ExN_L6ITCar3	Up	SSRI_MousePVT	10779	113	187	0	1
FrC_ExN_L6ITCar3	Up	Valproic_acid	10779	113	484	8	0.13529
