# Supplementary material for: Disturbances of paraventricular thalamic nucleus neurons in bipolar disorder revealed by single-nucleus analysis
Source: Nat Commun. 2026 Jan 7;17:1338. doi: 10.1038/s41467-025-68094-5 (PMC12873406; doi:10.1038/s41467-025-68094-5)
Supplement: Supplementary file 6 — Source Data [file 41467_2025_68094_MOESM6_ESM.zip › SourceData/Figure9b_cortex.txt]

Object.ID	Centroid.X.um	Centroid.Y.um	Subcellular..Channel.2..Num.spots.estimated	Subcellular..Channel.3..Num.spots.estimated	ch2_ch3_flag
ae0e5205-372b-4526-a44d-843098fbaf83	561.7	2.87	0	1	Ch_2_Nega_Ch_3_Nega
4ce19407-ce14-4e48-ba34-3338fb550a1f	687.12	2.275	0	1	Ch_2_Nega_Ch_3_Nega
dec58dc2-96d8-4e70-97db-f1b9ab477a8a	847.44	2.666	0	0	Ch_2_Nega_Ch_3_Nega
381b85d5-2800-4f9a-a0f6-63d1467add89	48.54	4.106	0	0	Ch_2_Nega_Ch_3_Nega
0a1b0b34-01b7-4424-84ce-28ddaa323e1c	332.61	7.207	0	0	Ch_2_Nega_Ch_3_Nega
cd16142c-926e-4866-ae80-cb6b303c12bc	53.39	9.295	0	0	Ch_2_Nega_Ch_3_Nega
f25b488d-9d82-4c91-b06f-1516bc743222	687.16	8.98	0	1	Ch_2_Nega_Ch_3_Nega
78b9cd99-daca-4c69-9f52-4454a0646c64	569.46	11.08	0	2	Ch_2_Nega_Ch_3_Nega
63b60e38-e7c8-46b9-aa06-7ba66c748eab	30.17	12.72	1	1	Ch_2_Nega_Ch_3_Nega
cebc731c-78b7-43ad-9b01-bb6998c5f179	62.32	14.44	0	0	Ch_2_Nega_Ch_3_Nega
d6e96007-d8ad-42ea-a080-c2d2acb72db0	79.14	14.63	0	1	Ch_2_Nega_Ch_3_Nega
03cee7f8-0512-4d24-b054-13f57ca8478f	467.8	18.76	1	1	Ch_2_Nega_Ch_3_Nega
ef3e0d1b-fcd3-403f-90e5-f9617016447f	139.08	19.29	0	0	Ch_2_Nega_Ch_3_Nega
20fb6af0-a831-4902-97d6-6ff3b4ea07ba	474.99	22.98	1	2	Ch_2_Nega_Ch_3_Nega
7452104a-461f-47dd-b37b-78cc1e93373f	791.68	21.21	0	1	Ch_2_Nega_Ch_3_Nega
7883515b-9259-4c1f-a3e7-ae22706a8b5a	798.53	24.49	0	0	Ch_2_Nega_Ch_3_Nega
9c97ea54-dbd4-4591-a329-1d7795f31696	769.2	24.75	0	0	Ch_2_Nega_Ch_3_Nega
f3d8d267-3eae-4090-806a-84a5539660af	783.43	25.51	0	0	Ch_2_Nega_Ch_3_Nega
90b8c69e-3415-4594-b9df-81402d3a251e	776.87	29.76	0	0	Ch_2_Nega_Ch_3_Nega
7c2eaf6b-6d2b-4292-ae15-4fe6cf2a7a8a	688.6	29.67	0	0	Ch_2_Nega_Ch_3_Nega
1b05db91-efdf-44a1-869e-7a0cc810521a	789.85	31.72	0	0	Ch_2_Nega_Ch_3_Nega
fdd5bd9e-bec8-412a-b7e2-e9473e45a0fa	189.71	29.84	0	2	Ch_2_Nega_Ch_3_Nega
1a5bed61-c70e-499a-bd18-46fbbccdf2b2	478.33	32.04	0	0	Ch_2_Nega_Ch_3_Nega
1954eb7c-85b8-49db-b6cb-a2a7eded1023	800.53	35.02	0	0	Ch_2_Nega_Ch_3_Nega
d2c1699f-fec7-4677-b8e3-5e7ba98f2add	182.92	34.99	0	2	Ch_2_Nega_Ch_3_Nega
10e31a83-0591-4af1-bad4-ff5173db214a	755.26	35.65	0	0	Ch_2_Nega_Ch_3_Nega
4a7b5f13-70d8-4f82-b67a-bfe7521dd9d1	767.52	38.6	1	1	Ch_2_Nega_Ch_3_Nega
1778287c-da3d-4349-ae14-aa732379c217	747.5	37.2	0	0	Ch_2_Nega_Ch_3_Nega
760a0307-de87-4980-9d82-9932a56a6842	806.68	41.33	0	0	Ch_2_Nega_Ch_3_Nega
6f1af81c-ccd0-4b11-9392-b822a6abbe2a	877.96	41.99	0	1	Ch_2_Nega_Ch_3_Nega
ef09aa9e-4938-4eb8-986c-5a74a358ff76	746.67	45.86	1	0	Ch_2_Nega_Ch_3_Nega
c58ce280-c3a5-4f0e-b350-1d9c8102d8d8	64.62	48.9	0	0	Ch_2_Nega_Ch_3_Nega
fcb4b642-8f8a-4cfe-84f2-bdf606e6afee	783.01	46.87	1	0	Ch_2_Nega_Ch_3_Nega
8c56405b-d080-42fb-9fc7-5bf5305ce3c5	802.16	48.56	0	1	Ch_2_Nega_Ch_3_Nega
876b8959-de77-41db-91a6-c4daa2d1aa8b	792.46	55.36	0	0	Ch_2_Nega_Ch_3_Nega
4014b1ed-c0f4-4026-8345-81636dfab022	774.97	49.94	0	0	Ch_2_Nega_Ch_3_Nega
0f854c03-5020-4362-9a91-8e5ebb1f0fa3	738.94	55.88	1	1	Ch_2_Nega_Ch_3_Nega
d5685fc9-6cc5-434d-927d-be86c7f751e0	764.76	52.03	0	0	Ch_2_Nega_Ch_3_Nega
ca842ad4-fd13-4cdc-a5c3-2a49fbdfe10f	754.62	54.66	0	0	Ch_2_Nega_Ch_3_Nega
65d5cccd-8af7-40c9-b5d1-9fb7c13b8337	780.05	57.78	0	0	Ch_2_Nega_Ch_3_Nega
79107645-8b5d-4377-ac2e-fc922cc45fe3	244.53	56.65	0	0	Ch_2_Nega_Ch_3_Nega
66b98fb1-30d4-4b4f-9223-ab844c293582	78.19	58.08	0	0	Ch_2_Nega_Ch_3_Nega
fc144387-f041-4f6c-be7d-a75f79e432e0	728.75	59.73	0	1	Ch_2_Nega_Ch_3_Nega
edb6a813-c190-4ce4-9f7e-ad31248ad257	772.11	64.29	0	0	Ch_2_Nega_Ch_3_Nega
26a3f198-64ab-430a-9ddb-29dd855e4da8	717.91	66.08	0	0	Ch_2_Nega_Ch_3_Nega
23a42fb8-1c1e-46f2-8bb3-d5edc109fb82	734.49	65.82	0	0	Ch_2_Nega_Ch_3_Nega
1992f1a8-b5ac-437f-a6ea-cd24a0672741	763.66	67.96	0	1	Ch_2_Nega_Ch_3_Nega
b0b2ec1e-440f-4dba-8e0c-ebb4f5f580c0	598.14	70.27	1	2	Ch_2_Nega_Ch_3_Nega
b237d400-2ebe-482e-a18e-5fe95a4b03a3	727.99	70.61	0	0	Ch_2_Nega_Ch_3_Nega
aa2d1ef2-e2fd-4777-9eca-1f9b61964b44	739.32	72.55	0	0	Ch_2_Nega_Ch_3_Nega
94f95577-c242-44c0-bbdc-aca26d0c9db2	722.26	74.42	0	0	Ch_2_Nega_Ch_3_Nega
dd51bdf7-32bb-42c8-9263-d793391eae76	713.92	77.64	0	0	Ch_2_Nega_Ch_3_Nega
0435add4-9c18-42f6-8f15-cd6a16cf5d1f	732.82	78.72	0	0	Ch_2_Nega_Ch_3_Nega
59842f79-4d72-4a6b-9f2f-5719e1a75a50	302.81	79.49	0	2	Ch_2_Nega_Ch_3_Nega
cff348df-3745-4957-9dd0-2e47ba88ff2a	453.04	80.01	0	1	Ch_2_Nega_Ch_3_Nega
2eb0c159-7f0d-438f-aa13-52f530846452	582.51	83.25	1	0	Ch_2_Nega_Ch_3_Nega
4964b965-3165-4c13-b418-bd6d917d4531	724.26	83.52	0	0	Ch_2_Nega_Ch_3_Nega
af6257a5-208c-4439-bcf8-c95e240d2b2c	383.54	87.99	1	0	Ch_2_Nega_Ch_3_Nega
34ca4109-c54f-4fe6-bb90-0843cdc8ebb2	305.8	89.19	0	0	Ch_2_Nega_Ch_3_Nega
e275deee-269e-4674-97e5-240572e04cfd	69.5	93.22	0	0	Ch_2_Nega_Ch_3_Nega
1fa2ead1-03e2-43e5-a821-f34989c85850	6.153	98.67	0	1	Ch_2_Nega_Ch_3_Nega
fff3440f-9170-4b88-bf0c-695534a04654	546.34	97.08	0	0	Ch_2_Nega_Ch_3_Nega
0b44a49d-b5e2-4983-bb0e-ce7f9894f67f	394.56	100.86	0	1	Ch_2_Nega_Ch_3_Nega
1e600490-9ed3-4631-bf61-53f097e8f4d0	188.41	107.22	0	0	Ch_2_Nega_Ch_3_Nega
8978983b-691a-4574-b6de-e937b97c18ec	780.65	106.31	0	0	Ch_2_Nega_Ch_3_Nega
fa20ea41-463f-4c62-b136-246f17178bbc	422.8	105.29	0	1	Ch_2_Nega_Ch_3_Nega
f802c5e1-a08b-4569-a6be-a43841a884eb	704.24	107.95	0	0	Ch_2_Nega_Ch_3_Nega
4c2fd4f4-1c3f-4efb-8c08-948fe367669f	389.43	107.95	0	0	Ch_2_Nega_Ch_3_Nega
cf739e86-a485-4b26-8472-88c477f815dc	594.61	107.57	2	0	Ch_2_Nega_Ch_3_Nega
d920c546-151d-450d-899b-2a963be17e7d	430.52	112.32	0	2	Ch_2_Nega_Ch_3_Nega
21cfd55c-1456-41d4-bc80-9ff2afd67894	721.43	109.98	0	1	Ch_2_Nega_Ch_3_Nega
390f98d8-080f-4776-87b9-43608654e705	394.81	115.14	1	1	Ch_2_Nega_Ch_3_Nega
de842c30-444d-40f3-915c-eb4657d08220	872.29	117.74	0	2	Ch_2_Nega_Ch_3_Nega
79025417-59c1-4178-844c-bcb674d6bf7a	595.9	115.53	0	2	Ch_2_Nega_Ch_3_Nega
f7057c01-236e-454d-9f36-2e98b1310d76	577.41	119.34	2	2	Ch_2_Nega_Ch_3_Nega
bf5805cf-1fe7-46f4-8a55-7763818fc4d9	486.91	117.8	0	0	Ch_2_Nega_Ch_3_Nega
33e747f8-801e-49a9-820b-750bc6ca97e3	270.25	119.71	0	0	Ch_2_Nega_Ch_3_Nega
dfcab38a-7851-4342-b26c-01f6671c5836	882.87	131.02	0	2	Ch_2_Nega_Ch_3_Nega
8c7f4674-993a-439b-838e-99efd6faa605	473.88	125.15	0	0	Ch_2_Nega_Ch_3_Nega
918ac478-9999-482b-80d1-8298eecd636d	492.78	125.34	0	0	Ch_2_Nega_Ch_3_Nega
75f418b3-fa31-45da-96f5-5207f83e7ca1	596.51	130.66	2	2	Ch_2_Nega_Ch_3_Nega
20fb5463-ec09-4765-9cf0-f85973633783	258.49	133.61	2	1	Ch_2_Nega_Ch_3_Nega
92c8f815-25e7-47ee-a170-ed1961a96b23	426.1	135.84	1	0	Ch_2_Nega_Ch_3_Nega
34c79afa-b1dc-41a5-a491-f4cea96fbc04	807.01	138.36	0	0	Ch_2_Nega_Ch_3_Nega
72a6a37a-b67d-4696-8929-8b230f861fd1	492.52	138.99	0	0	Ch_2_Nega_Ch_3_Nega
92fbb622-3afc-4b47-8a9c-2a071667e6da	359.92	140.42	0	0	Ch_2_Nega_Ch_3_Nega
2c97b130-36ab-45a4-92e6-7b639199ddb0	733.68	143.24	2	1	Ch_2_Nega_Ch_3_Nega
970decd3-ea28-4f76-8b3d-fa713b9aaa7a	448.96	141.76	0	0	Ch_2_Nega_Ch_3_Nega
f402c808-4f8b-4523-abc4-bc55346de6ad	189.53	142.38	0	0	Ch_2_Nega_Ch_3_Nega
c5879a80-312c-4bdd-88af-d112d14e3bad	417.27	145.15	1	1	Ch_2_Nega_Ch_3_Nega
94a0db6b-fce9-4c08-bb89-0ae78a12f5f5	184.75	148.98	0	1	Ch_2_Nega_Ch_3_Nega
e8a4a03a-da4f-4b6f-bcdd-0790259b77ff	570.04	146.86	1	1	Ch_2_Nega_Ch_3_Nega
06b9efd1-320b-4cd5-8d12-7b16abab18db	660.65	149.31	1	2	Ch_2_Nega_Ch_3_Nega
25ee737f-b991-4876-9f8f-ca5e642b5568	384.92	149.56	1	1	Ch_2_Nega_Ch_3_Nega
2c393380-d8f7-4362-acb5-c4e769170293	424.27	149.92	0	1	Ch_2_Nega_Ch_3_Nega
03b77efc-1566-42c7-8b33-e608cf72b486	530.42	152.01	0	0	Ch_2_Nega_Ch_3_Nega
4d7bcc1a-d788-4449-8fb8-7f7b17cacc1f	364.37	156.59	0	0	Ch_2_Nega_Ch_3_Nega
c4c55969-82b6-4cac-bb49-c8e9ec014a36	120	155.71	0	0	Ch_2_Nega_Ch_3_Nega
0556954f-1125-42b5-a76e-c995db6ea8d3	691.26	157.72	0	0	Ch_2_Nega_Ch_3_Nega
8ebd19f6-62bf-422a-a34a-1622600c2f85	391.32	157.61	0	2	Ch_2_Nega_Ch_3_Nega
a9eafcaa-5bf1-4d62-bd16-ac6d0b28b8ba	869.78	159.29	0	1	Ch_2_Nega_Ch_3_Nega
08408003-3a74-48c1-9408-cc8bfc76f7b7	113.51	159.41	0	0	Ch_2_Nega_Ch_3_Nega
4dec6d07-9536-4e6c-85d9-8f83c2124988	29.26	161.26	0	2	Ch_2_Nega_Ch_3_Nega
74d18958-d85e-49c6-be7d-a53cbab8a8bf	435.95	163.96	0	0	Ch_2_Nega_Ch_3_Nega
c3712d3e-de96-46c0-85b2-7e794e7d2e58	389.39	166.17	0	1	Ch_2_Nega_Ch_3_Nega
009f921d-30dd-4f78-9a3e-3f23fb1fb6fa	129.58	168.08	0	2	Ch_2_Nega_Ch_3_Nega
93c9b300-5f1d-4348-9682-7d7957dbb030	442.63	169.48	0	0	Ch_2_Nega_Ch_3_Nega
dac19d8e-24b0-4ccf-b6a6-4bfab22dc0e8	99.88	172.3	0	1	Ch_2_Nega_Ch_3_Nega
130f4412-871f-40a7-afe9-f28f13754953	416.51	174.52	1	0	Ch_2_Nega_Ch_3_Nega
c5426c97-e8f7-4c4e-9c01-ecb94d6e9228	122.28	172.61	0	0	Ch_2_Nega_Ch_3_Nega
11432704-86ce-4911-9be4-048d8343988e	288.51	172.07	0	0	Ch_2_Nega_Ch_3_Nega
ab9f0839-7afd-4a53-9421-6aa3fa704e46	566.21	174.23	0	2	Ch_2_Nega_Ch_3_Nega
0f911ddb-cc6e-4571-b6d4-2549af881a09	279.93	176.96	0	1	Ch_2_Nega_Ch_3_Nega
0a9a0515-1387-4184-a739-400dcf120040	145.8	176.01	0	2	Ch_2_Nega_Ch_3_Nega
6f59939c-b4ee-40a1-ad15-a967fe8ffdbc	115.57	178.69	0	0	Ch_2_Nega_Ch_3_Nega
4e0b5797-68fc-4dc9-8d6e-fb77e1383821	885.93	183.08	1	0	Ch_2_Nega_Ch_3_Nega
db7f0fc4-4b90-4e2a-90ec-3d0ff9fd07cf	430.39	180.88	0	1	Ch_2_Nega_Ch_3_Nega
2c47d9b0-ca5a-4b20-9a29-d991408c993c	220.39	182.31	0	2	Ch_2_Nega_Ch_3_Nega
627dc1ef-69f5-4f6a-a343-42123a4a0bbd	831.71	188.66	0	2	Ch_2_Nega_Ch_3_Nega
0c5160a0-f8af-4aee-b549-339437baa419	64.53	191.33	0	1	Ch_2_Nega_Ch_3_Nega
25f862db-de4d-44dc-98c8-eb4b14f18b4c	361.51	189.67	0	0	Ch_2_Nega_Ch_3_Nega
e4db53c4-246d-42a5-8c41-18cb2176fc52	215.4	192.02	0	1	Ch_2_Nega_Ch_3_Nega
e8b50aea-f217-4315-8f0e-30e7cec2b0d3	398.38	202.31	1	0	Ch_2_Nega_Ch_3_Nega
6b9ea7a9-e47f-4a6b-91fb-92e74b5a9335	453.94	200.32	0	0	Ch_2_Nega_Ch_3_Nega
baee0527-8b71-473a-9c7c-369d48677c52	313.03	205.66	0	2	Ch_2_Nega_Ch_3_Nega
20c351eb-ad03-445c-93e5-56aa3538a19f	245.78	206.45	0	2	Ch_2_Nega_Ch_3_Nega
2ad883a1-d4ec-4061-a1b0-e9fcbe9466b3	252.68	208.03	0	0	Ch_2_Nega_Ch_3_Nega
1f53438e-f11d-44d3-9610-107770f598a9	6.194	216.23	0	0	Ch_2_Nega_Ch_3_Nega
e5238848-0781-4c0a-85bd-7e406b3e8e6f	396.4	216	2	1	Ch_2_Nega_Ch_3_Nega
01a3db19-6871-4f5e-8c8b-f52052c78785	217.04	216.38	0	0	Ch_2_Nega_Ch_3_Nega
ab2b6aa8-acc4-44df-bde6-996f92144ee7	82.78	220.19	2	2	Ch_2_Nega_Ch_3_Nega
52b11e27-e0cf-4235-8a19-96f3f7150d1c	857.23	223	0	1	Ch_2_Nega_Ch_3_Nega
ff179eb7-a95c-448d-8cbe-fbc513dfe5e7	401.54	227.55	0	0	Ch_2_Nega_Ch_3_Nega
5987742b-4ea0-42c3-bec7-cc49e5a54c12	802.45	225.41	0	2	Ch_2_Nega_Ch_3_Nega
90b591f6-9a93-44f2-8d1c-8eb73eeed320	354.47	233.35	0	1	Ch_2_Nega_Ch_3_Nega
e933b43d-76e0-423a-820c-5354487c8908	162.6	233.34	0	2	Ch_2_Nega_Ch_3_Nega
c1b8ee00-d851-489e-9638-8f33af2b2d65	62.61	235.07	0	1	Ch_2_Nega_Ch_3_Nega
bfcba3d5-1b58-4b43-a2f0-a56a5de41f82	627.08	234.7	0	1	Ch_2_Nega_Ch_3_Nega
484b1bca-9aa3-4f77-9295-f53a8f8e1c80	592.74	236.47	0	0	Ch_2_Nega_Ch_3_Nega
ff52e7fe-b525-4165-827f-c8dd3cc44cc7	71.01	237.54	0	1	Ch_2_Nega_Ch_3_Nega
e1ca8e12-3822-4ebe-bd1a-92bce48ebcb4	387.38	236.97	1	1	Ch_2_Nega_Ch_3_Nega
fd5557f8-c952-4c5e-9fa3-09a5cdcb0298	732.42	239.5	0	0	Ch_2_Nega_Ch_3_Nega
982912f3-055a-40cf-b197-d6ebcd18db48	489.56	239.86	0	2	Ch_2_Nega_Ch_3_Nega
ac77c829-6a43-4dbd-9f40-887326a4ad6f	887.67	243.87	0	0	Ch_2_Nega_Ch_3_Nega
1f65ef49-e790-438b-8c51-bd80f2fe0537	588.49	243.87	0	1	Ch_2_Nega_Ch_3_Nega
9c7c601f-5e18-4f27-a413-c860e075f26a	393.96	251.57	0	1	Ch_2_Nega_Ch_3_Nega
96201c21-9a12-4392-baf0-31941ca4cbeb	583.57	249.08	0	2	Ch_2_Nega_Ch_3_Nega
cd94e13e-416b-43da-b0e8-4920664c263b	4.092	253.21	0	0	Ch_2_Nega_Ch_3_Nega
8cf5f0e7-68f7-41d4-bcab-db2cfd82be83	619.85	251.4	0	1	Ch_2_Nega_Ch_3_Nega
383ca80f-e6e8-488a-ace8-7fc20e4b9520	789.38	252.88	0	0	Ch_2_Nega_Ch_3_Nega
36e79ac5-652b-4ec3-a2b1-50a827eb167d	345.05	256.97	0	2	Ch_2_Nega_Ch_3_Nega
c9737e1a-09b6-4dd1-b377-40a1d150f32f	83.38	257.71	0	2	Ch_2_Nega_Ch_3_Nega
ee18abd7-7072-4499-b03d-54b97fc51946	640.43	264.31	0	0	Ch_2_Nega_Ch_3_Nega
c89c8220-a690-49f3-8cbf-cc4b478f557c	667.58	264.9	0	2	Ch_2_Nega_Ch_3_Nega
896f3752-77c3-437b-999f-041cddc6da22	586.03	266.74	0	1	Ch_2_Nega_Ch_3_Nega
01f8a14b-3230-40f2-a797-6f495397da7d	659.17	267.4	0	0	Ch_2_Nega_Ch_3_Nega
45e873ec-8f00-4a81-ae62-267ab51df724	68.43	269.44	0	1	Ch_2_Nega_Ch_3_Nega
93418f14-1f79-4459-a714-9ac350d4024c	849.95	274.74	0	1	Ch_2_Nega_Ch_3_Nega
04434061-b16a-454a-8999-826b433ae67f	370.69	278.21	1	1	Ch_2_Nega_Ch_3_Nega
4298f4e8-4441-43a3-9639-d29dfffbcbb1	179.39	280.46	0	1	Ch_2_Nega_Ch_3_Nega
12f9d394-c941-443b-874d-1ebfe58ca4f8	170.54	284.47	0	1	Ch_2_Nega_Ch_3_Nega
d287b65f-8641-49d9-b9aa-bf9ecdd88c5d	634.76	283.91	0	0	Ch_2_Nega_Ch_3_Nega
b80e472a-c4e8-4dd1-9fa9-de951d5612c8	214.49	287.03	0	2	Ch_2_Nega_Ch_3_Nega
3fcecfb8-763d-424a-bd9a-1c72ae445b3f	392.44	288.38	0	0	Ch_2_Nega_Ch_3_Nega
44937a85-e894-45b2-93a3-76d05dccc982	649.35	289.04	1	0	Ch_2_Nega_Ch_3_Nega
e60ac148-ffda-4cde-b876-e4a542c39cf0	113.91	290.75	0	0	Ch_2_Nega_Ch_3_Nega
1400a37d-3a83-4f19-b8ac-5c9909c1a182	443.22	291.33	0	2	Ch_2_Nega_Ch_3_Nega
9beb71d1-adeb-4dd4-a0d7-73db87cb58f6	147.68	294.74	1	2	Ch_2_Nega_Ch_3_Nega
def70e04-4fed-4b6e-bec8-d09d42e239bb	554.4	298.54	1	1	Ch_2_Nega_Ch_3_Nega
0542c5c5-7dbd-4dc3-91e3-d6c8ad962e88	310.34	295.29	0	2	Ch_2_Nega_Ch_3_Nega
dc78163d-5563-412f-a3b6-851dcf35c27c	232.16	297.51	0	1	Ch_2_Nega_Ch_3_Nega
4a9b3f81-2a1c-494d-a3f0-393db42f401a	106.71	298.96	0	1	Ch_2_Nega_Ch_3_Nega
7a54f391-d080-4e45-b797-cbf6f8df56d7	200.13	301.98	2	2	Ch_2_Nega_Ch_3_Nega
57754640-406c-4b42-9c3e-0e5fbd959d2e	799.21	299.68	0	0	Ch_2_Nega_Ch_3_Nega
4e9f3d97-b7b5-482b-bedb-4fc163c29579	830.76	303.48	0	1	Ch_2_Nega_Ch_3_Nega
270076c8-9bfb-481a-aaec-41ec11625975	803.27	304.97	0	0	Ch_2_Nega_Ch_3_Nega
81b3f1ab-1039-4ec5-987d-e07c8de21726	271	310.08	0	0	Ch_2_Nega_Ch_3_Nega
100ae8be-2086-4e1d-aa34-916bfc7fcd20	292.58	309.22	0	0	Ch_2_Nega_Ch_3_Nega
78a21d54-1f75-4f76-aaba-0b76d6ef73f4	8.285	311.18	0	0	Ch_2_Nega_Ch_3_Nega
d0258c86-6b2a-4fcd-b5c8-c0607113d200	779.33	311.62	0	0	Ch_2_Nega_Ch_3_Nega
3415db37-f646-4071-85b7-ef85952c47f9	771.91	317.86	0	0	Ch_2_Nega_Ch_3_Nega
ef929bfe-f0cf-442b-9bcf-18c49ef40aff	858.33	315.98	0	2	Ch_2_Nega_Ch_3_Nega
1285bdb4-0237-4987-819b-07a5203698ef	264.2	319.68	0	2	Ch_2_Nega_Ch_3_Nega
1dd6e5f3-2fb4-4b1d-9294-8628cf2e2cde	63.65	322.54	0	2	Ch_2_Nega_Ch_3_Nega
c7458f7b-9a21-47fb-9774-96a7830efc38	245.2	324.48	0	1	Ch_2_Nega_Ch_3_Nega
c7a735b2-936d-49bb-9545-ceeed98e1b24	282.05	326.38	0	0	Ch_2_Nega_Ch_3_Nega
a685acf2-cd52-4dcb-97ff-99c966d7351f	492.41	329.72	0	0	Ch_2_Nega_Ch_3_Nega
4d57db66-cfff-478e-a547-31655b5a095d	545.37	330.84	0	1	Ch_2_Nega_Ch_3_Nega
2bc5277f-3403-453e-9214-a87ed5f59ca3	506.38	333.85	0	0	Ch_2_Nega_Ch_3_Nega
69e00a5f-ec4f-471a-af0a-093474d84674	95.72	346.47	1	0	Ch_2_Nega_Ch_3_Nega
5138134b-e262-42b9-95af-32a1228aed3f	755.48	352.18	0	0	Ch_2_Nega_Ch_3_Nega
33a0f1a7-a5c9-434c-a495-a98da7b6cdb7	101.96	353.59	0	0	Ch_2_Nega_Ch_3_Nega
1f4e29b7-f6e0-4f12-a832-d6b7504b4a5d	657.78	351.54	0	1	Ch_2_Nega_Ch_3_Nega
55e65287-be2d-468d-afd3-cf4e069c5a58	194.74	352.56	0	2	Ch_2_Nega_Ch_3_Nega
659193b5-70a9-480f-8200-8d0ed692afec	4.312	369.23	0	1	Ch_2_Nega_Ch_3_Nega
ba11a0b1-f1a7-4af0-be31-051137157e7b	851.47	369.78	0	0	Ch_2_Nega_Ch_3_Nega
9ed03427-9078-4813-ba5c-8328917453e4	101.8	373.15	0	0	Ch_2_Nega_Ch_3_Nega
58d4bb07-325e-4bb4-bf27-f6268f774704	443.7	374.68	1	0	Ch_2_Nega_Ch_3_Nega
255f3028-a533-4611-9a66-1d01632a8197	117.15	379.91	0	1	Ch_2_Nega_Ch_3_Nega
8abe95bc-05f2-4436-a5a9-7c371518c4af	97.27	381.01	0	0	Ch_2_Nega_Ch_3_Nega
4e8acd36-0080-4673-b60e-e19fdb216d99	107.29	381.92	0	0	Ch_2_Nega_Ch_3_Nega
cecfca12-24a8-4047-baed-cbc73a07996d	537.77	384.2	0	0	Ch_2_Nega_Ch_3_Nega
ef89ae26-9c32-4d20-a426-14a151f852ab	683.77	385.89	0	1	Ch_2_Nega_Ch_3_Nega
6cb8bbcc-e433-4ff6-9d8b-55f7a77bf70e	44.33	388.13	0	1	Ch_2_Nega_Ch_3_Nega
10ec31f6-e2fa-4cb7-8ffb-eb9ac391cb69	560.64	387.5	0	1	Ch_2_Nega_Ch_3_Nega
4ffa19d3-b727-4f0d-9bac-ce61f0aba6d4	98.52	389.18	0	0	Ch_2_Nega_Ch_3_Nega
b44585ea-5b32-4b4e-90ea-8feddf1c176a	673.3	391.01	0	1	Ch_2_Nega_Ch_3_Nega
adf571b6-d65c-4e79-8764-8eb85c1caba8	593.58	393.38	1	1	Ch_2_Nega_Ch_3_Nega
67acb365-7e40-4fc8-9917-e870c53d79a1	535.48	394.36	0	1	Ch_2_Nega_Ch_3_Nega
9ec8c037-8589-4431-b115-a6fbd7f9a801	38.27	397.06	0	0	Ch_2_Nega_Ch_3_Nega
4b1b7080-3de8-4be5-9090-350552c51ddf	13.51	401.49	0	2	Ch_2_Nega_Ch_3_Nega
f0c1eab8-1a2d-4858-b705-0bb771f1c9cc	272.65	401.13	0	1	Ch_2_Nega_Ch_3_Nega
af8ce4f5-b446-406e-9aff-327d808afab5	227.74	400.97	0	2	Ch_2_Nega_Ch_3_Nega
2df7ffea-e2a4-4636-bb85-84e904fc79a4	240.57	400.96	0	0	Ch_2_Nega_Ch_3_Nega
0cbeb6ea-4c3d-4b1b-b175-7339c9ffa325	837.89	404.6	0	1	Ch_2_Nega_Ch_3_Nega
a96d3a2b-e1a5-4231-8805-394804324724	726.75	408.39	1	0	Ch_2_Nega_Ch_3_Nega
633b4b90-e165-4195-8f0e-3bd85a867614	24.24	408.42	1	0	Ch_2_Nega_Ch_3_Nega
5d93ae6c-7d4d-46f7-833c-fa9ec7bb1030	45.72	408.61	0	0	Ch_2_Nega_Ch_3_Nega
d8926119-e2a8-4e64-88c9-d6dfa1809838	234.91	409.2	0	0	Ch_2_Nega_Ch_3_Nega
d5a16aa4-44d8-463b-bf5e-ae5b5d155a9a	790.35	409.57	0	0	Ch_2_Nega_Ch_3_Nega
f127fbeb-6ab0-4eec-95ba-4281a7fc8f9e	103.26	411.95	0	0	Ch_2_Nega_Ch_3_Nega
0d894e11-c345-44e3-b409-665510ac4135	224.71	411.69	0	1	Ch_2_Nega_Ch_3_Nega
7b1f7735-d19e-497e-a072-4b58aed1b8bc	143.37	412.92	0	0	Ch_2_Nega_Ch_3_Nega
28940e8b-8b94-42ca-b1f0-54f8f5c0ab3b	14.45	415.48	0	0	Ch_2_Nega_Ch_3_Nega
e07aae7f-009d-4a34-8a29-e64d8bd0c0bd	511.54	418.21	0	1	Ch_2_Nega_Ch_3_Nega
74e86e11-139b-421f-9b08-c0324aed1bc7	390.44	417.22	0	1	Ch_2_Nega_Ch_3_Nega
f80bf7b3-0431-46d1-bfbb-ae6585028754	424.44	422.59	0	2	Ch_2_Nega_Ch_3_Nega
7a8b10dd-a30f-4c6f-b60a-ff04507c1e4b	828.78	422.12	0	1	Ch_2_Nega_Ch_3_Nega
5be6368a-70da-4475-822a-fade1661dba2	135.7	423.84	0	0	Ch_2_Nega_Ch_3_Nega
bccc6176-8ff6-4332-a2fe-55e8e88cd060	512.33	428.82	0	0	Ch_2_Nega_Ch_3_Nega
2c808e07-907b-4edd-b990-0b678dbc6ade	314.25	431.04	0	0	Ch_2_Nega_Ch_3_Nega
8239a1b4-888d-4bd2-b65e-3369284dc297	73.85	436.06	1	1	Ch_2_Nega_Ch_3_Nega
9eaa57f0-547e-4afa-932f-506d6f66bc1a	222.01	434.84	0	1	Ch_2_Nega_Ch_3_Nega
6cf90ac7-1112-4c28-8964-eb7fd4ec10f8	334.85	438.81	0	0	Ch_2_Nega_Ch_3_Nega
df3ad704-80f7-4fa2-9254-410aba1f9f64	885.19	437.21	0	0	Ch_2_Nega_Ch_3_Nega
73ee7938-9ef0-4d3b-9a2f-ba0b1ebedecd	345.02	444.42	0	1	Ch_2_Nega_Ch_3_Nega
d5fa9ac2-05c6-4dad-82e0-8abab4987da0	248.57	442.89	0	2	Ch_2_Nega_Ch_3_Nega
4051a3d3-1668-484b-99ed-0923b9faf074	402.75	446.6	0	0	Ch_2_Nega_Ch_3_Nega
28f5b02e-9799-4db9-9989-264552016d10	166.68	450.56	1	2	Ch_2_Nega_Ch_3_Nega
8ab0c1a0-39de-4d2c-86c9-0a62bc1e3615	782.47	449.36	1	0	Ch_2_Nega_Ch_3_Nega
23bdbf10-11ca-4ad9-b233-d615d74bae72	99.87	450.47	0	2	Ch_2_Nega_Ch_3_Nega
1acb01e7-f7af-4f5a-ba8b-caf206c4e697	514.13	458.38	0	1	Ch_2_Nega_Ch_3_Nega
9c1ee2c4-d023-487c-a881-828a18860e1b	33.01	467.82	0	2	Ch_2_Nega_Ch_3_Nega
d1e13664-caac-4b1b-b498-cbe5e6f1a88c	193.61	466.62	0	1	Ch_2_Nega_Ch_3_Nega
98297f2f-37dd-4239-8ec8-bbd40d8e77a2	246.1	470.13	0	2	Ch_2_Nega_Ch_3_Nega
1c4deb64-3992-47da-908b-278ab82a24bf	640.86	470.72	0	0	Ch_2_Nega_Ch_3_Nega
d06ab78d-6946-4ad4-bf13-66500bd8e61a	520.47	474.12	0	1	Ch_2_Nega_Ch_3_Nega
a1d11465-6322-41d7-8a04-3617bf0dfec5	236.78	481.03	0	2	Ch_2_Nega_Ch_3_Nega
64c4c7cf-cdda-425e-938c-a633f95f9210	301.45	487.24	0	0	Ch_2_Nega_Ch_3_Nega
c78dbac1-74be-497a-ac7e-84449f010330	70.15	489.48	0	0	Ch_2_Nega_Ch_3_Nega
d071f2ee-c2b5-47b6-b2dd-fae5c5cbdb3c	866.66	491.01	1	2	Ch_2_Nega_Ch_3_Nega
5b42de87-2e65-46f3-b613-5f3e373f68f4	517.31	490	1	0	Ch_2_Nega_Ch_3_Nega
806bd3a4-a8f9-4f22-9466-00a7d9ac13c1	585.01	491.87	0	1	Ch_2_Nega_Ch_3_Nega
b7dc21dd-4c6a-48cd-a57d-2ed33e9535d0	310.74	494.09	0	1	Ch_2_Nega_Ch_3_Nega
7167af78-4ad6-4b0a-99a4-b53b87cc68ea	652.33	494.25	0	0	Ch_2_Nega_Ch_3_Nega
68134bbe-ea4a-45e3-a9b1-50ae58cf7874	573.14	499.57	0	0	Ch_2_Nega_Ch_3_Nega
0a3c7727-2788-465f-bf20-6be110b9712e	353.76	500.1	0	0	Ch_2_Nega_Ch_3_Nega
5ff305f2-1608-40bd-929a-e37c810b0947	775.9	507.18	0	0	Ch_2_Nega_Ch_3_Nega
7774eb1f-3a27-4511-a316-11ae74162d25	145.76	514.93	0	2	Ch_2_Nega_Ch_3_Nega
7f2b770b-2e70-403b-afb3-76b16175cc46	441.8	513.24	0	2	Ch_2_Nega_Ch_3_Nega
9270b6ca-9e28-494b-a6f2-66555e29b657	4.52	516.26	1	2	Ch_2_Nega_Ch_3_Nega
7b8eeebb-cf99-4ee1-8de6-c98fa83e165b	768.61	516.28	0	2	Ch_2_Nega_Ch_3_Nega
642e5e9e-28c9-401a-a6ba-9aef3776eab0	298.46	541.52	0	0	Ch_2_Nega_Ch_3_Nega
fbc3080a-8e59-46ee-ab6b-08190ee7b58a	97.64	544.33	0	0	Ch_2_Nega_Ch_3_Nega
8cf8df73-b5d5-48c4-a024-0af45dc84e19	412.95	543.2	0	1	Ch_2_Nega_Ch_3_Nega
d5c08f8f-3bbe-4e7a-b762-2b058877a75c	163.86	545.02	0	2	Ch_2_Nega_Ch_3_Nega
04235091-3bec-4e46-a80b-e6e85f1fa9cf	290.2	546.37	0	2	Ch_2_Nega_Ch_3_Nega
c1e49f23-2c5e-45e7-9641-c70117ceac22	175.52	549.43	0	1	Ch_2_Nega_Ch_3_Nega
8dc79e42-77b2-474f-9598-148ca98d9478	365.38	551.54	1	1	Ch_2_Nega_Ch_3_Nega
f25b78fb-33e3-4064-a5f3-a7377d3f8c6c	733.74	552.71	0	0	Ch_2_Nega_Ch_3_Nega
8e858499-05d9-42e9-aefe-87d50583e769	744.12	554.91	1	1	Ch_2_Nega_Ch_3_Nega
5d7581b5-087c-4b8d-9a34-dd390645c192	290.69	556.34	0	1	Ch_2_Nega_Ch_3_Nega
01471dc0-5319-46f6-a672-73343bd32bb5	580.89	557.15	0	2	Ch_2_Nega_Ch_3_Nega
25a436ba-4864-48d9-81ff-6d27638eddbf	462	557.28	0	0	Ch_2_Nega_Ch_3_Nega
3b191324-4269-4023-9758-0e32496971a8	206.3	560.5	0	1	Ch_2_Nega_Ch_3_Nega
45993c0a-c490-4af8-adc8-dc5164f7a417	870.59	561.41	0	0	Ch_2_Nega_Ch_3_Nega
4010d6a2-3225-45f2-bcdd-a366476c87a9	164.07	562.97	0	0	Ch_2_Nega_Ch_3_Nega
5afd6225-5665-44da-9417-2a4e2bd47240	461.88	564.47	0	0	Ch_2_Nega_Ch_3_Nega
611656bc-bf48-4c55-a4bd-fb5547ab703b	286.4	566.38	1	0	Ch_2_Nega_Ch_3_Nega
1851fc09-5bed-4ce6-8769-e7acdad0284b	347.98	566.02	0	0	Ch_2_Nega_Ch_3_Nega
23075b37-81bb-4835-a38c-7a78b1e4405d	868.8	569.59	0	0	Ch_2_Nega_Ch_3_Nega
0121465d-942e-49db-9847-86fda5f19ac9	158.54	572.17	0	1	Ch_2_Nega_Ch_3_Nega
5ba2ac73-e3f0-4f83-a245-894c91e36464	555.86	573.29	0	1	Ch_2_Nega_Ch_3_Nega
d8475b0f-03c6-42b3-bcc4-7cd01cf46237	743.54	571.36	1	0	Ch_2_Nega_Ch_3_Nega
3233bdfd-a710-452c-b81e-3718833a4273	382.82	571.31	0	2	Ch_2_Nega_Ch_3_Nega
687eb722-fce3-4d55-a26a-fdbdcf9b4021	374.74	575.36	1	2	Ch_2_Nega_Ch_3_Nega
fc619a6f-55f4-4566-8ca9-a62921681ce0	10.77	579.96	1	2	Ch_2_Nega_Ch_3_Nega
9b1714b5-f2a2-4237-854a-b130a88c4c01	148.62	579.63	0	0	Ch_2_Nega_Ch_3_Nega
18fe1085-1241-4b34-89b1-4e339ab23f12	193.2	583.16	0	2	Ch_2_Nega_Ch_3_Nega
12a3c923-02c9-4ad5-86e6-b9e50bbba4f6	534.9	583.39	0	0	Ch_2_Nega_Ch_3_Nega
269f9edb-7248-4878-83cb-75bd3a58aac6	691.79	587.3	0	0	Ch_2_Nega_Ch_3_Nega
7bc620ee-aade-4204-a012-5f1fa00ad68c	825.27	586.91	0	2	Ch_2_Nega_Ch_3_Nega
909e87cb-690b-4000-95e1-f30379859eba	284.98	590.09	0	0	Ch_2_Nega_Ch_3_Nega
c6944168-5e55-437f-af10-a2c1241c6551	460.31	591.59	0	0	Ch_2_Nega_Ch_3_Nega
71992811-2d72-401e-8582-5439c3e81191	354.46	594.33	0	2	Ch_2_Nega_Ch_3_Nega
295dad74-0156-40e0-aed3-a480736edc18	133.75	593.11	1	0	Ch_2_Nega_Ch_3_Nega
80bcb66d-46ba-4955-a72e-708ea9c4dc6c	303.95	593.47	0	0	Ch_2_Nega_Ch_3_Nega
8220957d-dfc1-48aa-902e-7e5fdbebfc79	440.44	595.1	0	1	Ch_2_Nega_Ch_3_Nega
bdd638e8-51d2-4b38-af9b-b3653c5505c2	26.27	601.41	0	1	Ch_2_Nega_Ch_3_Nega
e7540fb6-c328-40ef-8a89-d5d635431a21	279.91	603.77	0	2	Ch_2_Nega_Ch_3_Nega
48b44120-e632-4fa8-8d2c-229002d09a24	262.92	602.8	0	0	Ch_2_Nega_Ch_3_Nega
d5e58a31-e34c-46b8-8104-b8bbae9b613d	196.64	607.07	0	1	Ch_2_Nega_Ch_3_Nega
b62caad4-2770-4f94-92d2-4702e7aff679	660.58	607.33	0	0	Ch_2_Nega_Ch_3_Nega
0400c3f6-dac3-4273-8206-e5f63543fdc3	861	612.05	1	0	Ch_2_Nega_Ch_3_Nega
af9d3f8d-1e02-40a0-a671-137863a2e764	824.29	611.78	0	0	Ch_2_Nega_Ch_3_Nega
3df631c9-d865-47c9-91b7-170c893dc845	152.46	613.46	1	2	Ch_2_Nega_Ch_3_Nega
d20c6c61-09be-48b6-aa7a-765d86b369aa	108.29	617.68	0	0	Ch_2_Nega_Ch_3_Nega
4999020b-ca52-4038-acbd-5e2492b51f59	355.37	617.91	0	1	Ch_2_Nega_Ch_3_Nega
3ebca3e1-d5fb-412f-bed5-f694453e942a	345.71	622.76	0	2	Ch_2_Nega_Ch_3_Nega
b5957baf-9059-4e8d-b161-3c2f73643ac3	266.54	622.27	0	1	Ch_2_Nega_Ch_3_Nega
611ef840-0a74-4d2c-a735-fd8d99c7d717	407.25	622.69	0	0	Ch_2_Nega_Ch_3_Nega
3c231286-a215-4051-b0d2-afd8166d57e3	82.15	625.14	0	0	Ch_2_Nega_Ch_3_Nega
5e87e201-b42f-4038-bca6-46b0562eeea5	465.69	631.1	1	1	Ch_2_Nega_Ch_3_Nega
8ce0d460-c625-4331-a7fe-7ffcc6411bca	851.15	632.24	0	0	Ch_2_Nega_Ch_3_Nega
ee87651b-5237-4b8b-abe6-f063ce3bce6e	500.09	631.19	0	0	Ch_2_Nega_Ch_3_Nega
a957b42c-1ad0-4ec2-a701-ec32be4118c3	861.77	632.22	1	0	Ch_2_Nega_Ch_3_Nega
33f97551-23f0-48b5-985b-b87303ac8f12	609.75	632.84	0	0	Ch_2_Nega_Ch_3_Nega
d47f63cd-58af-45d4-bc4e-9784cefe0d3e	909.86	637.76	0	0	Ch_2_Nega_Ch_3_Nega
20c0d716-541d-449f-8d8f-39844d873f53	618.15	641.52	0	2	Ch_2_Nega_Ch_3_Nega
c0084b90-a419-4307-a571-df3af7f9b682	861.69	643.68	0	0	Ch_2_Nega_Ch_3_Nega
01da3e83-28e0-4fdd-9b48-a7158da530de	798.52	645.93	0	1	Ch_2_Nega_Ch_3_Nega
95c0872f-c21e-4ec3-bf31-8ce5b8fc498d	266.82	645.96	0	1	Ch_2_Nega_Ch_3_Nega
d6384cf4-3f1d-4ccb-89ce-02a12584a7eb	856.29	651.66	0	0	Ch_2_Nega_Ch_3_Nega
b810f56f-a4b6-4a38-87bb-c9a8d48e38c9	302.46	651.85	1	1	Ch_2_Nega_Ch_3_Nega
34f96c15-73a4-4176-b6d2-bab309194674	315.21	650.61	0	0	Ch_2_Nega_Ch_3_Nega
12ea047d-e971-48aa-a8ec-9e22fd8ed9f1	419.25	650.94	0	0	Ch_2_Nega_Ch_3_Nega
e204b7db-e500-48f6-8d9f-c844dc3ab609	123.2	653.54	0	1	Ch_2_Nega_Ch_3_Nega
e284c2ed-33ba-47a6-a82e-3b7481ae0102	458.49	657.57	1	0	Ch_2_Nega_Ch_3_Nega
39482c92-d6b6-441e-8a0b-5a11be975a93	390.78	659.45	0	2	Ch_2_Nega_Ch_3_Nega
a02c49da-7dec-43f5-8bca-35deec5b461d	609.54	661.22	0	2	Ch_2_Nega_Ch_3_Nega
b7ca227a-d775-4363-b6bc-4e77e06890b8	450.12	665.79	0	1	Ch_2_Nega_Ch_3_Nega
b9dec457-6e9a-4634-809c-982d2e0da436	912.73	665.14	0	1	Ch_2_Nega_Ch_3_Nega
ed57ceb0-8b21-452a-8ffd-41b2311c3bb6	903.65	668.16	0	2	Ch_2_Nega_Ch_3_Nega
2d764716-8f4b-4651-bb5d-a313d7d14ed0	313.89	670.99	0	2	Ch_2_Nega_Ch_3_Nega
3632798c-7ddf-4b2c-ab91-a6e07a299ef8	101.82	675.14	0	1	Ch_2_Nega_Ch_3_Nega
30d3b12b-2295-4586-b800-f6acab3d2453	517.54	674.76	0	1	Ch_2_Nega_Ch_3_Nega
82b947aa-23b1-435e-9b90-ed017801bd74	864.99	679.09	1	1	Ch_2_Nega_Ch_3_Nega
e0fa7569-f643-4486-96b9-7bee06234f39	688.24	681.41	0	0	Ch_2_Nega_Ch_3_Nega
e2a49828-5c3c-4d5e-979b-16bdad143a8d	757.36	684.17	1	0	Ch_2_Nega_Ch_3_Nega
52e4868c-187a-4a52-961c-a4a57c9e8ac2	520.57	684	0	1	Ch_2_Nega_Ch_3_Nega
b597ca07-7a9d-4d3d-af44-ab5c0426dc99	528.96	681.91	0	0	Ch_2_Nega_Ch_3_Nega
45adaf11-248f-477e-a5c8-6a35111f97da	445.15	687.62	0	1	Ch_2_Nega_Ch_3_Nega
3bec3b13-6a5b-41fe-ab9e-5bb8098ba7d4	17.35	691.33	0	0	Ch_2_Nega_Ch_3_Nega
89743b60-a5ed-4805-8883-9fb4c7aead5c	858.15	694.29	0	1	Ch_2_Nega_Ch_3_Nega
d77365b2-e71e-476b-bbbf-6a062140c9a6	149.65	697.09	0	1	Ch_2_Nega_Ch_3_Nega
0918a2d3-a845-48e4-b795-a728acafde2f	878.78	697.12	0	2	Ch_2_Nega_Ch_3_Nega
497a9c03-5bfd-450e-b94f-62fcb5ac1329	37.99	701.52	0	1	Ch_2_Nega_Ch_3_Nega
e355bbd3-fc50-4fea-8e95-b770b1b84f19	291.44	699.4	0	1	Ch_2_Nega_Ch_3_Nega
d2158dec-3414-4559-ae88-57d0cac9d375	372.34	701.01	0	0	Ch_2_Nega_Ch_3_Nega
1d9d9ffb-61e8-44ea-a0ff-ceaca5a1b803	445.34	701.32	0	1	Ch_2_Nega_Ch_3_Nega
62fe9deb-13f2-4ad3-ab42-c673f106d4b1	683.28	704.78	0	0	Ch_2_Nega_Ch_3_Nega
bce58ea1-6810-4a03-af51-77addc1b40d7	545.04	708.86	0	2	Ch_2_Nega_Ch_3_Nega
9ba02e15-ffe9-4088-b0e0-61fa269d8ae0	418.63	712.96	0	1	Ch_2_Nega_Ch_3_Nega
5877bcb4-c501-4df1-871c-f4637b1ec9cc	428.41	714.76	0	1	Ch_2_Nega_Ch_3_Nega
e6b90fe5-f29b-4c48-93c0-46df6449cf24	365.87	714.34	0	0	Ch_2_Nega_Ch_3_Nega
9dc04e51-4447-43d0-9ec2-2cb2a4d1060f	823.04	714.58	0	0	Ch_2_Nega_Ch_3_Nega
52653da0-008b-47c7-82cf-7c4466db92ff	305.28	718.23	0	1	Ch_2_Nega_Ch_3_Nega
75364c82-aeae-4827-85a8-f21cb8a4b393	371.47	718.31	0	0	Ch_2_Nega_Ch_3_Nega
7423ff33-7390-46d7-b57f-4a40da4af75b	419.82	721.43	0	1	Ch_2_Nega_Ch_3_Nega
7f2c1780-d44d-4759-84b1-7151c155cf11	352.19	726.48	0	0	Ch_2_Nega_Ch_3_Nega
cad24393-f7d2-40c7-8249-63c90e7d102c	302.65	727.66	0	1	Ch_2_Nega_Ch_3_Nega
303c3f15-5166-4127-8179-e01467ae2fe4	214.88	729.23	0	1	Ch_2_Nega_Ch_3_Nega
7789c73c-9c77-418a-9c0a-068e2d459858	538.24	727.43	0	2	Ch_2_Nega_Ch_3_Nega
2fcd6f36-bc0a-485d-8836-4af083655ec9	659.96	732.36	0	0	Ch_2_Nega_Ch_3_Nega
2b33c69f-afac-417b-a4f5-bd9406849fe0	179.38	731.12	0	0	Ch_2_Nega_Ch_3_Nega
590bba7c-7559-4341-bf8c-5211dba560c9	778.32	731.31	0	0	Ch_2_Nega_Ch_3_Nega
da4a974d-30d4-4745-89cf-35e425aa7a71	711.21	732.35	0	0	Ch_2_Nega_Ch_3_Nega
df4740fa-455b-4de1-9a54-5054edeeef3a	626.97	741.85	2	1	Ch_2_Nega_Ch_3_Nega
7dc8a7bc-3944-446f-bda1-6c073f7200f7	648.58	739.53	0	0	Ch_2_Nega_Ch_3_Nega
9eafd451-f5a7-431e-a852-1a55ec469010	377.25	743.25	0	2	Ch_2_Nega_Ch_3_Nega
cdc93aff-34c6-483d-9a1b-2a9c8bee6d04	63.5	741.82	0	0	Ch_2_Nega_Ch_3_Nega
205fe0e3-1941-4737-9008-8c362543a80b	185.22	744.21	0	2	Ch_2_Nega_Ch_3_Nega
43e913be-542a-403b-9f00-a628ee56e07d	778.11	746.81	0	0	Ch_2_Nega_Ch_3_Nega
5bc8b0a6-a71c-44fc-b26d-94caae3414ff	53.53	746.66	0	2	Ch_2_Nega_Ch_3_Nega
0c5e6879-8487-455a-ae6a-e0b223f33e28	61.42	751.39	0	1	Ch_2_Nega_Ch_3_Nega
c5f56366-0120-4418-884a-38d0c9e1c313	525.37	755.55	1	0	Ch_2_Nega_Ch_3_Nega
db525d95-cd5c-4571-b31f-08b7df1c96db	51.17	755.97	0	2	Ch_2_Nega_Ch_3_Nega
445774e6-c5ff-4f00-90d2-c07fcb34e2a6	911.33	757.76	0	2	Ch_2_Nega_Ch_3_Nega
b63c25f2-32da-4b32-ac4d-2b08de422d00	183.84	761.26	0	1	Ch_2_Nega_Ch_3_Nega
2ef1c732-60a3-4300-b7aa-bf15b8bcac94	257	762.21	0	0	Ch_2_Nega_Ch_3_Nega
4e4b17cc-0d6f-455b-bbf8-e1776a3801a8	266.4	763.51	0	2	Ch_2_Nega_Ch_3_Nega
257f040e-11ac-423c-8ae5-647f67dc2226	301.82	764.42	0	1	Ch_2_Nega_Ch_3_Nega
b0c5ed9a-0c0f-44ca-ac0c-6678e65ac9b5	495.29	768.34	0	1	Ch_2_Nega_Ch_3_Nega
7f6d5f06-5f9a-4f7d-9aca-addb7224aec0	115.31	767.58	1	1	Ch_2_Nega_Ch_3_Nega
d585d2f5-4dd9-4e89-8765-99f8e8fa4aba	870.18	771.54	0	2	Ch_2_Nega_Ch_3_Nega
c0295602-9026-407f-938a-426c03193c49	546.52	771.55	0	0	Ch_2_Nega_Ch_3_Nega
72ce38e3-a579-42ff-8261-2413ac93bb6b	522.93	777.47	0	0	Ch_2_Nega_Ch_3_Nega
be770b91-3f12-4fd8-ad28-8dc41be3214c	784.78	777.52	1	0	Ch_2_Nega_Ch_3_Nega
86352141-1c12-4fad-be10-12a443752710	33.74	781.11	0	1	Ch_2_Nega_Ch_3_Nega
8b45bc3a-836a-4856-96e6-d6c5106fda59	239.25	779.63	0	2	Ch_2_Nega_Ch_3_Nega
b78606f6-cd43-423b-8cc6-6e99e2807645	265.78	780.76	0	0	Ch_2_Nega_Ch_3_Nega
484a8105-8953-4a3b-8eca-e3c04d22311a	274.76	782.43	0	0	Ch_2_Nega_Ch_3_Nega
45a214dd-7377-4d98-85e6-fb5061726a32	449.43	782.29	2	0	Ch_2_Nega_Ch_3_Nega
213551b4-fc97-47c9-8469-c7cf1415bfdd	268.63	789.98	0	0	Ch_2_Nega_Ch_3_Nega
4f6290bf-aea2-41c9-b1da-e194e7a8398a	116.69	795.34	1	1	Ch_2_Nega_Ch_3_Nega
cbda39f0-ef05-4dda-949b-e3faf9515f09	475.3	802.26	2	1	Ch_2_Nega_Ch_3_Nega
46346239-6446-46c4-9cdd-abd49a77bd36	26.46	803.95	0	0	Ch_2_Nega_Ch_3_Nega
3328b5a0-12af-4853-873b-5dd675a57978	923.15	804.55	1	0	Ch_2_Nega_Ch_3_Nega
eb842d79-2dc0-4511-a4aa-b774a767b5a1	221.1	804.83	0	0	Ch_2_Nega_Ch_3_Nega
306e9171-e435-487c-be2b-59bdc19a823f	37.05	806.56	0	0	Ch_2_Nega_Ch_3_Nega
1d2f2ca5-12de-4531-88c5-ceaff84ddaae	638.48	807.21	0	0	Ch_2_Nega_Ch_3_Nega
9d71168a-12a0-44ce-93aa-bb2311508eec	268.7	809.63	0	0	Ch_2_Nega_Ch_3_Nega
454c7f40-e4df-49f4-9979-92ea30a9471f	915.45	812.21	0	1	Ch_2_Nega_Ch_3_Nega
6e834464-4a30-4075-9cc2-87019d0d3075	529.26	813.09	0	2	Ch_2_Nega_Ch_3_Nega
c636f4d9-65ed-4635-bacc-09afce11b2af	39.11	815.75	0	0	Ch_2_Nega_Ch_3_Nega
9c523c4e-e478-4463-88a7-c588542299f3	864.67	817.43	0	1	Ch_2_Nega_Ch_3_Nega
ac16ae44-7680-4c23-9e2f-f219ec386bbc	640.08	817.36	0	0	Ch_2_Nega_Ch_3_Nega
688db65d-ee79-4821-a372-5720567fa71d	13.2	819.13	0	0	Ch_2_Nega_Ch_3_Nega
8876b981-fcdd-4059-b8e7-3848caf727d2	266.01	822.48	0	0	Ch_2_Nega_Ch_3_Nega
9d69aca0-e2cd-4ad8-80e8-5de8930e686a	406.34	821.98	0	0	Ch_2_Nega_Ch_3_Nega
111cfd95-91f7-409f-b76f-9b90cc5ad853	124.02	823.29	0	0	Ch_2_Nega_Ch_3_Nega
6c36215b-86a9-42c9-99d6-51ac536c2b31	674.94	823.5	0	1	Ch_2_Nega_Ch_3_Nega
c1b86df1-4e88-49b5-a0b3-041cf9ae30a5	134.02	824.33	0	0	Ch_2_Nega_Ch_3_Nega
e99d9632-acf1-40c2-bd4e-a5e043c570e8	850.65	824.61	0	0	Ch_2_Nega_Ch_3_Nega
eb67e721-893a-4051-b276-6ab751be3dde	6.362	826.27	0	1	Ch_2_Nega_Ch_3_Nega
6158b474-1196-4600-92dc-716af2c335b5	743.44	829.07	0	0	Ch_2_Nega_Ch_3_Nega
940cb165-5fb0-434f-8e57-0ce54a053259	156.18	827.95	0	2	Ch_2_Nega_Ch_3_Nega
1d8b21ff-88c2-4a51-b04d-a9bf03fe97f1	549.47	829.73	0	1	Ch_2_Nega_Ch_3_Nega
b7d5c898-b34f-435e-9373-d447a8f1d001	138.35	834.22	0	0	Ch_2_Nega_Ch_3_Nega
5fa1980f-e26e-4bf4-85ec-f7bce48bb834	416.13	835.19	0	2	Ch_2_Nega_Ch_3_Nega
2d30ec50-f571-4062-ac08-7edd07823b73	153.59	837.96	0	0	Ch_2_Nega_Ch_3_Nega
c3b58a15-eb82-4fef-abe6-073faeb5dd85	677.57	837.77	0	1	Ch_2_Nega_Ch_3_Nega
2c16a9b9-1255-4eaf-a8bf-6dd10e7a0bc9	410.04	842.55	0	2	Ch_2_Nega_Ch_3_Nega
4f0fe379-0bf1-4995-a264-cd80329c0adf	630.2	847.29	1	1	Ch_2_Nega_Ch_3_Nega
ad2154d3-e800-439a-aab6-6f6e683dbb5f	323	847.92	1	0	Ch_2_Nega_Ch_3_Nega
292ac7b1-dbfe-415d-8ba2-54a7b1f76eac	110.22	850.17	0	0	Ch_2_Nega_Ch_3_Nega
19a762b8-e291-40bc-9a51-ca0949ebeb87	835.32	851.13	0	0	Ch_2_Nega_Ch_3_Nega
9888f0e4-27bc-4583-8628-79143cc2354b	856.97	855.58	0	2	Ch_2_Nega_Ch_3_Nega
12a2a414-fbd3-441c-812e-01850b129f36	765.31	857.55	0	1	Ch_2_Nega_Ch_3_Nega
2fc5980f-960e-4ee8-95f7-1ac203f2e10a	107.59	858.99	1	1	Ch_2_Nega_Ch_3_Nega
33b040df-0867-45a1-a683-c1c1a30f90b1	468.46	864.99	0	0	Ch_2_Nega_Ch_3_Nega
13b63112-ab38-464b-8b2b-e62774defe9a	339.27	864.73	1	0	Ch_2_Nega_Ch_3_Nega
bb97496f-7b65-4f35-941c-e440fa11b8b1	775.76	867.11	0	0	Ch_2_Nega_Ch_3_Nega
8ec9ae53-c000-4a00-897d-e013b2f240e9	865.61	863.89	1	0	Ch_2_Nega_Ch_3_Nega
b85417e9-5bb8-41ca-838b-a2a55a704b7c	808.98	866.82	0	0	Ch_2_Nega_Ch_3_Nega
86eb224e-ed81-4a85-b519-1eea5d73f1ff	124.19	869.17	0	0	Ch_2_Nega_Ch_3_Nega
25bc0a6c-5fa4-4aac-85ef-d26f9aeb1b28	311.06	873.59	0	2	Ch_2_Nega_Ch_3_Nega
5c26f192-1176-4703-8d7a-d5dc0c0bcd39	91.51	872.35	0	0	Ch_2_Nega_Ch_3_Nega
4a3d2282-7a35-4935-bf55-b7b3cd5ba155	863.44	874.71	0	0	Ch_2_Nega_Ch_3_Nega
7526c31e-c9a6-4fd3-b8c0-c974bea7235d	265.97	879.1	0	2	Ch_2_Nega_Ch_3_Nega
721aeec8-3ee9-4e08-9a0b-48c642f31d61	719.91	879.68	0	0	Ch_2_Nega_Ch_3_Nega
1a88fcaa-0046-43d2-aca8-369fec338d34	840.89	882.86	0	1	Ch_2_Nega_Ch_3_Nega
e9e58b78-36a1-4cc3-bd76-cb04ff9ac446	502.56	881.7	0	0	Ch_2_Nega_Ch_3_Nega
98b7139d-f2b1-4b50-bc23-cd51064b5d7f	725.55	883.88	1	0	Ch_2_Nega_Ch_3_Nega
429767e1-5f67-4416-910d-39d04daf33b4	658.73	883.13	1	0	Ch_2_Nega_Ch_3_Nega
a251fe77-00e8-4970-995f-fa2b9c2d3a17	346.89	886.86	1	0	Ch_2_Nega_Ch_3_Nega
37aa7704-ca58-4e5f-8a95-e3f2089d4280	648.07	889.39	1	2	Ch_2_Nega_Ch_3_Nega
ac5ac7ce-5b34-47f6-b711-e78c59c0afaa	627.91	888.3	0	0	Ch_2_Nega_Ch_3_Nega
e5505fdf-8a53-4ded-a1e3-a93e3377caf7	186.24	891.26	0	0	Ch_2_Nega_Ch_3_Nega
3d3469ce-c75c-488c-9e1b-2ed3521d07c2	51.01	893.08	0	1	Ch_2_Nega_Ch_3_Nega
794077e3-a25e-4654-83dd-3f895d846bfc	564.3	898.16	0	0	Ch_2_Nega_Ch_3_Nega
2c6e0c33-b327-461f-9ad5-6d774d07ed73	206.15	899.96	0	1	Ch_2_Nega_Ch_3_Nega
6a107833-6042-4109-8196-cf3799103fab	334.11	901.56	0	2	Ch_2_Nega_Ch_3_Nega
9fa32e4e-ae56-4495-822d-8ee0ea6dd6a3	779.89	903.76	0	0	Ch_2_Nega_Ch_3_Nega
65b67b96-2c7e-4356-a040-bee07263955f	853.25	903.25	0	1	Ch_2_Nega_Ch_3_Nega
9a4a6d1a-5cca-42c6-81cd-41cdbdbf14e3	28.91	905.59	0	2	Ch_2_Nega_Ch_3_Nega
b1d2cb55-6065-471c-a4a8-eb2db2fe49ca	798.81	905.03	0	0	Ch_2_Nega_Ch_3_Nega
8c31679a-721d-4c8e-99a2-dc1149db3132	325.11	909.47	0	1	Ch_2_Nega_Ch_3_Nega
4af54e4c-e9fb-4844-89c2-f5a772365438	774.94	909.63	0	0	Ch_2_Nega_Ch_3_Nega
58c00622-58d0-43f4-a220-05944a1613d7	218.66	912.53	0	0	Ch_2_Nega_Ch_3_Nega
6c86d47e-6381-43b2-aa5c-5f2a571c78f1	794.66	912.25	0	2	Ch_2_Nega_Ch_3_Nega
4ff3ca1d-55cd-49bb-8b80-c3d8b9b06609	695.95	915.24	0	0	Ch_2_Nega_Ch_3_Nega
c833157f-3f7b-4053-9b6f-156a2309c9c3	533.61	918.86	0	0	Ch_2_Nega_Ch_3_Nega
1b9ececf-54f0-4ff7-b61c-6f1436a13918	752.4	920.1	0	0	Ch_2_Nega_Ch_3_Nega
fd434a5f-ce05-4a6a-b350-87f96dc208a1	667.18	926.73	0	1	Ch_2_Nega_Ch_3_Nega
3f700b72-4ff9-44b2-982d-99e4951f3195	657.47	929.82	1	1	Ch_2_Nega_Ch_3_Nega
a99ac688-139d-46ef-a232-617e9c65bcad	382.76	927.69	0	0	Ch_2_Nega_Ch_3_Nega
e3b6eeb7-b87e-4b2d-ae3b-71ba3072c226	772.6	933.81	0	0	Ch_2_Nega_Ch_3_Nega
7fe80045-d5ed-4030-9b1f-826da3c46311	615.35	931.49	0	1	Ch_2_Nega_Ch_3_Nega
d91f71e9-f9db-430d-9888-bd69d76f6df2	753.57	934.74	1	1	Ch_2_Nega_Ch_3_Nega
c7a16677-5a25-48be-9aaf-74f6fd36f1e0	263.31	949.35	0	1	Ch_2_Nega_Ch_3_Nega
071e727b-5eb7-43e8-a215-41ea1bcea024	320.86	952.97	0	0	Ch_2_Nega_Ch_3_Nega
2d953fa4-f6e2-4672-9f9b-ae3c36490675	861.58	951.12	0	0	Ch_2_Nega_Ch_3_Nega
09d487d8-e172-465c-9021-0a3f9ddcbe43	350	951.96	0	1	Ch_2_Nega_Ch_3_Nega
9c1422cc-d632-4933-8f71-2429c7efdaea	311.37	953.86	0	1	Ch_2_Nega_Ch_3_Nega
d6da5728-78f6-4fd7-af11-c8527ee08fee	594.07	954.67	0	0	Ch_2_Nega_Ch_3_Nega
ef407588-5510-4265-9577-288ed3170e73	131.27	957.58	0	0	Ch_2_Nega_Ch_3_Nega
b1047825-484d-4961-bdcf-36f02bdca0b6	302.12	959.34	0	0	Ch_2_Nega_Ch_3_Nega
353b4047-c80d-4c1b-8b9c-c340a0fd59b6	140.52	960.26	1	0	Ch_2_Nega_Ch_3_Nega
ddaa6a1c-47e7-4ced-95c2-94fad7112c60	372.82	961.61	2	1	Ch_2_Nega_Ch_3_Nega
e18c3b7b-3cd3-4339-8367-7b546a58ec63	350.45	961.42	0	1	Ch_2_Nega_Ch_3_Nega
9074fa8e-7df6-45f9-836d-c17e18049d76	313.18	963.88	0	1	Ch_2_Nega_Ch_3_Nega
69f2e983-8580-40f9-a1fa-b5a3a05a122f	559.41	962.91	0	0	Ch_2_Nega_Ch_3_Nega
78fb5700-17df-476a-a776-83b8088f9ef6	390.08	965.65	1	0	Ch_2_Nega_Ch_3_Nega
f6bbfceb-bf6e-44bc-acd6-97504b4fb9f9	306.07	967.34	0	0	Ch_2_Nega_Ch_3_Nega
87d196e7-a196-4d33-b03e-8b19d4299aff	361.02	971.03	1	2	Ch_2_Nega_Ch_3_Nega
c1294d9f-7080-4ce7-8942-c0434c3643b8	106.89	972.57	0	0	Ch_2_Nega_Ch_3_Nega
0563a24c-bf03-46c4-9f6c-17481b7cb9b6	880.22	973.81	0	1	Ch_2_Nega_Ch_3_Nega
8792c226-68dc-4999-b50c-da0390513ec6	301.36	977.13	0	2	Ch_2_Nega_Ch_3_Nega
46e2eafa-02c5-471d-a1ff-8877afd1e76c	177.29	978.03	0	0	Ch_2_Nega_Ch_3_Nega
95ab39ff-b172-46a6-88c0-d162a38ed0d4	207.3	979.52	0	1	Ch_2_Nega_Ch_3_Nega
791c7cc3-09f1-490b-ab42-cbaa7474140b	89.46	979.21	1	0	Ch_2_Nega_Ch_3_Nega
5ff8c555-0e84-44a2-963a-a19889600ca2	566.92	979.34	0	1	Ch_2_Nega_Ch_3_Nega
403da2cf-3f8e-4286-ace4-ca38097b2031	767.45	987.78	0	1	Ch_2_Nega_Ch_3_Nega
87780e3a-3c16-469f-8776-6f317df4703c	603.45	995.9	0	0	Ch_2_Nega_Ch_3_Nega
4391df11-aef9-49e8-81ac-4b5d3fc208fe	396.32	999.55	0	2	Ch_2_Nega_Ch_3_Nega
d80f573d-7a0d-428c-8720-696bb391bfac	750.15	997.23	0	0	Ch_2_Nega_Ch_3_Nega
cf2bb7ac-8496-4271-a50a-9ae82ddbe97a	227.31	1001.4	0	2	Ch_2_Nega_Ch_3_Nega
ff978a13-3514-41da-b46a-93f41ba67dae	570.5	1005.6	0	2	Ch_2_Nega_Ch_3_Nega
c20087af-eac7-429b-84d6-bdedcb48ff40	5.618	1006.9	0	0	Ch_2_Nega_Ch_3_Nega
b2495d4b-d84c-4d9f-b232-648593c2d038	440.43	1006.4	0	0	Ch_2_Nega_Ch_3_Nega
2e94c6fe-6019-4b1f-9ea0-1fd1c0c7ffcc	819.11	1010.2	0	0	Ch_2_Nega_Ch_3_Nega
782779a4-b28e-498e-b207-2b9e20e3d70c	876.24	1013.8	0	0	Ch_2_Nega_Ch_3_Nega
fd512d57-a6ff-4011-86a8-c261e6c04e87	394.59	1014.3	1	0	Ch_2_Nega_Ch_3_Nega
4714731c-722e-4e68-bde7-ea7b8e56e12c	419.62	1020.2	0	1	Ch_2_Nega_Ch_3_Nega
1736760e-b250-4c5e-9fa4-2418bb1e60a3	397.9	1024	0	2	Ch_2_Nega_Ch_3_Nega
546773ed-1c61-4ff9-bb26-a73d9d00594f	250.86	1027.8	0	0	Ch_2_Nega_Ch_3_Nega
2b6a29e1-a484-42d5-b068-31cda0dd8f57	247.64	1034.1	0	2	Ch_2_Nega_Ch_3_Nega
b1559c0b-3079-4d03-a3a1-a305d4313f35	908.52	1036.3	0	2	Ch_2_Nega_Ch_3_Nega
ec9761be-7572-43d8-bf22-513f938f02e4	1251.4	4.03	0	0	Ch_2_Nega_Ch_3_Nega
f7ff1456-b29f-423c-8824-f350780e0f0c	1503.4	5.256	1	2	Ch_2_Nega_Ch_3_Nega
6cc6bfa3-d6f1-4780-a815-406fb10ba3c2	1370.5	5.934	0	2	Ch_2_Nega_Ch_3_Nega
07114daa-1540-420f-a8b7-dd2d4fe4766f	1230.3	7.568	1	0	Ch_2_Nega_Ch_3_Nega
0fa027c3-e859-4876-8bbb-58461addbd14	1473.7	7.564	1	2	Ch_2_Nega_Ch_3_Nega
0cd4564f-420a-4316-ad93-e9c74c2d6a28	1365.6	14.72	0	0	Ch_2_Nega_Ch_3_Nega
439f4a91-052e-4cdc-ac7d-b0bf37c1d163	1466.3	17.52	0	2	Ch_2_Nega_Ch_3_Nega
8ab948ba-6831-411e-bda5-0313df248aaf	1476.4	16.07	0	2	Ch_2_Nega_Ch_3_Nega
fdb408a3-647e-48c6-baeb-6320d8b462df	1427.2	17.32	0	1	Ch_2_Nega_Ch_3_Nega
8377032c-fe87-4f21-a2dc-b27b170f36f5	1720.3	17.2	0	1	Ch_2_Nega_Ch_3_Nega
4849aa51-2de0-4bc7-9e6b-d6f1ec9fd461	1098.4	19.48	1	0	Ch_2_Nega_Ch_3_Nega
63dfd001-cfb6-4453-9d3c-fc39afbe0130	1685.8	18.96	0	2	Ch_2_Nega_Ch_3_Nega
7f4a1fb3-b10f-45c5-af87-cbc5735da176	989.96	23.28	0	0	Ch_2_Nega_Ch_3_Nega
d07b4f46-6e68-4086-bee4-8376d186e907	1496.6	21.47	0	0	Ch_2_Nega_Ch_3_Nega
d0243603-b4a1-485b-aca5-f4cbdf3e7bb8	1145.9	25.58	0	1	Ch_2_Nega_Ch_3_Nega
d61b1cc5-4ccb-4e97-a5d5-b0d7dab460bc	1446.1	24.31	0	0	Ch_2_Nega_Ch_3_Nega
d711fd68-5dea-4e3f-ae82-2b92c294a0ab	1210.4	31	0	1	Ch_2_Nega_Ch_3_Nega
7c7a5da4-4d3f-4daf-9781-177b335861c5	1651.9	26.34	0	1	Ch_2_Nega_Ch_3_Nega
e8c0617b-c6bb-4385-91e0-e095b22cb8eb	1178.9	30.76	0	1	Ch_2_Nega_Ch_3_Nega
99338cb3-64f4-4e48-92f1-954c68e72d47	1597	28.16	0	0	Ch_2_Nega_Ch_3_Nega
488ba6b3-2a19-42d7-ab0c-791d3b31bbfd	1642.1	29.04	0	0	Ch_2_Nega_Ch_3_Nega
b026962d-472a-4313-a1a2-ce462a8c1d02	1477.4	30.65	0	1	Ch_2_Nega_Ch_3_Nega
095acbbb-8a11-482e-82ab-36cff6e0ac8f	1124.6	33.47	0	0	Ch_2_Nega_Ch_3_Nega
15ac50b1-e0cc-488d-a5d8-dbf3ec5a2bac	1745.1	43.14	0	0	Ch_2_Nega_Ch_3_Nega
e8efe2df-a748-4788-a39d-0edc72fb20f0	1256.5	42.76	0	2	Ch_2_Nega_Ch_3_Nega
f5fd34e1-9a67-41b6-bb28-1b82bbe3bde8	1601.8	43.06	0	1	Ch_2_Nega_Ch_3_Nega
b1e4e6e9-92ce-4b2a-a2a6-b021963541ab	1755.5	42.67	2	0	Ch_2_Nega_Ch_3_Nega
8d62fc65-e3b6-46a4-be58-f101d93ca150	1179.6	48.87	0	0	Ch_2_Nega_Ch_3_Nega
5185b65d-1196-4f04-8982-7faead88c4f7	1564.4	49.52	0	1	Ch_2_Nega_Ch_3_Nega
f8804181-80a5-4009-b493-d7f8829774d8	1634.1	52.72	0	2	Ch_2_Nega_Ch_3_Nega
d07b2579-39a4-4f41-9f63-f752f4f2ca0c	1603.4	53.73	0	2	Ch_2_Nega_Ch_3_Nega
fd7c6fc8-a145-4ba0-82b3-5fb3c663ba34	1365.4	55.61	0	1	Ch_2_Nega_Ch_3_Nega
b732dce3-879e-49e9-9857-0619d66170e2	1286	55.47	0	1	Ch_2_Nega_Ch_3_Nega
98244829-3ca3-4ecc-bcc1-9f934edc5d11	1235.7	60.32	0	1	Ch_2_Nega_Ch_3_Nega
62639ec1-deb7-4f76-996e-04bbbfa5a0eb	1460.6	56.85	0	0	Ch_2_Nega_Ch_3_Nega
ea45bda5-b020-4414-ac1c-ae0ecbe2681e	1807.9	61.68	0	0	Ch_2_Nega_Ch_3_Nega
2fb1d111-bdad-4316-afc4-f90536cbcd82	1458.5	63.55	0	1	Ch_2_Nega_Ch_3_Nega
73182d5d-fe92-4c83-9d92-fee36a63e456	1447.7	68.83	0	2	Ch_2_Nega_Ch_3_Nega
e0601e36-1b60-4d97-ad41-d293d5823c43	1647.5	70.88	1	1	Ch_2_Nega_Ch_3_Nega
5d494541-888b-4169-bf9b-5756438b1cd6	1751.4	68.32	0	0	Ch_2_Nega_Ch_3_Nega
fb57da0a-bae6-486e-bdcf-b5cef2ccf025	1049.5	70.07	0	0	Ch_2_Nega_Ch_3_Nega
96c62b3b-10c2-4c73-9aa9-5b5777a37c78	1795.3	67	0	0	Ch_2_Nega_Ch_3_Nega
c2e16cb3-7fd7-48f5-96fd-39a2f65aa108	1004.5	71.32	0	2	Ch_2_Nega_Ch_3_Nega
6dbd703e-ff81-44f1-98e6-481d8da4951f	1776.6	71.61	0	2	Ch_2_Nega_Ch_3_Nega
2daac986-093e-4caa-b407-5dc3767ea53c	1459.8	71.32	0	2	Ch_2_Nega_Ch_3_Nega
816f868e-5c2e-49d7-9afb-4aac672e0314	1765.4	71.27	0	0	Ch_2_Nega_Ch_3_Nega
5d372ada-58e9-46c6-bf2c-0e2dec2be148	1424.8	75.28	0	2	Ch_2_Nega_Ch_3_Nega
45110d40-86df-4695-976a-b29b723226ac	1500.9	78.58	0	1	Ch_2_Nega_Ch_3_Nega
a461f040-f918-4812-84dd-f91b5138c269	1175.8	77.38	1	2	Ch_2_Nega_Ch_3_Nega
9b37a650-0f5c-4ea9-85fa-fc2f3ea685b7	947.68	80.46	0	0	Ch_2_Nega_Ch_3_Nega
d5162b5a-fdc9-4038-9f00-25a2dbb7aa10	1276.5	80.12	0	2	Ch_2_Nega_Ch_3_Nega
395bb694-b58e-428c-8dd3-2ddd2b6a31be	1762.8	82.8	2	1	Ch_2_Nega_Ch_3_Nega
269b507c-ca81-454e-8329-6a6f717cbf2a	1003.2	84.32	1	1	Ch_2_Nega_Ch_3_Nega
66828a4d-c83f-46f1-870b-1a9380946939	1602.2	84.68	0	0	Ch_2_Nega_Ch_3_Nega
23ac91b8-10b9-4906-9a1c-c8826b3e8759	1776.7	86.25	1	0	Ch_2_Nega_Ch_3_Nega
55741ea1-9ee1-4e8b-8945-102724320c0f	1735.2	89.92	0	0	Ch_2_Nega_Ch_3_Nega
d6fcf4ae-829d-4067-91ed-1f42eea5a457	969.79	95.06	0	0	Ch_2_Nega_Ch_3_Nega
628837c6-5d45-42b4-bba0-3355e61061b7	1052.8	95.24	0	0	Ch_2_Nega_Ch_3_Nega
c931d9a7-3cb0-4cda-a4b9-6d6c486825de	1722.5	95.88	0	1	Ch_2_Nega_Ch_3_Nega
ecf7c039-f358-4c60-ad2d-16b3d85893fc	1567.2	107.45	0	0	Ch_2_Nega_Ch_3_Nega
e4395e5a-58ac-434b-b24e-f6d3d9e0f30f	999.08	106.9	0	1	Ch_2_Nega_Ch_3_Nega
59f7da95-1ac4-4409-a0b3-4152aaa8b65a	1046.8	118.31	0	1	Ch_2_Nega_Ch_3_Nega
10baddbb-355d-4ece-ac8f-89fbd618e64a	1501.2	115.42	0	0	Ch_2_Nega_Ch_3_Nega
a91ddf3f-76f7-4fd1-8392-3b56aba3ba35	1502	122.83	1	1	Ch_2_Nega_Ch_3_Nega
eb28a240-1506-4b31-ad39-8903ce89e6a9	1420.5	128.04	0	1	Ch_2_Nega_Ch_3_Nega
cfcf21da-a22c-441d-9b89-b0f05038dc0e	1663.6	131.85	0	0	Ch_2_Nega_Ch_3_Nega
e652dc4e-606f-4724-a6af-4da9b4f00ff6	1572.8	141.92	0	0	Ch_2_Nega_Ch_3_Nega
f7c72edf-bc51-4035-8a7b-5266c1962e98	1677.6	142.07	0	0	Ch_2_Nega_Ch_3_Nega
c5163093-35f4-4347-a204-e91e52389e68	1230.6	145.85	0	2	Ch_2_Nega_Ch_3_Nega
fcdeac13-de8e-4fb0-bbe2-32f97c2490f5	1615.1	146.97	0	2	Ch_2_Nega_Ch_3_Nega
54dcb5c6-f16d-40aa-b4f1-99e9d3aa1e6f	1155.9	149.76	0	0	Ch_2_Nega_Ch_3_Nega
6ea9df6e-7826-4adc-8cc1-eed657fec4c8	1330.9	151.75	0	0	Ch_2_Nega_Ch_3_Nega
3fa4d59f-51dc-45a0-95eb-9e263a2cef9f	1175.5	154.52	0	0	Ch_2_Nega_Ch_3_Nega
2e64fe1d-cf41-4e36-9931-20c8699b70b8	1679.4	156.98	1	0	Ch_2_Nega_Ch_3_Nega
c85e0184-df38-41d0-b70b-9f9fa85d5caa	1592.7	156.52	0	1	Ch_2_Nega_Ch_3_Nega
d9cedcf1-1b06-409b-87d6-d3772a70f1d9	1653.3	159.81	0	1	Ch_2_Nega_Ch_3_Nega
06650ecf-0cac-4485-8666-1816262e9151	984	159.84	2	0	Ch_2_Nega_Ch_3_Nega
5fe5f665-6e65-4dfc-992a-2a826586b02e	1377.7	160.97	0	1	Ch_2_Nega_Ch_3_Nega
c4520995-c24e-40b9-b603-c1f641851ec2	1260.5	163.49	0	2	Ch_2_Nega_Ch_3_Nega
bc643385-5119-4a8c-9fde-dbba395297b9	1403.3	164.08	0	0	Ch_2_Nega_Ch_3_Nega
9754221c-c385-48cd-9287-f586a2628f8a	1599.8	164.69	1	1	Ch_2_Nega_Ch_3_Nega
4b59613d-1c1c-4a4a-90a3-e96cb68478f6	1220.1	163.21	0	0	Ch_2_Nega_Ch_3_Nega
77f7feb5-f4b3-4302-a85f-48e3faf00c62	1213.9	167.58	0	0	Ch_2_Nega_Ch_3_Nega
d561880f-0189-43b1-bd6e-249801b12b91	1547	169.68	0	0	Ch_2_Nega_Ch_3_Nega
d8c1ad8c-dd0a-4399-ae57-64596900f273	1536.8	173.88	0	2	Ch_2_Nega_Ch_3_Nega
864780ca-de7f-48eb-b8fc-511baa273840	1799.9	175.72	0	2	Ch_2_Nega_Ch_3_Nega
2e9f9193-9141-4cd2-8c0e-f0c3b8596eb5	1026.8	175.89	0	0	Ch_2_Nega_Ch_3_Nega
11871691-97e8-489d-9aeb-45837170d20c	1483.2	176.59	0	1	Ch_2_Nega_Ch_3_Nega
bedb274d-5f1e-4fa0-99a2-85a948df6e47	953.4	178.49	0	2	Ch_2_Nega_Ch_3_Nega
02faf4fb-b198-44e3-a893-7f083f36a0d2	1336.6	179.72	0	0	Ch_2_Nega_Ch_3_Nega
a0a31391-c4f9-4c12-969f-6928f08eb768	1281.5	182.99	0	1	Ch_2_Nega_Ch_3_Nega
809cf1f6-62cc-46c2-a0e5-858b0c3385fb	1269.9	183.41	0	2	Ch_2_Nega_Ch_3_Nega
85560442-3412-4aee-8cb8-8dcd70a1a2ed	1489.4	184.01	0	0	Ch_2_Nega_Ch_3_Nega
799fbec2-ef73-4dcd-a901-6b43996470bc	1601.5	185.23	0	0	Ch_2_Nega_Ch_3_Nega
792ae63a-7143-470f-b525-bde4dfe24f39	937.86	186.15	0	0	Ch_2_Nega_Ch_3_Nega
5152ea55-339e-4725-a90f-b0cc28314caa	1578.7	187.14	0	0	Ch_2_Nega_Ch_3_Nega
0b994da9-7e59-4e7a-b633-81ca79a52bc3	1264.5	191.31	1	1	Ch_2_Nega_Ch_3_Nega
04a840b1-69a3-4f97-96d9-3a7b6cc400be	1588.5	190.32	0	2	Ch_2_Nega_Ch_3_Nega
e8da8dbe-e2a9-46e7-b1ce-de315e550591	1435.4	198.37	1	1	Ch_2_Nega_Ch_3_Nega
3cb1cf77-abc9-4fd5-9769-e8cb3c37e218	1423.8	197.22	1	1	Ch_2_Nega_Ch_3_Nega
febe5f0b-c49f-4825-8516-3610fb0fc588	923.42	199.87	0	0	Ch_2_Nega_Ch_3_Nega
786c7cc9-e062-4d55-b579-97766de46d34	1419	203.5	1	0	Ch_2_Nega_Ch_3_Nega
72627c47-82cd-4ffb-8c3a-ce3ae47d4df2	1658.3	203.78	0	2	Ch_2_Nega_Ch_3_Nega
ff586c2e-3798-454c-b86e-7a5f500f6414	1269.8	206.47	0	0	Ch_2_Nega_Ch_3_Nega
251c74bf-e456-4ada-b1ac-10ec035a3d41	1430.2	211.59	0	2	Ch_2_Nega_Ch_3_Nega
501a81b4-44d6-4a5f-8971-6e7511579003	1277.2	207.89	0	1	Ch_2_Nega_Ch_3_Nega
77c02584-72d3-43f5-a235-0c5c4e234018	1698.7	211.51	1	2	Ch_2_Nega_Ch_3_Nega
06ddee33-bee6-46f9-a4a8-0d4da2f3609f	1683.6	210.57	1	1	Ch_2_Nega_Ch_3_Nega
54e63c30-59ae-4cfb-88a1-339b5325b11a	1660.9	212.68	0	2	Ch_2_Nega_Ch_3_Nega
967fe232-966c-4a49-ac79-1625f53ed2cc	1126.4	213.48	0	1	Ch_2_Nega_Ch_3_Nega
37749325-9985-491f-a0cc-dfd939840d4b	1049.3	214.9	0	2	Ch_2_Nega_Ch_3_Nega
39e4fa6c-76e8-4450-b94f-8dd867248232	1117.2	220.55	0	0	Ch_2_Nega_Ch_3_Nega
3c66d186-3a7f-45c0-9451-a268e613da72	1268.6	219.21	1	2	Ch_2_Nega_Ch_3_Nega
61d8a272-f84e-46e2-9ae0-5a688fb4142a	1375.1	219.97	1	1	Ch_2_Nega_Ch_3_Nega
538fb321-aada-486c-bdc4-bd8c8d62bbde	1667	219.31	0	0	Ch_2_Nega_Ch_3_Nega
2c894b0d-feef-4e25-8cb5-779dca288eb3	1344.1	225.99	0	0	Ch_2_Nega_Ch_3_Nega
9650e56b-dbe6-4ccb-a086-94d909133f49	1273.4	229.86	0	0	Ch_2_Nega_Ch_3_Nega
0c0ce44a-5714-47ce-81cc-5891cd75ae0d	1588.3	228.08	0	1	Ch_2_Nega_Ch_3_Nega
32695bab-4220-45ea-ada3-118507dfe04d	1670.2	228.68	0	0	Ch_2_Nega_Ch_3_Nega
9886f20e-7d86-498b-870a-3182b3655c85	1181.2	228.32	0	1	Ch_2_Nega_Ch_3_Nega
43bed712-9760-4c94-a2c1-119fbf48da01	1192.8	233.65	0	1	Ch_2_Nega_Ch_3_Nega
24b7789f-bb1e-411e-8b23-bd2bd34bd944	1410.4	236.93	0	0	Ch_2_Nega_Ch_3_Nega
7a2d39f9-e1bc-44f9-89d1-c389dcf630f0	897.58	242.41	0	0	Ch_2_Nega_Ch_3_Nega
19ae99cd-33ad-4df9-b9b5-e510270acec5	1752.3	243.91	2	0	Ch_2_Nega_Ch_3_Nega
69d1eddd-0ca3-4978-8a53-0e1a1014e81d	1801	244.06	0	0	Ch_2_Nega_Ch_3_Nega
af96c369-1a86-4021-b6fe-5fe694c2c592	1536.5	249.73	0	0	Ch_2_Nega_Ch_3_Nega
4eb58056-65bc-48be-9c1d-154027340fa3	1529.5	252.01	0	2	Ch_2_Nega_Ch_3_Nega
d1363905-f785-4374-8d56-2b01b1231290	968.45	251.15	0	2	Ch_2_Nega_Ch_3_Nega
672f0a2e-3d61-44f5-865c-6cce6f33868a	1380.7	250.33	0	0	Ch_2_Nega_Ch_3_Nega
e5409807-3bcf-4ea8-a839-ae93d8e94c60	1146.5	252.03	0	1	Ch_2_Nega_Ch_3_Nega
18a3822e-66c9-4fed-9f93-bb7c0617d80a	892.83	257.32	0	0	Ch_2_Nega_Ch_3_Nega
c1546c67-be70-4cee-a46e-b2dfb04972cf	974.53	257.71	0	1	Ch_2_Nega_Ch_3_Nega
22803fba-c4b5-4e36-8226-37784c56aabf	1551.7	257.46	0	0	Ch_2_Nega_Ch_3_Nega
98ae6a7d-70c5-46d5-92a8-03a564f20359	1083.1	272.45	1	2	Ch_2_Nega_Ch_3_Nega
15ee3a2e-6de4-4955-a868-2078b63b7185	1537.2	270.89	0	1	Ch_2_Nega_Ch_3_Nega
9b134fa2-7dca-45d1-94f1-3c6d3970302b	1404.8	273.79	0	2	Ch_2_Nega_Ch_3_Nega
9ef3335b-8e8c-4cf0-a746-d3825000f32d	1483.1	276.28	0	0	Ch_2_Nega_Ch_3_Nega
f73f04cd-bd7f-4238-b5e3-81daf67e0eb7	1637.7	284.87	0	1	Ch_2_Nega_Ch_3_Nega
c1442b84-fc13-4dec-ab6b-1fb7fe20b988	1284.9	287.11	0	0	Ch_2_Nega_Ch_3_Nega
a80ada4f-4baa-4ff7-93db-3b78448285ac	983.77	289.32	0	0	Ch_2_Nega_Ch_3_Nega
79b75466-a6a5-4733-a929-bcf308586e8e	1093.3	289.68	0	0	Ch_2_Nega_Ch_3_Nega
69e8a318-9c8e-4ce1-8ee2-cfb96241ea34	1508.7	289.22	0	1	Ch_2_Nega_Ch_3_Nega
6a3e8967-de76-4fee-b279-2db89f5c9163	1103.2	291.14	0	0	Ch_2_Nega_Ch_3_Nega
88a26628-9f8d-4211-9fa7-0534c3b7f5a5	1340	289.22	0	0	Ch_2_Nega_Ch_3_Nega
3959ed6d-9f85-49d6-b84b-cfbdad80a771	1349.5	289.47	0	0	Ch_2_Nega_Ch_3_Nega
4495073d-ccbf-4490-a732-c9fb466cdbb2	1451.3	289.06	0	0	Ch_2_Nega_Ch_3_Nega
59498745-ae89-46f3-ab55-67020e236135	1321.4	293.22	0	0	Ch_2_Nega_Ch_3_Nega
4eafd4a8-6f7e-4e3d-a173-a3fee7249aa3	983.85	299.5	0	0	Ch_2_Nega_Ch_3_Nega
77fb8e0e-63ce-4f47-a6a4-3ed370ec0d0e	1447.2	298.76	0	0	Ch_2_Nega_Ch_3_Nega
f73b9543-d355-46e1-bd16-3fd45a8531f0	1009.9	299.74	0	0	Ch_2_Nega_Ch_3_Nega
d6012a97-f6d3-40b5-85e6-141b9553b76a	1507.8	298.32	0	0	Ch_2_Nega_Ch_3_Nega
9e22422f-803d-4f6a-8d70-5834888e4f01	1621	301	0	2	Ch_2_Nega_Ch_3_Nega
331ba268-b11a-449b-9e41-8e6ca4f43e25	1393.6	302.24	0	0	Ch_2_Nega_Ch_3_Nega
780b258d-18dc-4050-b6d5-1b2888c073c0	1604	306.29	0	1	Ch_2_Nega_Ch_3_Nega
2a3a8d53-a39f-4dbc-ab4c-38d240f27110	1347.2	304.62	1	1	Ch_2_Nega_Ch_3_Nega
a31753bc-7647-4dc0-8cbc-6accb05d72c9	1478.3	308.93	0	1	Ch_2_Nega_Ch_3_Nega
51f5f9bc-4481-4c57-902e-86ff37c7d4be	1273.9	310.68	0	2	Ch_2_Nega_Ch_3_Nega
003ff801-934b-4966-9c9e-0e98e5b06108	943.28	310.77	0	1	Ch_2_Nega_Ch_3_Nega
ae4f2085-ad71-4b88-89db-ff7d62b45eb7	1265.3	310.29	0	1	Ch_2_Nega_Ch_3_Nega
ba7bb5a2-ad4f-4b2d-88fb-200b4e3de25f	1253.9	310.75	0	0	Ch_2_Nega_Ch_3_Nega
efa347c0-ca98-4c94-8b69-5a2bea0fe21c	1224.4	316.29	0	1	Ch_2_Nega_Ch_3_Nega
f204d210-07e3-426a-949a-1b41c4d3c134	1644.8	315.8	0	1	Ch_2_Nega_Ch_3_Nega
f1e511ab-ee2f-4441-86ff-87b835904670	1339.7	320.8	2	2	Ch_2_Nega_Ch_3_Nega
c4301715-08a7-458d-88b5-813172e523bf	1398.5	321.49	0	2	Ch_2_Nega_Ch_3_Nega
ab5f424e-63f4-4832-b4cc-7e4fc8e08242	1711.8	323.34	0	0	Ch_2_Nega_Ch_3_Nega
a8aee8bd-7585-46e9-a18c-3549ecc3245d	1348.5	323.9	0	1	Ch_2_Nega_Ch_3_Nega
0a014cf6-caf9-4aa9-8bdc-0dd053b65dec	1200.2	328.49	0	0	Ch_2_Nega_Ch_3_Nega
9c0e7638-2873-47c4-8c69-b827785a6452	1193.9	337.66	0	1	Ch_2_Nega_Ch_3_Nega
eeeb2008-6df3-408a-b902-44a7e17ed9b6	1385.3	335.85	0	0	Ch_2_Nega_Ch_3_Nega
2a620bbb-d0f8-4f60-9434-92bc6f0d8051	1207.9	336.72	0	0	Ch_2_Nega_Ch_3_Nega
24c28032-6a7e-4c31-8260-9e610ebf9741	1671	343.63	0	1	Ch_2_Nega_Ch_3_Nega
cee0b188-8437-4ccf-8759-a371185a9a16	1278	343.88	0	1	Ch_2_Nega_Ch_3_Nega
0004827f-a902-4fc4-bf18-d1841ba3f858	1111.2	344.8	0	1	Ch_2_Nega_Ch_3_Nega
27fd07b7-909c-48fe-949a-ea3acce0589b	1362.6	346.23	0	2	Ch_2_Nega_Ch_3_Nega
e5a982e5-d482-45f5-9292-e2ea258cedfa	1458	351.09	0	0	Ch_2_Nega_Ch_3_Nega
e55ce5d4-6ec1-46af-a939-48079cb9676e	1571.2	351.05	1	0	Ch_2_Nega_Ch_3_Nega
94e3dbdf-a6f8-4ddc-9843-a51c5e85154a	1402.8	350.94	0	0	Ch_2_Nega_Ch_3_Nega
1a9a1978-8546-493c-9eaf-b92d9c6ffb4a	1035	351.17	0	0	Ch_2_Nega_Ch_3_Nega
ddef98ca-b58e-4be6-b241-2b05af945cfa	1232.5	355.58	0	1	Ch_2_Nega_Ch_3_Nega
aff6732b-ad1e-4fbe-967f-a942e2a035e3	1708.6	357.62	0	2	Ch_2_Nega_Ch_3_Nega
616c3e96-e4cd-4490-a5fc-427957c6b63f	1721.2	358.83	0	2	Ch_2_Nega_Ch_3_Nega
4d46f627-a0f0-4932-96e8-bcc43c5c6870	1492.4	358.36	0	0	Ch_2_Nega_Ch_3_Nega
e0d72967-13f2-4cd9-a322-19c93d975a8a	1335.7	363.27	0	0	Ch_2_Nega_Ch_3_Nega
3f34aeff-f66c-4c3f-953a-091fcdaa387d	1399.9	361.42	0	0	Ch_2_Nega_Ch_3_Nega
5162b05f-6fde-4011-a5e5-cd0cf7d0e71f	1712.7	364.79	0	0	Ch_2_Nega_Ch_3_Nega
1a47d7bd-ad07-46c5-8efb-93528cb8aaad	1488.5	368.7	1	1	Ch_2_Nega_Ch_3_Nega
bc68b03f-1da3-4c6a-a05b-bce9ce6060b0	1175.7	373.03	0	1	Ch_2_Nega_Ch_3_Nega
de21fa92-9e5d-44cd-b722-e0170917003e	1167.8	375.39	0	0	Ch_2_Nega_Ch_3_Nega
8dfbd937-fc93-4453-a51d-5e357524280a	1766	376.15	0	1	Ch_2_Nega_Ch_3_Nega
d6d431c6-7466-4cd4-98f6-63ddf8edde7d	1061.4	377.94	0	1	Ch_2_Nega_Ch_3_Nega
775431d1-c5df-4908-b830-01759966dc54	1176.2	384.71	0	1	Ch_2_Nega_Ch_3_Nega
49a9d444-2ea2-44f9-b799-7d8c3867791f	1242.4	387.63	0	1	Ch_2_Nega_Ch_3_Nega
0e548497-adb9-4675-b733-5572d3c55fc4	1480.4	392.45	0	0	Ch_2_Nega_Ch_3_Nega
724aede6-b6c6-46dc-86e9-c5a8548b399f	1531.1	393.92	0	0	Ch_2_Nega_Ch_3_Nega
dfb233e2-d9e0-4b83-a75d-1b3ab4f9d7d3	1054.6	394.61	0	0	Ch_2_Nega_Ch_3_Nega
4c170cff-0389-47cc-9ba7-fe84143e9d88	1046.1	401	0	2	Ch_2_Nega_Ch_3_Nega
c2873ed7-b6f8-4dcf-880a-f6e430b49a70	937.83	405.53	0	2	Ch_2_Nega_Ch_3_Nega
f5773d84-2ce5-45cd-86f8-d68d11bd027f	1534	403.52	0	0	Ch_2_Nega_Ch_3_Nega
8354c702-c087-421f-8949-088e0ad2766a	1103.9	408.24	0	2	Ch_2_Nega_Ch_3_Nega
6ed6b4df-5db2-4f47-a291-464d59b9fc00	1722.3	412.04	1	2	Ch_2_Nega_Ch_3_Nega
96344f63-24c8-4294-83fb-0b38669f53b6	1583.1	410.93	1	2	Ch_2_Nega_Ch_3_Nega
a9905be0-cac1-41e3-9c68-2b84e73abc48	1183.7	414.56	0	2	Ch_2_Nega_Ch_3_Nega
15c3c216-d0c3-4ea0-8202-36d343e210ad	1050.7	416.7	0	0	Ch_2_Nega_Ch_3_Nega
1c3de2c7-de2a-4d28-8796-b6bf54d899b7	1309	418.89	1	0	Ch_2_Nega_Ch_3_Nega
fcfcd3a5-fc7a-43c2-b989-4f765e9e620c	1636.8	420.77	0	2	Ch_2_Nega_Ch_3_Nega
90948b8d-fbd2-4d38-b1b0-ec5c58c62aba	1682.9	423.24	0	2	Ch_2_Nega_Ch_3_Nega
3852310e-475c-48ca-87da-753fd2c9f7f4	969.69	424.72	0	1	Ch_2_Nega_Ch_3_Nega
39a262d4-7438-4941-a7d8-72fd97e36c63	1051	425.2	1	1	Ch_2_Nega_Ch_3_Nega
032bb5c3-a55c-42fc-b5af-840f8afbbd39	1309.5	427.01	0	0	Ch_2_Nega_Ch_3_Nega
612fa0dc-9a05-4706-8a13-51fa2e8420e0	1053.9	436.99	0	2	Ch_2_Nega_Ch_3_Nega
9c8204cc-3e9c-4eb3-a33c-7d39476ead2e	963.89	439.54	0	0	Ch_2_Nega_Ch_3_Nega
b9c89142-9598-44ae-b527-49069ecbe6f9	1402.9	437.54	0	2	Ch_2_Nega_Ch_3_Nega
4e48ca6b-6a1a-4625-bbbc-f28f893f4195	1107.1	440.07	0	1	Ch_2_Nega_Ch_3_Nega
06bb58f8-5a2a-41ad-b339-53f7b17c072c	1476.8	441.24	1	0	Ch_2_Nega_Ch_3_Nega
c32702fb-8680-4ccc-b382-3b32342d065d	1656.7	443.13	1	2	Ch_2_Nega_Ch_3_Nega
dd08c9b6-cd19-43ac-9bcd-ca51de36ee78	1552.7	441.7	0	0	Ch_2_Nega_Ch_3_Nega
f731dce6-410e-4fcd-b2de-418a384116d7	929.42	447.38	0	2	Ch_2_Nega_Ch_3_Nega
8692802d-23ef-46d9-92cf-ead57a1ed27b	1549.9	450.7	0	0	Ch_2_Nega_Ch_3_Nega
dd51df17-381d-4441-ba4a-e6f97eb089af	944.22	452.82	0	2	Ch_2_Nega_Ch_3_Nega
a268e3cf-c1fc-401c-a394-5a7ba7128763	1044.8	454.99	1	0	Ch_2_Nega_Ch_3_Nega
e582da21-8fe0-4f4d-995e-8ffc70b66413	1054.2	458.39	0	1	Ch_2_Nega_Ch_3_Nega
4168d866-ed89-4a7d-bcb1-16532a17fbec	1179.3	460.47	0	1	Ch_2_Nega_Ch_3_Nega
3d515733-13de-47e6-baf0-5c4fb03e1960	1641.7	461.81	0	0	Ch_2_Nega_Ch_3_Nega
9e57280b-c4f3-46b7-b0b9-a95b3f9099d9	1077.7	463.28	0	1	Ch_2_Nega_Ch_3_Nega
bf690115-0dae-4bbe-858b-db8a72f40b8c	1184.3	467.88	0	1	Ch_2_Nega_Ch_3_Nega
fd1fe609-854d-4893-b7c7-bb32004eb717	910.65	476.39	0	0	Ch_2_Nega_Ch_3_Nega
ac1d69d4-5a9a-4f75-b7ae-7dae0de371d3	1483.4	475.47	1	1	Ch_2_Nega_Ch_3_Nega
6e0e0482-68e3-4760-9524-68a95f35ad74	1491.4	477.16	0	1	Ch_2_Nega_Ch_3_Nega
2021ac09-5f21-46e8-af62-03a70f354899	1088.6	480.12	0	2	Ch_2_Nega_Ch_3_Nega
94cf1af0-2246-4843-85a5-0a2f600d1487	1152.2	483.69	0	0	Ch_2_Nega_Ch_3_Nega
4771067e-8c50-4fb2-bdce-027b07188515	1712.6	485.27	0	2	Ch_2_Nega_Ch_3_Nega
84807708-c1d5-4020-8132-b7587222be05	1490.5	485.98	0	2	Ch_2_Nega_Ch_3_Nega
466b1fac-b60f-4fac-b3ca-1ced06e6acf7	1484.1	491.19	0	1	Ch_2_Nega_Ch_3_Nega
906ce92b-5a99-4be8-9545-80121b41e089	1270.5	492.31	1	0	Ch_2_Nega_Ch_3_Nega
368966b0-a1d7-43de-a1db-c40ee65ed8a4	1094.2	499.49	0	0	Ch_2_Nega_Ch_3_Nega
6a195c2a-3dcd-4ab0-af98-8d8284687574	1399.6	500.43	0	1	Ch_2_Nega_Ch_3_Nega
762c518c-dc2b-4df1-9f33-8ddeb4b6334c	1392.9	503.4	0	0	Ch_2_Nega_Ch_3_Nega
0cfe1306-2e33-4bbe-8aca-4bec39885df7	1481.2	504.41	0	1	Ch_2_Nega_Ch_3_Nega
84392736-7e81-4e4d-859c-60767a3c867a	1491.4	504.79	0	0	Ch_2_Nega_Ch_3_Nega
5463ebee-faef-4f7d-af0e-57bf46a85224	1083.5	507.66	0	2	Ch_2_Nega_Ch_3_Nega
dcf2bf3f-9cc8-4a1e-b7b6-f1f164b73677	1660.2	507.92	0	0	Ch_2_Nega_Ch_3_Nega
abea4b25-5ab8-4462-9cf1-410ecd35e991	1517.7	510.24	0	0	Ch_2_Nega_Ch_3_Nega
53422f42-3c5b-450b-9e3c-3cd32515d571	1286.1	509.78	0	2	Ch_2_Nega_Ch_3_Nega
7894d4c4-e3bc-47c6-83cd-7410cb91e330	1299.5	514.85	0	2	Ch_2_Nega_Ch_3_Nega
fadafde8-1a3c-40ca-87b3-67348d2bdbb8	903.98	525.14	0	1	Ch_2_Nega_Ch_3_Nega
65d5e524-1ffc-4081-9ab4-3f14da3712f7	1664.8	527.82	0	1	Ch_2_Nega_Ch_3_Nega
5ad806d0-1bbf-4560-b45c-b2057eef7c02	1678.1	526.16	0	0	Ch_2_Nega_Ch_3_Nega
4127afef-b0c0-4759-8037-95d7081737c2	1613.8	528.16	1	0	Ch_2_Nega_Ch_3_Nega
ea3d4ede-9a2d-4548-94e4-8dc8048abade	1719.8	526.99	0	1	Ch_2_Nega_Ch_3_Nega
e7334f47-ad2d-4df3-bd94-05b136855519	1196.2	527.76	0	0	Ch_2_Nega_Ch_3_Nega
f59fe96c-d947-47d7-a472-a327c8a89680	960.43	527.66	1	1	Ch_2_Nega_Ch_3_Nega
be96f9fa-d673-43da-ad4d-bfbe1756b1a4	1013.5	527.9	1	1	Ch_2_Nega_Ch_3_Nega
e402e1cf-d23b-45e5-8019-c3aaccebbb7a	1388.2	530.35	0	1	Ch_2_Nega_Ch_3_Nega
9e457957-65b4-40a3-949b-731ff707239b	1553.8	532.83	0	0	Ch_2_Nega_Ch_3_Nega
655f3fd0-2c5a-437f-8a0e-084583c89e43	1494.2	534.63	0	1	Ch_2_Nega_Ch_3_Nega
b97a6e51-8309-43ef-9e29-5e1679c431e1	1591.4	536.89	0	0	Ch_2_Nega_Ch_3_Nega
cd5a9bad-a220-47eb-89cf-5019dcc0cdf1	1472.5	538.09	0	0	Ch_2_Nega_Ch_3_Nega
b71fd309-3172-4a3a-987d-0f783f9f0f24	1344.5	538.86	1	2	Ch_2_Nega_Ch_3_Nega
e238a549-a398-4951-9ca7-75006e6e8d78	1015.6	541.18	0	0	Ch_2_Nega_Ch_3_Nega
53e6d0aa-8b2f-4d91-83a8-ffcce7e79ce1	1482.2	544.29	0	0	Ch_2_Nega_Ch_3_Nega
0548fc7d-fe95-4136-8266-1e9480acb799	1378.8	547.13	0	1	Ch_2_Nega_Ch_3_Nega
e6783093-1102-484c-bdcf-0d188a469cc2	886.46	548.43	0	2	Ch_2_Nega_Ch_3_Nega
36003d47-f836-44dd-8c40-f9110c7e3e8b	1140.5	557.79	0	2	Ch_2_Nega_Ch_3_Nega
f7f981dc-e09b-4089-9467-b05a9635d36f	1682.6	557.93	0	1	Ch_2_Nega_Ch_3_Nega
2ea5cf7c-4c60-4289-8924-c9c6ead90454	962.81	559.67	0	0	Ch_2_Nega_Ch_3_Nega
e6566602-3b3a-4a93-aa54-1f8a8b3b5c9e	1412.2	563.53	1	1	Ch_2_Nega_Ch_3_Nega
267aedf0-46db-4bb5-9068-2afc4de190a1	1255.9	569.11	0	1	Ch_2_Nega_Ch_3_Nega
2d2489d8-ebf0-4c9b-9a9d-02943d33a6f6	1431	568.01	1	1	Ch_2_Nega_Ch_3_Nega
f0672d7e-fd0a-4c14-8510-fb553434cc79	954.38	571.31	0	2	Ch_2_Nega_Ch_3_Nega
a2376466-ba02-40f9-8d26-eb238de8bdd1	945.99	572.67	0	0	Ch_2_Nega_Ch_3_Nega
f39970e4-2bb7-4133-a21f-4bf62dbc61c3	1524.1	574.63	0	1	Ch_2_Nega_Ch_3_Nega
a33ee142-59be-485d-bde0-2389d0391d84	1457.4	585.41	0	2	Ch_2_Nega_Ch_3_Nega
6b29d7f1-9fbe-4d24-953f-40841cb9fd5c	1448.3	590.1	0	1	Ch_2_Nega_Ch_3_Nega
09535d6f-697e-47aa-b661-ef99897f4213	1624.2	594.6	0	0	Ch_2_Nega_Ch_3_Nega
edc8453f-a304-47e2-a0a8-69117e60ec7e	1209.9	594.57	1	1	Ch_2_Nega_Ch_3_Nega
6fbfead7-e258-4bab-a26a-a1c3203a70aa	903.3	603.43	0	2	Ch_2_Nega_Ch_3_Nega
9cad228d-e351-4698-a9c9-e84f592327a9	1033.6	610.54	0	0	Ch_2_Nega_Ch_3_Nega
86661a9c-af5d-4596-937e-6fbd11ed3f39	1504.1	614.61	0	0	Ch_2_Nega_Ch_3_Nega
c42bd398-76e3-4b18-a225-9a388e31d906	1055.2	614.68	0	0	Ch_2_Nega_Ch_3_Nega
9734c71b-bf2a-43bb-9e2d-e15f24a55169	1731.1	620.1	0	0	Ch_2_Nega_Ch_3_Nega
c1cb9650-700a-445d-bc70-5943a301187d	1143	618.12	0	0	Ch_2_Nega_Ch_3_Nega
a14e7afd-7da3-4499-a75d-5dd2ddc09f23	990.53	620.71	0	1	Ch_2_Nega_Ch_3_Nega
4e19e161-ddcc-4296-8d5d-905e4196cb89	1038.9	619.92	0	0	Ch_2_Nega_Ch_3_Nega
264283aa-446c-4d8d-ba1c-76784135772f	1480.3	621.83	0	0	Ch_2_Nega_Ch_3_Nega
9e10bde0-2a3c-4697-ac9e-feadd1533991	1112.9	627.05	0	1	Ch_2_Nega_Ch_3_Nega
1beca4c1-c22e-4aef-bddd-1595706a4b6c	1383.1	629.52	0	2	Ch_2_Nega_Ch_3_Nega
b211347c-4b9a-4bf3-91e5-a825a0a85730	1366.8	627.76	0	0	Ch_2_Nega_Ch_3_Nega
7517c643-c9e5-444d-96af-ebe5f72a68ea	1720.6	629.43	1	1	Ch_2_Nega_Ch_3_Nega
69531fac-6676-4b59-b15c-243c08f544d4	1643.2	627.3	0	1	Ch_2_Nega_Ch_3_Nega
92e9274d-7c5f-414e-9e47-423d1d8805e3	903.48	630.65	0	2	Ch_2_Nega_Ch_3_Nega
2ec23ecc-685b-42cc-9409-db5a729d091c	1353.3	630.71	0	1	Ch_2_Nega_Ch_3_Nega
d607bbb3-32f3-4dcf-9391-a002057dbaae	1637.1	632.53	0	0	Ch_2_Nega_Ch_3_Nega
898bfa8b-3be6-4224-a79d-4f7f808db65e	1340.7	631.24	0	0	Ch_2_Nega_Ch_3_Nega
0f12427c-e755-4ae9-aae2-36ec4ed76d90	1208.9	639.26	2	2	Ch_2_Nega_Ch_3_Nega
785948ff-475f-410b-984b-6be58e9e4b5c	1631	639.04	0	0	Ch_2_Nega_Ch_3_Nega
750533e0-88b0-4989-a4ff-65c738bc0779	1280.1	637.3	0	0	Ch_2_Nega_Ch_3_Nega
809c6dca-e8d9-43cc-86a9-d14b55b7a737	1035.2	645.44	1	1	Ch_2_Nega_Ch_3_Nega
a87a86b2-5a61-4f6f-9f98-5dc572b78bf7	1278.3	644.79	0	0	Ch_2_Nega_Ch_3_Nega
0a2b3f6b-bb7b-4f8a-94d1-bbe6834d0211	1123.3	645.32	0	1	Ch_2_Nega_Ch_3_Nega
870e1ce2-1c29-4919-bb1f-f2afdd31b16a	1619.2	647.15	0	1	Ch_2_Nega_Ch_3_Nega
a8dc6120-b86b-4ac5-8ed6-d52426402685	1629.8	653.21	0	0	Ch_2_Nega_Ch_3_Nega
265eff92-ace4-492b-9522-3d2d1321147b	1263.7	653.98	0	0	Ch_2_Nega_Ch_3_Nega
8275912a-92b7-445a-a116-689267feaf32	1440.3	658.31	0	0	Ch_2_Nega_Ch_3_Nega
c4f4c719-8d9c-44da-b1c3-2a542dd1b15c	1259.6	660.99	0	1	Ch_2_Nega_Ch_3_Nega
75097220-5774-418a-9928-084fd9310915	1646	660.19	1	1	Ch_2_Nega_Ch_3_Nega
52228cb8-094b-4ca0-9c17-78ea66b074e0	1210.5	658.47	0	1	Ch_2_Nega_Ch_3_Nega
c9f53e3c-2e1d-4e73-b9a1-7c72bf6766ca	1343.7	660.15	0	1	Ch_2_Nega_Ch_3_Nega
f78ae67b-4d81-414c-bf59-0b4bed370363	1559.5	660.37	0	0	Ch_2_Nega_Ch_3_Nega
d84d4920-ee1c-49b4-93ac-bde88b4361c3	1390.6	665.12	0	1	Ch_2_Nega_Ch_3_Nega
76f55097-1777-4963-bfe4-632cc8f29dc9	1585.7	668.31	0	2	Ch_2_Nega_Ch_3_Nega
632cfe07-3737-4fba-9773-60b69226cab4	1461.8	669.33	0	1	Ch_2_Nega_Ch_3_Nega
defae6b7-231f-4145-a9d4-8519f0958852	1339.4	677.19	0	1	Ch_2_Nega_Ch_3_Nega
d593fb11-33d7-4f2c-bdc9-a37054e0435a	1107.7	692.56	0	0	Ch_2_Nega_Ch_3_Nega
d53f18ce-c778-4174-b8c5-3b1c936d08c0	1307.2	699.48	0	2	Ch_2_Nega_Ch_3_Nega
4f69e2aa-94e9-4881-b2db-8fc07d33aecb	1755.8	703.47	0	2	Ch_2_Nega_Ch_3_Nega
85916d96-1abf-4364-84ed-18918ea666fa	1372.5	708.42	0	1	Ch_2_Nega_Ch_3_Nega
eb745751-5888-43cf-862a-bc68db3c1b2c	1362.9	711.39	1	0	Ch_2_Nega_Ch_3_Nega
5dc1adde-a456-45ef-b7e7-174009b70754	1459	712.75	0	1	Ch_2_Nega_Ch_3_Nega
9db94412-6597-474c-b13e-d605c69ab433	1679.1	716.26	0	0	Ch_2_Nega_Ch_3_Nega
a19b38ee-5e66-4b42-9760-96190cf13477	1594.6	716.59	0	0	Ch_2_Nega_Ch_3_Nega
5426b788-b004-4dad-baea-4edfc5793bdc	1460.3	722.24	0	1	Ch_2_Nega_Ch_3_Nega
867df300-0729-46a2-8bba-7ca24cff98c9	920.01	722.02	0	0	Ch_2_Nega_Ch_3_Nega
30f7546f-640f-4217-9724-89935edef11b	1152.9	723.62	0	2	Ch_2_Nega_Ch_3_Nega
5de425d4-b2c4-4b8d-819c-8309bf954948	1179.5	726.69	0	2	Ch_2_Nega_Ch_3_Nega
0a39d942-e382-488c-ac0e-fba15286b299	1429.4	731.79	1	0	Ch_2_Nega_Ch_3_Nega
0ca0077d-3f76-4f30-8513-48dbcc05e9a0	1379	734.59	0	2	Ch_2_Nega_Ch_3_Nega
6c7890a0-a142-4c37-85f9-eefcaa98b706	1811.1	735.56	0	2	Ch_2_Nega_Ch_3_Nega
1284953b-0d0c-4c14-b5df-71fd4197bedb	1287.4	736.76	0	1	Ch_2_Nega_Ch_3_Nega
8697336d-df0d-46cc-96ab-e3a15b5fb183	1424.7	739.58	0	1	Ch_2_Nega_Ch_3_Nega
af49a430-1b2f-49ca-85e8-deb4185a5a3f	977.44	738.99	0	0	Ch_2_Nega_Ch_3_Nega
0d3be069-09a4-4f3e-aa25-2ca2d8c2d7ca	1561.8	742.68	0	1	Ch_2_Nega_Ch_3_Nega
cff2d53e-1a7e-4de3-985d-ede6e05e1b7f	1417.5	746.81	0	0	Ch_2_Nega_Ch_3_Nega
b659e85c-1f29-4e12-b7d7-eae2a66d6a06	1684.1	745.76	0	1	Ch_2_Nega_Ch_3_Nega
dbd730c9-24bd-4a93-8707-a2b3828d1a37	1587.9	750.99	0	0	Ch_2_Nega_Ch_3_Nega
057d0f97-512d-4753-9be7-c5616a52833a	1789.4	752.81	0	0	Ch_2_Nega_Ch_3_Nega
e5c7ee3c-72f5-4062-818d-ee653b2e6f56	1329.6	761.68	0	1	Ch_2_Nega_Ch_3_Nega
bc3ee280-4314-4a00-8582-ac1fff03e506	1353.4	765.76	0	2	Ch_2_Nega_Ch_3_Nega
fbde90d3-3012-4195-9144-e15a88d21128	1528	770.92	0	0	Ch_2_Nega_Ch_3_Nega
37488f37-eb39-4657-81cf-c7c4dbc9cd2b	1469.9	773.4	0	0	Ch_2_Nega_Ch_3_Nega
cfa0c1c4-d5c0-42f3-a62a-ea880bb19d12	1270.7	771.67	0	0	Ch_2_Nega_Ch_3_Nega
3faa4969-c483-4ac5-a5a2-3f36735f7473	1264	776.38	0	0	Ch_2_Nega_Ch_3_Nega
277d4584-5991-4aa8-85e8-cc0784def90a	1030.8	777.81	0	1	Ch_2_Nega_Ch_3_Nega
2e099b05-3628-430f-8d2b-de18d7f1c403	1128.9	777.2	0	2	Ch_2_Nega_Ch_3_Nega
0bd70631-2619-462c-966a-b0632d6c6624	1542.3	783.63	0	0	Ch_2_Nega_Ch_3_Nega
6100e690-6fd7-4bec-a117-b49e0c84774a	1062.7	786.18	0	1	Ch_2_Nega_Ch_3_Nega
dc42e432-2872-4695-b5e0-a11b19b1bb84	1388	787.09	0	1	Ch_2_Nega_Ch_3_Nega
845dc75f-03f6-4a30-b0d0-4273329a81f5	1281.6	792.46	1	0	Ch_2_Nega_Ch_3_Nega
017405b7-7da2-4b5a-aa7f-471b0d6dfc67	1598.8	796.83	0	0	Ch_2_Nega_Ch_3_Nega
81d4f605-4e78-4538-8263-cfa9c5241bce	1237.5	796.05	0	1	Ch_2_Nega_Ch_3_Nega
8a0ce1c5-f552-4559-8fdc-b1b99b0812d7	946.85	803.06	0	0	Ch_2_Nega_Ch_3_Nega
532a81b6-68cd-40af-9bdb-29d9934526ef	1652.1	804.16	0	0	Ch_2_Nega_Ch_3_Nega
816ba23c-c392-4c0a-8231-ff8902c5c4d5	1432.5	808.04	0	2	Ch_2_Nega_Ch_3_Nega
6b553439-7c61-4d2d-8a4a-299da56e9037	1722.6	808.25	0	0	Ch_2_Nega_Ch_3_Nega
7cbbf75e-ab90-4851-8bdf-6d8d3a780118	1650	811.51	0	0	Ch_2_Nega_Ch_3_Nega
196f9d14-505c-4eb7-b8b6-bce96120841b	1360.6	814.47	0	2	Ch_2_Nega_Ch_3_Nega
c88883ab-8ef6-4564-a82d-bb8126364d29	1738.1	815.42	0	0	Ch_2_Nega_Ch_3_Nega
83c38d8c-6f9f-445a-84e5-c0b2bfd910bf	1559.6	818.57	0	1	Ch_2_Nega_Ch_3_Nega
fa8749fb-d156-47b5-a8a1-e0247ff97fc6	1646.8	820.63	0	2	Ch_2_Nega_Ch_3_Nega
4c849a51-c76f-409c-8a5d-50e8f2cb7a9c	1234.4	823.48	0	1	Ch_2_Nega_Ch_3_Nega
681da336-2b9b-462f-81d6-224fa0782d99	1552.6	823.22	0	0	Ch_2_Nega_Ch_3_Nega
852920f2-ca4d-47a7-90d6-43bee342e658	1192	823.86	0	0	Ch_2_Nega_Ch_3_Nega
639dd8a7-8ca9-4d8a-9e5d-f9e25a251b22	1369.5	825.17	0	1	Ch_2_Nega_Ch_3_Nega
e95dc0a5-3be5-4eb6-904f-c9d34c2ecd44	1506.6	828.38	0	0	Ch_2_Nega_Ch_3_Nega
c28ffa60-9e75-4f4f-be73-6b0b88109835	1457.7	830.42	1	2	Ch_2_Nega_Ch_3_Nega
75ad2b71-e034-4159-9a21-31d1537b3c28	1688.3	832.5	0	2	Ch_2_Nega_Ch_3_Nega
e50b14be-df9a-4688-96a7-d9e051b97c4c	1502.1	836.31	0	2	Ch_2_Nega_Ch_3_Nega
694004ba-19ac-4825-bd8b-e4fdccb93578	1136.4	837.15	0	1	Ch_2_Nega_Ch_3_Nega
d0725653-1f71-4d10-afaf-eed267b57dd2	1770.5	841.42	2	0	Ch_2_Nega_Ch_3_Nega
3f6fe585-1d7d-4b10-814d-80af92e58a81	1743.8	843.32	0	1	Ch_2_Nega_Ch_3_Nega
7e5a02b8-8ae4-4586-8d8c-4e18f244dbd1	1053.2	845.9	0	0	Ch_2_Nega_Ch_3_Nega
1170fb5b-56ef-410c-a79b-b6a06676ed45	1154.1	847.15	0	0	Ch_2_Nega_Ch_3_Nega
9e61b474-21d2-4271-abbe-3ec0fad7fb63	1046.5	850.35	0	0	Ch_2_Nega_Ch_3_Nega
952f0d83-28ea-4a87-8d32-3b15a683be46	1506.3	847.97	0	2	Ch_2_Nega_Ch_3_Nega
a2b490eb-e12c-4bf8-9205-d83be68e56e3	1168.9	853.61	0	1	Ch_2_Nega_Ch_3_Nega
85a73e60-93f2-41df-9870-29cd837e36f4	1501.5	853.95	0	0	Ch_2_Nega_Ch_3_Nega
78939334-d6d5-47d2-bbb7-2cb15c0c3ab7	1311.5	856.15	2	0	Ch_2_Nega_Ch_3_Nega
a295059e-321b-434d-b5be-1520864e57f4	1428.9	853.91	0	0	Ch_2_Nega_Ch_3_Nega
f095d466-2ab1-448d-bb55-e4752910ecb3	1511.3	858.14	0	0	Ch_2_Nega_Ch_3_Nega
b06363f7-d602-4f04-a7d2-844ca334ab1e	1120.4	860.99	0	1	Ch_2_Nega_Ch_3_Nega
677e1025-3321-4136-b0a9-161a38e38ce2	955.63	859.78	0	1	Ch_2_Nega_Ch_3_Nega
c2de7f39-98c2-44c3-962f-fe398fadd7d0	1632.9	859.41	1	0	Ch_2_Nega_Ch_3_Nega
5617526b-2559-46d7-975b-28c14a202d39	1430	863.96	0	0	Ch_2_Nega_Ch_3_Nega
305c7088-d127-4964-aa9f-0932100972bb	942.58	863.98	1	1	Ch_2_Nega_Ch_3_Nega
9408e27c-e5d6-448e-a984-dbbf34caf71a	1499.4	863.35	1	1	Ch_2_Nega_Ch_3_Nega
49c51657-6664-490d-9304-566e7b5ef7fc	1014.8	868.14	0	1	Ch_2_Nega_Ch_3_Nega
f2030cbf-734b-426f-a08d-b9453e32d9e7	1652.1	868	0	1	Ch_2_Nega_Ch_3_Nega
1b9e587e-2f23-4809-a361-ab397081f501	1514.8	870.29	0	0	Ch_2_Nega_Ch_3_Nega
eb822b95-f1b4-4468-80f1-9debe3285a72	1499.7	872	1	1	Ch_2_Nega_Ch_3_Nega
94472eb9-cfd0-4aeb-86bf-0d05226add8f	1304.3	871.73	0	0	Ch_2_Nega_Ch_3_Nega
e1c76cbe-be7d-490f-affe-4875fff86a45	942.17	873.35	0	0	Ch_2_Nega_Ch_3_Nega
a6244351-e4f5-48ec-ad53-a9d1d16911ba	996.87	875.11	1	2	Ch_2_Nega_Ch_3_Nega
f58b4905-e64c-4094-81af-3f8449313e12	1507.3	875.46	1	0	Ch_2_Nega_Ch_3_Nega
9b825dba-c14c-47d8-88d4-07e6d21da498	1782.1	879	0	1	Ch_2_Nega_Ch_3_Nega
46514f94-ce8d-4e35-8196-ef59bd8078ca	1487.3	883.72	0	2	Ch_2_Nega_Ch_3_Nega
f5be81ee-4146-4fc8-b6c0-76a46e6046e0	1713.1	883.86	0	0	Ch_2_Nega_Ch_3_Nega
33d1a895-93f7-4007-9cc3-3a0461c1dde8	1017.8	883.26	0	1	Ch_2_Nega_Ch_3_Nega
25452510-c966-45e4-91dc-4a08ef4ecc5d	1503.8	884.26	0	1	Ch_2_Nega_Ch_3_Nega
1a276977-69b9-4c43-9010-fd2411545f2a	1234.4	887.12	0	2	Ch_2_Nega_Ch_3_Nega
9a6e3112-7f5b-4c8c-b5d5-c598c2e6eac9	1216.3	895.89	0	0	Ch_2_Nega_Ch_3_Nega
ee8986ae-b04e-4e12-9941-d2aefeac7391	1294.9	899.91	0	2	Ch_2_Nega_Ch_3_Nega
f3e3b050-6520-4b8e-847d-4b22e9ba76a4	1791.9	901.87	0	0	Ch_2_Nega_Ch_3_Nega
b1f276c3-2bab-4277-b363-0c2c46d951b7	1254.8	903.59	0	1	Ch_2_Nega_Ch_3_Nega
63785bfa-64b1-41c1-b8eb-9e9b5e959319	1748	902.61	1	1	Ch_2_Nega_Ch_3_Nega
160fde8d-30eb-4fde-8e79-272057ee04ff	1624	906.1	0	2	Ch_2_Nega_Ch_3_Nega
8fa6ddbf-859e-46f6-95b0-3d91e68c2362	936.28	910.89	0	2	Ch_2_Nega_Ch_3_Nega
c65a3c77-614e-45d3-8cee-8b9caeb056d5	1247.9	910.96	0	0	Ch_2_Nega_Ch_3_Nega
8824ad31-afef-4931-abc9-265d0cfd2e4f	1787	917.84	1	1	Ch_2_Nega_Ch_3_Nega
7189fe1a-8d64-4205-b62f-5f42dae4dfe5	1466.1	917.48	0	1	Ch_2_Nega_Ch_3_Nega
b9ee4591-d1d3-460d-90d9-74477d2778d8	1604.6	918.96	0	0	Ch_2_Nega_Ch_3_Nega
c0391858-2db3-4e30-945a-5cb876bb4f6d	1778.2	921.27	0	1	Ch_2_Nega_Ch_3_Nega
c59bb838-ff3a-45b7-b419-f180784995de	1475.7	920.91	0	1	Ch_2_Nega_Ch_3_Nega
f1686e38-88f6-476d-8fa1-552cee1f8936	1257.9	922.54	1	2	Ch_2_Nega_Ch_3_Nega
a536a1ee-2411-4dd0-8a27-b5de39b90949	1643.9	922.22	1	1	Ch_2_Nega_Ch_3_Nega
95179055-98b6-48b6-9386-b9ef9ed2c128	939.74	928.25	0	1	Ch_2_Nega_Ch_3_Nega
6d926b7f-bd5d-43fd-8600-672e234608cf	1660.4	926.02	2	0	Ch_2_Nega_Ch_3_Nega
2bdc4803-9a44-44d9-a4ae-b19022cc053c	1328.7	926.66	0	2	Ch_2_Nega_Ch_3_Nega
9d04f49c-97b6-4b51-8f57-beb4f5a0cf28	1467.9	928.87	0	2	Ch_2_Nega_Ch_3_Nega
6f41c7a5-003a-44ca-aa54-49fbb8492bef	1638.4	929.15	0	2	Ch_2_Nega_Ch_3_Nega
5bda94e0-142e-492e-9c22-27482da2c4e8	1481.3	929.85	0	1	Ch_2_Nega_Ch_3_Nega
6cdcf666-320a-45ca-9482-8498a76c4500	1600.4	930.39	0	2	Ch_2_Nega_Ch_3_Nega
0d263c1a-0204-4166-84eb-9037e3d15c81	1383.1	929.33	1	1	Ch_2_Nega_Ch_3_Nega
796083c2-f4c2-4536-9ce4-e87c0622c5a2	1491	928.36	1	1	Ch_2_Nega_Ch_3_Nega
faebcbca-d685-4cfb-a959-3ad14f411617	891.83	936.83	0	0	Ch_2_Nega_Ch_3_Nega
b0699630-bf17-4975-9044-45516daced5d	1699.7	941.53	0	2	Ch_2_Nega_Ch_3_Nega
58943cef-ec44-45ac-bf4b-8410271c99ed	1705.8	946.41	1	2	Ch_2_Nega_Ch_3_Nega
648e5e08-cece-45b8-95d6-243897c1b721	1688.1	945.19	1	1	Ch_2_Nega_Ch_3_Nega
c027f81a-8a02-45c3-a249-804fcf9a45c1	1729.6	947.83	0	1	Ch_2_Nega_Ch_3_Nega
dada8706-263d-4a9d-977d-98d1d24fd718	888.39	948.73	0	1	Ch_2_Nega_Ch_3_Nega
3f498723-3d1a-4456-8f4a-357f12142903	1658.8	951.5	0	0	Ch_2_Nega_Ch_3_Nega
2ae602a2-87c8-4b0f-a1ec-771ca478789f	1675.7	956.32	0	2	Ch_2_Nega_Ch_3_Nega
ce01b607-5ac2-4662-939e-30a1d0817299	1068.7	954.93	0	0	Ch_2_Nega_Ch_3_Nega
0a712955-7cd1-4af3-a03f-51d22f1fac19	1709.8	958.21	0	2	Ch_2_Nega_Ch_3_Nega
b08f746a-9d51-4a3a-9a4c-469ec9ed62c5	1021.3	960.59	0	0	Ch_2_Nega_Ch_3_Nega
4117237c-60b2-46d6-a1ad-f294352a7bf7	1703	965.37	0	0	Ch_2_Nega_Ch_3_Nega
f2b28cba-3497-4b8a-9a74-32732366636f	1486.1	968.27	1	1	Ch_2_Nega_Ch_3_Nega
62508e2e-aaaf-46f2-a4c4-436aee607cb8	1584.5	969.91	0	1	Ch_2_Nega_Ch_3_Nega
72b470c7-9b73-43ac-917d-161dc29a7894	1617.6	971.33	0	1	Ch_2_Nega_Ch_3_Nega
8ef1f655-a593-45fe-b058-08e9e57058bb	1562	977.69	0	2	Ch_2_Nega_Ch_3_Nega
c1c08d20-20e0-4945-b72a-e8278111953d	1606.5	976.52	0	0	Ch_2_Nega_Ch_3_Nega
1a42b055-d2f8-4515-855f-b8c845c357e0	1145.6	981.04	0	0	Ch_2_Nega_Ch_3_Nega
2ae81a1c-51e4-4968-9af9-66ad7b787844	1469.3	983.48	1	1	Ch_2_Nega_Ch_3_Nega
5914302a-823e-43b3-98b2-dcee79d641a3	1162.4	985.01	0	1	Ch_2_Nega_Ch_3_Nega
fe82b4a3-2144-4318-b7d0-7c399b78927c	1402.9	984.19	0	0	Ch_2_Nega_Ch_3_Nega
2d4dddb9-7af9-4ee1-ac6c-82f366658fbd	930.3	985.56	0	0	Ch_2_Nega_Ch_3_Nega
28822488-daf3-4c8f-8b00-795529c378cf	1230.2	992.14	1	1	Ch_2_Nega_Ch_3_Nega
f54ff535-1e74-468e-b545-a240945ea04c	1250.1	992.67	1	1	Ch_2_Nega_Ch_3_Nega
8c2726da-1bc3-44f2-b938-ae8c7e513506	1296.4	990.86	0	0	Ch_2_Nega_Ch_3_Nega
8da98c5c-3c9b-46c6-ab65-ce11c27b1593	1029.7	993.82	0	1	Ch_2_Nega_Ch_3_Nega
0165771f-2326-49c5-8db4-f088918b08f3	1006.1	1003.6	0	0	Ch_2_Nega_Ch_3_Nega
74dce009-6aa9-4a63-a54c-7415ac2419ee	1550.5	1007.6	1	0	Ch_2_Nega_Ch_3_Nega
d418db8a-57ab-4e7b-92af-b124c3a4c1f6	1141.1	1009.9	0	1	Ch_2_Nega_Ch_3_Nega
65521488-fe4a-41ef-81ab-befa9c413ee5	1373.6	1008.3	0	1	Ch_2_Nega_Ch_3_Nega
00ce9432-d34d-417e-830c-5ced024c7c9c	929	1010.6	1	0	Ch_2_Nega_Ch_3_Nega
468d27ef-9bf9-4863-ac94-798db50353cc	1769.6	1009.9	0	1	Ch_2_Nega_Ch_3_Nega
2a5bfa3e-59f9-4e4e-bd34-c62174fbe200	1669.6	1011.7	0	0	Ch_2_Nega_Ch_3_Nega
4967e334-6e29-470f-9cf9-1dbefd2bfd04	1556.7	1014.6	0	0	Ch_2_Nega_Ch_3_Nega
0621bca2-d129-490e-8e0e-ca8d7a3162b3	1127.8	1015.8	1	1	Ch_2_Nega_Ch_3_Nega
33971dc9-704d-4c5d-ba23-0784fba24c40	1505	1018.4	0	2	Ch_2_Nega_Ch_3_Nega
0b801369-fa72-40b5-b535-c1228ef08bbd	1418.4	1019.3	0	2	Ch_2_Nega_Ch_3_Nega
3833ba0a-bd52-4398-8951-583edd6db5f8	993.73	1030.3	1	0	Ch_2_Nega_Ch_3_Nega
fb181085-36e6-4451-b99a-03c358ebf003	1841.2	7.247	1	1	Ch_2_Nega_Ch_3_Nega
41cd282a-8c8c-4c75-a5d1-b5d821701a87	1883.3	8.528	0	0	Ch_2_Nega_Ch_3_Nega
b446d438-c52a-4f07-aae9-78546918feba	2074.5	7.537	0	1	Ch_2_Nega_Ch_3_Nega
ef68cebe-295e-40af-9cd3-c1ac5bf6b24f	1895.6	26.32	0	2	Ch_2_Nega_Ch_3_Nega
18be583c-1925-411e-a2e8-71d47b180988	1907.1	28.98	0	0	Ch_2_Nega_Ch_3_Nega
f8501d81-a466-4f73-9dd1-649fc4f67b8b	2058.1	29.77	0	0	Ch_2_Nega_Ch_3_Nega
14bf9310-9620-4de4-b49d-1efe4ffac3c6	2644.4	34.07	0	0	Ch_2_Nega_Ch_3_Nega
d23df832-1f8a-4bff-9d99-fab5ef2398c4	2510.1	33.06	0	0	Ch_2_Nega_Ch_3_Nega
d8fb260d-bde7-40ca-9d53-214f68cfab46	2200.1	42.04	0	2	Ch_2_Nega_Ch_3_Nega
a580049c-4ece-43d2-81e7-6fb9d57e97eb	2513.2	44.33	0	0	Ch_2_Nega_Ch_3_Nega
d287dcd8-e6ce-4a61-81eb-01f88bc7b018	2628.3	45.59	0	2	Ch_2_Nega_Ch_3_Nega
d96c94dc-19e0-4e42-b0d2-db548fdd3ce4	2451.5	50.39	1	1	Ch_2_Nega_Ch_3_Nega
e881b877-3bfe-4ca9-909a-59933c267baf	2621	53.9	1	0	Ch_2_Nega_Ch_3_Nega
c4a1c721-b190-45b0-95c9-ac5e1f1bc9fd	2184.4	54.26	0	0	Ch_2_Nega_Ch_3_Nega
392e8eb0-c08a-4fe6-9687-c68dfaf284fe	2441.6	55.2	0	0	Ch_2_Nega_Ch_3_Nega
f20ea349-ac7c-4760-8e47-502561111551	1817.2	54.94	0	0	Ch_2_Nega_Ch_3_Nega
09390b6c-2342-4cfc-8f52-77fa7a51b890	2210.1	60.05	1	1	Ch_2_Nega_Ch_3_Nega
266e5670-0c51-4469-9cb2-e1b97c590172	2583.2	60.89	1	1	Ch_2_Nega_Ch_3_Nega
2256c534-1e07-4419-b32a-e8edab2ce9c3	2051.2	63.87	0	2	Ch_2_Nega_Ch_3_Nega
5f19b224-f62d-4913-88c7-b768fbacc2cb	2145.8	65.8	0	2	Ch_2_Nega_Ch_3_Nega
b94f0647-0b57-4240-9b7a-ca124d70d546	2406.9	70.35	0	1	Ch_2_Nega_Ch_3_Nega
b3c2bdb6-0bec-4a26-b61b-98f8756f9829	1982.4	73.49	0	0	Ch_2_Nega_Ch_3_Nega
6c0a5812-cbeb-404d-95d3-c36c638a601c	1811.4	79.19	0	0	Ch_2_Nega_Ch_3_Nega
dc943a3e-90fd-4d10-a6f8-7a18080bcbc4	2083.7	82.29	0	0	Ch_2_Nega_Ch_3_Nega
ae072609-1fe8-4626-8d87-80623f18704e	1790.6	84.19	0	0	Ch_2_Nega_Ch_3_Nega
ee63c89b-8d59-4ec8-961c-aa7f92395a3f	2215.5	85.11	0	2	Ch_2_Nega_Ch_3_Nega
b9f3564b-609c-45d0-bd97-cdbe9b189eeb	1987.4	84.62	0	0	Ch_2_Nega_Ch_3_Nega
678b4379-7c8f-4223-8f83-3a6af2773ad1	1799.3	85.47	0	0	Ch_2_Nega_Ch_3_Nega
f3388544-408e-48e5-bf8c-ed32eba1b411	1868	88.92	0	0	Ch_2_Nega_Ch_3_Nega
fa445451-0e2d-4b62-9e10-cd4c4dd1deb5	2085.4	90.6	0	0	Ch_2_Nega_Ch_3_Nega
ff0ec3a8-4422-4425-a700-57cdb30b73be	1942.8	93.96	0	0	Ch_2_Nega_Ch_3_Nega
e4395115-50ef-4c1b-8744-ca0f3d046929	2080.3	97.01	1	2	Ch_2_Nega_Ch_3_Nega
be1ed381-ea99-4945-adf8-e0a826bf8abe	2489.3	95.86	0	1	Ch_2_Nega_Ch_3_Nega
ac7303d1-173e-4082-b72a-f644d4822480	2199	97.75	0	0	Ch_2_Nega_Ch_3_Nega
e627fba6-dc1b-45f8-a5d1-8c3bcda120dd	2188.1	104.09	0	0	Ch_2_Nega_Ch_3_Nega
946f3111-7937-4990-ae57-44623cc78e36	2569.7	105.79	0	0	Ch_2_Nega_Ch_3_Nega
b079fddf-a99f-4052-b3d7-49e6690210a9	2062.8	108.35	0	1	Ch_2_Nega_Ch_3_Nega
684a5423-dc00-4df0-82a0-02281b923837	2378.3	108.32	0	1	Ch_2_Nega_Ch_3_Nega
4d605ed9-cc9c-49fe-b7b8-e0abc2c4ce17	2626.4	108.65	2	1	Ch_2_Nega_Ch_3_Nega
b803561d-63dc-4a0a-bab5-7e3d9319c246	2198.8	112.67	0	2	Ch_2_Nega_Ch_3_Nega
2906d586-23f2-415b-bd2e-a962f8bcb89b	2700.6	111.96	0	2	Ch_2_Nega_Ch_3_Nega
7e5de2d7-2461-48a3-ad64-ee8a4ce740c8	2502.4	112.27	0	0	Ch_2_Nega_Ch_3_Nega
07b025dc-47fa-4dfa-9838-c7dcbaf9d279	2538.9	116.67	0	0	Ch_2_Nega_Ch_3_Nega
345118b4-8841-4fbe-8f04-e2900661a1b5	2552.5	115.73	0	0	Ch_2_Nega_Ch_3_Nega
ba9271c9-36be-4407-ae1b-a8f39c001afb	2607.6	115.36	1	0	Ch_2_Nega_Ch_3_Nega
2b955d5d-d9b5-48e9-b5fb-ffe2e85a2f06	2550.7	123.97	0	0	Ch_2_Nega_Ch_3_Nega
eb3016c8-598c-4365-be53-78ac828866e9	2184.1	128.68	0	0	Ch_2_Nega_Ch_3_Nega
56cc0f30-0bd5-4c02-a733-98f8bd7de4af	2494.5	124.13	1	0	Ch_2_Nega_Ch_3_Nega
1a47fba7-1072-4fea-bd11-e8186574d6e6	2207.3	126.13	0	2	Ch_2_Nega_Ch_3_Nega
4df38923-be69-41c6-9ac6-e2630531539e	2503.6	128.81	0	0	Ch_2_Nega_Ch_3_Nega
9cbf36c8-23db-41e7-806f-4975a6eb939a	2196.5	130.29	1	2	Ch_2_Nega_Ch_3_Nega
92866a8e-7d3a-40d7-8b79-3b7bbfb3162f	2292.7	132.68	0	2	Ch_2_Nega_Ch_3_Nega
e15007a7-1fe2-4a4d-9294-6b5be8e10172	2461.6	132.22	0	1	Ch_2_Nega_Ch_3_Nega
58a604d8-1c25-42ea-a048-ba335cfd5d4f	2692	138.45	0	2	Ch_2_Nega_Ch_3_Nega
145e5505-8939-4e05-b557-863512195362	2585	140.04	0	2	Ch_2_Nega_Ch_3_Nega
2ebb8921-a045-4c75-97cc-c5d34c4d32f3	2219.3	141.51	0	1	Ch_2_Nega_Ch_3_Nega
1b0c99c9-ef4f-496e-9431-20b9b6231004	2479	146.97	0	0	Ch_2_Nega_Ch_3_Nega
45ee3f4e-0554-405b-8c89-ca71e55f6869	2431.7	151.24	0	0	Ch_2_Nega_Ch_3_Nega
bf1b5571-aaa4-4a1d-9ab2-37808a048cbb	2423.8	152.39	1	1	Ch_2_Nega_Ch_3_Nega
002e6b8d-4950-4a72-83cc-8d07b6a48ba3	2720.5	157.28	1	2	Ch_2_Nega_Ch_3_Nega
f046053d-e8df-4e45-a265-61924f60c925	2482.3	158.02	0	1	Ch_2_Nega_Ch_3_Nega
385745b4-1246-4c64-8b6a-dd143f1203bc	2447.2	162.1	1	0	Ch_2_Nega_Ch_3_Nega
9df3d0d8-fa04-43bb-85f2-4af632c9a09f	1839	162.62	1	2	Ch_2_Nega_Ch_3_Nega
1c552c72-b2f6-4193-9868-8598254166cf	2713.9	167.41	0	0	Ch_2_Nega_Ch_3_Nega
e07a9e04-f29b-420d-a500-1d0cfb37fdb8	2530.2	175.47	1	1	Ch_2_Nega_Ch_3_Nega
82385204-89e8-4c05-88e5-8ec4009cc296	2613.3	175.22	0	0	Ch_2_Nega_Ch_3_Nega
b73a0c01-e854-4df8-a1a5-1eddcd2176ce	1808.6	176.05	0	0	Ch_2_Nega_Ch_3_Nega
784f7a48-2181-44b4-bf7f-d59479824b57	2244.5	178.7	0	0	Ch_2_Nega_Ch_3_Nega
158c12de-ed1e-48c9-937a-fc3af43302ef	2684.2	180.63	0	0	Ch_2_Nega_Ch_3_Nega
b619c5b6-2284-4edc-ae01-ba25340e9cbd	2486.3	182.4	0	0	Ch_2_Nega_Ch_3_Nega
cc911bf5-df96-4b4c-90d9-619e18349f90	2164	182.92	0	0	Ch_2_Nega_Ch_3_Nega
50d70d9c-1b60-42f6-aa84-ef3df28578be	2325.8	183.29	1	1	Ch_2_Nega_Ch_3_Nega
ca3a2b82-4c4e-4252-a10a-d699a80be2f8	2564.3	184.22	0	0	Ch_2_Nega_Ch_3_Nega
a793ee98-cb28-41dc-bede-e8078d947560	2604.8	184.45	0	2	Ch_2_Nega_Ch_3_Nega
e3f9b0d5-94c1-47f6-8646-fd97e5bb13c0	2025	187.05	1	2	Ch_2_Nega_Ch_3_Nega
9d552baa-7010-4a5e-8126-b441e8cac5a4	2679.6	190.42	0	1	Ch_2_Nega_Ch_3_Nega
80b4ae4c-f82e-4348-ba33-ccf6984c61d9	2626.8	193.28	2	1	Ch_2_Nega_Ch_3_Nega
80bba7f2-f0a5-406f-a711-20dfabee9591	2262.6	193.6	0	1	Ch_2_Nega_Ch_3_Nega
df86f371-1695-4f13-a868-7984ff06306c	2552.1	195.95	0	0	Ch_2_Nega_Ch_3_Nega
d476ea86-c7ce-492b-92ee-c14fa74b4d0a	2033.3	195.29	0	2	Ch_2_Nega_Ch_3_Nega
c303795c-3cec-48e5-a8c6-baef726d46a0	2604.9	197.59	0	0	Ch_2_Nega_Ch_3_Nega
25766ca7-35f8-4d63-b9df-f5c1c923d858	2668.2	196.99	0	0	Ch_2_Nega_Ch_3_Nega
b8d6b8a6-bbc7-449d-91bf-6b36f2930e3b	1842	201.48	0	2	Ch_2_Nega_Ch_3_Nega
a86fb9c7-2e34-4150-a316-eb31070eccca	2478.8	198.74	0	2	Ch_2_Nega_Ch_3_Nega
d152828d-c1b3-4f6c-a24c-1fe0758e4949	2414.3	200.04	0	0	Ch_2_Nega_Ch_3_Nega
e0886175-47c1-4f3f-bae4-c0988d405cbd	2584.2	201.41	1	0	Ch_2_Nega_Ch_3_Nega
299c40ac-d3bd-42be-891b-50bd4e35bc60	2028.3	203.85	0	0	Ch_2_Nega_Ch_3_Nega
29d5097c-efa6-4139-a583-eef7f26a2956	2607.8	205.89	0	0	Ch_2_Nega_Ch_3_Nega
1e22042e-f62a-425f-819f-ceda7efdc659	2514.5	213	0	0	Ch_2_Nega_Ch_3_Nega
0e766eeb-adbb-4641-9422-bb4205f3b8ec	2151.1	219.51	0	1	Ch_2_Nega_Ch_3_Nega
48349a32-7247-4e8b-a37d-dc57f1142912	2695.3	218.77	0	0	Ch_2_Nega_Ch_3_Nega
a87f04fe-e766-47b5-a482-25e9825f1ddf	2499.5	220.08	0	1	Ch_2_Nega_Ch_3_Nega
e34ea649-a3a2-4b4c-88b3-38fd9ec5e355	2145.2	225.58	1	1	Ch_2_Nega_Ch_3_Nega
6882de1b-6fbb-421d-ae8b-26debb741547	2267.4	226.9	0	1	Ch_2_Nega_Ch_3_Nega
ec10521a-bf98-431d-a675-ba85fcdb3a40	1877.1	227.62	0	0	Ch_2_Nega_Ch_3_Nega
cb25a5cc-f50c-49ca-a79f-b9e3cdf15c0c	1790.8	231.42	0	1	Ch_2_Nega_Ch_3_Nega
99bbf87a-ef1d-45bf-9033-2ac2132bb3e0	1861.9	231.34	0	2	Ch_2_Nega_Ch_3_Nega
2faf4ea3-0eed-423d-82ca-fc2989113e57	2683.1	234.54	0	2	Ch_2_Nega_Ch_3_Nega
2651c778-a5a1-4bf9-a6c2-3fcfdc82feb8	2627.1	238.46	0	2	Ch_2_Nega_Ch_3_Nega
8fe281e3-528f-40f8-8bc5-57a51f088dfa	2031.6	239.03	0	0	Ch_2_Nega_Ch_3_Nega
d7aa1378-b2d6-4fd8-b0a5-d92e6a304ea9	1983	240.09	0	1	Ch_2_Nega_Ch_3_Nega
97497c34-9ac3-43cd-8c2b-51e51a3ea714	1932.4	242.83	0	1	Ch_2_Nega_Ch_3_Nega
e6870304-64f5-4a5d-8783-8fac510d47f4	1840.7	242.2	0	0	Ch_2_Nega_Ch_3_Nega
a61244e9-c177-4c89-bf3c-7185c6b65b79	2555.5	250.78	0	0	Ch_2_Nega_Ch_3_Nega
a0124e22-ce06-43ab-a603-436dd045b2ee	1847.3	250.66	0	0	Ch_2_Nega_Ch_3_Nega
c077e704-2bb6-490d-a0fe-68c13128e0fd	2546.8	251.27	0	0	Ch_2_Nega_Ch_3_Nega
f446a3d0-39b2-4a39-9e44-9128119605dd	2166.8	254.22	1	0	Ch_2_Nega_Ch_3_Nega
34212408-b16e-4f1a-a076-efe6156615f4	2084.8	255.92	0	0	Ch_2_Nega_Ch_3_Nega
7ba53b7d-5b34-4767-a9f6-c2e5dcee7a49	2076.6	256.94	0	1	Ch_2_Nega_Ch_3_Nega
44e8144a-b895-4646-b9d0-901cd41db60d	1970.3	259.75	0	1	Ch_2_Nega_Ch_3_Nega
53be039d-dc9e-4da8-9d5b-fa1bade47bc6	2590.6	259.73	1	1	Ch_2_Nega_Ch_3_Nega
15a39398-ebfa-4887-8d65-a662512d7bb0	2109.6	260.43	0	0	Ch_2_Nega_Ch_3_Nega
155362f9-d12d-43ee-b1a2-b15209a6a01d	2697.3	263.94	0	0	Ch_2_Nega_Ch_3_Nega
77ecf59c-d936-49bc-bb80-654139f9ebe6	2117.6	265.6	0	0	Ch_2_Nega_Ch_3_Nega
b20a6f53-1c2e-4cd4-8a82-58f0186949c1	2286.3	270.1	1	0	Ch_2_Nega_Ch_3_Nega
4b1b8abb-b0d6-46a7-bf97-3d251e3ed15f	1848.3	271.61	0	1	Ch_2_Nega_Ch_3_Nega
0791cca1-6254-4fbc-a4f6-9fed8b9b309a	1840.9	272.81	0	0	Ch_2_Nega_Ch_3_Nega
9d0705a5-9cca-4a6e-bcb5-ae2957dc990d	2158.6	273.35	0	1	Ch_2_Nega_Ch_3_Nega
703f2b16-46ff-4fbf-860d-9dd82e2f0e93	2295.9	272.04	0	0	Ch_2_Nega_Ch_3_Nega
c57a356c-41bb-4365-b11b-5e5d38520dd6	2672	272.15	0	0	Ch_2_Nega_Ch_3_Nega
8092214d-3652-4b47-936d-270f476a8dba	1830	274.34	0	0	Ch_2_Nega_Ch_3_Nega
57ea4af6-108c-47b3-be30-1e5c38c8468f	1884.3	274.67	0	1	Ch_2_Nega_Ch_3_Nega
67821d3a-0f1f-4739-ae49-a0c3a909ec5f	2279.5	278.85	0	1	Ch_2_Nega_Ch_3_Nega
f5509123-43f0-4203-8153-96e57c9895f6	2673.5	279.33	0	0	Ch_2_Nega_Ch_3_Nega
ca1c32b9-f18a-470a-ada8-57cb4e97f93f	1887	283.83	0	2	Ch_2_Nega_Ch_3_Nega
09284e93-586a-4161-95f7-b5d3f1a7c3e7	1877.2	284.11	0	2	Ch_2_Nega_Ch_3_Nega
3db66fc7-2e18-4919-9bab-e26bfbea9bef	2463.9	287.16	0	2	Ch_2_Nega_Ch_3_Nega
3ec5912d-5bc6-4d7d-8b1b-8571dc82e5ee	2330.9	287.55	0	2	Ch_2_Nega_Ch_3_Nega
a45ed9b4-ce14-4e73-aa22-acff4ffeb3e6	2610.5	292.13	1	0	Ch_2_Nega_Ch_3_Nega
2eb7320d-181b-4f34-9fe0-6d16ebb3c8b7	2601	295.62	1	0	Ch_2_Nega_Ch_3_Nega
a88c5d56-5d96-462c-9cef-a6758dee85ea	2381.1	299.71	1	0	Ch_2_Nega_Ch_3_Nega
798b794f-f295-4444-b539-3da4eaa5fa59	2442.6	299.04	2	2	Ch_2_Nega_Ch_3_Nega
7cbce418-7173-44e1-971a-43c478dad2b5	2072.1	301.69	0	0	Ch_2_Nega_Ch_3_Nega
d6ac0650-4b05-4e3b-bce7-23abb5c67f4e	2463.8	304.32	0	1	Ch_2_Nega_Ch_3_Nega
ce797ac3-38f7-4fd3-849e-66483cf68556	1849.9	315.82	0	0	Ch_2_Nega_Ch_3_Nega
f07c8636-47fa-40ad-88bb-e348dbb1aa55	2042	327.81	0	2	Ch_2_Nega_Ch_3_Nega
029d283b-e69c-439c-9a9c-9f3e9cfe14e1	1837.5	328.2	0	1	Ch_2_Nega_Ch_3_Nega
c1ac4b5d-241b-48d7-9b9f-8b4114ab0500	2537.1	329.74	0	0	Ch_2_Nega_Ch_3_Nega
b23173ae-7022-4ec7-81dd-a6f04723b9d6	2172.6	333.26	0	1	Ch_2_Nega_Ch_3_Nega
7a5608ea-60e2-477c-9a55-1a55bd631868	2334.8	337.88	0	2	Ch_2_Nega_Ch_3_Nega
bb62b09e-8db4-4d93-9e1d-74e389f34635	2361.6	339.42	0	1	Ch_2_Nega_Ch_3_Nega
98ed289f-bb2b-4ece-8962-7402aceacd77	2007.1	340.81	0	0	Ch_2_Nega_Ch_3_Nega
b7a580b7-7169-47ea-8aef-373860ceb0b4	2087.7	342.97	0	0	Ch_2_Nega_Ch_3_Nega
217cd51e-5158-4b42-97bf-e708bc7af6f6	1998.3	346.98	0	0	Ch_2_Nega_Ch_3_Nega
340baf6f-f823-4832-9d55-e62fc9cf6501	2029.7	348.47	1	0	Ch_2_Nega_Ch_3_Nega
636eed09-c292-4d84-80e5-2c591cda00cf	2344.7	351.31	0	0	Ch_2_Nega_Ch_3_Nega
138e90fc-3153-4956-a593-cb2d639ca07a	2176.7	347.75	0	0	Ch_2_Nega_Ch_3_Nega
7f5add62-5180-419b-a359-545bed19d5c5	1910.4	350.94	0	0	Ch_2_Nega_Ch_3_Nega
1dcdec08-ea01-4a52-b60b-30d75bec5b0d	2083.3	347.9	0	0	Ch_2_Nega_Ch_3_Nega
dcc527e0-362a-499b-9df4-b849a93564bb	2263	352.15	0	1	Ch_2_Nega_Ch_3_Nega
2520c931-c057-41e4-83a1-fa175de08d87	2475.3	353.1	0	0	Ch_2_Nega_Ch_3_Nega
eff8d496-bbb5-49bf-8ccf-808e6ad5b51b	1842.3	354.4	0	0	Ch_2_Nega_Ch_3_Nega
da33917b-0a47-45ee-bdd9-02345fc95737	2086.5	354.74	0	0	Ch_2_Nega_Ch_3_Nega
9fea12f3-1f1b-47ce-aa31-40f7f5934896	2518.7	357.65	0	2	Ch_2_Nega_Ch_3_Nega
f0d10ee3-9a07-4d8b-bd0e-99818c8af08e	2549.4	357.12	0	0	Ch_2_Nega_Ch_3_Nega
ae024157-21bc-4714-9e68-509f839975ff	2667	361.14	0	0	Ch_2_Nega_Ch_3_Nega
50d05b53-96da-4b38-97ff-524052b5a38a	2112.2	365.03	0	0	Ch_2_Nega_Ch_3_Nega
6bb71764-09eb-486d-94a2-d640d103c136	2312.3	366.32	0	0	Ch_2_Nega_Ch_3_Nega
2d8dc86d-47a8-42d3-9e74-0e89b99b7a4b	2204.2	368.58	0	2	Ch_2_Nega_Ch_3_Nega
4176c90d-1539-4705-a348-ee7e43f62d77	2594.6	373.52	0	0	Ch_2_Nega_Ch_3_Nega
b0a8f687-ceeb-434d-bb54-4c4169de9526	1968.2	376.2	0	0	Ch_2_Nega_Ch_3_Nega
04a8cb82-7881-4a71-a50f-81d61f6e8e0f	2199.9	376.24	0	1	Ch_2_Nega_Ch_3_Nega
915299bc-f02e-4bb4-ad25-f0c08d2432aa	2043.7	379.78	0	2	Ch_2_Nega_Ch_3_Nega
14345691-d9e6-4e99-8c69-bfc164d6f8dd	2017	400.1	0	1	Ch_2_Nega_Ch_3_Nega
d90a22d0-c37b-4d6f-92da-2f3b3dae36a2	2555.9	401.64	0	0	Ch_2_Nega_Ch_3_Nega
f24b16e2-1047-4463-a5fb-628f62ad0187	2186.3	405.26	0	0	Ch_2_Nega_Ch_3_Nega
4c491790-955d-4f9a-8d2f-0ede92f94349	2464.3	412.65	0	1	Ch_2_Nega_Ch_3_Nega
b80c4c20-3f19-42e9-8da7-a92145020a77	2668.8	413.62	0	1	Ch_2_Nega_Ch_3_Nega
b2bc6afc-224a-46ef-8491-56f7f46c0501	2180.7	414.82	0	0	Ch_2_Nega_Ch_3_Nega
d37d800d-82cc-42c8-8823-875ac4b107a6	2005.4	419.34	0	2	Ch_2_Nega_Ch_3_Nega
c192b57f-6286-4433-ae02-c894f04cbda0	2305.8	420.67	0	0	Ch_2_Nega_Ch_3_Nega
2980b807-7ed9-421b-b742-5fc981790afc	2087.2	424.05	0	0	Ch_2_Nega_Ch_3_Nega
ef946b46-6234-4b77-8d33-e56ff7343b2c	2174.1	426.23	2	0	Ch_2_Nega_Ch_3_Nega
b8facc29-8b05-4665-8863-e1d8d1b3633c	2534	437.24	0	2	Ch_2_Nega_Ch_3_Nega
d3018212-d9dd-4587-a3be-7d594e30be73	2305.2	442.44	0	0	Ch_2_Nega_Ch_3_Nega
247c8642-6f23-471d-a0cf-198fde82847a	2493.4	445.39	0	1	Ch_2_Nega_Ch_3_Nega
e227b7b8-c544-48ec-a66b-57cdc2362eea	2634.6	446.3	0	0	Ch_2_Nega_Ch_3_Nega
f870beeb-d849-4fe0-b921-ea7e766fdee4	2172.3	444.08	0	1	Ch_2_Nega_Ch_3_Nega
3a6501cb-5ed8-478d-806f-d9bb2750e59f	2532	446.34	0	0	Ch_2_Nega_Ch_3_Nega
28611359-8b97-4516-8255-6c6d967be069	1900.4	449.81	0	1	Ch_2_Nega_Ch_3_Nega
314bd06f-be93-4b8a-820b-7484966b3197	2501.9	450.73	0	1	Ch_2_Nega_Ch_3_Nega
fcdf2421-c918-43e9-aa27-e121a3293143	2307.5	455.04	0	0	Ch_2_Nega_Ch_3_Nega
f2fe1c59-c332-4738-a5ce-813042ff7b4a	2492.2	455.64	0	0	Ch_2_Nega_Ch_3_Nega
7b07f32e-9501-4a2e-a2dd-33cfc8eb3144	1829.1	457.35	1	2	Ch_2_Nega_Ch_3_Nega
eefbd444-dd29-4468-8398-6645b714297a	2499.4	458.49	0	0	Ch_2_Nega_Ch_3_Nega
63f1b0e8-5e37-4758-b0dd-07dd3940d5ad	2363.7	461.43	0	1	Ch_2_Nega_Ch_3_Nega
5b63f3c1-f937-48c3-b5b2-cefc0902b214	1824.1	467.63	0	0	Ch_2_Nega_Ch_3_Nega
ea14abbd-5e50-407b-83d9-37c27aa6fe3e	1989.1	466.01	0	0	Ch_2_Nega_Ch_3_Nega
bda8b22d-ddb1-4385-bd04-fe90a8ce9212	2615.9	472.23	0	0	Ch_2_Nega_Ch_3_Nega
d1f8f360-ef60-4b56-972e-b39df024d96b	2427.8	472.46	0	2	Ch_2_Nega_Ch_3_Nega
59a6bf20-5c13-4255-801b-5d14d062fa69	2488.7	473.3	0	1	Ch_2_Nega_Ch_3_Nega
3e6f01e2-de8b-4a9c-9163-ccbef21d0336	1982.2	472.43	0	0	Ch_2_Nega_Ch_3_Nega
daf2ba6b-eda0-4524-8c78-ee40e77e1593	2251.5	474.04	1	0	Ch_2_Nega_Ch_3_Nega
e996ab44-5b94-4684-942f-2bd724789b5a	1800	473.28	0	2	Ch_2_Nega_Ch_3_Nega
576ce84a-2e58-484a-95fb-68c3e7a90a72	2371	476.51	0	2	Ch_2_Nega_Ch_3_Nega
921f9b2d-5105-4b1a-95ff-e2685e9a7bfb	2183.5	476.96	0	1	Ch_2_Nega_Ch_3_Nega
2d65cedd-d0fa-47da-a4a1-8b6869b0c292	2051.1	481.44	0	2	Ch_2_Nega_Ch_3_Nega
00f39e11-0b02-4013-ae7c-497d100510d6	2421	480.8	0	0	Ch_2_Nega_Ch_3_Nega
52c2c274-ac85-40f3-9fdd-dc94d849053b	1901.1	482.43	0	2	Ch_2_Nega_Ch_3_Nega
0b60386e-92df-4452-aa29-114f47900ce7	2609.5	482.6	0	0	Ch_2_Nega_Ch_3_Nega
3a2fae06-cc64-47c4-916b-ef6522cabe03	1895.9	491.62	1	1	Ch_2_Nega_Ch_3_Nega
16d2ea85-5796-4666-86ae-fb5ccfa8844c	2154	492.61	0	0	Ch_2_Nega_Ch_3_Nega
279bd9b8-3531-4b86-8769-48b941f61c22	2173.7	494.81	0	1	Ch_2_Nega_Ch_3_Nega
87fc0439-d904-4743-b5f1-9db0bacc18a2	2236.9	496.87	1	0	Ch_2_Nega_Ch_3_Nega
83f05c03-5d4f-47d5-a1e0-c9b3aaea43cb	2719.2	498.28	0	2	Ch_2_Nega_Ch_3_Nega
ba909491-daa6-441c-8a5f-f15d563dfb61	2021.6	509.75	0	0	Ch_2_Nega_Ch_3_Nega
476b8f41-aa76-488a-b0ba-2628f33c159e	2076.4	509.51	0	1	Ch_2_Nega_Ch_3_Nega
8f2b3aa1-ba6f-4ac5-a70b-03259a700a72	2029.2	514.71	0	0	Ch_2_Nega_Ch_3_Nega
f5fcd2f3-c26c-4e38-868f-ba91d362f221	2618	514.96	0	0	Ch_2_Nega_Ch_3_Nega
70d670f1-426a-4e17-8cf8-df1875daaf8a	1890	516.24	0	0	Ch_2_Nega_Ch_3_Nega
46e2effd-261b-42cc-93de-522fa3c06620	2114.3	518.59	0	0	Ch_2_Nega_Ch_3_Nega
75d34096-7bc2-4c44-b3ff-e421f5e0ca79	2446.7	521.41	0	0	Ch_2_Nega_Ch_3_Nega
460a6ba5-e272-4d5b-b461-7ab4d8f01cce	2432.2	524.28	0	0	Ch_2_Nega_Ch_3_Nega
9ed6a4de-44cc-4a51-8532-53780dcf3958	2107.1	525.76	0	1	Ch_2_Nega_Ch_3_Nega
705f43d3-ae6f-4f11-b473-a9da2be445ce	2546.4	531.23	1	0	Ch_2_Nega_Ch_3_Nega
ececc535-0a00-42ce-99b5-c7cb556d8c48	2011.2	536.28	0	1	Ch_2_Nega_Ch_3_Nega
cc959973-badb-4a46-b412-d74da47732a6	2538.4	538.83	0	0	Ch_2_Nega_Ch_3_Nega
59421a62-19fc-49d4-a06f-1a43cf86e46a	2709.2	540.88	0	1	Ch_2_Nega_Ch_3_Nega
7370c026-f586-406e-adae-dcee42503df7	2330.9	542.32	0	2	Ch_2_Nega_Ch_3_Nega
48d764dd-3886-43fc-9e41-b77b9a4b7ee3	2461	541.92	0	0	Ch_2_Nega_Ch_3_Nega
850cf712-dfca-4ceb-9006-5fbd37b8eb78	2592.4	543.32	1	1	Ch_2_Nega_Ch_3_Nega
57191d21-9d8f-499d-b608-4508d8f53311	2399.5	549.81	0	1	Ch_2_Nega_Ch_3_Nega
a3724347-c99b-41bf-9fa1-327c971ee3f5	2061	553.11	0	0	Ch_2_Nega_Ch_3_Nega
da2e27a9-2f32-49a7-80d9-9d3fc07bc5f9	2572.8	557.55	0	0	Ch_2_Nega_Ch_3_Nega
8a5f2f95-6be8-4d94-ae7d-53345f439360	2499.4	558.25	0	0	Ch_2_Nega_Ch_3_Nega
e7996e8f-1059-48f3-a171-816b5d732d5b	2702.8	559.01	0	0	Ch_2_Nega_Ch_3_Nega
6d324654-2c0a-4e10-b22f-6c0837db6688	2416.6	560.05	0	0	Ch_2_Nega_Ch_3_Nega
d63f4929-f505-4458-b596-4e9cd217347b	2004.9	562.16	0	2	Ch_2_Nega_Ch_3_Nega
7f18d7f1-9916-4eb3-b692-9fa25bfdf1f0	2212.1	560.75	0	0	Ch_2_Nega_Ch_3_Nega
d79c5ff8-5351-4ebe-8978-3aa8826a0b75	2234.2	563.2	0	0	Ch_2_Nega_Ch_3_Nega
5772eb06-eda2-41d8-9036-85aeb5291605	2200.3	566.14	0	0	Ch_2_Nega_Ch_3_Nega
e737c718-9f14-448a-919c-5c3de36185e4	1946.8	570.6	0	0	Ch_2_Nega_Ch_3_Nega
92269d4f-66b3-4d44-ba58-92cb7cf7f0af	2371.5	570.65	0	0	Ch_2_Nega_Ch_3_Nega
a75d8f9b-ce96-4311-9b33-b5b127bb58dc	2414.1	573.57	0	0	Ch_2_Nega_Ch_3_Nega
341d4c87-9649-4d78-a852-c84e25876ce3	1990	576.35	0	1	Ch_2_Nega_Ch_3_Nega
ea41ab2d-127c-471b-847a-1f6d5442bd95	2265.5	575.1	0	2	Ch_2_Nega_Ch_3_Nega
bb4bcbdc-888d-485d-8a48-86b045ed6f09	1824.5	576.06	0	1	Ch_2_Nega_Ch_3_Nega
fc0ca25e-c629-4394-ba14-8976fd736793	2226.4	578.44	0	1	Ch_2_Nega_Ch_3_Nega
70b25ffb-2e56-429d-9d99-ad9585c3030a	2234.2	577.55	0	1	Ch_2_Nega_Ch_3_Nega
da0e3bc4-9e77-40e9-990d-a8704db49d42	2391.7	580.67	0	0	Ch_2_Nega_Ch_3_Nega
bec8440b-7669-4931-b7a3-88b00318d0f4	1849.2	581.92	0	0	Ch_2_Nega_Ch_3_Nega
bf4fc2c7-b0ea-4d53-80c7-9c04f8ad9721	2410.1	582.1	0	0	Ch_2_Nega_Ch_3_Nega
d0a38b2e-f086-4f2a-8932-d5929a63294e	2349.5	583.53	0	1	Ch_2_Nega_Ch_3_Nega
e807e61e-7c30-47da-b829-72168db6c2de	2403.3	584.24	0	0	Ch_2_Nega_Ch_3_Nega
fc08df81-9050-49cc-ade0-294ab9997a77	2145	585.93	0	1	Ch_2_Nega_Ch_3_Nega
0c21a9b7-6ba1-447e-8dab-eaebd1109e9b	2027.7	584.89	0	0	Ch_2_Nega_Ch_3_Nega
d4df93e4-48ea-4b47-8013-570817e4ca52	2397.4	589.84	0	2	Ch_2_Nega_Ch_3_Nega
bc8e1cdb-56bf-4571-97e5-b60af6077a08	2439.5	588.63	0	0	Ch_2_Nega_Ch_3_Nega
5c1add00-2b74-4fd1-8064-df3c25d05bf3	1890.3	595.03	0	1	Ch_2_Nega_Ch_3_Nega
56f9cf5b-e87f-47e0-a686-0d5382f38858	2127.9	601.89	0	0	Ch_2_Nega_Ch_3_Nega
1b659848-174e-4675-b84f-b9eadcb638dc	2227.4	611.57	0	0	Ch_2_Nega_Ch_3_Nega
100e853a-af54-4ab8-ae6b-5e321bc9a507	2661	616.22	0	1	Ch_2_Nega_Ch_3_Nega
3ecd3791-8086-4ea5-8a08-f49d4207e460	1874.3	621.29	0	2	Ch_2_Nega_Ch_3_Nega
1897e138-c5e5-41e6-913f-5cb60351d1d7	2195.6	622.41	0	0	Ch_2_Nega_Ch_3_Nega
25f04eaf-bf14-4669-bc58-2a8ef15bd2a5	2072.3	635.56	0	0	Ch_2_Nega_Ch_3_Nega
908cd27a-0b44-4316-a6a4-8194ac976090	2216.6	632.79	0	0	Ch_2_Nega_Ch_3_Nega
a7b71b76-7f88-42bc-ba85-2f987215caa8	2427.1	635.27	1	2	Ch_2_Nega_Ch_3_Nega
36dc42c6-a28a-43e9-8992-91fa1b14ac05	2582.9	640.68	0	2	Ch_2_Nega_Ch_3_Nega
2dc928ef-f54d-4087-a181-bf39fbb3c347	2456.6	638.21	0	0	Ch_2_Nega_Ch_3_Nega
ece30c7d-ca13-4342-ac4e-c89d32d5436e	2501.4	647.58	0	0	Ch_2_Nega_Ch_3_Nega
38d8cebc-4be9-4a54-9b2e-c92cfbc03673	1820.8	653.59	0	1	Ch_2_Nega_Ch_3_Nega
8c079246-b7a7-4b78-a2ae-0f05671d10ff	2431.4	651.69	1	2	Ch_2_Nega_Ch_3_Nega
eb85c92e-54fd-4957-9a6d-4131a53596c0	2573.7	654.74	0	0	Ch_2_Nega_Ch_3_Nega
dcce678f-5a98-44cb-bb84-e1c5ded03803	2017.3	652.46	0	0	Ch_2_Nega_Ch_3_Nega
8b3b1418-81b0-49dd-82a5-be65388dddf8	2010.8	655.59	1	0	Ch_2_Nega_Ch_3_Nega
c7ee5b9e-d3cb-4a70-9b9a-b23b51b51fa9	2453.3	658.76	0	0	Ch_2_Nega_Ch_3_Nega
702fbf11-803e-451e-8d2f-efa8d8ee0b28	2028.3	666.8	0	2	Ch_2_Nega_Ch_3_Nega
de864d7c-c6e7-4d36-bc9a-3a2cd80b27f0	1849.1	669.39	0	2	Ch_2_Nega_Ch_3_Nega
9e61803b-2991-47ae-a0eb-2050039e3b84	2619.2	675.87	0	0	Ch_2_Nega_Ch_3_Nega
7685443b-5f27-409c-9683-594125d78913	1835.9	675.62	0	0	Ch_2_Nega_Ch_3_Nega
8cd24ee7-f12a-4ee8-aec6-8513b9e62ba2	1940.9	677.3	0	1	Ch_2_Nega_Ch_3_Nega
ce713a7c-bd7d-49c1-97e3-a052acd241e3	2660.5	687.37	1	0	Ch_2_Nega_Ch_3_Nega
b987130e-e6f8-459a-9b47-835995beb680	2654.4	695.64	0	0	Ch_2_Nega_Ch_3_Nega
262cf465-fa16-440d-ad58-6314838514ef	2659.6	703.08	0	0	Ch_2_Nega_Ch_3_Nega
067d28f5-edd0-4dec-83ef-23eb3e0739d0	2189.9	704.8	0	1	Ch_2_Nega_Ch_3_Nega
f3daef25-3c8a-4be7-bf73-fb72ceac623a	2558.9	705.37	0	0	Ch_2_Nega_Ch_3_Nega
d3126270-84da-46d5-88f6-25b7794cb131	1996.7	708.43	0	1	Ch_2_Nega_Ch_3_Nega
a2277e33-a231-46c2-b0be-266cda566ad8	2186.7	712.89	0	2	Ch_2_Nega_Ch_3_Nega
5e757771-5385-41d9-916a-f9e03fa81ff3	2597.2	716.04	0	1	Ch_2_Nega_Ch_3_Nega
d8cc14b2-96ef-4626-b00f-774c9e235a82	2025.4	719.86	0	0	Ch_2_Nega_Ch_3_Nega
cef6fd25-276c-4681-aef3-cb493e0c305f	1974.2	722.7	1	2	Ch_2_Nega_Ch_3_Nega
bcf8e423-b938-48ab-b24b-2eaa032da331	2407	720.49	0	1	Ch_2_Nega_Ch_3_Nega
56f88c64-bf06-4fc3-b8b0-a3dfaeb1cdff	2006.9	722.22	0	0	Ch_2_Nega_Ch_3_Nega
ea43c846-072a-442d-8d31-eb3a73ee700e	1901.9	723.92	0	0	Ch_2_Nega_Ch_3_Nega
4207a31f-aee4-42ea-8964-9a30f4536c10	2242.1	725.03	0	1	Ch_2_Nega_Ch_3_Nega
e899f1a3-dde7-4227-8c47-413833f9fdc6	1992.5	724.36	0	0	Ch_2_Nega_Ch_3_Nega
3d77cb6f-a4fe-46a7-afd2-4d4e739a9749	2411.1	729.44	0	1	Ch_2_Nega_Ch_3_Nega
57f26b3a-f28c-4b79-8a56-c8cdf83c00d5	2401.7	729.81	1	0	Ch_2_Nega_Ch_3_Nega
eecf73c6-fbf8-4fb4-86bc-6921b30e3e01	1941.9	730.17	0	0	Ch_2_Nega_Ch_3_Nega
644a2a33-2f9d-41f7-9b42-a3442141e5bc	1965.6	733.45	0	1	Ch_2_Nega_Ch_3_Nega
cb7be082-2406-4b98-b126-360b0f9aff00	2393	732.17	0	2	Ch_2_Nega_Ch_3_Nega
4d6bc564-1f69-471f-9722-f3165eb367b2	2457	735.04	0	0	Ch_2_Nega_Ch_3_Nega
5f091fc3-44e1-4869-ac42-51e2d5719c06	2552.7	733.98	0	2	Ch_2_Nega_Ch_3_Nega
b07b6a07-6bb0-411c-800c-58e977338f57	2230.4	734.22	0	1	Ch_2_Nega_Ch_3_Nega
6be65113-7457-4bdd-ada0-9371098defd2	2237.4	740.75	0	0	Ch_2_Nega_Ch_3_Nega
c54df166-80ea-4d87-8dd2-3c170b01de17	2576.9	740.95	0	2	Ch_2_Nega_Ch_3_Nega
752c9b21-ae95-4541-92ab-33e020668491	2503.6	742.64	1	1	Ch_2_Nega_Ch_3_Nega
3c25b1ef-8805-4bef-b47f-a6c99f0956f5	2178.9	741.48	0	0	Ch_2_Nega_Ch_3_Nega
adeaa9a6-0828-4329-aa55-f4420925b4a2	2226.7	741.75	0	0	Ch_2_Nega_Ch_3_Nega
d0cd81d9-dc58-4f5c-aeee-6280e959073e	1897.2	743.93	1	0	Ch_2_Nega_Ch_3_Nega
01c440e7-6ca0-406f-9e70-dc5b98410440	2653.7	746.24	0	0	Ch_2_Nega_Ch_3_Nega
83379700-b477-4667-a1a6-de48dedb829a	2391.6	749.49	0	1	Ch_2_Nega_Ch_3_Nega
063a5d07-8b3d-4e08-a36d-2fcd941d63ad	2065.5	751.57	0	2	Ch_2_Nega_Ch_3_Nega
dc393b30-eeee-401e-86f1-99f025d58ec4	2134.3	757.6	1	2	Ch_2_Nega_Ch_3_Nega
3984f31b-afc1-425b-a996-1203b2244054	1933.6	757.68	0	0	Ch_2_Nega_Ch_3_Nega
35f3fd63-1fa1-49a5-aa93-ba40812d59b8	1946	758.74	0	0	Ch_2_Nega_Ch_3_Nega
27b211aa-70bf-46dc-b4fc-556872b10a1d	2165.1	760.16	0	0	Ch_2_Nega_Ch_3_Nega
a0211aab-e185-4384-a3d9-c5e0ec97c0f8	1936.9	767.14	0	0	Ch_2_Nega_Ch_3_Nega
be749426-df0a-4cc6-96fb-d699f8e28987	2122.5	764.85	0	0	Ch_2_Nega_Ch_3_Nega
aae4c7d8-633c-49a3-b848-c301837e38e9	2013.4	771.65	0	2	Ch_2_Nega_Ch_3_Nega
44c8a2b0-62ea-4d43-ac96-12f87464cb49	2590.4	772.47	0	1	Ch_2_Nega_Ch_3_Nega
8147d48b-e979-4df9-8fca-935c9b83675f	1870.2	775.3	0	0	Ch_2_Nega_Ch_3_Nega
8eb8c87b-9b21-4970-9c68-d8a0662901aa	2585.8	778.58	2	1	Ch_2_Nega_Ch_3_Nega
482b63b1-7276-4868-954e-9a441e52c9fd	1864.4	781.03	0	0	Ch_2_Nega_Ch_3_Nega
f6f4a5b4-5bc2-415b-9141-b276a186eb02	2411.6	780.33	0	2	Ch_2_Nega_Ch_3_Nega
287c9e36-cd3e-4c24-982c-2c87325ab5dd	2413.2	788.75	0	0	Ch_2_Nega_Ch_3_Nega
88910be9-0838-43f2-a6e6-966e4d5668c9	2338.8	788.2	0	2	Ch_2_Nega_Ch_3_Nega
99f8a292-2676-4825-858e-336fb08067e4	2159.9	790.09	0	1	Ch_2_Nega_Ch_3_Nega
80b0ae7a-eab5-4125-a4c2-661e6786dc4b	2048.6	789.67	0	2	Ch_2_Nega_Ch_3_Nega
a9f943a7-8ca1-4466-81d4-d683757ce150	2467.5	789.4	0	1	Ch_2_Nega_Ch_3_Nega
f09d3e9f-b132-40c5-a4aa-c5b6c5bec7d9	2060	795.27	0	0	Ch_2_Nega_Ch_3_Nega
68f7feec-09af-4c5c-a179-298587d4ee3a	2482.8	809.32	0	1	Ch_2_Nega_Ch_3_Nega
80543069-2afc-43e2-9de6-c8a3c59f2694	2210.9	808	0	0	Ch_2_Nega_Ch_3_Nega
88e5d6ba-8cc9-487d-bbea-8b0b44e2eeba	2256.2	814.15	0	0	Ch_2_Nega_Ch_3_Nega
124ac00e-5280-4fdb-99dd-5ea02e5b9de0	1841.4	815.22	0	1	Ch_2_Nega_Ch_3_Nega
362e3b3d-3ca1-4ed7-8549-2f53cdb676fd	2475.7	816.58	0	1	Ch_2_Nega_Ch_3_Nega
712bc573-a70c-4082-8cad-ea9fad586606	2499.6	817.52	0	0	Ch_2_Nega_Ch_3_Nega
ca64efb5-d8a3-4bbd-8997-de91527a823b	2653.5	819.62	0	0	Ch_2_Nega_Ch_3_Nega
c1e1d8de-51a1-4346-b03c-8be25f7c12ce	1963.2	821.62	0	0	Ch_2_Nega_Ch_3_Nega
7a43fb14-c26e-4302-b2ed-cd1e2062a217	2512.6	823.13	0	1	Ch_2_Nega_Ch_3_Nega
fe3aead2-13c6-4423-b9ca-05350ac93564	2544.7	825.02	0	1	Ch_2_Nega_Ch_3_Nega
0de5c008-59d4-4d3f-a4f5-cd5b95977d98	1989.9	824.1	0	1	Ch_2_Nega_Ch_3_Nega
53c26236-6e07-4f70-a4cb-e4cba52a4d33	2667.4	827.87	0	0	Ch_2_Nega_Ch_3_Nega
310485bb-231b-4cfd-bc35-3f812a64d7ca	2362.9	830.2	0	1	Ch_2_Nega_Ch_3_Nega
1587a28d-c983-4950-9e51-af8db2012cd0	1993.1	832.9	0	1	Ch_2_Nega_Ch_3_Nega
838bb478-cde9-4952-9f22-ed6ce65ad63c	2408.2	837.01	0	0	Ch_2_Nega_Ch_3_Nega
be1a775a-26e7-4d15-beef-7357679a8865	2401.6	842.06	0	1	Ch_2_Nega_Ch_3_Nega
9631f6c5-d277-4395-b062-e863951a4118	2680.5	844.37	0	0	Ch_2_Nega_Ch_3_Nega
bafb5dd8-e3a5-4f22-b0e4-1520a7ee774a	2586.1	843.34	0	0	Ch_2_Nega_Ch_3_Nega
ae4212b9-c7ec-4bf7-9ae1-aa7d0bffd72c	2343.4	844.45	0	0	Ch_2_Nega_Ch_3_Nega
151607fd-9dd0-4bcd-a431-b0a5d08259c0	2663.7	847.56	0	1	Ch_2_Nega_Ch_3_Nega
0c827e46-0495-4ab3-80e3-77b061312223	1835.8	854.35	0	0	Ch_2_Nega_Ch_3_Nega
a3f91b1f-843d-444f-ae18-3e158d8674c5	1844.9	851.77	0	0	Ch_2_Nega_Ch_3_Nega
259afd5d-1a49-4118-95c7-e9e92e8b396c	2032.5	849.8	0	0	Ch_2_Nega_Ch_3_Nega
061c0779-9cf0-446b-a2df-64fe0ee74084	2346.9	851.74	1	2	Ch_2_Nega_Ch_3_Nega
21b73ffd-fafa-487f-9b2b-633d53cc7af6	2197	854.96	0	1	Ch_2_Nega_Ch_3_Nega
f2b40976-47cd-476a-be2c-2a759b154938	2336	852.48	0	0	Ch_2_Nega_Ch_3_Nega
a63dc8b2-4c6d-4f91-a8ed-37847e14bc33	2343	858.15	1	0	Ch_2_Nega_Ch_3_Nega
02bc17c8-44f9-4b19-a82f-3bb364c84ebc	2644.2	862.01	2	0	Ch_2_Nega_Ch_3_Nega
92e51abd-91ad-47f8-901b-8eaff3b1c811	2189	860.85	0	1	Ch_2_Nega_Ch_3_Nega
11710d6c-6b7a-408a-b296-643a18c6c988	1844	862.33	0	0	Ch_2_Nega_Ch_3_Nega
cb0df908-a35a-495e-9aa0-b9fbf0360a2d	2443.1	863.28	0	0	Ch_2_Nega_Ch_3_Nega
0b7cad9a-8f8b-42de-af11-91e9915bf14f	2587.7	863.15	0	0	Ch_2_Nega_Ch_3_Nega
f40a67e5-b27d-4499-99e5-031a2959eee1	1874.9	864.08	0	0	Ch_2_Nega_Ch_3_Nega
e3bff7bb-e026-489a-9874-90375ff14fe9	1987.4	866.31	0	2	Ch_2_Nega_Ch_3_Nega
497d8579-3f22-4bbd-8b56-9e4ba3e373aa	2700.8	867.55	0	0	Ch_2_Nega_Ch_3_Nega
5b3c21e6-6d7a-4992-aa74-2cfb7ec5d68d	2087.4	870.1	0	0	Ch_2_Nega_Ch_3_Nega
2e889030-0ca8-4825-8738-eb5aa5893767	2401.1	872.47	0	0	Ch_2_Nega_Ch_3_Nega
4fe6885f-3c68-4181-8be2-ae2f8109f4ff	2714.4	873.57	0	0	Ch_2_Nega_Ch_3_Nega
9af55d4b-1543-4423-8f1a-e219429b267b	2055.9	879.27	0	2	Ch_2_Nega_Ch_3_Nega
3e02395e-ff5c-4688-b34a-9d05aa74a9ea	2592.1	885.32	0	0	Ch_2_Nega_Ch_3_Nega
5c94e8bc-0138-4ded-9b83-1cb81ccbac0f	2534.5	888.62	0	0	Ch_2_Nega_Ch_3_Nega
55f2c966-ce4f-428f-b3ac-41998826d417	2142.6	901.66	0	2	Ch_2_Nega_Ch_3_Nega
afa8e741-7272-4985-b458-943fb93db6fe	2120.9	901.43	0	0	Ch_2_Nega_Ch_3_Nega
bbd0eeba-b16c-49f1-b67e-f9a3723007f9	2294.3	904.83	1	0	Ch_2_Nega_Ch_3_Nega
b2bc2ae8-9308-4d86-9b26-94a1236854dd	1862.7	908.7	1	2	Ch_2_Nega_Ch_3_Nega
7ee2b2b8-fd09-48ce-bbf5-94a91fd8f893	2609.8	910.75	0	2	Ch_2_Nega_Ch_3_Nega
410ddcad-ab49-4785-9c9a-786c6f75bfd1	1931.4	910.35	0	1	Ch_2_Nega_Ch_3_Nega
828d96cc-aba0-4cfb-b9d0-dd113dc861ce	2287.5	912.86	0	1	Ch_2_Nega_Ch_3_Nega
8060f508-3d69-4ec3-bc02-3ad93315324d	2552.7	912.39	0	2	Ch_2_Nega_Ch_3_Nega
1e824909-702a-418b-ac79-0082df588c17	1924	913.64	0	0	Ch_2_Nega_Ch_3_Nega
28c12bee-f005-4b48-baed-39e99648bb08	1937.9	914.5	0	1	Ch_2_Nega_Ch_3_Nega
b17c0c14-8922-4e13-9365-b52cdced3010	1833.9	918.43	0	2	Ch_2_Nega_Ch_3_Nega
8e82890d-def4-41c4-9447-a28c1d8e463f	2667.7	920.37	0	0	Ch_2_Nega_Ch_3_Nega
7f5ae20e-dcb3-42c1-951e-b514753c2e7a	2711.2	924.94	0	1	Ch_2_Nega_Ch_3_Nega
5735f383-188a-419d-a09f-8717a011ac6d	1836.9	926.84	0	2	Ch_2_Nega_Ch_3_Nega
2f7e7763-3fb3-4ea8-8037-72e51bbfefc5	2341.4	933.88	0	1	Ch_2_Nega_Ch_3_Nega
89d5ba9f-fa2a-4f0b-a923-ee3ecca1bc5c	2292	936.36	0	1	Ch_2_Nega_Ch_3_Nega
9b1d023a-5fdb-44e4-9b4b-47167f94d850	2597.2	936.28	0	0	Ch_2_Nega_Ch_3_Nega
9dfc0671-2487-4129-a496-857caa6e0718	2370.8	938.75	0	1	Ch_2_Nega_Ch_3_Nega
8071c42c-0594-4c2f-86e8-c31754bddece	2460.8	939.16	0	0	Ch_2_Nega_Ch_3_Nega
853a3c5e-88c8-4809-bbdb-7d9ef78ff6af	2484.8	943.79	0	0	Ch_2_Nega_Ch_3_Nega
a5eb8fb3-7aa8-47c5-ade1-8fdeb2842152	2296.9	945.1	0	1	Ch_2_Nega_Ch_3_Nega
67d0cde2-b3c4-4f37-bc09-a4bd18495db5	1909.4	950.16	1	1	Ch_2_Nega_Ch_3_Nega
3f6c3200-2949-41da-8ee7-4623e4dca85c	2477.8	948.81	0	0	Ch_2_Nega_Ch_3_Nega
546be263-4322-41e2-9658-1336dd3c3465	1960.4	952.98	0	1	Ch_2_Nega_Ch_3_Nega
5d2b775e-6cea-4c66-bc3e-1f8cb760e888	1951.9	954.38	0	2	Ch_2_Nega_Ch_3_Nega
b1604a22-69c0-4498-8db1-2700ab7fc0fa	2235.8	953.09	0	1	Ch_2_Nega_Ch_3_Nega
aadbc057-7af5-43ba-88d4-704d33dc45d9	2004.9	953.25	0	0	Ch_2_Nega_Ch_3_Nega
7f35ab50-e161-4aa0-9633-5c70adabbb12	1968.7	961.04	0	1	Ch_2_Nega_Ch_3_Nega
16bf44b9-d163-4842-ae54-f60e88f0a812	2307.2	959.61	0	0	Ch_2_Nega_Ch_3_Nega
59492b8d-f402-4c9f-b77f-7ef7b6d2664a	1841.5	963	0	0	Ch_2_Nega_Ch_3_Nega
0f3ddb4d-6c26-43c1-a700-1906b5758412	2582.8	963.73	1	0	Ch_2_Nega_Ch_3_Nega
47d2f6ac-3069-49be-91a1-2c2708924d69	2254	966.67	0	1	Ch_2_Nega_Ch_3_Nega
b781ea85-c239-4569-b228-03482a0c4c95	2496.3	967.88	0	0	Ch_2_Nega_Ch_3_Nega
2431188b-fecf-4da1-83d9-0c56d50bde06	2599.7	984.02	0	2	Ch_2_Nega_Ch_3_Nega
bb6402f4-feae-409e-b432-242b49525a6d	2306.7	981.85	0	0	Ch_2_Nega_Ch_3_Nega
3ee39da8-c599-47c6-b1ce-fdf51b8f7cf8	2640.7	985.03	0	0	Ch_2_Nega_Ch_3_Nega
565f7ae7-fc90-45d1-bec0-16feeea496ad	2533.5	995.65	0	0	Ch_2_Nega_Ch_3_Nega
547c7a62-2378-480f-869c-76801c27eefd	2233.5	996.83	0	0	Ch_2_Nega_Ch_3_Nega
125c1a34-4751-4ff8-87da-7638e9a0b4c3	2577.4	1000.2	0	0	Ch_2_Nega_Ch_3_Nega
b7ac8764-ac41-4baf-83d8-64d0bad55c25	2475.5	1009.5	0	2	Ch_2_Nega_Ch_3_Nega
fe1fafa7-a66b-4551-981a-b81d9d63dee3	2462.4	1009.6	0	0	Ch_2_Nega_Ch_3_Nega
a3813347-0962-4241-830a-526c8d0be344	2296.7	1009.8	0	0	Ch_2_Nega_Ch_3_Nega
f59e89e2-6ee8-43e2-b28c-a8d28ce0590f	2595.6	1023.3	2	1	Ch_2_Nega_Ch_3_Nega
4f3840c7-ec23-4523-996a-f74b7a732414	2264	1023.9	0	0	Ch_2_Nega_Ch_3_Nega
7b00737c-8465-4da2-b196-fc5e0d1a0088	2258.8	1031.3	1	0	Ch_2_Nega_Ch_3_Nega
b3cefa23-8bc5-4d4f-9450-4f33ffcce263	3398	15.94	0	2	Ch_2_Nega_Ch_3_Nega
79b9e74c-ff5c-4783-9fc0-15a60e495a0c	3030.1	21.45	0	2	Ch_2_Nega_Ch_3_Nega
53fa9231-51ea-4397-aab5-c94f55de9355	3009.2	24.6	0	0	Ch_2_Nega_Ch_3_Nega
b047a455-889c-458e-9e3d-1a96a7509f85	3526.7	25.39	0	0	Ch_2_Nega_Ch_3_Nega
f40b1fe5-0990-4ef0-8128-a902e666fef2	3080.5	26.03	1	1	Ch_2_Nega_Ch_3_Nega
06435b60-34e7-405c-930d-78fb3ed1c63c	3592.7	26.34	0	2	Ch_2_Nega_Ch_3_Nega
8ec6eca7-e63f-44c3-9b78-743ce0980ec0	3412	30.46	1	1	Ch_2_Nega_Ch_3_Nega
65ec7bb2-792e-405f-8ae9-70ffaa10fbe6	3565.3	34.99	0	1	Ch_2_Nega_Ch_3_Nega
5e1ab2bd-b42f-41d3-b4a9-b1d288cf8038	3403	33.58	0	0	Ch_2_Nega_Ch_3_Nega
c482f34a-581c-4525-8676-711c32244d33	3183.2	35.16	0	1	Ch_2_Nega_Ch_3_Nega
df439fe6-18e6-4c38-b2c2-9bd0393b8583	2952.4	37.14	0	0	Ch_2_Nega_Ch_3_Nega
1a822e71-bfd2-4ad8-a779-575be67e012d	3128.4	39.05	0	0	Ch_2_Nega_Ch_3_Nega
dbd8aad4-0b76-4304-88cb-7422a3e1c74c	3587.3	37.64	0	1	Ch_2_Nega_Ch_3_Nega
f09ccafa-0914-468b-ba9d-9b97a6aff573	3150.5	41.46	0	0	Ch_2_Nega_Ch_3_Nega
4151ca2f-3ba6-41e8-aecd-9c411e9ba58f	3070.2	41.61	0	0	Ch_2_Nega_Ch_3_Nega
40ef9200-335b-4625-a441-9a318f3ab1bb	3394.9	43.86	0	1	Ch_2_Nega_Ch_3_Nega
5edd5ebe-b759-4eea-b68e-3fc40d67deca	3086.6	57.44	0	1	Ch_2_Nega_Ch_3_Nega
b268933b-8db2-4f77-87cf-7aa18ae5ba63	3265.6	60.96	0	1	Ch_2_Nega_Ch_3_Nega
a96866fd-6bff-49d8-872d-c25ab6272ce8	3049.2	63.31	0	2	Ch_2_Nega_Ch_3_Nega
b02205be-54fd-47f3-832d-b23d260aad48	3055.8	69.45	0	2	Ch_2_Nega_Ch_3_Nega
3002bed8-e995-4b34-9d37-5199084ad403	3522.8	70.05	1	0	Ch_2_Nega_Ch_3_Nega
26598e24-0eda-480c-9f2e-ba8893b017c4	3449	70.82	1	1	Ch_2_Nega_Ch_3_Nega
6ca04be5-aef5-4b92-903e-a83c126798aa	3027.3	76.56	1	0	Ch_2_Nega_Ch_3_Nega
5da73a3c-27d9-494d-b4a1-89f7fe7e8b2b	3227	83.46	0	1	Ch_2_Nega_Ch_3_Nega
24d7d770-a92d-4821-89e1-5f4596ed8f06	2754.6	81.83	0	2	Ch_2_Nega_Ch_3_Nega
ec9e3432-6756-434a-8c4b-f18c13a01b6e	3533.9	82.3	0	0	Ch_2_Nega_Ch_3_Nega
abf4bdd4-407f-408d-8462-0f2f9aa14baa	3577.9	83.2	0	0	Ch_2_Nega_Ch_3_Nega
048894fe-688b-45dc-b75b-fface83b9bae	3178.8	87.73	1	1	Ch_2_Nega_Ch_3_Nega
4ed2ad84-3ed7-4ad6-9a73-616df4358eba	3454.6	88.74	0	1	Ch_2_Nega_Ch_3_Nega
120ec5e0-b532-41e4-aefc-4aa0d0d3d00a	3590.7	92.47	0	0	Ch_2_Nega_Ch_3_Nega
751db9ed-3134-45a6-918a-c8b910b03bfc	3622.9	100.24	0	1	Ch_2_Nega_Ch_3_Nega
a5689f1b-ba09-46c9-bbe4-b3456f9bb536	3477.4	102.37	0	1	Ch_2_Nega_Ch_3_Nega
b7d57da1-b232-4829-b14d-acce6ea946aa	3277.5	106.65	0	0	Ch_2_Nega_Ch_3_Nega
44f02034-ddc3-4dac-a154-cf020a9161c6	2804.6	111.02	0	0	Ch_2_Nega_Ch_3_Nega
a402267a-873a-4d09-a611-74bdce1d74ef	2871	117.65	0	0	Ch_2_Nega_Ch_3_Nega
f8e69e1a-60a4-4095-82ef-dc42f30a555d	3351.2	118.76	0	1	Ch_2_Nega_Ch_3_Nega
d853096b-7802-4ed4-a523-9aadbe7c2ae3	2967.2	116.95	0	0	Ch_2_Nega_Ch_3_Nega
48e91416-76ca-4a7a-b975-54da489a1d16	3476.5	121.07	1	1	Ch_2_Nega_Ch_3_Nega
86582824-3f35-4a0d-af3a-f231e443e220	3203.8	125.25	0	0	Ch_2_Nega_Ch_3_Nega
b3deeb40-2962-44dd-8b14-07238338925f	3107	129.75	0	2	Ch_2_Nega_Ch_3_Nega
bef80503-9bcf-4c8e-a4fa-2000271a89c8	3130.4	128.76	0	0	Ch_2_Nega_Ch_3_Nega
0d1578cc-e385-46ba-8054-c63afbe82028	3480.5	130.55	0	2	Ch_2_Nega_Ch_3_Nega
155bfa84-0360-4257-be7f-558da10afb42	3141	132.94	0	0	Ch_2_Nega_Ch_3_Nega
5513366a-e4ae-45dc-8c99-acb4b13a1ea3	3327.7	136.73	0	1	Ch_2_Nega_Ch_3_Nega
7b3bc589-d029-44ed-b6de-a0c29ffe259f	2853.3	136.6	0	2	Ch_2_Nega_Ch_3_Nega
002f3e51-f446-4b64-8804-d451fee4440a	3295.5	136.59	0	0	Ch_2_Nega_Ch_3_Nega
2473d929-0a97-43ee-acc4-6619103e93ba	3364.8	135.92	0	1	Ch_2_Nega_Ch_3_Nega
94b93b8b-d8a4-40c5-826d-da0b3fb97a1b	3128.4	137.77	1	2	Ch_2_Nega_Ch_3_Nega
ad56330e-a0dc-45e5-84aa-bae5b0dd809e	3509	140.47	0	0	Ch_2_Nega_Ch_3_Nega
35ffa031-7e4e-4805-82af-f504b9c43ae5	2748	146.56	0	2	Ch_2_Nega_Ch_3_Nega
65507a79-a9e0-4c08-9996-638bf07265bd	2766.5	151.5	0	0	Ch_2_Nega_Ch_3_Nega
fbbcacd0-8e09-44f0-aff5-f6bb70235e90	3020.6	154.36	1	1	Ch_2_Nega_Ch_3_Nega
53e325ab-1aae-462b-83ba-a1b065b29428	2710	158.43	0	1	Ch_2_Nega_Ch_3_Nega
38a6c330-5c1d-484b-98dc-fd7548c6c6a0	3454.3	159.28	0	0	Ch_2_Nega_Ch_3_Nega
85f0d6db-1819-449b-95b7-94025cce85cb	3582	164	0	1	Ch_2_Nega_Ch_3_Nega
2831f0be-5fd1-4c1d-85ab-2c7482c85ad5	2777	168.08	1	0	Ch_2_Nega_Ch_3_Nega
20bd179c-4e4f-4616-9015-10858a8680bb	3465.5	168.33	0	2	Ch_2_Nega_Ch_3_Nega
187f959d-b340-4918-905f-6146fcec9d6e	3450.2	169.76	0	1	Ch_2_Nega_Ch_3_Nega
cae4b9c2-3c7a-42ff-b4ca-673063e76477	2887.5	171.42	0	0	Ch_2_Nega_Ch_3_Nega
704c20d5-a0ef-4c46-aba9-8c038314e640	3309.1	171.27	0	2	Ch_2_Nega_Ch_3_Nega
6c9e22da-dc45-448a-8864-1509791d2b47	3425.1	172.01	1	0	Ch_2_Nega_Ch_3_Nega
11bc9c18-fb9d-4279-84a4-1de1ee3f046c	2804	184.14	1	0	Ch_2_Nega_Ch_3_Nega
d60d9229-7ed8-4bdc-baa2-e8558abc7987	3520.3	184.99	0	0	Ch_2_Nega_Ch_3_Nega
9bd85bbe-0b7b-45a1-8b93-ceb3de8511dc	2801.2	192.7	0	2	Ch_2_Nega_Ch_3_Nega
f751d5b6-aa82-4182-92cc-cbcce882f494	3153.5	192.47	0	1	Ch_2_Nega_Ch_3_Nega
b8711287-bc3b-4b91-ad1b-b26084d107c4	3177.7	193.62	0	1	Ch_2_Nega_Ch_3_Nega
e60b56d8-af3e-480c-9288-2032ac052a2b	2840.2	195.71	0	2	Ch_2_Nega_Ch_3_Nega
5d50f635-b0ee-4989-bb09-e8e066002f0e	2921.8	194.79	0	2	Ch_2_Nega_Ch_3_Nega
b3361a03-2427-49a8-8af6-8110d810000e	2949	197.87	0	1	Ch_2_Nega_Ch_3_Nega
28b45587-c4aa-4c1c-af46-92e44b3fcdbb	2996.7	196.13	0	1	Ch_2_Nega_Ch_3_Nega
fe75fb24-62bc-4efe-94e1-d7243102236c	3184.2	200.03	0	2	Ch_2_Nega_Ch_3_Nega
a6ba31b3-ed45-4183-a16e-3987246d5446	2935.2	206.97	0	1	Ch_2_Nega_Ch_3_Nega
dd175f13-5139-4556-b4c1-4fbcb3827793	3031	206.96	0	2	Ch_2_Nega_Ch_3_Nega
1924d050-203c-4c87-8b9a-c78fd658f6e2	3578.6	217.63	0	0	Ch_2_Nega_Ch_3_Nega
69c1d825-471c-4960-82d3-9bc3aa3713cc	3353.6	226.58	0	2	Ch_2_Nega_Ch_3_Nega
62ea953d-0e2b-4362-b939-72d2a2d92bac	2876.9	231.43	0	0	Ch_2_Nega_Ch_3_Nega
c6cb0730-831a-4cda-b3c7-28fbc418d27a	3344.3	233.99	0	1	Ch_2_Nega_Ch_3_Nega
076dbf57-27cf-4e2e-995a-00e75a750d12	3388.4	238.21	1	0	Ch_2_Nega_Ch_3_Nega
9995af05-b156-4c16-b82c-f6b140e6e82e	3472.4	244.79	0	2	Ch_2_Nega_Ch_3_Nega
392882de-1e75-45b1-baac-cba1d93e230f	2995.1	247.28	0	0	Ch_2_Nega_Ch_3_Nega
c50a377f-99e9-46ef-b559-6baa6bf3c9a7	3195.8	244.99	1	2	Ch_2_Nega_Ch_3_Nega
dff7db09-433d-42e4-94b5-8ee2425bce86	3381.1	251.67	0	2	Ch_2_Nega_Ch_3_Nega
b23872e0-a1b1-485f-b947-98d991412326	3399.8	254.12	1	2	Ch_2_Nega_Ch_3_Nega
d54bcf80-06d2-4d9c-86d5-56a9fd7404f9	2788.7	253.93	0	1	Ch_2_Nega_Ch_3_Nega
7191f1eb-5104-4464-bfc7-20334934f94a	2698	254.74	0	0	Ch_2_Nega_Ch_3_Nega
d03f713b-30ac-4370-9f05-851987b9273e	3350.3	259.9	0	1	Ch_2_Nega_Ch_3_Nega
a79ecbc4-8857-4e70-a345-c4673e313333	3047.9	260.54	0	0	Ch_2_Nega_Ch_3_Nega
5cfa546e-6807-427f-83c2-2d544b5f9548	2688.4	264.49	0	0	Ch_2_Nega_Ch_3_Nega
1b86335b-9be7-4723-9378-30556a34282d	3520.4	269.16	0	0	Ch_2_Nega_Ch_3_Nega
1fbf4585-1887-4d9d-afcc-e1fbfecc7564	3073.3	273.11	0	0	Ch_2_Nega_Ch_3_Nega
6bc9471d-7d77-42e0-9e98-38b5082a7694	3560.5	274.46	0	1	Ch_2_Nega_Ch_3_Nega
9814bce0-d850-49c3-93eb-65d7f677d25c	3248.9	275.45	0	0	Ch_2_Nega_Ch_3_Nega
1acce1ad-e052-4ef2-b511-50dd34fb6ced	2906	280.61	1	0	Ch_2_Nega_Ch_3_Nega
44360284-0553-4d68-ae1f-febebf81b7cc	3350.1	278.99	0	0	Ch_2_Nega_Ch_3_Nega
5381df12-927e-4d5c-9441-cb658c65535b	3341.8	287.86	0	0	Ch_2_Nega_Ch_3_Nega
465d2e00-8b06-44bc-b020-499d6b2f05f0	3499.6	292.01	0	0	Ch_2_Nega_Ch_3_Nega
86908c7f-ff48-43ae-ad13-3f9e765eed65	3157.1	291.87	0	1	Ch_2_Nega_Ch_3_Nega
a6b3e8d4-2686-4799-b6ff-5c1bed8542a8	3170.2	292.91	0	1	Ch_2_Nega_Ch_3_Nega
262934c6-54ca-4eed-a62f-5bc2bbb82050	2916.4	294.63	2	1	Ch_2_Nega_Ch_3_Nega
d2c265ed-f468-469f-93ab-e5de9fe773bf	2978	297.95	0	0	Ch_2_Nega_Ch_3_Nega
5007d69f-de25-41a5-be5a-3df7ee3d5bf3	2805.6	300.08	0	1	Ch_2_Nega_Ch_3_Nega
3c2fc98e-bee1-46a3-9a4f-57a5bd5f5bd8	2927.6	299.93	0	0	Ch_2_Nega_Ch_3_Nega
41b28d7b-2e27-46d1-8774-446f79ec6282	2964	301	0	0	Ch_2_Nega_Ch_3_Nega
def622c5-5e2f-449d-a02a-92ce14600862	3547.3	306.16	0	1	Ch_2_Nega_Ch_3_Nega
8ab1d953-4852-480f-bd8c-18693badc826	3470.3	309.93	1	1	Ch_2_Nega_Ch_3_Nega
2cde1dff-14f4-4df1-b24c-3cbd50436d86	3156.7	312.1	0	1	Ch_2_Nega_Ch_3_Nega
63e444d1-3d52-4a01-af5c-148d5cb80336	3516.9	317.21	0	2	Ch_2_Nega_Ch_3_Nega
147bd2a8-8a8e-4fa6-8b91-7075041373df	3624.6	319.63	0	1	Ch_2_Nega_Ch_3_Nega
16c8aa20-668f-4674-97c0-fdcfd19c60fc	3165.5	322.96	1	0	Ch_2_Nega_Ch_3_Nega
def0bffd-0057-40ed-9604-dce181b5197c	3553.9	322.66	0	0	Ch_2_Nega_Ch_3_Nega
2476e200-36bd-41ae-8866-12e5792eec90	3008.1	323.54	0	1	Ch_2_Nega_Ch_3_Nega
6de75ed6-ada5-4913-8edb-eb2184a6383b	3200.5	324.4	0	0	Ch_2_Nega_Ch_3_Nega
16b878a5-ef32-4799-9afd-5f64e5c702f4	2710.5	340.85	0	0	Ch_2_Nega_Ch_3_Nega
450ae20f-d97b-4c25-84d5-781d70313566	2874.9	350.05	0	2	Ch_2_Nega_Ch_3_Nega
7b46540c-5189-44a2-8609-76ce408827ed	3068.9	354.52	0	0	Ch_2_Nega_Ch_3_Nega
45a5cf35-b6fa-4700-89dc-f534072a9835	2707.7	356.14	1	2	Ch_2_Nega_Ch_3_Nega
7ac23557-39b3-4805-86ed-34fafb8a049d	3177.5	356.75	0	2	Ch_2_Nega_Ch_3_Nega
fc19bdaa-eade-487a-bc6e-b6e6ebd99444	3356.1	358.66	0	2	Ch_2_Nega_Ch_3_Nega
a93ddb63-336a-496c-b90e-bb0dd76ea893	3250.9	361.99	0	0	Ch_2_Nega_Ch_3_Nega
5196d9b2-0888-46df-b320-f80211442169	2882.3	367.21	0	0	Ch_2_Nega_Ch_3_Nega
9aeb0c06-515d-4aab-a6f8-37764fd0e818	3522.2	364.9	0	0	Ch_2_Nega_Ch_3_Nega
b681ca6a-4da1-41dd-8d56-b2be810a766f	2976.6	368.75	0	0	Ch_2_Nega_Ch_3_Nega
3096ca2c-6fc7-4434-b427-ed02c624082a	3326.7	370.93	0	1	Ch_2_Nega_Ch_3_Nega
565ba6a4-7a85-4305-810e-34c5f4dfc69b	3496.9	371.46	0	1	Ch_2_Nega_Ch_3_Nega
aa3dc1d5-a504-4f06-b753-1f11a34092fa	2725.5	374.18	0	0	Ch_2_Nega_Ch_3_Nega
aaed15e3-f0fe-414b-9a44-0dc57077fbc0	3467.8	373.96	0	1	Ch_2_Nega_Ch_3_Nega
5ae18b1f-739e-4048-aa29-ae9913344566	2953.2	380.95	0	0	Ch_2_Nega_Ch_3_Nega
9722e98e-d932-4c8a-92db-4b2a2327979d	3486.6	383.08	0	1	Ch_2_Nega_Ch_3_Nega
fc4af2e2-acf1-453a-9a5a-af905c761441	3591	385.3	0	0	Ch_2_Nega_Ch_3_Nega
4544e54a-9f6e-4537-aca0-b3120f3bb0db	3606.8	385.06	0	0	Ch_2_Nega_Ch_3_Nega
5f2423c5-8f04-4c42-ae08-ac4355df5f9b	2949.6	387.31	0	0	Ch_2_Nega_Ch_3_Nega
fdb20e6e-7cd5-44c2-a5a7-0b8efcaeb7e2	3188.4	387.44	0	2	Ch_2_Nega_Ch_3_Nega
b198b170-b256-4a0a-845c-453e07c64e59	3088.4	397.86	0	2	Ch_2_Nega_Ch_3_Nega
69baab64-c425-459f-9606-4a84e0bb8369	3031.7	402.91	0	0	Ch_2_Nega_Ch_3_Nega
b7808111-b78b-46f2-be50-381052d1ccde	3413.1	403.44	0	0	Ch_2_Nega_Ch_3_Nega
a50dd607-58b3-453d-9f0e-95eb56fa9f28	3485.2	403.33	0	1	Ch_2_Nega_Ch_3_Nega
4024150a-68f0-4f7c-a749-1b99fb70aec6	3449.5	403.78	1	0	Ch_2_Nega_Ch_3_Nega
06a10171-b4d9-41b9-a4c5-c24dc57a05d9	3022.7	419.47	1	1	Ch_2_Nega_Ch_3_Nega
1fd9c415-0ea5-49b8-b454-edbec91ce124	2928.7	415.02	1	0	Ch_2_Nega_Ch_3_Nega
9e64bdb1-c57b-4a82-a737-d0390ee16603	3312.3	415.42	0	1	Ch_2_Nega_Ch_3_Nega
a967602b-14dc-4af5-a3c8-e0e80dec5604	3034.1	416.95	0	0	Ch_2_Nega_Ch_3_Nega
b80f13af-bc98-41b0-89b1-4f157b5126df	3067.7	420.91	0	0	Ch_2_Nega_Ch_3_Nega
4111c65b-7221-4e9a-852d-ec1f787baa9d	3372.4	422.84	0	0	Ch_2_Nega_Ch_3_Nega
2a018973-b601-4873-85d1-048b15623348	3061.2	428.68	0	0	Ch_2_Nega_Ch_3_Nega
a9933deb-6993-447e-bc61-531f48c55231	3031.2	431.43	0	0	Ch_2_Nega_Ch_3_Nega
b97ffa0f-2924-4abf-b723-d57fceea4dcd	2726.3	434.65	0	2	Ch_2_Nega_Ch_3_Nega
9ff93eb9-33e6-4748-b760-3014eb9932d9	3078.6	435.1	0	1	Ch_2_Nega_Ch_3_Nega
d66d2d52-977b-4ebe-87b1-3e60b1dbeb57	3312.9	438.46	0	0	Ch_2_Nega_Ch_3_Nega
0f51ab30-55f0-4b35-9587-7b9f4c3419cf	3502.5	439.72	1	0	Ch_2_Nega_Ch_3_Nega
80e3e1c5-2e43-4fb5-9016-ec4924f7b1fb	3084.6	441.15	0	2	Ch_2_Nega_Ch_3_Nega
2cb966ca-8b1c-4ab2-a2a9-258bfd6f961d	3050.6	446.23	0	0	Ch_2_Nega_Ch_3_Nega
0bb8cf52-0f83-4a00-84b5-9c97775ac233	3468	446.73	0	1	Ch_2_Nega_Ch_3_Nega
6867062d-7768-4fd0-a0ab-4291b46534ab	3035.3	445.11	0	1	Ch_2_Nega_Ch_3_Nega
bcfc07ec-48bc-4ab7-b2be-c91452e6acbf	3326.6	444.3	0	0	Ch_2_Nega_Ch_3_Nega
499c2862-93fd-4823-a5e1-d5e7dca6e43b	3182.1	447.16	0	0	Ch_2_Nega_Ch_3_Nega
d195bca2-1fca-4715-9199-0972b2060974	2902.7	446.81	0	0	Ch_2_Nega_Ch_3_Nega
ee02b3e3-af8f-4b55-baf3-480357264b8d	2754.4	452.56	0	1	Ch_2_Nega_Ch_3_Nega
3c0c2283-8eb5-456e-bc70-c7d7723f524c	2739.5	453.8	0	0	Ch_2_Nega_Ch_3_Nega
519244f5-c47e-4619-874b-fa5694a793fe	3086	460.02	0	0	Ch_2_Nega_Ch_3_Nega
ce1e1f51-3b7b-4c7d-9314-2c3e57fe8605	3046	480.54	0	2	Ch_2_Nega_Ch_3_Nega
659c6f95-b8b4-44f0-97c0-f89ecfe8ad51	2810	481.07	0	1	Ch_2_Nega_Ch_3_Nega
261369a7-8fd8-4917-b89a-31972c1201d9	3528.4	490.9	0	0	Ch_2_Nega_Ch_3_Nega
2e7983d8-e6dc-4738-8f65-f772768a92d2	3233.4	491.84	0	0	Ch_2_Nega_Ch_3_Nega
770cd354-52e1-4054-b87c-5ce69a7c785a	2952.1	496.31	1	0	Ch_2_Nega_Ch_3_Nega
ffb1ff01-46c8-4d9f-9b43-40739cff54df	2871.1	496.8	0	0	Ch_2_Nega_Ch_3_Nega
2d48ff6a-8a52-4ecc-9ff6-bc265be25f83	3285.4	497.88	0	1	Ch_2_Nega_Ch_3_Nega
584b2073-5413-4f81-8d93-0a0a7f6ac388	3456.7	499.99	0	0	Ch_2_Nega_Ch_3_Nega
baa97805-8cde-4e7f-8860-72d3909ec669	2780.1	502.13	0	1	Ch_2_Nega_Ch_3_Nega
7d32745c-d0db-4fe1-bbe6-759cb506accb	3098	504.68	0	1	Ch_2_Nega_Ch_3_Nega
8c6d70de-8d68-45c1-b867-854fbbf534c0	3474.5	503.82	0	1	Ch_2_Nega_Ch_3_Nega
2a6d8847-b0bf-4e06-bbd1-4339dca2c12e	3585.2	507.25	0	2	Ch_2_Nega_Ch_3_Nega
ba7e7fa4-5f82-465f-a480-4d4469128122	3356.9	508.42	0	2	Ch_2_Nega_Ch_3_Nega
8ff3843a-4e96-4a64-98d5-124394283384	3183.6	510.46	0	0	Ch_2_Nega_Ch_3_Nega
f215abe6-fb97-42f2-9a7b-bce2ff93130e	3243.4	513.38	0	1	Ch_2_Nega_Ch_3_Nega
5f4c99e1-e21e-4cda-8cf9-0f7b852c5108	3443	513.97	0	0	Ch_2_Nega_Ch_3_Nega
6045d43e-c2f3-4e4c-a84b-ce64293f713f	2961.2	517.16	0	1	Ch_2_Nega_Ch_3_Nega
90ecca19-bfb9-48a9-b8ee-508f8e028230	2733.5	522.83	0	0	Ch_2_Nega_Ch_3_Nega
66e23182-90fc-41aa-ad08-af340ec6e2db	2710.5	530.15	0	0	Ch_2_Nega_Ch_3_Nega
48dafb3f-ca77-4c33-944f-45150c6ba6d3	2825.3	533.34	1	1	Ch_2_Nega_Ch_3_Nega
8932749c-f50b-4622-9d3d-61e082c3dc04	3482.2	535.72	0	0	Ch_2_Nega_Ch_3_Nega
883a0aaa-b463-4e79-b557-3d654f7dae05	2903.1	539.95	0	2	Ch_2_Nega_Ch_3_Nega
88b77e8b-5443-4b05-83e4-0923b9413b72	3543.8	542.64	2	0	Ch_2_Nega_Ch_3_Nega
ee159637-a923-4c5a-a751-32a75ba1aae0	3615.7	546.49	0	1	Ch_2_Nega_Ch_3_Nega
9800ebc4-d8c3-4ee3-bbf6-d5c8cb6794f4	3340.3	542.66	0	0	Ch_2_Nega_Ch_3_Nega
df311c6a-7571-4030-912c-5d940da9d016	3346.7	545.67	0	1	Ch_2_Nega_Ch_3_Nega
60ae90ff-e641-4f86-b037-0ddb78c5c2eb	3424.6	544.24	0	0	Ch_2_Nega_Ch_3_Nega
3cdb53aa-60fa-4c5e-b010-8a4ed676d8de	2928	547.02	0	0	Ch_2_Nega_Ch_3_Nega
a86a584b-1f4c-4b94-a29f-5a743a0c01d4	3469.8	551.25	0	0	Ch_2_Nega_Ch_3_Nega
e537c8ed-0a02-4575-b435-a97e302988db	3350.4	555.03	0	0	Ch_2_Nega_Ch_3_Nega
90ea21db-d4be-485a-aa4d-fc44683faf7b	3475.5	564.7	0	1	Ch_2_Nega_Ch_3_Nega
b1fed89c-e41a-4e67-91ed-4caeb3284a82	2949	568.36	0	2	Ch_2_Nega_Ch_3_Nega
896d39db-ca20-4cf6-8227-aba8c54819f3	3191.3	567.68	0	0	Ch_2_Nega_Ch_3_Nega
1c5052e2-c7e8-4263-90c1-4d65dc11f37f	2801.7	571.04	0	2	Ch_2_Nega_Ch_3_Nega
7e91955a-4617-45d6-aa52-d74853b7f9f2	3533.8	575.46	0	0	Ch_2_Nega_Ch_3_Nega
886f3f4e-d152-4864-9b5d-557c0c1b2f2a	3204.6	572.9	0	2	Ch_2_Nega_Ch_3_Nega
65fa6ed4-5bec-4a6a-bd35-33af8a4e0c43	3511.7	575.63	0	0	Ch_2_Nega_Ch_3_Nega
4652f753-045c-44d6-ad80-5043ebce99d2	3089.8	576.96	0	0	Ch_2_Nega_Ch_3_Nega
9a02c5c1-db51-4f26-bd40-e3f0f6eb56bb	3004.2	577.56	0	1	Ch_2_Nega_Ch_3_Nega
fa7bacf3-b2fd-45f7-80a6-abb4c639b1ec	2903.7	585.1	0	1	Ch_2_Nega_Ch_3_Nega
20275f0e-0408-4f4e-93e6-ca6d74b4555f	3380.4	587.25	0	0	Ch_2_Nega_Ch_3_Nega
91a76a0c-0d0c-4401-bbb7-b8e8e6033bf9	3080.8	591.15	1	0	Ch_2_Nega_Ch_3_Nega
e5da6001-7c07-4ff1-9e66-ce885d188e5f	3515.9	591.92	0	0	Ch_2_Nega_Ch_3_Nega
da2fe01a-ea5b-4595-a971-92e19658ac85	2781.7	590.69	0	0	Ch_2_Nega_Ch_3_Nega
d5d1120e-2eff-4030-80c6-33236a7fc6d4	3089.9	592.53	0	2	Ch_2_Nega_Ch_3_Nega
4a77d278-b71f-433a-8aa2-e41d81da3d5c	3402.1	593.93	0	0	Ch_2_Nega_Ch_3_Nega
0f45a1ca-ca3a-4673-be2a-94d4d1331a89	3337	593.8	0	2	Ch_2_Nega_Ch_3_Nega
2d832546-c9bb-4a0e-8183-31540583773a	2818.3	595.48	0	0	Ch_2_Nega_Ch_3_Nega
da481f68-85f1-4ea5-8b92-155facd9a0ec	3451.3	597.63	0	0	Ch_2_Nega_Ch_3_Nega
148dc183-e28a-4edd-818b-dee94a1a7f0c	3301.2	602.5	0	0	Ch_2_Nega_Ch_3_Nega
8de82bb0-0830-4b1b-b381-0cc8ea05f018	2907.9	604.31	0	0	Ch_2_Nega_Ch_3_Nega
0ff597f3-6053-4a44-9dbc-386d7d0bccaf	2991.9	604.91	0	1	Ch_2_Nega_Ch_3_Nega
7cc04f1b-f5ca-4052-87e2-80813e45e07c	3395.4	605.02	0	1	Ch_2_Nega_Ch_3_Nega
34ade3ec-a79b-46a2-a8d7-dd3d41ef4707	2898.1	606.75	0	0	Ch_2_Nega_Ch_3_Nega
330f4f12-9262-41c9-84bb-052fd01a54ff	3386.4	609.99	0	0	Ch_2_Nega_Ch_3_Nega
ff497049-83c8-4cf7-ab68-917deed9f523	3169.7	608.74	0	0	Ch_2_Nega_Ch_3_Nega
16d8504a-dcef-4b9a-853c-760cc0821390	2822.9	613.42	0	1	Ch_2_Nega_Ch_3_Nega
70068428-7324-4867-bfe6-7634a0fa3f02	3132.7	613.3	2	0	Ch_2_Nega_Ch_3_Nega
f7e6e244-1c3c-4d89-94d0-c66ac88a4f78	2894.5	615	0	0	Ch_2_Nega_Ch_3_Nega
6dfaf66a-0a97-4a1a-8941-7f268d0737f3	3395.3	616.86	0	0	Ch_2_Nega_Ch_3_Nega
ca153ab3-f7ce-4156-a65e-954aa4d2ae0f	3074.5	616.23	0	0	Ch_2_Nega_Ch_3_Nega
62f6e964-31a2-4bfc-9f86-05d9f7a1196c	2904.6	617.74	0	1	Ch_2_Nega_Ch_3_Nega
a8f2b957-a01a-4126-857e-bc82f632fc81	2895.6	622.98	0	0	Ch_2_Nega_Ch_3_Nega
7a80b1dc-c503-4b5f-8379-9d44287706ef	2820.9	621.9	0	0	Ch_2_Nega_Ch_3_Nega
c3578f90-6189-4aaa-95a5-092b8f9ec109	3081.4	622.02	0	0	Ch_2_Nega_Ch_3_Nega
d783bb87-f600-4a63-a8fd-ec68c7a80b8a	3193.4	619.62	0	2	Ch_2_Nega_Ch_3_Nega
c9814fe4-6ad0-426b-8959-bba65a33006f	3205	627.66	0	1	Ch_2_Nega_Ch_3_Nega
b6485a64-3b63-4917-bb9c-e0ba52f1193a	3193.9	627.81	0	0	Ch_2_Nega_Ch_3_Nega
f3954dd6-9746-4f52-980e-913b690f4971	2892.2	631.58	0	0	Ch_2_Nega_Ch_3_Nega
84e0d701-094c-49f8-98c2-67b545d47b0f	2882.6	636.26	0	0	Ch_2_Nega_Ch_3_Nega
3f5adcfe-8792-45ae-a79c-25d006c90812	3149.6	636.33	0	0	Ch_2_Nega_Ch_3_Nega
af2ce62c-7d2a-436d-8bd7-62f9070d63d4	2888	645.16	1	0	Ch_2_Nega_Ch_3_Nega
1631a701-e6b2-4073-a75e-b6258cd4af4f	3243.5	642.01	0	0	Ch_2_Nega_Ch_3_Nega
5d888c53-a403-40b5-b993-3a1a68e111c4	2917.1	643.74	1	0	Ch_2_Nega_Ch_3_Nega
031f8876-c36f-4b85-b575-ffb6c9b870b0	3550.5	645.43	2	2	Ch_2_Nega_Ch_3_Nega
b46fa6b6-8b55-41d9-b5d4-d493b7f0ee59	2728.1	645.14	0	0	Ch_2_Nega_Ch_3_Nega
b63cd4b7-bd7c-48a8-b5c1-1985603d5903	2879.6	650.05	0	1	Ch_2_Nega_Ch_3_Nega
5d1276f7-3d95-4b7b-95be-0c45480394d2	3060	652.11	0	2	Ch_2_Nega_Ch_3_Nega
9a85ade8-63cb-4f78-b884-cc9b84953b05	3419.2	651.58	0	0	Ch_2_Nega_Ch_3_Nega
ccd682de-cc54-4848-94d1-02e9d90f0635	3301.4	652.06	0	0	Ch_2_Nega_Ch_3_Nega
179ead86-f70e-48b2-8c9b-7930d783c50c	3072.3	653.31	1	1	Ch_2_Nega_Ch_3_Nega
56f5777c-4aea-4251-b5c6-c778ee74abd5	3291.5	657.4	0	0	Ch_2_Nega_Ch_3_Nega
7608960d-255c-4ab6-a018-5717d676206f	3138.9	657.2	0	0	Ch_2_Nega_Ch_3_Nega
0cd60575-1abb-4db8-9995-fffccb20ea53	2764.2	660.67	0	0	Ch_2_Nega_Ch_3_Nega
c973ae46-188e-4fad-a34f-a2f8344d070c	3555.3	660.7	0	1	Ch_2_Nega_Ch_3_Nega
3a586d2c-6253-48e5-ac7d-f2a47d7d3ced	3006.9	662.87	0	0	Ch_2_Nega_Ch_3_Nega
11dae581-2992-443e-89e2-eb5e45a16589	3015.3	661.95	0	0	Ch_2_Nega_Ch_3_Nega
d09626da-65db-4a1b-ac9a-6cbf9191718d	3463.1	670.14	0	0	Ch_2_Nega_Ch_3_Nega
6bb6d051-65dd-4710-9aff-370a52e67fdb	2743	672.4	0	2	Ch_2_Nega_Ch_3_Nega
7e2600eb-31cc-4638-86ed-3e0ae69f4761	3401.4	677.9	1	0	Ch_2_Nega_Ch_3_Nega
6875b26e-e851-49f0-86ef-c7701fee0a6a	3110.5	679.13	0	0	Ch_2_Nega_Ch_3_Nega
69ca7761-80e6-46e6-b72d-7542edf28dc5	3199.8	682.05	0	0	Ch_2_Nega_Ch_3_Nega
69a1955e-d606-4969-9c5d-880656934ed3	2991.2	685.2	0	0	Ch_2_Nega_Ch_3_Nega
05935dae-9459-4880-80cc-8c80734d6fce	2880.9	695.5	0	2	Ch_2_Nega_Ch_3_Nega
7842360e-7b3d-4ad0-b14e-d19f763330ac	3369.3	699.47	0	1	Ch_2_Nega_Ch_3_Nega
b379caf7-e763-41fd-b546-f1ac3a5e4767	3557.1	697.77	0	0	Ch_2_Nega_Ch_3_Nega
d8a35ebd-8b40-42ea-83b4-115680095250	3571.8	701.85	0	0	Ch_2_Nega_Ch_3_Nega
c1ecede6-41eb-4533-998d-8806394f0577	2959.9	704.96	0	2	Ch_2_Nega_Ch_3_Nega
26093913-66af-45d6-a045-83fda8d0cba6	2823.4	702.91	0	0	Ch_2_Nega_Ch_3_Nega
c58bddac-9c2d-4040-9ef7-40c40a89a95e	3560.9	703.75	0	0	Ch_2_Nega_Ch_3_Nega
a4d0bfd7-3830-49a3-b3eb-fa08f261e966	3036.2	706.11	0	0	Ch_2_Nega_Ch_3_Nega
f294cca4-02e8-44e8-ab5f-12813b5d96fc	3026.5	708.72	0	0	Ch_2_Nega_Ch_3_Nega
5d8ee3b3-729c-4f4a-abd3-3546731e9355	3564.4	712.38	0	0	Ch_2_Nega_Ch_3_Nega
2a493ea1-a6a6-4a79-b6ac-c392272636a1	3572	712.1	0	0	Ch_2_Nega_Ch_3_Nega
af120762-fd1c-4371-a0d6-7df2b128b306	3039.7	712.78	1	1	Ch_2_Nega_Ch_3_Nega
75ec44f3-2a18-4a5f-863c-9b5d64082e60	3062.3	716.45	0	0	Ch_2_Nega_Ch_3_Nega
bfd1eac0-f7e9-438f-b1d9-44d20da955a5	2879.7	718.21	0	0	Ch_2_Nega_Ch_3_Nega
8175c838-3585-4f66-bcd0-f19aa1c2829f	3523.3	719.37	0	0	Ch_2_Nega_Ch_3_Nega
3d1940b3-df16-48a2-986d-22e575511077	2741.9	722.56	0	1	Ch_2_Nega_Ch_3_Nega
c5a51335-f37c-4cf5-9cfb-c5eeebb4bccb	2949.5	725.57	0	0	Ch_2_Nega_Ch_3_Nega
261b185a-60ef-4acf-b4e8-f365af0dc311	3409.2	731.13	1	0	Ch_2_Nega_Ch_3_Nega
d8481b15-c220-4687-aa99-68cd4393c813	3101.1	739.78	1	1	Ch_2_Nega_Ch_3_Nega
26b6c24f-cb83-4ae5-9023-9a0d2813c888	3562.7	753.44	0	0	Ch_2_Nega_Ch_3_Nega
723a9864-23bd-4189-b182-975ad4fb0905	3143.8	754.53	2	0	Ch_2_Nega_Ch_3_Nega
0ed9e422-f02d-439f-9292-335fcdf08a01	2770.5	757.73	1	0	Ch_2_Nega_Ch_3_Nega
7ae54e8f-ba43-41dc-99a6-a8b7932347cd	3139.4	763.17	1	0	Ch_2_Nega_Ch_3_Nega
5de59e51-5c74-4be7-9d7e-dcd9ca7e5c4b	3281.8	766.42	0	0	Ch_2_Nega_Ch_3_Nega
a6bb5205-3672-410e-afc9-a46c13adad08	3071.2	768.3	0	2	Ch_2_Nega_Ch_3_Nega
99ac1d0a-bb37-420f-b31f-32d00c1d26f3	2731.1	770.18	0	2	Ch_2_Nega_Ch_3_Nega
a13916c3-f7ac-4cf1-aa95-8f2e6d9f43a1	3273.7	770.73	0	0	Ch_2_Nega_Ch_3_Nega
a138d817-00c8-42ad-a6bd-5265467f8889	3563.5	770	0	1	Ch_2_Nega_Ch_3_Nega
c9b610ed-b58d-4013-90e5-5522f6614615	3141.7	773.05	0	0	Ch_2_Nega_Ch_3_Nega
4b149acd-f8e4-4df8-af44-dc0ff037975e	3536.2	773.68	0	1	Ch_2_Nega_Ch_3_Nega
c3590878-b26f-4483-b66e-61f4fa9d9e68	3345.6	781.73	0	0	Ch_2_Nega_Ch_3_Nega
a575b911-863e-4945-8da3-29c245412370	3571.1	784.14	0	0	Ch_2_Nega_Ch_3_Nega
f1a9fcb4-2de9-48c5-9225-07419cb13b0a	3336.3	788.27	0	1	Ch_2_Nega_Ch_3_Nega
561172ab-f2c0-45e9-b6eb-f63f39b5f77a	2937.8	787.43	1	0	Ch_2_Nega_Ch_3_Nega
3a792789-54e1-48ed-acf3-c331514d1be4	2955.9	789.96	0	0	Ch_2_Nega_Ch_3_Nega
a12cd180-4206-4d1f-aaba-84d3395eb532	2945.9	790.71	1	1	Ch_2_Nega_Ch_3_Nega
c15a0dc9-bb22-459e-8181-56b82b203541	3431.5	791.26	1	0	Ch_2_Nega_Ch_3_Nega
f2df82b6-2ea9-4fd1-89fa-aa71c337636d	2901.6	796.95	0	0	Ch_2_Nega_Ch_3_Nega
1ee9e9e6-7d5f-444f-acf4-88043ec19524	2915.2	795.01	0	1	Ch_2_Nega_Ch_3_Nega
4d0b1afb-38a0-4311-8b98-82399eb57f46	3194.1	796.75	0	1	Ch_2_Nega_Ch_3_Nega
a1a59627-d26f-4481-a243-2db21a9a30a6	3296.6	797.8	0	0	Ch_2_Nega_Ch_3_Nega
4e9e3715-46eb-4d7a-bd6e-0bc30ea2adb8	2948.8	801.95	0	1	Ch_2_Nega_Ch_3_Nega
43c9f024-c3c8-4ac8-97cb-477196206b93	2971.2	804.85	0	1	Ch_2_Nega_Ch_3_Nega
5a827e38-7a58-44d1-9c17-ce6bf0d7e3dd	3238.6	803.34	0	0	Ch_2_Nega_Ch_3_Nega
a1d492cb-f68a-4f11-915c-eb920d8e7c48	3200.4	806.51	0	1	Ch_2_Nega_Ch_3_Nega
1408182a-6ec3-4a2c-b318-4c5bd2811ed0	3366	809.66	0	1	Ch_2_Nega_Ch_3_Nega
4dbe5cc1-3b7c-4d5e-9f15-83ae6d1d3036	3323.3	812.59	1	0	Ch_2_Nega_Ch_3_Nega
678d74ea-7226-45ca-a158-9d0c17b9a193	3435.2	813.81	0	0	Ch_2_Nega_Ch_3_Nega
51c2272a-9aee-4fa4-875b-cf081c867d0d	2962.2	816.47	0	0	Ch_2_Nega_Ch_3_Nega
4ba3abed-e0f0-4b22-b54f-67317dae9b2a	3578	815.53	0	0	Ch_2_Nega_Ch_3_Nega
bfb05342-48ba-4bd8-8516-78a29a98eeb5	3042	820.81	0	2	Ch_2_Nega_Ch_3_Nega
0788c62d-d6eb-4f30-b971-d28ca87477bb	3130.7	823.99	0	1	Ch_2_Nega_Ch_3_Nega
7fb90ddc-4f08-4cd6-b156-25297e7fd6b7	3011.6	829.57	0	0	Ch_2_Nega_Ch_3_Nega
42d36c66-3077-4978-80b6-1d62ef907a1a	3548.4	834.68	0	0	Ch_2_Nega_Ch_3_Nega
e12cf6de-b7c9-4980-ae4f-d07355a5907c	2782	840.65	0	1	Ch_2_Nega_Ch_3_Nega
5a6b6d1a-3d30-4ad2-b0b5-36166ac202b6	2919	847.38	0	1	Ch_2_Nega_Ch_3_Nega
6b63163c-4687-426c-8276-62865dfa0ca9	3169.5	850.15	0	2	Ch_2_Nega_Ch_3_Nega
90ff5d06-8a59-4c4e-802a-0513539d3316	3133.5	849.22	1	0	Ch_2_Nega_Ch_3_Nega
34d9ee5c-ed88-44ae-8205-f1084d899f1a	2848.7	854.26	0	0	Ch_2_Nega_Ch_3_Nega
e043014f-f9d4-47e8-97b8-ffc7eefd198c	3341.2	856.59	0	0	Ch_2_Nega_Ch_3_Nega
3c167b7c-db03-4011-9b89-232955c4f1f8	3400	856.44	0	0	Ch_2_Nega_Ch_3_Nega
95c7b6da-e569-4dbd-9a8b-ec3db6b33f7b	2912.1	854.51	0	0	Ch_2_Nega_Ch_3_Nega
6f2e55a2-e549-49c8-b1e7-7c9d0f645857	3560.8	862.1	0	1	Ch_2_Nega_Ch_3_Nega
ed7a6036-3c0c-456c-b025-a653867de9bb	2930.7	863.73	0	2	Ch_2_Nega_Ch_3_Nega
114863c9-a909-4d45-9665-1477f49614b3	3503	867.01	1	1	Ch_2_Nega_Ch_3_Nega
27d8e128-3114-4a04-bd0a-deb7dacc7e7c	3554.6	869.14	1	0	Ch_2_Nega_Ch_3_Nega
60422698-9ed4-4bb2-b01a-2adc9674cc62	3208.5	870.46	0	1	Ch_2_Nega_Ch_3_Nega
341d5a50-d5cc-488f-956e-462ae6c1937d	3197.2	877.38	0	0	Ch_2_Nega_Ch_3_Nega
a389cd0c-b74e-47f2-90aa-bc41f9cb532b	3081.8	875.54	0	1	Ch_2_Nega_Ch_3_Nega
c4f2b823-78b5-4dff-b697-e1b3a8515a11	3439.1	881.4	0	0	Ch_2_Nega_Ch_3_Nega
222c51a0-dd99-4fa1-b892-cc9f088b246e	3227.9	882.81	0	0	Ch_2_Nega_Ch_3_Nega
6b394afc-a5ed-47be-b00c-94639ed68ed9	3103.1	881.85	0	2	Ch_2_Nega_Ch_3_Nega
0bde7405-1f20-4db8-a085-404b955d10fb	3125.3	888.66	0	1	Ch_2_Nega_Ch_3_Nega
52ffbd48-98b3-4930-9b13-6dde89c97ddc	3596.9	894.76	0	0	Ch_2_Nega_Ch_3_Nega
68034598-f3e1-4303-b876-fc80039ad6a9	3547.2	895.35	0	0	Ch_2_Nega_Ch_3_Nega
0082d5d6-8d8d-427d-815a-0a933b804af4	3409.7	898.71	0	0	Ch_2_Nega_Ch_3_Nega
0b71b94b-7a95-4f7d-9cfe-db77942a8c2f	3253.5	907.24	1	2	Ch_2_Nega_Ch_3_Nega
43508942-5a90-4909-8579-bbaa15560ec7	3079.5	905.94	0	2	Ch_2_Nega_Ch_3_Nega
c2413a56-b8c2-4be6-bc13-1ee707ef2871	3287.4	906.94	0	0	Ch_2_Nega_Ch_3_Nega
56fd6920-2e36-4fe6-a2c3-d7e4f5445845	3291.4	915.32	0	0	Ch_2_Nega_Ch_3_Nega
6f0e0ee1-ddcb-4cb9-be13-713d25fbb05d	3014.3	921.68	0	0	Ch_2_Nega_Ch_3_Nega
486d8a55-4ee0-4f4d-8914-71bf30ec2247	3469.7	922.54	0	0	Ch_2_Nega_Ch_3_Nega
3fd9c836-3e3c-491f-b17d-0ab618e47cb3	2963.7	922.86	0	1	Ch_2_Nega_Ch_3_Nega
c38cd91e-3765-4a6f-b3cc-61f9a0e6a872	3262	927.18	0	0	Ch_2_Nega_Ch_3_Nega
498d6ca6-18e6-4583-9476-84c7ef8bf191	2795	930.81	0	0	Ch_2_Nega_Ch_3_Nega
df36a1df-663e-4435-a8ab-fce4eb4abaed	3389.2	932.53	0	0	Ch_2_Nega_Ch_3_Nega
535fe704-69f9-431e-bb9c-08c5041bf24a	2864.7	933.74	0	2	Ch_2_Nega_Ch_3_Nega
4802aada-b228-42fc-9f34-94c886aa7c4c	3017.2	931.92	1	0	Ch_2_Nega_Ch_3_Nega
6cba9659-49c0-4e34-a803-38c349848680	3588.8	937.57	0	2	Ch_2_Nega_Ch_3_Nega
caa3e449-cf71-4dde-a1b4-5653844a5422	3022.1	939.33	0	0	Ch_2_Nega_Ch_3_Nega
34cf89c0-3014-4c67-8aff-05978812beae	3393.1	939.75	0	0	Ch_2_Nega_Ch_3_Nega
27f54ef0-5b64-4149-83a6-b1d9f08f35ce	3062	955.63	0	0	Ch_2_Nega_Ch_3_Nega
1f206338-5655-47b8-8776-f45924d5d7e5	3296	957.15	1	0	Ch_2_Nega_Ch_3_Nega
9aa56396-589b-49e2-bbc6-02932acc31e5	3524.1	959.24	1	1	Ch_2_Nega_Ch_3_Nega
67af4dd8-6dd5-4722-a581-15736bf60da1	3487.1	958.4	0	0	Ch_2_Nega_Ch_3_Nega
7626fc41-2be3-4eb4-b464-8fbfda93dd48	3399.9	963.56	1	0	Ch_2_Nega_Ch_3_Nega
06a63d4e-40e9-4664-a99f-0cb29a3a4435	3069.9	963.02	0	1	Ch_2_Nega_Ch_3_Nega
57799721-140b-4203-859d-2f53ab8aaa0a	3083.9	964.81	0	0	Ch_2_Nega_Ch_3_Nega
088d6abf-1f8e-4061-a641-166216a77f8e	3060.1	967.97	1	1	Ch_2_Nega_Ch_3_Nega
b454dced-318f-4330-ab7a-0f78f6400247	2858.9	972.15	0	0	Ch_2_Nega_Ch_3_Nega
a4d581c4-5fb9-4ff2-bc0e-c26da8758857	2909.9	971.26	0	0	Ch_2_Nega_Ch_3_Nega
dae78d27-bcb9-4dea-8aad-834f918fbf39	2934.4	980.38	1	1	Ch_2_Nega_Ch_3_Nega
ec5e4ad8-a616-48fe-ad98-a65c83abd470	2760	985.98	1	0	Ch_2_Nega_Ch_3_Nega
7f36b0fe-9870-4079-a241-b7d95eba1eb3	3311.1	988.86	0	0	Ch_2_Nega_Ch_3_Nega
22600b6d-d065-402a-8810-84ee9ef7e4a7	2889.1	988.27	0	1	Ch_2_Nega_Ch_3_Nega
1b328060-a291-4717-bd21-ba1b6509cd69	2939.3	989.31	0	0	Ch_2_Nega_Ch_3_Nega
2403e4ba-9c36-4ddf-924b-db1a3b0c1b66	3552.3	989.71	0	0	Ch_2_Nega_Ch_3_Nega
0e9d1dc3-424d-43a4-a805-372c368ffc79	3543.8	994.68	0	2	Ch_2_Nega_Ch_3_Nega
e9efbcb0-debc-4cd3-b6d4-f1db0e31077c	3591.4	1002.8	0	0	Ch_2_Nega_Ch_3_Nega
759c8808-7eef-4aba-a8c9-1a53b8faf5c2	3142.4	1004.2	0	0	Ch_2_Nega_Ch_3_Nega
35034c4f-4623-418d-ad60-7c57714e23ef	3360.9	1009.6	0	1	Ch_2_Nega_Ch_3_Nega
606ee1f5-8ba0-4129-b4d0-4b7d3116fcb1	3525.3	1017.4	1	2	Ch_2_Nega_Ch_3_Nega
9918d08c-0bc0-4bf0-9d55-c39ab3db2c3e	3050.6	1016.2	0	1	Ch_2_Nega_Ch_3_Nega
914f7c7c-4cdf-45ea-a224-4d487b241cde	3397.4	1017.9	0	0	Ch_2_Nega_Ch_3_Nega
8145d182-0574-4dd6-9bb9-177082e08fa9	3576.5	1024.2	0	0	Ch_2_Nega_Ch_3_Nega
0c02a9c4-e132-46af-864d-d0f4138ffc44	3495.2	1024.4	0	2	Ch_2_Nega_Ch_3_Nega
845c5ef1-91b4-416b-bb4b-3d027d5f0df1	3830.3	3.415	1	1	Ch_2_Nega_Ch_3_Nega
29cf4eb7-a588-4ebb-bfa0-9f81d8d031bc	3834.5	12.59	0	2	Ch_2_Nega_Ch_3_Nega
9bf4bf8d-c312-4cbb-8a35-aea77da2c65b	3867.1	14.76	0	0	Ch_2_Nega_Ch_3_Nega
3cd4e94a-2751-42b6-a673-bbb48b42e742	4525.9	19.19	1	0	Ch_2_Nega_Ch_3_Nega
78d4d12c-c6f4-446e-b183-852f5bfddcdf	4495.6	18.67	0	0	Ch_2_Nega_Ch_3_Nega
67a56b81-8b1b-4573-a582-c0aa4e38487e	4370.1	20.74	0	0	Ch_2_Nega_Ch_3_Nega
f2721f93-a283-4bd2-a89a-ecfccde72f41	4195.4	22.03	0	2	Ch_2_Nega_Ch_3_Nega
e1dc7363-c515-45ba-8273-10466b64414c	3871.3	21.83	0	0	Ch_2_Nega_Ch_3_Nega
c00cbeee-4d52-44ad-b1c0-88b90cdeee95	3899.3	41.3	0	1	Ch_2_Nega_Ch_3_Nega
133ba30a-2612-460f-9c43-e046e252df0a	3942	45.38	0	0	Ch_2_Nega_Ch_3_Nega
e4ba8a70-0960-4c8f-9d66-2931518ab881	3676	47.11	0	1	Ch_2_Nega_Ch_3_Nega
5b46c2ac-bede-4541-b5c1-1dda32eb7ffe	4207.6	51.09	0	1	Ch_2_Nega_Ch_3_Nega
137824f0-b46f-4045-bde1-77dd1f5847ec	3836.5	50.7	0	0	Ch_2_Nega_Ch_3_Nega
711751cb-b34d-4252-8221-68fef6daf7c3	3804.1	54.88	0	1	Ch_2_Nega_Ch_3_Nega
c0fa0607-b7b2-4b6c-ae5f-4b3e3e790e20	3943.2	55.82	0	0	Ch_2_Nega_Ch_3_Nega
afb7ba49-ccda-47ff-987a-3db780d20f8e	3762.7	56.18	0	0	Ch_2_Nega_Ch_3_Nega
cca1bff6-e710-4755-ba62-090e515a69bb	4015	57.79	0	1	Ch_2_Nega_Ch_3_Nega
cd505d81-a785-43cf-ba0d-be26261f5dd8	3672.6	59.69	0	0	Ch_2_Nega_Ch_3_Nega
9406f72c-d681-4b82-84de-5630d5291686	4417.3	58.2	0	0	Ch_2_Nega_Ch_3_Nega
eb7d5ced-81e3-4587-b28e-4faf6ea93ee1	4367.3	61.06	0	0	Ch_2_Nega_Ch_3_Nega
030f9738-3e74-4dfa-bda9-b9effee77072	4395	62.05	0	1	Ch_2_Nega_Ch_3_Nega
561510d7-cbdc-47cc-9a8a-6b96d75be252	4381.8	63.84	0	0	Ch_2_Nega_Ch_3_Nega
e0631931-fda4-44a8-b1af-6218732a2dba	3683.4	64.78	0	0	Ch_2_Nega_Ch_3_Nega
5ed71edd-db74-4dc1-a73a-f1891d9029f4	3757.7	70	0	0	Ch_2_Nega_Ch_3_Nega
46878ca5-e13b-46ee-8152-7b01b12134a4	3793.8	69.41	0	0	Ch_2_Nega_Ch_3_Nega
bfa29db4-1e06-4910-adc8-af3c0c62c0de	4364	70.76	0	0	Ch_2_Nega_Ch_3_Nega
239644d4-9778-4243-af8b-7b7280cc909e	4395.8	73	0	0	Ch_2_Nega_Ch_3_Nega
a34814ff-378d-4660-b17f-9d5d19d1cf47	3688.7	74.5	0	0	Ch_2_Nega_Ch_3_Nega
26a7655c-ce49-494b-b208-f2fa2ad82399	3697.6	72.77	0	0	Ch_2_Nega_Ch_3_Nega
c689dc48-525a-49bc-8455-bc7ead895b0c	4342.9	81.37	0	0	Ch_2_Nega_Ch_3_Nega
06376f66-e2cd-4889-97a5-7414eae4ec6a	3758.6	82.82	0	1	Ch_2_Nega_Ch_3_Nega
b3a076a0-f922-4da6-9be0-a4b3a5fec702	4342.2	93.84	2	0	Ch_2_Nega_Ch_3_Nega
1e80d338-ac8b-4bb3-9211-21bf68f4da06	4047.7	93.23	0	0	Ch_2_Nega_Ch_3_Nega
693e4324-30b4-4140-bed8-88856209e3fc	4463.2	93.46	0	0	Ch_2_Nega_Ch_3_Nega
d79f6f7e-36a3-4068-9aec-d6014175cf06	4323.8	96.35	0	0	Ch_2_Nega_Ch_3_Nega
735a4fd8-3a44-421c-90f7-1d5e656e13e3	4461.1	101.35	0	0	Ch_2_Nega_Ch_3_Nega
6320402d-8dfa-4927-9d47-b047a975550e	3785.4	101.83	0	0	Ch_2_Nega_Ch_3_Nega
b1e86c61-dc46-4fba-9b46-edb9cbc3327d	3647.4	104.89	1	2	Ch_2_Nega_Ch_3_Nega
bc4c1bb7-6d56-4104-9d3c-ec33e55bb273	3793.8	106.15	0	0	Ch_2_Nega_Ch_3_Nega
f26248d7-4ff1-480d-99fb-be350a3c15db	3896.1	117.54	0	2	Ch_2_Nega_Ch_3_Nega
49ca2906-0f64-4135-95e7-786d7085b296	4199.2	120.74	1	2	Ch_2_Nega_Ch_3_Nega
e756c943-3a0e-4953-b6a2-f2004b3acb8e	4411.9	121.54	0	1	Ch_2_Nega_Ch_3_Nega
95044042-4dd7-4004-89e5-f312727f4bc0	4337.9	122.87	0	0	Ch_2_Nega_Ch_3_Nega
b1775200-cce9-45cf-87a3-1062bb778df6	4324.5	123.62	0	0	Ch_2_Nega_Ch_3_Nega
a9194f06-6a21-433c-9517-78318e712993	4329.7	127.58	0	0	Ch_2_Nega_Ch_3_Nega
4fd84c73-400f-4ac5-a6f9-55c437d571e7	3701	133.92	0	0	Ch_2_Nega_Ch_3_Nega
e74e4d0b-8a4f-4f00-8e71-83ad386516ac	4435.6	132.74	0	0	Ch_2_Nega_Ch_3_Nega
dc2afc7e-2fce-4788-9cc5-f8c035cfcfb0	4333.3	133.99	0	1	Ch_2_Nega_Ch_3_Nega
29666a16-d85c-4523-b9dc-156a38b2dfbf	3793.2	135.49	0	0	Ch_2_Nega_Ch_3_Nega
10667511-213f-43de-bd41-2cccabe0adb2	4275.9	140.24	0	2	Ch_2_Nega_Ch_3_Nega
8c34f734-8f45-42fe-ac40-19a703d6709d	3730.8	141.95	0	0	Ch_2_Nega_Ch_3_Nega
87312445-5169-4727-9e3e-3bdecacdd4ab	3820.5	144.39	1	1	Ch_2_Nega_Ch_3_Nega
f70e57c8-60c7-485e-8b64-d309133039af	3786.1	148.24	1	1	Ch_2_Nega_Ch_3_Nega
a83369f3-0ca0-4e06-bb26-8c030b45399a	3862.4	151.86	0	0	Ch_2_Nega_Ch_3_Nega
d2550f1c-fc48-46f5-b433-71ff77b9c255	4284.3	170.77	1	1	Ch_2_Nega_Ch_3_Nega
ed46b0fc-d473-4495-8e4d-4576f61991a6	4336.4	174.49	0	0	Ch_2_Nega_Ch_3_Nega
ec0bd32b-3d18-46f2-b473-f76970a2c1ad	3739.5	181.26	0	0	Ch_2_Nega_Ch_3_Nega
5cd69e92-d352-4dbc-91b5-e53d234a4fa7	3658.2	189.84	0	0	Ch_2_Nega_Ch_3_Nega
f7178500-11d8-45c5-96f9-82baa27c71be	4299.6	192.94	0	0	Ch_2_Nega_Ch_3_Nega
5a184de3-01ab-4342-9f91-cd26e4d433d8	4285.3	192.31	0	0	Ch_2_Nega_Ch_3_Nega
1c91ad7a-717a-4e7e-a3f7-abd9dbe34e94	3655.1	195.42	0	0	Ch_2_Nega_Ch_3_Nega
7f2d71a3-41b2-4d6d-9d0e-af988c883734	4288.3	200.12	0	0	Ch_2_Nega_Ch_3_Nega
b7306714-a70b-4682-822d-9b5f4f17e55e	3658.9	202.38	0	1	Ch_2_Nega_Ch_3_Nega
7b52dc0b-ebd2-453f-802d-2ce34a521a6e	4112.4	205.08	0	1	Ch_2_Nega_Ch_3_Nega
907a34d6-8205-4d4b-a5d9-76fec3fbf507	4261.4	214.04	1	2	Ch_2_Nega_Ch_3_Nega
18e5684a-548e-4e83-afdf-b183329f27d5	4230	220.71	0	2	Ch_2_Nega_Ch_3_Nega
b4cef61d-2d39-40e9-892b-0475295c7cb6	4527.5	226.2	0	1	Ch_2_Nega_Ch_3_Nega
0099da02-3669-45da-9d60-1e922f0ff9fc	3796.3	226.52	0	1	Ch_2_Nega_Ch_3_Nega
f68c6d5e-0d81-4a76-a250-6aeef3d2d173	3894.7	227.05	0	2	Ch_2_Nega_Ch_3_Nega
0354a05b-730d-480d-83c5-6283a8c73028	3609	230.34	0	1	Ch_2_Nega_Ch_3_Nega
1cac8233-ddad-46e1-87b5-a434ee98d6d2	3650.1	234.53	0	0	Ch_2_Nega_Ch_3_Nega
a0c71079-7a57-45d0-ac29-19cb8efccca5	3897.6	236.66	0	1	Ch_2_Nega_Ch_3_Nega
95c3ee4f-7828-44ee-b395-d93fa46c1644	3895.2	243.52	0	0	Ch_2_Nega_Ch_3_Nega
918e24cd-c2af-46b1-b6bb-1bd5ee03bed8	3749	248.04	0	0	Ch_2_Nega_Ch_3_Nega
94c2b197-f28a-4193-809e-4b82ac21fd8a	4225.5	246.44	0	0	Ch_2_Nega_Ch_3_Nega
ca9b47b8-0844-4a2a-a140-1fd5fe9f38fa	3598.5	249.77	0	0	Ch_2_Nega_Ch_3_Nega
11839987-7b8c-4f10-a2a7-9416b7d9cace	3644	254.08	0	1	Ch_2_Nega_Ch_3_Nega
4d5c132e-0308-4dac-9cd0-2c44b63d14d0	3698	248.92	0	0	Ch_2_Nega_Ch_3_Nega
9dc1bc3c-d44e-41b5-8308-63bcf2105c70	3632.5	252.92	0	0	Ch_2_Nega_Ch_3_Nega
829c9566-b690-42c6-b35d-dfbaa4d7b2d4	3702.1	257.96	1	0	Ch_2_Nega_Ch_3_Nega
8717f050-8d21-4b88-b601-1fa6fedecc6a	3905.6	260.44	0	0	Ch_2_Nega_Ch_3_Nega
34e38bff-538d-420e-9650-02e3a8639e94	3787.2	263.53	0	0	Ch_2_Nega_Ch_3_Nega
fe4662da-7211-47bb-b729-766a2962419a	3704.8	272.46	0	0	Ch_2_Nega_Ch_3_Nega
ab17998d-d2d2-4149-a719-28c31b3e1013	3698.3	282.35	0	1	Ch_2_Nega_Ch_3_Nega
74748b0e-cc00-4748-9724-c9cdf07ce5e7	4088.3	289.35	1	0	Ch_2_Nega_Ch_3_Nega
27cf7a52-8b5a-4610-a2ca-9565093dc5d2	4185.5	294.53	1	1	Ch_2_Nega_Ch_3_Nega
9fbf171f-b2c3-4c68-bf60-79276be4fa95	4232.6	292.9	0	2	Ch_2_Nega_Ch_3_Nega
74f972f1-fae0-42bb-bfe3-a1bfaedd8167	4530	296.39	0	0	Ch_2_Nega_Ch_3_Nega
7ef10b90-63f0-49e9-9fe7-02f43786a35a	4351.7	294.66	0	0	Ch_2_Nega_Ch_3_Nega
f0615c17-2ddc-4ff0-a91c-bec5d1e29353	4229.8	303.11	0	0	Ch_2_Nega_Ch_3_Nega
d0b5aefb-ec0a-416b-b580-8196089b9dc1	4352.6	303.84	0	0	Ch_2_Nega_Ch_3_Nega
f1008766-2bd5-4fe3-baa9-807a4486a67b	3801.3	306	0	1	Ch_2_Nega_Ch_3_Nega
95d67bb5-c34e-4f44-9b4a-3f7ff8ed8f68	4258.3	305.86	1	0	Ch_2_Nega_Ch_3_Nega
16326ff2-6e36-4f90-b7a5-20eecd6845cb	3813.3	308.4	0	1	Ch_2_Nega_Ch_3_Nega
f0dab0f5-b701-4224-95b2-47f6edb0a422	3676	311.33	0	0	Ch_2_Nega_Ch_3_Nega
551d4984-c0bb-47c7-ad78-803d302afb13	3808.1	313.88	0	0	Ch_2_Nega_Ch_3_Nega
e5009109-a4f4-4eec-9214-d247c6280169	3732.4	318.26	0	1	Ch_2_Nega_Ch_3_Nega
a604b63c-1886-4a94-851e-6b1d92c6da2b	3938.4	319.46	2	0	Ch_2_Nega_Ch_3_Nega
b6892612-4e7e-4310-a25b-d0372a83540b	4157.3	319.1	0	1	Ch_2_Nega_Ch_3_Nega
011f4692-2e0b-4bc4-90ad-cfc1691e353b	3892.7	317.3	0	0	Ch_2_Nega_Ch_3_Nega
1c7d0c5f-f588-4a20-9712-683c6a471acf	3795.5	322.88	0	1	Ch_2_Nega_Ch_3_Nega
1cfb3f42-10c1-419c-bd91-8492b5a44f18	4318.6	326.77	0	0	Ch_2_Nega_Ch_3_Nega
f0063a65-5514-40d6-8ebf-8cfe956f8702	3691.4	327.17	2	1	Ch_2_Nega_Ch_3_Nega
f5a69c1e-84aa-42a5-ad2e-31716dcc793f	3681.7	329.88	0	0	Ch_2_Nega_Ch_3_Nega
07a8d3cc-ba31-4727-a12b-667f7c0a61b5	3731.1	343.1	0	1	Ch_2_Nega_Ch_3_Nega
919f71b7-32cf-4775-89b6-8fb4760eb64d	4414.7	341.66	0	0	Ch_2_Nega_Ch_3_Nega
76b2303a-ed7a-4d66-81b5-b9ae060364f8	4489.8	348.24	1	0	Ch_2_Nega_Ch_3_Nega
71fa998b-5a76-4b9e-a94f-09d55babb418	4506.8	352.5	0	0	Ch_2_Nega_Ch_3_Nega
ec0dc9ec-0147-444a-8700-0f54db158a7f	3823.7	355.16	0	1	Ch_2_Nega_Ch_3_Nega
290264d9-4b6c-49d7-a944-5a37ddb4a31d	4454.5	365.95	1	1	Ch_2_Nega_Ch_3_Nega
689fd51b-5b8e-47c1-83ee-c0666394b8be	4193.5	366.97	0	2	Ch_2_Nega_Ch_3_Nega
9328bde1-1a9d-47c9-9aec-ddfdf5eaa44f	3908.6	370.81	0	0	Ch_2_Nega_Ch_3_Nega
be44c6f8-9c12-4f7b-a19c-3f0ec52a2a2b	4186.3	372.58	0	0	Ch_2_Nega_Ch_3_Nega
2aacc8db-6a1a-4498-a7af-6a260c1cae34	4471.9	376.67	0	2	Ch_2_Nega_Ch_3_Nega
36b7fffb-f5f1-44ec-be2b-0a9735fb9401	3779.9	375.81	2	1	Ch_2_Nega_Ch_3_Nega
3bb043a9-4721-4e43-a394-dbc1b9fa8211	4189.6	381.09	0	0	Ch_2_Nega_Ch_3_Nega
7216ee92-ffbb-42fb-bf09-b9156931811e	3600.3	381.45	0	0	Ch_2_Nega_Ch_3_Nega
0fe80d87-0f00-49e6-8be4-14032bd1d7a9	4351.1	384.09	0	0	Ch_2_Nega_Ch_3_Nega
dfa3adcb-e874-4fed-b477-f58fb81598aa	3773.8	386.9	0	2	Ch_2_Nega_Ch_3_Nega
3f63fad1-5bd9-4d9b-b668-af138f5ed122	4049.4	385.59	0	0	Ch_2_Nega_Ch_3_Nega
cdee8481-1ee9-4ed7-83fb-309a3656465f	4386.8	389.05	0	2	Ch_2_Nega_Ch_3_Nega
fc674537-0fd8-4e2b-9813-63163152522c	4050.6	396.66	0	1	Ch_2_Nega_Ch_3_Nega
ba113d2d-1b07-4521-a02f-a9fc867ff1b0	4083.1	395.45	0	2	Ch_2_Nega_Ch_3_Nega
a9b22b7e-a4d8-45f0-b33b-183ba4e96201	3998.9	400.28	0	2	Ch_2_Nega_Ch_3_Nega
d155c52f-591e-4d00-942b-e8c5177b61eb	4120.6	400.3	0	1	Ch_2_Nega_Ch_3_Nega
4a51488d-8e3c-4123-b4be-531bb43d220e	4450.7	400.81	0	0	Ch_2_Nega_Ch_3_Nega
aa4505ce-153f-4602-8623-358901fb2b20	4263.1	404.26	0	0	Ch_2_Nega_Ch_3_Nega
09bd7324-f8b9-4bad-80f8-11f52503ecd6	4316.1	407.53	0	0	Ch_2_Nega_Ch_3_Nega
955980cb-0454-40d9-8ba8-514ee66a5696	3843.6	413.95	0	0	Ch_2_Nega_Ch_3_Nega
e91a1d3c-85ac-4fb7-a14e-01c52f947131	4315.4	418.08	0	0	Ch_2_Nega_Ch_3_Nega
875597fb-6035-48b4-9331-f7fb14500210	3708.5	422.88	2	1	Ch_2_Nega_Ch_3_Nega
b1da3d21-22f1-4d97-b5bd-259eb792d968	3734.7	428.99	0	0	Ch_2_Nega_Ch_3_Nega
dfe3e140-8eac-4e4d-bca0-3da82fed6918	4163.3	432.29	1	2	Ch_2_Nega_Ch_3_Nega
cf5af1a3-f9d8-4c56-81a6-5fc64a068a58	3682.3	433.91	0	1	Ch_2_Nega_Ch_3_Nega
4da1e9df-8cd1-431d-8cbe-910f376c3360	3622.6	435.65	0	0	Ch_2_Nega_Ch_3_Nega
6d204ffe-0310-404c-bec1-cdb681ebff55	3752.6	444.27	0	0	Ch_2_Nega_Ch_3_Nega
bb57456b-6d35-42ad-b824-a45bdbb932ad	4219.7	444.04	0	1	Ch_2_Nega_Ch_3_Nega
7b68ec6f-2889-4dd4-83c9-51340d84d743	3686.6	445.75	0	0	Ch_2_Nega_Ch_3_Nega
36023a28-0b11-41e8-949f-6c68a2cfa19e	3762.6	447.06	0	2	Ch_2_Nega_Ch_3_Nega
501929db-b8b3-457c-8ab4-fb3935e55c34	3907.2	445.5	0	0	Ch_2_Nega_Ch_3_Nega
670e7eaf-db68-44bf-a075-6731f86b9881	4400.9	447.18	0	1	Ch_2_Nega_Ch_3_Nega
37a145ed-876e-44be-a83a-408e72622ef7	3919.1	460.02	0	0	Ch_2_Nega_Ch_3_Nega
07916554-9659-49e8-90ad-f2e6bc72a166	3911	459.45	0	0	Ch_2_Nega_Ch_3_Nega
f9769d99-5c3f-44fb-b14c-dab21d4e3cf4	3636.1	465.56	0	2	Ch_2_Nega_Ch_3_Nega
1f4234ce-2f55-4b03-a4dc-6c4ce2cc4f2b	3927.1	466.53	0	2	Ch_2_Nega_Ch_3_Nega
fd07d2c5-9811-477d-b7ad-7227a5da6d56	4069.9	473.22	0	0	Ch_2_Nega_Ch_3_Nega
021bc60b-fffe-4721-99ad-10bc4657a95b	4177.7	473.22	0	0	Ch_2_Nega_Ch_3_Nega
f2d0443e-e92b-407f-821c-8c50fb83032c	3873.8	475.4	0	0	Ch_2_Nega_Ch_3_Nega
61a76805-99e3-4939-92ab-5a9edba4adcd	3648.6	475.93	1	0	Ch_2_Nega_Ch_3_Nega
1b4fd853-35ff-45a1-99d7-75317d69427d	3938.7	476.05	0	0	Ch_2_Nega_Ch_3_Nega
a411a0f1-a81b-4d92-92e4-0b355ff5d8be	3913	476.79	1	0	Ch_2_Nega_Ch_3_Nega
fe76c8cc-4960-457a-b38c-1e9c7efca0e9	3663.1	477.7	1	0	Ch_2_Nega_Ch_3_Nega
c0c8039b-db07-49ef-9426-d0c48960ab0c	4129.7	480.18	0	2	Ch_2_Nega_Ch_3_Nega
bb639aa9-c022-409c-9ddb-0f35b911b7d7	3684.9	480.62	0	0	Ch_2_Nega_Ch_3_Nega
37d795c7-a6d1-4b8b-a5e0-018444185a85	3905.4	491.55	1	2	Ch_2_Nega_Ch_3_Nega
89261b4c-cc00-49ae-bd3a-a51528e816a2	4084.9	490.24	2	2	Ch_2_Nega_Ch_3_Nega
7eb88122-5c17-4fba-8b6e-6eb206c3fd5e	3845.5	491.74	0	1	Ch_2_Nega_Ch_3_Nega
04214e5a-0ab4-44b6-be5e-2930806a0c9e	4038.3	495.5	1	2	Ch_2_Nega_Ch_3_Nega
a6278954-4474-4555-bb6d-d2f511785a85	3789.8	497.02	0	1	Ch_2_Nega_Ch_3_Nega
a59a1419-1c30-4cc9-b14d-0216f7c9b368	4299.7	497.39	0	0	Ch_2_Nega_Ch_3_Nega
f5bc9293-0264-41d2-a5a2-5927fa443b9d	4308.4	496.37	0	0	Ch_2_Nega_Ch_3_Nega
f4897390-af58-4bfe-a225-420841ddc141	3833.4	498.71	0	0	Ch_2_Nega_Ch_3_Nega
379551ce-cdf3-4c42-baa6-6e722d100611	4148.5	498.9	0	0	Ch_2_Nega_Ch_3_Nega
6e9c126d-4798-41cd-bc90-69702b32c418	3995	499.06	0	0	Ch_2_Nega_Ch_3_Nega
c9a473ec-6379-44e4-a679-8364b473fd4d	4090.9	502.22	0	1	Ch_2_Nega_Ch_3_Nega
c20fceae-6b2f-4dfa-a33d-88363d00f900	3995.8	506.47	0	1	Ch_2_Nega_Ch_3_Nega
4ba16aa5-a519-4bc2-a7fc-c925695bda9c	3678.7	507.46	0	1	Ch_2_Nega_Ch_3_Nega
91f8ebbe-2494-45b3-80c7-933451e1117f	4319.8	511.02	0	1	Ch_2_Nega_Ch_3_Nega
61b6c87a-f2d9-4095-bb1b-5358972df514	3762.1	513.11	0	0	Ch_2_Nega_Ch_3_Nega
ef8b12ab-d03e-432a-966a-bc916e06bbd4	3847.6	511.53	0	0	Ch_2_Nega_Ch_3_Nega
53c6461b-8b9d-43a9-a7d3-20fe61c5296b	4162.1	512.25	0	0	Ch_2_Nega_Ch_3_Nega
fdf77c99-a544-4493-9459-7f3b71d2ace1	3685.7	512.41	0	0	Ch_2_Nega_Ch_3_Nega
8c1f73c9-133a-42a4-81c3-f4d4a6983dda	3773.1	517.08	1	2	Ch_2_Nega_Ch_3_Nega
43531653-02ef-4973-a0a2-6aa83843f566	4300.1	520.68	0	0	Ch_2_Nega_Ch_3_Nega
06f224f8-f97c-4a1e-860a-a06cea23d57c	4161.6	522.02	0	1	Ch_2_Nega_Ch_3_Nega
dddf41fe-b746-4ed0-b713-7ad2e0cbdfd4	3890.8	524.98	0	2	Ch_2_Nega_Ch_3_Nega
19ec03a7-c8aa-41f6-8b4c-ea266187e925	4211	526.36	0	0	Ch_2_Nega_Ch_3_Nega
46d342b1-9c26-4fcd-9390-46396be043a7	3652.1	526.89	1	1	Ch_2_Nega_Ch_3_Nega
6caef752-f802-4873-a9af-454a45f79020	4532.1	525.98	0	1	Ch_2_Nega_Ch_3_Nega
c94b22c2-4600-457a-beb4-eae3367246f0	3675.3	530.93	0	0	Ch_2_Nega_Ch_3_Nega
e9323298-cbe5-4b0b-a1aa-bb85b8791273	3954.8	530.73	1	0	Ch_2_Nega_Ch_3_Nega
94cadb66-5864-4d6b-9d7a-2a3d7c4f153a	4527.9	536.53	1	0	Ch_2_Nega_Ch_3_Nega
7144a0ca-e5c9-4860-a684-0fab13208725	4440.5	538.28	0	0	Ch_2_Nega_Ch_3_Nega
75d0d452-a523-469a-9959-22559df91dea	4352.5	545.83	0	1	Ch_2_Nega_Ch_3_Nega
1e53e2ae-99b9-4b2e-a739-f24c1e602155	4476.4	550.16	0	0	Ch_2_Nega_Ch_3_Nega
9a11c343-e1f7-44dd-9c9b-dd5518b4e456	4200.2	553.15	0	0	Ch_2_Nega_Ch_3_Nega
dfdbc3db-9a69-4ec0-9e50-a841505b8852	4072.7	559.47	0	0	Ch_2_Nega_Ch_3_Nega
96a73dde-12ce-4ad9-a03a-cb6d1d61d8b4	4140	561.3	1	1	Ch_2_Nega_Ch_3_Nega
940eb9c8-4eb5-4058-868b-20ad617cfd68	3951.8	561.97	0	1	Ch_2_Nega_Ch_3_Nega
2e6b7707-2f12-4b6a-8688-272f7f43a89d	3802.1	568.23	0	1	Ch_2_Nega_Ch_3_Nega
1fe4a808-b85e-47ab-b900-3e4cd0281950	4022	570.3	0	1	Ch_2_Nega_Ch_3_Nega
60a832fd-78be-4f75-bf79-6af8bf51e767	4510.3	571.2	0	0	Ch_2_Nega_Ch_3_Nega
3dc42b92-5e89-4c21-9546-947529021729	4473.7	570.29	1	2	Ch_2_Nega_Ch_3_Nega
024f27e8-5902-498d-92fc-eb29b71f6f48	3651.5	575.23	0	1	Ch_2_Nega_Ch_3_Nega
072b667b-f6cd-49c4-abf9-a323054c0b0f	4089.1	574.25	0	0	Ch_2_Nega_Ch_3_Nega
df7395fc-75e1-47f4-bd1a-060d75f264b7	4102.6	576.81	0	2	Ch_2_Nega_Ch_3_Nega
add9a951-8d2e-4bc6-844f-b1ae99015ff9	4111.5	581.62	0	2	Ch_2_Nega_Ch_3_Nega
7b77522f-462d-4157-8888-3f203f999278	4331.2	580.37	0	0	Ch_2_Nega_Ch_3_Nega
989ed1bf-1c2a-4cea-954b-72c7582ce269	4323.6	585.4	0	0	Ch_2_Nega_Ch_3_Nega
d5436db0-1dfc-40c7-a38f-bd6cabb1f74b	4229.4	584.81	1	1	Ch_2_Nega_Ch_3_Nega
2562ac6d-00e7-4456-b471-f1d60df019e8	4110.3	589.71	0	0	Ch_2_Nega_Ch_3_Nega
b88c57bf-aa21-4cc1-abf5-f2b7b5c734b8	3614.3	604.35	0	0	Ch_2_Nega_Ch_3_Nega
7a834214-1948-4908-befe-aee9600d9ad6	3932.9	612.81	1	2	Ch_2_Nega_Ch_3_Nega
a0f12186-e917-4d9b-bfee-8fa5bdee0e28	4411.3	616.97	0	1	Ch_2_Nega_Ch_3_Nega
882ffed4-26e3-47bb-9c9e-174b101542b1	4288.9	616.81	0	0	Ch_2_Nega_Ch_3_Nega
ed0038a3-5c94-407f-8884-6e234f7e9890	4161.7	618.64	0	1	Ch_2_Nega_Ch_3_Nega
9643c37c-a1ec-4c02-9904-5cfb834d89f0	4251.8	621.42	1	0	Ch_2_Nega_Ch_3_Nega
3747c1bf-eb01-4787-9aa5-0be072c867ce	4498.9	621.82	0	0	Ch_2_Nega_Ch_3_Nega
0546aa89-4441-441e-a23a-970cab50cdfc	4294.2	624.46	0	0	Ch_2_Nega_Ch_3_Nega
3ecbd907-062b-4837-812a-0ba71476cdb8	3878.2	624.06	0	1	Ch_2_Nega_Ch_3_Nega
1e51b936-1fd1-42ba-91d9-b3d7ad889f5f	4070.5	622.04	2	1	Ch_2_Nega_Ch_3_Nega
693ba750-795e-4639-b69f-5ea6976aa5ab	3774.3	624.45	0	0	Ch_2_Nega_Ch_3_Nega
1f8d9f97-1f34-486e-b03b-f7802d04ba86	4315.1	629.77	0	1	Ch_2_Nega_Ch_3_Nega
66248b2c-f54a-4424-ae7e-70c8bbeb6245	4136.8	634.72	0	0	Ch_2_Nega_Ch_3_Nega
34dbacfb-7933-4564-8391-05596dcbcd47	3993.3	638.24	0	0	Ch_2_Nega_Ch_3_Nega
c394dee8-796b-416d-a4d7-dd5f43a31e27	3772.1	638.25	0	2	Ch_2_Nega_Ch_3_Nega
7494ab07-607e-4a9d-ba86-48b42c8d65a4	4213.1	637.81	0	0	Ch_2_Nega_Ch_3_Nega
6f1822cf-0585-49c0-bd53-e42cd1d58c2c	4139	643.52	0	0	Ch_2_Nega_Ch_3_Nega
3206e5d4-8429-4b36-bd82-96cecfd381e0	4215	646.13	0	0	Ch_2_Nega_Ch_3_Nega
fbfe7738-7ff2-4ed4-8a52-d62e8c40be97	4267.9	652.27	1	0	Ch_2_Nega_Ch_3_Nega
fca2cd7c-a7d9-481d-b135-ec4e770f5042	3730.7	661.78	0	0	Ch_2_Nega_Ch_3_Nega
f0d924d3-25f9-4c2b-ad94-de0a36078b01	4117.5	673.32	0	1	Ch_2_Nega_Ch_3_Nega
32ef6157-9cf3-4449-8384-01d000eac700	4395.4	674.87	0	0	Ch_2_Nega_Ch_3_Nega
91aaf861-7054-4df4-bac7-d366959a65a6	4478.1	677.76	1	0	Ch_2_Nega_Ch_3_Nega
b704807b-9592-4a85-94a8-7bbd7fbfd541	3665.2	678.99	0	1	Ch_2_Nega_Ch_3_Nega
fb01a899-83fb-4f71-9769-87e3042aff59	3654.2	680.3	0	1	Ch_2_Nega_Ch_3_Nega
911a7d5b-6414-423b-900b-942d6e85440a	4108.7	683.09	1	0	Ch_2_Nega_Ch_3_Nega
2c288d11-3341-4283-842c-6dee971b1d08	3781.1	689.67	1	0	Ch_2_Nega_Ch_3_Nega
3a99c73a-5f6b-4c57-ad71-5e3ad0666c86	4118.8	688.64	0	0	Ch_2_Nega_Ch_3_Nega
b8143725-35d2-4c05-b9fe-7f01a1347040	4128.6	691.87	0	0	Ch_2_Nega_Ch_3_Nega
e83f3159-4276-44d8-89f6-f73d96a538cb	3606.6	692.15	0	0	Ch_2_Nega_Ch_3_Nega
230b5fd4-85c3-4a9d-8386-7f5fd11e6973	4048.5	693.02	0	1	Ch_2_Nega_Ch_3_Nega
9b45d345-3fa2-4721-b62c-bfedf23594f0	4456	696.59	0	2	Ch_2_Nega_Ch_3_Nega
1fdf0ab0-f64c-46ab-b446-937295edc5ce	3945.8	699.41	0	0	Ch_2_Nega_Ch_3_Nega
7dccb15e-7c7b-446a-96ac-98ce81f45eee	4261.3	699.38	0	0	Ch_2_Nega_Ch_3_Nega
072dd856-044e-4e4f-aaa3-1846c842746d	4496.5	700.85	0	2	Ch_2_Nega_Ch_3_Nega
366fdb84-b7c9-4da2-a296-488d2d089458	3869	699.95	1	0	Ch_2_Nega_Ch_3_Nega
4269887c-ccb0-4ed3-a5d1-e59de864255a	3745.5	700.54	0	1	Ch_2_Nega_Ch_3_Nega
05ca15a5-79d7-4ecc-a9c9-620a22cb1584	4468.9	704.6	0	2	Ch_2_Nega_Ch_3_Nega
0ff75eef-fadd-43ef-acc3-e567978ff16c	3936.7	704.58	0	0	Ch_2_Nega_Ch_3_Nega
ae623d2e-ad58-43b0-bade-b6d05fcc26a3	3741.4	710.05	1	0	Ch_2_Nega_Ch_3_Nega
215ed13f-f347-4bab-86c6-303874a1a9f6	3981.1	711.95	0	2	Ch_2_Nega_Ch_3_Nega
853df9bc-24c3-475e-9ad1-b7ba125e7293	4197.7	712.76	0	1	Ch_2_Nega_Ch_3_Nega
171900a3-4a64-4f56-b4f0-4e6a8f9f09fa	3934.6	714.19	1	0	Ch_2_Nega_Ch_3_Nega
f897be08-db72-4c6b-8f4c-76e75629fa8f	3964.7	714.21	1	1	Ch_2_Nega_Ch_3_Nega
57f01fd9-200e-4f0b-a2f1-c6d79d2ffcc6	3995.5	713.66	0	1	Ch_2_Nega_Ch_3_Nega
086dafda-199d-4030-bf9b-c7d1167d9fc6	4381.1	715.34	2	0	Ch_2_Nega_Ch_3_Nega
1ded4d67-947e-407c-99c9-41418798b9f3	4222.1	714.87	0	1	Ch_2_Nega_Ch_3_Nega
3396f913-3dcf-43e9-8a11-b3968852f8cc	3743.5	717.92	0	0	Ch_2_Nega_Ch_3_Nega
de23c4af-93b7-4d62-b6a2-b531d0674188	3928	718.95	1	0	Ch_2_Nega_Ch_3_Nega
d2cccf3e-3bfd-4d5b-8805-98f8093cc950	4208.1	720.61	1	0	Ch_2_Nega_Ch_3_Nega
aec4b329-9524-4fd9-a01e-8ea7859afd94	4472.4	722.73	0	0	Ch_2_Nega_Ch_3_Nega
660f175b-f41a-45cb-9c27-8923ee005c80	3972.3	732.65	0	1	Ch_2_Nega_Ch_3_Nega
06778f2f-0b55-4487-bd5e-876408487b34	4347.7	732.42	0	2	Ch_2_Nega_Ch_3_Nega
2c8ce177-3c33-4be8-b009-74c72c61f85e	4478.5	731.53	0	0	Ch_2_Nega_Ch_3_Nega
[truncated: 58,853 more rows]
