# Supplementary material for: Disturbances of paraventricular thalamic nucleus neurons in bipolar disorder revealed by single-nucleus analysis
Source: Nat Commun. 2026 Jan 7;17:1338. doi: 10.1038/s41467-025-68094-5 (PMC12873406; doi:10.1038/s41467-025-68094-5)
Supplement: Supplementary file 6 — Source Data [file 41467_2025_68094_MOESM6_ESM.zip › SourceData/Figure9b_thalamus.txt]

Object.ID	Centroid.X.um	Centroid.Y.um	Subcellular..Channel.2..Num.spots.estimated	Subcellular..Channel.3..Num.spots.estimated	ch2_ch3_flag
3b693a99-8f8c-4117-aa07-ead8b057ac56	512.84	3.789	1	0	Ch_2_Nega_Ch_3_Nega
59fb8854-4bc5-40d4-9b1d-cabd279ec324	124	6.384	0	0	Ch_2_Nega_Ch_3_Nega
a4931516-5e81-4c5a-97a0-c78698455d5a	143.96	6.646	0	0	Ch_2_Nega_Ch_3_Nega
ea8da773-5728-4a16-bf6a-0a1443d6bada	784.4	10.56	0	0	Ch_2_Nega_Ch_3_Nega
775c2908-e8c0-4341-83f7-7555b18117ff	289.99	7.838	0	1	Ch_2_Nega_Ch_3_Nega
59370e14-8814-48ea-81a7-aafbb52bc2f6	381.72	8.236	0	0	Ch_2_Nega_Ch_3_Nega
e1c00064-4f8f-4cdc-8356-9081d18cd631	600.95	8.877	0	0	Ch_2_Nega_Ch_3_Nega
0a4472b6-d384-49ca-afe7-a3ab5222ab89	88.43	9.997	0	0	Ch_2_Nega_Ch_3_Nega
526ccf55-42dd-4dfc-a03e-a6ecc3cff547	337.19	11.01	0	0	Ch_2_Nega_Ch_3_Nega
d5b77a47-4841-4b67-a639-846e28d7d576	69.42	15.78	0	2	Ch_2_Nega_Ch_3_Nega
0b5aebe2-25b8-4467-a16b-e8d553c0c851	451.23	13.59	1	0	Ch_2_Nega_Ch_3_Nega
6187abe6-fa6f-44f5-8615-92c893815435	730.13	15.37	0	0	Ch_2_Nega_Ch_3_Nega
db21455c-721a-4b05-a7f5-a75e534288c1	245.67	14.16	0	2	Ch_2_Nega_Ch_3_Nega
7117cfb0-d1fc-467c-8255-3eba0fd7a167	129.15	16.68	0	0	Ch_2_Nega_Ch_3_Nega
39aa979e-1144-4558-9fed-57d97988a38c	583.69	17.24	0	0	Ch_2_Nega_Ch_3_Nega
4ced94ea-5392-45a2-9a4d-5903d8949213	254.71	18.26	0	1	Ch_2_Nega_Ch_3_Nega
ee4a485d-d209-4ad9-9dc8-898e40233549	40.79	18.17	0	0	Ch_2_Nega_Ch_3_Nega
d79f29c7-2717-4d38-b46e-b803992e083d	628.23	20.2	0	0	Ch_2_Nega_Ch_3_Nega
9476ee28-f3ba-4e7e-870c-e7b21a491031	213.49	23.05	0	0	Ch_2_Nega_Ch_3_Nega
66a1f2b3-6aec-4ae5-88c2-9c51ea89fe35	772.76	21.28	0	0	Ch_2_Nega_Ch_3_Nega
6bd16d6d-06a9-469f-9536-d98c2ab75094	415.49	25.4	0	0	Ch_2_Nega_Ch_3_Nega
fd7228c5-2330-4f12-930d-c34fe0142804	621.48	22.21	2	1	Ch_2_Nega_Ch_3_Nega
d5c7a5ec-d2eb-441f-ad0b-46987fdc787d	33.43	22.23	0	1	Ch_2_Nega_Ch_3_Nega
319fc87f-bca9-4cfc-bb3a-343d33c29e6f	50.9	20.88	0	1	Ch_2_Nega_Ch_3_Nega
34a51ce0-6502-4372-911a-fc0e5bcceea8	571.53	21.6	0	0	Ch_2_Nega_Ch_3_Nega
adab5359-f8b7-4e3a-9351-f84126341ba5	840.71	24.47	0	0	Ch_2_Nega_Ch_3_Nega
802855af-3ba0-466f-88bf-7a40d2110532	276.87	26.31	0	0	Ch_2_Nega_Ch_3_Nega
bfed4f0f-8dce-4e48-b4c4-290e1a01c720	310	24.3	0	1	Ch_2_Nega_Ch_3_Nega
a98289e8-a3b6-4020-b40f-b3f49e3b7477	46.68	29.8	0	0	Ch_2_Nega_Ch_3_Nega
8aeac19d-6586-4a79-8732-9f3c2a8e0a5c	369.76	23.35	0	0	Ch_2_Nega_Ch_3_Nega
94beb4a8-8165-48a9-a1be-911b3084d01c	430.36	26.31	0	0	Ch_2_Nega_Ch_3_Nega
59600269-6994-4345-9d1c-35e8d4f40914	63.93	26.36	0	1	Ch_2_Nega_Ch_3_Nega
10a5229a-725c-4f8f-97c4-09b5c4838cf9	91.13	27.28	0	0	Ch_2_Nega_Ch_3_Nega
85b44f4e-222f-4536-9f9e-9c6da1fc4463	164.24	29.93	0	0	Ch_2_Nega_Ch_3_Nega
36973160-9d33-4e48-a4fe-f0ae6299fae4	546.73	28.45	0	0	Ch_2_Nega_Ch_3_Nega
1dbb1b63-b78a-4c1e-ac01-63dbe0eeef35	106.89	28.88	0	0	Ch_2_Nega_Ch_3_Nega
4cd4868d-6b53-45e2-b5d5-eade9371b736	371.1	30.42	0	0	Ch_2_Nega_Ch_3_Nega
3a707174-6b21-45da-a6c4-3810443bd97b	57.64	33.42	0	0	Ch_2_Nega_Ch_3_Nega
547993c8-a4d1-493c-b7fa-eba90873f2da	84.08	34.25	0	0	Ch_2_Nega_Ch_3_Nega
59b529d9-5053-4d55-bdd9-e4072c095f15	446.76	35.33	0	1	Ch_2_Nega_Ch_3_Nega
f40d5def-f5fb-46ca-9114-94257f3dd23a	308.86	37.54	0	0	Ch_2_Nega_Ch_3_Nega
8748bacc-5e0a-4718-9dd2-21408041f7f0	714.22	33.75	0	0	Ch_2_Nega_Ch_3_Nega
b71fc746-bcfa-4ece-9316-9958405874cf	101.4	35.6	1	0	Ch_2_Nega_Ch_3_Nega
c7043993-3cc4-4ee0-a21f-ba0cf5bea8fb	229.63	37	0	0	Ch_2_Nega_Ch_3_Nega
10c47ec2-7a12-470c-b6d0-065517befb4a	212.94	40.79	0	0	Ch_2_Nega_Ch_3_Nega
92b0e230-3bfa-4d2d-bc50-1b19c63fcd2e	556.77	39.21	0	0	Ch_2_Nega_Ch_3_Nega
01d51ac4-5517-44c4-9b24-44c0af6407c4	588.7	41.63	0	1	Ch_2_Nega_Ch_3_Nega
5cd0fbbc-be9d-489c-95fa-0542e399b7d5	707.31	40.04	0	0	Ch_2_Nega_Ch_3_Nega
ed08a218-84d4-422b-a4e9-54afa18a1105	565.72	42.94	0	0	Ch_2_Nega_Ch_3_Nega
a83d606f-4d5a-461f-9ccb-9dd6c19ba3a7	699.25	43.31	0	0	Ch_2_Nega_Ch_3_Nega
b299ee38-0bd2-4348-bd68-097948943818	483.84	44.47	0	0	Ch_2_Nega_Ch_3_Nega
fbe5e6f2-db91-4c46-b3f1-70dad7099b33	170.91	46.62	1	1	Ch_2_Nega_Ch_3_Nega
1223b7f7-da1f-40d8-bb58-4dca2adf51be	341.06	44.82	1	0	Ch_2_Nega_Ch_3_Nega
a5348f60-971f-4b96-82dc-fdd23ddbab8b	9.997	47.41	0	0	Ch_2_Nega_Ch_3_Nega
a332f0ec-7946-4dea-ba29-10bf5d4875d9	747.07	47.99	0	0	Ch_2_Nega_Ch_3_Nega
f995cd7a-010e-4b60-8596-2fdcc7059f3c	307.34	48.05	0	0	Ch_2_Nega_Ch_3_Nega
32df660a-071e-4cdd-bde5-565907ab07ec	129.94	50.9	0	1	Ch_2_Nega_Ch_3_Nega
4098afcd-22f5-47c0-95d8-0be9f0505583	874.63	51.74	0	0	Ch_2_Nega_Ch_3_Nega
b0d2667c-fc9a-48ed-ae08-e71090d3c19e	53.08	52.4	0	0	Ch_2_Nega_Ch_3_Nega
a3964a7c-2420-4c49-a949-a6a5d52fc44f	25.11	55.45	1	0	Ch_2_Nega_Ch_3_Nega
4568b86c-8386-4674-aff1-ee6f6a1ddeb4	303.25	54.44	0	0	Ch_2_Nega_Ch_3_Nega
ed5c8377-1b23-44f3-9abe-3fc03b5d82d4	348.79	54.39	0	0	Ch_2_Nega_Ch_3_Nega
e3dc5bf8-82cc-4b54-909a-2be90181fb5c	820.25	54.55	0	0	Ch_2_Nega_Ch_3_Nega
7b659694-b25b-4029-9968-f6f25ab7fc75	830.5	55.59	0	1	Ch_2_Nega_Ch_3_Nega
f62ba00e-e3b8-4f83-8ab2-08a11b4443bc	403.52	57.11	2	0	Ch_2_Nega_Ch_3_Nega
ea56caf5-5c57-401c-968e-75a6f986b695	384.6	57.64	0	1	Ch_2_Nega_Ch_3_Nega
9e30a0f9-d595-4dd8-9407-ab9387dcd5fc	475.37	58.94	0	0	Ch_2_Nega_Ch_3_Nega
1ca5be88-325f-4c61-a1eb-2a55eee87324	508.15	58.92	0	0	Ch_2_Nega_Ch_3_Nega
a2efed0c-1c7a-4a73-a2b3-3c2b50a0a458	643.61	59.08	0	0	Ch_2_Nega_Ch_3_Nega
b5b76d71-556c-4b6e-a5db-e231009e7d6d	745.74	58.32	1	0	Ch_2_Nega_Ch_3_Nega
9f7652fa-e996-47ed-b915-3259b6991396	173.1	59.54	0	0	Ch_2_Nega_Ch_3_Nega
30b8ff54-9e75-4347-9893-d4b6cead5aa9	357	62.83	0	0	Ch_2_Nega_Ch_3_Nega
bdf933bc-75fa-4f06-8937-5a47b13b12e3	412.91	63.87	0	0	Ch_2_Nega_Ch_3_Nega
b522ded5-5256-4581-bdd9-3986f2ba6b28	677.07	62.82	0	0	Ch_2_Nega_Ch_3_Nega
919f76cf-49f8-4544-bb6d-4bc93dd42caf	731.13	61.96	1	0	Ch_2_Nega_Ch_3_Nega
1abbce5f-144a-4a8c-832f-c81280c9684e	11.99	63.37	0	0	Ch_2_Nega_Ch_3_Nega
3018a9e9-5820-4a89-9252-89a7c99c9b4a	345.62	62.75	0	0	Ch_2_Nega_Ch_3_Nega
fd939180-205d-45c0-aea1-2f10ef5d9ee2	666.19	64.62	0	2	Ch_2_Nega_Ch_3_Nega
a5e94303-4267-4ff8-9940-b7a49fe2397f	405.04	66.37	0	1	Ch_2_Nega_Ch_3_Nega
1c214d28-77b1-4ada-a546-d5097c03ff44	693.37	66.21	0	1	Ch_2_Nega_Ch_3_Nega
0662ca64-927f-4cb5-a5d4-57c3d53a6664	391.49	67.45	0	0	Ch_2_Nega_Ch_3_Nega
44562c5a-717b-4810-9e67-66d116cdd037	618.9	66.25	0	0	Ch_2_Nega_Ch_3_Nega
afaf747a-570a-4eab-999a-79d6e7bb949c	247.71	68.58	0	0	Ch_2_Nega_Ch_3_Nega
1e67d3b5-db9b-4697-868b-ca4a21c0c442	738.19	67.26	0	0	Ch_2_Nega_Ch_3_Nega
43790237-7866-43bc-8321-6cb33e7aff97	858.31	67.68	2	0	Ch_2_Nega_Ch_3_Nega
316222ea-ff26-4469-8dd4-697265cab39d	3.672	69.12	0	0	Ch_2_Nega_Ch_3_Nega
3bf60421-4210-4225-8e08-434fd91086ec	887.09	67.94	0	0	Ch_2_Nega_Ch_3_Nega
9bd4ed8a-7155-4726-b4f2-b2383810a3ad	896	69.67	0	1	Ch_2_Nega_Ch_3_Nega
2c0091ba-83a5-4a74-af51-734112d30b4b	348.85	70.44	0	0	Ch_2_Nega_Ch_3_Nega
cf78f4b1-4783-4454-8c8e-63b17ace2999	603.96	70.07	0	0	Ch_2_Nega_Ch_3_Nega
f8671f1c-cbcf-4d82-97f7-dca204a857bc	747.07	69.18	0	0	Ch_2_Nega_Ch_3_Nega
e73635b0-20cc-4bdb-8001-305e3d369094	768.21	71.56	2	1	Ch_2_Nega_Ch_3_Nega
eb1d0827-9d53-49a9-8d39-e89a2f6f98ef	38.1	70.58	0	0	Ch_2_Nega_Ch_3_Nega
1e1a802a-dc3b-4a64-800e-12761c201d67	569.19	75.74	0	0	Ch_2_Nega_Ch_3_Nega
21725008-c3f5-4197-af74-d6227263bd59	450.49	76.73	0	0	Ch_2_Nega_Ch_3_Nega
4b28b150-5c3f-4834-a645-f4d3d9044cc6	740.47	77.01	0	0	Ch_2_Nega_Ch_3_Nega
e1b26d5f-b1b4-462c-a621-1a122c9401f5	425.92	78.79	0	1	Ch_2_Nega_Ch_3_Nega
354802fc-922c-491d-945d-223e2dc5f3ba	276.71	79.38	0	0	Ch_2_Nega_Ch_3_Nega
3902e1bc-de0a-45d2-aadb-fb791ae5222b	531.45	79.27	1	0	Ch_2_Nega_Ch_3_Nega
bf82250e-52bf-41bf-bc54-5762669f8262	177.63	80.99	0	0	Ch_2_Nega_Ch_3_Nega
e960611d-fe4f-498f-b168-600cf36b3c16	37.73	85.49	0	0	Ch_2_Nega_Ch_3_Nega
7477ef80-1580-48a1-98f9-b0ead5be6186	206.21	85.41	0	0	Ch_2_Nega_Ch_3_Nega
1a39c810-0220-402e-97ea-1854144cc101	264.06	86.07	0	1	Ch_2_Nega_Ch_3_Nega
07a3658f-03f5-4598-baa8-9603678c13e4	579.58	85.19	1	0	Ch_2_Nega_Ch_3_Nega
99380116-ff03-45f5-9845-672f1dc54314	591.36	85.39	0	0	Ch_2_Nega_Ch_3_Nega
eb9038f6-7730-48a2-b85c-e36983bae51b	560.72	88.04	0	0	Ch_2_Nega_Ch_3_Nega
78e40c42-7a5c-4969-900a-4e09d15f1017	767.17	92.84	2	2	Ch_2_Nega_Ch_3_Nega
668bc5d3-2b4f-4bcd-9c01-ff78e4ebeba9	134.41	90.86	0	0	Ch_2_Nega_Ch_3_Nega
3cca35f9-912e-4004-a7cd-d0b16512116a	339.11	89.48	0	0	Ch_2_Nega_Ch_3_Nega
6fa3befd-0054-436f-bc6f-74e2746bdd1f	664.12	92.45	0	0	Ch_2_Nega_Ch_3_Nega
de4139ed-a5fc-49b8-a98a-42befb58cd28	713.02	89.25	2	0	Ch_2_Nega_Ch_3_Nega
45ac3157-962b-4ed3-befe-3e5ec9c6736e	511.93	91.04	1	0	Ch_2_Nega_Ch_3_Nega
e2ad6b5f-3bae-48b1-b401-97b5a0923c44	598.38	92.42	0	0	Ch_2_Nega_Ch_3_Nega
415b02d9-4e38-44d0-9b09-0975a727526f	40.61	97.99	0	1	Ch_2_Nega_Ch_3_Nega
6d59be0c-8d60-4bf4-b390-351e686e86bc	539.07	94.12	2	0	Ch_2_Nega_Ch_3_Nega
7f5fb3eb-0724-47ec-ab87-e6933ba17e3a	678.39	95.84	0	0	Ch_2_Nega_Ch_3_Nega
5704d687-4fa7-48f0-8551-aa728f87db71	719.6	96	0	0	Ch_2_Nega_Ch_3_Nega
557de358-2831-4aa7-bc10-58c7cd73fddf	245.73	97.47	0	2	Ch_2_Nega_Ch_3_Nega
91cdf2ed-e4bd-4968-836f-3080eb768012	423.9	97.73	0	0	Ch_2_Nega_Ch_3_Nega
8ad42ee9-3efa-47f4-bfa5-631af62b3126	592.71	98.54	0	0	Ch_2_Nega_Ch_3_Nega
1cc3f3f3-0d94-46b0-a0a8-15fac877f3cc	630.78	98.3	0	1	Ch_2_Nega_Ch_3_Nega
88441ba6-3160-46b8-b9c3-ca3dca533e6f	235.48	96.29	0	0	Ch_2_Nega_Ch_3_Nega
baf4011a-e746-4712-93a8-7e966e3a7414	183.29	100.14	0	0	Ch_2_Nega_Ch_3_Nega
b48ddee8-3658-442d-8371-d472626217ac	271.45	100.81	1	0	Ch_2_Nega_Ch_3_Nega
e807a44a-92d5-4bf8-8640-b8338294f9c1	551.27	103.96	0	0	Ch_2_Nega_Ch_3_Nega
db9e0a69-daef-4114-9c36-2bd3b50b64c7	668.46	103.31	0	0	Ch_2_Nega_Ch_3_Nega
09799f87-9bb3-489e-bbc8-a75f3191dc67	52.53	103.16	0	0	Ch_2_Nega_Ch_3_Nega
a8b27870-82dc-4ef3-9bc6-eb2c25312f7a	238.24	105.32	0	1	Ch_2_Nega_Ch_3_Nega
c35ea039-cb36-4823-8134-e409adc8df17	460.07	103.86	0	0	Ch_2_Nega_Ch_3_Nega
cd2ae91d-d055-4464-ae14-86f4138333a6	412.68	105.78	0	0	Ch_2_Nega_Ch_3_Nega
3ecc6a6f-a64d-47c5-b8ec-b3630fcab4a1	420.05	108.09	0	0	Ch_2_Nega_Ch_3_Nega
b238dd75-acf8-44f1-97b1-ea145f111b85	702.34	111.24	0	1	Ch_2_Nega_Ch_3_Nega
dec35a3e-5057-4e84-a5d1-fa507c901d11	644.78	109.5	0	0	Ch_2_Nega_Ch_3_Nega
532cf939-e6e1-4dc3-856a-c210ec025e75	856.02	108.4	0	0	Ch_2_Nega_Ch_3_Nega
7ac0b62a-e7c3-41bc-bdb8-66d5ec7cdf74	147.92	113.95	0	0	Ch_2_Nega_Ch_3_Nega
83becf52-aea5-46ec-bba0-781bf101e74f	463.29	113.12	0	0	Ch_2_Nega_Ch_3_Nega
6fc2f93f-f631-4226-aa06-373102ddce59	592.38	115.93	0	1	Ch_2_Nega_Ch_3_Nega
f1a67efd-e5a5-4f27-bb86-e1527f6229d7	751.4	116.66	1	0	Ch_2_Nega_Ch_3_Nega
b67e7d70-3eb6-4d08-8f70-3301c4f90fdb	261.7	120.04	1	2	Ch_2_Nega_Ch_3_Nega
6a283a7c-8c91-4711-afca-63b79be76d93	417.01	118.66	0	0	Ch_2_Nega_Ch_3_Nega
2f357a29-8508-4b61-b53e-bcaab0889fa0	219.54	120.05	0	1	Ch_2_Nega_Ch_3_Nega
bee79cca-fd3b-4bc1-9318-ae3c51736efc	69.99	123.04	0	1	Ch_2_Nega_Ch_3_Nega
74709e03-2d91-42eb-8e27-3983b2384892	405.37	122.94	0	0	Ch_2_Nega_Ch_3_Nega
1d1070f4-ba24-49c7-a8ea-cd239b2267f9	144.21	122.52	0	1	Ch_2_Nega_Ch_3_Nega
9a18668a-850d-434d-aeb7-6086b52d34cf	54.21	121.79	0	0	Ch_2_Nega_Ch_3_Nega
20c73f36-b7d0-4e91-a1dc-453e29979edc	609.12	125.81	0	0	Ch_2_Nega_Ch_3_Nega
57e3c796-5824-456d-8ca8-b200b779fc36	624.21	125.59	0	0	Ch_2_Nega_Ch_3_Nega
2245feb2-4e8f-4f21-a209-d7ee7caf5cb6	278.4	125.74	0	0	Ch_2_Nega_Ch_3_Nega
3287e84d-52d3-4815-98f3-a1fa5504223d	771.77	129.87	0	0	Ch_2_Nega_Ch_3_Nega
e56665fc-7104-4c21-9f48-262e67b7bbc5	910.79	127.63	0	0	Ch_2_Nega_Ch_3_Nega
b4596dd4-a199-436d-b5be-e6bf15aab546	454.12	129.38	0	0	Ch_2_Nega_Ch_3_Nega
07ffbff0-1f8b-4e8d-a4e9-c63d41a3b9f7	200.83	128.19	0	0	Ch_2_Nega_Ch_3_Nega
8eeb2c90-5332-4955-8db0-4181b2ac08ef	822.86	128.29	0	0	Ch_2_Nega_Ch_3_Nega
4a267279-9d29-4f94-9c69-b5bfb7a699f7	330.93	130.24	0	0	Ch_2_Nega_Ch_3_Nega
2bb6a39f-5169-4796-960b-0801c47326c0	40.4	127.68	0	0	Ch_2_Nega_Ch_3_Nega
d14ed8ec-9f9b-450c-9caf-1fcd7aea0953	590.69	130.41	0	1	Ch_2_Nega_Ch_3_Nega
38be0800-fcef-4d27-8a75-46edc44b3b5d	635.73	136.15	1	0	Ch_2_Nega_Ch_3_Nega
b735a37d-a6a0-4d57-8bc6-12052dade5b3	185.7	132.19	0	0	Ch_2_Nega_Ch_3_Nega
86540c93-3a70-4ab3-873c-0e3e447b4197	320.5	132.14	0	1	Ch_2_Nega_Ch_3_Nega
390caa1a-bd72-4b63-868c-200ea44c6081	94.28	132.73	0	0	Ch_2_Nega_Ch_3_Nega
97ffce8d-4f3c-472f-a3a6-3bdf84541127	36.49	135.52	1	0	Ch_2_Nega_Ch_3_Nega
99b3f7d5-8768-4363-93b4-67672f681e62	835.85	134.36	0	0	Ch_2_Nega_Ch_3_Nega
9a664797-516f-4ccc-98cf-98a0f465d816	890.49	135.32	0	0	Ch_2_Nega_Ch_3_Nega
c2d54018-af6e-4d15-8b48-80ffb5021840	387.38	134.72	0	0	Ch_2_Nega_Ch_3_Nega
23dc8b22-0b4e-431e-8aa2-4b86b4aea213	644.74	135.83	0	0	Ch_2_Nega_Ch_3_Nega
a59a8d31-3303-4510-92f6-5369f8f75aea	791.38	135.1	0	0	Ch_2_Nega_Ch_3_Nega
9c9309aa-3350-4d1f-911a-4423889afd12	860.48	136.71	0	0	Ch_2_Nega_Ch_3_Nega
fb152623-4544-424a-9e9c-275d117229d8	204.84	137.73	0	0	Ch_2_Nega_Ch_3_Nega
6dd5ef40-9332-42e1-97bd-c39e49eee3a1	195.64	136.46	0	0	Ch_2_Nega_Ch_3_Nega
9f22a4d5-f356-47f3-897a-debc69ddc4f7	340.88	138.61	0	0	Ch_2_Nega_Ch_3_Nega
0a6967b8-ea41-444b-8f43-01c651bb01cc	479.12	139.07	0	0	Ch_2_Nega_Ch_3_Nega
2671e93c-74f5-49cc-beb7-8cd434cac13c	628.85	139.73	0	0	Ch_2_Nega_Ch_3_Nega
616c022d-1f11-471a-a2d7-195757c14a48	843.23	138.9	0	2	Ch_2_Nega_Ch_3_Nega
d6267e90-78ab-4233-bb44-70f9acb3564c	457.69	140.63	0	1	Ch_2_Nega_Ch_3_Nega
914c5e9b-96a4-47e6-b0a4-70c8be0470fd	601.12	141.01	0	1	Ch_2_Nega_Ch_3_Nega
dc5a5bc2-deb0-4b1b-97a0-84d9bf3ad4a2	592.86	141.59	0	0	Ch_2_Nega_Ch_3_Nega
e899a9ee-0117-48d8-9ec3-0e13c8ad46c2	3.515	143.24	0	0	Ch_2_Nega_Ch_3_Nega
67e26e9f-e0b8-4b93-8e7f-01be752c9eae	229.07	142.93	0	0	Ch_2_Nega_Ch_3_Nega
ab708163-8982-4603-8453-083c9f866f5a	835.76	144.57	0	0	Ch_2_Nega_Ch_3_Nega
867c2794-135d-4c2d-a17c-3bc004e32d5e	465.05	145.58	0	0	Ch_2_Nega_Ch_3_Nega
c2699066-aecb-41f7-a53e-34b0777e63be	586.53	146.67	0	0	Ch_2_Nega_Ch_3_Nega
c9d3fdbf-32b1-4c7c-be86-d51ddd1696eb	891.19	148.43	0	0	Ch_2_Nega_Ch_3_Nega
80b19dd0-00a4-4ce0-a8ea-9839f0618ffb	154.67	150.28	0	0	Ch_2_Nega_Ch_3_Nega
4d4717ab-c59f-4250-9076-e29812460265	345.88	148.56	1	1	Ch_2_Nega_Ch_3_Nega
ca9507e9-048e-4877-b233-67b8f7294437	509.96	150.41	0	0	Ch_2_Nega_Ch_3_Nega
573329e4-57d7-4032-9935-5b43a9dcbb73	558.47	152.29	0	0	Ch_2_Nega_Ch_3_Nega
90ffddf0-22ad-47d2-8cfb-aec418db7c49	581.4	152.97	0	0	Ch_2_Nega_Ch_3_Nega
616eb96c-f6cc-411a-99ad-e8cec51fff54	202.19	153.92	0	0	Ch_2_Nega_Ch_3_Nega
810c192a-f8d9-49e4-ac48-afcded6e2f0c	839.82	152.25	0	0	Ch_2_Nega_Ch_3_Nega
b599862b-7986-4631-8d61-c7906d637d36	884.36	154.72	0	0	Ch_2_Nega_Ch_3_Nega
cb8aafcc-a29c-4942-ba70-020d91797f6b	452.54	153.24	0	0	Ch_2_Nega_Ch_3_Nega
f9cf26d8-3d57-4560-be46-c9d5c0733e79	767.82	158.57	0	1	Ch_2_Nega_Ch_3_Nega
5895a4ac-0f4b-48d7-9d46-c712266180e0	326.81	158.44	0	0	Ch_2_Nega_Ch_3_Nega
cba1dac4-fff5-41a2-a66e-3f847f9a3791	249.92	157.57	2	0	Ch_2_Nega_Ch_3_Nega
d01b0f93-69c1-4218-9be2-a637c8aed74d	837.65	158.91	0	0	Ch_2_Nega_Ch_3_Nega
77efc328-8f2b-433c-aebc-34a693f68e9d	149.77	158.62	0	0	Ch_2_Nega_Ch_3_Nega
1abf1441-0adb-4741-bdc9-3870b2b21e99	730.77	160.47	0	0	Ch_2_Nega_Ch_3_Nega
a4288971-0e12-43fa-80ea-0113f594f977	392.69	164.92	0	0	Ch_2_Nega_Ch_3_Nega
dde499aa-683a-4d6a-87db-fd2a3d041f60	67.98	162.51	0	0	Ch_2_Nega_Ch_3_Nega
cf38c6f9-c303-46af-b321-f54196cfc23b	401.81	162.65	0	0	Ch_2_Nega_Ch_3_Nega
26efc9b2-dd7c-4448-a56d-a05d64d97fc6	711.5	167.47	1	0	Ch_2_Nega_Ch_3_Nega
e126da5b-af0d-47e2-9b0f-ab4b3af834b6	691	165.9	0	0	Ch_2_Nega_Ch_3_Nega
31e1a94d-bb3f-4ce3-8bfe-d4cf20cb6766	409.6	165.04	0	0	Ch_2_Nega_Ch_3_Nega
0d54f97f-e069-4693-8572-4f91d2248cf8	530.91	165.86	0	0	Ch_2_Nega_Ch_3_Nega
989bca10-45de-4f17-9f58-e95f408e8333	267.14	165.82	0	0	Ch_2_Nega_Ch_3_Nega
bb14a239-41ed-4329-893d-c7d96373c731	156.36	167.62	0	2	Ch_2_Nega_Ch_3_Nega
b3a9cd6f-00c2-4b9e-80d2-9d232b53ae70	804.66	169.79	0	0	Ch_2_Nega_Ch_3_Nega
bbf6633f-2095-4468-ac8d-3361334f25af	261.7	171.17	0	1	Ch_2_Nega_Ch_3_Nega
613631de-b1f7-4814-b507-96f24eae6444	909.64	174.01	0	0	Ch_2_Nega_Ch_3_Nega
021d04b7-9ed3-4065-b9be-41676e503c1d	42.99	173.22	0	0	Ch_2_Nega_Ch_3_Nega
b6ec66e6-93d1-4163-a722-977e6a4b69b0	622.59	174.04	0	0	Ch_2_Nega_Ch_3_Nega
98107a5a-e83f-4aa5-9c70-3f916f52e519	630.95	174.42	0	0	Ch_2_Nega_Ch_3_Nega
d90abd3e-8853-4610-a269-c4661f9d5cc7	812.93	174.41	0	0	Ch_2_Nega_Ch_3_Nega
ee8734bd-6e16-4b8c-be31-c204e545b51b	14.93	174.66	0	0	Ch_2_Nega_Ch_3_Nega
a12f2d31-7795-4499-87d9-20b49e281dbd	542.82	177.33	0	1	Ch_2_Nega_Ch_3_Nega
69b1a5b2-ff8f-450d-a19e-9f3abf0542bf	278.66	177.65	0	0	Ch_2_Nega_Ch_3_Nega
3cd89a2d-221b-4739-b7da-b41403b1ea59	162.92	178.54	0	0	Ch_2_Nega_Ch_3_Nega
8b42d83b-6fe5-4f80-a0a5-31e520575d55	170.86	179.8	0	0	Ch_2_Nega_Ch_3_Nega
20c83a60-d11f-47a9-ba93-8266261f724b	29.71	181.12	0	0	Ch_2_Nega_Ch_3_Nega
6e27be60-8ce3-4af7-b974-331e7f64b640	260.77	182.28	0	0	Ch_2_Nega_Ch_3_Nega
fbfe5b4b-6d46-41fb-ad8b-b811d5025198	711.73	182.78	0	1	Ch_2_Nega_Ch_3_Nega
1563ce8a-1a17-459c-a405-7101101aded9	741.14	182.11	0	0	Ch_2_Nega_Ch_3_Nega
e351ec88-f31a-4a65-b0e4-fc47c71a9886	843.43	182.76	0	0	Ch_2_Nega_Ch_3_Nega
8160c02a-a7fa-4f34-89d1-a6dd025d7046	567.33	182.84	0	0	Ch_2_Nega_Ch_3_Nega
f0297e04-73e0-432c-8459-b09483145928	105.63	183.62	0	1	Ch_2_Nega_Ch_3_Nega
2a11d63a-a153-4f8e-94bf-d74683b2ac67	337.62	182.38	0	0	Ch_2_Nega_Ch_3_Nega
28c35171-f1a4-4ed1-beba-b0ed59d96b0e	692.04	183.33	0	0	Ch_2_Nega_Ch_3_Nega
cc3a7b85-d0bd-40ad-a8ae-dcff74dd2af0	871.58	182.4	0	1	Ch_2_Nega_Ch_3_Nega
224975a0-28b9-4b61-92c9-92814f3f7c8a	879.2	186.21	0	0	Ch_2_Nega_Ch_3_Nega
e0ff42f6-3868-4866-880f-5ab8a0d5cfd4	437.22	185.08	1	0	Ch_2_Nega_Ch_3_Nega
d7445ead-1257-47bb-9c61-5667f9124fe5	728.61	187.62	0	0	Ch_2_Nega_Ch_3_Nega
932c8cb0-824b-4c92-b543-e05cf17e4cd2	79.21	185.49	1	0	Ch_2_Nega_Ch_3_Nega
1e7d7822-c81e-4d92-bdf2-fa0e43591846	834.04	187.4	0	0	Ch_2_Nega_Ch_3_Nega
4f138254-7193-4b92-949a-5dafe21fe4ad	576.1	188.37	0	0	Ch_2_Nega_Ch_3_Nega
6a982b4f-6b78-4767-a7b3-bdb30ebc0814	584.41	189	0	0	Ch_2_Nega_Ch_3_Nega
841eb55d-152f-4800-b69e-cd6e266c3992	295.14	188.09	0	1	Ch_2_Nega_Ch_3_Nega
e925f00f-89c7-4309-a850-a54f4a6252f9	857.36	190.27	1	0	Ch_2_Nega_Ch_3_Nega
1f9a66a3-ffeb-4979-b15d-2bd216de8bd5	687.18	193.15	0	1	Ch_2_Nega_Ch_3_Nega
b6537b60-70be-4df5-a6fe-5cfd481f0405	74.41	193.86	0	0	Ch_2_Nega_Ch_3_Nega
8895f9a7-c92a-4ed1-8e9c-33349593a80e	611.18	193.27	0	1	Ch_2_Nega_Ch_3_Nega
45e3a702-d6ce-4e87-99e6-07536db90f87	624.79	193.98	0	1	Ch_2_Nega_Ch_3_Nega
1c804158-948f-41d4-a47b-fd0e172c4c54	511.9	193.32	0	0	Ch_2_Nega_Ch_3_Nega
b3cd50c1-85a7-4378-adc9-7a5a8f9463a0	298.56	194.78	0	0	Ch_2_Nega_Ch_3_Nega
ae496e21-0eec-48af-b19e-5be70f3f3b96	617.43	197.97	0	0	Ch_2_Nega_Ch_3_Nega
db02d1ca-9d75-4984-a749-02349695edad	632.94	197.59	0	0	Ch_2_Nega_Ch_3_Nega
097dc8ce-b9f0-483c-8f82-300a2d382d2a	810.84	201.09	1	1	Ch_2_Nega_Ch_3_Nega
2af7f22b-3684-4d09-9fae-f95103f2471e	28.21	196.95	0	0	Ch_2_Nega_Ch_3_Nega
09ed619b-5514-47e6-80e3-681b416f5b49	492.64	198.56	0	0	Ch_2_Nega_Ch_3_Nega
fba99599-aaeb-4df3-81ae-ea4c365c4c43	859.44	200.16	1	0	Ch_2_Nega_Ch_3_Nega
461f3831-ce07-47b8-962b-9336e5d06bd6	871.73	203.63	1	1	Ch_2_Nega_Ch_3_Nega
e206941d-675f-43e3-8883-b4eaea04075c	376.09	204.09	0	2	Ch_2_Nega_Ch_3_Nega
3c93c604-081c-4e11-9a33-8cd211dce7a1	481.19	202.51	0	1	Ch_2_Nega_Ch_3_Nega
8cbe0e00-6fd5-47a6-aace-e1c1e567fb8e	799.17	202.1	0	0	Ch_2_Nega_Ch_3_Nega
40b82279-d0cd-4001-9c47-e9e454033f3c	908.01	202.32	0	1	Ch_2_Nega_Ch_3_Nega
71eb5172-7202-463c-886d-70b1fb223503	183.2	202.41	0	0	Ch_2_Nega_Ch_3_Nega
ddba7af6-298b-4ba0-a342-b1f973e66a1b	301.94	200.56	2	0	Ch_2_Nega_Ch_3_Nega
678c69e4-26c7-4bfe-9823-ce94b01695f4	525.47	203.33	0	0	Ch_2_Nega_Ch_3_Nega
cd65cf00-d6b4-4d98-acc1-a219ad72e3b4	249.69	204.74	0	0	Ch_2_Nega_Ch_3_Nega
5f528f04-54d4-41b0-b45a-d2c92e9323c6	29.71	205.3	0	0	Ch_2_Nega_Ch_3_Nega
783813cb-8cb6-4343-8be4-b4c4e9c12101	448.65	205.01	1	0	Ch_2_Nega_Ch_3_Nega
b0bb213f-d2fe-4de1-858c-d7413aed6f6a	773.47	204.81	0	0	Ch_2_Nega_Ch_3_Nega
cc1d553a-ebb2-4508-9af9-dc25f811f34f	83.67	207.63	0	0	Ch_2_Nega_Ch_3_Nega
7633c616-8a98-41c1-8e9a-b94710a7c07d	272.95	207.74	1	0	Ch_2_Nega_Ch_3_Nega
fda69ee0-589f-4b6c-a2c2-87662724f338	589.5	208.77	0	1	Ch_2_Nega_Ch_3_Nega
2c2960c5-49e2-4a18-8990-aa8e299fc939	73.11	207.75	0	0	Ch_2_Nega_Ch_3_Nega
f4d1f2fb-f316-4e2e-99fc-52832295701a	303.29	208.11	0	2	Ch_2_Nega_Ch_3_Nega
2a5b5f97-219d-4d7c-a666-6027b78da602	121.78	207.87	0	0	Ch_2_Nega_Ch_3_Nega
5863a5fb-bbe3-4aa5-aa0b-4e3461e75a81	294.19	207.25	0	2	Ch_2_Nega_Ch_3_Nega
d9774b83-1e97-4f4d-9bab-cb18175596fc	602	209.53	0	0	Ch_2_Nega_Ch_3_Nega
1a855acc-984d-4ec8-8863-4281d9373ada	239.33	207.98	2	0	Ch_2_Nega_Ch_3_Nega
40e7337f-d49e-452d-b4a3-f5c7daa5e3d2	685.18	209.52	0	0	Ch_2_Nega_Ch_3_Nega
1ae29c39-49dc-47ff-964f-c18790018e62	415.74	209.99	0	0	Ch_2_Nega_Ch_3_Nega
413aba1a-fadd-4fd7-9ec0-b068ef667916	830.06	210.17	0	0	Ch_2_Nega_Ch_3_Nega
c65ad79b-f1cd-4cfb-82e6-3e9272238f6d	887.73	212.04	0	0	Ch_2_Nega_Ch_3_Nega
b6f2d4ce-6c43-44a3-b760-e741a47beb7b	260.95	212.85	0	1	Ch_2_Nega_Ch_3_Nega
2c6a48ab-d513-4db7-a81f-181b2b93a3d2	362.23	215.1	0	0	Ch_2_Nega_Ch_3_Nega
51b3c302-ee5b-4d68-9972-a3cdaea0b317	661.06	212.78	0	0	Ch_2_Nega_Ch_3_Nega
eb20abe9-2e8a-4cb6-852b-4219a91d10bb	244.73	216.8	0	1	Ch_2_Nega_Ch_3_Nega
275e044b-05a7-4c72-a787-ba930901d694	630.59	217.59	0	0	Ch_2_Nega_Ch_3_Nega
e6d41d5b-1774-4ae7-b955-f2b0d2859f34	532.57	219.03	0	0	Ch_2_Nega_Ch_3_Nega
a373ae74-41f8-4339-9f5d-c9e8bf37bdbe	65.65	222.95	0	2	Ch_2_Nega_Ch_3_Nega
6a35c0c5-7572-4392-a80d-c98de8ac7cb6	488.63	223.83	0	0	Ch_2_Nega_Ch_3_Nega
f5442931-45e7-4420-978c-f3bfdbe180b9	264.59	225.98	0	0	Ch_2_Nega_Ch_3_Nega
a0d84b1f-71d3-4207-b743-bf03200f4d67	433.43	225.88	0	0	Ch_2_Nega_Ch_3_Nega
706a3378-a725-4e08-8036-83511adddb6e	811.69	224.26	0	0	Ch_2_Nega_Ch_3_Nega
4646f4e6-4978-4275-96da-015eaca55d44	361.11	228.13	0	2	Ch_2_Nega_Ch_3_Nega
e6f764df-8263-4c26-be44-ec0c8acdf2b0	734.14	228.21	0	0	Ch_2_Nega_Ch_3_Nega
cdb94a06-081f-482e-8120-562118066b60	571.46	229.59	0	0	Ch_2_Nega_Ch_3_Nega
7e96ab76-5f70-4a05-bf6b-cadf6c200f49	175.77	230.88	0	0	Ch_2_Nega_Ch_3_Nega
2da9850a-51b2-4426-8490-2a1c4b1e7081	860.83	230.83	0	0	Ch_2_Nega_Ch_3_Nega
b67054ec-a65f-42a6-8531-138a8447f462	422.65	236.54	0	1	Ch_2_Nega_Ch_3_Nega
ca2204ad-9157-4475-9132-2044619dd9ff	814.33	232.63	0	0	Ch_2_Nega_Ch_3_Nega
c490bbe9-958d-4cb0-920f-2296a598c461	461.5	238.41	0	0	Ch_2_Nega_Ch_3_Nega
eb86f755-1cde-4fd2-8285-d380dfed97b2	790	236.53	0	0	Ch_2_Nega_Ch_3_Nega
b9565663-4cb7-4602-aee4-6fe98dc740d0	168.92	238.17	0	0	Ch_2_Nega_Ch_3_Nega
05dac33a-ed8b-4718-9cd1-ef89600890fb	565.38	236.76	0	0	Ch_2_Nega_Ch_3_Nega
a7e02874-f090-42a2-9e39-79fe7722e1e4	854.63	237.69	0	1	Ch_2_Nega_Ch_3_Nega
214c3ecb-40bd-4b48-9561-b032c8e9e16b	89.1	240.41	0	0	Ch_2_Nega_Ch_3_Nega
cb160b85-0aa4-4635-a0d9-9f735b2e2e3c	628.8	238.16	0	0	Ch_2_Nega_Ch_3_Nega
1d05060e-242f-4fe5-9356-b482d45edb47	187.06	239.3	0	0	Ch_2_Nega_Ch_3_Nega
9d21f162-7cda-4d6a-ae37-1c83af75d84b	730.15	241.8	0	0	Ch_2_Nega_Ch_3_Nega
6cdb8979-6659-444f-99fd-270e86288cb6	63.86	241.44	1	0	Ch_2_Nega_Ch_3_Nega
08cad315-445b-4fff-80cd-cfa01e1534d6	582.68	242.79	0	1	Ch_2_Nega_Ch_3_Nega
95ebb175-716a-4f9f-a0c4-abf42a615cb6	314.28	243.35	1	0	Ch_2_Nega_Ch_3_Nega
5ae2d168-cb9e-4c44-aa9a-c4e590f15dae	284.5	245	0	0	Ch_2_Nega_Ch_3_Nega
f907c956-756d-461d-bb43-56e63c65376d	527.67	244.77	0	0	Ch_2_Nega_Ch_3_Nega
b05efcce-493d-4e20-bb3b-8ef055452bf8	622.88	248	0	1	Ch_2_Nega_Ch_3_Nega
b92ecfd5-c1bc-4f3b-882f-0013c5a102e2	679.78	242.75	0	0	Ch_2_Nega_Ch_3_Nega
f7b4c392-5caf-416a-ae9e-eebb595fd477	700.13	244.38	0	0	Ch_2_Nega_Ch_3_Nega
aba0cfa4-07d2-4f3a-9f0d-fde66cae4906	179.07	243.65	0	0	Ch_2_Nega_Ch_3_Nega
0ba26222-96dd-4877-9dcc-7ae8699359b3	321.51	246.22	0	0	Ch_2_Nega_Ch_3_Nega
ecf2d22d-4929-4411-8c94-97308b6e608c	756.05	245.19	0	1	Ch_2_Nega_Ch_3_Nega
d5c9652c-4479-4368-9e4c-865a48b1c68f	129.1	246.27	0	0	Ch_2_Nega_Ch_3_Nega
9cf52f77-67be-4be3-b983-e02d0c9003b2	55.13	244.87	0	0	Ch_2_Nega_Ch_3_Nega
53e0e076-00cb-4edb-90f2-e2e6569e3162	744.95	250.26	0	2	Ch_2_Nega_Ch_3_Nega
b5920239-452a-4475-b027-6a3a337a9d44	185.65	249.41	0	0	Ch_2_Nega_Ch_3_Nega
00190143-f257-40cf-9251-266d0c010dee	690.4	250.59	0	0	Ch_2_Nega_Ch_3_Nega
08efaffa-0717-43a8-adfb-46b095a221d4	170.38	250.8	0	0	Ch_2_Nega_Ch_3_Nega
0fa2401e-21ba-48c9-9e93-206ad1fc2fb8	850.09	253.78	1	1	Ch_2_Nega_Ch_3_Nega
84a7c146-8fc8-4c95-b830-f8e95059bdca	809.11	252.21	2	1	Ch_2_Nega_Ch_3_Nega
316c8a9b-55e4-499d-b976-2348f130f97a	152.36	250.12	0	0	Ch_2_Nega_Ch_3_Nega
70a6c359-50cd-4ea4-a0e2-1f35c4182ec1	178.8	251.34	0	0	Ch_2_Nega_Ch_3_Nega
2d1fa738-f395-48d2-abc4-b3691f6b8a6d	226.63	253.32	0	0	Ch_2_Nega_Ch_3_Nega
6aa70054-f408-4f32-a90d-6a03e09362aa	195.15	252.73	0	1	Ch_2_Nega_Ch_3_Nega
63b8db7c-dc27-4dd2-b516-fa922f33b0e9	407.27	254.76	0	0	Ch_2_Nega_Ch_3_Nega
43b4b593-7c74-4649-8927-a25d222d17ca	645.51	256.87	0	1	Ch_2_Nega_Ch_3_Nega
e85cede9-ab8f-4873-98bf-6bee1cd18fec	63.34	253.69	0	0	Ch_2_Nega_Ch_3_Nega
349c5225-90b1-4f03-b0af-4858534afa57	44.59	257.38	0	0	Ch_2_Nega_Ch_3_Nega
ed152d18-b93b-4916-b2a6-f6a7a02ca184	454.41	259.04	1	1	Ch_2_Nega_Ch_3_Nega
79423c85-d35a-40d8-8fdb-221c4523f950	237.73	257.18	0	0	Ch_2_Nega_Ch_3_Nega
39e30bfb-4bbe-4c57-88ca-bcd76a108785	712.02	255.3	0	0	Ch_2_Nega_Ch_3_Nega
6127cf90-fc71-46b7-9014-8bfd8d88d325	5.66	256.99	0	0	Ch_2_Nega_Ch_3_Nega
fae9157c-4681-4e0c-83e6-a0778abe3c8d	20.28	261.47	0	0	Ch_2_Nega_Ch_3_Nega
530ca246-3b9a-4d41-a66d-eb05c92953b1	739.75	258.75	0	0	Ch_2_Nega_Ch_3_Nega
2e2d4425-d910-4bcd-8321-cf07bc3d8e6b	302.63	262.92	1	1	Ch_2_Nega_Ch_3_Nega
0541251d-1ea8-4969-b80d-0eebaba31b99	802.86	260.42	0	0	Ch_2_Nega_Ch_3_Nega
ba3848bf-f24c-4b23-9b1a-09a18e914fd1	342.36	262.66	0	1	Ch_2_Nega_Ch_3_Nega
705f2c29-eba5-44f5-94d0-6d28ab1ba392	710.47	262.58	1	0	Ch_2_Nega_Ch_3_Nega
cd5f992a-f1ee-45f0-b27c-3daffbd1ddd3	295.05	263.77	0	1	Ch_2_Nega_Ch_3_Nega
af281b3f-ae8b-459c-be01-24e3a1c7962a	421.01	263.96	0	0	Ch_2_Nega_Ch_3_Nega
859a01f2-6b79-4be4-95e4-04e7c513cdd3	506.56	262.76	1	0	Ch_2_Nega_Ch_3_Nega
f14566d4-7c05-486a-98bf-00215f8cae0e	410.31	264.7	0	0	Ch_2_Nega_Ch_3_Nega
5f97a068-830e-41e0-8762-3f2c548ac621	516.6	267.88	0	0	Ch_2_Nega_Ch_3_Nega
419102f1-2055-418e-96e1-68edcce59145	802.8	269.68	0	0	Ch_2_Nega_Ch_3_Nega
cad39d88-1b3e-480f-998a-80feff6b2b30	706.62	269.61	0	0	Ch_2_Nega_Ch_3_Nega
46f7e4b8-90ce-4475-b264-6e75d02b2502	719.24	268.93	0	0	Ch_2_Nega_Ch_3_Nega
2bcb8947-aa8c-400e-9587-b4935dda2ac0	83.76	269.36	0	0	Ch_2_Nega_Ch_3_Nega
bf708fb8-e510-4fc7-9630-343e303c176e	321.37	270.68	0	0	Ch_2_Nega_Ch_3_Nega
6381a61b-ef07-45e7-8d40-8671e6839014	497.83	270.01	0	0	Ch_2_Nega_Ch_3_Nega
cb7cea13-1d96-4fcf-bae9-58314f304045	508.06	271.36	0	0	Ch_2_Nega_Ch_3_Nega
aaab90f1-b104-4257-83b9-842304c1383b	68.93	273.72	0	1	Ch_2_Nega_Ch_3_Nega
39b0f19f-ba87-47cc-b6e0-5afbdc67d024	133.08	270.39	0	0	Ch_2_Nega_Ch_3_Nega
9d14ea1a-191a-4d33-9ca8-f22c67c4d3f9	348.31	276.75	0	0	Ch_2_Nega_Ch_3_Nega
c616cd0e-35e4-4f2a-b6d6-a8cb8527a652	889.68	273.99	0	0	Ch_2_Nega_Ch_3_Nega
3035c345-ad28-4546-bd46-439a6906d06e	4.395	275.83	0	0	Ch_2_Nega_Ch_3_Nega
e329dd6e-fbc2-4b0f-b8e2-5f4cdef7dd1a	628.97	274.18	0	0	Ch_2_Nega_Ch_3_Nega
09c898c8-3dc0-4b9e-b648-ea76bdb9df13	847.93	272.57	2	1	Ch_2_Nega_Ch_3_Nega
b40e439b-452e-49cc-a8e9-c90599eff8e6	414.15	274.4	0	0	Ch_2_Nega_Ch_3_Nega
bff507fc-1b7c-400a-8f11-13e5123bd606	290.55	277.56	0	0	Ch_2_Nega_Ch_3_Nega
23d37159-0b3a-46f8-a677-cab8b037f53b	82.98	276.21	0	0	Ch_2_Nega_Ch_3_Nega
fbd7bec8-a2d6-45b8-87fd-4fd497da5534	139.45	275.95	0	0	Ch_2_Nega_Ch_3_Nega
f24b23ff-21fe-4170-bba3-104dc3cca9e2	816.41	278.38	0	0	Ch_2_Nega_Ch_3_Nega
5120e19a-f7f7-4a26-abd3-0b4178bd0519	440.05	277.93	0	0	Ch_2_Nega_Ch_3_Nega
92151be8-446f-4f64-9c74-76ae17d0a16c	502.2	279.75	0	1	Ch_2_Nega_Ch_3_Nega
06e5c0db-21f3-43af-85e6-d336239b82e2	133.13	278.56	0	0	Ch_2_Nega_Ch_3_Nega
62c2fdd8-466d-4e3f-a318-f6d001bd78ea	723.49	281.84	0	0	Ch_2_Nega_Ch_3_Nega
d8b55cc3-152e-4674-8a63-67e9a31d05ba	120.76	278.89	0	0	Ch_2_Nega_Ch_3_Nega
e5f29072-2979-4bda-a3aa-c04d881d9c57	244.78	281.51	0	0	Ch_2_Nega_Ch_3_Nega
07be2677-83dd-4492-8e52-18de2f68b8e8	860.97	281.2	1	0	Ch_2_Nega_Ch_3_Nega
ae14b8b3-b97a-4c0c-a30d-fe678c221930	256.48	284.48	0	0	Ch_2_Nega_Ch_3_Nega
c1494813-a12d-4c92-8a0b-a210cd788bd5	525.42	281.56	0	1	Ch_2_Nega_Ch_3_Nega
8a1c06e7-01df-4abd-8937-288733fa9b56	83.04	283.83	0	1	Ch_2_Nega_Ch_3_Nega
d046fbf3-a2f7-40fe-a09d-3d1e9e115c9b	320.71	283.79	0	0	Ch_2_Nega_Ch_3_Nega
8a8f3194-1885-409b-ae85-94e8999b998a	616.9	282.36	0	0	Ch_2_Nega_Ch_3_Nega
26c7cc3a-396a-4341-b518-8f0920bf0299	72.17	284.85	1	0	Ch_2_Nega_Ch_3_Nega
7b94b5a7-1068-4363-b5cf-c652fde84960	509.68	285.2	0	1	Ch_2_Nega_Ch_3_Nega
a8dc8115-e7ed-4a90-83e5-bac62226905b	307.21	286.62	1	1	Ch_2_Nega_Ch_3_Nega
9150796c-6ad1-4193-b000-c997dd68e195	122.18	286.72	0	0	Ch_2_Nega_Ch_3_Nega
382006ce-fbd6-4c54-9fea-baa04c7f5667	373.92	285.65	0	0	Ch_2_Nega_Ch_3_Nega
f05ca29e-df0e-4786-b7be-4c173dc8f697	483.04	286.62	1	1	Ch_2_Nega_Ch_3_Nega
27865ade-2f95-44e3-996d-a75d79ac4156	109.49	289.36	1	0	Ch_2_Nega_Ch_3_Nega
e313fddc-a3cc-4723-8f1d-a1f9ec2c63c2	168.71	289.19	0	0	Ch_2_Nega_Ch_3_Nega
40667a8b-0485-43ea-a730-67b270a236a4	231.84	290.64	0	0	Ch_2_Nega_Ch_3_Nega
8668e3e5-9076-4a15-b3a1-155e92c75428	623.11	293.14	0	0	Ch_2_Nega_Ch_3_Nega
74542075-024e-411a-bb62-53d3cabc0e7b	732.84	293.25	0	1	Ch_2_Nega_Ch_3_Nega
d7222dc5-eb84-4c76-9b4d-db26f06f03b9	529.19	290.07	0	0	Ch_2_Nega_Ch_3_Nega
07a21609-41bd-4aac-b775-b63d5abcaf63	662.72	288.23	1	0	Ch_2_Nega_Ch_3_Nega
23f8fa00-be09-4a27-b332-c9bfae159b41	16.53	291.01	0	1	Ch_2_Nega_Ch_3_Nega
77f5e9e5-1f8c-40b1-8ab8-85c0edfffe68	208.99	291.9	1	1	Ch_2_Nega_Ch_3_Nega
3a40ce77-0ce0-4477-afb5-ef39ca055260	863.1	292.55	0	1	Ch_2_Nega_Ch_3_Nega
aee8a6c2-7e45-44e3-856e-1dd011f8eb3c	854.04	292.98	0	0	Ch_2_Nega_Ch_3_Nega
dc81608e-6efb-4fd0-b792-dc6158f400c5	22.47	297.48	0	0	Ch_2_Nega_Ch_3_Nega
bea188eb-e057-46d5-82d7-5270d38590d6	136.28	295.15	0	0	Ch_2_Nega_Ch_3_Nega
9473b5b8-472b-49ec-b5f1-d814ab18baa8	356.8	295.98	0	0	Ch_2_Nega_Ch_3_Nega
d07d494d-9785-4f19-9528-ea0b124a09cc	787.91	295.94	0	0	Ch_2_Nega_Ch_3_Nega
19a70e5d-ea03-44a8-b442-987558a8d632	84.55	296.61	0	0	Ch_2_Nega_Ch_3_Nega
13aecd50-7aea-4559-b2ca-dea2e503321c	347.34	294.27	0	0	Ch_2_Nega_Ch_3_Nega
b7507244-8fbf-4078-95d7-34c0f2daa64d	71.22	299.25	0	0	Ch_2_Nega_Ch_3_Nega
2b9a0e7e-3127-481e-be84-e81679fe2dd3	188.89	300.99	0	0	Ch_2_Nega_Ch_3_Nega
5da9f11a-a2d1-4b45-aa8c-5c7ad2a41ae4	855.48	301.45	0	0	Ch_2_Nega_Ch_3_Nega
b7fe6ddb-6758-412f-ad0c-a262de3da429	346.6	301.21	0	0	Ch_2_Nega_Ch_3_Nega
73a44422-7086-440f-9d64-aee83b9787d5	456.25	303.62	2	0	Ch_2_Nega_Ch_3_Nega
a208447a-eb49-47ea-b99a-2b3dd4232c7f	599.62	301.79	0	0	Ch_2_Nega_Ch_3_Nega
4296c523-66bc-4de9-8fde-79998de5228d	355.25	305.19	0	0	Ch_2_Nega_Ch_3_Nega
26fee5de-911c-480d-9e8e-de813cd9360e	893.45	303.6	0	0	Ch_2_Nega_Ch_3_Nega
d8b6a508-9ef1-4716-a890-b889ae4d56dc	610.09	307.42	0	0	Ch_2_Nega_Ch_3_Nega
3e8668fd-8fa3-43e2-a4cc-d4e8b5efed43	883.95	310.3	1	0	Ch_2_Nega_Ch_3_Nega
1ac0e634-6dca-4567-915e-a91cd691cd94	118.04	311.93	0	0	Ch_2_Nega_Ch_3_Nega
dbc2d1c4-f85f-453b-a6cd-ed3ee204af1a	314.51	312.7	0	0	Ch_2_Nega_Ch_3_Nega
005d4a87-e66a-4296-a116-65f9d301e1e9	722.27	313.66	0	0	Ch_2_Nega_Ch_3_Nega
3290d316-cffa-4ecf-8ef9-e79082fc485c	805.9	314.3	0	0	Ch_2_Nega_Ch_3_Nega
d588c3c3-ef62-48fb-ab2b-d536069bca40	376.2	314.07	0	0	Ch_2_Nega_Ch_3_Nega
75bb3139-de2f-47a9-a3f2-fa1c583ea350	585.4	315.55	0	0	Ch_2_Nega_Ch_3_Nega
fed43d91-72f7-45d2-b79d-298c976ef03a	738.48	313.58	0	0	Ch_2_Nega_Ch_3_Nega
843acded-7dfb-4c75-a8eb-c8b5ff017dcf	274.95	315.37	0	0	Ch_2_Nega_Ch_3_Nega
c7a0bf9d-ba14-41f8-9562-d7a3231fcc10	845.5	315.65	0	0	Ch_2_Nega_Ch_3_Nega
b9b3944a-5f4d-4385-ab0d-0058c2dab546	129.96	317.89	0	2	Ch_2_Nega_Ch_3_Nega
909b5f0f-2f37-423f-aff8-c81850110edc	97.91	317.06	0	0	Ch_2_Nega_Ch_3_Nega
90c8988a-af5f-4f53-a3c0-bcbf72449d51	369.36	319.21	0	0	Ch_2_Nega_Ch_3_Nega
79ba954d-4a67-44d2-9dac-eebb6c58ca76	728.75	321.9	0	0	Ch_2_Nega_Ch_3_Nega
493f1a74-e45e-44a9-88f3-1f922c38a22c	249.37	319.25	0	0	Ch_2_Nega_Ch_3_Nega
970832e4-1c1e-4eeb-a701-5a5dccd0c347	21.23	321.13	1	0	Ch_2_Nega_Ch_3_Nega
fa326fd2-2075-4891-a037-f18e3e327aaa	258.1	320.08	0	0	Ch_2_Nega_Ch_3_Nega
7465477b-da06-4afb-8a5b-4d78b82061ef	193.07	322.16	0	0	Ch_2_Nega_Ch_3_Nega
c9e4e9e3-28c9-4c03-9064-ca756c3d0039	738.09	322.46	0	1	Ch_2_Nega_Ch_3_Nega
939fef2b-b51b-482e-a09c-70a38f45ae7f	283.16	322.9	0	2	Ch_2_Nega_Ch_3_Nega
f8ce297d-0b8d-4367-9e00-869d64e08802	855.57	323.98	0	0	Ch_2_Nega_Ch_3_Nega
5efd7fd9-e53b-4342-a187-72d2c8120210	753.74	325.43	0	0	Ch_2_Nega_Ch_3_Nega
cfa514d6-af9d-44bc-a5e4-2ad89e2ea701	836.08	326.24	0	0	Ch_2_Nega_Ch_3_Nega
670fc462-a175-4ed1-8a1c-db240bce3fd1	669.24	329.66	0	0	Ch_2_Nega_Ch_3_Nega
216bd5f4-2ebb-4be4-ab91-ea1906eff00b	512.74	331.35	0	0	Ch_2_Nega_Ch_3_Nega
21016791-4792-42df-b016-816bcd485f24	292.54	329.7	0	1	Ch_2_Nega_Ch_3_Nega
8df7f4b9-5dde-4a93-8302-e402ff39cb22	168.25	330.57	0	0	Ch_2_Nega_Ch_3_Nega
d6e518b4-f249-4a93-90b1-c27e912e9f44	259.08	332.05	0	0	Ch_2_Nega_Ch_3_Nega
75575f0e-79c4-4b86-8be9-20c30d2913a5	367.76	334.02	0	0	Ch_2_Nega_Ch_3_Nega
2d06ef3e-befa-4730-919f-ef84bece8b93	383.2	336.41	0	1	Ch_2_Nega_Ch_3_Nega
0219f8a2-ef3d-4609-b5c3-c3c4a71381f6	63.44	336.52	0	1	Ch_2_Nega_Ch_3_Nega
993d5e4b-b339-44fb-b060-f64a6b20db11	55.12	336.33	0	0	Ch_2_Nega_Ch_3_Nega
3c164ab3-7941-4aef-8093-c12b4bfe8bb9	71.83	340.42	0	0	Ch_2_Nega_Ch_3_Nega
527c140f-0544-4c42-8b9a-44ddf89c2e6b	694	340.95	0	0	Ch_2_Nega_Ch_3_Nega
61a870ee-3c7d-420d-bb3b-5f9eb39a7ded	756.74	338.34	0	0	Ch_2_Nega_Ch_3_Nega
188fe35d-0764-4e95-b356-887ca5b8ffc3	913.3	338.8	0	0	Ch_2_Nega_Ch_3_Nega
f285a524-9ac8-4edd-9fe8-c3b8af26c7aa	496.58	339.45	0	0	Ch_2_Nega_Ch_3_Nega
37eeaae4-728c-4450-b045-b43559b3521a	838.77	340.08	0	0	Ch_2_Nega_Ch_3_Nega
00287a16-20ca-4280-91ba-402091372a97	113.46	342.12	0	0	Ch_2_Nega_Ch_3_Nega
b069e197-d4ba-4025-9d57-e8836e69c194	146.68	343.44	0	0	Ch_2_Nega_Ch_3_Nega
48b09242-3daa-40e5-85b3-7a0508dc3735	615.05	342.79	0	0	Ch_2_Nega_Ch_3_Nega
02e706c1-4905-4e4a-bffd-25310edfa9b2	446.75	345.19	0	0	Ch_2_Nega_Ch_3_Nega
cca3ca7f-dece-447b-a14e-3a795d09fc04	19.15	347.3	1	1	Ch_2_Nega_Ch_3_Nega
85df290e-1398-432c-8d31-f87d8e929a6e	705.22	347.95	0	0	Ch_2_Nega_Ch_3_Nega
d2c91f1c-f8c3-495c-bb87-2cbda8e3709c	229.82	349.02	0	1	Ch_2_Nega_Ch_3_Nega
fc45d202-03b2-43cc-8fd2-0a481f30dc7a	718.02	348.44	0	0	Ch_2_Nega_Ch_3_Nega
6810baa4-3ed5-4266-8e31-fc1fe50fd659	140.07	348.49	0	0	Ch_2_Nega_Ch_3_Nega
594e7ffe-82d4-46b4-b5cd-3d257e7e77f5	108.64	352.04	0	0	Ch_2_Nega_Ch_3_Nega
fbe4bfe5-3082-466a-8b17-c8b380a957e1	490.44	349.01	0	0	Ch_2_Nega_Ch_3_Nega
1dda0cf4-d5e0-4a98-95b7-d865cee8d590	132.59	355.23	0	0	Ch_2_Nega_Ch_3_Nega
64305b2f-897e-4972-bb0d-36a7b7ecff97	65.54	357.76	0	0	Ch_2_Nega_Ch_3_Nega
07e2d73a-e8ed-407b-8f41-b77ff1e4c3ca	190.78	358.48	0	1	Ch_2_Nega_Ch_3_Nega
02f1ae0e-ea5e-4272-9b27-96a39af3375f	684.7	358	0	0	Ch_2_Nega_Ch_3_Nega
667b9b4a-dadd-4027-91f7-b9e79606b71b	840.27	357.9	0	0	Ch_2_Nega_Ch_3_Nega
9eeadbf6-14d6-405d-99aa-4569c8278b3c	390.01	359.59	0	0	Ch_2_Nega_Ch_3_Nega
1e29a5e0-cff3-463d-9d6f-eda6c2ca72dd	446.47	360.11	0	0	Ch_2_Nega_Ch_3_Nega
c81a606f-fcc8-494c-b4f7-c852d7d8ea4a	867.88	361.49	0	1	Ch_2_Nega_Ch_3_Nega
be397a55-6b77-4846-b6eb-70f26eea436f	174.42	360.32	0	0	Ch_2_Nega_Ch_3_Nega
957617de-d154-4cea-a417-17e5d7180090	676.82	360.88	0	0	Ch_2_Nega_Ch_3_Nega
90ebb660-9ac8-47ad-859f-c5a2f4474108	418.4	363.41	1	1	Ch_2_Nega_Ch_3_Nega
900ecd5f-9a20-4a5c-bef3-2836f16b492f	619.25	363.53	0	0	Ch_2_Nega_Ch_3_Nega
72a2d014-3604-4015-8be7-0ef396986d5d	814.74	365.74	0	0	Ch_2_Nega_Ch_3_Nega
cde2f198-0520-4709-b810-446634b4ec12	824.83	362.24	0	0	Ch_2_Nega_Ch_3_Nega
a2634518-4d67-4267-8ec1-a331535ded88	4.925	364.19	0	0	Ch_2_Nega_Ch_3_Nega
106e63a9-515c-42b9-b343-10431d4232fc	162.58	365.3	0	0	Ch_2_Nega_Ch_3_Nega
60e90aec-2bc5-4f37-a6a6-b3cf9bbf11c7	832.45	366.21	1	0	Ch_2_Nega_Ch_3_Nega
47c32026-dfb2-408f-9d6c-c853e728a06d	874.13	366.63	0	0	Ch_2_Nega_Ch_3_Nega
7094fb46-272a-497f-b216-ff50102ac899	366.01	366.18	0	0	Ch_2_Nega_Ch_3_Nega
81acc815-3919-4357-8cb2-0e4ee87595d8	547.14	365.82	0	0	Ch_2_Nega_Ch_3_Nega
5c9f42c7-8bea-4e54-a001-2d5be795fb33	319.26	369.43	0	0	Ch_2_Nega_Ch_3_Nega
3a9068b6-9ec4-4387-ac70-dbb75bbfa9b3	407.53	370.92	1	0	Ch_2_Nega_Ch_3_Nega
65045e19-fdbc-4379-92b9-bedf5df378a4	852.5	369.51	2	0	Ch_2_Nega_Ch_3_Nega
518a035d-7955-498d-9059-d70615885920	824.9	370.78	0	0	Ch_2_Nega_Ch_3_Nega
03eb4f66-ed05-4c96-aecb-2f389f3f8360	662.74	370.63	2	0	Ch_2_Nega_Ch_3_Nega
b0d97b5c-ab23-4d6a-8777-2d0ed82112a3	690.04	371.85	0	0	Ch_2_Nega_Ch_3_Nega
82a53e8d-7223-4237-b4ec-cdf88566a6b4	361.75	373.14	0	0	Ch_2_Nega_Ch_3_Nega
c185cfa5-a46d-494b-aef2-6802bd7f5d05	563.5	373.68	0	1	Ch_2_Nega_Ch_3_Nega
08b34c9c-58b4-4e10-bb90-776253f3a687	385.22	374.91	2	1	Ch_2_Nega_Ch_3_Nega
9dfb4458-81fc-4f67-a8d0-bd28fa5b9203	782.62	372.82	0	0	Ch_2_Nega_Ch_3_Nega
a5a1b73b-48a7-4c58-bc37-9f8d2163d67c	764.91	376.73	0	0	Ch_2_Nega_Ch_3_Nega
3f3cd0cf-49b1-45a6-b0e2-6b0bc48390fc	328.86	378.31	0	1	Ch_2_Nega_Ch_3_Nega
6d623531-55a7-4c23-a0bd-c94f41b6eda4	339.79	380.51	0	0	Ch_2_Nega_Ch_3_Nega
e82a37ae-4589-41b4-ad08-f13189d53813	734.26	380.1	0	1	Ch_2_Nega_Ch_3_Nega
6a081935-cb74-4476-bb1a-761ff6e990a2	220	385.86	0	2	Ch_2_Nega_Ch_3_Nega
c8ec6c50-56f7-43b7-8e50-0e454bc6c312	39.82	382.4	0	0	Ch_2_Nega_Ch_3_Nega
ade3b42d-8a1c-47fa-8baf-6697caa1fb76	829.67	382.26	1	0	Ch_2_Nega_Ch_3_Nega
1ac1c7df-c2c5-49c1-b246-ded2b1dc4dcb	497.46	383.71	1	1	Ch_2_Nega_Ch_3_Nega
961bf3a8-6808-40ec-8ca4-7fef620aa5db	771.15	384.62	0	0	Ch_2_Nega_Ch_3_Nega
ce29c67b-38c8-4807-a959-ffbdc3ce9884	551.63	383.59	0	0	Ch_2_Nega_Ch_3_Nega
6d24f0f7-4096-45d7-a8e1-9b2365c2ddc2	3.134	384.69	2	0	Ch_2_Nega_Ch_3_Nega
50a36cb1-2fe6-44af-b3f5-0226a79bb9d1	537.65	385.13	1	0	Ch_2_Nega_Ch_3_Nega
73e71478-a6f1-46f1-83ff-65d2437759b9	675.86	387.57	0	0	Ch_2_Nega_Ch_3_Nega
f7d01cd6-444a-4853-8911-1e73c22a6fee	729.27	387.17	0	0	Ch_2_Nega_Ch_3_Nega
faf11093-7a86-4f8b-9a32-355f7f452754	351.4	387.47	0	0	Ch_2_Nega_Ch_3_Nega
0bd972df-b1a6-4fc9-a288-a1afeec2cca3	855.3	387.23	0	0	Ch_2_Nega_Ch_3_Nega
ec8e106c-87ab-46b6-97e4-c99af698000d	545.85	391.48	0	0	Ch_2_Nega_Ch_3_Nega
1f3f9b35-352d-42d9-a41b-5706992fce39	757.49	392.64	1	0	Ch_2_Nega_Ch_3_Nega
4ffc9d44-840d-4b33-aaaa-d7be72fca63a	864.33	390.69	1	0	Ch_2_Nega_Ch_3_Nega
bcedb402-8f81-4a93-8de0-f29d4bcfa8d3	687.56	390.42	0	1	Ch_2_Nega_Ch_3_Nega
3c3afea9-2d1e-4505-9050-48d057bd2585	798.17	391.15	0	0	Ch_2_Nega_Ch_3_Nega
2d98398d-9864-4e9b-97fb-7574a0fa3721	195.84	392.17	0	0	Ch_2_Nega_Ch_3_Nega
03ad5f7c-7563-48de-9979-db0c9de3d263	664.67	394.04	0	0	Ch_2_Nega_Ch_3_Nega
480b79dd-6414-489b-807d-fc0eec9a80f9	35.85	397.89	0	1	Ch_2_Nega_Ch_3_Nega
c1dff9f3-ba9c-4af6-a826-1a09c6b0a0c0	334.62	395.93	0	0	Ch_2_Nega_Ch_3_Nega
927634e4-ef3a-43c1-af86-ecd3d9990d4a	906.33	395.9	0	0	Ch_2_Nega_Ch_3_Nega
a408ddd2-c910-4f28-82e0-c86efad7786b	787.91	394.93	0	0	Ch_2_Nega_Ch_3_Nega
7c277e58-2db1-405d-a050-acd651f38a20	321.03	397.25	0	0	Ch_2_Nega_Ch_3_Nega
f1288ff8-6eb1-479b-a894-8553639b6246	812.27	396.54	0	0	Ch_2_Nega_Ch_3_Nega
27127aa5-e3d3-42fa-ac97-167b2ac7113f	510.87	397.6	0	0	Ch_2_Nega_Ch_3_Nega
c96084c2-9ee3-4adc-be9d-ea9e44274426	840.22	397.73	0	0	Ch_2_Nega_Ch_3_Nega
e38f47b5-3400-4d7d-b380-48d66c294ff5	243.03	397.23	0	0	Ch_2_Nega_Ch_3_Nega
8ad9f1ad-0a3a-4610-b1ac-ade38a2aa461	60.65	399.01	0	0	Ch_2_Nega_Ch_3_Nega
6fcb2179-e29d-47a6-bc5e-5b2476c86db5	187.14	397.45	0	0	Ch_2_Nega_Ch_3_Nega
4131f444-5c90-4b11-af7f-08b65269884d	415.84	401.06	0	0	Ch_2_Nega_Ch_3_Nega
a9eb2243-28a0-4e08-b597-e2d81ef48ffa	194.51	401.58	0	0	Ch_2_Nega_Ch_3_Nega
764449e4-a37b-467c-8bf1-f1c530f21abd	540.05	400.44	0	0	Ch_2_Nega_Ch_3_Nega
52d1f46b-081c-4005-b490-a66c319770e7	167.16	401.78	0	1	Ch_2_Nega_Ch_3_Nega
95c3bc72-1783-47ed-97ed-eb2ca09d96dd	792.22	402.94	0	0	Ch_2_Nega_Ch_3_Nega
bc3f8614-66eb-4d1e-ba00-e65134623053	232.26	402.23	0	0	Ch_2_Nega_Ch_3_Nega
d5686baa-7712-4cbd-a352-16904eef9d1a	803.65	403.47	0	0	Ch_2_Nega_Ch_3_Nega
48d80190-ad3e-4ef2-ba53-0ef180e465fc	532.16	405.47	0	0	Ch_2_Nega_Ch_3_Nega
2f0b70f1-dd82-4431-bd09-dcdf599eca2e	247.57	404.96	0	0	Ch_2_Nega_Ch_3_Nega
79992aaf-c3ec-4611-951b-25f700173392	136.98	404.8	0	1	Ch_2_Nega_Ch_3_Nega
2e5d682f-99df-46e6-8715-162022f849e9	302.36	404.3	0	0	Ch_2_Nega_Ch_3_Nega
74c17851-4d38-4930-97ff-a73d71320499	873.15	403.36	0	0	Ch_2_Nega_Ch_3_Nega
d09cec7c-0f9f-4fc4-8414-236f885056c7	269.84	406.46	0	0	Ch_2_Nega_Ch_3_Nega
bff3c996-b851-44c4-b9be-7650b14f5652	524.08	406.9	0	0	Ch_2_Nega_Ch_3_Nega
99c918d6-cbaa-4caf-a8e2-e6b5dddbabcb	235.84	408.28	0	0	Ch_2_Nega_Ch_3_Nega
ca4d7ca8-b87c-4947-8ce7-9020523d7d8a	878.21	409.71	0	0	Ch_2_Nega_Ch_3_Nega
55d9a836-4e2a-46d0-a8c3-189c2ed55b77	241.78	411.52	1	0	Ch_2_Nega_Ch_3_Nega
f4baccf5-fa53-4f7c-ab67-72fc26743867	66.27	410.87	0	0	Ch_2_Nega_Ch_3_Nega
a1c0b5f9-133b-43a3-ba81-a3d417e225ca	112.85	411.15	0	1	Ch_2_Nega_Ch_3_Nega
df358efa-086b-4e88-be80-3f4b0127c537	458.73	410.48	0	0	Ch_2_Nega_Ch_3_Nega
7e49314f-2853-4973-8388-bf72e90d64d5	701.68	412.56	0	1	Ch_2_Nega_Ch_3_Nega
4d37532e-5eda-4cd9-8316-865bd09cf04a	28.53	413.43	0	1	Ch_2_Nega_Ch_3_Nega
c5712da6-b0a7-40e2-aa5b-7f9381dcc489	349.12	411.44	0	0	Ch_2_Nega_Ch_3_Nega
2e14b81e-aead-4816-8fd5-e4f17a27d19d	396.08	411.26	0	0	Ch_2_Nega_Ch_3_Nega
ac30b470-028d-4016-ab81-d2a9d4f3e016	687.61	412.93	0	1	Ch_2_Nega_Ch_3_Nega
86ed6b63-0ab9-41ec-9b46-cc050832f292	667.36	417.54	0	1	Ch_2_Nega_Ch_3_Nega
76323686-c482-42ec-bbfa-4dec82af2fb0	138.44	414.81	0	0	Ch_2_Nega_Ch_3_Nega
f9dfd0d1-6337-42cd-a8b0-663270520580	402.08	417.16	0	0	Ch_2_Nega_Ch_3_Nega
e81be2b8-2018-4fd2-af1f-615a2d2881eb	597.46	416.85	0	0	Ch_2_Nega_Ch_3_Nega
e0fe1383-ef40-433e-8b6a-fa2195ae7f58	461.76	420.11	0	1	Ch_2_Nega_Ch_3_Nega
cce083d1-fa58-4580-b188-3a8ca180d973	87.83	420.45	0	0	Ch_2_Nega_Ch_3_Nega
e7437465-254f-4822-8f0c-b2f945c992e2	849.87	421.28	0	0	Ch_2_Nega_Ch_3_Nega
82b4418d-ede0-487e-a26d-bc94676dd233	156.85	424.29	0	1	Ch_2_Nega_Ch_3_Nega
d01a75e1-b7fd-4657-8d8a-0714503f60c7	805.17	424.66	0	0	Ch_2_Nega_Ch_3_Nega
ca1ce687-c536-4637-810d-cd4b6e524e18	905.8	425.26	0	0	Ch_2_Nega_Ch_3_Nega
f3ba6b68-5fd2-4601-92d2-0235aa8f321c	392.11	426.31	0	1	Ch_2_Nega_Ch_3_Nega
e4c4e0ad-d00a-42c7-90ff-6c1089b46991	141.89	427.62	0	0	Ch_2_Nega_Ch_3_Nega
fcba9afc-660d-40ed-84fe-10fa93c33bf1	695.41	428.41	0	0	Ch_2_Nega_Ch_3_Nega
622561f5-c169-4a7f-b930-02dd866023b6	313.14	428.91	0	2	Ch_2_Nega_Ch_3_Nega
b5c3c47b-2540-4b85-9219-ed35ed192bf9	368.14	428.14	0	0	Ch_2_Nega_Ch_3_Nega
66c261fd-0894-462f-bf2d-c32e4134cb50	526.37	428.58	1	1	Ch_2_Nega_Ch_3_Nega
3dccff43-6576-42be-92a0-86ce5e0eb8cb	85.26	429.93	0	0	Ch_2_Nega_Ch_3_Nega
6a2cc349-e124-498f-b7e4-c680af927577	707.71	428.81	0	0	Ch_2_Nega_Ch_3_Nega
f06055d8-4d6b-4c7a-a166-9dd01045c43f	164.13	432.16	0	0	Ch_2_Nega_Ch_3_Nega
fe264eea-091b-4542-8ac2-0bf4f2e33b11	571.69	430.92	0	0	Ch_2_Nega_Ch_3_Nega
7a868f2b-74a4-4831-b54e-7e7e319d3b9b	802.12	432.44	0	0	Ch_2_Nega_Ch_3_Nega
2dd9e130-cb58-488a-87e3-cb356346c8c7	54.2	432.87	0	0	Ch_2_Nega_Ch_3_Nega
9b94cd3a-fa63-45c0-a42c-8c53d44e625f	379.31	433.15	1	0	Ch_2_Nega_Ch_3_Nega
9bd9e0f8-7740-41ec-ad75-c1040bff5ff9	113.01	434.31	0	0	Ch_2_Nega_Ch_3_Nega
3c6f8d66-9ef3-4962-a317-ece9cf40936c	851.41	434.75	0	0	Ch_2_Nega_Ch_3_Nega
9d313974-09df-44b0-9c95-5569a4f75401	7.999	436.12	0	0	Ch_2_Nega_Ch_3_Nega
d8e4b2ad-99d9-4f99-b9ee-760c12608659	878.3	434.14	0	0	Ch_2_Nega_Ch_3_Nega
51fbf64a-794c-4472-9ee3-72415b02154c	330.9	436.42	0	0	Ch_2_Nega_Ch_3_Nega
4fa302b5-8c70-4155-af74-b049b451e76c	36.86	437.68	0	2	Ch_2_Nega_Ch_3_Nega
9c2ede35-9283-4cf0-a697-d70f70660f9b	149.25	441.47	1	1	Ch_2_Nega_Ch_3_Nega
a9bf01a2-e1e9-450b-ad4f-f6a6b32c49fc	121.64	442.32	0	0	Ch_2_Nega_Ch_3_Nega
57d1ae6c-4d0a-489d-989f-5af8cc3d1a25	98.33	442.25	0	1	Ch_2_Nega_Ch_3_Nega
279ea753-d8f2-42f0-906d-0fb0e6d0b778	526.86	441.81	0	0	Ch_2_Nega_Ch_3_Nega
10bf186b-1979-4c49-8e0e-8aa3157055cd	29.09	443.16	0	0	Ch_2_Nega_Ch_3_Nega
c44f134f-a4ae-4812-a6fe-1339f16a5ab8	333.57	445.04	0	1	Ch_2_Nega_Ch_3_Nega
5e14dc9c-4c32-4218-a669-c727b4dd2712	231.92	444.68	0	0	Ch_2_Nega_Ch_3_Nega
b194f54a-60a8-4d3d-9619-cbe748df302d	642.47	443.82	0	0	Ch_2_Nega_Ch_3_Nega
f60effd0-f3b7-43db-a201-25285bca1159	77.43	445.42	0	0	Ch_2_Nega_Ch_3_Nega
e5000fa8-406f-4468-aa9b-25c896a81719	842.4	447.47	0	0	Ch_2_Nega_Ch_3_Nega
4746d441-d86f-404f-bd72-aeabeb3c3f39	277.04	449.05	0	0	Ch_2_Nega_Ch_3_Nega
f7c55900-4099-4760-a622-c2d1a31ad1ed	616.07	450.27	0	0	Ch_2_Nega_Ch_3_Nega
13f78d8f-1822-4d72-a46d-614ac98c6c4f	87.08	448.68	0	0	Ch_2_Nega_Ch_3_Nega
dec5047f-1b0e-454e-a310-ded2d83b25e8	406.8	450.44	0	0	Ch_2_Nega_Ch_3_Nega
06fc62ac-0701-4bda-9e97-91a75c8fe2b2	168.31	450.61	0	0	Ch_2_Nega_Ch_3_Nega
977b08b7-13fc-4fca-8ef8-4cafa53fc2b2	688.11	451.67	0	0	Ch_2_Nega_Ch_3_Nega
3ed625f2-825e-4ba0-8d10-3adb2fcdda98	237.92	452.46	0	1	Ch_2_Nega_Ch_3_Nega
9932c965-68e7-4bce-a866-03413f10b4b7	791.89	451.74	0	0	Ch_2_Nega_Ch_3_Nega
462742e5-6f44-451c-be2d-39b1929cf706	382.89	451.48	0	0	Ch_2_Nega_Ch_3_Nega
d445180b-931f-44a1-86a8-0486ce7bb474	642.36	452.18	0	0	Ch_2_Nega_Ch_3_Nega
aba101c8-56c8-468e-9bb9-f0fe6629d57a	101.3	453.41	0	0	Ch_2_Nega_Ch_3_Nega
6f188945-43bc-4522-b2d2-02552c987dbb	219.37	454.88	0	0	Ch_2_Nega_Ch_3_Nega
c65ec656-8851-418e-8517-7b2f4aa2cf2a	362.96	457.32	0	0	Ch_2_Nega_Ch_3_Nega
e7fd44a8-aca6-4226-9134-bfd3e3fb2006	583.57	456.31	0	1	Ch_2_Nega_Ch_3_Nega
34201d6c-42e9-4149-8895-458ec88dee10	176.75	457.08	0	0	Ch_2_Nega_Ch_3_Nega
cc4afb14-eece-45b6-9a64-59c54e8a0efa	646.95	458.05	0	0	Ch_2_Nega_Ch_3_Nega
b8554417-e795-453e-9b55-1365a55a63ef	85.43	456.99	0	0	Ch_2_Nega_Ch_3_Nega
55f6c722-f571-4ec1-ac12-bcd998fbccf7	113.54	459.55	0	0	Ch_2_Nega_Ch_3_Nega
f301851a-1b33-49ab-9ef0-41584123c34f	94.77	460.48	0	0	Ch_2_Nega_Ch_3_Nega
cc7c5922-5846-48e9-8699-2abdbdfdd0b8	832.87	461.2	0	2	Ch_2_Nega_Ch_3_Nega
945c4cfa-332a-4f0a-bbbf-90ab89eec684	692.51	464.55	0	0	Ch_2_Nega_Ch_3_Nega
72c47848-3b53-4512-9bc8-9f58b347194b	879.63	462.57	0	0	Ch_2_Nega_Ch_3_Nega
17d361b3-3697-4592-b8be-e47af3eadef3	242.15	462.86	0	1	Ch_2_Nega_Ch_3_Nega
761269a5-7f6a-46d5-86c1-328eb13a599b	321.54	464.18	0	0	Ch_2_Nega_Ch_3_Nega
1ff5a411-a8da-48a5-b9d8-45d373562ce1	48.03	465.87	0	0	Ch_2_Nega_Ch_3_Nega
d871de43-c86c-4a23-8b2c-131ca30d5950	182.85	466.54	0	1	Ch_2_Nega_Ch_3_Nega
a3ebaf10-5384-4248-b229-afba782fcda5	475.37	465.62	0	0	Ch_2_Nega_Ch_3_Nega
192bbd67-ca4a-4895-87aa-ce8f5e0a6531	85.49	464.45	0	0	Ch_2_Nega_Ch_3_Nega
4b261c9d-5bea-4271-b073-d9b0d501d799	901.4	467.84	0	1	Ch_2_Nega_Ch_3_Nega
b220f8ba-2bc6-4eba-a851-fe0dd0844916	286.68	468.06	0	1	Ch_2_Nega_Ch_3_Nega
bd1055cb-6e90-4f00-a152-16ddaefe4609	91.68	468.79	0	1	Ch_2_Nega_Ch_3_Nega
ff34cceb-67b4-498d-b65e-ab845a8f8fc9	247.7	469.01	0	1	Ch_2_Nega_Ch_3_Nega
7cd1f5eb-07cb-41ac-a7bb-2d8e00da9ae3	510.63	469.01	0	0	Ch_2_Nega_Ch_3_Nega
bc3cf075-507f-4978-8ef8-c1239165f506	866.86	470.17	0	0	Ch_2_Nega_Ch_3_Nega
c8201743-dd0c-4409-bf82-7d871d27883a	651.87	470.74	0	0	Ch_2_Nega_Ch_3_Nega
9604478c-39bf-4ca5-937c-6b42c8224dff	788.25	470.88	0	0	Ch_2_Nega_Ch_3_Nega
45b85447-8f6c-4cc4-923a-2d9bd323dcc4	854.37	473.53	0	0	Ch_2_Nega_Ch_3_Nega
8a58cc66-4ef5-4177-bda3-fcf6e5fdca01	635.97	475.34	0	0	Ch_2_Nega_Ch_3_Nega
1f90a449-1064-44b4-a9c1-cc9e84405f7e	697.45	475.24	0	0	Ch_2_Nega_Ch_3_Nega
b6630789-7d1a-4bdf-8a39-4c539482482c	596.42	474.91	0	0	Ch_2_Nega_Ch_3_Nega
dcbe932f-d309-4a57-a87a-6844dedcb1b6	893.35	478.58	0	0	Ch_2_Nega_Ch_3_Nega
5b21021d-191a-4007-a6f5-25c76c3354ee	7.708	477.23	0	0	Ch_2_Nega_Ch_3_Nega
3c634979-c5ff-4a33-b45c-ffe4188ae5fc	216.27	477.76	1	0	Ch_2_Nega_Ch_3_Nega
50371401-6663-4499-8dc7-ede3fe4486d2	251.72	478.7	0	1	Ch_2_Nega_Ch_3_Nega
04f2ed9f-1524-471d-a831-0a7860a9683f	682.39	477.4	0	0	Ch_2_Nega_Ch_3_Nega
2aea5b51-ffbc-4c66-90e6-d39401e8969a	841.61	481.41	0	0	Ch_2_Nega_Ch_3_Nega
517d7de1-d01e-4772-b9e2-22fda951d9f1	849.93	481.14	0	0	Ch_2_Nega_Ch_3_Nega
93d8be12-8c15-4925-8b9f-b02990e55617	345.64	483.51	1	0	Ch_2_Nega_Ch_3_Nega
7baa4d8c-1ed0-447d-b213-1b7882f20f08	597.69	484.17	0	0	Ch_2_Nega_Ch_3_Nega
918a62e8-fad5-4ccb-bc71-03de6a9c3f1c	697.51	484.2	0	1	Ch_2_Nega_Ch_3_Nega
02d4bcca-fd98-487b-ab13-33824a90430a	470.21	484.44	0	0	Ch_2_Nega_Ch_3_Nega
385c204e-f97e-43c4-a856-e745001e42ed	686.56	484.36	0	2	Ch_2_Nega_Ch_3_Nega
ffe70fc1-66a5-4a07-914f-63fa612c0575	786.99	484.43	0	0	Ch_2_Nega_Ch_3_Nega
59245455-6d47-4708-9707-7e29ebafab25	427.07	484.85	0	0	Ch_2_Nega_Ch_3_Nega
8aadcf57-cb40-4b4c-b350-d5de526e8c58	91.69	489.19	1	0	Ch_2_Nega_Ch_3_Nega
638c36f4-2d86-4586-95fb-d68cfd858196	107.98	489.04	0	0	Ch_2_Nega_Ch_3_Nega
5b542a8a-11f5-4aa3-b5c8-55d9518ca8c4	532.93	489.59	0	0	Ch_2_Nega_Ch_3_Nega
2233abad-8613-4a98-892e-241947cb3ef6	150.62	492.25	0	1	Ch_2_Nega_Ch_3_Nega
290debe1-eb85-4df9-8abb-e829acbcad6d	139.52	493.87	1	1	Ch_2_Nega_Ch_3_Nega
a48bac0a-f953-4899-97fb-efbd444f08ef	378.29	493.46	0	1	Ch_2_Nega_Ch_3_Nega
b005ffa3-db0d-490f-997e-72e9fa761429	481.33	492.16	0	0	Ch_2_Nega_Ch_3_Nega
24e0c620-b6de-49fb-b3a2-85250b4a36fc	608.06	492.26	0	0	Ch_2_Nega_Ch_3_Nega
eae7ef8e-db98-4540-a6b1-8a70a723cb5d	756.25	491.91	0	0	Ch_2_Nega_Ch_3_Nega
1d65648f-f630-4c7f-b052-16c3aa7f1f7a	184.04	495.1	0	0	Ch_2_Nega_Ch_3_Nega
2142e253-a0d6-4ed6-a49b-0f0a32d31400	397.58	494.17	0	0	Ch_2_Nega_Ch_3_Nega
9cea7e61-65b5-4c32-b5d7-f8fbd1bd7b71	512.47	496.1	0	0	Ch_2_Nega_Ch_3_Nega
f738e998-f072-470e-8ccc-07dffa009772	64.77	497.52	0	1	Ch_2_Nega_Ch_3_Nega
0ebd5f7c-f189-4fae-a0f8-e71ca3ba9d23	163.3	497.16	0	0	Ch_2_Nega_Ch_3_Nega
9d2bacd0-91aa-40b8-a41d-d8e226f89367	768.06	499.55	0	0	Ch_2_Nega_Ch_3_Nega
49d5a8a3-b307-4a7d-b1b4-c79e227f4079	305.31	499.57	0	0	Ch_2_Nega_Ch_3_Nega
43c31d43-6640-4d93-88b6-3fad428dcaee	759.81	500.69	0	0	Ch_2_Nega_Ch_3_Nega
3705c451-93b8-428d-8203-7f94114297cb	15.47	500.4	0	0	Ch_2_Nega_Ch_3_Nega
9037d999-5bb8-42cd-b5cb-17f7f12dd597	145.29	501.49	2	1	Ch_2_Nega_Ch_3_Nega
c020153c-bcd7-4c6e-8b0e-734f24fc6429	314.84	502.09	0	0	Ch_2_Nega_Ch_3_Nega
0411e8da-c4bf-4f89-be8d-d6cfa4ab227f	279.41	505.08	0	0	Ch_2_Nega_Ch_3_Nega
f350d7e6-bc77-40f6-8042-54e5ef735d91	401.68	509.7	1	2	Ch_2_Nega_Ch_3_Nega
750d0535-17a4-4d67-a11a-9ae4ab329aad	575.64	506.44	1	0	Ch_2_Nega_Ch_3_Nega
229d0ef8-fbf0-4c59-b4bf-f72d12de6514	436.23	509.42	0	0	Ch_2_Nega_Ch_3_Nega
bec25197-3140-4484-9a3e-952fdf7e963a	653.35	509.54	0	0	Ch_2_Nega_Ch_3_Nega
cf5e1616-5d39-4a92-ad46-6969c18b2dfb	156.13	510.56	1	1	Ch_2_Nega_Ch_3_Nega
a516b35e-b14a-4d1f-960b-858447f96c0b	586.68	512.71	0	1	Ch_2_Nega_Ch_3_Nega
54cd4c55-3503-4c56-85d5-3e51cf6ddae5	811.83	515.33	0	0	Ch_2_Nega_Ch_3_Nega
717bcffc-1e22-47a0-9e37-65f9c1130cc5	756.88	515.7	0	1	Ch_2_Nega_Ch_3_Nega
84ec55a4-3cb5-4dd3-a276-b88ff226acd3	301.35	514.39	0	0	Ch_2_Nega_Ch_3_Nega
92c3bb36-fd15-43f4-b30e-f8d05b2a9bdf	18.08	515.1	0	0	Ch_2_Nega_Ch_3_Nega
ad97c5b5-891f-4d58-b667-942f88b7f0b1	235.38	517.18	0	0	Ch_2_Nega_Ch_3_Nega
9b04bf48-8aff-4316-8a41-605a0bcc609b	431.49	517.09	0	0	Ch_2_Nega_Ch_3_Nega
58d96601-b3bf-4415-a6bb-580a1c5c5b5d	370.14	517.64	1	0	Ch_2_Nega_Ch_3_Nega
b1f62239-d4d6-4f76-aacf-b0fa17355d97	698.36	522.25	1	0	Ch_2_Nega_Ch_3_Nega
5289b1e5-6050-4d6d-9705-8e8e3a0fd089	609.67	522.8	0	0	Ch_2_Nega_Ch_3_Nega
3a94eb88-b4b0-4e44-a411-400599cda98c	196.83	524.63	0	0	Ch_2_Nega_Ch_3_Nega
cb5318ef-a514-4e6f-b697-7349f4fd8cc3	377.2	526.12	0	2	Ch_2_Nega_Ch_3_Nega
ed2a6112-8b76-4792-b99b-aefff469a971	773.07	526.89	0	0	Ch_2_Nega_Ch_3_Nega
17695b0e-d6c9-4d63-b5a4-03492a991985	761.7	527.54	0	1	Ch_2_Nega_Ch_3_Nega
eba6f361-15c0-4d10-b6ee-29559ecf8d09	813.38	528.99	0	2	Ch_2_Nega_Ch_3_Nega
3128137f-0515-45dc-a9aa-8a62e75f8669	368.28	530.35	0	2	Ch_2_Nega_Ch_3_Nega
fe096d48-1cc5-4c83-98a9-63a67456c6cb	511.93	529.43	0	1	Ch_2_Nega_Ch_3_Nega
b8e18313-9b69-4bba-aa64-aafe8f8b4c67	419.43	532.33	1	0	Ch_2_Nega_Ch_3_Nega
018c0cb1-965b-4185-a4dc-1d3fe4ebdf3c	277.21	532.56	0	0	Ch_2_Nega_Ch_3_Nega
10d593a7-6bbd-4c78-a7bf-4b3a6c8f2efb	206.35	533.08	1	0	Ch_2_Nega_Ch_3_Nega
6fc98b53-ac93-4477-bd11-00941a2a7756	608.56	536.57	0	1	Ch_2_Nega_Ch_3_Nega
38ce5879-8508-43b3-83b0-659239f52489	29.82	535.68	0	0	Ch_2_Nega_Ch_3_Nega
58efa33a-f177-4b19-b716-e41739ef67dc	118.07	535.04	0	0	Ch_2_Nega_Ch_3_Nega
86193b14-9b0b-4690-81d9-1604ef13ee5c	706.83	536.26	0	0	Ch_2_Nega_Ch_3_Nega
6323a581-717e-4508-9f57-6c45f1b043aa	22.76	536.73	0	0	Ch_2_Nega_Ch_3_Nega
9066dbe6-c171-4586-bdde-80c36075d74f	404.86	536.32	0	0	Ch_2_Nega_Ch_3_Nega
2e67cebe-cd43-4a3a-a6df-e4d6d6a9793f	699.44	540.23	0	0	Ch_2_Nega_Ch_3_Nega
8e2a357f-1915-48fd-83af-2d72c39b59be	14.83	540.01	0	0	Ch_2_Nega_Ch_3_Nega
1632b428-3b7a-4822-adb7-e1f267f55dc2	356.53	537.15	0	0	Ch_2_Nega_Ch_3_Nega
339df6da-2368-47dc-ba1e-abcaf5aa0bd7	844.5	540.48	0	0	Ch_2_Nega_Ch_3_Nega
21789d39-5a2d-43d9-89ff-7ba0f10e054b	852.56	536.77	0	0	Ch_2_Nega_Ch_3_Nega
a1d01223-ebfb-4344-bfe4-a989e1cddae9	504.94	539.65	1	1	Ch_2_Nega_Ch_3_Nega
8513438d-72cb-4163-add5-a03d295d0c1c	128.6	542.69	0	0	Ch_2_Nega_Ch_3_Nega
687bb622-3848-4b88-9de6-854ff5e54854	580.4	542.27	0	0	Ch_2_Nega_Ch_3_Nega
4f6a80d6-30e0-4ce7-a792-f6cf8b12d525	794.46	542.23	0	0	Ch_2_Nega_Ch_3_Nega
85c8c24e-9e08-4b2e-968e-3ef548556eac	426.01	543.01	0	0	Ch_2_Nega_Ch_3_Nega
02e17720-c30e-482f-8291-38ad2a85cea3	1.737	541.68	0	0	Ch_2_Nega_Ch_3_Nega
02cee347-5cf6-48bf-a356-03e0a064a757	852.93	545.04	0	1	Ch_2_Nega_Ch_3_Nega
c8f6d84e-9c06-4478-b715-d7d740ad829f	859.65	544.27	0	0	Ch_2_Nega_Ch_3_Nega
1d8a4dee-5ac6-4fa7-ad62-2e8bba913128	494.26	545	0	0	Ch_2_Nega_Ch_3_Nega
97400713-0b98-483f-9879-0a21e9aacf9b	601.29	544.34	0	1	Ch_2_Nega_Ch_3_Nega
f95bf67a-bb98-4155-8519-2062d62e9ed7	867.58	545.18	0	0	Ch_2_Nega_Ch_3_Nega
9bdaee0e-6764-4017-ab0d-c47c61747213	316	547.05	0	0	Ch_2_Nega_Ch_3_Nega
2e30c979-4ff1-45c7-80b2-7c9b93ae8e4d	886.14	547.16	1	0	Ch_2_Nega_Ch_3_Nega
890145ec-f5cd-4a37-a1cb-18977f465037	837.6	547.14	0	0	Ch_2_Nega_Ch_3_Nega
b199f826-13f7-4877-982b-d8ac917a2e4f	684.12	548.37	0	0	Ch_2_Nega_Ch_3_Nega
0aa2d403-dd94-4d05-a8ba-bd5f2f245a94	105.88	552.03	0	0	Ch_2_Nega_Ch_3_Nega
ecfb321a-2750-4d44-80f8-439708703ec3	193.22	551.6	0	2	Ch_2_Nega_Ch_3_Nega
55d1bf07-86c4-4eb7-8f2a-6e55a9143c3d	500.98	552.61	0	0	Ch_2_Nega_Ch_3_Nega
edba06ad-1dc8-440a-afe7-37ff928f5597	292.3	557.63	0	1	Ch_2_Nega_Ch_3_Nega
2d30cb25-d333-4c43-a9c5-ba8166d79fc3	570.85	556.59	0	0	Ch_2_Nega_Ch_3_Nega
b4dbb27f-fa6e-4722-a813-93db1c9336a1	365.93	559.02	0	0	Ch_2_Nega_Ch_3_Nega
c4436109-80ec-4548-8376-b53fbd144dbb	776.84	556.89	0	0	Ch_2_Nega_Ch_3_Nega
0f2529c5-7031-4896-8b82-f1c9dcede1d1	556.76	557.96	1	0	Ch_2_Nega_Ch_3_Nega
6b7415e7-b83a-4702-957c-ec627eda3f6f	882.84	563.7	0	0	Ch_2_Nega_Ch_3_Nega
392e2243-0adb-43b2-b053-3cfc05150bc3	13.15	560.42	1	0	Ch_2_Nega_Ch_3_Nega
6a28fddb-2606-45fa-ab74-59e0eb38b8ca	203.3	562.93	0	0	Ch_2_Nega_Ch_3_Nega
effe7c54-69de-4978-8c49-59e872e65cdd	602.06	563.47	0	0	Ch_2_Nega_Ch_3_Nega
413203ed-3720-4348-aab9-15a634c37859	401.4	564.81	0	0	Ch_2_Nega_Ch_3_Nega
19cf06e3-c169-45f6-8bfe-5ee5d799207b	772.52	565.18	0	0	Ch_2_Nega_Ch_3_Nega
6a88e338-5cfc-435d-8ea0-e9fffcbb4c3f	614.21	564.91	0	0	Ch_2_Nega_Ch_3_Nega
39e4e10f-fa4b-4c59-b348-3314fd12b710	910.23	568.32	0	1	Ch_2_Nega_Ch_3_Nega
ea9f1cef-35e7-43f7-bd6e-3a286790a0d4	834.38	567.54	0	0	Ch_2_Nega_Ch_3_Nega
f7362bd5-1c83-409f-9625-7fd66b56ba06	19.08	568.5	0	0	Ch_2_Nega_Ch_3_Nega
7ee51495-f330-4cdd-9449-0e42045ee882	264.08	572.59	0	1	Ch_2_Nega_Ch_3_Nega
74369dd7-a56f-4a42-ae81-bd9af6325cee	655.2	568.45	0	0	Ch_2_Nega_Ch_3_Nega
bf706278-bf31-47c2-ae5e-af55ed82544e	582.14	570.16	0	0	Ch_2_Nega_Ch_3_Nega
c665f42c-2cb7-407b-9406-adb83fb1dfdf	333.61	572.75	1	0	Ch_2_Nega_Ch_3_Nega
7f6aea68-cf08-414b-8130-fef4f31c0eff	709.66	576.18	0	1	Ch_2_Nega_Ch_3_Nega
07d711c8-3ab7-4346-9473-8aff48f83c83	97.43	573.7	0	0	Ch_2_Nega_Ch_3_Nega
52de4868-953f-44cb-861a-f2b8be341c34	631.02	575.16	0	0	Ch_2_Nega_Ch_3_Nega
1a9f3768-a6d3-4302-b5fc-2c3844a47c1f	152.39	574.65	0	0	Ch_2_Nega_Ch_3_Nega
61f2a7b1-f0a2-4c54-9198-c2620e03093b	396.51	577.21	0	0	Ch_2_Nega_Ch_3_Nega
7bb849db-9c07-4e1b-83db-3034ccfbfa5e	660.95	575.28	0	0	Ch_2_Nega_Ch_3_Nega
c9503214-36e2-4428-939a-45d26f843c89	820.91	577.49	0	0	Ch_2_Nega_Ch_3_Nega
7590ce3f-b43e-4499-a0dc-bf2819c5dd62	587.63	577.54	0	1	Ch_2_Nega_Ch_3_Nega
29195410-f883-4d63-9510-5e0fc8c4677d	231.29	576.67	0	0	Ch_2_Nega_Ch_3_Nega
b9363d92-e1f9-4a48-b92b-b29f46ab714c	599.32	579.04	0	0	Ch_2_Nega_Ch_3_Nega
855cf9ad-679a-431b-9ff5-662bda66c6aa	671.04	581.61	0	0	Ch_2_Nega_Ch_3_Nega
1d87bb7b-bb1f-4e90-94a2-28d65d793f84	92.72	582.66	1	0	Ch_2_Nega_Ch_3_Nega
6eb7c90d-b110-4851-9d20-a21cf692fc19	78.8	582.6	0	0	Ch_2_Nega_Ch_3_Nega
a3bd16fd-4143-4152-9080-7ecb191c99ab	194.26	584.45	0	0	Ch_2_Nega_Ch_3_Nega
04c10971-107e-4b65-b9ee-5e10e7d6a8f6	317.27	584.82	0	0	Ch_2_Nega_Ch_3_Nega
cd722e46-93f6-4ee5-bfc2-9c8b767d8161	178.07	586.21	0	0	Ch_2_Nega_Ch_3_Nega
aab98725-987f-4178-b2aa-0fc01415f681	42.82	585.82	1	0	Ch_2_Nega_Ch_3_Nega
85256836-8f5c-4267-85e9-a970a64d9e6b	157.28	586.39	0	0	Ch_2_Nega_Ch_3_Nega
6b9f69e6-37d6-4f35-b454-5cf2a8f3e879	515.71	586.3	0	0	Ch_2_Nega_Ch_3_Nega
f524560e-cb19-415a-ab60-3cc5458cce00	871.94	585.98	0	0	Ch_2_Nega_Ch_3_Nega
8738d62a-f8a2-4d51-b49e-6d4b3d163a1a	141.97	587.97	0	1	Ch_2_Nega_Ch_3_Nega
b1ef740b-b48b-4c95-add8-9b5912a837ab	564.93	588.67	0	0	Ch_2_Nega_Ch_3_Nega
0619211f-b590-461f-aa70-4a9313654bef	385.77	589.98	0	0	Ch_2_Nega_Ch_3_Nega
22e71984-3161-4707-8020-2e82a4e0de71	822.78	590.74	0	0	Ch_2_Nega_Ch_3_Nega
96456b9b-c703-4d7d-94c5-f64bade498d3	616.11	590.63	0	2	Ch_2_Nega_Ch_3_Nega
81ccef88-4627-42c4-929d-2c1c7db82f69	864.57	590.62	0	0	Ch_2_Nega_Ch_3_Nega
c91eb89a-5beb-48d8-a097-d5a1e936c89b	686.02	592.98	2	2	Ch_2_Nega_Ch_3_Nega
771c6249-0d4f-4d42-8290-2568045a29d3	909.39	591.45	0	0	Ch_2_Nega_Ch_3_Nega
ede7a1ce-1644-4c8c-8607-f3aac29b51dc	85.45	591.6	0	0	Ch_2_Nega_Ch_3_Nega
e2a4f124-482f-4346-9913-d887426c7b2d	257.21	591.99	1	1	Ch_2_Nega_Ch_3_Nega
dd4d7a9e-007d-4d79-9a06-f4b8c93c72f0	806.6	591.18	0	0	Ch_2_Nega_Ch_3_Nega
6361149e-5a58-4cbd-b903-85d007753de6	40.47	592.43	0	0	Ch_2_Nega_Ch_3_Nega
6018b8ec-6b09-40d7-8d63-5b0cc99139d3	96.11	592.62	0	0	Ch_2_Nega_Ch_3_Nega
b66ec3cd-0ad8-4178-8aab-5565de225540	444.98	595.8	1	0	Ch_2_Nega_Ch_3_Nega
43289e0e-637d-4a7c-bad5-ffeb05094bc9	531.19	596.81	1	0	Ch_2_Nega_Ch_3_Nega
64ac9276-d6ce-4e10-ae41-f2b1da3b5cb2	78.7	595.96	0	1	Ch_2_Nega_Ch_3_Nega
000ea4d2-cc78-45ea-8df7-6b1a85faf967	498.33	596.13	0	0	Ch_2_Nega_Ch_3_Nega
f732141f-87a7-405e-86f0-a5bb7f02a78c	33.99	596.67	0	0	Ch_2_Nega_Ch_3_Nega
78494753-ecf1-4861-9629-dcc04259e5c3	550.66	595.23	0	0	Ch_2_Nega_Ch_3_Nega
d3daaf6d-5cd4-475b-849b-7a060c4ec38f	661.12	595.72	0	0	Ch_2_Nega_Ch_3_Nega
a7d7c9e3-8457-4dce-b822-1e199d330484	768.9	597.31	0	0	Ch_2_Nega_Ch_3_Nega
2213b05c-6477-468c-8155-aa224ab5922e	67.79	600	0	1	Ch_2_Nega_Ch_3_Nega
b780408a-b45f-4485-9067-ca933a1c11ca	423.32	603.82	0	1	Ch_2_Nega_Ch_3_Nega
9da14354-3eac-43e6-8b0a-232c8bb278ff	554.48	603.3	0	1	Ch_2_Nega_Ch_3_Nega
e0e5f0c2-e322-4181-b7ee-95e04e7fa4c1	490.54	600.58	0	0	Ch_2_Nega_Ch_3_Nega
124ec416-0636-414c-b2fd-783602eefb12	52.55	602.59	0	1	Ch_2_Nega_Ch_3_Nega
5004b82b-ccc4-4cb9-99f5-d3583836bb41	655.29	604.78	0	0	Ch_2_Nega_Ch_3_Nega
f532eb96-ec85-4c5e-84b4-8f5e6eaddcb7	745.71	603.45	0	0	Ch_2_Nega_Ch_3_Nega
02634a75-f663-4c8c-bf3d-42b62dc5ea18	777.97	604.68	0	0	Ch_2_Nega_Ch_3_Nega
c6b380e5-a3bc-4e7e-90e6-b325a64e8e6b	497.25	606.95	0	0	Ch_2_Nega_Ch_3_Nega
cdf354f4-9cd4-41a0-9d0f-4e5bdcd895d2	684.03	608.61	0	0	Ch_2_Nega_Ch_3_Nega
83737a8c-3e02-40c6-b9f3-735c9a9f8016	861.74	607.94	0	0	Ch_2_Nega_Ch_3_Nega
c5474517-40ef-450c-9a03-f109d09d9b60	248.34	608.4	0	0	Ch_2_Nega_Ch_3_Nega
d0d9dfd6-e90c-4ec6-b6cd-e74967eb669d	297.55	608.66	0	0	Ch_2_Nega_Ch_3_Nega
a4d2a3f5-2a34-426f-a5f0-72348a0a8c92	722.47	609.37	0	0	Ch_2_Nega_Ch_3_Nega
c5970b18-022c-4e6d-844a-4eb3e92f4a47	7.984	611.65	0	1	Ch_2_Nega_Ch_3_Nega
21c224dc-d8c1-488d-bf59-8fb6c47396b4	708.52	612.08	0	0	Ch_2_Nega_Ch_3_Nega
b2738f5f-32c9-41ef-843c-2b803328d5c7	645.09	612.64	0	1	Ch_2_Nega_Ch_3_Nega
626c5d14-c16b-4aa4-ae98-961b71d42567	18.02	614.33	0	1	Ch_2_Nega_Ch_3_Nega
c9e5a1e4-3cde-4eef-a728-46c3f1fc4b3c	533.99	614.28	0	0	Ch_2_Nega_Ch_3_Nega
64f3cc91-e4a8-4bf2-91c1-7fc940eb7a40	266.08	614.9	0	0	Ch_2_Nega_Ch_3_Nega
ffcf28c0-362b-4b57-8d26-9d5ff02195c6	287.8	616.25	0	1	Ch_2_Nega_Ch_3_Nega
e07257bb-058f-4398-bf80-29be5decdb93	816.44	618.03	0	1	Ch_2_Nega_Ch_3_Nega
ba832090-b497-4055-9abf-aace5fa605e5	3.527	620.2	0	0	Ch_2_Nega_Ch_3_Nega
8cc6745d-5a3c-419b-8f11-30f9da5be951	581.23	619.3	0	0	Ch_2_Nega_Ch_3_Nega
f17cd85d-67f8-4df0-8eb1-0e39591d3ca6	254.16	619.82	0	0	Ch_2_Nega_Ch_3_Nega
2a40dca9-d08a-45fc-9983-81e3938f8546	704.77	621.76	0	1	Ch_2_Nega_Ch_3_Nega
07e68512-63f2-43ea-824e-f84d8af1dc38	756.43	623.74	0	0	Ch_2_Nega_Ch_3_Nega
03234546-69ff-44e1-8308-287a46c348ea	795.23	623.18	0	0	Ch_2_Nega_Ch_3_Nega
e1da304c-b271-429f-8de7-865fda1e49b4	844.64	624.55	0	0	Ch_2_Nega_Ch_3_Nega
cdee3d40-073c-4594-9f58-e5979981db17	695.23	626.65	0	0	Ch_2_Nega_Ch_3_Nega
86285923-0b69-46eb-ab6c-affab93605b5	688.11	624.44	0	0	Ch_2_Nega_Ch_3_Nega
eab2f2a1-e4a6-4fdb-bb8d-ac4ab1f6f6f2	364.6	628.21	0	0	Ch_2_Nega_Ch_3_Nega
46333c27-cc72-445c-a6b1-c6b8cf2f9640	701.79	628.66	0	0	Ch_2_Nega_Ch_3_Nega
7215787f-569e-458e-aaa1-469e7d780487	239.97	627.11	0	0	Ch_2_Nega_Ch_3_Nega
542dfd36-732d-4aca-adcf-047c7688689b	293.06	628.07	0	0	Ch_2_Nega_Ch_3_Nega
8f007a21-581d-4b27-82a6-886fa563cab3	68.94	629.05	0	1	Ch_2_Nega_Ch_3_Nega
ff8b9442-c869-4389-a424-8a273e398ee2	686.27	632.24	0	0	Ch_2_Nega_Ch_3_Nega
12c6873f-3db4-45ce-a807-8412b66e31ba	75.02	634.98	0	0	Ch_2_Nega_Ch_3_Nega
c9839886-93b0-4089-9266-6bf7a3e85abc	635.03	635.42	0	0	Ch_2_Nega_Ch_3_Nega
61643292-4779-4a6c-bb39-532b02edc0a3	878.79	633.85	0	0	Ch_2_Nega_Ch_3_Nega
4b2d9294-533c-4d54-9a22-af943a1b5d7a	913.89	635.91	0	0	Ch_2_Nega_Ch_3_Nega
b45e814c-f4d2-488e-be4f-c10f40a7501d	164.13	637.62	0	0	Ch_2_Nega_Ch_3_Nega
44d2392e-2c27-484e-80b5-6f487bc52800	236.57	636.98	0	0	Ch_2_Nega_Ch_3_Nega
4bb84a05-0aca-4604-9693-7487ac6bfffd	757.58	639.86	0	0	Ch_2_Nega_Ch_3_Nega
48d1a09c-03b5-49c6-88b7-48ac63df4060	449.92	645.61	0	0	Ch_2_Nega_Ch_3_Nega
a5d2c95e-f93b-4adf-956f-ae24953ac732	184.88	641.56	0	1	Ch_2_Nega_Ch_3_Nega
cd25dc9a-5020-4e7d-adc5-5cda37e898cf	887.55	647.12	0	0	Ch_2_Nega_Ch_3_Nega
a34f66b1-b19a-4eb4-b37b-af2b8f3959d1	701.07	647.03	0	0	Ch_2_Nega_Ch_3_Nega
8f0012e0-d439-45d5-82dc-3878c0742e46	128.14	648.21	0	0	Ch_2_Nega_Ch_3_Nega
a070f402-2c37-43ea-b833-f61dc1236b63	374.78	649.58	1	0	Ch_2_Nega_Ch_3_Nega
f4b0eacd-1580-435b-9247-79ef49308cc3	388.78	649.65	0	1	Ch_2_Nega_Ch_3_Nega
54adea21-63fa-471b-a9c7-926d85a4bb98	398.1	651.43	0	2	Ch_2_Nega_Ch_3_Nega
e7223ad8-79ed-4b86-992c-2f7fb4d3b849	503.54	651.04	0	0	Ch_2_Nega_Ch_3_Nega
ecc94d3d-be4f-4e4b-b0a0-ab3591a5d642	170.95	651.21	0	0	Ch_2_Nega_Ch_3_Nega
bb8b1ee9-e705-439d-82ca-c88ec3f0e669	412.18	653.14	0	1	Ch_2_Nega_Ch_3_Nega
9ed373ee-9a2d-4a8b-a2b4-a979989db135	685.75	654.81	0	0	Ch_2_Nega_Ch_3_Nega
703c06f5-808e-42d5-9de6-457981f0674c	764.76	655.46	1	0	Ch_2_Nega_Ch_3_Nega
0827b5db-d42b-461a-b496-7b8344bc26c5	485.09	655.46	0	0	Ch_2_Nega_Ch_3_Nega
921d5dee-cdcf-479e-9520-e13ab447ed66	821.84	655.43	0	0	Ch_2_Nega_Ch_3_Nega
ff1366cf-b9e2-41df-aa22-adaa6882e579	560.64	656.01	0	0	Ch_2_Nega_Ch_3_Nega
f015c8c9-dbb4-4a3d-b33f-4a7eb3a83872	605.78	657.74	0	0	Ch_2_Nega_Ch_3_Nega
8fbe30b5-8b4c-494a-82bd-554760c054e0	166.13	658.91	0	0	Ch_2_Nega_Ch_3_Nega
b1324f11-b8bd-4572-a018-de7b296c7c66	374.2	657.78	0	0	Ch_2_Nega_Ch_3_Nega
3d0ddd27-037e-4272-b007-9c8af048d6c3	17.64	661.21	1	0	Ch_2_Nega_Ch_3_Nega
409f29b7-54da-4623-b56d-46aa47218f53	233.05	659.47	0	1	Ch_2_Nega_Ch_3_Nega
bf7e4039-1884-4093-a5a7-25be61015542	521.16	660.91	0	0	Ch_2_Nega_Ch_3_Nega
5f3ea497-d50d-4836-a58b-a418260993e0	263.54	661.16	0	0	Ch_2_Nega_Ch_3_Nega
6d38921d-8465-4e18-8858-f2d226e52c19	425.72	660.09	0	0	Ch_2_Nega_Ch_3_Nega
1d1ceeb0-1201-4335-be97-b152f0ca04b4	5.331	663.61	0	0	Ch_2_Nega_Ch_3_Nega
22ffd503-6245-4824-b842-9bacc9878756	184.25	663.19	0	1	Ch_2_Nega_Ch_3_Nega
89bb4cbb-114f-4ad5-89e9-01f267069341	236.34	666.78	1	1	Ch_2_Nega_Ch_3_Nega
7010d85f-598f-4d93-9d15-d16277cbb934	472.53	668.17	1	0	Ch_2_Nega_Ch_3_Nega
f67540ed-0ba8-44a4-af31-9084d2483aeb	513.78	668.19	0	0	Ch_2_Nega_Ch_3_Nega
7a92f204-7bc6-4c4f-bdf3-a3aa1168fe7f	27.51	669.8	1	0	Ch_2_Nega_Ch_3_Nega
0957465e-6d03-476c-b2e1-f0a832168fed	913.53	669.84	0	0	Ch_2_Nega_Ch_3_Nega
8e138d1a-6d37-4da3-9f0a-f90abeac9c1f	805.35	670.67	0	0	Ch_2_Nega_Ch_3_Nega
7d004199-eca7-461d-9cfb-b14170bf52b6	872.58	672.62	0	0	Ch_2_Nega_Ch_3_Nega
a21f4e1e-d6d3-4b35-93c3-36f28011af15	191.05	672.49	0	0	Ch_2_Nega_Ch_3_Nega
a9f921e4-62a2-4bc0-bfce-f3e30cd5b3c5	478.29	672.62	0	0	Ch_2_Nega_Ch_3_Nega
8d2a2ba8-f0ce-4ae6-82c9-9550c6831ac2	521.28	673.25	0	0	Ch_2_Nega_Ch_3_Nega
23731ad3-f432-420f-bc66-edb2cbb9e9f5	541.5	672.87	0	0	Ch_2_Nega_Ch_3_Nega
facb554b-7578-45cc-9dd9-51148f641da2	686.76	675.39	0	0	Ch_2_Nega_Ch_3_Nega
df32e31a-af08-4313-8ce2-d5ab6181bfe5	507.48	676.75	0	0	Ch_2_Nega_Ch_3_Nega
de26b86e-9fd9-4f38-bd7d-bc642bfe2643	184.28	678.91	0	1	Ch_2_Nega_Ch_3_Nega
c0e2dbb0-f771-4981-8388-c342df7ac4fa	4.423	677.19	0	0	Ch_2_Nega_Ch_3_Nega
543b834f-93ea-4a35-b140-ea2151554a79	534.52	678.39	0	0	Ch_2_Nega_Ch_3_Nega
4a5e1ae5-e40e-4f16-9b8f-01b60b871b77	454.62	679.83	0	0	Ch_2_Nega_Ch_3_Nega
cd5f0891-3830-4898-b0cb-cb302f52e829	150.29	680.35	0	0	Ch_2_Nega_Ch_3_Nega
d58f07bc-6b92-4299-8aa4-22dc95fd086d	414.31	680.43	0	1	Ch_2_Nega_Ch_3_Nega
5766a7f6-317c-4e12-8aeb-519232cf704d	501.24	681.14	0	0	Ch_2_Nega_Ch_3_Nega
129ec570-7819-4f58-8078-1114c21032b9	520.61	680.8	0	0	Ch_2_Nega_Ch_3_Nega
ba8db11a-d461-4723-be33-57123b3c1c75	210.58	682.59	0	0	Ch_2_Nega_Ch_3_Nega
a87a441a-0385-43fa-bc49-6300e732b676	693.52	681.98	0	1	Ch_2_Nega_Ch_3_Nega
092e489e-9ade-4eb8-9d63-494f75c1c8ec	287.53	682.29	0	1	Ch_2_Nega_Ch_3_Nega
30d08130-038a-4cba-8fd6-f897604608bb	102.95	682.18	0	0	Ch_2_Nega_Ch_3_Nega
ca07ba6a-acca-49fc-be55-b38723357ba9	95.31	683.25	0	0	Ch_2_Nega_Ch_3_Nega
b85831ed-adb2-45ca-b462-be937b9291f9	387.84	683.82	0	0	Ch_2_Nega_Ch_3_Nega
af40720b-ad81-4780-8ece-0e4f87fa476c	38.12	685.25	1	0	Ch_2_Nega_Ch_3_Nega
46adf9ad-7a29-44a6-b035-95376e48b732	863.74	690.02	0	0	Ch_2_Nega_Ch_3_Nega
8a6365ad-97b6-4d5c-acf2-4fa2e152f900	360.95	688.92	0	0	Ch_2_Nega_Ch_3_Nega
8767b203-7861-4ef5-8b64-a30b8670ab73	631.56	691.65	0	2	Ch_2_Nega_Ch_3_Nega
15a27847-1361-41d7-88e3-fb343a4cd4eb	263.82	695.25	1	2	Ch_2_Nega_Ch_3_Nega
6ee42430-6239-4166-b1ee-e8da7a0f3215	51.88	695.67	0	0	Ch_2_Nega_Ch_3_Nega
b1c60e52-cd6d-4b91-84cf-b411696436d6	715.84	693.67	0	1	Ch_2_Nega_Ch_3_Nega
614a044b-d39b-4601-97a9-27f86ed4ca3b	707.6	695.4	0	0	Ch_2_Nega_Ch_3_Nega
4cb0cc4f-c71f-4474-8cf0-931320c7cba2	376.15	697.53	0	1	Ch_2_Nega_Ch_3_Nega
3dfa86a8-fa6d-4e52-92b6-551b6b44aa4b	547.89	695.3	0	0	Ch_2_Nega_Ch_3_Nega
cb4b6463-9c8c-4c7b-82a1-25f0b7548ca8	243.45	695.69	0	0	Ch_2_Nega_Ch_3_Nega
e8e568bc-d5d8-4786-b6d0-6aad1f490687	188.5	697.92	0	0	Ch_2_Nega_Ch_3_Nega
bb6a7477-96db-428d-ba43-031feebdc491	139.16	699.46	2	0	Ch_2_Nega_Ch_3_Nega
452d7a57-1fcd-4323-8b83-94fa4562fe16	356.38	699.6	0	0	Ch_2_Nega_Ch_3_Nega
8d239687-80c2-417e-a642-fe1ff782522a	842.79	701	0	0	Ch_2_Nega_Ch_3_Nega
695923d4-5ffa-427d-bf6e-29dcccea1a54	607.41	700.63	0	0	Ch_2_Nega_Ch_3_Nega
b42196b7-f440-4128-8aba-0d0304107b92	464.98	705.12	0	2	Ch_2_Nega_Ch_3_Nega
7d718b7c-0683-4539-a4ec-b60d45d41cde	190.52	706.11	0	0	Ch_2_Nega_Ch_3_Nega
1579739b-890c-47e2-93ad-b81a21449a6d	49.52	705.69	0	2	Ch_2_Nega_Ch_3_Nega
a3504b3d-fa53-4e22-b779-dfd93565f154	122.78	705.89	0	1	Ch_2_Nega_Ch_3_Nega
c6afb2c6-14a8-400c-a480-ac10b61a9c6f	57.74	707.58	0	0	Ch_2_Nega_Ch_3_Nega
2c8e9083-d976-46d4-a882-53c937e3bfed	382.98	708.72	0	0	Ch_2_Nega_Ch_3_Nega
12df4e82-10e8-4139-acac-3096868253e6	771.46	705.94	0	0	Ch_2_Nega_Ch_3_Nega
66191307-4e09-4778-abd7-58ffac356d80	404.88	707.98	0	0	Ch_2_Nega_Ch_3_Nega
8468b64c-de06-43a5-b61c-c7c5b7f209b8	779.78	709.15	2	0	Ch_2_Nega_Ch_3_Nega
dc7259b1-065f-41f9-9d55-f79c54d33f11	328.11	708.6	1	0	Ch_2_Nega_Ch_3_Nega
ca546097-b2fd-411b-97b5-a13d4221649c	169.6	710.51	0	1	Ch_2_Nega_Ch_3_Nega
46cd8618-66a6-4b33-b486-d62ac94d1c1c	276.17	710.85	0	0	Ch_2_Nega_Ch_3_Nega
de333749-7a20-4821-af42-76a2740f69be	39.83	713.69	2	2	Ch_2_Nega_Ch_3_Nega
00f599d1-c3ce-44ff-892f-24bf57dff869	676.35	714.8	0	0	Ch_2_Nega_Ch_3_Nega
51aeaedf-37e1-49c6-ae54-3f17ed0a74aa	719.69	715.67	0	0	Ch_2_Nega_Ch_3_Nega
c53bcdf7-d2cf-4a88-a2e1-2c37496203ee	449.48	714.02	0	0	Ch_2_Nega_Ch_3_Nega
59bf2476-0528-40be-ba3b-cb128c3601c2	771.27	715.74	0	0	Ch_2_Nega_Ch_3_Nega
5d821f87-c96e-40ee-9b1e-cb7fd2d7f3a0	50.47	717.25	0	1	Ch_2_Nega_Ch_3_Nega
afa64d58-edf9-42e8-9eb4-3240f191e128	204.14	716.14	0	1	Ch_2_Nega_Ch_3_Nega
5ca615d0-a7da-4b64-abf0-9f870bcc5cfd	11.35	717.66	0	0	Ch_2_Nega_Ch_3_Nega
15258f1a-aed7-4641-876a-d7a8664a637a	332.85	717.27	0	0	Ch_2_Nega_Ch_3_Nega
45fb6383-1fa5-4258-972e-910cfbd45828	351.43	721.31	0	2	Ch_2_Nega_Ch_3_Nega
96005e07-1e7b-4ecb-9bed-f4db255226ce	364.82	722.95	0	0	Ch_2_Nega_Ch_3_Nega
db60b3d1-b629-4491-a575-37536037cae4	825.18	724.01	0	1	Ch_2_Nega_Ch_3_Nega
42affb09-1865-4890-94da-aab2b42c13bd	261.27	722.76	0	0	Ch_2_Nega_Ch_3_Nega
58519954-8677-40bb-aec4-b8082b27ed42	885.89	725.86	0	1	Ch_2_Nega_Ch_3_Nega
5a206499-65bf-4a36-b682-c0456d9240b8	172.3	723.54	0	0	Ch_2_Nega_Ch_3_Nega
bd5d38c7-b723-4eac-9ed9-72a750e7c5c2	839.55	725.21	0	1	Ch_2_Nega_Ch_3_Nega
2155e04f-5d98-4246-bc36-176301788664	510.73	725.03	0	0	Ch_2_Nega_Ch_3_Nega
4e25ab74-f4c5-49a6-8af8-841696ef6447	240.99	725.73	0	0	Ch_2_Nega_Ch_3_Nega
c80dad77-e983-4d34-8034-cbc210898303	639.38	728.46	0	0	Ch_2_Nega_Ch_3_Nega
8afd7c2a-0825-46f2-a819-4224b5d8d671	699.68	726.52	0	0	Ch_2_Nega_Ch_3_Nega
4e9bfd9b-c0b6-4d17-b152-2926c4277be2	790.41	730.81	2	0	Ch_2_Nega_Ch_3_Nega
c5ea24e2-ba29-409e-a74b-aee9487763cd	735.49	729.62	0	0	Ch_2_Nega_Ch_3_Nega
9b9f37cb-7b91-413e-87f2-f1712e0bfd6e	97.46	729.55	0	0	Ch_2_Nega_Ch_3_Nega
edfa0796-fe89-4520-a7d1-5b2c828f1828	423.93	732.69	0	0	Ch_2_Nega_Ch_3_Nega
c027c36a-fcfd-4772-a9e6-8ef326a2135a	606.7	735.65	0	0	Ch_2_Nega_Ch_3_Nega
0277b154-db5b-4f61-bae3-da60a304e346	546.88	737.48	0	0	Ch_2_Nega_Ch_3_Nega
77408736-c6f1-4043-bf2f-3dd05048bb23	740.68	737.17	0	0	Ch_2_Nega_Ch_3_Nega
e6ceb501-9e33-4616-909a-2c45178bda1b	97.13	738.59	0	1	Ch_2_Nega_Ch_3_Nega
86aa7273-d6e9-4b12-90a3-dc524001a1df	212.53	739.9	1	0	Ch_2_Nega_Ch_3_Nega
cd9aad98-1ae6-4e6a-9516-2cfaa9b07018	893.74	746.13	0	0	Ch_2_Nega_Ch_3_Nega
c8042c32-2c21-4e99-bad2-54c1baa075e6	802.6	742.77	0	0	Ch_2_Nega_Ch_3_Nega
29e1c15d-b20e-4981-8174-3fa4f1039e31	537.84	744.78	0	1	Ch_2_Nega_Ch_3_Nega
79ba16b2-09d4-4dd0-a37c-ab4b07d0f0f3	552.64	747.42	0	0	Ch_2_Nega_Ch_3_Nega
a3ed687f-5704-413d-9fd0-0c28b445e5fe	627.85	747.12	0	1	Ch_2_Nega_Ch_3_Nega
c4d03779-ce8f-4650-8470-07e8653805fd	654.17	747.1	2	1	Ch_2_Nega_Ch_3_Nega
ea84fe9c-70a5-4ffb-a351-3fec353bd6bb	338.63	747.72	0	0	Ch_2_Nega_Ch_3_Nega
1ae9332e-9a4d-44df-beeb-ec8d974da56f	671.73	749.1	0	0	Ch_2_Nega_Ch_3_Nega
fb55f147-63d4-4edd-8b10-bf015db4cfdb	760.87	747.51	0	0	Ch_2_Nega_Ch_3_Nega
b42da563-31c1-40b2-a406-bd10536834fa	328.01	747.01	0	0	Ch_2_Nega_Ch_3_Nega
c8e465f9-b0ad-431f-9d0c-2fbc4d15b630	136.29	749.7	1	1	Ch_2_Nega_Ch_3_Nega
ba645123-6bf6-41e6-9c67-bbfa39e4f786	465.56	750.82	0	0	Ch_2_Nega_Ch_3_Nega
777ac0b9-ef8e-436c-be7d-ba2d8717eb99	663.97	749.5	1	0	Ch_2_Nega_Ch_3_Nega
d53d997e-b84b-471b-a2c5-4b540fc2c323	254.87	751.62	0	1	Ch_2_Nega_Ch_3_Nega
ea0f9d67-b833-47cb-aea0-a18382bf86b4	622.61	753.7	1	0	Ch_2_Nega_Ch_3_Nega
cd50bc8b-6174-484c-88f3-75d735362e83	799.12	755.09	0	0	Ch_2_Nega_Ch_3_Nega
fe733421-f452-4923-88c7-34f2a2792f87	262.99	755.55	0	1	Ch_2_Nega_Ch_3_Nega
bee95a15-cdf9-4ade-98bb-bd95bca3c85f	424.46	755.64	0	1	Ch_2_Nega_Ch_3_Nega
39cfe0d2-1672-487d-b425-82351f1ee170	921.07	758.7	0	0	Ch_2_Nega_Ch_3_Nega
0602502b-4a26-47a1-83a9-62f8b93c40a3	860.47	758.64	0	0	Ch_2_Nega_Ch_3_Nega
b77dd66b-8c9d-48cc-9630-6442ac2b58cf	744.89	758	0	0	Ch_2_Nega_Ch_3_Nega
efca0981-fb0b-4bba-ab83-b4fe93ab80d9	789.29	759.61	0	0	Ch_2_Nega_Ch_3_Nega
f04da39f-14d4-4d40-a715-f924cd9d57dc	2.448	760.32	0	1	Ch_2_Nega_Ch_3_Nega
6a9c26a1-0f12-45d4-997a-99591c63c362	7.244	762.17	0	0	Ch_2_Nega_Ch_3_Nega
8021d58e-1346-4d74-8ed6-50d374bc6714	14.5	763.55	0	1	Ch_2_Nega_Ch_3_Nega
fa7b65eb-aba5-42ba-9831-e4d3ffe86c8f	713.18	765.69	0	1	Ch_2_Nega_Ch_3_Nega
3ff9b2d5-c1d0-43d1-b4eb-9d10977ff6c0	565.23	765.6	0	0	Ch_2_Nega_Ch_3_Nega
472f2060-73ec-492d-b593-035c7e2d3f18	723.92	766.52	0	0	Ch_2_Nega_Ch_3_Nega
99464438-d729-4823-9580-55b2068e5a9e	556.39	769.81	0	1	Ch_2_Nega_Ch_3_Nega
c3516fc9-6a94-42a5-8205-b57a6ddbf40b	605.2	768.26	1	1	Ch_2_Nega_Ch_3_Nega
864b44ee-4dd8-4108-a5c9-99bcb387bccd	868.06	770.06	2	1	Ch_2_Nega_Ch_3_Nega
cbf6eb4c-93df-47dd-8c6d-dacf7ca097db	587.23	771.86	0	0	Ch_2_Nega_Ch_3_Nega
04ac6b96-9f11-4360-953f-58c8b23bc8d4	139.4	772.09	0	0	Ch_2_Nega_Ch_3_Nega
4df18cc0-ffb2-4079-adbe-a1ea207a74b7	636.84	772.94	0	0	Ch_2_Nega_Ch_3_Nega
d98a8b19-6fa0-4005-b52a-8865771e33a9	399.7	773.73	0	0	Ch_2_Nega_Ch_3_Nega
35dcd193-7cf2-47c4-b376-d5ab2da872ba	727.66	773.59	0	1	Ch_2_Nega_Ch_3_Nega
285daf4e-ec6a-448a-81a1-05482a96b7bb	277.88	774.69	0	0	Ch_2_Nega_Ch_3_Nega
c610a495-0d32-44ed-978c-3a01efbea499	539.8	775.99	0	1	Ch_2_Nega_Ch_3_Nega
54ecdb67-26b0-4d1d-b11d-f5b64737e7ec	58.1	777.83	0	0	Ch_2_Nega_Ch_3_Nega
816590c6-01c8-40d2-a246-229d26dca17f	286.48	779.18	0	0	Ch_2_Nega_Ch_3_Nega
79e9b401-52af-44cb-973c-93663c1a5af3	356.46	776.91	0	0	Ch_2_Nega_Ch_3_Nega
350baa0e-1d62-41cd-8976-e7ddecee4008	669.23	777.46	0	0	Ch_2_Nega_Ch_3_Nega
b094cb20-40cf-4bf4-b7b8-af5824184635	327.38	778.84	0	1	Ch_2_Nega_Ch_3_Nega
4968f693-1127-4adf-87f1-6e1e123536fe	564.44	782.65	1	0	Ch_2_Nega_Ch_3_Nega
799e2fbd-94c3-4136-a23f-d9ef69bb6161	246.4	779.87	0	0	Ch_2_Nega_Ch_3_Nega
42aea596-df26-4a4d-af28-84f7de8c518f	742.44	781.15	0	1	Ch_2_Nega_Ch_3_Nega
00ff835b-79b6-44cd-8364-617215d0996d	854.99	781.9	1	0	Ch_2_Nega_Ch_3_Nega
aec72b65-2b88-4c94-8515-5d8aa2af63e4	197.98	783.36	0	2	Ch_2_Nega_Ch_3_Nega
a0ca178f-b0a4-4f3f-afb7-d50c16a42c3a	456.16	783.22	0	0	Ch_2_Nega_Ch_3_Nega
1e1a6d4e-cf0a-4886-ac0c-ef951d40dece	467.04	786.2	0	0	Ch_2_Nega_Ch_3_Nega
aa713d98-9874-4308-906d-4c0c11bcaebc	270.72	789.77	0	0	Ch_2_Nega_Ch_3_Nega
7daa1f67-4396-48f4-a4a8-cc571de5939b	659.99	790.36	0	0	Ch_2_Nega_Ch_3_Nega
0040bfb9-b0b5-4c38-a361-4977d8ff1fee	398.22	791.35	0	1	Ch_2_Nega_Ch_3_Nega
c1cfdb43-77ab-483b-8951-50bce38484c3	504.02	791.68	0	0	Ch_2_Nega_Ch_3_Nega
e0d95a7e-1fb8-48f2-80f7-f7ec048a2e9c	466.84	794.27	0	0	Ch_2_Nega_Ch_3_Nega
27c57cd8-a600-42f7-9809-9fa03d9d7e29	557.56	796.75	0	0	Ch_2_Nega_Ch_3_Nega
08ae431a-51f2-45ec-8ee4-e03dc1fe480d	182.22	796.79	0	2	Ch_2_Nega_Ch_3_Nega
92365cd4-894b-4978-b3a7-8bf081877e99	345.15	799.01	1	1	Ch_2_Nega_Ch_3_Nega
209f7978-bb8f-4c18-a4a6-4fca9a471fa6	374.45	800.85	0	0	Ch_2_Nega_Ch_3_Nega
00debd63-b6ae-43b4-8164-17c9d3484d6a	172.72	798.35	0	0	Ch_2_Nega_Ch_3_Nega
004d056c-ca61-41ab-9bb3-70f4c1992005	114.31	801.44	0	0	Ch_2_Nega_Ch_3_Nega
7e10f0ce-45fb-4334-8740-06770f077011	359.26	801.65	0	0	Ch_2_Nega_Ch_3_Nega
eb50e305-daa3-40a8-a9a0-818391338aa0	789.23	805.62	0	0	Ch_2_Nega_Ch_3_Nega
8e133801-26fe-4779-b30e-e398b72812bf	49.15	799.6	2	2	Ch_2_Nega_Ch_3_Nega
fcb77c4e-1bf6-4a8d-bdd5-3a457b4796e4	691.75	801.91	0	1	Ch_2_Nega_Ch_3_Nega
ddf7f561-bd65-4b81-8c69-003bb51c9a50	901.71	803.87	0	1	Ch_2_Nega_Ch_3_Nega
820c0e75-67c2-48ee-9188-2e265c760c4e	594.47	803	0	0	Ch_2_Nega_Ch_3_Nega
7f111059-4cc7-4bb5-8322-db7a1ff8b19e	233.14	807.14	0	0	Ch_2_Nega_Ch_3_Nega
1b9d54aa-43c1-4401-8401-31a18e7228b3	409.16	804.08	0	0	Ch_2_Nega_Ch_3_Nega
f85f8fa1-0b48-4eea-aff5-045f07a76642	293.64	803.54	0	0	Ch_2_Nega_Ch_3_Nega
af450d0a-36a5-4a89-858b-3db7e1777f8a	40.13	805.29	0	0	Ch_2_Nega_Ch_3_Nega
a617bd2a-5048-41b8-887b-056ad478f9f2	49.27	807.95	0	0	Ch_2_Nega_Ch_3_Nega
6e6d1533-3a1a-4d5d-bdfd-4b92c24be9c7	421.38	806.2	0	0	Ch_2_Nega_Ch_3_Nega
06548de3-25e7-409c-b6d9-96539ab87898	134.74	807.62	0	0	Ch_2_Nega_Ch_3_Nega
43bbaa01-34ec-4d18-99b4-9f0917c6ec77	351.18	808.29	2	1	Ch_2_Nega_Ch_3_Nega
939199f3-2cac-424f-a941-9fc6e1f49716	467.49	810.08	1	2	Ch_2_Nega_Ch_3_Nega
ed6f42e0-4098-4b0e-b391-0c097691100e	482.6	808.56	0	2	Ch_2_Nega_Ch_3_Nega
e7e8fd2b-d4a3-4c16-83da-268c757bc92c	697.67	810.5	0	0	Ch_2_Nega_Ch_3_Nega
70b225d2-8b14-4886-8931-afc509cc3d15	155.71	808	0	0	Ch_2_Nega_Ch_3_Nega
3192d2e2-2ce5-4f06-b6e9-3e196f2cf0b2	287.86	809.74	0	0	Ch_2_Nega_Ch_3_Nega
1165f358-824e-4ad0-83d3-361d2ecb0cc9	449.13	810.02	0	1	Ch_2_Nega_Ch_3_Nega
62665b1e-807b-42e1-b64e-068f639e9731	706.5	809.83	0	0	Ch_2_Nega_Ch_3_Nega
687bff89-9797-4fa4-af6b-06e10809c0d0	663.21	810.86	0	0	Ch_2_Nega_Ch_3_Nega
2b0e562a-b706-4042-869c-89a90e069efa	279.81	812.81	0	0	Ch_2_Nega_Ch_3_Nega
d46e3f3e-f683-4682-9d86-d5b14b63aabe	437.92	813.24	1	0	Ch_2_Nega_Ch_3_Nega
7a515a47-3fa2-42c8-9895-5051a62f3f6e	44.38	814.78	0	0	Ch_2_Nega_Ch_3_Nega
1b786fc3-fecc-495d-9b41-090deb211e7c	102.13	814.22	0	0	Ch_2_Nega_Ch_3_Nega
9023bb7d-76c4-450e-9f9b-78785b1df23e	4.606	813.8	0	0	Ch_2_Nega_Ch_3_Nega
ff43fe66-d477-442b-bd77-5f1d4d814e9a	37.01	813.73	0	0	Ch_2_Nega_Ch_3_Nega
edc50065-5ab6-40b6-9d9f-46abda8216b6	28.59	817	0	0	Ch_2_Nega_Ch_3_Nega
de66b288-5627-472b-ba85-e5e7ea5a1196	1.82	819.63	0	2	Ch_2_Nega_Ch_3_Nega
2d1e90ca-bc30-477f-9206-117ba6f3807e	665.29	821.87	0	1	Ch_2_Nega_Ch_3_Nega
e36d2678-2a2f-4be7-822d-a5edb1985b7c	746.4	820.3	0	0	Ch_2_Nega_Ch_3_Nega
2491a37f-ff53-4e64-a4af-fb7fc79832fe	175.43	818	0	0	Ch_2_Nega_Ch_3_Nega
bd0b0fb3-44fc-4fba-991b-e8794308074e	767.18	821.72	0	2	Ch_2_Nega_Ch_3_Nega
64a6ce37-b5ac-4236-8001-2bead7573323	81.54	824.05	2	0	Ch_2_Nega_Ch_3_Nega
1ed28d0b-bb27-4912-b8bb-9373f47ebf9c	152.23	827.17	0	0	Ch_2_Nega_Ch_3_Nega
ad428ce3-fdbc-453a-ab3a-5e48d0e156c2	676.25	824.15	0	0	Ch_2_Nega_Ch_3_Nega
7741b6f2-ae5c-45fc-be78-6ad1b2e66b79	103.02	822.87	0	0	Ch_2_Nega_Ch_3_Nega
89b1dca1-cea5-4ff5-89fe-ccb1a3fb81df	329.39	822.28	0	0	Ch_2_Nega_Ch_3_Nega
2568f901-bdf5-4ec9-85b4-5d39ed7f1c94	17	824.18	0	1	Ch_2_Nega_Ch_3_Nega
83e3f8c2-ba76-4c68-ba11-20c09a3ab999	143.51	825.56	0	1	Ch_2_Nega_Ch_3_Nega
66a98cb9-2227-4ba0-89ab-e781eebf4106	37.51	824.76	0	0	Ch_2_Nega_Ch_3_Nega
70afb203-8fdf-4691-b713-22a57c457d47	57.97	824.47	0	0	Ch_2_Nega_Ch_3_Nega
6e9747ab-33d7-401b-8fa8-da6a8fc36ad6	202.24	828.27	0	0	Ch_2_Nega_Ch_3_Nega
563a1ba9-04f9-47c7-836b-cf782bf6cb2f	376.38	827.18	0	2	Ch_2_Nega_Ch_3_Nega
bf1fd0cf-6b57-4e4f-a30b-0370bf685270	450.47	826.69	1	0	Ch_2_Nega_Ch_3_Nega
bb233101-f5e1-49e5-8f6b-69239bdaaeee	829.39	828.58	0	0	Ch_2_Nega_Ch_3_Nega
fdfb282c-9fa4-4c08-899a-738ff5314a1b	302.69	831.23	0	1	Ch_2_Nega_Ch_3_Nega
f033a985-8e0f-4bd3-bc7e-fc1f52eb5992	465.25	830.38	0	1	Ch_2_Nega_Ch_3_Nega
8334db6f-6544-4c8c-b1af-bc29466a1829	440.22	832.56	0	0	Ch_2_Nega_Ch_3_Nega
8b39119f-56f3-4d6f-a9be-bbd565761245	474.96	832.39	0	0	Ch_2_Nega_Ch_3_Nega
089ff391-7e8b-4e80-8633-e2f2f5d53ced	58.58	833.5	0	0	Ch_2_Nega_Ch_3_Nega
c77d446e-fc90-4639-a411-d1640f829d4a	769.79	831.6	0	0	Ch_2_Nega_Ch_3_Nega
344d5e38-e4b2-466a-8659-37fd4dd2921b	448.18	835.91	0	0	Ch_2_Nega_Ch_3_Nega
adf0f265-7644-4b65-92fc-149864729240	550.41	838.81	2	1	Ch_2_Nega_Ch_3_Nega
9dc6dbb0-75ed-43e7-98ac-933510ca23ff	80.01	837.66	0	0	Ch_2_Nega_Ch_3_Nega
e92b9034-d4e8-4a62-95f1-4ba6c60e9002	810.03	842.16	0	0	Ch_2_Nega_Ch_3_Nega
b820bea3-22a2-4ef9-8b10-5e74effdc324	211.17	838.01	0	0	Ch_2_Nega_Ch_3_Nega
a4802904-3ad5-4b11-ae8e-fc5d8075c6fd	254.78	840.38	0	1	Ch_2_Nega_Ch_3_Nega
b6e12771-733f-4af7-adc1-b6602113eaf2	105.71	840.67	1	0	Ch_2_Nega_Ch_3_Nega
0d4c33fd-8310-46aa-9209-6ea447de3199	464.66	841.85	0	1	Ch_2_Nega_Ch_3_Nega
f4c2b5fe-52fa-4609-b978-84b7e8b7a266	707.59	840.79	0	0	Ch_2_Nega_Ch_3_Nega
8b85d0e0-e61c-4456-bd7c-802c5c556891	71.86	843.65	0	0	Ch_2_Nega_Ch_3_Nega
38889196-ac03-40d8-ac80-743a4fb77403	753.62	843.12	0	0	Ch_2_Nega_Ch_3_Nega
a5c3ed74-5249-4bd6-89f7-ec152a36eb64	156.09	842.52	0	0	Ch_2_Nega_Ch_3_Nega
e9676800-4fb0-42dd-bd37-e13e25765207	406.28	845.11	1	1	Ch_2_Nega_Ch_3_Nega
00c9b389-7e5c-4ab6-b210-b0b43c1adfa2	280.64	844.99	0	0	Ch_2_Nega_Ch_3_Nega
e7fcd874-153c-4cfd-800e-4adb098a6f0d	379.88	846.33	0	0	Ch_2_Nega_Ch_3_Nega
640af128-f86f-49cb-9fda-e955307c8cc7	144.49	847.13	1	1	Ch_2_Nega_Ch_3_Nega
bacb0cf5-6d8a-45c0-83a7-873f8ad10c96	263.33	845.3	0	1	Ch_2_Nega_Ch_3_Nega
ace593a9-484a-43db-aa72-5a2513bf1c7f	316.69	849.53	1	0	Ch_2_Nega_Ch_3_Nega
7ab71d30-87ca-4752-9fbc-85d7ffb01087	153.05	849.89	0	0	Ch_2_Nega_Ch_3_Nega
4cbf0cd6-e36d-42c2-afc6-b0c898522fc0	709.37	850.85	0	0	Ch_2_Nega_Ch_3_Nega
c69dd147-8346-47fd-b28d-b6013e7a5c39	340.96	849.72	1	0	Ch_2_Nega_Ch_3_Nega
1464e700-eaaa-461c-a53d-0ecf95199fc7	38.17	850.14	0	0	Ch_2_Nega_Ch_3_Nega
038089ab-1d6c-48d6-a508-e71d3519f1d8	446.94	849.58	1	0	Ch_2_Nega_Ch_3_Nega
4f8a3719-3537-4ca8-9528-59944789a794	687.71	850.63	0	0	Ch_2_Nega_Ch_3_Nega
2089f455-6f7f-42ec-8f75-f61e83c3b9af	19.98	851.34	0	2	Ch_2_Nega_Ch_3_Nega
05a5d38e-aef6-4608-bdc6-ba3ab4cf9e90	263.37	854.82	0	0	Ch_2_Nega_Ch_3_Nega
08d6d153-fca3-4070-a1e2-a96f147c9697	871.76	853.38	0	1	Ch_2_Nega_Ch_3_Nega
401cef27-46d9-4f30-8ae7-26e37f1599f1	575.04	853.26	0	0	Ch_2_Nega_Ch_3_Nega
d3ae5ff9-b2cc-4386-b4e9-1cbc0f3e034e	276.92	853.53	0	0	Ch_2_Nega_Ch_3_Nega
8770d2a9-192f-4e3c-b064-cf2734e9b016	769.31	854.22	0	2	Ch_2_Nega_Ch_3_Nega
633f9ebb-4ddb-4c97-97b9-d51602f183f8	45.74	856.38	0	1	Ch_2_Nega_Ch_3_Nega
cd432694-a4a7-4646-aebc-4665b81193c0	168.9	856.57	0	1	Ch_2_Nega_Ch_3_Nega
4d6e744d-38b2-48a6-b5e3-a483afb87a2f	753.8	856.05	0	0	Ch_2_Nega_Ch_3_Nega
0923f1cc-4554-4152-aa1a-5e965e01c680	550.59	857.92	0	1	Ch_2_Nega_Ch_3_Nega
c83d1649-fca5-4353-b935-5316d465bad3	451.16	858.5	0	0	Ch_2_Nega_Ch_3_Nega
64a2ba5f-73be-4974-a872-58aa0b1dc250	188.32	857.12	0	0	Ch_2_Nega_Ch_3_Nega
a22e5594-c4ff-48c3-bf77-17b692f95964	22.27	859.4	0	0	Ch_2_Nega_Ch_3_Nega
9b65d7ae-c2c5-402c-99e4-7cb3f72de884	709.17	862.17	0	0	Ch_2_Nega_Ch_3_Nega
3f55e442-f2da-40d8-abed-4f28c2c2a483	32.19	861.47	0	1	Ch_2_Nega_Ch_3_Nega
df9bdf4f-3c60-4e11-ac44-529af042621b	180.68	861.15	0	0	Ch_2_Nega_Ch_3_Nega
f0c529e2-c31c-4355-b2a7-5999f3e3eb8e	466.64	864.81	0	0	Ch_2_Nega_Ch_3_Nega
b5d6f65d-6725-4385-94ce-6affff447a9f	869.47	864.29	0	0	Ch_2_Nega_Ch_3_Nega
5e3c4d32-8463-4862-9a4b-0644785677a1	447.34	864.73	2	0	Ch_2_Nega_Ch_3_Nega
2cd5413a-43ab-4a2d-9591-73a4149a382b	272.75	864.62	0	2	Ch_2_Nega_Ch_3_Nega
3f3c609a-53e2-48bb-81d6-ba60cd14b79a	66.73	867.48	0	0	Ch_2_Nega_Ch_3_Nega
055060d2-dd19-48e3-9d34-60d2fe9d6933	409.46	866.61	0	0	Ch_2_Nega_Ch_3_Nega
202b3664-da3e-495d-8513-9d778be1d1fe	647.98	868.46	0	0	Ch_2_Nega_Ch_3_Nega
1265fb88-4ba5-4883-8b3f-790e944f0e92	212.84	869.42	0	0	Ch_2_Nega_Ch_3_Nega
1c853e89-5505-4349-a2e3-415c7cf22e50	671.84	871.14	0	1	Ch_2_Nega_Ch_3_Nega
d9f0d23e-a530-480f-acb8-2075ba5c7be3	74.63	871.53	0	0	Ch_2_Nega_Ch_3_Nega
dc2c48c2-d865-44be-9055-d7b23a7b0426	269.97	873.81	0	1	Ch_2_Nega_Ch_3_Nega
877c0bbf-71d7-4999-b700-d39cab150506	688.97	873.84	0	0	Ch_2_Nega_Ch_3_Nega
2327badc-f93d-446c-98b9-b84332a70d12	739.91	874.87	0	0	Ch_2_Nega_Ch_3_Nega
d6257ce8-ecf7-4e04-b8fc-89e38afe0e39	161.92	876.79	0	1	Ch_2_Nega_Ch_3_Nega
54a6a6ab-ed7a-43d7-880a-4a88e406e5c5	621.49	876.16	0	0	Ch_2_Nega_Ch_3_Nega
a9b69746-0aa7-453f-b563-f303ba2b4afc	521.25	875.4	0	1	Ch_2_Nega_Ch_3_Nega
1b952616-f5f4-4c59-8912-031b8bdce9a0	185.2	879.72	1	0	Ch_2_Nega_Ch_3_Nega
7ec38059-d6d2-43c0-9cbb-5c3c171bf521	389.99	881.8	1	0	Ch_2_Nega_Ch_3_Nega
7703cbdb-2af2-4109-b9f3-5e2313301d8a	525.83	881.91	0	2	Ch_2_Nega_Ch_3_Nega
0d53ecaf-93ce-4a69-ba9a-801639ffdee6	476.33	883.39	0	0	Ch_2_Nega_Ch_3_Nega
a9fe0c1c-b98f-439d-b00a-165b42f0ce30	450.03	883.49	0	0	Ch_2_Nega_Ch_3_Nega
868e5140-5ac0-4293-b858-593cbbc38680	132.04	885.98	0	0	Ch_2_Nega_Ch_3_Nega
e85abe44-8846-49af-a1a4-c4b18883c227	424.25	885.22	0	0	Ch_2_Nega_Ch_3_Nega
6481daa0-5478-4545-bf65-302719f01681	264.61	889.12	0	2	Ch_2_Nega_Ch_3_Nega
cc11959c-67ea-46cb-ab1a-b39e03b78d70	440.66	891	0	0	Ch_2_Nega_Ch_3_Nega
e82476cd-ba1d-48a2-805f-9adfaf9b4d35	458.39	892.66	0	0	Ch_2_Nega_Ch_3_Nega
acb73e33-9a36-4289-bdbb-a95cb9e1ada5	451.09	891.05	0	0	Ch_2_Nega_Ch_3_Nega
eb0a7209-3cc5-4ebc-b571-72d564f48131	833.93	894.27	1	0	Ch_2_Nega_Ch_3_Nega
e577da26-6d0a-4087-8e88-6e1e932baa38	403.33	896.68	0	0	Ch_2_Nega_Ch_3_Nega
fa5194e5-c62b-4c29-9e6d-1fdec94d54b0	750.21	897.58	0	0	Ch_2_Nega_Ch_3_Nega
df418e9f-d279-42c3-809a-b283c8c43edc	127.22	895.51	0	0	Ch_2_Nega_Ch_3_Nega
e299b90f-075c-4213-9d17-49b00f82ee68	842.33	895.32	2	0	Ch_2_Nega_Ch_3_Nega
7f58082a-634a-4a46-ad39-cebae8e2e4a5	16.69	895.76	0	0	Ch_2_Nega_Ch_3_Nega
7518496c-afa3-4ff5-9ee7-4afabdfae6ba	103.17	896.03	0	2	Ch_2_Nega_Ch_3_Nega
66b7ffc4-2b28-49f9-9513-0f5819e05868	585.76	895.8	0	0	Ch_2_Nega_Ch_3_Nega
1caf67c5-142d-4422-a7b1-007b72504c34	600.7	899.34	1	2	Ch_2_Nega_Ch_3_Nega
a153f0ea-68e3-43c9-a83a-63db555d4ff3	116.34	897.06	0	0	Ch_2_Nega_Ch_3_Nega
90c24c6d-b14d-4200-a4cd-c83b3f3a09da	374.21	897.94	0	0	Ch_2_Nega_Ch_3_Nega
43558b26-6e22-4c0e-b8f4-3fe9ef5a5ef2	437.65	900.31	0	0	Ch_2_Nega_Ch_3_Nega
79153990-c6e3-48cb-9212-3f166ea93829	449.27	899.04	0	0	Ch_2_Nega_Ch_3_Nega
764ad583-0bf1-4d0d-8ecb-2da4dfd3c728	11.85	902.1	0	0	Ch_2_Nega_Ch_3_Nega
51e0cae1-5641-4d53-b344-6f0aa060d71e	300.95	903.55	0	0	Ch_2_Nega_Ch_3_Nega
105f2286-59b6-41f1-a474-956e8d46bc0d	646.98	901.69	0	0	Ch_2_Nega_Ch_3_Nega
89162e2a-2910-4c18-877d-911daff557bf	173.46	905.87	0	0	Ch_2_Nega_Ch_3_Nega
780f3113-ae57-4227-b4e8-36aa896e5a13	286.83	907.8	0	0	Ch_2_Nega_Ch_3_Nega
cc8b17e1-ba09-4b4b-9243-86538c3b201a	67.2	906.37	0	1	Ch_2_Nega_Ch_3_Nega
8bde4ff2-fb5f-47fb-857e-abb3afd926f8	451.96	907.34	0	0	Ch_2_Nega_Ch_3_Nega
7f8849ad-8962-42af-b175-2a7119b4ea81	37.5	908.08	0	0	Ch_2_Nega_Ch_3_Nega
f90b5c15-1c2a-4bbf-92c4-f4f7fd7e99fe	125.07	908.08	1	0	Ch_2_Nega_Ch_3_Nega
db0c2bf1-9b75-47be-9484-038d60ba18ab	440.6	909.6	1	0	Ch_2_Nega_Ch_3_Nega
63bb63c0-cb86-40aa-90c8-927c9c6eef09	382.43	911.43	0	0	Ch_2_Nega_Ch_3_Nega
4b1ec323-a77c-4a25-9934-beb704c3f303	734.26	912.89	0	0	Ch_2_Nega_Ch_3_Nega
e830fc5c-e6d6-4b2c-9129-f791a4949e3b	606.84	914.77	1	0	Ch_2_Nega_Ch_3_Nega
f6628706-c1c8-44f0-8b1b-f5d655562844	452.2	915.32	0	0	Ch_2_Nega_Ch_3_Nega
3a72f2a6-264e-412e-a70e-9643fba2a3d3	782.49	919.22	0	0	Ch_2_Nega_Ch_3_Nega
9e38b1e1-b31e-4e97-b202-58f6a01e1cc4	491	921.16	0	0	Ch_2_Nega_Ch_3_Nega
ac37e93e-b182-4181-8177-07747170e593	433.26	921.45	1	2	Ch_2_Nega_Ch_3_Nega
9275eadc-48ce-4236-97d5-cff82c5de687	46.58	921.83	0	0	Ch_2_Nega_Ch_3_Nega
3cbddd36-3f41-4176-ad24-8c86b7ceac82	58.91	923.66	0	0	Ch_2_Nega_Ch_3_Nega
54f2532d-c2f7-4e08-89bf-786126e7e5ec	322.3	926.21	0	0	Ch_2_Nega_Ch_3_Nega
83853c11-987f-428c-a606-8f986ee7b599	894.86	926.8	1	0	Ch_2_Nega_Ch_3_Nega
a8e15333-4511-45fb-b624-c7b76bf1ac43	738.12	929.88	0	1	Ch_2_Nega_Ch_3_Nega
032526e8-f302-415f-8fd6-f2c9c84d429f	191.96	931.64	0	1	Ch_2_Nega_Ch_3_Nega
971d390c-2ff2-4bee-b08c-7c06b8a22134	345.59	933.91	0	1	Ch_2_Nega_Ch_3_Nega
a08901cf-2bdc-44d6-87e3-4fac8ad15b4a	848.08	934.83	0	0	Ch_2_Nega_Ch_3_Nega
7237f81d-5e42-4617-a068-76005f644e5c	553.48	937.78	0	0	Ch_2_Nega_Ch_3_Nega
e1b8caa8-e216-4f28-942b-36928def7e20	72.65	940.01	1	0	Ch_2_Nega_Ch_3_Nega
a6b1a6ee-6966-4dd8-bc51-9564309a8505	166.68	938.93	0	0	Ch_2_Nega_Ch_3_Nega
2f097080-163d-415d-809d-e03a293be0e7	384.79	938.42	0	0	Ch_2_Nega_Ch_3_Nega
08eab9e4-da29-4e87-8ba3-f7a5f79e68c0	531.16	940.03	0	0	Ch_2_Nega_Ch_3_Nega
bbc316eb-39eb-4710-9886-ff1fa583d2a3	420.51	941.35	0	0	Ch_2_Nega_Ch_3_Nega
3165d571-b628-4478-b727-97dcf276cc63	219.91	945.95	0	0	Ch_2_Nega_Ch_3_Nega
2d9c7723-0b4b-4eff-92ac-08440782594c	209.77	940.35	1	0	Ch_2_Nega_Ch_3_Nega
9cc5c422-547d-441c-85c1-256e527dc94b	897.43	944.74	0	0	Ch_2_Nega_Ch_3_Nega
2f127d25-413d-472e-a83c-2f73453560f1	828.02	943.23	0	1	Ch_2_Nega_Ch_3_Nega
b3e7b5aa-c04f-4432-bf26-7f2eaf3a0853	33.64	946.5	0	0	Ch_2_Nega_Ch_3_Nega
d09dd6cb-25af-4e9e-9fbb-31df29ca1cfc	120.7	946.42	0	0	Ch_2_Nega_Ch_3_Nega
58d140c5-1db9-4aff-8237-7f062127b343	387.5	947.2	0	1	Ch_2_Nega_Ch_3_Nega
08b5a77f-445c-4d5f-8285-76823f49570a	13.12	948.19	0	0	Ch_2_Nega_Ch_3_Nega
31022380-1b20-463a-91c0-160870e02cbe	210.05	949.58	1	2	Ch_2_Nega_Ch_3_Nega
dda16cec-fba4-4964-9df4-8b748b3ee28d	474.63	946.83	0	0	Ch_2_Nega_Ch_3_Nega
ac490423-e5f4-43a4-9cbe-c4aaa5715bee	635.08	948.39	0	0	Ch_2_Nega_Ch_3_Nega
d3e46d01-6178-400f-821f-019a62629816	357.76	950.47	0	0	Ch_2_Nega_Ch_3_Nega
6589e162-d646-422d-87da-2654bd2e5a6a	46.87	954.06	2	2	Ch_2_Nega_Ch_3_Nega
df633fb6-b804-40b0-9407-1979c0d11aa0	871.55	954.63	1	1	Ch_2_Nega_Ch_3_Nega
e9f1696a-a791-42f3-a085-03958a613bde	636.35	959.4	0	0	Ch_2_Nega_Ch_3_Nega
c038668f-3175-43d4-9732-103414634b80	117.26	958.92	0	0	Ch_2_Nega_Ch_3_Nega
71e15a9c-8b01-4e6f-be79-09d1e25900b8	553.56	959.12	0	0	Ch_2_Nega_Ch_3_Nega
874bf98e-53e1-4e98-a3f6-417e6d442f80	197.98	958.98	0	0	Ch_2_Nega_Ch_3_Nega
1cc00b4a-8d1f-43d1-85d6-09b00055bfd4	297.15	959.97	0	0	Ch_2_Nega_Ch_3_Nega
f7b6d980-ee31-4c15-ad01-70d6cbef4cb7	583.44	959.09	0	0	Ch_2_Nega_Ch_3_Nega
cf87d476-1756-4de1-a675-3644a4c92c27	99.89	961.76	0	2	Ch_2_Nega_Ch_3_Nega
10263786-b1af-4624-bc89-df4c56c014d9	597.54	962.33	0	1	Ch_2_Nega_Ch_3_Nega
efdc3915-2e2d-43f8-938a-e429be75841b	812.25	962.63	0	2	Ch_2_Nega_Ch_3_Nega
36007aab-ff02-46cc-937e-7d64651304b3	273.65	962.25	0	0	Ch_2_Nega_Ch_3_Nega
022eab11-4a68-4ef4-b0ea-279d6bee4894	347.92	964.81	0	0	Ch_2_Nega_Ch_3_Nega
12607a3e-fbcf-40d9-8102-ac86f219b3c2	381.55	964.12	0	0	Ch_2_Nega_Ch_3_Nega
d29f78dc-633a-448e-9a4e-188fdac4a80b	725.13	966.84	0	0	Ch_2_Nega_Ch_3_Nega
66031ac4-0dc2-4103-868d-41e478ffb402	496.99	969.53	0	0	Ch_2_Nega_Ch_3_Nega
71170ac3-e847-4521-ab56-8ba5a3c595f1	32.53	968.99	1	0	Ch_2_Nega_Ch_3_Nega
0c5b0634-d45b-43ed-8184-aad16d832664	331.06	971.31	1	0	Ch_2_Nega_Ch_3_Nega
b2688da3-289f-4b53-b322-c306261f9786	718.29	970.69	0	0	Ch_2_Nega_Ch_3_Nega
5b99528d-3456-4dea-972d-ea9114853413	303.37	970.78	0	0	Ch_2_Nega_Ch_3_Nega
af37db56-676f-4636-88b8-f619b9a51813	417.04	972.2	0	0	Ch_2_Nega_Ch_3_Nega
ed663f05-3d2a-4d38-83ba-eb74c94c622d	135.16	973.69	0	0	Ch_2_Nega_Ch_3_Nega
24c537ec-278c-4c35-b5de-cf332d195ca7	693.93	977.56	1	0	Ch_2_Nega_Ch_3_Nega
c6539269-dd64-4713-8817-795b68ab377d	851.5	974.94	0	0	Ch_2_Nega_Ch_3_Nega
39f8eaf2-df6e-498a-bc68-ccaff1fcd2db	196.43	976.66	0	2	Ch_2_Nega_Ch_3_Nega
ca7469fb-3c57-43e7-b20f-0da1337fcdba	26.4	976.09	0	0	Ch_2_Nega_Ch_3_Nega
b65d9db7-7cf4-4faf-b62e-f09cfdc6d463	604.44	977.46	0	0	Ch_2_Nega_Ch_3_Nega
dd37a883-d057-44ae-983d-1b0a4e61af62	575.02	981.14	0	2	Ch_2_Nega_Ch_3_Nega
749468e2-ece1-4bee-8d6b-51404a693d6e	915.52	981	1	0	Ch_2_Nega_Ch_3_Nega
0d9abe72-22c8-4d28-b23e-5774dd86bd07	28.97	983.45	0	0	Ch_2_Nega_Ch_3_Nega
8a3adfcd-a4db-4f8f-92ea-c273528a64c5	380.05	985.77	1	0	Ch_2_Nega_Ch_3_Nega
d1e0950e-63b0-499a-b867-5b5d660887c3	524.07	989.12	1	0	Ch_2_Nega_Ch_3_Nega
41beb933-d87f-4a1e-b171-5104f02973fd	627.33	989.2	0	0	Ch_2_Nega_Ch_3_Nega
0a030479-7940-4dd5-b282-2d9e2e96cbcb	672.95	993.25	0	0	Ch_2_Nega_Ch_3_Nega
faf5ea26-3d00-4a6f-84e6-473e825b61bc	758.61	990.29	0	1	Ch_2_Nega_Ch_3_Nega
353db278-708c-44d1-8406-a3081d02fab3	216.38	992.21	0	1	Ch_2_Nega_Ch_3_Nega
16ba3a06-533e-40de-99f4-dfd5d834a55d	398.47	991.34	0	0	Ch_2_Nega_Ch_3_Nega
bd462fdc-ebdc-4141-bad1-13dc0aea2cf9	167.47	996.11	0	0	Ch_2_Nega_Ch_3_Nega
ac33a6d4-4a26-4469-947a-a8eb7bb38e00	755.73	999.1	0	1	Ch_2_Nega_Ch_3_Nega
ad51ce96-999c-4e88-9a55-5f087aed6731	275.1	998.66	0	0	Ch_2_Nega_Ch_3_Nega
b23cc5a4-74fb-4249-b852-4f97132ea38d	341.62	1001.6	0	1	Ch_2_Nega_Ch_3_Nega
797a42fa-55c8-4ec3-979b-945e760070d1	503.27	1001.1	0	0	Ch_2_Nega_Ch_3_Nega
e41d1e86-bf13-4a43-95e9-4528e813d857	34.47	1004.4	0	0	Ch_2_Nega_Ch_3_Nega
3d6f9cbd-1f4c-4890-ae9e-b4040cb6a4fb	719.68	1002.7	0	0	Ch_2_Nega_Ch_3_Nega
f64d3015-9fa0-4471-9568-19bd8d5cfbd9	258.92	1005.9	0	1	Ch_2_Nega_Ch_3_Nega
7d50a541-3e85-4d06-9ed3-7082e5d3314c	709.79	1006.7	0	0	Ch_2_Nega_Ch_3_Nega
2b1a817f-0d78-4b85-9f68-e9b426e965fb	217.23	1013.6	0	1	Ch_2_Nega_Ch_3_Nega
bc7f0d5a-c3a2-455b-9a1e-991c2078b407	418.85	1013.4	0	0	Ch_2_Nega_Ch_3_Nega
f89b367c-e02c-4db7-8568-7c4ae0cb4799	472.66	1014.5	0	0	Ch_2_Nega_Ch_3_Nega
8f17c1ae-8c4b-4b9a-9c71-5d83878d6fd5	111.51	1014.8	0	0	Ch_2_Nega_Ch_3_Nega
d11b70df-5fe9-4bbe-b45a-324842c2146f	94.7	1016	0	0	Ch_2_Nega_Ch_3_Nega
e0d5cb90-7c79-4dd4-8dbe-273cce34c685	561.91	1017.2	0	1	Ch_2_Nega_Ch_3_Nega
0743a1cc-7c90-4a30-ba1d-3869b6de54e1	301.95	1020.7	0	1	Ch_2_Nega_Ch_3_Nega
898b8784-384a-445d-b801-ac228c847279	185.88	1018.8	0	1	Ch_2_Nega_Ch_3_Nega
191ca626-0b21-4ff6-8a56-e635c4727fd7	865.76	1017.4	0	1	Ch_2_Nega_Ch_3_Nega
74c3b840-80d7-4a1d-8ca6-b03b20586e50	534.46	1024.6	0	0	Ch_2_Nega_Ch_3_Nega
133a3d01-8f4b-4aaa-aad9-d008424156eb	945.19	3.731	0	0	Ch_2_Nega_Ch_3_Nega
a0c24db1-59b2-4c23-91ac-5134877681d2	1202.4	3.9	0	0	Ch_2_Nega_Ch_3_Nega
ff53c741-7ca7-415f-8f52-8130205cd319	1660.4	2.986	0	0	Ch_2_Nega_Ch_3_Nega
0cd37af3-99d9-498b-b80f-502162bff135	1736.6	6.073	0	0	Ch_2_Nega_Ch_3_Nega
25a52796-ff18-4e0e-8428-10e4eb9aab88	1796	3.025	0	0	Ch_2_Nega_Ch_3_Nega
546ca2c9-4028-4acb-8a0d-b33dea0a6e1e	1451.6	7.006	1	0	Ch_2_Nega_Ch_3_Nega
5039a4fb-7927-4ddf-ab4f-2003b0af2fe2	1583.9	7.333	0	0	Ch_2_Nega_Ch_3_Nega
11af43fd-5002-4b78-9dde-0a18796b3ef8	1633.3	17.08	0	2	Ch_2_Nega_Ch_3_Nega
049a303a-72a7-42a4-850c-235cf58a131f	1712.5	16.15	0	0	Ch_2_Nega_Ch_3_Nega
b30cbf22-3e5e-44d5-bcf0-774510f8211c	1241.5	14.54	0	0	Ch_2_Nega_Ch_3_Nega
bebd0f39-9a52-4856-8f3e-ed040b014655	1722	16.39	0	0	Ch_2_Nega_Ch_3_Nega
25cb856f-dae3-40ff-8ccb-83d87665925f	1453.7	17.36	0	0	Ch_2_Nega_Ch_3_Nega
c055ca26-388a-4c5b-a140-f8ab4576b0b5	1049	18.37	1	0	Ch_2_Nega_Ch_3_Nega
d2c26d96-e755-4c75-b3d9-9bd36dd19b7f	1162.8	18.7	0	1	Ch_2_Nega_Ch_3_Nega
c945f20c-9352-4704-ac6c-41240ea5624d	1415.2	21.09	0	0	Ch_2_Nega_Ch_3_Nega
ec11f822-59b9-44d2-967a-53650c5bc9c3	1461.3	21.33	0	0	Ch_2_Nega_Ch_3_Nega
b725710c-4136-40dd-9424-a643f8a9f7ba	1660.8	21.19	0	1	Ch_2_Nega_Ch_3_Nega
7b67991c-f59f-4b09-ab5a-72362fa92983	1371.1	23.24	0	0	Ch_2_Nega_Ch_3_Nega
031b51c3-2ad5-455f-be3d-6570acebf3a6	1668.5	26.39	0	0	Ch_2_Nega_Ch_3_Nega
87a8bd75-ae0d-4479-bde2-0a21c5a67154	1342.6	25.84	0	1	Ch_2_Nega_Ch_3_Nega
aa9ebfad-6b54-4a77-8424-0b0c427e5c83	1679.7	24.59	0	0	Ch_2_Nega_Ch_3_Nega
85cf0849-4242-4194-ac97-c4fc68aa4aed	1725.6	28.14	0	0	Ch_2_Nega_Ch_3_Nega
4a131556-c762-4a7f-9927-d3856d1094fd	1376.9	32.3	0	1	Ch_2_Nega_Ch_3_Nega
59f31a23-487a-4595-8a8e-d14c57c28178	1139	31.13	0	0	Ch_2_Nega_Ch_3_Nega
60599a5a-2816-4d4a-9d28-8cde5451ecab	1229.1	31.77	0	1	Ch_2_Nega_Ch_3_Nega
fb0e63cb-e29a-4de3-a954-a545ad3721a2	1499.6	34.56	0	1	Ch_2_Nega_Ch_3_Nega
6582db56-a7fc-4c71-9488-8872661e1166	920.24	35.52	0	0	Ch_2_Nega_Ch_3_Nega
b7c57bd9-9084-4b01-b4c2-833e99c4fc6f	1775.8	35.41	0	1	Ch_2_Nega_Ch_3_Nega
e328c500-1cb8-4b95-82c3-47141133e8c3	1281.6	37.29	0	1	Ch_2_Nega_Ch_3_Nega
872259a7-443a-42e1-8f73-d0979e5b95b5	1457.3	37.86	0	0	Ch_2_Nega_Ch_3_Nega
dac45a9f-4b1b-4c62-aa79-1912767a366e	1444.7	41.6	0	1	Ch_2_Nega_Ch_3_Nega
e09a1c87-e5b7-47ac-856f-7a494b459120	1555.8	39.24	0	0	Ch_2_Nega_Ch_3_Nega
c7c1bd04-de5f-4e8e-92ce-58557e8e5215	1359.9	41.71	0	0	Ch_2_Nega_Ch_3_Nega
cc463603-5b6c-4f9c-9291-7f26d59125e3	1412.2	42.24	0	0	Ch_2_Nega_Ch_3_Nega
5a64b0e3-5ba6-4f42-92e0-03f50d87d5a9	1176.7	41.72	0	0	Ch_2_Nega_Ch_3_Nega
960b0bdc-9f28-47c6-af4d-2b05fe8345c5	1198	45.67	1	1	Ch_2_Nega_Ch_3_Nega
73002a3f-b48c-4690-9177-3617611351b8	986.72	46.92	0	0	Ch_2_Nega_Ch_3_Nega
6dc105c8-64c5-494c-ada0-8d6545edd761	1452.9	46.36	0	0	Ch_2_Nega_Ch_3_Nega
015027df-84a9-40c9-82e1-e4084ef6c269	1367.6	46.66	0	1	Ch_2_Nega_Ch_3_Nega
7bce6c33-9559-4a9a-a14a-eb836b1f01b9	1771.5	46.6	1	0	Ch_2_Nega_Ch_3_Nega
2779c00a-be39-4a98-aff4-1b69adead522	1353.6	48.56	1	0	Ch_2_Nega_Ch_3_Nega
3a03501d-801d-4497-9fc0-99f16ebe7608	1714	47.43	0	0	Ch_2_Nega_Ch_3_Nega
5b40976b-da4c-4ebf-bb9c-448c5c3d033c	1089.8	48.88	0	0	Ch_2_Nega_Ch_3_Nega
a352f91b-630d-4b05-88a5-a602300015a7	1038.6	49.9	0	1	Ch_2_Nega_Ch_3_Nega
b65fcaba-f2e0-4baf-8f07-0c4958761bb2	1242	50.32	0	0	Ch_2_Nega_Ch_3_Nega
6f6410eb-5993-4d49-b4de-466aa4f711eb	1570.9	51.87	0	0	Ch_2_Nega_Ch_3_Nega
e50e76ae-7e70-4876-aff0-172b8b99c744	1450.9	53.35	0	0	Ch_2_Nega_Ch_3_Nega
2dc8e884-4a46-409c-808c-b0f9a2b51d35	1250.8	53.95	0	0	Ch_2_Nega_Ch_3_Nega
f0a16152-35c9-43a6-86be-855df339705e	1476.2	54.42	0	0	Ch_2_Nega_Ch_3_Nega
b2f38509-94f4-47a4-a58d-ad19c4c51674	1560.7	54.58	0	0	Ch_2_Nega_Ch_3_Nega
641e0361-331f-49ee-9394-ed52ce28de73	967.95	58.55	0	0	Ch_2_Nega_Ch_3_Nega
46cc6b1c-cef6-4ab3-a6f1-f2df2f7ff53c	1432.5	58.74	0	0	Ch_2_Nega_Ch_3_Nega
a11495de-ea4f-49db-8680-9d27b91c02d8	1600.4	60.84	0	0	Ch_2_Nega_Ch_3_Nega
065a490b-87f7-4d04-b492-20d6804425e4	1092.2	61.18	0	0	Ch_2_Nega_Ch_3_Nega
503e4624-72b1-4bf5-9de5-5db369df3a06	1538.9	60.73	0	0	Ch_2_Nega_Ch_3_Nega
b3844546-cdd7-4126-ba1c-4d2d0b778479	1780.2	60.34	0	0	Ch_2_Nega_Ch_3_Nega
5d02bddd-7784-4d74-b0b9-226b5ec10e51	1184.4	63.24	0	0	Ch_2_Nega_Ch_3_Nega
d97b6d09-0c7c-4ace-b951-a9564658a58f	1358.6	62.42	0	1	Ch_2_Nega_Ch_3_Nega
68468d3c-30f2-4600-af19-59612d84d8fe	915.63	63.94	0	1	Ch_2_Nega_Ch_3_Nega
ca697440-d2f1-4e74-bbf2-0164fd045bcf	1131.5	63.27	0	0	Ch_2_Nega_Ch_3_Nega
1f757628-2fee-47c4-aaec-2d45c2a70e0d	1046.1	62.96	0	0	Ch_2_Nega_Ch_3_Nega
0dbe20b1-a1a4-4f19-99a3-d871b4093d7f	1000.7	63.79	0	0	Ch_2_Nega_Ch_3_Nega
6f91ded3-2158-4c6e-9fbf-ba17002c953e	1774.9	66.03	0	0	Ch_2_Nega_Ch_3_Nega
af9cc856-03fa-4229-bd97-e6162a14ba64	944.84	65.88	0	0	Ch_2_Nega_Ch_3_Nega
f4338184-817a-4d5f-98d4-6322db4ff46d	1075.8	66.6	0	1	Ch_2_Nega_Ch_3_Nega
6f210772-2d1c-4f8d-901a-c582ffd0cc57	1531.3	66.07	0	0	Ch_2_Nega_Ch_3_Nega
3477685a-fb06-4a27-adfd-5aaf3e9c3a52	1804.7	66.58	2	0	Ch_2_Nega_Ch_3_Nega
de963cfb-59a7-4172-8dec-fea67584cd72	1053.2	68.87	0	2	Ch_2_Nega_Ch_3_Nega
052e6dd3-7f98-463e-a3a6-8c71767751ef	1120.5	67.87	0	0	Ch_2_Nega_Ch_3_Nega
6707ff42-2cdd-4af5-b54f-48f3276a5f4c	1388.2	68.55	0	0	Ch_2_Nega_Ch_3_Nega
3aa48768-f19d-407b-866b-28c2b5fb8704	1542.4	69.95	0	0	Ch_2_Nega_Ch_3_Nega
c2dc2eea-823c-4cae-bdfd-56473a591165	1597.7	70.93	0	0	Ch_2_Nega_Ch_3_Nega
37bce0c2-8ee2-43f4-9562-21ae6214e21d	1154.4	70.75	1	0	Ch_2_Nega_Ch_3_Nega
2242a821-4eed-4820-a7b4-eb7c22968bcb	1625.6	72.73	0	0	Ch_2_Nega_Ch_3_Nega
da1c0b56-1266-4714-8ec1-58e09352d938	1330.1	75.43	0	0	Ch_2_Nega_Ch_3_Nega
b1831987-4411-4dc1-bc78-1dc7d2e0f929	1127	75.21	0	0	Ch_2_Nega_Ch_3_Nega
938a289d-e113-412c-a74d-34e616eb715a	1537.1	78.11	0	0	Ch_2_Nega_Ch_3_Nega
e7ee1177-8adc-4442-b336-a37632d9c072	1770.8	74.91	0	0	Ch_2_Nega_Ch_3_Nega
fb1b4023-0974-462e-a376-bca7109961a1	1370.6	75.26	0	0	Ch_2_Nega_Ch_3_Nega
a43475bf-921f-428d-96c7-d2fd191382da	1430	79.33	0	0	Ch_2_Nega_Ch_3_Nega
e4314f60-f48f-4289-882c-97e25cc7753b	1759.3	79.39	0	0	Ch_2_Nega_Ch_3_Nega
68cb8988-e16c-4cb9-adc0-a717c14dfabb	1796.9	80.86	0	1	Ch_2_Nega_Ch_3_Nega
07742823-e4ec-446d-99db-e5e27a00a127	1396.2	82.35	0	0	Ch_2_Nega_Ch_3_Nega
9bde987b-40d6-44c2-941e-5d44d9682112	1152.3	83.39	0	0	Ch_2_Nega_Ch_3_Nega
1e958b29-bad3-4727-8c80-1cbaefed3272	1204.2	81.81	0	0	Ch_2_Nega_Ch_3_Nega
f34c247d-3205-4a12-a95f-ef77d9e29bb3	1375.2	84.85	0	0	Ch_2_Nega_Ch_3_Nega
d5b1972d-2c2e-4ca7-a726-6845de040d87	1681.2	85.02	0	0	Ch_2_Nega_Ch_3_Nega
507d6847-f649-40f9-bd08-e5aa86b6e4ab	1776.9	83.74	1	0	Ch_2_Nega_Ch_3_Nega
4a699912-3826-4bc9-aef8-c0f6a184f67a	1212.4	85	0	0	Ch_2_Nega_Ch_3_Nega
cca38dd8-496c-47de-b6d9-5e6fff016f0c	1343.8	85.12	0	0	Ch_2_Nega_Ch_3_Nega
74a9765e-8f0b-4624-aaab-919a819ef62a	1524.9	85.83	0	0	Ch_2_Nega_Ch_3_Nega
7549373e-73dc-46de-af99-77baed9b553f	1292.9	87.1	0	0	Ch_2_Nega_Ch_3_Nega
f0c27322-99a2-49f5-8b49-496ec4fa249a	1383.1	89.23	1	0	Ch_2_Nega_Ch_3_Nega
5e8c7721-91df-4a13-8e1d-8e98a9d84c4c	1759.4	87.97	0	0	Ch_2_Nega_Ch_3_Nega
6f51c82c-be13-4c36-92bc-16bb6c34540b	1498	90.26	1	0	Ch_2_Nega_Ch_3_Nega
42625320-c3e8-44bf-a3e1-476e3767383f	1782.3	90.96	0	0	Ch_2_Nega_Ch_3_Nega
e6546c77-6863-45cc-adc9-6f8b905561ff	1352.8	89.47	0	0	Ch_2_Nega_Ch_3_Nega
4599c346-ecdf-4d95-b292-92d730ed30dd	1392.8	91.78	1	0	Ch_2_Nega_Ch_3_Nega
6c24c4b5-e26c-4983-9f1b-80a6fd7bcc9b	1707.7	88.95	0	0	Ch_2_Nega_Ch_3_Nega
f37ef298-88a4-4e50-9ec9-5de107132946	1449.3	90.44	0	0	Ch_2_Nega_Ch_3_Nega
29ea9e50-453c-4de0-be36-0cc256d69e65	1459.5	96.41	0	2	Ch_2_Nega_Ch_3_Nega
d5ff80d3-a625-443c-80e5-5da3d6057097	1106.7	90.68	0	0	Ch_2_Nega_Ch_3_Nega
77b53c36-ae52-410a-a754-eba3743e9c9e	1567	91.61	0	0	Ch_2_Nega_Ch_3_Nega
85bca2f8-d80f-45cf-831e-8ec0e2216e25	1692.8	92.76	0	1	Ch_2_Nega_Ch_3_Nega
de44b246-d91c-4235-942d-382c76a0a997	1812.6	93.38	1	0	Ch_2_Nega_Ch_3_Nega
51c3808d-e3fa-4004-9af8-524bb2bb9ec3	1686.7	97.91	0	0	Ch_2_Nega_Ch_3_Nega
8cb0edcf-6e21-4819-8cd2-c174898a19c8	1284.9	98.78	0	0	Ch_2_Nega_Ch_3_Nega
aa809ce2-51af-4d63-814e-c9e88efbba78	1356.5	99.59	0	0	Ch_2_Nega_Ch_3_Nega
6d8fadcf-f261-4204-a733-777db88dc989	1440.9	98.4	0	0	Ch_2_Nega_Ch_3_Nega
40f5635d-ed7b-435a-8d52-049256e672c0	1577.9	100.66	0	0	Ch_2_Nega_Ch_3_Nega
90b64bea-0a48-414c-bbfa-ec4b66c20c8c	1663.1	100.35	0	0	Ch_2_Nega_Ch_3_Nega
e8a9aa11-ffa6-4560-938f-338301a7f7d4	1671.1	101.35	0	0	Ch_2_Nega_Ch_3_Nega
afeef3fa-c130-4a5c-83c6-484e35e550c6	1197.7	100.65	0	0	Ch_2_Nega_Ch_3_Nega
8015df42-243d-4935-88e9-91c0f8b7b3b4	1756.8	104.21	0	0	Ch_2_Nega_Ch_3_Nega
5320668e-d2da-46d9-babd-027caca1bd78	1009	106.49	0	2	Ch_2_Nega_Ch_3_Nega
8eabf744-02c0-4256-b1f8-15fee84eeaa6	1029.6	105.08	1	0	Ch_2_Nega_Ch_3_Nega
2678d9a5-53b1-4453-a501-984f5dfc5813	1017.6	104.81	0	0	Ch_2_Nega_Ch_3_Nega
bde3b5d3-c99f-40c3-a8df-7cb7bf5d8aa1	938.06	107.64	0	0	Ch_2_Nega_Ch_3_Nega
c14c354b-3848-4134-9e3c-831f149cdaf4	1686.1	110.08	1	0	Ch_2_Nega_Ch_3_Nega
c6f726c8-ebb8-434e-b8bb-0b54322e3813	890.59	109.84	0	0	Ch_2_Nega_Ch_3_Nega
9019a215-40bf-4087-b74a-445d955c5110	929.41	107.22	0	1	Ch_2_Nega_Ch_3_Nega
536e0736-d783-4f04-b55a-ce11d308e396	1195.2	108.88	0	0	Ch_2_Nega_Ch_3_Nega
2e717aef-a7a0-41d9-8203-387a4e3b09ea	1615.4	109.92	0	0	Ch_2_Nega_Ch_3_Nega
fca821ef-e433-4cd5-8a2c-c398e9569f73	1392	110.86	0	1	Ch_2_Nega_Ch_3_Nega
1865a513-c3f8-4ba9-bf74-897c9cb324d6	1018.2	113.9	0	0	Ch_2_Nega_Ch_3_Nega
09b0f3d9-fe5d-419c-93b6-8ba6ea1b1885	1051.9	113.36	0	0	Ch_2_Nega_Ch_3_Nega
67f3235b-0810-4e23-a8aa-9ac3614f8dc8	1235	116.2	0	0	Ch_2_Nega_Ch_3_Nega
3a9d39f9-7ee9-4760-befb-095b89beb4b3	1341.5	111.85	0	0	Ch_2_Nega_Ch_3_Nega
4a1c71bb-eb28-43dc-a727-f50e444b0e6f	1674.8	112.57	1	0	Ch_2_Nega_Ch_3_Nega
d149a79d-ee7b-4742-afde-fc07d4bc5124	1245.7	115.36	0	0	Ch_2_Nega_Ch_3_Nega
34ff674f-8f31-4cb4-88b5-8ead5611abf6	1335.3	118.2	0	1	Ch_2_Nega_Ch_3_Nega
3d3d180d-0175-4ed1-ac76-d083139886ad	942	118.26	0	0	Ch_2_Nega_Ch_3_Nega
b17e5b0b-261b-4265-89a6-9f93935f439f	1144.3	118.9	1	0	Ch_2_Nega_Ch_3_Nega
d2d20982-3ca1-4034-ab21-bc04889a5fef	1669.7	119.74	0	0	Ch_2_Nega_Ch_3_Nega
c69c31e1-a4a0-4772-924a-a1436ad9aa0a	1346.1	122.14	1	1	Ch_2_Nega_Ch_3_Nega
37864611-755a-4b7e-b0e1-c77087ca5862	1043	122.94	0	0	Ch_2_Nega_Ch_3_Nega
68dce6db-eadf-4dcb-bbb7-7ac7815d71f8	1250.7	122.89	0	1	Ch_2_Nega_Ch_3_Nega
772b99fa-41e0-4d74-964a-e8e6e1a05bf0	1427.1	123.39	0	1	Ch_2_Nega_Ch_3_Nega
29af0e82-c2cd-442e-ba33-04c0f2fb8ade	1097.5	123.4	0	0	Ch_2_Nega_Ch_3_Nega
0ef6ba3c-53f4-4ef2-9025-a4996b5fa928	1268.3	121.96	0	0	Ch_2_Nega_Ch_3_Nega
35c03cdc-788b-47d2-b891-a3259351e679	1319.3	125.45	0	0	Ch_2_Nega_Ch_3_Nega
e44c963d-e58d-4434-84c1-ce085c0e719c	944.03	127.72	0	0	Ch_2_Nega_Ch_3_Nega
3820a0c9-9fbf-456d-9ae5-78e309e4b247	1392.5	127.69	0	0	Ch_2_Nega_Ch_3_Nega
aadbebd4-286f-4ba1-914f-7c6790a1ea6c	1467.8	128.11	0	0	Ch_2_Nega_Ch_3_Nega
b60d1709-7af9-441f-a9c3-692b35ed913b	1676.4	129.49	0	0	Ch_2_Nega_Ch_3_Nega
b5a9dda9-f58b-4c62-8f15-192ae0d7015d	1266.1	129.86	0	0	Ch_2_Nega_Ch_3_Nega
40394b8a-7c46-42c1-87f4-3c8cc0572649	967.4	128.39	0	0	Ch_2_Nega_Ch_3_Nega
3140367c-34a3-4aa8-a9b6-adbca9a9bae0	1101.5	132.03	0	0	Ch_2_Nega_Ch_3_Nega
174212f8-a5dc-4ac3-a45a-9be1b09eac8e	1711.1	130.34	0	0	Ch_2_Nega_Ch_3_Nega
5b80e161-7fc8-46e7-b673-7073c9ecf505	1002.2	130.24	0	0	Ch_2_Nega_Ch_3_Nega
37a7bc6d-3215-43db-979c-58e17b2d3ac0	1062.1	131.05	0	0	Ch_2_Nega_Ch_3_Nega
2627d65c-8e6f-4025-8a99-19dee2903287	903.01	132.02	0	0	Ch_2_Nega_Ch_3_Nega
299245d8-7c35-4a46-9824-e63c39f79ff2	1621.1	130.59	0	0	Ch_2_Nega_Ch_3_Nega
0a8ee685-9230-43f7-90be-fdb58ea6cbc1	1585.5	132.79	0	0	Ch_2_Nega_Ch_3_Nega
9af7cce0-d5a1-49a3-9e41-c4d41c14ebaf	1451.1	135.24	0	0	Ch_2_Nega_Ch_3_Nega
29db9364-4413-4fc5-9d19-6587b85ff143	1598.2	137.96	1	1	Ch_2_Nega_Ch_3_Nega
cd845612-a256-4848-87c1-33ab31cfa23c	1775	136.25	0	0	Ch_2_Nega_Ch_3_Nega
77f977c7-23af-4721-bdd0-e7a00ee1990d	881.03	134.57	0	0	Ch_2_Nega_Ch_3_Nega
37972f5c-4a51-4a9c-bb06-16cd856786d7	1077.4	135.74	0	1	Ch_2_Nega_Ch_3_Nega
3cf18042-528f-424e-80d1-cdf681bbfc67	943.14	138.34	0	1	Ch_2_Nega_Ch_3_Nega
823e4c0d-6c7a-4d6a-bd15-1d8212c7327c	1384.8	141.3	0	0	Ch_2_Nega_Ch_3_Nega
5775cd07-88e7-4c22-b1e0-f90b8c393b3b	1575.6	140.68	0	1	Ch_2_Nega_Ch_3_Nega
bd9e9cad-e569-4090-a2ee-8d395c4adc47	1441.7	142.19	0	0	Ch_2_Nega_Ch_3_Nega
5d3cbb0a-c8e7-41f5-890d-4245829c8001	1587.7	142.5	0	0	Ch_2_Nega_Ch_3_Nega
a48be51d-1ce6-4e87-a7cc-34e6af6ae559	883.46	142.47	0	0	Ch_2_Nega_Ch_3_Nega
1e4b1ec2-e55d-453a-a677-9ce86cdb4c46	1188	146.57	0	0	Ch_2_Nega_Ch_3_Nega
b51aa114-eef2-48aa-a1cb-56dfaf87ee95	1014	146.85	0	0	Ch_2_Nega_Ch_3_Nega
9759a427-57f1-415d-99b6-36ce11712213	1241	151.93	0	0	Ch_2_Nega_Ch_3_Nega
0db68ad7-f341-48f0-9b69-a9e567dbcd3e	1069.9	148.65	0	0	Ch_2_Nega_Ch_3_Nega
9376a237-646f-4b1e-bdf5-036e0ba44a93	1084.4	149.82	0	0	Ch_2_Nega_Ch_3_Nega
464cf2e8-8eb8-44da-ba3a-bdc88bc82892	1628.8	154.65	0	0	Ch_2_Nega_Ch_3_Nega
4fe850c3-cd74-4f84-9c58-6c6c3f0bf5a4	1065.5	156.18	0	0	Ch_2_Nega_Ch_3_Nega
e728f37b-221d-40c5-8da6-5ba67b6f11d8	1345	155.11	0	0	Ch_2_Nega_Ch_3_Nega
39b1c35d-2cc8-4ef2-97ad-962b79a0e0f7	1273.7	157.35	0	0	Ch_2_Nega_Ch_3_Nega
7ad9bb58-8a08-4b0c-b618-a18349e3ddd7	1758.1	159.49	1	0	Ch_2_Nega_Ch_3_Nega
db08783e-cc94-441b-b161-72dec55479d3	949.27	157.64	0	0	Ch_2_Nega_Ch_3_Nega
4e8f52a1-e4a1-43bc-b571-91fdc01037f0	1082.2	160.18	0	1	Ch_2_Nega_Ch_3_Nega
f49d642e-f6dc-4b82-8e6f-d73646083da7	1822.3	159.97	1	1	Ch_2_Nega_Ch_3_Nega
3c7357c8-8a7b-4d6d-8f7c-a9b8e6bd363c	1024.5	160.29	0	0	Ch_2_Nega_Ch_3_Nega
41585cde-a1c7-4d24-b34d-adea2e82ad68	940.84	160.85	0	0	Ch_2_Nega_Ch_3_Nega
63c9b74f-6df4-45cc-b966-be037bc8ebcb	1719.8	161.56	0	0	Ch_2_Nega_Ch_3_Nega
f9251014-5c51-4de8-bfa9-da732466f81b	990.35	162.14	0	0	Ch_2_Nega_Ch_3_Nega
9c7729af-f16c-44bd-8194-bfec1c05e4a8	1586.6	164.37	0	0	Ch_2_Nega_Ch_3_Nega
3f6deecc-17d8-48db-a797-0283dd11d21a	1342.3	167.65	2	0	Ch_2_Nega_Ch_3_Nega
a2037950-4352-4190-ae78-a1fecc5ff594	1662.4	164.69	1	1	Ch_2_Nega_Ch_3_Nega
1e2599f7-77e9-44bc-84d5-8f92764b20ff	1428.2	168.24	0	0	Ch_2_Nega_Ch_3_Nega
3244805e-ebdf-4601-b529-215499d590b4	1561.6	167.89	0	0	Ch_2_Nega_Ch_3_Nega
2c6975cf-88a3-4301-96fb-bc20956c812c	1515.2	168.16	0	0	Ch_2_Nega_Ch_3_Nega
8248ea54-2709-4744-8586-d0687959d286	1053.5	168.41	0	0	Ch_2_Nega_Ch_3_Nega
e78a7c08-3f13-4156-8f32-8a1534578962	953.82	169.82	0	0	Ch_2_Nega_Ch_3_Nega
4a74a1f4-7c29-4273-96b5-3dcf55f4ae15	992.1	171.5	0	0	Ch_2_Nega_Ch_3_Nega
11ba507b-0c38-47e8-93ee-c2415d544b7d	1613.4	171.07	0	0	Ch_2_Nega_Ch_3_Nega
ffb49aba-4011-4698-84ac-19089f0187ff	1602.3	175.24	0	0	Ch_2_Nega_Ch_3_Nega
bf70ca03-bc09-4720-8eba-a78b30716335	1058.8	176.58	1	0	Ch_2_Nega_Ch_3_Nega
e1f42c16-e2b6-41d1-9e7f-d5453f2a01ff	1737.6	175.71	0	0	Ch_2_Nega_Ch_3_Nega
d4176a84-fec8-411b-9fa9-529e2029d20d	1142.1	174.91	0	0	Ch_2_Nega_Ch_3_Nega
9180f2e4-5d30-4da1-986b-09f8c43917eb	1107.1	178.35	0	0	Ch_2_Nega_Ch_3_Nega
4a2be95e-790c-42fa-99a1-51f82866a38a	1751.4	176.58	0	0	Ch_2_Nega_Ch_3_Nega
cca0eaf8-218c-4c7b-967b-3fae9be1c502	1157.9	179.07	0	0	Ch_2_Nega_Ch_3_Nega
6b434ad5-3736-4579-a18f-b91a0d21b325	1149.8	182.03	0	0	Ch_2_Nega_Ch_3_Nega
eb5af573-0010-4c3c-b75c-4c5ca3064cb9	1329.4	180.85	1	0	Ch_2_Nega_Ch_3_Nega
a1996fe2-d8d9-40b6-b8b3-2df67b98a6f7	1317.7	182.75	0	0	Ch_2_Nega_Ch_3_Nega
ede00eae-cb00-46b8-9aed-b263a786466a	1794.2	183.92	0	0	Ch_2_Nega_Ch_3_Nega
7893a2a5-4c24-4b99-951d-c74f6b72792e	1253.8	183.96	0	1	Ch_2_Nega_Ch_3_Nega
451a2d9e-9a0f-4064-a05a-84febf79b953	1364.8	184.17	2	1	Ch_2_Nega_Ch_3_Nega
33e49e12-e23c-4a17-9199-5522a3f00c3c	1550.4	185.56	0	1	Ch_2_Nega_Ch_3_Nega
74f4d4c3-ddb0-40a3-8daa-8c5d9c7f91b8	1659.7	183.1	0	0	Ch_2_Nega_Ch_3_Nega
2424df28-ca84-410f-ac12-27233505f940	1742.8	185.77	0	0	Ch_2_Nega_Ch_3_Nega
40928a39-d3b3-4a33-9872-af523e7ff4b8	1045.9	184.35	0	1	Ch_2_Nega_Ch_3_Nega
6a483b69-8849-46f9-8251-3bd4999bfc5d	1324.3	186.77	0	0	Ch_2_Nega_Ch_3_Nega
b057f75d-c1d4-4faa-ac4c-69d181c4cb74	1616.7	184.54	2	0	Ch_2_Nega_Ch_3_Nega
aad54989-9d35-4169-a604-530c12318bd4	1666.6	187.78	0	0	Ch_2_Nega_Ch_3_Nega
dc67e7e8-e11a-44d0-ac9d-9fd3ad7a7808	1057.8	190.97	0	1	Ch_2_Nega_Ch_3_Nega
751677ed-c92e-41e0-b8da-0e7b4e30093f	1246.3	189.85	0	0	Ch_2_Nega_Ch_3_Nega
a020dda9-2cd7-438d-a2d0-209180abbabb	1508	194.83	0	0	Ch_2_Nega_Ch_3_Nega
629a831e-0c4b-4cc9-b176-ee83a4c683bc	1714.1	191.65	0	0	Ch_2_Nega_Ch_3_Nega
eacc83c8-d7e4-4b50-aea4-2a35f92c6af8	1332.4	191.75	0	0	Ch_2_Nega_Ch_3_Nega
6cd1aba3-52b9-49e2-a052-a638c2c91f13	1367.1	193.54	1	0	Ch_2_Nega_Ch_3_Nega
59f276ef-1f07-407b-b4a6-0ff2ada4600b	1655.2	193.3	0	0	Ch_2_Nega_Ch_3_Nega
2f6a6ea9-3af9-4372-993f-9997941d3b8b	1012.9	193.68	0	0	Ch_2_Nega_Ch_3_Nega
6ce6504c-4880-4cce-a3b9-99a7397ea7e9	1184.1	196.88	0	0	Ch_2_Nega_Ch_3_Nega
ea3c6131-2e4b-4d79-b2ee-279a2239104c	1312.5	195.74	0	0	Ch_2_Nega_Ch_3_Nega
0d643ca9-81b5-46fd-88ab-77fa6f93bb5f	1263.3	201.14	1	1	Ch_2_Nega_Ch_3_Nega
2fbf4cff-42c9-43e4-9f90-7ba82ce5fb9b	1801.3	199.62	0	1	Ch_2_Nega_Ch_3_Nega
8fe246e3-152a-4c39-abd9-2ad1b4113c83	1583.1	198.22	0	0	Ch_2_Nega_Ch_3_Nega
ea8b3d0b-5fd6-4de5-a471-9a4a3bbbdfb2	935.66	198.98	0	1	Ch_2_Nega_Ch_3_Nega
bfcadb1a-d9dd-49fc-82fa-6417ebd67a0d	1422.9	202.89	0	1	Ch_2_Nega_Ch_3_Nega
787657ca-1379-4134-bcf4-4157f870d000	1519.7	204.69	0	0	Ch_2_Nega_Ch_3_Nega
03cc3098-0945-414f-a312-461718993053	1200.4	205.11	0	0	Ch_2_Nega_Ch_3_Nega
5910dd28-23ef-4f76-86dc-8bb95a481e99	1373.3	206.69	0	0	Ch_2_Nega_Ch_3_Nega
1f4e52ac-dd03-4292-8d44-335e87d4e96c	1086.5	204.64	0	0	Ch_2_Nega_Ch_3_Nega
64ba75ac-1eb9-4af6-ac9d-3019808ce472	1773.7	205.13	0	0	Ch_2_Nega_Ch_3_Nega
95e02bde-0655-4540-a4fd-34c74172f561	942.04	208.46	0	0	Ch_2_Nega_Ch_3_Nega
5c2ed1c6-ff30-43c8-91e1-edf2014c96a0	1528.3	208.7	0	0	Ch_2_Nega_Ch_3_Nega
df7f296f-f7e4-4305-a50f-95f69fb26508	1629.9	208.16	0	0	Ch_2_Nega_Ch_3_Nega
95a64a9e-ba1b-4949-9938-e47af872f3ee	981.09	210.38	0	0	Ch_2_Nega_Ch_3_Nega
ac47fe33-a09e-4794-bc95-b9ec752e0111	1622.9	215.53	0	0	Ch_2_Nega_Ch_3_Nega
d7d71b3d-b199-42e6-98ee-76ffe5337205	1496.5	218.65	1	2	Ch_2_Nega_Ch_3_Nega
4351ff28-0263-4af5-8c26-21931bb128c1	1542.4	216.58	0	0	Ch_2_Nega_Ch_3_Nega
dbae4ee9-f9dd-4711-95a1-464d3d10287c	1207.4	219.19	0	0	Ch_2_Nega_Ch_3_Nega
d08a7281-9558-4c55-9669-66c0da9f1b3d	944.45	218.79	0	0	Ch_2_Nega_Ch_3_Nega
2840537a-6e8c-4801-a8e2-cb1948915d32	1253	216.67	0	0	Ch_2_Nega_Ch_3_Nega
1ba3e3a3-d247-47ee-b919-356ab79f3f32	1063	220.25	0	0	Ch_2_Nega_Ch_3_Nega
3ad461a0-3128-4f00-b0dc-44e27ec98b21	1811.4	221.17	0	0	Ch_2_Nega_Ch_3_Nega
ebcc4d88-5b32-447c-9fb9-4871e97e78f2	1246.4	222.64	0	1	Ch_2_Nega_Ch_3_Nega
665f8874-01b1-4a28-8a0d-6285805c026f	1119.1	224.73	0	0	Ch_2_Nega_Ch_3_Nega
542a20cc-1d40-436f-82d6-1c3a5e450ae2	1259.2	222.7	0	0	Ch_2_Nega_Ch_3_Nega
c70691f0-3ef5-485f-b1ea-485e0643fff4	1287.1	224.21	0	0	Ch_2_Nega_Ch_3_Nega
1f814a38-c0bd-4648-9657-52fef07961c2	1548.9	223.59	0	0	Ch_2_Nega_Ch_3_Nega
30c54623-4f38-4096-8293-c00685855c65	1558.1	225.34	0	0	Ch_2_Nega_Ch_3_Nega
762af89b-bb6c-473d-b29b-ef211e1f5a4d	950.46	226.9	0	0	Ch_2_Nega_Ch_3_Nega
1257d0df-9970-424f-b69f-b8cfbe3fdff3	1442.6	225.97	0	0	Ch_2_Nega_Ch_3_Nega
7cf13c2e-2ca4-4ec1-b2fa-1cceb15add70	1573.4	228.21	0	0	Ch_2_Nega_Ch_3_Nega
55d415a0-57be-4bd6-a3ad-61b6228c3c69	1198	228.6	0	1	Ch_2_Nega_Ch_3_Nega
f6b934ea-df9f-4e7d-9f0b-4d5fa5430138	1671.3	227.13	0	0	Ch_2_Nega_Ch_3_Nega
96bcf438-3b12-4ef0-a9a9-ebc2afba366b	1280.6	229.54	0	0	Ch_2_Nega_Ch_3_Nega
bfdc2ee5-3eb7-4f2f-81c7-3fb54c76a820	1655.7	232.76	0	1	Ch_2_Nega_Ch_3_Nega
f83a1c82-4f83-4bc6-90fd-07ae1e732359	1269.8	235.61	0	1	Ch_2_Nega_Ch_3_Nega
df09181c-c575-455a-b961-506e47edb579	1481.9	235.53	0	0	Ch_2_Nega_Ch_3_Nega
8768806a-4c64-4695-8b8c-2408aa93d437	1191.4	235.52	0	0	Ch_2_Nega_Ch_3_Nega
50e93c3b-3915-4f4a-94f1-234b2030b213	1149.9	234.16	0	0	Ch_2_Nega_Ch_3_Nega
a3af33e3-65e2-4a54-b036-d97304403ad8	1300.6	236.85	0	1	Ch_2_Nega_Ch_3_Nega
95577523-2b9b-48a8-8244-4c6c0221ef53	1102.7	234.84	0	1	Ch_2_Nega_Ch_3_Nega
88aab3a0-1ad9-47ad-a93d-bec06c853086	1379.8	236.8	0	0	Ch_2_Nega_Ch_3_Nega
644eaa61-77d0-484c-a6cc-57549e306843	1696.7	237.89	0	0	Ch_2_Nega_Ch_3_Nega
53b2f0ed-e13b-48f2-bbb5-5e89011af1f2	1090.7	236.95	0	0	Ch_2_Nega_Ch_3_Nega
3e8369e1-49ca-4327-8530-de42c6a876c0	1097.2	239.81	0	0	Ch_2_Nega_Ch_3_Nega
76bc2839-eb1f-4e09-92a4-33057c7ff578	1712.5	239.56	0	1	Ch_2_Nega_Ch_3_Nega
44c8f33b-4912-4605-878a-2812ab18fde9	1049.8	243.74	0	0	Ch_2_Nega_Ch_3_Nega
594361bb-6f57-4c26-80a9-6295d4ccbf4b	983.22	241.85	0	0	Ch_2_Nega_Ch_3_Nega
fe77203a-90c2-452b-913c-ba201bff18f7	1275.7	244.06	0	0	Ch_2_Nega_Ch_3_Nega
0fd7aef0-b70a-4d9b-b3fc-c5fd49b8f9a0	976.28	243.79	0	0	Ch_2_Nega_Ch_3_Nega
4b3708b6-60e6-4d7a-96b7-bcf388a02d97	1088.5	246.17	0	0	Ch_2_Nega_Ch_3_Nega
c1923d23-43be-44f1-b0db-a57446667f62	1719.9	246.21	0	0	Ch_2_Nega_Ch_3_Nega
d5b3f428-187e-4497-a69b-b3971ac36916	1806.8	245.4	0	1	Ch_2_Nega_Ch_3_Nega
f6b5aada-6885-4d37-9752-ce3f204a0c72	1027.5	247.42	0	2	Ch_2_Nega_Ch_3_Nega
0f5e3160-4b18-4642-ad8f-69861e92179a	1152.4	246.45	0	0	Ch_2_Nega_Ch_3_Nega
c3009d33-6670-48c1-84e5-09041c44462f	1623.5	244.96	0	0	Ch_2_Nega_Ch_3_Nega
e67691b1-fc3d-42ed-9829-94c41a66b98f	1347.3	246.82	1	1	Ch_2_Nega_Ch_3_Nega
acb51aa8-b2de-4213-821f-215e2e6329b9	1582.7	247.07	0	1	Ch_2_Nega_Ch_3_Nega
3b4e27e1-3ed3-44f1-96b0-11c6b8bcb5c3	1789.3	248.43	0	0	Ch_2_Nega_Ch_3_Nega
ddca41b8-cae2-4378-b895-83699c93e24e	1339.5	253.65	0	0	Ch_2_Nega_Ch_3_Nega
f42cfa9a-ca8f-433e-978b-ae2aacf3de92	1772.4	251	0	0	Ch_2_Nega_Ch_3_Nega
5194c464-e2e0-4503-843f-04d8461867d2	959.16	254.29	1	0	Ch_2_Nega_Ch_3_Nega
6a82bbef-855b-4ce5-b45b-b411e38ab0c9	1509.9	253.81	0	0	Ch_2_Nega_Ch_3_Nega
89011740-4f8a-4b97-94d8-481a97c8ecfd	1030	258.3	0	2	Ch_2_Nega_Ch_3_Nega
bf1635ee-a772-4247-87fb-806cb496c8e6	1255	259.62	1	0	Ch_2_Nega_Ch_3_Nega
f5ec8b9d-e426-4526-8d19-474acb0fba32	1532.7	262.26	0	0	Ch_2_Nega_Ch_3_Nega
3fadc60d-5b04-497c-a680-a135119afe2a	1145	261.93	0	0	Ch_2_Nega_Ch_3_Nega
c2004ad0-6c8b-4c13-b011-2c4abdf399c6	955.84	264.04	1	2	Ch_2_Nega_Ch_3_Nega
cf11b262-5f53-421c-ab46-d87c8ef7a0c1	1163.8	264.94	0	0	Ch_2_Nega_Ch_3_Nega
a870a60a-d845-4a10-80a7-a43590bfd9f9	1700.2	267	0	1	Ch_2_Nega_Ch_3_Nega
846c76d5-bbf9-4163-9682-dce347ee17ff	1152.5	265.87	0	0	Ch_2_Nega_Ch_3_Nega
e82aa39a-76c0-49ce-a1b5-44c26e3e3c3b	1102.7	267.19	0	0	Ch_2_Nega_Ch_3_Nega
52b4d86a-0054-4800-b114-49829bc11c0f	1230.3	268.9	0	0	Ch_2_Nega_Ch_3_Nega
58f097a9-0de4-4547-ad62-e95f90c940cd	1062.5	267.4	0	0	Ch_2_Nega_Ch_3_Nega
5d83f269-a278-47a0-ae3f-9d2e54ea2f73	1398	268.01	0	0	Ch_2_Nega_Ch_3_Nega
c819a70e-07e6-4ef5-8289-dde8e47fd363	1047.4	268.97	0	0	Ch_2_Nega_Ch_3_Nega
bfed6392-a136-4c95-83b9-136980ac1dfe	1144.3	271.79	0	0	Ch_2_Nega_Ch_3_Nega
9be6cf73-628e-445a-ad55-fff49fe13d15	1586.1	269.61	0	0	Ch_2_Nega_Ch_3_Nega
e8ec9eaa-9020-47dd-bbfb-820c0b498364	1826	273.5	0	0	Ch_2_Nega_Ch_3_Nega
b471c17b-25d6-4238-82e9-6dfd00ea4edc	1181.3	275.33	1	0	Ch_2_Nega_Ch_3_Nega
fc9bab87-2d90-49f0-875e-97d568ad8579	1411.3	275.11	0	1	Ch_2_Nega_Ch_3_Nega
3d145e3a-cfb2-4aa9-9bcb-a4ffa5080050	1569.8	274.27	0	0	Ch_2_Nega_Ch_3_Nega
76b1f813-b3ed-484b-a071-fe965af13d52	1345.4	276.75	2	2	Ch_2_Nega_Ch_3_Nega
8f31a497-4605-4309-8154-9966c955ee59	1165.7	280.7	0	1	Ch_2_Nega_Ch_3_Nega
bfccbe91-86f8-44b6-9bf3-d0f5766282fe	1390.4	284.39	0	0	Ch_2_Nega_Ch_3_Nega
8f0ab030-ee2d-4805-a566-b498709d3f97	1322.8	281.85	0	0	Ch_2_Nega_Ch_3_Nega
f0f1d618-909e-46b2-bbfc-514ef0af5a24	1811.1	280.32	0	1	Ch_2_Nega_Ch_3_Nega
4915afff-9c36-426d-be8e-88bc82a1ae8b	1490.1	281.33	0	0	Ch_2_Nega_Ch_3_Nega
39a48b3b-4e4c-4c23-b243-175791d85e40	1701.6	281.81	1	2	Ch_2_Nega_Ch_3_Nega
02bdde25-d2c5-497a-a0f2-0d9be5eaf8f7	1818.5	286.39	0	2	Ch_2_Nega_Ch_3_Nega
d4f7e7ea-4616-4a84-96c9-eea610e4e164	1360	284.16	0	0	Ch_2_Nega_Ch_3_Nega
537a6384-8edb-4491-90d4-01f5fb27de5e	1481.2	282.82	2	0	Ch_2_Nega_Ch_3_Nega
fe7e2f96-ca60-40eb-b3a3-01e2f6276001	971.34	285.58	0	0	Ch_2_Nega_Ch_3_Nega
6d9dbb25-bb92-4f36-838e-f923ceb89afa	1748.9	285.3	0	0	Ch_2_Nega_Ch_3_Nega
e175d256-f5d9-4579-b932-08e02f7e38ec	1350.9	288.51	0	0	Ch_2_Nega_Ch_3_Nega
f09298b7-ae4a-42d4-ae6c-90e23ef52b1b	1461.8	286.92	0	0	Ch_2_Nega_Ch_3_Nega
1ed5d79d-46b0-420c-941d-4c56153e18e8	1217.2	288.65	0	0	Ch_2_Nega_Ch_3_Nega
5414dab7-1c5b-4eb9-b892-83178ad0cbfd	1408.6	287.71	0	0	Ch_2_Nega_Ch_3_Nega
4fce2a7b-2051-4b1a-96b6-57ed1777e8bd	941.54	289.34	1	0	Ch_2_Nega_Ch_3_Nega
566c5602-f1e5-41c6-a606-bcd0e3efcb1e	1207.2	290.32	0	1	Ch_2_Nega_Ch_3_Nega
bf516bec-3e3f-470a-a2c6-24bbb793bb05	1239.1	289.65	0	0	Ch_2_Nega_Ch_3_Nega
e08112bb-ea96-4f88-a518-4b7edfc5da7c	1489.2	290.43	1	0	Ch_2_Nega_Ch_3_Nega
99b60ba4-3173-418d-82ae-fec689a8c301	1599.8	292.73	0	0	Ch_2_Nega_Ch_3_Nega
44b2edf4-20b7-445f-929c-18657b1c2086	1680.6	290.02	0	0	Ch_2_Nega_Ch_3_Nega
8212fcf4-50fe-4ed8-8dc9-d17ba53eafa1	1624.9	291.62	0	0	Ch_2_Nega_Ch_3_Nega
7f3981fb-282e-4623-8544-e9290ac31741	1260.3	290.35	0	0	Ch_2_Nega_Ch_3_Nega
eaef7e31-b027-4ce3-bdf4-3e9e04e89037	1297.5	293.09	0	0	Ch_2_Nega_Ch_3_Nega
1a6d5168-4cdd-4bdf-9e20-3566c0d9142b	1579.7	292.57	0	1	Ch_2_Nega_Ch_3_Nega
6aba1af3-cf1e-4f74-ae77-815e3ceadf66	1712.2	294.7	0	1	Ch_2_Nega_Ch_3_Nega
ce412f7a-ca07-481f-9be4-2d74c52d9755	1288.4	294.2	1	0	Ch_2_Nega_Ch_3_Nega
5557633c-d016-4823-89c2-4d53c419708e	1746.5	295.2	0	0	Ch_2_Nega_Ch_3_Nega
c7c7e9ec-19df-49e7-86dc-808c4da203e0	1761.3	296.38	0	0	Ch_2_Nega_Ch_3_Nega
291dcc4f-b9a9-4714-9cab-41ccf529e589	894.51	294.95	0	1	Ch_2_Nega_Ch_3_Nega
2d85dbad-7afe-414c-a63d-b3d17fc014bd	1650.2	297.83	0	0	Ch_2_Nega_Ch_3_Nega
80e581e7-348d-4a10-985e-9c7cc4a859c3	1265.8	295.98	0	0	Ch_2_Nega_Ch_3_Nega
3e1e1c7e-2eee-4426-ac7e-cd7391d0b852	1458.6	296.79	1	0	Ch_2_Nega_Ch_3_Nega
01b3f887-faff-4d24-8ffb-7e0fb543396b	1441.6	297.75	0	0	Ch_2_Nega_Ch_3_Nega
da7bcb42-05da-4f9e-885f-a228e744b6d1	1676.2	298.41	0	0	Ch_2_Nega_Ch_3_Nega
d75b5e71-1933-4e4e-bf88-c4af03f7324f	947	297.64	1	0	Ch_2_Nega_Ch_3_Nega
e09a1871-2529-4891-a3fa-c43f41f2c39a	1007.6	298.9	0	0	Ch_2_Nega_Ch_3_Nega
85d80add-8cc3-48cf-b864-255fcf5efd7a	1247.9	298.27	1	0	Ch_2_Nega_Ch_3_Nega
6fb5a4eb-3bcb-42f3-96d1-4174aa8a04a3	1131.7	300.9	0	1	Ch_2_Nega_Ch_3_Nega
0aecb003-9cee-4766-8b41-ef24443ed859	940.85	302.87	0	0	Ch_2_Nega_Ch_3_Nega
b5e54355-b150-466b-8d31-f9b5781e02be	1544.7	304.68	0	0	Ch_2_Nega_Ch_3_Nega
464dd470-75d1-4d59-87dc-f826efb998c8	1076.9	304.76	0	0	Ch_2_Nega_Ch_3_Nega
28e6d858-aa72-47ef-ba89-032001edf22f	1523.5	304.97	0	0	Ch_2_Nega_Ch_3_Nega
5731fa5b-901c-4684-a459-74e172a866f1	1085.7	311.48	0	2	Ch_2_Nega_Ch_3_Nega
d695113d-ba16-4d1f-a079-281c94e55be2	1458.2	306.65	1	1	Ch_2_Nega_Ch_3_Nega
8473ee0c-764f-41b4-8c44-924baaf540f6	1419.2	308.06	1	0	Ch_2_Nega_Ch_3_Nega
255d28dc-a181-4957-a2fb-6d71f6e7c30f	1766.6	308.25	0	0	Ch_2_Nega_Ch_3_Nega
40faca9b-41e1-4704-a887-9f25c614139c	1346.3	308.37	0	0	Ch_2_Nega_Ch_3_Nega
c98f0342-5dcb-4431-affb-e35ce926f455	1225.8	311.02	0	0	Ch_2_Nega_Ch_3_Nega
82a7dc29-0384-48ca-8592-29d67b6bca94	1643.7	309.84	0	2	Ch_2_Nega_Ch_3_Nega
61e5d676-1aeb-4295-ab9b-590d1c7627b6	1189.5	311.92	0	1	Ch_2_Nega_Ch_3_Nega
0e857740-319d-4ca2-acde-a05e89a6bbe6	965.56	314.26	0	0	Ch_2_Nega_Ch_3_Nega
8df58d4f-ede0-4d87-8c02-cabbf7741fd0	1337.2	314.1	0	0	Ch_2_Nega_Ch_3_Nega
69df5e04-62dd-4391-a534-257b0cf65fed	1147.2	314.08	0	0	Ch_2_Nega_Ch_3_Nega
f80c2ff4-9a70-4a4a-98ae-045a1a42d7d4	982.61	315.1	0	0	Ch_2_Nega_Ch_3_Nega
6aef9cf7-73ee-4387-b3e6-dbbbe45f9245	1075.6	314.04	0	0	Ch_2_Nega_Ch_3_Nega
287e195d-617e-48fc-9d49-e2dac06263a7	976.34	318.78	0	0	Ch_2_Nega_Ch_3_Nega
74ddbddd-864a-461b-9b0b-fbb57469e36d	1368.1	319.32	0	0	Ch_2_Nega_Ch_3_Nega
5503b16c-a94e-4b31-8dfa-acacc13309c3	1540.9	319.22	0	0	Ch_2_Nega_Ch_3_Nega
df5b1582-8e23-4ea3-8802-d207d49822ff	1554.2	320.31	0	0	Ch_2_Nega_Ch_3_Nega
dc1b038d-f943-4118-8490-c6de35521b01	1077.6	320.99	0	0	Ch_2_Nega_Ch_3_Nega
d099aac4-a20e-4977-ae16-937d1acbd1ae	1002.5	323.85	1	0	Ch_2_Nega_Ch_3_Nega
cf7bf4c5-91f0-4b86-9a0e-f0dff13966a7	1253.3	321.03	2	0	Ch_2_Nega_Ch_3_Nega
fb5e0ea3-abe4-4b7a-88af-36728bc2d1d2	1347.2	324.53	0	1	Ch_2_Nega_Ch_3_Nega
07d930b5-6a8e-4805-be01-5f9b34b9c8b0	1483.6	324.46	0	0	Ch_2_Nega_Ch_3_Nega
9d6cdb26-95ef-4164-a1db-59169af8d67e	1532.8	324.01	0	0	Ch_2_Nega_Ch_3_Nega
ddaec19f-6f74-493e-9657-40376f3e8414	970.23	327.86	0	0	Ch_2_Nega_Ch_3_Nega
802c8141-2a14-484e-ad0c-6aa3b123b1e9	1255.9	330.01	0	2	Ch_2_Nega_Ch_3_Nega
58b5ad16-35f3-4df4-8b27-5d339ce02f7e	923.42	332.64	0	0	Ch_2_Nega_Ch_3_Nega
9bb9d02d-9c6f-442e-89e7-6c31222124a7	1151	333.26	0	0	Ch_2_Nega_Ch_3_Nega
3a4cf875-e2e9-49d9-9de0-02c9a0d2359c	1715.1	331.66	0	0	Ch_2_Nega_Ch_3_Nega
bd79c9c7-f4df-4b45-a0e7-78961d328a38	1218.3	332.12	0	0	Ch_2_Nega_Ch_3_Nega
2099a954-dbc8-447a-bb5b-c54436339596	1226.1	332.49	0	1	Ch_2_Nega_Ch_3_Nega
17e5cbd9-5c52-4592-8af4-11b936305a1a	1235.5	337.05	0	2	Ch_2_Nega_Ch_3_Nega
854853a6-2825-407d-8eb8-d0670d91a224	1480.3	336.98	0	0	Ch_2_Nega_Ch_3_Nega
e02aee92-1cf2-4b46-a057-6d803ae44e8a	1612.8	337.47	0	2	Ch_2_Nega_Ch_3_Nega
5f81ef27-bbb3-4874-91b0-732db1300d68	1760.7	336.92	0	0	Ch_2_Nega_Ch_3_Nega
f036efb1-cb5e-45ea-a951-6540394d8413	1625.7	339.95	0	1	Ch_2_Nega_Ch_3_Nega
6bec2128-a1ce-44cd-b443-28fc6e110f03	1266.2	340.75	0	0	Ch_2_Nega_Ch_3_Nega
d16d3dbd-84e9-4504-b105-d67ba68acaca	1406.9	342.32	0	0	Ch_2_Nega_Ch_3_Nega
37b40c0d-164a-4421-b389-59a91ea04015	1194	341.02	1	0	Ch_2_Nega_Ch_3_Nega
d32b825b-804d-4263-b81e-7eea68d9baaa	1729	340.26	0	0	Ch_2_Nega_Ch_3_Nega
6dd93abb-839c-4090-b429-2b0898deec25	1177.6	342	0	0	Ch_2_Nega_Ch_3_Nega
3169d153-c5a7-42f3-8d42-df0b5eb0cd1b	1699.2	343.13	0	0	Ch_2_Nega_Ch_3_Nega
8723671b-a721-409f-b73f-e64a1b617184	1139.8	344.69	0	0	Ch_2_Nega_Ch_3_Nega
63c86ffe-85d0-4323-aaa5-0474785d7cbb	1186.7	345.53	0	0	Ch_2_Nega_Ch_3_Nega
9e1ad2bb-eb8d-4251-9c01-983351873e82	1675.3	347.12	0	0	Ch_2_Nega_Ch_3_Nega
aba67b6d-6225-4d6c-847b-ae7d1dbb2957	1602.6	346.99	0	1	Ch_2_Nega_Ch_3_Nega
f2a93234-b3bb-4b43-81ba-a1d2530ad6a9	1794.5	347.42	0	0	Ch_2_Nega_Ch_3_Nega
4e6c791d-634c-4355-88a6-1909b51cc54a	1717.2	346.64	0	0	Ch_2_Nega_Ch_3_Nega
3580317b-d046-4474-92ca-6d39046d39eb	1728.6	347.85	0	0	Ch_2_Nega_Ch_3_Nega
9b231721-81dc-4e43-bb13-489568f25e6e	1530.3	348.18	0	0	Ch_2_Nega_Ch_3_Nega
a5838676-aa98-4e7d-a024-31b7792f84ec	1012.3	348.42	0	1	Ch_2_Nega_Ch_3_Nega
77e27a25-8fa5-428e-a897-f6a587adee82	1621.3	349.39	0	0	Ch_2_Nega_Ch_3_Nega
bd229015-2b51-4850-8fb3-2340732625af	1775.1	349.72	0	0	Ch_2_Nega_Ch_3_Nega
709c4645-1ea5-4429-ad9c-f74b45afc586	1103.2	352.64	0	0	Ch_2_Nega_Ch_3_Nega
cbba2cde-b4ee-46f7-b41f-7df202b575a4	1277.2	352.39	0	1	Ch_2_Nega_Ch_3_Nega
2d1f8942-203a-4203-a54c-869680b36a41	1305	354.11	0	0	Ch_2_Nega_Ch_3_Nega
3667583a-ca64-48cc-9ae0-f514c31a7ec4	1639.5	352.65	0	0	Ch_2_Nega_Ch_3_Nega
dce5b461-c87d-49d7-b0b2-76517073e85e	1602.7	355.58	0	1	Ch_2_Nega_Ch_3_Nega
8941425c-afb0-4d9e-82d2-1862f80bfffd	1191.3	356.67	0	1	Ch_2_Nega_Ch_3_Nega
aed12df9-d085-4e48-bfbd-556eae34776c	1534.4	355.88	0	0	Ch_2_Nega_Ch_3_Nega
a602ad18-eb75-4ca0-b85d-5da980ea8d8b	1094.4	356.67	0	0	Ch_2_Nega_Ch_3_Nega
a43e8885-615d-44a0-9bff-dbf708839146	1086.9	358.72	0	0	Ch_2_Nega_Ch_3_Nega
42d6af81-8b13-4f36-93f4-dea2226c5bd1	1415.2	360.49	0	0	Ch_2_Nega_Ch_3_Nega
e12f31b9-442c-40b5-a66c-fe1b545b1991	1639.1	361.25	0	0	Ch_2_Nega_Ch_3_Nega
a18dd939-d7ab-4e03-86af-395042bb5a40	1694.5	360.68	0	0	Ch_2_Nega_Ch_3_Nega
3e1be50b-6e45-4e20-939c-1946f6ef29ec	1426.8	360.59	0	0	Ch_2_Nega_Ch_3_Nega
2590f629-865a-4d4d-b5ae-de4f99135d28	1752.4	361.75	0	0	Ch_2_Nega_Ch_3_Nega
04d6e7fc-431b-4760-8d11-7251bb87027b	1805.1	364.57	0	1	Ch_2_Nega_Ch_3_Nega
3aad59df-a9b8-41f6-af29-4b346de8b937	1534.7	364.1	2	0	Ch_2_Nega_Ch_3_Nega
1ddfbb62-cad7-430e-a713-96a98572b2be	1435.9	363.35	0	0	Ch_2_Nega_Ch_3_Nega
4701e088-92ed-4737-b7d5-72421c514aeb	1681.7	362.92	0	0	Ch_2_Nega_Ch_3_Nega
62dd0330-5eac-4019-b88c-4f53c4a6c939	1737.8	363.04	0	0	Ch_2_Nega_Ch_3_Nega
83da62e9-4e3e-46b8-b873-410959280ac7	1762.4	364.43	0	0	Ch_2_Nega_Ch_3_Nega
7173d765-764f-4fa6-894c-55342b7617b5	1149.6	366.41	0	0	Ch_2_Nega_Ch_3_Nega
a7d815c3-29b3-4209-a62d-252a387f7ff4	1216.4	367.26	1	0	Ch_2_Nega_Ch_3_Nega
4a4bb9c1-6ae6-4322-a864-d659d3c93dfb	1382.1	366.3	0	0	Ch_2_Nega_Ch_3_Nega
9e7d65c1-e814-4a84-81ef-bdfe11f28084	1511.8	370.37	2	0	Ch_2_Nega_Ch_3_Nega
ee36b4f2-a585-471a-9931-4ea456daf4c5	1685.2	371.12	0	1	Ch_2_Nega_Ch_3_Nega
747f8067-6799-49a0-b4fd-43786901f867	1232.5	371.26	2	1	Ch_2_Nega_Ch_3_Nega
d5df358d-2681-4a5d-8b60-c3471f7cdd61	1309.9	371.07	0	0	Ch_2_Nega_Ch_3_Nega
9f772af7-fe5c-448d-9c81-3ad38a298922	1456.7	371.79	0	0	Ch_2_Nega_Ch_3_Nega
7a5c353e-45a8-4cc8-a9bf-18f5ec5e65d6	1649.4	373.96	0	1	Ch_2_Nega_Ch_3_Nega
18976797-26d2-4f9f-a5f5-3ad7f8f82c51	1157.4	376.04	1	0	Ch_2_Nega_Ch_3_Nega
7550c363-da53-4991-8b50-72bb5003edfb	938.05	377.03	1	0	Ch_2_Nega_Ch_3_Nega
5b7e4d58-2149-430f-9013-3482f4c1b5c2	1096.8	380.06	1	1	Ch_2_Nega_Ch_3_Nega
ee3f0d26-2763-4814-a409-b36e895040b2	1631.2	375.56	0	0	Ch_2_Nega_Ch_3_Nega
7935ae1e-4b1d-4638-adf0-aa5788c538e9	1359	380.66	0	1	Ch_2_Nega_Ch_3_Nega
48292cfa-6381-4e6d-a843-3854abebb38e	1476	378.47	0	0	Ch_2_Nega_Ch_3_Nega
7f44efc5-9c86-4162-854b-e5fda7807d01	1554.4	380.54	0	0	Ch_2_Nega_Ch_3_Nega
34a79af1-eda4-4781-8a49-57e05d5692c7	1304.3	378.51	0	0	Ch_2_Nega_Ch_3_Nega
58c3747f-edbc-4b78-9c80-f879b39e3c66	1624.2	379.56	0	0	Ch_2_Nega_Ch_3_Nega
a9d9ad4b-884e-4ce8-b61a-853de150a266	978.35	381.83	0	0	Ch_2_Nega_Ch_3_Nega
f29915cc-e76b-40bc-aa37-a9af5facbe67	1116.8	382.52	1	0	Ch_2_Nega_Ch_3_Nega
d0e16f9a-465d-4914-9c33-c20f5c74449b	1438.1	382.24	0	0	Ch_2_Nega_Ch_3_Nega
d3778bc2-7f5a-458b-ad33-b7913e53d602	1735.6	383.9	0	0	Ch_2_Nega_Ch_3_Nega
b65a9f44-4fdd-4986-a41d-c34ca5c63751	1746.9	384.72	0	0	Ch_2_Nega_Ch_3_Nega
c5fd2364-e61a-4dd1-9df7-aa5b575cccc3	943.72	383.5	0	0	Ch_2_Nega_Ch_3_Nega
e914ca56-5b8a-4b40-b557-fccff95d0333	1309.8	382.39	0	0	Ch_2_Nega_Ch_3_Nega
0a4b7c5a-3cfa-48db-980e-1697dba8c8e8	1139.1	384.34	0	0	Ch_2_Nega_Ch_3_Nega
f77dd61b-f608-4c83-adfe-360ed1df85da	1461.3	385.41	2	0	Ch_2_Nega_Ch_3_Nega
0b557091-4aa7-4e06-bec3-a60aaa841740	1301.1	389.89	0	1	Ch_2_Nega_Ch_3_Nega
e04c8573-8e5b-4848-bbd9-f2bdd3941029	1663	388.84	0	0	Ch_2_Nega_Ch_3_Nega
596873aa-d765-4aca-a3b7-ef1aac916210	1565.6	388.87	0	0	Ch_2_Nega_Ch_3_Nega
ce2ed7c7-587b-48dd-bbe1-4efa30b40aac	1788	389.13	0	0	Ch_2_Nega_Ch_3_Nega
29191d76-9a71-437f-a74e-14b95427da4d	1575.3	389.48	0	0	Ch_2_Nega_Ch_3_Nega
3ab1e3c7-48e0-46f7-86ba-4d2335fc0455	1411.4	390.8	0	0	Ch_2_Nega_Ch_3_Nega
e7715022-f51e-482c-8f8a-f7f1425116fc	1378.7	390.88	0	0	Ch_2_Nega_Ch_3_Nega
77cf2d46-cb3d-46b3-aa3a-a8492ce9c257	1479.5	391.33	0	0	Ch_2_Nega_Ch_3_Nega
afe87b0a-2cff-413e-b3fa-948682d6babd	1653.2	390.61	0	0	Ch_2_Nega_Ch_3_Nega
1cb71349-4773-4a2f-b947-f38b643a2585	1370.1	392.98	0	0	Ch_2_Nega_Ch_3_Nega
aa6116fe-ded5-4209-a0a5-504ec8e532af	1073.2	397.67	0	1	Ch_2_Nega_Ch_3_Nega
9e7d99ec-8724-4027-9a74-2b31a344e382	1536.8	396.24	0	0	Ch_2_Nega_Ch_3_Nega
ed9389dc-72e4-4046-a649-90b8738c0f11	1584.5	394.74	0	0	Ch_2_Nega_Ch_3_Nega
c3134528-37bb-47fd-a3fe-594d5bd4145e	1432.4	399.62	0	0	Ch_2_Nega_Ch_3_Nega
7b8a7b7e-0108-46fb-b28e-8e76d11f1c11	914.19	401.49	0	0	Ch_2_Nega_Ch_3_Nega
1bec28b3-6c63-4bd9-88bc-3e7ac3a4fcfc	925.42	404.08	0	0	Ch_2_Nega_Ch_3_Nega
2f299b64-f699-4362-bea9-a674a3de86b8	1731.4	404.09	0	0	Ch_2_Nega_Ch_3_Nega
22b1cd6a-a299-42a4-921e-0f45c8de86e0	1181.5	403.79	0	0	Ch_2_Nega_Ch_3_Nega
43bdb98c-7f25-4ce9-b117-9a449fd6adef	1055.6	405.13	0	2	Ch_2_Nega_Ch_3_Nega
32b6aa85-bcd0-4bdd-ba23-7eab43664ab9	1521.3	407.57	0	0	Ch_2_Nega_Ch_3_Nega
840a4404-5235-4ab5-a60c-6915f94897f5	1308.9	410.36	0	0	Ch_2_Nega_Ch_3_Nega
b9fa845b-f073-47af-aab8-374cb370f299	1741.3	412.26	0	0	Ch_2_Nega_Ch_3_Nega
8d63db6b-3bdf-4df1-9c3a-ca09f5d089e9	1206	411.96	0	0	Ch_2_Nega_Ch_3_Nega
92972d3d-d172-46f0-91f4-6cd1f7c5067f	1296.8	413.32	0	0	Ch_2_Nega_Ch_3_Nega
235991e1-edb3-404a-9757-ff09d47f4f6d	1279.8	415.29	0	1	Ch_2_Nega_Ch_3_Nega
f6fcffaa-603a-44a5-862e-9eea6297d558	923.32	417.11	0	0	Ch_2_Nega_Ch_3_Nega
64b45564-e0b8-4a71-8eb6-3b958695e361	943.47	416.87	1	0	Ch_2_Nega_Ch_3_Nega
71cefeee-033c-4625-adc4-54ecf092dd48	1017.8	417.34	0	0	Ch_2_Nega_Ch_3_Nega
c85b9379-8f63-4dd4-a340-690249e5df5f	1701	415.81	0	0	Ch_2_Nega_Ch_3_Nega
65a56abe-850f-458f-a2e9-d82d50febfb3	1622.4	418.75	0	0	Ch_2_Nega_Ch_3_Nega
8477a235-95c2-44c9-b3e9-f5c4593238ac	1000.3	418.18	0	1	Ch_2_Nega_Ch_3_Nega
9db0842e-97c6-48b4-a0ef-18d048aac79e	1235.9	417.76	0	0	Ch_2_Nega_Ch_3_Nega
22fcaf71-945e-456b-8076-7cbeec5a5bbf	1153	419.28	0	0	Ch_2_Nega_Ch_3_Nega
ac103d72-00b3-4731-8215-12d0caca5b88	1429.5	421.1	0	0	Ch_2_Nega_Ch_3_Nega
e7b94869-6f95-48e6-b685-ea85fb1cfda8	934.1	422.56	0	0	Ch_2_Nega_Ch_3_Nega
8972904b-a262-4ab6-a238-f05b03979c45	1243.9	421.2	0	1	Ch_2_Nega_Ch_3_Nega
4e2102c1-15ae-42f0-8a8a-ef41d2d435c0	1203.9	422.43	0	0	Ch_2_Nega_Ch_3_Nega
8c4d4837-e9ce-4958-87c3-cf0bc3f1b402	1531	423.82	1	0	Ch_2_Nega_Ch_3_Nega
5afb6fbf-5ea0-4366-b84d-48eb4a5b1aea	1095.3	427.19	0	1	Ch_2_Nega_Ch_3_Nega
e6b4159a-b9f5-401a-8381-f513139bfdfe	1195	426.06	0	0	Ch_2_Nega_Ch_3_Nega
e404515a-e3ee-488d-9788-00e91532a413	941.96	426.15	0	0	Ch_2_Nega_Ch_3_Nega
48dcbbd7-abc9-4f12-97de-ed4d2dc10728	949.27	427.55	1	0	Ch_2_Nega_Ch_3_Nega
ad7b5e3b-5ca8-4c5e-86b7-e02e7c02b25f	926.26	429.36	0	0	Ch_2_Nega_Ch_3_Nega
ba0981dc-582c-428a-bf7a-970c3c97d3a4	1474.6	429.87	0	0	Ch_2_Nega_Ch_3_Nega
9e1ebf60-caab-4f06-9e79-e91a878f425e	1391.4	433.16	0	0	Ch_2_Nega_Ch_3_Nega
bfddc17b-af1c-46ff-884a-36cced000382	1030.1	435.19	0	1	Ch_2_Nega_Ch_3_Nega
9d0cd57b-85e3-4b15-af31-39cf0f0d8a88	1516	433.82	0	0	Ch_2_Nega_Ch_3_Nega
f102972b-fb26-4573-b248-58fdcc627f7f	1233.3	432.52	0	0	Ch_2_Nega_Ch_3_Nega
571dab96-b8c4-4a02-aa1e-1bdc179e24f0	1343.1	433.84	0	1	Ch_2_Nega_Ch_3_Nega
2ddb9972-6820-4258-9e30-25e57cc1f077	1325.8	433.41	0	0	Ch_2_Nega_Ch_3_Nega
261bcd92-700c-409e-9ed3-1bb83438114a	1590.7	435.2	1	0	Ch_2_Nega_Ch_3_Nega
1def3b90-2ea7-4b35-86e3-5a338e9a7460	937.8	436.65	0	0	Ch_2_Nega_Ch_3_Nega
b1ef3f30-4325-480a-a5bf-1346510b1cd2	1824.6	438.63	0	0	Ch_2_Nega_Ch_3_Nega
9354969d-7988-4537-b084-62a2087718dc	1464.3	441.8	0	0	Ch_2_Nega_Ch_3_Nega
28078cfc-010d-4ebd-a57f-6391cc91790c	1078.3	440.64	0	1	Ch_2_Nega_Ch_3_Nega
6fd0adcf-9224-4998-b547-4cd9c02a5167	1252.5	438.74	0	0	Ch_2_Nega_Ch_3_Nega
941f2a5f-ee9f-4903-b9c5-e5e55ed26f94	1316.4	441.8	0	1	Ch_2_Nega_Ch_3_Nega
6d6f787d-0d0b-489c-a1c3-2acb3933387a	1725.9	443.05	1	0	Ch_2_Nega_Ch_3_Nega
ff6f4bdf-0d91-465d-afbb-5bfb28dc6a1b	1248.1	446.66	0	0	Ch_2_Nega_Ch_3_Nega
bffedd62-b92e-416d-9dfe-7e090c965759	1057.9	447.61	0	2	Ch_2_Nega_Ch_3_Nega
f4c35dd9-9d55-4c5c-98ab-7448f566f6b9	929.44	449.97	1	1	Ch_2_Nega_Ch_3_Nega
ec63374a-f15f-4580-b516-b7b32af7c782	1069.4	447.16	0	0	Ch_2_Nega_Ch_3_Nega
47199501-b433-450f-a0aa-61d3c3e61885	938.89	447.42	0	0	Ch_2_Nega_Ch_3_Nega
47c625d9-12a8-40d1-a86d-b107f5096b10	1191.7	448.38	0	0	Ch_2_Nega_Ch_3_Nega
546d9d61-7d9f-4143-896a-59e9db7cd2e3	1795.5	447.74	0	0	Ch_2_Nega_Ch_3_Nega
b09f1211-9415-4df3-90aa-5a7c51a661bc	1297.3	451.06	0	0	Ch_2_Nega_Ch_3_Nega
39ab7134-75dd-4366-9195-f5940e865428	1686.6	451.11	0	1	Ch_2_Nega_Ch_3_Nega
9148f879-b2d9-4844-b872-1cc683300c01	1704.8	452.05	0	0	Ch_2_Nega_Ch_3_Nega
b8998fe3-723e-4d8e-a1f2-7eb631b30d2b	1138.5	452.65	0	0	Ch_2_Nega_Ch_3_Nega
bd366da6-8969-434b-ab63-32a4e1811826	1634.6	451.77	0	0	Ch_2_Nega_Ch_3_Nega
b6605da2-b175-4f0e-b168-e1bd305b2738	1585.5	452.15	0	0	Ch_2_Nega_Ch_3_Nega
d6583b8e-1b44-4ff6-bfc0-ea291f44d9a6	1396.1	454.49	0	0	Ch_2_Nega_Ch_3_Nega
5149da96-63b5-48b0-a9a6-8205bf2f593f	1065.1	454.52	0	0	Ch_2_Nega_Ch_3_Nega
9d1b3e31-5ead-4745-a223-ca87ab0236eb	995.84	453.46	2	0	Ch_2_Nega_Ch_3_Nega
6e65956b-6429-4bf7-9dff-fb636a2aae88	1075.4	455.96	0	0	Ch_2_Nega_Ch_3_Nega
d964747d-418e-4f1a-a734-df599488097a	936.22	456.94	1	1	Ch_2_Nega_Ch_3_Nega
1c5c1c98-3b64-43af-98ab-d8375bd2d5c1	989.15	458.49	0	1	Ch_2_Nega_Ch_3_Nega
24e28071-c584-4f6b-9566-1a193f7231de	1174.6	457.99	0	0	Ch_2_Nega_Ch_3_Nega
c5b236eb-b6fd-41ad-82ab-32d2c01a2532	1412.2	456.1	2	0	Ch_2_Nega_Ch_3_Nega
53f96e84-4426-4d6a-86bf-f1af29822bb5	1531	457.94	0	2	Ch_2_Nega_Ch_3_Nega
9eeb9901-4edc-426f-a94f-ae4a967959db	1670.8	457.95	1	0	Ch_2_Nega_Ch_3_Nega
ec733b65-a65c-4658-9b14-ae8b514e6e99	961.4	460.96	0	0	Ch_2_Nega_Ch_3_Nega
fa4e2a05-ebd3-4c97-821e-2f43b7f846b4	1453.8	459.36	1	0	Ch_2_Nega_Ch_3_Nega
5f124c91-d383-4441-a6c1-14a6848f423f	1165.2	460.34	0	1	Ch_2_Nega_Ch_3_Nega
3c3fb559-7b03-4433-814e-f1260d656467	1382.4	460.97	0	0	Ch_2_Nega_Ch_3_Nega
3ccd4983-d0c5-4eec-a71a-4ded2bd3780c	1518.5	461.38	0	0	Ch_2_Nega_Ch_3_Nega
eb218a9d-6e6d-4ca8-a279-72b3b7663095	1355.6	462.25	1	0	Ch_2_Nega_Ch_3_Nega
7948ca4f-4424-4da6-b371-731c869fcb08	1066.2	463.01	0	0	Ch_2_Nega_Ch_3_Nega
0fe2a69f-a1c9-4961-a9f9-562996b8b66e	941.95	464.23	1	0	Ch_2_Nega_Ch_3_Nega
7452a6a1-a3a8-4aa5-bf24-95d8c8d98282	1245.4	465.66	0	0	Ch_2_Nega_Ch_3_Nega
67fdb1c3-f33c-4008-a885-3f5628af20cc	1056.2	466.9	0	0	Ch_2_Nega_Ch_3_Nega
e514b0b3-496d-4b94-8302-cc2b09235a21	930.22	467.62	0	1	Ch_2_Nega_Ch_3_Nega
fa4ba09b-36de-4005-b755-5ada8bd1ec19	1406.8	466.26	1	0	Ch_2_Nega_Ch_3_Nega
d9b9b3f3-6d18-4b7b-9543-80f138129ce6	1114.5	469.71	0	0	Ch_2_Nega_Ch_3_Nega
90bfd9af-a856-40c2-8d8b-c10f849dab74	1426.1	470.25	0	0	Ch_2_Nega_Ch_3_Nega
46aa8001-44c0-4d9f-b013-c7f3197dade7	1103.5	470.81	0	0	Ch_2_Nega_Ch_3_Nega
41ecb00b-e408-4174-8403-efa2f00465a1	1811	470.77	0	0	Ch_2_Nega_Ch_3_Nega
370b6132-1f45-48dc-bd06-22618a7b86fa	1721	473.07	0	1	Ch_2_Nega_Ch_3_Nega
b8a8268b-8012-4d25-b505-a6809a6a5a78	1364.6	480.08	1	1	Ch_2_Nega_Ch_3_Nega
2844fa35-3b79-45d0-89a1-887e19bf5aa9	1460.5	477.42	0	0	Ch_2_Nega_Ch_3_Nega
e6fd3941-7bd4-4ce5-a086-2850f9a787e7	1474.7	475.47	0	0	Ch_2_Nega_Ch_3_Nega
603a18f3-f18e-45e8-819b-11da91fc0513	1554.4	477.89	0	1	Ch_2_Nega_Ch_3_Nega
6e0716a7-d040-47e8-9df3-2d57f77ce5b1	1051.9	478.41	2	1	Ch_2_Nega_Ch_3_Nega
e41223f6-5624-4fcc-9373-d771521d8d8f	1305.1	479.78	0	1	Ch_2_Nega_Ch_3_Nega
b8c7b036-5cea-48f7-a461-008fbf746b9c	1740.5	480.5	0	1	Ch_2_Nega_Ch_3_Nega
564e8b99-f8d8-4d8c-8dd5-8ed34fc3efa7	1061	484.02	0	0	Ch_2_Nega_Ch_3_Nega
54672fc0-300b-4b85-9e02-ee49218c56a0	1158.6	486.15	0	0	Ch_2_Nega_Ch_3_Nega
49691c51-8d58-4d1d-b7e0-a4648dc0c540	964.82	486.31	1	0	Ch_2_Nega_Ch_3_Nega
46f4aadb-1529-458e-af77-e0b38e686143	1329.7	484.31	0	0	Ch_2_Nega_Ch_3_Nega
00027763-dfac-4c77-96b8-6cc3c53475ae	1269.4	489.38	0	0	Ch_2_Nega_Ch_3_Nega
c7342d9b-e901-4530-8eb7-92fab8c4c4cd	1545	491.42	0	1	Ch_2_Nega_Ch_3_Nega
136b2c5f-4525-4be2-907c-4b8382413e90	1303.4	490.08	0	1	Ch_2_Nega_Ch_3_Nega
5a2cf911-a247-425d-aa80-d444e5463942	1777.4	489.41	0	0	Ch_2_Nega_Ch_3_Nega
7daed2a0-5bf9-4526-9766-a57285eeb82b	1003.5	490.83	0	0	Ch_2_Nega_Ch_3_Nega
f4210007-ad6e-44e7-97ad-e28f4e10b028	1723.6	489.4	0	0	Ch_2_Nega_Ch_3_Nega
aa230de9-51df-4a95-b4ee-4c9766852eb6	1587.8	492.94	0	0	Ch_2_Nega_Ch_3_Nega
f5fee5d5-6a97-4593-9860-798f31f8b882	1330.1	493.15	0	1	Ch_2_Nega_Ch_3_Nega
669bef56-1ddc-4bdd-bb22-5dbcb3f01806	1423.3	494.51	0	0	Ch_2_Nega_Ch_3_Nega
86bb27c0-0537-470b-bd9e-b7c17fad119e	1194.9	494.24	0	0	Ch_2_Nega_Ch_3_Nega
68bd0d45-1521-4b5d-9c70-a2b7a1799dbd	1762.3	497.04	0	0	Ch_2_Nega_Ch_3_Nega
0f1c3e84-7f4b-41ea-befc-3958963ce76b	963.81	495.83	0	0	Ch_2_Nega_Ch_3_Nega
a4f10465-2bf1-44f0-8e5e-5aceb8def289	1141.2	497.48	0	0	Ch_2_Nega_Ch_3_Nega
2c944fc3-1ffd-4d25-9298-a57d0924fc17	1620.8	495.9	0	0	Ch_2_Nega_Ch_3_Nega
ef1f5fb8-5cab-4d32-8551-739158561ab8	1216.8	496.55	0	0	Ch_2_Nega_Ch_3_Nega
c1c88382-296e-4a79-9a57-42a744b3fca0	1263.3	499.21	0	0	Ch_2_Nega_Ch_3_Nega
db496a3b-c0ba-4e00-af0f-10692d1202c6	1432.1	502.3	0	0	Ch_2_Nega_Ch_3_Nega
a27c98f5-17c9-4d1e-99f0-cfde63ba9557	1696.7	500.88	0	0	Ch_2_Nega_Ch_3_Nega
971ceeba-a0c4-4225-8695-d1c98c850071	1053.8	501.77	0	0	Ch_2_Nega_Ch_3_Nega
2011040f-50d1-47f6-b98d-0ec91c350a65	1193.5	502.8	2	0	Ch_2_Nega_Ch_3_Nega
8efabf90-97b1-4c98-9eeb-7b680991c59c	1724.3	501.12	0	1	Ch_2_Nega_Ch_3_Nega
f59fc79f-a97a-455f-9874-08fb4a7f1a10	968.98	500.95	0	0	Ch_2_Nega_Ch_3_Nega
8e43f203-c7ed-47ae-ba31-240bff25e3ad	1027.5	502.33	1	0	Ch_2_Nega_Ch_3_Nega
5a5068b6-f055-4c1b-9dcd-f38d13cce388	1452.6	502.79	1	0	Ch_2_Nega_Ch_3_Nega
95b323d1-82fb-41c0-ada4-900073e1b740	1499.9	504.22	0	0	Ch_2_Nega_Ch_3_Nega
3dd0f0f2-7817-45dd-8c0e-d1925a847ce2	1018.7	504.56	0	0	Ch_2_Nega_Ch_3_Nega
83c2a089-6a7c-4275-8cde-03a8226dd1c9	1580.2	505.48	0	2	Ch_2_Nega_Ch_3_Nega
24b5e21d-056d-4686-a0d6-8b80e8b198d2	962.99	508.23	0	0	Ch_2_Nega_Ch_3_Nega
9b53ad1d-3ea2-43cf-959b-7ee0e69b900a	1519.4	508.77	0	1	Ch_2_Nega_Ch_3_Nega
b33c1bb4-c14a-47bb-9010-aa07ac634448	1647.5	508.29	0	0	Ch_2_Nega_Ch_3_Nega
27a8b456-702f-4fa6-bd57-75a8e22330e7	979.54	513.07	0	2	Ch_2_Nega_Ch_3_Nega
ed080621-0336-4c18-87da-0d23b826eca0	1102.9	507.19	0	0	Ch_2_Nega_Ch_3_Nega
a788cc84-9148-42d0-a62f-e302f340348f	1128.2	508.5	0	0	Ch_2_Nega_Ch_3_Nega
9d3744f8-88ae-427d-b7d2-05fe8efe1ec9	1714.3	510.32	0	0	Ch_2_Nega_Ch_3_Nega
50dac6cb-cbd0-49fa-8232-6727e35ecd09	1635.6	511.2	0	0	Ch_2_Nega_Ch_3_Nega
f7de070e-1e59-479a-bee2-79ffa41f3879	923.84	515.6	0	0	Ch_2_Nega_Ch_3_Nega
38801e46-39a9-4928-be99-7bf403195451	1232.1	511.07	0	0	Ch_2_Nega_Ch_3_Nega
492e66e4-78e2-47cc-b43a-32d8cc39d7ee	1543.2	513.27	0	2	Ch_2_Nega_Ch_3_Nega
ddc1a464-7e30-44f9-802e-b0d57b836a30	1444.3	512.63	0	0	Ch_2_Nega_Ch_3_Nega
ef14be18-5446-44bb-97e6-dfa70e00b3ad	1780	513.52	0	0	Ch_2_Nega_Ch_3_Nega
3dbe3951-794a-4606-a59d-14a36a5930a5	1256.3	511.46	0	0	Ch_2_Nega_Ch_3_Nega
5b41c3a6-d844-4522-ba0f-9c616bdfcf4f	1570.4	513.12	0	0	Ch_2_Nega_Ch_3_Nega
9e76f9e5-7a24-4e30-8dfe-c4f536f04d8d	1434	515.45	0	0	Ch_2_Nega_Ch_3_Nega
516b44dd-6aec-47d6-925b-2a8479226399	1369.8	516.17	0	0	Ch_2_Nega_Ch_3_Nega
de9a3ade-69b8-4fc4-8830-9806b0d4663f	1223.7	517.51	2	0	Ch_2_Nega_Ch_3_Nega
33b35ee3-b8a2-4bb1-b357-829e9739ad97	1267.5	518.9	0	0	Ch_2_Nega_Ch_3_Nega
94ca5102-dd5e-4f15-925f-0d007aa2ad67	1556.9	519	0	0	Ch_2_Nega_Ch_3_Nega
24ab5d71-a11e-47be-aa01-5abe8d249014	961.03	522	0	2	Ch_2_Nega_Ch_3_Nega
b70bac3e-593b-4baf-8c31-03bec999afec	1666.7	520.38	0	0	Ch_2_Nega_Ch_3_Nega
f87036c0-9af6-4912-8ecf-df3e5fc24d70	1231.4	522.66	1	0	Ch_2_Nega_Ch_3_Nega
a0634117-8404-4447-872c-d39e98f03fc4	1252.9	521.12	0	0	Ch_2_Nega_Ch_3_Nega
5aac7d1d-98d1-4674-bf64-7b9fc1364c9d	1726.9	521.87	0	0	Ch_2_Nega_Ch_3_Nega
59fe3184-85dd-41b9-a836-9936d30c90fb	1466.9	529.02	0	1	Ch_2_Nega_Ch_3_Nega
b0172cb4-e7c2-4811-9efe-d9af9ec55dbb	1692.4	525.76	0	0	Ch_2_Nega_Ch_3_Nega
661e646d-96dd-41df-921b-875d24a5561e	1009.2	527.08	0	0	Ch_2_Nega_Ch_3_Nega
c051611a-5462-4910-a337-89f200d875d2	956.68	530.77	0	0	Ch_2_Nega_Ch_3_Nega
3bb3b305-0c1f-4fa8-9629-8a5b6a5321ea	1000.5	532.8	0	0	Ch_2_Nega_Ch_3_Nega
e7701345-4521-4f4c-88f3-b74d28b0e75f	1431.9	533.88	0	0	Ch_2_Nega_Ch_3_Nega
6166aeeb-5ed6-40fb-9871-c295b22feecb	1480.4	534.68	0	0	Ch_2_Nega_Ch_3_Nega
418aadd7-0dc2-40a8-b62e-867f5f946fb2	1547	535.11	0	0	Ch_2_Nega_Ch_3_Nega
456bc11a-3309-4f0f-bed5-5b9ecaffb711	1817	534.64	0	1	Ch_2_Nega_Ch_3_Nega
8dca9c2a-7b8a-4581-9e4f-049a7b0ebd95	1303.5	535.73	0	1	Ch_2_Nega_Ch_3_Nega
b2870b00-4735-48c5-9bb5-e2b9f56a5a3f	1632.8	539.32	0	0	Ch_2_Nega_Ch_3_Nega
af6e9d77-dfd8-461a-97f6-a8ce6c8b2813	1392.9	537.26	0	1	Ch_2_Nega_Ch_3_Nega
89f763c7-fe97-41b8-aa75-0bcac3e38afd	1037.8	539.41	0	1	Ch_2_Nega_Ch_3_Nega
851f9aac-be6a-4722-bf8e-5cea6e777d01	894.58	543.57	0	0	Ch_2_Nega_Ch_3_Nega
24596cd6-4979-4a73-9685-e0f33fbb0df2	1302.6	545.36	0	2	Ch_2_Nega_Ch_3_Nega
a4907114-5719-4e9f-a72f-fb72956438e6	1433.1	545	0	0	Ch_2_Nega_Ch_3_Nega
2aa10cac-1acc-45a6-aa99-276fe2eca9d8	1540.7	545.01	0	0	Ch_2_Nega_Ch_3_Nega
aae3f60b-215f-4133-80f5-40d5ac537ff8	1168.8	544.67	0	0	Ch_2_Nega_Ch_3_Nega
1cff707b-812e-43f6-a5ce-7a6be2f75584	1395.6	546.36	0	0	Ch_2_Nega_Ch_3_Nega
35afa366-94ab-4859-9a07-51987f4b22e0	1364.5	545.84	0	0	Ch_2_Nega_Ch_3_Nega
5ba75785-e189-46bb-9432-e7f6b1e2b22c	1153.9	547.58	0	0	Ch_2_Nega_Ch_3_Nega
7f11ddab-1311-43ce-9b2b-c04132a6ba2b	1199.8	547.76	0	0	Ch_2_Nega_Ch_3_Nega
8a808f06-a7da-4ed4-82aa-04a94dd05d7c	1326.1	549.66	0	0	Ch_2_Nega_Ch_3_Nega
d72b0a41-57c6-4f5a-87b3-b0f49c72a16a	1679.8	549.27	0	0	Ch_2_Nega_Ch_3_Nega
ffc1914a-226a-4485-991d-1731f5c57f36	971.14	552.26	0	0	Ch_2_Nega_Ch_3_Nega
35c14842-5a2a-4154-94b4-59f3f98ba600	1757.9	554.34	0	0	Ch_2_Nega_Ch_3_Nega
3d4a7dd1-9a1f-4a2d-965f-1336b70e1e31	1493.8	553.57	1	1	Ch_2_Nega_Ch_3_Nega
30587e44-b90e-43de-98ae-6ae883a009e6	1282.2	554.18	0	0	Ch_2_Nega_Ch_3_Nega
e304e887-63fd-46dd-8af0-57eaa3cf61c1	1008.7	557.23	0	0	Ch_2_Nega_Ch_3_Nega
ec174170-bf32-4380-bf6a-23cdd2e66bfb	1273.7	558.13	0	0	Ch_2_Nega_Ch_3_Nega
ee24fee2-baca-49cb-8bc2-5a94bea1ff06	1016.1	560.91	0	1	Ch_2_Nega_Ch_3_Nega
cab2ee55-8bf5-46ae-aeb1-702344391b76	1461.4	557.77	0	0	Ch_2_Nega_Ch_3_Nega
1b7c2c12-96bf-4781-a2c5-117c147f4b1b	1454.4	564.3	0	0	Ch_2_Nega_Ch_3_Nega
1e979423-33e4-4744-80e9-9f646e4da5fe	1638.4	562.04	0	0	Ch_2_Nega_Ch_3_Nega
518da0a7-06db-4b31-b593-53a07dd8d147	1819.1	563.78	0	0	Ch_2_Nega_Ch_3_Nega
eab3764d-f577-4438-aa08-cba2d7221d36	1295.7	563.52	0	1	Ch_2_Nega_Ch_3_Nega
b931d9ab-aff5-4e25-95c3-1dcfee4cbf7d	1776.6	565.8	2	0	Ch_2_Nega_Ch_3_Nega
f3248655-4f4f-4fce-b6f2-e04a28ceff99	948.99	565.14	0	0	Ch_2_Nega_Ch_3_Nega
96901f19-ed93-4bdd-bfc5-137fadadf09d	1307	564.34	0	0	Ch_2_Nega_Ch_3_Nega
bd40b2a1-a08a-4dc7-86e7-fa1791a27e25	1642.8	569.46	0	0	Ch_2_Nega_Ch_3_Nega
25c434a2-f2a9-47cd-9360-da94671f9eb5	1289.8	571.69	0	0	Ch_2_Nega_Ch_3_Nega
abf06235-f069-42ac-ab21-7944a9f462e6	1538.1	572.05	0	1	Ch_2_Nega_Ch_3_Nega
430181ab-0e13-4633-8957-bd6da393b3e1	1262.5	572.01	1	0	Ch_2_Nega_Ch_3_Nega
3ea9e2ce-24bf-46aa-be1d-aaed6199b454	1005.1	571.85	0	0	Ch_2_Nega_Ch_3_Nega
81b69c1b-1583-41dd-9a6e-a8795089d442	901.16	574.51	0	0	Ch_2_Nega_Ch_3_Nega
d8c66c8d-2130-4543-9d5c-0b9a258a0c99	1253.1	573.86	0	0	Ch_2_Nega_Ch_3_Nega
848b9f7a-fd4c-4386-8fda-fca600ab4a56	1602.6	575.23	0	1	Ch_2_Nega_Ch_3_Nega
85dc22c6-9ed7-4588-931f-457eae1e3c3a	1470.8	577.24	1	1	Ch_2_Nega_Ch_3_Nega
4ca2f792-41bb-4204-a880-1b1766c965b2	1578	575.96	0	0	Ch_2_Nega_Ch_3_Nega
7e39fd4c-d9cd-47f4-85b8-2cb037741c35	1621.5	576.93	0	0	Ch_2_Nega_Ch_3_Nega
9fd98c8a-a672-42ab-b3f0-87a2aa5b662a	1213.7	579.9	0	0	Ch_2_Nega_Ch_3_Nega
c3d120b9-c9a5-446b-bf67-486978b38083	1108.3	580.91	0	0	Ch_2_Nega_Ch_3_Nega
b18f0311-dd0f-4361-a141-97e08e6e7a18	1595.9	581.71	0	0	Ch_2_Nega_Ch_3_Nega
ca8e4da9-9c5f-4982-9f41-04c3f2348fb2	1221.9	582.78	0	1	Ch_2_Nega_Ch_3_Nega
06d4ccda-bfff-40f2-b366-01930ab1dce4	942.52	584.32	0	0	Ch_2_Nega_Ch_3_Nega
2a7ca065-f698-47bc-a526-f1cda4dea507	1683.5	583.89	0	0	Ch_2_Nega_Ch_3_Nega
073dde7e-8e93-473b-8149-b3b3201dac60	1255.1	585.33	0	1	Ch_2_Nega_Ch_3_Nega
38db06e6-65fd-4b23-bc30-25826f3d2e3e	1189	588.33	1	1	Ch_2_Nega_Ch_3_Nega
ce524baf-fac9-433b-ad6d-b7682f99567c	1664.6	586.61	0	1	Ch_2_Nega_Ch_3_Nega
634a70b7-4986-4f2e-bf68-4c867c5aaf87	1617.1	587.73	0	0	Ch_2_Nega_Ch_3_Nega
deefc6f9-9813-431b-9fe0-f90717c1176a	1285	591.06	0	0	Ch_2_Nega_Ch_3_Nega
e996d7ef-fc37-40d8-a35b-23ac0f038cf5	1744.9	592.23	0	0	Ch_2_Nega_Ch_3_Nega
2ee16012-0556-4289-b25f-b4329943c8d1	969.68	596.03	0	0	Ch_2_Nega_Ch_3_Nega
661badc7-7e5a-4c1c-a9a9-77804f65c3d3	1129.7	596.74	0	0	Ch_2_Nega_Ch_3_Nega
80a9f5c3-005e-4da4-9d2b-1b4d23480385	1656.8	600.97	0	2	Ch_2_Nega_Ch_3_Nega
725d1c1a-7a44-4936-a112-ee28cbe54c3e	1823.4	597.67	0	0	Ch_2_Nega_Ch_3_Nega
597619f4-3da0-4de1-a205-c99355bd7ae0	1491.6	599.51	0	0	Ch_2_Nega_Ch_3_Nega
f0553bc0-0387-481d-b552-fe8221393c32	1149.2	602.96	0	0	Ch_2_Nega_Ch_3_Nega
4ed695a1-1231-4789-a271-ffebe55bbc68	1539.1	601.91	0	0	Ch_2_Nega_Ch_3_Nega
24ee03a8-c5fb-4512-b639-c45371d86acb	1442.9	603.38	0	0	Ch_2_Nega_Ch_3_Nega
cbaaabd9-46af-4f70-8a01-a2cb562a5a9d	1109.1	605.9	0	0	Ch_2_Nega_Ch_3_Nega
379f90bb-dbad-4658-9d93-03353657f264	1129.2	606.81	0	1	Ch_2_Nega_Ch_3_Nega
3cc79e96-bc61-4193-a670-cb070b167c91	896.25	610.94	0	0	Ch_2_Nega_Ch_3_Nega
f43555e9-c15b-4eca-b64d-79500eec2ef9	1789.1	609.58	0	0	Ch_2_Nega_Ch_3_Nega
06c12b48-c1d0-4733-9a40-8f6ae331e602	1045.1	611.31	1	0	Ch_2_Nega_Ch_3_Nega
a6576421-0b99-415b-808d-f528f36d665e	1591.7	612.48	0	1	Ch_2_Nega_Ch_3_Nega
ed045aac-8e0a-4453-bc25-973630264961	887.8	614.2	0	0	Ch_2_Nega_Ch_3_Nega
d99ed665-1d03-497d-9b52-ae947bc060ad	1258.1	613.76	0	0	Ch_2_Nega_Ch_3_Nega
5d13f55f-c15a-4d91-8375-e647d5674b82	1362.6	615.17	0	0	Ch_2_Nega_Ch_3_Nega
f2bec926-5566-4a79-95ad-e9b88831e0c3	1246.8	617.78	0	2	Ch_2_Nega_Ch_3_Nega
80cbaeea-737e-4e68-a6c5-c4dea8ea43de	1328.4	617.69	0	0	Ch_2_Nega_Ch_3_Nega
8c79b56e-33f5-47a0-904a-8734bde13a82	1755.5	616.53	0	0	Ch_2_Nega_Ch_3_Nega
4fba32bc-384d-4329-a26a-da4aa45a0ded	986.16	618.43	0	1	Ch_2_Nega_Ch_3_Nega
67a25d2b-0844-4908-ac0e-4397574e47d3	1356.2	620.19	0	2	Ch_2_Nega_Ch_3_Nega
e590ecc1-484e-4e31-a1cd-cb2436b99875	1531	617.93	0	0	Ch_2_Nega_Ch_3_Nega
d2634ff9-c542-4139-86ea-f73f80591fe8	1721.7	619.08	0	0	Ch_2_Nega_Ch_3_Nega
28ce302d-be66-448d-8975-61e671320267	1521.1	618.02	0	0	Ch_2_Nega_Ch_3_Nega
6824372e-06d3-4135-86db-613223d30d2e	1678.5	621.79	0	0	Ch_2_Nega_Ch_3_Nega
83477851-8672-4f81-bab3-a4ec469b5439	979.6	623.13	0	0	Ch_2_Nega_Ch_3_Nega
ee8dc916-6bdf-45a6-948d-6f7a31efee3c	1396.4	625.66	1	0	Ch_2_Nega_Ch_3_Nega
5520b132-e0bd-411b-923b-471c8a0c3560	1165	626.41	0	0	Ch_2_Nega_Ch_3_Nega
b9cf8d7a-27b4-4b99-90b2-06154706e164	1352.7	628.83	0	0	Ch_2_Nega_Ch_3_Nega
251b6cbe-8839-47c8-9d11-fd9bc6c1ec35	1203.5	629.72	0	0	Ch_2_Nega_Ch_3_Nega
f1599446-7c88-4d7a-9633-4c6b853a69f6	1659.4	632.63	0	0	Ch_2_Nega_Ch_3_Nega
417b06d7-d857-4e77-88a0-304c9c20f9d4	1530.4	630.92	0	0	Ch_2_Nega_Ch_3_Nega
e0df16aa-e9d6-4af0-9969-1c7ef0e02ea0	951.81	633.31	0	0	Ch_2_Nega_Ch_3_Nega
69daf91f-cf8a-44ad-985e-0bcdc3510f8b	889.36	635.37	0	0	Ch_2_Nega_Ch_3_Nega
f6e69aa8-25c5-40c1-8611-893d065fccc9	1052.3	634.61	0	0	Ch_2_Nega_Ch_3_Nega
6ab65699-1f43-4723-8913-1ed36cb7ad41	1165.3	633.44	0	0	Ch_2_Nega_Ch_3_Nega
ebb95117-0ebf-4db1-ad7c-db5eabb97085	1059.9	633.14	0	0	Ch_2_Nega_Ch_3_Nega
8b5ec632-f677-4f0b-85e6-83bc29d95499	1267.3	634.19	0	0	Ch_2_Nega_Ch_3_Nega
8a61f5bf-6ba3-4d93-8272-106482883592	1114.2	636.18	1	0	Ch_2_Nega_Ch_3_Nega
18da78dd-7357-4bf6-ab80-8c1f3e8cf2cf	1750.6	635.94	1	0	Ch_2_Nega_Ch_3_Nega
a7f0cc5b-ef1e-4c9e-a6be-68444e70dcd3	1066.6	635.94	0	0	Ch_2_Nega_Ch_3_Nega
b2f664ad-59dd-4f03-9109-51f68fa59643	1382.1	639.9	0	0	Ch_2_Nega_Ch_3_Nega
e814a6a7-7e61-480e-a2c4-dc65674d37cb	1095.9	642.41	0	2	Ch_2_Nega_Ch_3_Nega
33d61bc9-5b15-4b40-b170-894c9e71098e	1765.8	638.81	0	0	Ch_2_Nega_Ch_3_Nega
366229a3-f6da-4ade-a97f-fb7576acaf32	1775.2	641.08	0	0	Ch_2_Nega_Ch_3_Nega
42c5cac0-6347-49be-9e31-8e2defe4292e	1445.2	641.83	0	1	Ch_2_Nega_Ch_3_Nega
9f2fc951-713e-4a17-8c9b-57de7d9924a5	1278.9	640.96	0	0	Ch_2_Nega_Ch_3_Nega
04689bc0-9bbc-46f2-82f5-cbd045808014	1205.3	641.63	0	1	Ch_2_Nega_Ch_3_Nega
eb4368a6-2fd3-450b-a3bf-a0ba194f90cc	992.5	643.87	0	0	Ch_2_Nega_Ch_3_Nega
6123f90e-0efb-4ccb-add8-47f6ad29eaa2	1262.7	646.41	0	0	Ch_2_Nega_Ch_3_Nega
9099aaf2-49bd-432a-93eb-baf26fbb591b	1545.7	645.31	0	1	Ch_2_Nega_Ch_3_Nega
9b00590d-d2a7-4882-84d6-71a5cba12d9a	1001.5	644.44	0	0	Ch_2_Nega_Ch_3_Nega
fe4157cc-24e3-4fea-aae9-fe3949e34259	1743.2	646.88	0	0	Ch_2_Nega_Ch_3_Nega
b8f8b76d-3054-4009-a44e-c21a76b2accc	1015.6	646.4	0	0	Ch_2_Nega_Ch_3_Nega
05c24a1c-63aa-4798-8c08-0d6bb15a4915	1277.5	649.33	0	0	Ch_2_Nega_Ch_3_Nega
bd1c36e8-646c-4d9a-8a9a-3573b259f04a	1821.4	650.24	1	0	Ch_2_Nega_Ch_3_Nega
729abd5f-13a8-4612-a10d-c39287c3a0c0	1585.2	650.51	0	0	Ch_2_Nega_Ch_3_Nega
d4acfdf5-7399-43fe-89f0-70a7cac5a1c6	1113.5	651.16	1	0	Ch_2_Nega_Ch_3_Nega
93e0b726-cc63-4c8d-bb39-7d9d8affbc19	1651.4	653.57	0	0	Ch_2_Nega_Ch_3_Nega
23d6fda9-542e-4b76-a9b4-19706eee6aba	1158.8	654.72	0	0	Ch_2_Nega_Ch_3_Nega
5a410282-fd2a-466b-a24b-08fb907db867	1362.2	655.34	0	0	Ch_2_Nega_Ch_3_Nega
aafc7e72-05fc-4d67-94e3-3bde2882125e	1092.2	656.34	0	1	Ch_2_Nega_Ch_3_Nega
221b304b-a76f-43b2-9e25-1c66cb5772ee	1441.2	657.5	0	1	Ch_2_Nega_Ch_3_Nega
76c14537-6001-4445-a589-510963908e71	1573	656.9	2	1	Ch_2_Nega_Ch_3_Nega
a204329a-4047-41ed-b179-008923fe4de9	1248.5	658	0	0	Ch_2_Nega_Ch_3_Nega
c1ade3d6-e819-426b-b062-a15cf8c1511f	1307.7	656.9	1	0	Ch_2_Nega_Ch_3_Nega
652231bf-5264-49ed-8bf6-a582af88b6a6	1741.2	658.36	0	0	Ch_2_Nega_Ch_3_Nega
fcff6ed3-cb77-4b24-98f4-7a1b9f3ad42b	1515.2	662.31	0	2	Ch_2_Nega_Ch_3_Nega
1f662794-5500-400a-8713-e8cced835be7	1590.2	656.16	0	0	Ch_2_Nega_Ch_3_Nega
67fd5137-f591-4903-b86f-386b376dbc50	901.27	659.66	0	0	Ch_2_Nega_Ch_3_Nega
598044b9-455f-4df6-8e92-08cd485781e5	1300	660.92	0	0	Ch_2_Nega_Ch_3_Nega
ff3448ac-f6da-4b09-9379-0d38fff10a4b	1778	661.83	0	1	Ch_2_Nega_Ch_3_Nega
4229a7d5-a6f8-42fb-ba6f-eac20ba1ca34	1212.8	662.14	0	0	Ch_2_Nega_Ch_3_Nega
a4c0eaaa-1d0f-401d-a413-a3b0a05698e9	1589.8	665.47	0	0	Ch_2_Nega_Ch_3_Nega
56f8dc24-5743-4267-8461-99741adf8da8	1712.5	663.53	0	0	Ch_2_Nega_Ch_3_Nega
9a37f4e0-e79c-4824-a73b-7594372f7e11	1168.4	664.55	0	0	Ch_2_Nega_Ch_3_Nega
fc050193-4a64-4d08-8f1a-e53f40894dd1	1362.3	667.23	0	0	Ch_2_Nega_Ch_3_Nega
008df38e-36da-4f88-aeb8-67187d2cd9c7	1462.8	664.98	0	0	Ch_2_Nega_Ch_3_Nega
59dfa150-e512-422f-b399-49b48bbcb6ff	1095.3	666.94	0	0	Ch_2_Nega_Ch_3_Nega
e6cae08c-3f03-46ba-9f4c-75624681f26b	1151.2	668.33	0	0	Ch_2_Nega_Ch_3_Nega
915a16df-b6ba-4ce0-bc70-59b0e9f52a6b	1326.5	668.84	0	0	Ch_2_Nega_Ch_3_Nega
1fdda199-0760-4413-9684-53dc8d6b8d0f	1400.6	669.51	0	1	Ch_2_Nega_Ch_3_Nega
58f6d0d8-8a47-468c-bad0-b1f94451be04	1196.4	669.42	0	0	Ch_2_Nega_Ch_3_Nega
49d12d9a-468a-4f3d-8c49-b1894df3fe40	1218.8	671.05	0	0	Ch_2_Nega_Ch_3_Nega
822a2583-c684-4b16-9378-f40051d7b906	1170.6	673.53	0	2	Ch_2_Nega_Ch_3_Nega
c8c98bee-47b4-4621-8daa-c684f915f3fc	1283.3	670.94	0	0	Ch_2_Nega_Ch_3_Nega
0c0ce64d-9b15-47f3-ade3-5cd98853a0e8	1672.8	672	0	0	Ch_2_Nega_Ch_3_Nega
080558ce-e929-493d-85a7-5479d7dde38e	1465.1	674.27	0	0	Ch_2_Nega_Ch_3_Nega
afb6f708-b8a9-4aa2-8856-967a552f579b	880.22	673.79	0	0	Ch_2_Nega_Ch_3_Nega
fe83fe85-f9e6-41fb-9db3-2319bd0fe266	1132.1	675.37	0	2	Ch_2_Nega_Ch_3_Nega
42a6187a-829b-479a-9cb9-4a28c4836cbb	1495.2	676.37	0	0	Ch_2_Nega_Ch_3_Nega
6a8fe20e-b995-41ae-9db9-5ccdd80f46da	1367.6	676.45	0	0	Ch_2_Nega_Ch_3_Nega
7de8a7e6-763a-4bff-ab2e-669daa8ac60c	1024.4	679.53	0	0	Ch_2_Nega_Ch_3_Nega
dd89c481-5e04-4344-8f6f-1b00f63c55ff	1665.7	678.35	0	0	Ch_2_Nega_Ch_3_Nega
a639bff2-82b7-42df-94bb-3c37ae38ad80	1505.5	678.89	0	0	Ch_2_Nega_Ch_3_Nega
63a76c27-4063-4211-a7fc-bcf44eb5d5db	1201	682.81	0	0	Ch_2_Nega_Ch_3_Nega
0d743985-3d63-4389-9ff0-01de08e88e50	1330.6	684.93	0	0	Ch_2_Nega_Ch_3_Nega
3da819fa-6b17-495e-9a79-5f52c60629c9	1630.4	687.2	0	0	Ch_2_Nega_Ch_3_Nega
0ffc4286-1c4f-419c-8d58-818af3d8467e	1259.2	685.57	0	0	Ch_2_Nega_Ch_3_Nega
b80eb592-6f75-4f97-82c6-fb61005e3ff3	1425	686.71	0	0	Ch_2_Nega_Ch_3_Nega
1bb6bb88-9004-485e-bed9-2f1aed6f4af9	1501.1	684.81	0	0	Ch_2_Nega_Ch_3_Nega
5bdafa67-28df-463b-9a60-496c92aaebbd	1591.9	686.29	0	2	Ch_2_Nega_Ch_3_Nega
5bdd9645-ec92-4665-8cd4-f5a0679834ec	952.31	686.46	0	0	Ch_2_Nega_Ch_3_Nega
13d6a257-ae20-4cff-8f01-577524e2a1a5	1491.6	687.88	0	0	Ch_2_Nega_Ch_3_Nega
57ae4dfc-5f8a-4fb6-90f5-83b40776d997	1565.8	688.05	0	2	Ch_2_Nega_Ch_3_Nega
4cd95651-53b8-48ba-aa8d-6d79ddc0f764	1055.3	691.9	0	1	Ch_2_Nega_Ch_3_Nega
587477ed-5f4e-4ca1-8327-3a91bf7b01a8	1541.1	688.8	0	0	Ch_2_Nega_Ch_3_Nega
f185fdb3-e0a5-41c1-9e96-3ebd768d269a	1500.7	693.35	0	1	Ch_2_Nega_Ch_3_Nega
81531fc2-9c29-46fc-b575-01a0700944ec	1135.6	690.9	0	0	Ch_2_Nega_Ch_3_Nega
[truncated: 47,937 more rows]
