# Supplementary material for: Disturbances of paraventricular thalamic nucleus neurons in bipolar disorder revealed by single-nucleus analysis
Source: Nat Commun. 2026 Jan 7;17:1338. doi: 10.1038/s41467-025-68094-5 (PMC12873406; doi:10.1038/s41467-025-68094-5)
Supplement: Supplementary file 6 — Source Data [file 41467_2025_68094_MOESM6_ESM.zip › SourceData/Figure9c.txt]

sampleID	Dx	objectID	CX3CR1	SYNDIG1
BD01	BD	89ebe063-d3da-4793-aa37-998671d85c10	3.2087	0
BD01	BD	4f52b303-1e7e-4613-b63d-1d54ebafe621	3	0
BD01	BD	bf3bb961-0fda-44bc-839a-72765023fa33	4	4
BD01	BD	d8d062ee-cad1-470f-82a9-2c729b38a16b	3	1
BD01	BD	70ddb453-a5ef-4fce-b0e7-cb0ddc258a64	3	2
BD01	BD	a4544394-e444-4cb3-95d5-baf8ba5d45bc	3	0
BD01	BD	26765d29-b8fb-4e9c-a7fc-8c14341732cc	3.5192	4
BD01	BD	173950d9-ff61-421d-b06b-4bc392014bd9	3	0
BD01	BD	72cce436-1148-411d-b9c5-58f10478c236	3	0
BD01	BD	4120af11-ba82-43ad-9793-1e2ff693b7dc	3	0
BD01	BD	a934872c-b40e-4c9c-9823-c11ffdcd0e16	3	3
BD01	BD	e51e3847-d31e-4fca-bc71-6c71221f8ba2	3.6745	0
BD01	BD	ecdbee71-32d1-4862-baaa-b0ed847b5dbe	4	0
BD01	BD	01859bf7-4b41-4964-9264-f3ee69cecc10	5.3823	0
BD01	BD	fb0846d5-1f37-4dd7-9a4e-78940e560acc	3	7
BD01	BD	0344bbf8-874c-4d97-b86b-9ef765d1dc7d	5.0885	1
BD01	BD	8d3d5ac4-ae52-4065-af07-c5df4d03308d	3	1
BD01	BD	3e0b2f8c-4376-4cdf-a28e-9b5f5d13d503	14.3355	11
BD01	BD	0e5039fa-3bcf-4c10-84cf-dd545bf3f858	13.9215	2
BD01	BD	6b553a05-60f5-48a4-8f59-44165ac1fe1b	24.4774	4
BD01	BD	51959dc2-47b9-4028-afe2-0634c62add16	5.0718	1
BD01	BD	d33513db-dade-4115-a714-f582193181e7	4.4157	0
BD01	BD	f39dea42-04f0-4c58-a12f-400a356db743	7.2971	4
BD01	BD	e0074fa9-4828-4f15-8836-11756416e545	3	6.2087
BD01	BD	48b4ca50-3a2d-47e7-862d-0ab7b156133e	9.2287	4
BD01	BD	092c504d-1152-488d-9a87-f19b059837ac	4.1052	0
BD01	BD	ac87fbfb-8c7a-4030-af0c-b805d78c9ffd	7.5709	5
BD01	BD	20c0090f-2907-44f8-8c74-973ca31a93c5	5.4858	3
BD01	BD	67fa0e98-acd6-4442-8c3e-498a536607fb	3	0
BD01	BD	9065f4a6-1974-494c-99a2-20b54d36b5bc	4	2
BD01	BD	2073cbc9-d365-4f26-b14a-d051742db473	8.6761	1
BD01	BD	2370df1c-285e-40da-82c5-fd4eed76958c	24.8581	1
BD01	BD	720cc917-b7f8-43af-8a6a-e1bf6c08a5ae	5.0017	2
BD01	BD	fb11e11b-f691-4f51-9615-9d95fc13f28e	18.8197	4
BD01	BD	62832c98-f6df-4d0a-becf-ec2f944e005b	7.8831	7.1753
BD01	BD	b0fb4a89-8d92-4654-a7f6-3cbdb737a35f	11.8681	5
BD01	BD	8ab37718-1357-4e80-a8a8-9a7285b76c85	16.7829	7
BD01	BD	8d23e3b7-6c83-417b-96af-8afbf9c6d412	14.3506	1
BD01	BD	45da8695-0d84-4067-bd41-67b5fc89cd67	4	4
BD01	BD	366bc544-0da7-42c8-9b85-88dec2e4c21c	4.3122	4
BD01	BD	2083c821-815f-409a-8958-a4e408dfafc4	4	1
BD01	BD	2835677b-b35a-494a-9811-5f72cfadd925	3	3
BD01	BD	a67e0345-021d-4202-b47c-e524bfbdee51	5	2
BD01	BD	cf5b6c5e-4e89-46a8-ac70-fcc2ec49cd1b	3	0
BD01	BD	91626c66-fe9f-4604-8052-abc3a9ab9578	3	3
BD01	BD	5b73a686-a720-4c76-8011-7ae8b7479046	5	2
BD01	BD	10876e9d-87f5-4268-87bc-835aff1d7f3b	6.4507	2
BD01	BD	ac310297-3ad1-4782-ba33-b4b97546474f	3	0
BD01	BD	8d567096-2c25-4181-9f01-24a6f3fba24d	4.9332	3
BD01	BD	71d75e59-e718-440a-8485-92ce05840611	11.1068	1
BD01	BD	201d6085-9ba9-410e-892c-6e750b44e046	16.8364	8
BD01	BD	4003ea9d-5d32-4503-a4cf-64a9ab9a7c28	5.0017	0
BD01	BD	cfa054c8-1c02-40f5-a34f-a49b9e2a07de	3	1
BD01	BD	d925ffbc-6756-4ff4-abe9-590613c342f7	3.6745	0
BD01	BD	44fce226-c1cd-4627-80f5-80deb055c277	7.1586	4
BD01	BD	c1bdce77-8194-4f3c-880e-830b7916983a	10.9532	1
BD01	BD	d279cc56-2020-45a8-83c6-7eae76188f61	3	5
BD01	BD	cf2210b5-4582-4b3c-bddd-1c473c37d188	4.985	2
BD01	BD	6089ec97-b569-408c-b3aa-0e758aa274d7	3	1
BD01	BD	7b99457b-3d0c-41e8-bddb-3292c10dda59	5.5709	8.8297
BD01	BD	0856a544-db5e-4640-bef5-0dda9e761d40	3	2
BD01	BD	7af77745-f2a6-4d89-9a72-a9f933f20c62	3.7262	1
BD01	BD	68cf9f82-1777-43a6-a074-96e4e21d33ea	3	1
BD01	BD	fbe3e7e2-6c1c-48b6-b88b-7502505ac97f	3.0017	1
BD01	BD	2be7f59f-8c70-49b6-ab36-36cddb26b362	3	4.5025
BD01	BD	232d580b-2ecb-428c-b41a-afeaba105093	4	2
BD01	BD	7d630bf0-6b82-45fd-8096-e7c43b6a1778	5.1402	1
BD01	BD	d68a5978-ebee-402d-aa30-0d9dee118ba8	7	0
BD01	BD	1ecf14a3-19f8-447c-a27c-7ace7433800e	3	1
BD01	BD	d6e58ae5-e2d8-4846-a94a-50a5a51c3afa	3	0
BD01	BD	21c93c36-3db2-49c8-865c-4f3d31767091	3	0
BD01	BD	d767ca04-0c78-487a-b745-63cf824c51c0	15.5075	1
BD01	BD	3cd36659-9dc5-45e6-ae54-a8d9afa9f96d	3.4674	2
BD01	BD	375c19b1-b25c-4874-95db-a508114df11d	3	1
BD01	BD	39003a28-b7cb-4ba1-8c46-66207df5643a	4.9165	3
BD01	BD	ed85261e-c48d-4a49-8770-6709a2813279	3	1
BD01	BD	db3dd582-d0e5-4de0-8432-e1fae4edd249	3	0
BD01	BD	e356e6af-1a6c-4492-bd8d-7d2bb681dc8a	8.3656	0
BD01	BD	60ef66f0-5d45-4492-b0dd-84689fb10e23	3	2
BD01	BD	884167f8-753b-435d-acbd-03f8686297ce	12.6611	14
BD01	BD	120b397d-1897-4cab-acce-5c7149a0485e	21.6327	10.1569
BD01	BD	dc91cae0-39f9-42e8-bc9e-ceaadf1ac490	4.8297	2
BD01	BD	16a8a09e-7ec3-4d32-8c0b-a56efc810e47	23.4958	0
BD01	BD	725d3fb9-22fe-4efe-9de8-f7357da34482	5.02	0
BD01	BD	0d4347e6-c0d5-4bb7-8994-2bfbc0da878b	4.4674	6
BD01	BD	71d7d24e-8589-43a7-92fa-a4bfc771f5ce	3	4
BD01	BD	29fe1be8-4ab7-4c1e-b036-5b6f3f4804e6	5.2087	0
BD01	BD	4177fedd-5c5a-4f31-9e9a-8fe9267606d8	3.5192	7
BD01	BD	bc5cea0a-db14-4355-b556-c6dc389910b6	9.7462	14.5893
BD01	BD	c21e93e4-2795-42a2-a02d-079632788456	10.3506	3
BD01	BD	fcc2c590-2376-4b41-a4fa-6842cd4e205a	8.4173	0
BD01	BD	95788697-7b30-4aba-b6f5-d2d4c54367fc	3.3639	0
BD01	BD	06beb062-339e-4682-9612-9a83d44086f0	10.4708	1
BD01	BD	78845b23-19b9-4e4f-a550-01b9c6ffb1d3	7.7279	0
BD01	BD	7f73ca34-fa27-4c4a-8ff3-e0973d7585ab	3	0
BD01	BD	489fd6d3-ffbc-42fb-aa15-e34641ac07f8	3.3639	1
BD01	BD	cc34f04a-86f2-40ba-b82e-5d25d3b0fe7e	3	2
BD01	BD	4fc6a53f-877c-4879-96ca-a79dd921e053	3	0
BD01	BD	c54b0e69-e189-435b-bc6f-9f4a452af0c7	3	0
BD01	BD	096737fb-5c16-4bf3-8481-d20bb2a19804	23.1836	3
BD01	BD	1098007d-0df0-4b4b-89c1-bb5e8d0f5375	3	8
BD01	BD	65141bfd-d96c-4482-b692-5d80fef3b817	5.985	0
BD01	BD	2e532d58-1baa-402a-80a8-4f91808a114d	3	2
BD01	BD	2580d3ec-872c-4dc4-ad38-2c5c888c9398	37.3655	9.2087
BD01	BD	90ac7cfd-6af0-4f69-aebe-3732405de4ee	4	1
BD01	BD	e8bedd36-48d3-4612-9916-a2a93afac775	3	2
BD01	BD	37cff0ad-1782-4525-b7b4-43b90e9e7721	9.2805	5
BD01	BD	706e90f2-aeda-4c97-b2cc-7131689b1708	4.9165	1
BD01	BD	cfa08fe7-0515-4603-a5d4-7113320ccdcb	6.606	2
BD01	BD	3b04ba72-8cd0-4b99-9fba-95d647c634b2	8.2287	2
BD01	BD	b2894ab1-1d91-4b8d-8eab-36a0426c1bdf	3.6227	0
BD01	BD	ab529f4f-015f-43bf-91ec-1c30e2bc6bf5	3	0
BD01	BD	5ad31dce-5eb0-4ddd-99bf-dc88652699eb	12.3339	2
BD01	BD	3ed3a8df-eda1-42a6-ab05-82a09e6d440e	12.1102	1
BD01	BD	825bc408-b053-4a0c-87ea-9865ba21c0f2	3.0017	3
BD01	BD	f4bb8e51-0b5e-4d19-be50-65afd25b0607	9.4875	9
BD01	BD	1ae62cf8-1040-41ec-97e5-9e651da56926	12.5759	3
BD01	BD	cf51abe3-084b-4411-a18b-b1a6ab1af2ec	3	1
BD01	BD	b8304caf-87d6-4332-a319-6e7e7c73fa55	7.7112	2
BD01	BD	efdc14e5-2f54-4b11-814d-0fed95ace4d6	8.0551	13.5025
BD01	BD	75d26f5b-66ac-422c-a5a0-185ab757a49f	8.8481	19.7462
BD01	BD	2769f8a7-60c9-47c0-917d-75974266fee7	3	4
BD01	BD	b7d79c2a-380c-48c5-bece-06877d188c0f	5.9683	1
BD01	BD	af18884a-4e2a-41d5-bc44-334d347c63dd	3.2604	3
BD01	BD	1571b064-23e5-481a-9059-efbebdd7ad32	3	14
BD01	BD	31b3032e-fa32-4957-bd5c-48edab030dcc	3.0534	1
BD01	BD	9d352c49-6021-4ee2-bb65-ba1f2cde1c6f	5.0718	0
BD01	BD	39054d19-07b9-4e63-b04a-7259a5007dcf	3.1052	0
BD01	BD	0cd116b9-4b8b-41f8-8f96-e4b392019cf4	6	13
BD01	BD	b53a6541-24af-42b6-a52b-889d5453d51e	6.1052	0
BD01	BD	1092c6c4-aac7-42bf-b06d-b94936956a4c	6.6244	0
BD01	BD	f1a3ea58-407b-437a-af1e-095ea5902b33	4.192	1
BD01	BD	96e67ca4-f63f-476f-95a1-eadcc3086e39	8.0885	16.9332
BD01	BD	1944ab42-342a-4b00-b0d6-e59973b004f0	3	0
BD01	BD	10599aba-fd11-4479-ab2d-3f6d90af81ad	6.5376	1
BD01	BD	4372affd-344a-49b3-ac75-cf4440fb6b7f	3	0
BD01	BD	b71a3a0b-f52a-4603-8740-7bd646b104a2	3	0
BD01	BD	d274ff16-041a-4d3f-9536-a7c5f5ac008e	3	0
BD01	BD	bfaee123-22a0-435d-bfa5-516cdf29e2e5	26.8764	1
BD01	BD	7d1aa8a5-7134-4716-b3af-330a97a847e4	5.1052	3
BD01	BD	b21dd5a6-ee9d-4ef6-ae81-ea38dfafb54e	9.8664	29.6995
BD01	BD	476cf85c-6666-4da9-b23b-bd5b6171669a	5.2087	24.4374
BD01	BD	63f09ed6-fb1d-43d0-80fd-2b51db86933f	3	3.3122
BD01	BD	c6c55b22-6327-4573-8990-30adda767b4c	3	1
BD01	BD	809341e8-66c4-4505-ae98-f96be1310ecd	11.3138	0
BD01	BD	d3d3bc50-846b-4997-929f-df40729d1aa7	27.7028	28.04
BD01	BD	8db86037-b6be-4d6f-b740-00c94ae90e3e	3	1
BD01	BD	290add13-9fed-4742-9c37-35cee63b441f	4.4674	0
BD01	BD	aa06d535-b03f-4e1b-baf3-291c476af749	4.6745	26.2654
BD01	BD	c6f07c4a-cf80-4643-b3c5-9448a4b12985	3	0
BD01	BD	131a42dc-3cf8-4879-813a-c2ce666abfa0	3	1
BD01	BD	02352cac-cd85-455d-9547-477bc39ec64b	8.5392	22.2354
BD01	BD	488c3b24-a235-4c5e-ab29-f3bc13e70dd1	3	0
BD01	BD	16b0eca1-c320-4a57-bcad-588682f68467	10.8681	4
BD01	BD	876b598c-6b1d-4a85-b739-9f10277411c9	3	1
BD01	BD	c53ac620-f14f-4ae6-a130-98184d0f1d0c	9.3122	3
BD01	BD	391dbbed-7723-4691-82da-347c388f3818	3.0017	6
BD01	BD	36d39c5b-6cd0-420f-8b01-60447591ea0a	6.6227	2
BD01	BD	b2b29679-a80f-42a8-8cd6-d3e50084e2a0	15.025	1
BD01	BD	e4f82dc9-1d35-4db2-96cd-126dfc07e5ca	5.8998	3
BD01	BD	a2d01244-9c4e-4112-9306-2d26bc6a8629	5.5192	0
BD01	BD	34aa0dc5-3de3-4f28-b4e8-fffcd8c4832c	3.2087	2
BD01	BD	981207b1-0df9-4455-b7f1-84697edfe55a	10.0918	0
BD01	BD	5673f32d-37c1-4564-ac42-35e22681841b	9.6594	0
BD01	BD	f0f54d47-b1b1-484a-a553-f81247c3be0d	10.212	1
BD01	BD	eaa8418d-bb4b-41dd-9d5a-ffa77074c6b7	3	0
BD01	BD	117cb339-b116-421d-851c-964a3851bce8	3.4157	1
BD01	BD	c03b3ac9-3725-46b5-b619-5e64b62320c6	4.5542	0
BD01	BD	1a6413f4-583e-46aa-ac00-ca209c446fac	3.4157	0
BD01	BD	096fa9ba-8b63-483a-9c69-94776f84c39d	4.399	0
BD01	BD	e7359b27-be04-43eb-b831-08c27aea74b6	3	1
BD01	BD	18e93ab5-2be5-462c-bcd2-b23c337b91e5	5.4507	0
BD01	BD	2f005b34-a694-4d9e-9540-99c09a225b85	24.6494	2
BD01	BD	e52f58db-2ef4-455b-9791-825f8690c1b9	3.3639	1
BD01	BD	57225287-853e-4fbd-921e-413a903db94b	8.227	0
BD01	BD	f995efcd-e88c-48cb-8e5c-2294a1ca9ade	3.1052	3
BD01	BD	eeb1d153-274f-4dc7-8c3e-8a4b14ba5e01	7.0885	1
BD01	BD	ad2bf5eb-2fa2-4e38-875c-23f7907ff0a8	9.8664	1
BD01	BD	e064aada-d7df-45df-b2ad-b775c7badcfb	13.9733	0
BD01	BD	c352bde1-1e8f-4d77-8a55-24d812be5a8c	4.0017	0
BD01	BD	f01de8b7-54c3-4a55-b2a8-da7a13dbc244	4.5025	1
BD01	BD	a71b672c-e246-4788-9b04-25cd1d6a44e7	3	0
BD01	BD	99a6e723-2b39-4f5a-87db-416ab9d2b0cb	25.8247	0
BD01	BD	d5f0357d-89ee-4c54-aedc-6f7d4120e667	3	0
BD01	BD	62564820-d674-4d69-8107-41378bf1a46e	7.2955	0
BD01	BD	d2514e04-0c12-4760-ac75-ccdee2de6011	13.6961	1
BD01	BD	c1d71603-42d3-43bf-86ed-35c340cff32a	14.8347	1
BD01	BD	67b15204-4cf5-48c7-b35c-293400a84be6	3	2
BD01	BD	bbf6de7d-ed41-4bc9-ba0e-e9e96492e213	24.2504	1
BD01	BD	47cd708c-ebe0-4c65-991f-4319494df38c	5.0534	0
BD01	BD	a46972de-56b2-4c88-8058-ae030d91cd0f	4	1
BD01	BD	91c2a888-9c38-40d3-ac56-be5abe89a126	3	0
BD01	BD	c6170e4e-c6c2-4374-a4de-f5625df3e13f	15.0734	2
BD01	BD	85086c48-ec4d-4017-b2cd-3bf5a66070e7	4.5709	1
BD01	BD	8f8752ca-d4de-4819-ab22-5d69ca9eadc4	3	0
BD01	BD	e9bc4319-5c35-4e97-9df4-c4160b25208b	3	2
BD01	BD	b71c2005-8df6-4476-8335-cb1e8ded0a6c	3	1
BD01	BD	ba3b57d2-6f88-4e8e-916a-627af774068b	6	2
BD01	BD	ad26f854-c85c-4ec2-ad95-24eabbe9c3b6	3	2
BD01	BD	cce01bf5-3679-4acb-923b-131850b565a7	3	3
BD01	BD	a0d512c2-aeaa-48de-ace0-20008de7eb35	3	0
BD01	BD	2da54860-6377-4d64-8c0a-21e038c966f6	3	2
BD01	BD	abcb6ca5-b40d-47bf-9641-648391ce5308	3	1
BD01	BD	6b2e2fa0-c385-41f4-97d1-c343e0918706	3	1
BD01	BD	98285052-d4a2-4537-9439-baa99a7605c0	3	0
BD01	BD	737bb6eb-f234-4f45-b9b9-9ccee0e3108e	3	4
BD01	BD	598d2b3b-8b48-4164-8c06-b55c96787c46	5.606	1
BD01	BD	e2b72d33-b794-4060-a52e-700c02bae8c3	4	0
BD01	BD	88f6b69b-a6a6-4c72-886f-2237c7d22b76	4.192	1
BD01	BD	1f8e57f5-dee2-41d6-a6d5-d37bc3ae664b	4.8648	0
BD01	BD	1e61dc53-0ca8-4704-bc00-50192154cb16	4	1
BD01	BD	87b1cf7e-55f4-4298-b66a-3b58becaa60f	7.399	19.232
BD01	BD	1a820af9-b020-48e6-809d-16558d109844	19.6143	1
BD01	BD	66bb9290-e6ad-4bac-ac93-03423ad67ff8	9.6778	0
BD01	BD	12f476a3-d12f-4959-bb2c-0919c6911e87	5.7095	0
BD01	BD	cb2f6d0e-6c9a-4d4e-a0eb-92ea1351e86f	6.3472	2
BD01	BD	648b3008-87fd-4734-bdd7-36bb998b9220	3	0
BD01	BD	888886b4-3a60-41d9-a9f3-d3b005c2eb32	3	0
BD01	BD	c33658a1-3600-4721-a94e-bc13504d1e8e	4	0
BD01	BD	5bd31bf8-4321-49a2-b669-71195f052d85	13.5592	0
BD01	BD	50c7ce48-aee8-4fa4-b77d-dbba53637c15	12.9382	0
BD01	BD	76afc909-fd3a-4bb8-b503-d318bcca3236	8.5042	0
BD01	BD	15065a29-4143-4d40-9dbf-7526e0df225d	14.5075	33.7428
BD01	BD	aa7b7aa4-9b5b-4c46-bd1d-49a89b281f13	14.9566	0
BD01	BD	cab3750a-20c4-4d27-93b8-abf263d10c50	3	2
BD01	BD	38be7e24-1446-4a0a-b06c-f9c918868f69	24.9766	0
BD01	BD	56ba7b04-a07a-452e-af89-f2f565dc4224	4.2087	1
BD01	BD	25b82c8e-7bef-41fa-8a11-88a5dd43b1f4	11.6945	2
BD01	BD	2baffbaf-4efa-4bd6-bddb-c463646a59a0	9.0217	1
BD01	BD	2990f12c-c339-4bcc-a743-c80577891c5d	8.7629	3
BD01	BD	49702041-257e-407a-8a33-b6d036789650	11.4007	0
BD01	BD	6c6ba985-2067-4bad-96ea-4ba6f5e74243	29.1535	0
BD01	BD	076ea32e-37cf-4e89-b1ee-21d1a52ac94b	4.2604	4.778
BD01	BD	3b8f7be6-54be-49b7-aa27-a75cebc08675	3	5
BD01	BD	3f520ea4-de85-4664-bab1-39646c74fcca	3	1
BD01	BD	3dccfb5c-9b14-4eb8-977e-4bff1a128df9	42.1084	0
BD01	BD	a2c121cf-32e3-4c7c-b60f-b9d22f175d7d	5.1753	1
BD01	BD	a6219a77-f736-4390-a8fa-1ec8ec355472	3	0
BD01	BD	af1a786a-453a-4f7c-b230-d89d9c7deb9d	3	1
BD01	BD	0a329837-a7a0-410c-bae6-1d29513dede1	3	2
BD01	BD	36c2d4b9-59d3-473b-b56b-801f18088468	3.2604	4
BD01	BD	ace8fe93-e4fc-4a4a-8c1e-f4d252ea23e3	3	2
BD01	BD	d15db89b-a79f-4a04-9558-aa3bec10663c	8	4
BD01	BD	7ab692c4-ccf5-43db-94ef-3e173ff74ad6	4.3122	0
BD01	BD	cadc1ed2-bf27-4402-8043-3ba73f9cc488	5.1569	15.2087
BD01	BD	318d9e82-7e9e-4d29-9946-378fc0d5e959	3	2
BD01	BD	6b5a4738-125e-4c9f-a510-5b5225e6420f	9.626	1
BD01	BD	fccc7c69-5672-441f-b683-5990d54c54df	3	0
BD01	BD	207643f1-5306-4792-8cd7-57e4f730e28d	4	0
BD01	BD	5b359abe-aecf-48df-88af-03e5e4bf4972	3.1052	26.2387
BD01	BD	64c8265e-e3bd-4d12-95b7-200181dec214	4	4
BD01	BD	fdbf01b7-d5d1-4aef-9fd5-14aa50df7c0f	7.1936	0
BD01	BD	05d3a5ef-b794-4794-90dd-f8b13138e7d7	7.2103	2
BD01	BD	966906ab-07a8-4ecc-a6e8-56ad0b2499f4	5.2955	0
BD01	BD	03282e8c-a729-4cf8-b56b-0e0e574e0975	3	5
BD01	BD	fcb67a88-5071-41ca-83e3-7c7b0325e455	3	0
BD01	BD	a68ce129-cf04-4dac-9300-d152f585db56	11.6077	2
BD01	BD	32694bed-2aac-46e8-9520-f52cbafffd77	4	1
BD01	BD	53011490-9ebf-4869-9380-86eb6745ef63	3.0534	0
BD01	BD	a2df1540-f315-4f81-8693-a19122f05e56	3.1052	2
BD01	BD	ce025cde-58b9-4092-89fc-14c3e3524017	3	1
BD01	BD	de698ff0-db51-4d79-8806-7a2f59e1b66c	3.6745	0
BD01	BD	01e9e3c6-e44d-4e22-93dd-d87a63b87814	4	0
BD01	BD	ce72ec90-73bc-42ce-9e30-3d334098ab3e	4	1
BD01	BD	b6ba31d7-9e37-4c66-9756-6afc094c0486	3.2087	2
BD01	BD	84da3b1a-6250-4f56-9254-62374a792e2b	3	1
BD01	BD	76592c5c-7ecb-4685-93dd-e2382c46119b	3	0
BD01	BD	9191e687-0c3c-410e-b849-4b7a214956fe	5	4
BD01	BD	5daf2aa5-441b-4643-bc86-37e16905c2f6	4.7095	0
BD01	BD	cbedd9e9-14aa-41bb-a65f-b26b91309eab	4	1
BD01	BD	d67d37a5-cb83-4768-bb51-329794cc2bbd	4.0534	28.0434
BD01	BD	899bff50-6b8f-46d8-b485-51a2d45e1e70	3	15.1569
BD01	BD	22a96ce1-9f99-4f63-8bdf-2cc818e39c73	16.439	2
BD01	BD	42d22c52-53af-439d-b858-1f8444c2fe33	12.1953	8
BD01	BD	056a5ee9-c582-4dd5-ada5-91b953944990	4	0
BD01	BD	c137403b-265e-4cc1-ba55-72c6951f6f93	9.0017	8
BD01	BD	1b9f0ab5-e739-48a7-9483-b84892501cdb	5.3472	4.0534
BD01	BD	2f71030d-84dd-40e1-88e4-fdc81e6661a4	25.1318	2
BD01	BD	db623cd6-a8bb-4530-b1bb-160b0e46042c	3.4674	0
BD01	BD	75314402-1ae4-4b09-89b2-49d0f8e91e07	3.4674	2
BD01	BD	9e96dbf7-16d2-48a3-a67a-c6c62d6f7259	36.641	4
BD01	BD	e259cf62-1d8d-416f-8a90-d45f10556b23	3	0
BD01	BD	8e62f8fd-904e-4caa-b619-76a699510564	3.7262	6
BD01	BD	4947f58f-01b2-4194-803b-f21eb3dee1bb	3	1
BD01	BD	244636d6-ec97-4e19-91cf-5de7d9d10046	4.1402	2
BD01	BD	a0242a05-9927-4dfa-9b2e-cfa7f72f9dd8	3	3
BD01	BD	f8cebd5d-d761-485a-86bb-bf3c45794cbc	3.4157	0
BD01	BD	622ea5b6-8dd2-400b-a34a-e18de7fb6f55	7.0033	9.2087
BD01	BD	68ce1249-ba3b-4763-8a11-f687c892d63c	23.9415	0
BD01	BD	fef80a98-b65d-41d0-b8d7-5b74de6c9bf2	3.0534	0
BD01	BD	de1eacd3-e4c4-4b11-8e85-7f42ff0e8d33	49.8363	8
BD01	BD	3b78587e-bbc9-426d-9b49-7f6c99b23c67	4	0
BD01	BD	4dba4a16-0b9d-4024-970f-6b5b20928d68	5	2
BD01	BD	a7b0d9af-06d3-4403-b410-e6ca748072a7	4.778	0
BD01	BD	26e5224a-2dbb-4c33-86e7-26436981090b	8.5392	3
BD01	BD	0fa726e9-7e4f-415c-8369-5ebea18127e4	4.2087	1
BD01	BD	fdbde6ae-8a23-4218-94f8-1bf4a602738f	3	1
BD01	BD	58f63ade-9e4a-4132-aebc-418247eca7ac	4.7262	0
BD01	BD	67706c92-0f55-4c46-8068-5cbfc25e39d2	3	0
BD01	BD	ba07fb18-e25c-4e67-83f8-29c1962dcddf	7.7112	2
BD01	BD	ec29a40c-7490-422e-9c7e-1655f84c74a7	3	0
BD01	BD	f3e2afdb-0df8-4fa1-b783-8fd4d808cf8e	18.4574	6
BD01	BD	7f3274f0-8e05-4e4b-9f5e-7970bc1be99d	20.596	2
BD01	BD	3381b0f2-f4c0-4d76-ba10-9b891162b355	7.6244	2
BD01	BD	7a244e5e-0370-4afa-be0b-6621c14731d1	3	0
BD01	BD	715c9c82-ae0d-4780-b16e-cc4f7da299be	4.0367	1
BD01	BD	316d7303-2944-4f12-8009-2cbd9a3f02a4	11.8681	0
BD01	BD	c981b8d7-dfb3-46e9-a299-bf9a27ea813a	8.5392	1
BD01	BD	05dbef90-bb72-4fc5-bb58-823afce9f915	4	4
BD01	BD	b57165a2-aab9-4a5d-96fa-145c59faf4b5	4.0885	0
BD01	BD	be2159f4-e68c-4e8b-a033-6504fb8e0823	29.1168	0
BD01	BD	399722fb-e95f-4d5a-a0cb-3c24a30c96b4	20.4758	2
BD01	BD	87bf079e-03d7-479a-84eb-5465342b96ad	12.7996	0
BD01	BD	3ca36250-6f89-4ac7-a830-a7e777d32e5f	10.5576	0
BD01	BD	3f79def0-2e27-40bf-aa05-441d9fc896ca	3	0
BD01	BD	c7bfcf16-53bc-45d9-a572-1791615cbf59	3	0
BD01	BD	698e946f-6385-44f9-bf4b-56de51e5bbac	17.1302	1
BD01	BD	45f0f1f7-bee1-4c32-be5c-f585bc0e6eea	17.4574	11.2087
BD01	BD	ea0b93e3-e62b-4045-a25b-0a95a3bdc5ef	5.2604	0
BD01	BD	921875c1-6a35-4f60-9a37-93932fee2cc8	6.8648	0
BD01	BD	a15163d4-6c35-4e0c-8842-c70dbbb88782	64.9298	6
BD01	BD	dd947dc3-cd4f-4592-9138-c83f974b496a	4.3472	0
BD01	BD	d81aaf04-4393-4c07-b5a1-ac1393c8d65a	3	2
BD01	BD	c138fded-045c-457a-b28b-b8d46965c5fe	3	0
BD01	BD	bd77c8b8-c859-4daa-bbeb-6848dd9d1fda	28.9465	0
BD01	BD	2941bff6-cb49-415e-b3f7-a191a48e9525	10.1068	4
BD01	BD	d1a6beb4-57c1-4f92-b7e2-37b15fa67ec5	3	1
BD01	BD	f01c12ca-7f8f-41e6-80b9-932ec8358089	4.0017	2
BD01	BD	a7d6a35c-5bcc-47d1-a400-dbfa6c9e459e	9.6077	0
BD01	BD	50993e9f-0313-4305-8278-304327597a12	9.2287	3
BD01	BD	694db0a7-6180-4f0c-9514-f32785c9cf8d	6.1586	0
BD01	BD	159b35dd-2f56-497c-b865-f33cb5af46a2	4	2
BD01	BD	85bd5de5-4597-474b-8c0a-eaedfb564674	5	0
BD01	BD	a71f6b62-0d12-4320-936e-47e0ab5ac22d	5	0
BD01	BD	1c4b99cc-0e5a-413e-abb8-ebcfc3ef89fa	3	0
BD01	BD	f020cc6c-15b2-47a2-a4d6-9fed25ee65c0	3	4
BD01	BD	20b39e87-cfce-4541-8805-05a2c05c0ec9	8.4007	3
BD01	BD	1ab16392-f1e2-41df-a29f-d3db10c41ff2	10.0567	4
BD01	BD	1924e7ca-c36a-42d6-84c3-808cdff72d56	4.5709	2
BD01	BD	0dcbf458-3308-460d-bc8a-794a7c229c0e	3	0
BD01	BD	4fe840f3-b2f0-47c5-ba5f-c42d2f1528d9	3	3
BD01	BD	ce3dbe5a-e156-4d4c-8947-93ddf73292ee	15.0234	7
BD01	BD	1ebee638-24af-4881-8155-73a52a8a9402	3	1
BD01	BD	b27120cf-cfc8-4cc3-ae3e-5c4189997c3d	3.1569	2
BD01	BD	5dd42dfb-6917-44f4-a9ad-2779dd3b78d1	5.7613	1
BD01	BD	5449713c-9d8d-46b6-861b-50545339cf94	9.1252	0
BD01	BD	1132ec0a-a4a7-422d-80ae-6b8d48cccb0d	5.9332	0
BD01	BD	e81e287a-41cb-4616-b78e-5e6aec40ea33	10.4173	0
BD01	BD	7aa1e0de-7147-4ba7-829c-0b8719357053	5.3823	0
BD01	BD	13f05340-367a-43a7-9b34-b40e4e54abcf	18.424	3
BD01	BD	44ba239b-3ea3-407e-b601-e9ca86618788	3	5
BD01	BD	8541722a-f75c-4840-a455-c050e1e7aeb7	4.399	0
BD01	BD	0e077e8a-2b9f-4ef9-b187-e7ae21baa030	3.5709	18.4007
BD01	BD	bb8fa2de-bc21-457e-a7bc-82267f5b5643	3	0
BD01	BD	c76bba5d-b6af-4144-9d3d-3d05e36ffedd	5.8815	8
BD01	BD	549be100-aada-4af5-a8ca-b2d457a6f3fa	8	2
BD01	BD	3f7cd01d-5464-4a17-92cf-7e3b4bb07982	3	0
BD01	BD	f7aa875e-d940-4a20-b48d-6aca6a2b82e7	3.2087	1
BD01	BD	00161f5c-101d-4d30-b953-9876d4f2d5de	9.4357	1
BD01	BD	2a41a185-9f30-45a6-90dd-877a68ebc19c	11.5225	0
BD01	BD	e4532547-1aa6-4633-b2de-248795434e4a	9.7629	2
BD01	BD	56c79367-8f1d-48e7-9819-bc67678ae619	4	3
BD01	BD	28267fca-daf8-44c6-a377-0970685e2df6	3.3639	0
BD01	BD	28b584c8-8138-4ebb-97c6-870418c48f38	5.7095	3
BD01	BD	e1e337b3-559d-4922-90b7-d8623f307d88	3	5
BD01	BD	339fb64b-d7a3-4f0d-921e-463c0526e00f	4.0017	2
BD01	BD	90df9cc7-ae82-456c-9bf0-046f7fe1b992	3.4157	4
BD01	BD	a3fa7192-d809-494d-bbb5-8e7727271f8f	7.3639	9.2087
BD01	BD	adb40aa1-ab12-4005-8992-ad882b65fb05	17.404	7.1569
BD01	BD	b820f214-2cdd-414c-ba35-ae89c368c4a2	6.5726	1
BD01	BD	ce1bfa09-e382-484a-b381-1f1b2330c376	5	0
BD01	BD	5754b5ca-0a81-41f8-af4e-40461894b39c	7.7279	14
BD01	BD	f751681f-9f2f-4142-aa91-4cdb06694745	19.7863	4.5025
BD01	BD	0d8d70cb-f8f9-4f63-b44f-92d3e6fb43fc	31.4807	6
BD01	BD	4587c64a-cf1f-48aa-a1bf-489eb636b718	3	0
BD01	BD	6df0cbf2-9bae-4927-888e-309e31063a15	12.0033	0
BD01	BD	2e884f92-8673-46e7-bdc2-f05c8b42ca66	4.4674	0
BD01	BD	a2ef05cf-cc96-43ac-a5c0-55e54867f50e	5	6
BD01	BD	6acd4e22-3719-419f-9103-7c872c8bd7e3	3	16
BD01	BD	a42886c3-6e7f-41b9-b2e2-a8bb049ec16a	9.5726	3
BD01	BD	e5cc9cd5-f058-43df-92e9-2cabd6e49e87	17.646	0
BD01	BD	0054d0de-76a2-4c32-b69a-5ce030bfa9d5	6.2103	0
BD01	BD	356f3905-c458-46b7-a929-3e27af5e1322	3.1569	3
BD01	BD	8f2e14ea-7ab3-4224-8ebf-d9ca05c4c4c2	15.0234	0
BD01	BD	c3abcca4-deda-4550-89ee-b8ac09a76169	3.1052	0
BD01	BD	f7726ca5-fc6f-47f2-9e67-b0ac22061fdf	7.8998	0
BD01	BD	b4856de1-60a5-4469-9681-6eadf4ea162e	19.2504	1
BD01	BD	8b63391b-18ee-47a8-84da-1f1eb52772f5	3	0
BD01	BD	fd9cd1cf-4902-4217-8e1e-62372154e9a8	16.3856	16.4691
BD01	BD	4091149f-bc83-483b-aa1b-9fdfe9f561b3	4.5709	4
BD01	BD	f27ab4c7-e48d-41a9-a374-31fe67aa84e0	6	2
BD01	BD	f857fc3d-2a9a-45ff-b405-04615bc84c61	5.7446	5
BD01	BD	23c363bd-c7ea-4b47-919d-72116bd095b3	3	1
BD01	BD	3c567a8d-81d5-41fc-ba92-f9f21b399119	16.2153	4
BD01	BD	d97c909c-ebd2-4dfa-9fe4-643ab514a547	15.1419	1
BD01	BD	933248db-1538-4c07-9163-f3e305fad122	11.8848	3
BD01	BD	c50deafe-f084-414c-bd40-5815a56a4627	4.606	0
BD01	BD	a12d6062-3fc6-400c-9fe9-630cfb9f224a	13.5058	2
BD01	BD	34a39e49-98f3-4bb4-b804-ec5fc498e728	5	2
BD01	BD	a6d62fb2-b4d8-4d38-8526-e61616bc93f2	4.0534	0
BD01	BD	92481cc6-9b14-461e-afab-aa994b278ff8	3.3639	1
BD01	BD	792a2bde-1959-4d6e-956d-0a5657f80a6a	4.3122	0
BD01	BD	acbcd493-e343-4d5a-85ec-a35873d8e1d4	3.2087	5
BD01	BD	1b67f8bd-6d2f-429b-84fd-766bd8438666	5.9516	0
BD01	BD	6b261dcf-1185-44d1-b70f-9ab043dcb3bc	7.3472	5.8998
BD01	BD	277a763f-e0e9-400d-8ec9-7129fe310eae	3	0
BD01	BD	6d9771cb-a42e-4bf3-a21c-0c35dbdd0617	4	0
BD01	BD	0a3cc507-8f5c-4ef9-8d52-daeefe991780	4	0
BD01	BD	37236085-1d78-4ac6-b526-dc4a73c2af31	5.5542	1
BD01	BD	9009b33b-e602-4d67-bfe9-f177f870af5b	3	0
BD01	BD	f32bdeff-38c9-4205-88e8-ed1611c29f9b	4	0
BD01	BD	0d52cf1b-6317-4ea7-bf05-8e81c586a76e	6.192	0
BD01	BD	d8626b35-86e3-4c4b-b571-c889dd666032	3	5
BD01	BD	9136dcd6-4bb6-4d14-9fd7-d2baea82e66b	5.985	3
BD01	BD	1a3a452c-90b7-4404-b38d-63790317ef59	3	0
BD01	BD	7f9c0be4-c965-48e5-924a-d63464e9fec8	15.1285	2
BD01	BD	474f6738-eb9c-462d-8e83-01d10e51462d	3	1
BD01	BD	391d21f3-fdc0-4ed7-8a1a-abeebbbcf935	29.0818	2
BD01	BD	2b745a2c-3277-4c18-bfbf-754efe8b9e98	3	1
BD01	BD	fc9f89ca-db24-43e9-833d-01c0985603d5	6	5
BD01	BD	46bb2bed-b731-41f2-beaf-b4bbdc91e3dd	3	0
BD01	BD	f70df108-5635-418f-a3ad-f3a88ad47480	3	3
BD01	BD	fb89e6c9-e775-4469-bcac-2e2fe1ec4770	3	1
BD01	BD	30d600c7-dc64-49fc-b714-819aad3ee832	3	0
BD01	BD	7e7d9b1d-1722-45b2-9804-985034f3cd15	3	0
BD01	BD	eebfb231-c3f9-44d1-ab52-9d80e013e3a2	4.4157	1
BD01	BD	de7dfa79-dc7a-4da2-8690-f35701df6699	5.813	1
BD01	BD	66fefe96-f4e0-4b4f-9063-6f959757ce41	3.9332	2
BD01	BD	f1cd8572-da43-4886-9d4c-6654901dc1fb	15.3873	1
BD01	BD	366ed217-a6b3-4e22-8e66-7ce162440a52	5	2
BD01	BD	ed6f5236-82e5-40d1-823f-dac0ca32e909	3	4
BD01	BD	2726385d-4ae9-4d03-a8f2-e52b874ea660	3	0
BD01	BD	b034f9a4-159c-4b4d-a9fe-c5d62651c097	7.5192	1
BD01	BD	d133a959-bf62-46f6-bae4-3e9e15721ef9	4.8815	1
BD01	BD	cebb87da-fee3-4181-a444-6ead043288ba	5.3122	5
BD01	BD	687ab62b-5210-4ad1-b387-f630ae20c6d5	3	0
BD01	BD	6ac2a194-0ff4-44c0-86f8-c0a57c535d2d	4	2
BD01	BD	ef492281-cc13-4265-985f-01820a4e4811	3	4
BD01	BD	84127988-b698-49a9-9d90-5cc6f3629d2f	3	0
BD01	BD	7d8e5a6d-ded3-4cea-ab19-8fb898832a78	4	2
BD01	BD	ce587161-6399-4828-b7a5-51bbb44382ea	3.6227	1
BD01	BD	5acf98dc-7d4e-428d-a109-fb1d3ec19173	18.0601	0
BD01	BD	560894e2-276b-4a43-ad31-a5a7535c5d0b	3	4
BD01	BD	bb43fb61-5dbf-4ca9-9c96-76e372e7de5d	3	0
BD01	BD	c7e8e790-121a-4d7e-ae86-51b8d67e7983	8.6077	0
BD01	BD	66c08526-1251-48a6-b974-88ea79fa4716	13.9198	1
BD01	BD	add20fef-aba7-4a93-b69b-9691bd9ae227	8.2087	0
BD01	BD	42f8e8ea-6644-419e-bf1c-2e4467d437b7	6.2788	0
BD01	BD	7a4cd2a8-a936-4d5d-a786-be4cec3ba9fb	4.0534	0
BD01	BD	5c3cbb13-d425-4ed9-8ba0-2d72a6689441	9.0734	1
BD01	BD	3121eb9d-9129-41e7-9e85-cd74a68ffeb4	4	0
BD01	BD	8689056f-839e-45fa-94e3-e89966aadf60	8.7629	1
BD01	BD	11e3870e-a71a-4e07-9123-5414c6f9e4cd	4.192	0
BD01	BD	a606012e-b0cd-4c2e-950c-34f4edabc17e	5	0
BD01	BD	f1cf9268-ca8d-4be7-9033-445e298dcb81	8.5726	3
BD01	BD	2020bcbc-7934-43b7-b4bc-c72054c7208c	6	0
BD01	BD	d9990758-71ca-44d9-b016-8212fd477cda	3	1
BD01	BD	262fd510-7b94-41db-8f72-db865b685127	5.7613	0
BD01	BD	26a9d0c0-55d1-481f-903e-4c7a0bd38c5b	3	2
BD01	BD	ec7c88e3-8388-4c49-b128-59b18fcbfd6a	3	1
BD01	BD	857a788c-d277-49f0-bca3-ffd2a418f51d	3	0
BD01	BD	68995f03-e137-4cdb-9293-76e47ed30ff9	4	0
BD01	BD	6faeb1b8-b1cf-4953-a43e-b0abb3f8b943	8.0384	1
BD01	BD	6b85b1f8-898f-4f67-b7c5-d66166af7b69	5.0534	1
BD01	BD	08e98016-f058-4b0e-96eb-176239f89642	5.0885	2
BD01	BD	ee55beaf-e25b-4981-b6ff-4fc1c906b1b7	5.8481	3
BD01	BD	cb283f72-2dcd-41ee-8a00-c1a0367c04ca	3	9
BD01	BD	76902e22-cc7f-48eb-86b7-97c5d01004e0	3	0
BD01	BD	b7209336-abf9-4615-946f-7e57bf8c6492	21.2187	4
BD01	BD	168d6732-cac3-4723-a9f6-bd64afd3fa6f	3	1
BD01	BD	009fdf7f-932b-441f-a34c-c55d7d485f08	3	0
BD01	BD	0aeafbdf-d3be-406f-89e3-4f82dbe913a1	4	2
BD01	BD	760a15a7-d02e-427a-9477-64bcdde76530	3	2
BD01	BD	529ae90a-d161-4907-89b6-b3a29bd6608b	4.8297	2
BD01	BD	56d19191-4f71-43fc-8b7a-46198842b478	11.7112	0
BD01	BD	d0ca741c-43a2-4c95-b4a1-0718b9794104	15.1452	2
BD01	BD	67bef886-84a5-4b1d-b43a-32ef607b44dd	4	1
BD01	BD	6eeb54ed-adb6-4ee9-94bc-f1c3e7a45e7f	3.9332	0
BD01	BD	ea6b1cc6-01ed-4233-88fa-1c3272e8e8aa	3	0
BD01	BD	69b71c25-a9e5-4c34-ba78-157cc82c825e	3	0
BD01	BD	00a23e77-4ec4-46c8-bf36-41b4f49fb0b7	14.0234	0
BD01	BD	b46747cb-8e96-4057-9627-c3b387a8d75e	15.0768	1
BD01	BD	2fc5e515-d5e7-4f13-b0cf-13d183f589bc	7.0551	0
BD01	BD	dee44031-57a3-448c-8582-b7f020ffc8ac	8.2103	1
BD01	BD	91c2afab-c915-4db6-a144-835939fd98cf	3	0
BD01	BD	a5677c13-20d0-4400-bc4b-47df21b4834d	6.6745	1
BD01	BD	d50635c4-eb3b-4567-bcd8-35cadcd644a3	3.8297	4
BD01	BD	298177c7-975c-4afe-add6-6df5381e2153	10.5209	5.5192
BD01	BD	dc9f5cd2-b55c-47da-a61b-40d3f55326a6	3	1
BD01	BD	76a9f92e-2357-4b9b-8bb1-0717fbdb2658	3	0
BD01	BD	fc864189-2a1a-4a9b-9c44-094627fccecc	19.0968	0
BD01	BD	69a0e9c0-c18c-4193-86bf-973c95ae9fdb	12.3172	0
BD01	BD	91250b7e-22c4-4a92-bcd4-183b5983e294	3	1
BD01	BD	86725e3c-9ca0-401e-b15b-ca3b3ae35609	13.8698	7
BD01	BD	070191f2-9799-4b89-ae6d-94446d138672	8.3489	0
BD01	BD	d4619530-1ac2-47a2-b16f-bda97ac7382f	3	0
BD01	BD	7f238921-4ab4-4ab2-a0fb-8a748eff149d	3	1
BD01	BD	f41e05d6-a08b-48ba-b173-70cdbaa333d5	13.1102	0
BD01	BD	f69bb10c-8fa2-4c2c-adb9-3f47282abbb2	5.9165	0
BD01	BD	84aa3ef2-e7aa-47b8-9dbf-ba996bd48f43	6.3639	9
BD01	BD	cd78a182-1ad1-450a-8319-cb8968410e09	7.7446	1
BD01	BD	d6c2f8bb-19ed-4cb2-a111-f8eba471f663	7.9182	0
BD01	BD	816bdb69-10ed-4103-b80c-3198dba96fa4	3	0
BD01	BD	df8ea439-b5a1-49c2-80fe-3e1a61e1c65e	11.1269	0
BD01	BD	89b248aa-2f7f-4dee-8786-367307d9583a	7.5209	0
BD01	BD	83bcbc3c-5f89-4ed9-9db9-65a2888cd853	4.3472	0
BD01	BD	657381b0-1167-4983-8099-8cf8f6466812	3	0
BD01	BD	de6be925-40d1-4224-97c2-e0e1374ebf7b	8.1419	0
BD01	BD	a6c62c7d-6210-4d41-9d8c-24c85eaff632	3	0
BD01	BD	515dc5b3-d362-4559-86c0-ba2c99e5d241	8.4173	3
BD01	BD	441894f3-14b6-4dce-8031-36839b2b7deb	4.2604	0
BD01	BD	7d0a1617-a00f-48fd-b660-6efb5ceb234f	4	1
BD01	BD	455ec87f-07b7-4163-b470-b4c6d6e7eca7	5.7446	16.4875
BD01	BD	517dd1b6-5ede-4ce4-adc4-96fb0cc51f9c	56.1852	2
BD01	BD	52758bb8-cfde-40dc-967f-acc1463421f0	7.8831	3
BD01	BD	97f88d3f-20c1-4f76-98ac-f9d2da67b76b	10.591	3
BD01	BD	a3a4630c-fc70-4097-90c9-14ab5ae2ac53	6.2103	1
BD01	BD	ccdaecc9-241b-4f53-a48f-006aee1b3ab7	3	0
BD01	BD	52be9892-a839-4d17-8a7a-e496bf957caa	4.1569	0
BD01	BD	aa9c1d1d-3c60-46fc-8e52-6001c5c0c503	3.3122	0
BD01	BD	85ee497c-8765-4218-a768-6ea88c1ddb33	3.4157	0
BD01	BD	7eae1840-0de1-401c-a86d-d0d08fa66e33	3	4
BD01	BD	90041d95-ac7c-4781-9571-522141bfa75a	10.8163	0
BD01	BD	23a8a5b7-08d8-4ddc-9b89-2b248105d37c	4.5025	4
BD01	BD	ed8c080f-1e2f-49bb-a4f2-cfbe38585a05	15.9699	0
BD01	BD	cd56f2f8-083b-44ab-b9f6-a44c30a12f00	5.8297	1
BD01	BD	058d8fd3-9cda-4477-af6d-84a8e9e93d35	3	0
BD01	BD	120899d9-8078-4b0d-8675-d7f2ea1b3fbc	9.626	9
BD01	BD	6486d2be-7b67-4b23-a26c-42286374d6a7	9.4357	1
BD01	BD	ea7eeb77-817c-49e5-af65-9077340cbcfc	3	2
BD01	BD	ff6d28ca-557b-4fb9-9e2e-fa3298681436	7.7446	0
BD01	BD	e558d8fa-3ff7-4d4f-affb-fbd61f0b2495	5.1402	2
BD01	BD	720c2f2b-6efa-40ed-80d1-1b630c404a74	4.0885	2
BD01	BD	9c66215f-896d-4059-8abc-73ba576bdc04	3	1
BD01	BD	2f40f3b5-6ae6-4d70-ba37-793de6d69a0b	4.2437	1
BD01	BD	c9c1c54b-f2ec-4657-a06c-64983f66b5ce	38.0884	0
BD01	BD	5c04350c-f526-418e-8fed-3e16c45603c6	10.7128	3
BD01	BD	d92baf7c-7bfa-4d71-b074-6f7d8b63f363	5.4507	0
BD01	BD	84f17b2d-98ac-43bc-b057-5fd33166a8f3	3.0017	13.3155
BD01	BD	d5a661d4-a3c0-45aa-9074-0dc8e58acbe9	4	0
BD01	BD	52a9806b-8756-41e1-a64f-bed2252b60ee	3.5192	0
BD01	BD	b4502c17-43ce-4afd-a81a-2360db611882	5.399	1
BD01	BD	ba4ca978-8ac4-4d2d-af3c-a180edbe5cfe	3.5192	1
BD01	BD	89578cfd-6d0f-485a-99e3-c54cc1885739	3	0
BD01	BD	c07d0c03-c9a9-4e88-95a3-ac2952d6ed93	3.1052	0
BD01	BD	f7b8b335-79ba-4a23-a5a5-13cf66f29ff1	4	0
BD01	BD	9d155bd6-3bba-4bdc-b2e1-a056207851d2	3	0
BD01	BD	4cde1bba-7f76-421b-bdcb-3bbf9f243cef	8.2604	2
BD01	BD	7476acaa-37e8-479e-818d-794cadfb6981	4.7262	0
BD01	BD	f6929085-fb07-43ac-80d3-23a466c584ef	17.9399	1
BD01	BD	5f8d42db-1a3f-4e79-9fc4-2d7c4a1ce59f	9.8848	1
BD01	BD	b3acd7a5-ee5e-4fc8-9b56-4605dfa34ffd	4.0534	3
BD01	BD	77668b09-a6a7-4444-bf97-99fdb1dd6b45	5.399	1
BD01	BD	1bc63718-90ab-4e14-8f22-ffdf16e82237	3	0
BD01	BD	d66d40bf-8e94-410b-b8f3-de0176fc650b	9.8497	5.778
BD01	BD	0fd6f1f5-0cd6-48b5-b137-9982d257cfdf	4.1402	0
BD01	BD	9357c1a0-b5b8-40ed-b77b-02c4718a4bd0	3	3
BD01	BD	1f239519-3874-4b97-af8a-6a37bae7725d	7.0901	5
BD01	BD	b44e15f8-f3c8-42fd-979d-3723e7c0c37f	3	2
BD01	BD	76c73d93-242c-4e64-88a8-e323525de12f	3	0
BD01	BD	ec7c1bcc-6f15-4759-a6d5-d2186c34d176	3	0
BD01	BD	1c994f8f-7d13-4b43-83f2-a5888d9041d1	5	0
BD01	BD	53e1eb39-0eda-42b1-a6ac-301fd55c5a8b	3.0017	1
BD01	BD	7e1a46cd-f0fe-4e5a-8cd0-aaf220dc1bac	6.2437	0
BD01	BD	d6000253-549a-4188-b2d8-ce3693a76af1	5.9332	2
BD01	BD	247943b0-fefa-45fd-b23f-f9ce9d1a3d90	4.4157	0
BD01	BD	99a7ad5a-d7e2-4b2a-81da-b6f8d33a841b	12.3673	4
BD01	BD	d1db5acc-daf7-4ca6-966b-631a1432bd1f	5.813	1
BD01	BD	3432f78c-be78-43d2-a28b-94989ec35a52	10.005	2
BD01	BD	10563165-ee99-4d9f-9396-e11e68c076e1	22.4758	1
BD01	BD	9a882ece-d8e3-4564-8fa1-c420e94917e2	4	1
BD01	BD	10130200-470a-4628-8e92-7d0e60f9ef33	5.0017	1
BD01	BD	ed0ddfd5-45bf-496d-aaf2-0a69b83180c2	3	0
BD01	BD	66ecee9c-70c1-4a83-acc7-70d3d2c8453a	6.2103	0
BD01	BD	d78c7186-3249-426c-86ba-b3f575037086	5.778	0
BD01	BD	5ba41550-e9fa-4fe9-a9c4-a44d71d21eba	3.9332	6
BD01	BD	02bbf4f1-5358-42e4-afc8-242e4ab6c689	5.5376	0
BD01	BD	8e175cf9-5fe3-44d5-b16d-3c8fae1bea83	26.7879	1
BD01	BD	1005e5e6-af38-4583-94e5-283d23373b8f	16.0083	2
BD01	BD	ca9c800f-229e-40f7-a6c3-7ea2489fecbe	17.0601	0
BD01	BD	c9117f2c-070f-4337-b8b3-0dbe61ba058d	15.0083	0
BD01	BD	7791c7c0-e7a2-4019-ac3d-cb05cfb832fb	4.5192	4
BD01	BD	a70804db-4e3f-4b0f-a31b-0fd17c01dec9	3	0
BD01	BD	d6e6cbf3-2dc4-4bd1-b19f-5000d5e26b67	6.6411	1
BD01	BD	ed104934-660d-4009-9ed2-9bb6ec1eef8d	3.6745	1
BD01	BD	2fce1cf2-05fa-4ce5-83da-cddff787a8ae	10.7813	0
BD01	BD	e1129c71-1f7e-4281-ace8-ebaa1c63455e	12.8848	0
BD01	BD	74a76dda-d0c8-4926-b474-24309ca56953	5.6578	7
BD01	BD	3b1126e6-e3f0-4356-a4f5-c3e588b80e2b	24.6661	2
BD01	BD	09b5c9ad-30b8-4145-a312-414207c34a60	6.0718	0
BD01	BD	6ddd3bcc-f922-401e-9a11-2623161b731c	40.3839	0
BD01	BD	56d4ddc3-df8c-4f12-b5fd-b32c6f69fb29	45.853	0
BD01	BD	e8422874-b47a-4927-852f-d27d2e1e458c	12.9716	0
BD01	BD	d1d00e80-a202-4769-a0e2-15e51091f6b8	11.9031	0
BD01	BD	d44abf17-b92d-4bfa-8b8f-0aeb0924993d	3	0
BD01	BD	e103a2fb-5f90-4aff-aebe-bc0e2e761388	8.8481	1
BD01	BD	d0ba99cd-b288-4210-9163-78ec47887e6e	10.1769	0
BD01	BD	13a85f19-dc82-4734-8696-0d070174411a	4.6578	2
BD01	BD	8ac92553-96ee-46aa-8752-aabd63464cee	3	0
BD01	BD	f57dfc3e-243a-4a4c-8d82-c1e20a73e841	17.0067	3
BD01	BD	7d7fbdd7-477e-4ac6-8881-45269c0eafd7	8.5376	0
BD01	BD	fa45df69-f09b-4567-9bc7-acafeb75510d	7.6411	2
BD01	BD	5a93c268-1127-4695-8ab2-6fa1b027169e	3	0
BD01	BD	b002a263-d42d-4488-beb0-7e1a300fa320	9.1085	0
BD01	BD	c9e4ae24-b6aa-49fe-87f9-d5a9558b9997	5.2955	0
BD01	BD	3451d688-dc63-4e69-811f-4de81775edb9	3	0
BD01	BD	af9a8921-d27d-400d-bf34-1845f5e71ebd	28.9783	2
BD01	BD	eb29a2ff-2443-4c20-aae0-b5e8759e6d41	5	3
BD01	BD	55cf4b97-d8c7-4c21-9bef-b621e7d59353	10.1769	0
BD01	BD	0f5a871f-f199-4470-940f-7417aad59c62	6.6745	1
BD01	BD	15b8f802-40cd-49c1-bc2f-eb1a2f9966a6	11.7295	0
BD01	BD	b0d69f0e-1f2d-4b25-8a57-8fbb131d10b6	3	1
BD01	BD	a416c113-8f6e-41dc-8fda-48c07269d130	3	0
BD01	BD	5c0f6d99-c8c5-44e4-be38-0356495e0449	7.1936	3
BD01	BD	b1cd7e82-fbce-4a69-abc9-692915023095	3	1
BD01	BD	878aa2de-d74f-4c98-b579-f111293f0b55	10.7279	0
BD01	BD	1176d84f-9e6d-47ae-a18d-61cfc331dfc4	3	0
BD01	BD	1a313548-5602-441d-8569-eff17c8156b5	11.419	1
BD01	BD	47ce2143-970f-4c25-a30b-863fb78291f2	7.7446	1
BD01	BD	6304b058-c50b-4b80-be7c-f4a0b3a77249	3	0
BD01	BD	a90f2f30-ab3d-4117-869f-48ce80d23be7	10.5042	0
BD01	BD	9e400949-a5f7-4679-906e-d908a3acc22b	3.5192	2
BD01	BD	782b1358-e68d-4291-8bd0-046b0a730f87	4.3639	0
BD01	BD	77af6f17-80d8-4807-a130-523a0343be02	4.7613	0
BD01	BD	3b5734fd-8d11-4266-a2b9-d5e3749cf234	5.6227	0
BD01	BD	af15ada3-540f-4593-8d5a-98e25b61b0f8	3	2
BD01	BD	346113c9-8448-4cc6-9124-658bebf0cb6d	8.7796	0
BD01	BD	3543374d-6bbe-4af6-b6d1-e95d05ba60d6	26.7896	0
BD01	BD	4c13a890-611f-4efa-b52e-6514e021f211	4	2
BD01	BD	83ca0577-3a58-49ee-b1f0-8cf3c98db977	5.3122	0
BD01	BD	193bd4f0-7362-4375-8178-830272f4661e	24.6844	0
BD01	BD	0a9b4d11-56a8-4cc5-b44c-8e2ae4bc77ca	8.9532	1
BD01	BD	d481ad8d-6c38-4c77-9750-1ca9c7e6c8e5	9.7813	0
BD01	BD	0880e5a8-f21b-447b-8b0c-a86984e4b132	18.6828	0
BD01	BD	6693b599-8224-4ea9-b688-67b6163c44b1	30.7579	0
BD01	BD	34a7ee7e-65e5-4d45-8a6d-33caf7914974	5.6578	1
BD01	BD	5034c99b-b354-40ce-b8a2-9b5ffe00065a	4.5542	2
BD01	BD	d7f093a7-c718-40f7-b165-d3a8b2d9ba8f	3.8815	0
BD01	BD	c163c12d-54c3-42c2-9eb8-82f31122bdc9	3	2
BD01	BD	d492e014-88af-40fa-a9ac-55ba8257cb7d	4	0
BD01	BD	849b97e8-0e4c-42aa-b6f6-10c922efc164	3	0
BD01	BD	dbd2bbca-edb6-437c-b9c5-ec35bebae77a	10.5042	0
BD01	BD	610de969-92e2-41f7-a63e-69da682bfdc9	3	5.0367
BD01	BD	754ba390-a9a5-43ec-ab0a-3cd56eedbe3b	3	2
BD01	BD	62f60e3f-6fc4-462c-a57d-ba7636694f46	25.3572	1
BD01	BD	3108ba0b-ace7-41f7-b7e1-6faa182742b5	4.0534	1
BD01	BD	602bfd1f-352a-47cc-a9ec-9658fddb1e4b	5.5893	0
BD01	BD	4e819cdf-aee7-43e5-b05f-5b59c7a2303a	3	0
BD01	BD	8a25c1d5-a7ff-4f03-ba0c-fe3a339af5e1	10.4708	1
BD01	BD	823aa482-d32a-4661-93ab-f3759350ce42	64.7762	0
BD01	BD	dc0a47f7-fab8-4a0d-851f-375ddd0f7962	5	0
BD01	BD	d3d4599e-3b0f-485a-a766-fee9129fba10	3.1569	0
BD01	BD	9b926c23-dd36-4968-ad3d-702b6f261926	38.6226	1
BD01	BD	7ad46554-8dfd-4e3b-b299-839a25c352f2	12.8865	0
BD01	BD	5636b01c-7026-4064-a6d9-277b03575448	10.7813	0
BD01	BD	2e0d5a9a-4f27-430c-8f2e-bfdb3b24d951	3	1
BD01	BD	0e5c02da-67ef-45d3-af11-e1c4d19dd0cd	3	0
BD01	BD	888ac8c8-bbff-427b-824d-f60d2189e651	5.3122	0
BD01	BD	b486b028-2b57-4272-b726-7710c70629d9	6.2955	0
BD01	BD	d20a7473-8574-4615-bda9-3732b55f60cc	3	1
BD01	BD	42b6a902-47ec-424b-bca2-24f36b4c5c01	4.2087	3
BD01	BD	2465676b-44ad-4ce7-94bd-3cfab62094cd	3	0
BD01	BD	e39d9164-9b8b-48cc-9332-bed537c9dbb1	4.606	0
BD01	BD	09050fb2-212b-4e28-a687-0170d6220e29	9.9182	0
BD01	BD	f962ae6c-bb9c-4da3-b95b-2e15a059f890	4	0
BD01	BD	8b5b70e2-9a04-4fa0-a3d7-2312b9436ec3	9.5893	0
BD01	BD	66739eaf-f687-44bf-83c3-db32c163ba06	8.6744	1
BD01	BD	b5faa1c1-233a-4c39-bdf9-2fb6f4812cb5	24.2888	0
BD01	BD	36e2d7dc-a661-400a-8972-cd8bf0dca98b	21.4941	0
BD01	BD	91e07cf0-412e-44c5-a727-a3d399db94e7	3	0
BD01	BD	b41bfc8c-dcc7-4b98-8ff5-f203273b8112	6.5025	2
BD01	BD	cb8e9c63-46a9-4b3a-9d2c-49ffcedb18ad	3.0534	0
BD01	BD	0296891d-3755-42a3-a497-606e73bc865b	3.8815	1
BD01	BD	61ae7d7b-bf8e-40a8-ba05-30fa3eb613e0	5.0718	0
BD01	BD	da11cd79-db3e-4df0-aaa2-45f37f202649	4	2
BD01	BD	88432498-9304-4490-b6bd-c60eff0b9ff2	3	2
BD01	BD	a7508052-b74a-4c19-a970-807ecc0ab243	13.9733	0
BD01	BD	c822308d-15d6-452e-b625-c913bf9e7761	22.9949	2
BD01	BD	51962506-f092-49e1-b11b-55007fe86240	3	1
BD01	BD	c8e158c8-7413-48a7-8aae-9555282fdaef	54.0633	0
BD01	BD	e0f5ce6d-47ff-480f-a00f-bab57c3322ea	8.7613	1
BD01	BD	6781a5e3-b613-4ca2-b127-db54ea989653	6.0367	0
BD01	BD	65beba09-7604-4d96-9850-49e9b024740b	3	0
BD01	BD	b3493878-e2c7-45ca-ad53-d9f9d619c455	5	1
BD01	BD	7da9801b-ea10-4bc1-96b6-9a940d4f2d3a	5.8297	0
BD01	BD	c2c00c24-0dae-47e6-b29e-e43c5f652374	3.6227	0
BD01	BD	a5483e53-9530-4685-94a4-0b9e44eeb843	8.798	0
BD01	BD	9a0580bd-9655-47e8-a140-5116b87ade27	5.4858	3
BD01	BD	2ac32019-ab58-45a4-9d27-856a2610c740	3.6745	4
BD01	BD	a882f850-60a2-4137-9c44-05d231f3f17a	4.9165	1
BD01	BD	7e29a447-c467-4251-add3-e2b6ce7f7b36	4.0534	0
BD01	BD	3f55996f-1655-4e68-97f5-f2ca9eaa59af	6.8815	0
BD01	BD	6193bb37-5a95-4a68-9b73-610ae9049861	41.8296	0
BD01	BD	0ca66f33-808d-4399-96db-333d97358ff5	9.1753	0
BD01	BD	bd806da9-b1a3-4eef-b8a5-cc83323bcf81	3	0
BD01	BD	62a83679-62c7-49cf-b10b-de4a171fd566	3.3122	1
BD01	BD	529d3070-ae6f-44b0-9785-256a2919d023	3	0
BD01	BD	924136e4-bdf4-431a-a354-72eb48ed35b4	3	2
BD01	BD	b6da2227-c682-4f10-b0ba-dca4fc559b1e	3	0
BD01	BD	1009fd52-101f-4726-9413-9854609a87ad	10.8497	6
BD01	BD	f4ca568f-ea3c-45be-b4d2-c9c9d4842f38	5.606	3
BD01	BD	176fa288-0d39-4156-989f-cdb09450dc8d	3	2
BD01	BD	c7d71e36-d623-457c-a509-183b024edc04	4.1052	0
BD01	BD	d2fbe426-4ef5-4084-9f5b-46205291786c	4.1402	0
BD01	BD	17cd7cbf-2667-49d4-a30d-62ecfdf05b99	5.1052	1
BD01	BD	caed2431-11dc-431e-a69c-f5ad8578825e	4	0
BD01	BD	a84c6f51-4225-4d5a-9ee2-ab932e68ca49	6.9349	0
BD01	BD	53119ec6-af33-44a7-84fa-4bf5d4568c50	4.2087	0
BD01	BD	290b1692-f292-48d1-a075-3a06b7c67211	4.0367	0
BD01	BD	ec5fa964-73c6-4761-bde2-2250ec182931	5	1
BD01	BD	c4637577-c518-48d1-b005-b295662cc02e	3	0
BD01	BD	a9d73d5e-f6aa-4e0d-9242-33878bf30781	5.8815	7
BD01	BD	50282cd5-791f-40bf-adea-fc15fdd3694a	4.8297	8.0734
BD01	BD	d418bcb1-e385-42d2-9ef2-234d822fecc6	4.0885	2
BD01	BD	d8887832-9616-4486-965b-67fa2bc7d069	3.985	1
BD01	BD	3bf1e6b5-ba5f-4326-859f-cde5a8114fee	4.1052	0
BD01	BD	0126a439-6d5e-4106-bce5-67246e229d1b	7.8998	0
BD01	BD	c81a6206-cf4d-4624-bea0-3748789a7411	3	13
BD01	BD	ac81c4ef-6eae-435d-9119-ae6ae8710780	26.8247	12
BD01	BD	fe4554b8-5efd-49e4-8411-f752c9a3cb9f	5.8815	9.0017
BD01	BD	5be78877-ebd5-4eea-a7a1-0dee453cc174	3	0
BD01	BD	f0573dc9-e630-4cea-b278-44ae2eb8797a	4.4157	0
BD01	BD	7a07b4e5-eb9b-4ab9-899b-1acc7c83d39d	7.6244	0
BD01	BD	e0aa6f46-80d8-4938-b1a7-878883ef216e	4.9332	0
BD01	BD	a466a003-5e4d-4c11-9a5e-339223eda927	4.0534	0
BD01	BD	7e707899-88ba-45c2-93ec-a4b7f6e24433	4.5709	0
BD01	BD	9cfb21fe-572b-40ab-9c73-8f4de3f2590c	3	1
BD01	BD	714b9723-44f8-42ea-8ad3-38244e0a8aaf	3	6
BD01	BD	39caab00-f7f1-40a8-ab3c-8fab561a7f3b	3	0
BD01	BD	dd5a53d7-de90-44db-b247-bffe446c6bf7	3	3
BD01	BD	005e02df-3c06-4afa-9274-3cbc01256f54	5	3
BD01	BD	2b1f41aa-33c2-49fc-b7cc-cb8d584fdab5	38.4507	3
BD01	BD	390d86ea-f61d-4cc4-9b3a-58d3ac1d7469	27.4807	2
BD01	BD	3dca757f-34aa-45f6-963b-17f4f07b254e	3	1
BD01	BD	3538b504-0e74-4c8c-bacb-71b76b98262c	3	0
BD01	BD	8341f669-62e1-4eb5-87c0-cfe040722548	3	0
BD01	BD	ca03e0f7-08b1-4dee-a3ef-bcbba7095a57	3.6227	0
BD01	BD	107e0da0-1a5b-4fec-a014-a47816635316	3	1
BD01	BD	90e3e379-dafd-4d6a-974e-7697f943c2ca	3.5709	0
BD01	BD	4332be33-5536-48c0-96bb-4b7e5ab5d369	4.9165	0
BD01	BD	a0db2f53-cd82-4413-8d20-494169fc9aa3	8.798	2
BD01	BD	39d0bddc-1df8-4d64-b4ac-1886b3ad0263	5.7095	1
BD01	BD	61f4d9ca-5577-464d-b119-b858c7edd2bc	6.227	0
BD01	BD	702f7621-87c5-48b4-b538-0c786db4863b	18.8547	2
BD01	BD	ceb965bc-8cc8-4caf-a360-b3bce0af8abf	3.6227	1
BD01	BD	e3661726-122a-462a-8797-b0513b4d7106	3	7
BD01	BD	d6de6cfa-fa7e-447c-b227-74cf6f01db8d	5.3305	1
BD01	BD	69d52ca5-52a1-4d3b-b238-746b46fa87dc	5.3122	6.2955
BD01	BD	5416272c-d219-4f06-9401-c84af6285af2	3.3122	0
BD01	BD	56a272d7-e681-4b73-b7d3-c60618f46694	4	2
BD01	BD	f99de37a-b652-4c84-bbf4-206705d4f461	6.1052	6
BD01	BD	b36cc761-03cf-49e7-a470-e905176c22e4	3.9332	0
BD01	BD	8dd9d830-730b-47ef-ba81-cd268268eedb	5.9683	2
BD01	BD	9f724706-4f3e-4f8d-9f14-825a11c12efb	3	13.4157
BD01	BD	da1fe0d6-6e39-433f-98cd-340de857f18a	4.5542	0
BD01	BD	adf4e620-a7a6-4b9b-b5d3-ebaa446424a6	3.1052	11.399
BD01	BD	a941749f-3318-4909-a6f3-a86311b800c9	3.0534	0
BD01	BD	56a1d752-6281-4ce8-8073-d88fee68e6a3	8.1235	13.227
BD01	BD	c44593f2-3ac1-4d55-80ea-6bd81287cc6f	3.2087	0
BD01	BD	0190e480-eed6-49d0-8851-d9556acb75f7	13.7796	0
BD01	BD	0fee9ac3-913b-4e03-b47a-4d4c2d1bb273	5	1
BD01	BD	d44b97e0-040d-4f8d-a90f-07b03b5afd3f	3	1
BD01	BD	34c0e8bb-a032-44d1-8447-24c16083b9c1	6.3305	1
BD01	BD	a52e6ff8-1be4-4454-9f98-8e1be324acf1	4.8815	6.1569
BD01	BD	42f93255-4865-4aba-b6a4-b7e0e867f8f7	7.1235	4
BD01	BD	526f0154-a335-46d0-a7cd-72e91dbc6af4	3	0
BD01	BD	2f6a3a89-e9db-4b7b-ba3a-6251eb04155a	8.7629	7
BD01	BD	6e4b0cbf-3e6f-40af-b33b-17c96d6b8e05	7.3122	1
BD01	BD	4f3614f4-d25e-4e7e-818a-4f642469aaab	4	1
BD01	BD	b33768ac-43b8-4419-ab6b-f59c6a2258ec	4.1052	0
BD01	BD	57f13c58-2d23-4650-b54b-bd6293ecf0e5	34.2754	2
BD01	BD	42642210-ac5d-450d-ab47-c7c67c488dfe	19.1819	1
BD01	BD	3addd64b-0842-4942-9a87-baf0d4f7f8d7	3.1052	2
BD01	BD	e7bc84cd-a0b6-47aa-9f20-a6484d1e5294	20.3539	0
BD01	BD	1e787296-4d23-4e74-abb3-28e0b74bb108	4.7262	5
BD01	BD	c63ccc6e-806f-44e8-a544-5c7dc6941b4b	10.4541	5
BD01	BD	d3a4fdc8-a2e3-41b8-b19d-64b965820180	6.1753	3
BD01	BD	1b904bd6-c715-497f-876d-5e93e2861f01	9.0217	2
BD01	BD	4d43e5fb-1e85-4985-aa87-9425b80c11db	3.1569	0
BD01	BD	b2fde447-dbcd-4dde-9966-c88ec5f92f45	3	1
BD01	BD	7b996646-2950-41be-b38c-77ecd3c8e505	4	1
BD01	BD	079358bc-a3aa-4fc0-80df-2513e2bbed82	4.3122	0
BD01	BD	fa3ec3fd-adce-45fa-87b8-c79c99fe5ef5	3	0
BD01	BD	4ea34860-6f87-4e6e-9ce3-1bd2596e4c17	21.9432	1
BD01	BD	d35d32ac-f6c1-4779-8a34-9c2c18e0c49e	4.4674	0
BD01	BD	9a1eb063-6f89-4738-b75a-ca7624e0fadc	9.6778	4
BD01	BD	718b6ac8-13ba-42fd-8114-4f25e63e2252	12.6444	2
BD01	BD	9945ca3f-78b5-4711-9c17-cad312c66071	3	0
BD01	BD	d575513f-9fc7-4676-acec-0e39c10925a2	3.4674	0
BD01	BD	1f325165-aeeb-4063-8796-a2cbf1bf441d	7.0551	1
BD01	BD	aede5afa-19c4-4119-aaef-3a9b38652660	4.7262	0
BD01	BD	cf996069-233e-40b3-bab1-b8a28a40d68c	5.3639	0
BD01	BD	20b0d8ec-e41a-4190-9c7c-a3d9211d1c53	10.9198	0
BD01	BD	da0a4d5e-5abe-45af-b29e-daf9aacd38ff	3	0
BD01	BD	e092ded2-ec8f-46ea-9e8c-8fa43dd0d7b4	3	0
BD01	BD	1b337c72-f86b-49c2-8241-179fd620b967	7.5726	2
BD01	BD	16d327e0-2c9e-4b8c-85a2-61cc0576ba5c	3	0
BD01	BD	c7bb568b-086d-456e-bf01-8ca70dd1fe20	3	0
BD01	BD	38553cd9-aa4e-42f6-826b-0a131fb64e14	12.2304	1
BD01	BD	f15d4323-5422-4546-9d15-0b865538b900	5.1402	1
BD01	BD	e66ffa09-940f-4be7-8875-0cc0a4f6eb69	9.6244	1
BD01	BD	b581de27-f6c7-4bc2-93ca-080df8218f2a	3	1
BD01	BD	d54b6c31-8ea6-4eaa-8519-f99ab613862c	23.6327	1
BD01	BD	5dd7ace7-84e3-40d7-a7a6-439980e1f289	7.3122	0
BD01	BD	9c2962c2-f155-40ab-a960-0c20ebd2890c	8.1769	0
BD01	BD	b457c6ab-047a-42b1-8605-7347813eaedd	3	0
BD01	BD	2860ebf5-8291-4f1a-b75e-79334ee5291f	14.5743	2
BD01	BD	abb3b547-038f-4ea5-b779-9833156567fc	3	1
BD01	BD	c91b7b75-e901-43aa-953d-cba810588af2	6.0534	1
BD01	BD	328b5166-6754-40e1-9059-6d6179364675	8.4007	2
BD01	BD	07139695-4544-4b2e-aa12-f08938f1a3b3	8.2437	0
BD01	BD	0ae4bd3e-5637-40fd-ba42-07d8c1761c38	9.0033	1
BD01	BD	da4f73ea-ef05-474f-befc-fd1a60174f6d	6.0017	1
BD01	BD	86d15fbb-5fc6-4171-b029-414771469efc	3	0
BD01	BD	2f45c96e-1241-4bf8-a39b-a41953fa62fb	3	2
BD01	BD	6baa014c-f50c-4c83-af8e-0aa20c69a20e	50.2153	5
BD01	BD	ef16b848-fb88-413a-8375-48a28285c910	19.9215	3
BD01	BD	26d2ee1b-c583-48ac-a6af-2c55baa9cbe7	3	1
BD01	BD	348cf9f1-93b3-43ab-9a4e-5cdad840f586	4	0
BD01	BD	57626708-a88b-47ec-84c7-0c302546fc6f	17.0434	2
BD01	BD	fc58a88c-ffd5-4adf-abd0-0775b40b9d4e	4.606	0
BD01	BD	0a203d5f-77cb-4c3c-b480-e6911246a30f	4.1052	0
BD01	BD	00fedf23-e89b-4fd1-9d42-27f6fd5662fd	7.1586	4
BD01	BD	73c06193-9056-493f-b207-9e2d2a0e3175	6.0885	4.3639
BD01	BD	7eee561d-c352-4f15-9dad-36fd73d0c2dc	3	0
BD01	BD	600b3bd1-12fd-4ec3-9e31-d1e9388bc323	19.8731	8.0017
BD01	BD	85664d5b-27a2-40c5-b46c-3efb11ebd912	11.1769	1
BD01	BD	752b6bca-cf06-437b-8cce-5d537b496d95	9.8831	4
BD01	BD	756a0be4-70ce-4447-a436-881aa74de2b5	5.9165	0
BD01	BD	7643ab15-516e-458e-95ed-4752af6ba746	7.0885	5
BD01	BD	493cae1c-814b-4094-99a2-7632123d9b0f	3.5709	0
BD01	BD	cfce1c47-b236-4f1d-a35a-7e761da4856b	4.2087	0
BD01	BD	e2723d81-6792-4f8c-a880-8737af2efdb2	6.1586	1
BD01	BD	019cb307-de8b-41af-9622-e1ba8ff0b304	3	2
BD01	BD	f63f0806-65d9-401c-8348-c37ddffcf5ed	6.5192	4
BD01	BD	75770ac9-767a-4336-a63f-9d5d85f0e89b	4.985	0
BD01	BD	241846bb-2b5a-433a-840b-65cc1890c03e	5.6928	2
BD01	BD	d532d00e-fda7-4e8a-a6dd-56ffa113128e	4.813	0
BD01	BD	444c8b39-b3a3-4135-a221-f0e8e24be78e	6.1402	1
BD01	BD	85ad9ec7-cd1f-4287-91fa-777564960b4b	6.4691	0
BD01	BD	8d9ef0de-a8d5-4d31-81b8-e5420333189a	6.6227	1
BD01	BD	f430fbfc-613e-4479-bd60-ee1a39a3a86b	5.4858	1
BD01	BD	a8330325-8ff2-46c6-8ed7-61efa602b781	3	0
BD01	BD	0bc5342c-30a0-484a-bead-fd53d154eda6	4	0
BD01	BD	5768ce5b-b6c0-4d2c-9ed0-dd262eb243df	5.1569	0
BD01	BD	ca1c92ec-14cd-4259-8036-9bd4b1f8a1a9	3.3639	0
BD01	BD	7554fb2a-6fdf-4fb3-b4e9-64984002fd77	4	2
BD01	BD	34b4e408-92c0-453b-ab9f-f71d30f6669d	3.6745	0
BD01	BD	beec731a-1df1-4122-9d08-8a5f960bf900	4	2
BD01	BD	38d12c4d-a7b7-40b5-ae0a-7fa527e6428d	4.5542	0
BD01	BD	7b3776a8-5dc5-45af-a6ef-06e974ef9716	9.6594	0
BD01	BD	1b0200c8-56cc-4b23-87ec-0567f2aefdda	3.8297	1
BD01	BD	666b4df0-fb4f-45ef-9bf6-4eee18a5c4df	4	0
BD01	BD	83112e26-4028-497c-a665-abea220862ca	4.606	0
BD01	BD	6d8ffb35-5d2a-4c12-91c0-435285484a63	6.434	2
BD01	BD	e29e18e3-cd11-4207-8188-f6fa887f9d89	4	1
BD01	BD	13b9ed48-cce8-40b7-95d9-cd633726c596	5.1753	0
BD01	BD	52f4f6f7-316f-4537-a7ef-53ab3eb0cff2	22.823	1
BD01	BD	3fd4005a-6458-40ba-a0c2-6f1918bba66e	5.6227	2
BD01	BD	56586064-50a0-4043-b8d0-29b7d6e90624	3	1
BD01	BD	ad95d2fd-d44a-4395-8187-47b56ad61f39	62.257	0
BD01	BD	df432747-4fcc-413a-9bb6-a7546ca7f5d9	4.0534	0
BD01	BD	9944603d-64b6-4eb4-b058-97820072b207	3.5192	0
BD01	BD	e64361d0-a955-4fd8-98bb-93039887b542	8.5726	0
BD01	BD	6ef83a34-e871-4699-8e7b-ea1eebf3e545	33.7929	1
BD01	BD	7ef72cb3-4174-4523-ab8b-f56a68f6d421	5.985	1
BD01	BD	188de48f-c461-4893-af40-84a7f34acb8f	6.9866	0
BD01	BD	5f690fde-1e49-41ac-a2c8-f749c0f1d4c0	9.3673	0
BD01	BD	c29f4272-03ad-407d-b266-caf419a41c0a	9.1936	0
BD01	BD	e30cc527-1b91-4144-947d-2f1837caaf23	5.5192	0
BD01	BD	52eaccf9-571c-45f7-bb87-e226e878b9db	37.7946	1
BD01	BD	71c5d29f-62c7-4a29-892f-3cb38a9d46e1	3	1
BD01	BD	b57312b4-5bf9-4e73-9c12-482e312df4c8	5.1052	1
BD01	BD	a217450b-ca44-4d24-821e-213294d50f7e	3.8297	1
BD01	BD	0a54e8da-11f6-4ecb-8d00-d483ea8b7b79	3	0
BD01	BD	dfb6f627-8d9c-4fe4-95e8-0ea2b6c72b91	52.0099	1
BD01	BD	b744b827-f04b-4f29-940c-05ef21255e2d	6.3138	0
BD01	BD	3f3580bc-1909-476c-a8d6-df84ca22d038	4.9332	0
BD01	BD	dd3afc4f-c421-4408-abe2-192f6af1b95b	18.8881	0
BD01	BD	b03dd242-cb6c-45df-9414-49c0b422fbb1	4	0
BD01	BD	084e77c9-6465-4cf3-98dd-e9b900495f88	16.0951	0
BD01	BD	e045f1a5-b8e0-4ec1-ac1b-6512f312743c	30.8614	0
BD01	BD	027c5af6-923d-471c-92d4-c53349c84130	5.7095	0
BD01	BD	1064f3c5-0cd6-470c-9399-dd9d0e9ce14a	4.778	0
BD01	BD	97cb91eb-65ca-46d1-97a5-dda66d94aa81	48.4056	0
BD01	BD	103fa996-95f0-4e88-82ee-36473bec838f	8.3489	2
BD01	BD	265885c0-173f-4733-b274-795c14869349	4.7095	1
BD01	BD	dde5e36d-2a85-4a1d-9f0f-0d2fc3e85408	28.2387	4.0534
BD01	BD	8e38f1da-b696-4e1a-b332-fe59c519ef22	3	1
BD01	BD	a5e2d421-cada-44c2-9561-d7ba69ba64ee	5.5376	1
BD01	BD	d6d35c3a-6865-438d-aac6-26eee49dd848	4.2604	0
BD01	BD	94b8af0c-fb50-4cfd-8602-29c7cf1d3775	3.3639	0
BD01	BD	e91d6c58-c0c1-42e0-b27c-822ba60c0d6d	3	0
BD01	BD	f999c3f3-3675-4149-a6d3-8ed75e8672bb	3.985	1
BD01	BD	af50b5e7-768e-462e-936e-99acec72b27c	18.0617	61.0683
BD01	BD	e5cb88ba-ef5d-4194-9c85-4735b5e527ec	3.0017	0
BD01	BD	34b06170-8165-4d95-a883-3e09f25dde67	3	1
BD01	BD	6ab07ebc-9cfe-4dd5-a5d0-e5e291787fa4	3	1
BD01	BD	18a94ab6-6e63-426e-9c11-73da9e719f7b	5.4674	0
BD01	BD	13436dd7-5d39-4ff7-b614-16fa0e5b35df	4.0017	2
BD01	BD	31402646-2796-4660-b8fb-fe4a2f437130	4.5709	0
BD01	BD	2c4b7c99-a0c3-4798-b05d-9e1058904267	3	0
BD01	BD	931e349e-834c-4b18-856c-397848e8b329	3.2604	0
BD01	BD	cc4b85cc-70e1-4296-8b9a-eddb93f1c7ce	6.227	1
BD01	BD	f9d88cdb-9843-447b-882c-76d940f9da21	5.192	0
BD01	BD	aac88e2a-5b1a-40a9-b44a-5904358ba48d	4.192	0
BD01	BD	519dadee-d5e6-437e-8c32-35641ad8350c	4.5542	0
BD01	BD	4242a5e3-2b0d-47db-b9e0-5807fc66d863	7.2621	1
BD01	BD	2c056bd6-3a03-4f66-9499-d1343d625e9a	29.7746	6.5192
BD01	BD	5f07c53a-9b71-419f-9f78-96bbfd0301cf	3	1
BD01	BD	38e03669-1b18-4e27-babe-8992c01e918f	3.1052	0
BD01	BD	c04054cc-6f6f-4a9f-bbb3-af95f894a9f3	3	2
BD01	BD	19d9cad9-c77d-4441-acfb-a14093191efa	4	0
BD01	BD	c420c213-3163-4aed-bc53-8e22b47b6527	13.4724	0
BD01	BD	78fa7c9d-411f-4e9c-ab70-62cb01308704	33.6911	0
BD01	BD	c0ad5c6c-c1f5-4c0b-b962-404e0866ead0	12.5576	0
BD01	BD	4b5a82d3-5c0e-4c3e-86cc-60cb8cfe1ace	26.8247	0
BD01	BD	327b38ad-d568-4673-b53f-f4219b4d512f	82.3905	0
BD01	BD	5742d79c-b2fe-4a91-95f5-83882e4482c3	4.4157	0
BD01	BD	c6f88c3d-25a4-4c92-b15c-672691fdfd53	27.1352	0
BD01	BD	5905eaa8-dc4c-4be7-a74f-5356cca3428a	47.6276	2
BD01	BD	609890fa-2793-4f77-a112-839f77623e73	3.2604	0
BD01	BD	6a21693d-a4f6-4307-b5e0-f7af14a92b1a	8.9866	1
BD01	BD	cbeacd62-97bb-4180-ae6d-0d3c5e8901be	6	0
BD01	BD	a9048126-755f-4e87-ae0b-f0eb11df5660	33.6544	2
BD01	BD	896ce148-ba99-4d5b-b63e-72a243f8f9a9	5.0367	0
BD01	BD	56ea9a73-d98f-4a69-ba72-7c3f5d8ec57f	3.4157	0
BD01	BD	190471ae-72aa-4480-a282-ea489ea23a98	3.7262	0
BD01	BD	7a5b1601-e255-40ef-a9f7-f8a4dfd3ec44	18.0617	0
BD01	BD	55fae75c-e1b7-45a7-ac12-a19bd4cc5a46	3	1
BD01	BD	1b297603-a273-4f5e-a379-e6212a7fc74e	6.5542	1
BD01	BD	b30345eb-f276-40c3-9b22-0dd83c651361	6.5025	0
BD01	BD	88618e84-c46b-40f5-8cb2-681be9d7ec35	5.6745	4
BD01	BD	9982d60c-0a89-4cd2-b7fd-e1ca309d56f2	4.0017	0
BD01	BD	b2458761-ea5d-4598-834d-e6bb82f61df2	10.3155	2
BD01	BD	193337d6-2196-467f-809b-f1560878ccb9	3.9332	0
BD01	BD	e5f5a3cc-4c82-4a53-8b5d-a32cb1cfa5ed	4.3122	1
BD01	BD	ac9138d3-0c78-4903-8999-90943b5b90f5	16.025	3
BD01	BD	c8ffee4a-bb8f-4b74-ade3-5a6e610b31c9	5.1753	0
BD01	BD	1c825891-e4c7-4d72-b976-997432fa0236	3	0
BD01	BD	5819b3cf-33ab-4568-8a09-5b819900fd9c	3.6227	2
BD01	BD	800c075d-bf12-4fe3-b8bd-c2f397b7a7cd	30.0684	0
BD01	BD	973ef17d-642a-40d4-ae9d-749ad39e9faf	4	0
BD01	BD	cc54fd6d-b3b3-472a-b547-7091f5ba7bc3	15.3188	0
BD01	BD	fc0afeb8-03b7-46d1-8275-fe94603d2fa5	4.0534	3
BD01	BD	43422f1f-fe4e-4914-bc7c-ed9957714897	8.0885	1
BD01	BD	6412eca9-c4e4-46d5-8915-c53b03d19e5b	12.591	4
BD01	BD	fc27baae-08ed-4108-8b0f-facd3f4c1789	6.0551	3
BD01	BD	6a0509cc-528d-4425-b45b-0a9f9f6ff719	3.3122	0
BD01	BD	7ac3557d-6642-4696-81c2-1468a18ee655	3.1052	2
BD01	BD	c785d7c6-e618-4a00-aaff-03c7676dc00b	7.1586	0
BD01	BD	63842a3a-3910-4aaf-8010-bd50796b87f5	4	1
BD01	BD	21ad0e20-425d-47ab-94d0-ba83ce9e6883	3.778	0
BD01	BD	86df3341-53f9-485e-b154-964146036db6	5	1
BD01	BD	63490b12-3e13-4d4b-a1d9-3cdcd2eb3520	6	0
BD01	BD	38c403cc-e764-473e-b4c1-6448bf43b581	14.7496	3
BD01	BD	19da6376-3dff-4fa3-823b-a3f8db718fa1	3	0
BD01	BD	b3dab3c8-2f61-4735-815a-5946e37e4bf3	11.0918	2
BD01	BD	6b13e7d4-00da-48f1-85ff-bcc89f01d781	20.3889	1
BD01	BD	9bd6cb08-9bb0-4598-8b62-819dad63ea89	3	5
BD01	BD	36c6d63a-a13a-40b5-93b5-cb377a5c7169	3.0534	0
BD01	BD	3edec272-32ba-473d-810d-7824386d62cd	3	6
BD01	BD	dba979e4-fc28-4998-a302-3d7ad318dedd	4	5.1052
BD01	BD	19e4ff6b-6aa4-4a8c-82fb-ccf776889cae	9.5025	7.1402
BD01	BD	643056e9-be20-4bc4-8854-1208fc28c221	10.7813	2
BD01	BD	94bbc682-ce69-445c-bc99-6f563e75028f	3	0
BD01	BD	438bc316-4af5-4523-b41b-a7a605594df9	4.4157	3
BD01	BD	6d003050-de1b-4c1c-9df8-65f44e9c4435	8.4524	1
BD01	BD	3284fc0a-01eb-4a2d-9b87-993bbb761990	16.5409	1
BD01	BD	77403c5b-12fb-49a3-a92e-11d103f2ea79	3	1
BD01	BD	28ec93f5-a9d7-4699-a6cd-1f0d26803b25	32.8263	1
BD01	BD	2b0e05c2-d90b-48d9-b999-869c0962ae44	8.2805	3
BD01	BD	a8f55769-351b-4459-b4ee-847e71e383f8	4	1
BD01	BD	b64dfa7b-cfba-4e36-a993-83a002f2b883	3.3122	0
BD01	BD	f53b2e15-9076-4c04-a8bd-2e2bf12f5d7c	6.0534	0
BD01	BD	a8bf8424-ca43-49da-86ed-3710a3117fce	3	0
BD01	BD	6e06d781-d86e-43e3-85de-bae4ce389c18	4.8297	1
BD01	BD	7e847561-a54f-4620-b2ef-36f738b5d106	10.7813	0
BD01	BD	7fe60e1b-3f0b-4547-bd55-554be8886530	11.7462	0
BD01	BD	5eb25526-cff3-4200-a080-420ef1eca8eb	4.0017	1
BD01	BD	dcee3fc5-df07-49c6-83b4-e208e682027f	7.6578	0
BD01	BD	3778322c-24b5-4412-af8b-a0922aedf0b9	3.1052	0
BD01	BD	e544bbad-308b-4932-9ac7-2bcf2c145c08	3.8815	1
BD01	BD	9cd2526b-d9be-418b-9bff-021898a93b16	13.1452	0
BD01	BD	0d1d38b9-0c36-49d2-a77f-9e363bb34db3	4.2437	1
BD01	BD	55dae232-97c5-4854-b3eb-3eb497c7c2f2	5.6411	1
BD01	BD	f9fdc60f-a117-4026-9052-d902d5b71f7f	38.7111	0
BD01	BD	7eda2bd0-ec29-4a01-b056-daac9ffbfa4e	70.504	0
BD01	BD	e3f07c4c-64a9-439a-b974-a3a94cde12ee	16.5943	0
BD01	BD	e6690abd-e479-4e21-90c5-15a8d8711275	3.0534	0
BD01	BD	daaf0ac6-c4aa-48a7-9987-c66d52bf725d	5.7095	0
BD01	BD	a3bdb7f3-f028-416b-85f3-b279f48a5367	5	0
BD01	BD	86dcdf14-3a42-417b-ac1e-a3f0d7eab24c	11.1436	1
BD01	BD	c27379c8-083a-424a-b770-274ee8f9a9d2	6.7796	0
BD01	BD	c37805dd-4b4c-4d4d-bf9c-34c843d66b85	5.02	0
BD01	BD	d2a83335-5265-4ff1-aa5c-a0b36452d591	3	0
BD01	BD	034e7d95-7887-4b72-a1f0-1e6c3f0db44d	8.798	0
BD01	BD	59cd8541-c62d-4241-be17-7f1e4a6a2e75	7.0033	0
BD01	BD	84511a4a-48c7-4f24-ad60-20613fe2c455	14.025	0
BD01	BD	ff53bb12-fdb5-44f1-af27-42b48847d86c	3	1
BD01	BD	32e2f725-2193-420c-821a-dd576d578beb	3	0
BD01	BD	a497377b-bbd1-4903-b6b7-a593c1649d4f	6.2103	0
BD01	BD	32cacf9e-6aa9-40ff-8d57-0e5d409a9059	5	0
BD01	BD	3f08f315-46cd-4ef5-98c7-53ee620b8763	4.0017	5
BD01	BD	53119eab-fe37-4802-8785-557060a05556	3.3122	3
BD01	BD	90ace56a-5edc-4696-ac55-e60095d43933	5.1402	2
BD01	BD	db061b7e-117b-4149-8b6a-ca576cbe9be3	10.4541	1
BD01	BD	0398b301-ddb3-4f28-90fc-7f3047f09e41	6.8314	4
BD01	BD	74acbfe6-1702-4065-85d0-752e065f828a	3.6227	0
BD01	BD	897a9a75-1b36-476e-a14d-33cc86396c8a	3.6227	1
BD01	BD	a71c8f4d-4ae3-4e0f-8da7-3123cb013512	3.3122	0
BD01	BD	bdb75e01-3d40-4d72-b796-11d2a1c4e1ba	38.1936	37.5542
BD01	BD	be12a16e-1c67-4e38-9ff2-5b84ddfc5001	50.5275	32.7929
BD01	BD	82805d15-c18d-4b99-861c-44d8f3b9ff70	11.1786	1
BD01	BD	66a704a3-c682-4e43-8ff4-1826ee302b4a	3	0
BD01	BD	a25e1914-1416-4159-9bab-9ab5dbdd6773	3.985	1
BD01	BD	03f60566-118c-4c4d-b10a-9ccd7775ab39	4.9165	0
BD01	BD	da4fd05e-2502-42c3-bca9-8bc7c826e16d	6.7963	0
BD01	BD	fe6f1bb5-d3ab-47e1-9338-04e817af0aea	5.6578	14.1402
BD01	BD	b61092c8-0abd-4366-a3e5-f157613dc726	3.6227	0
BD01	BD	b5f9cffe-e0e8-40bc-8937-bd161b668dcd	7.8314	0
BD01	BD	78ed1684-fab1-4085-bb2f-dbdcfea0fa26	3.0534	0
BD01	BD	1adf8b35-2f27-4e98-9846-69fd9a7ac111	13.7996	1
BD01	BD	ef89c81b-cd77-4d65-b60c-3b33a834b6a1	3.2087	0
BD01	BD	301b86a6-7ef6-4c9e-920d-389534453735	3.1052	0
BD01	BD	f176a0eb-3831-4b2b-b3e4-fceac9f60be5	17.596	2
BD01	BD	b1140a26-d06e-4d5d-9e38-a0745b261819	7.3489	0
BD01	BD	26a60bf2-16fc-4610-82ae-91ff6a3ff6ff	4.0367	0
BD01	BD	ece6915b-5809-43a6-8ed8-2212797a3461	4.1052	2
BD01	BD	d6f17745-714f-45c6-9337-9540af3c4e45	3.0534	2
BD01	BD	5e133070-33d8-492e-9259-6fe67c3595c7	11.7128	3
BD01	BD	a38424e6-56c9-4675-83ea-5140e37f254e	3.0017	4
BD01	BD	a16c8807-0b08-4612-abba-aa739b457f06	3.2604	1
BD01	BD	b5ba8fba-acb1-41d5-b2f6-291c2da72299	4.0534	1
BD01	BD	6ae7f3cd-3ab9-496f-81fb-bed352a5a517	16.3172	1
BD01	BD	94deabb0-d603-4c6b-86f2-981a76b5fd2d	3.0017	3
BD01	BD	5fc3cfb1-ca78-4c2b-9412-7e21337fd2e5	4.4157	3
BD01	BD	385f2fdd-ea25-43f2-811a-0eee8b43e4f2	19.6127	6
BD01	BD	6b9061cf-102f-4306-99c4-b0743aeb53c2	3	1
BD01	BD	2da0e772-98e4-4e76-974a-646aba39441e	6.1052	1
BD01	BD	1c29aa0d-3dfb-470a-ab4b-b56f6529fccd	12.6277	1
BD01	BD	201d7a5d-4f2f-4aca-9877-73f8ffbf55ef	5.5025	2
BD01	BD	b2a29ab6-42c0-4c38-ae22-116d656ea236	12.7295	2
BD01	BD	3df5690a-7666-44de-b7cb-c4772d4c2b05	3.6227	0
BD01	BD	1485cbf5-0388-4b00-b6d7-a6fbe5546a73	27.8914	12.9332
BD01	BD	96594538-5213-42d3-b38d-9a16bdf43e92	3	1
BD01	BD	f098d0ce-e96e-4a37-b4b1-34444fd1e2a0	5.1569	0
BD01	BD	2069c320-4f60-4e69-8b65-d5f7d94c2766	4.1569	5
BD01	BD	c3efb2f1-e4a4-4ab9-ad68-53b1eb0c3e2f	11.9716	0
BD01	BD	37689e3a-6ea3-4973-ab25-4be0fff4cfe8	7.6594	1
BD01	BD	c170eea0-9571-41d9-9098-b54633834e61	5	3
BD01	BD	2f556dfa-8192-4f11-8f10-aa91fee7a463	3.5192	0
BD01	BD	0744c3d6-09d8-40e7-9780-e3b09b978da5	4.0017	8.7462
BD01	BD	aa541db4-85ce-477b-86bc-2812a10dceef	8.591	0
BD01	BD	c841aec8-4f43-4678-b87c-34777bf314e5	14.6961	0
BD01	BD	63935b08-ccd9-4294-8a00-14dc53d18272	8.1068	1
BD01	BD	a1de0c2d-7d5b-453f-9fb0-0dca9ed96f16	4.2955	1
BD01	BD	34a1593a-7c59-40f6-96f1-d48b3ab4ef61	4.2437	1
BD01	BD	1dfa7108-dd21-4a81-b0b7-794396478005	3	0
BD01	BD	ce6804f7-bf62-4500-9a79-ea99e9492d15	11.5926	2
BD01	BD	7f1a7347-0d32-43cd-96a4-11e29bb68b6b	13.7996	2
BD01	BD	c491a98b-44c9-46a7-9690-facc58bdf274	8.6761	0
BD01	BD	89198a66-3c42-460c-b183-e589e15d8570	80.5791	1
BD01	BD	7385739e-010e-42b5-b07f-43540551829e	8.5209	0
BD01	BD	1a000c5f-a6a5-4fb5-bfe8-8b14e26c5279	3.8297	0
BD01	BD	1bbfd08e-0dbe-4d6c-87fb-028157e3ac07	3.1052	0
BD01	BD	8ecac258-60ff-404a-9485-08ca19fcefc4	5.0885	1
BD01	BD	e2914aa6-6905-4c78-b474-576f32578bf4	3	0
BD01	BD	c8df09c4-1e73-4948-a671-a655970dcf4f	3	0
BD01	BD	6187c9d4-5296-4cd6-9709-0fac41410f08	4	0
BD01	BD	2906f7eb-e6b5-47d3-b568-5e5e1e340d2e	14.2137	0
BD01	BD	9e0d45e8-10c1-4d0e-8d6a-45b546b40540	3.1052	0
BD01	BD	f838f5c1-0f8d-484c-a7f0-6b037f7d03f0	18.4574	0
BD01	BD	cf483e23-1553-4ec9-8577-33662c3abf90	3.0534	0
BD01	BD	04da9f23-3077-4a0b-b343-72af2ff13d55	5.0885	3
BD01	BD	8b236137-70f2-4d0c-a53a-911621e79f06	4.606	0
BD01	BD	3b9cf28f-0fc3-4595-b052-198904fc5dc9	3.2604	0
BD01	BD	8afffa1c-800c-4bf6-9ef6-b3233a661ac9	3.1569	0
BD01	BD	3a02d5ad-be02-4659-a374-940fade4cea8	4	1
BD01	BD	87d609c9-24b8-4bca-aedf-e3aed9286895	24.823	0
BD01	BD	0511a8bf-8f2d-4250-b368-a1977b10dc36	8.8497	1
BD01	BD	faaae248-5fc1-49e0-a599-269270f4cbc9	7.6594	0
BD01	BD	52a3773e-34d5-47ca-9444-409c2c3aa540	3	0
BD01	BD	0e9b05e6-1f2c-41e0-ae4b-88701ea32ca9	7.0901	0
BD01	BD	9b62e5f0-bf6f-4c13-9bb0-73cafad76819	3.4674	1
BD01	BD	bed312fb-3e0a-4b06-816a-f53b2dbb81a4	7.1419	0
BD01	BD	9ec4516e-7f67-4b1b-a1c4-effba14c9aea	7.4007	0
BD01	BD	5bdc82fe-5ce7-45a7-b0cb-0d01afa582fd	3	0
BD01	BD	8130ea83-22f7-4c01-bcb5-ce93bca9ac74	12.7128	0
BD01	BD	9b064251-e5f0-42ba-9bd1-0b21e9bf76bb	10.005	0
BD01	BD	9f21403c-5e85-45df-90fc-8487de28beac	6	0
BD01	BD	34a46ce5-6592-49a5-92bb-ce36896e66bb	13.4557	0
BD01	BD	cf2b7800-1eb5-43bd-80d4-6e1e4023f441	8.6594	0
BD01	BD	8acaa375-ca22-4ddc-9d18-5e710a884b7b	8.1252	0
BD01	BD	86b04782-eb6f-4ce8-8b57-106a7b079932	6.3823	0
BD01	BD	2f4d24ef-c888-4971-ab68-09b0bb515c25	5.1052	0
BD01	BD	ca4217ed-15c1-48aa-a434-fb31f7e7f714	26.7879	1
BD01	BD	e612b9c1-f1a3-4359-9559-f4c2aa1b9682	4.4157	0
BD01	BD	ef862162-33a8-4127-a079-0d4f479f1320	40.5709	0
BD01	BD	f7874a0d-0cdc-4358-84ae-86b61d2b3196	9.4357	1
BD01	BD	5224dcd7-3ce5-4191-bc12-c5dadce9da6f	3	0
BD01	BD	d9a67e54-8489-4520-b124-3bf58ebadf12	24.9616	1
BD01	BD	50b425b2-b698-4eaa-ba02-36784e64ad94	57.5992	13.0885
BD01	BD	d7371825-5406-49df-aa59-49e8d50f24ec	5.6411	2
BD01	BD	1c946a4c-9bb6-4f19-8ae9-f7b783512423	6.3639	3
BD01	BD	3ded943f-ae0b-4871-8a8b-a3a27e1bf321	71.5909	1
BD01	BD	099d8eed-576d-448d-8189-cda321ccd383	3.985	0
BD01	BD	5586cec4-e528-41fc-a3f2-f33b3cfb588e	12.833	0
BD01	BD	b254d2b8-efd3-49cd-8b71-84d7641068eb	26.5659	1
BD01	BD	9fd2e822-4044-4d01-ab4a-2e42bbb0c03e	52.1835	2
BD01	BD	4700bbee-bcd8-4111-a750-55b31c947afe	27.636	3
BD01	BD	f8567249-e973-4cc8-85e5-3b5202e900c3	7.5209	9
BD01	BD	8d20755a-2995-461e-aa70-5addb5a5ea1e	6.6227	3
BD01	BD	32535ad0-4c97-4a9c-bd7d-1c888e1bf468	12.8497	2
BD01	BD	24b5ed7b-890e-4659-923b-6eea215069ac	34.656	2
BD01	BD	d7d2c3c0-5172-45f3-b5b7-2a70045de5fa	47.3004	0
BD01	BD	0c79d17b-af9c-460d-a400-d7688fae8278	15.7329	0
BD01	BD	eb9c723f-8a09-4760-b8be-565bf420fc1d	25.4791	1
BD01	BD	e3cd4220-c021-451e-bd9e-cc8781a34a9c	11.6077	1
BD01	BD	fc259aed-4d79-43c5-b672-08082f12841a	22.01	0
BD01	BD	30ecb2fc-a8c5-40e4-b80d-71e60422103e	3.0534	0
BD01	BD	e169467a-f704-4166-b750-7b52663f43cf	17.1118	0
BD01	BD	1b01d56d-3f80-464a-8039-13a7a8f2ee65	9.212	0
BD01	BD	7911a6db-68a4-4c93-a6a2-eeb1f7edffd6	34.207	3
BD01	BD	32f96da0-618c-4d3f-9cd0-c9c019cdfe6e	11.7128	5.5709
BD01	BD	8ff1641e-3bf9-43d0-b7ef-7394ff95e70d	37.6544	1
BD01	BD	a52915f8-2f79-4328-8b1c-6b6d3c1ede8e	3	1
BD01	BD	1d0413a4-1d42-4983-887c-4ec7e9903f00	4	0
BD01	BD	fa58b45f-f770-47a6-a9fe-3a3da08859ad	9.1769	0
BD01	BD	f3b57272-4298-4813-8143-67c181da8b58	6.3305	0
BD01	BD	44e9ee9c-c77c-4d49-808f-218264a1bc8d	4.6227	0
BD01	BD	137ec293-1aed-451b-9721-da8dc59fae25	3	3
BD01	BD	e41b02da-f5e9-47c6-8827-8b1fc461e61f	4.2955	0
BD01	BD	dd3628a7-eafa-4046-a124-af3f57f36d75	3.1569	5
BD01	BD	57a1e1bf-8ede-40c6-b6f4-da27295590a1	7.3489	5
BD01	BD	201b169d-9b69-4e23-a927-7c8c6df4bd5a	3	6
BD01	BD	80a562a7-2ddd-4ea9-8910-a48d108de9e2	9.6945	1
BD01	BD	ead782dc-812f-448a-8c0f-942b6c3ae4ae	30.4824	6.5709
BD01	BD	ffa8ad67-8da6-4c98-bdab-18ed86951c54	7.3823	0
BD01	BD	97752542-d816-401c-b3dc-307ac6940fae	5.1569	0
BD01	BD	8f6cf112-4993-44c2-99dd-2faa61a34347	3.1052	1
BD01	BD	f656eb11-e135-4359-af19-f22a06d62c26	3	0
BD01	BD	69a3dfe6-08dd-4043-bf4c-2fb290925d9a	4.7613	0
BD01	BD	5ed19905-9dfa-4234-8063-9e235482d3c6	8.5559	0
BD01	BD	d20960ba-2c9c-46f0-81bb-d357d251017f	4.0367	3
BD01	BD	7475960c-7208-4e98-84d9-06337a37cb2c	4.2604	2
BD01	BD	5ed5ff20-527b-400c-96a2-729ba955a0da	4.0534	0
BD01	BD	1c51fd10-e06d-4e35-8dc9-ace5e368b278	15.4741	1
BD01	BD	ced9cc78-a142-4570-b009-a49379a16b75	5.0017	0
BD01	BD	f3d5bcf9-e228-4bb8-b423-dfdb2404eb8a	4.2604	0
BD01	BD	dbb29e6f-aa56-400f-a4bb-e22f5d863732	9.591	1
BD01	BD	5b3d6d83-da75-43e6-8c8a-fd85597c96f9	36.6226	1
BD01	BD	8f26f385-cd46-4095-b0be-13fd1aeebc5e	4.9332	1
BD01	BD	19c79a74-3a2c-4249-9fe4-649af7392980	4.5025	0
BD01	BD	11c9c151-853e-4e9e-887c-67c633eb3ec3	15.3856	0
BD01	BD	a08b3e1a-0d08-4fda-86a4-87f2e470eb7d	17.7829	0
BD01	BD	5077fabc-5c00-4bf9-ae9a-41efe2fdc60b	5.985	1
BD01	BD	b463d255-0ec5-4c56-a7b4-7b95d722165c	3.2604	0
BD01	BD	3e306672-8f5e-40ab-8355-2242d211d514	7.4007	2
BD01	BD	b6d16c02-a11f-4888-ae3e-1eec2a0fbf19	8.6928	0
BD01	BD	d539b5a2-4dd4-4653-8fd7-1024e331cc64	9.384	0
BD01	BD	d55b768f-0ace-4c0a-afc1-879701fe7d11	11.2287	2
BD01	BD	bc994b7c-3211-4c63-b802-80139e55b78f	3.0017	0
BD01	BD	52213b9d-4d77-413d-ba77-d38b12f265ae	6.5726	0
BD01	BD	a5ba222c-1f2f-40dd-8b4a-3b99c776349f	4.4674	2
BD01	BD	192ae9d4-58c7-4556-8940-b7c8b9cfc61d	9.3322	2
BD01	BD	1f8575fb-a9d9-4af3-bf8f-b94eff53d3d5	13.4708	1
BD01	BD	343530e8-fe9d-4b23-bde6-000d718db3fe	8.6578	0
BD01	BD	9ef70cce-8c60-401d-8c62-c18e650890e0	12.4724	0
BD01	BD	40ab4c0d-7520-4e93-9f3a-6d8a2469f51c	3	3.4674
BD01	BD	33cec807-3fe3-467f-bf0b-ee14f9cc0359	5.5025	1
BD01	BD	f89ea7e1-10c0-4835-8d73-e60fb9251e42	91.5841	4
BD01	BD	f7b0ac53-cb3b-48d3-99bb-882cff453c82	16.3188	2
BD01	BD	8f5990af-c6f6-4e67-a804-b1f1c44ed9d2	5.4157	0
BD01	BD	a93a7afe-9203-46ac-8a8b-76a73eb6d519	5.6411	0
BD01	BD	4cc505dd-eebe-42a6-ab71-09421ead93f5	5.0534	2
BD01	BD	59d8a64e-1423-459d-a7e2-b56b34aae682	3.6227	0
BD01	BD	bf07da2a-8f3e-47ea-b4c1-40d93e456105	7.5893	0
BD01	BD	ae9f3216-7a51-4bf3-9a5b-cfb1171eba54	4	0
BD01	BD	9d32ea91-1d4d-4317-9eb1-da1720aa2671	9.5042	0
BD01	BD	7282aab0-e816-49c7-a997-fd8fc940383c	8.591	0
BD01	BD	041b8298-ef4a-434e-9b6f-b7aa275937da	4.3122	0
BD01	BD	23cbc2f5-5da5-4f56-8393-4c3a20b21413	7	3
BD01	BD	17e4c2ed-1c39-405e-b9c8-0c328a13b4f0	3	3
BD01	BD	4958023f-87cb-4258-b222-74492881ec96	14.7145	1
BD01	BD	9993f57b-e1ef-475c-8c2a-29d50b5effb3	7.1569	0
BD01	BD	f8493052-7e1b-4fb7-93eb-6a2b5811b1f3	3	2
BD01	BD	f7981f2c-2884-4797-9d72-ca138f234100	3	0
BD01	BD	fe34dbc8-48b7-4bb6-8988-b68dc09c136f	4.4157	1
BD01	BD	0705f3ae-9b22-4dba-9e97-b535832a2695	4.2604	0
BD01	BD	e4057506-df94-4d4a-b6bc-195f14209caa	3	0
BD01	BD	4cb26cc7-c547-4c38-8b86-669f3922bb90	50.1301	1
BD01	BD	80a3aefa-3f7e-47be-902f-2e99a54bb408	3	0
BD01	BD	a1bc8d0e-75b8-4d0e-b6b2-ee001618928d	9.7279	2
BD01	BD	a3ed8d00-0015-464f-8854-536219c3e615	3	1
BD01	BD	b469d443-40e7-40ae-a646-47a0954b43f9	6.8648	0
BD01	BD	1a463c24-66b6-497a-83fa-f43ab3f0f2cc	5	4
BD01	BD	c1be3c43-c820-415c-82db-9899c3aac690	21.7679	2
BD01	BD	c61f4e91-87a3-49f8-8b84-56bd9ffeb20f	3.5192	3
BD01	BD	384caa43-21bd-4378-8e38-31a0300b9e46	5.6745	0
BD01	BD	1be134c8-aa25-45a4-bd9d-2a0c61f11b9a	3	0
BD01	BD	9e703f5c-c909-4c35-a12b-89feee745bd0	6.2955	2
BD01	BD	ebfa21bb-ea5a-48ad-b99a-99871e75c127	3.1052	0
BD01	BD	aa9f60a3-0a70-4571-9f70-b63e097f060d	3.6227	0
BD01	BD	191db49e-b278-4010-85aa-ce2de9183a86	9.9516	0
BD01	BD	87de9ad7-4ded-4315-a564-3109559b1035	10.0384	2
BD01	BD	e9075d65-4e12-42af-985c-9331897f38a0	34.1034	2
BD01	BD	bdbe8e64-34ce-4b24-9ced-38140e7a3068	4.778	0
BD01	BD	56df92af-89f9-4823-b356-4984eb3e9bdf	11.5926	0
BD01	BD	b28e624e-1d7b-4c68-b060-c2e28572f11e	4	1
BD01	BD	0afe7e76-d4b2-462c-8c9e-9ccfb78cc1f6	3.6745	0
BD01	BD	f6416877-e782-4b94-9297-4bc8c1a6f1b6	3.778	0
BD01	BD	157c4103-f112-4940-b90b-b73bdcad1d88	18.9933	0
BD01	BD	2f9e0c71-fac2-41a5-b8ac-723bffbde8b9	4.985	0
BD01	BD	c2b9800a-d21a-4844-96a4-dc1c73b06c41	10.7646	2
BD01	BD	ef2c8198-4234-4369-aebb-1637bf20025e	3	1
BD01	BD	ad2c680e-2938-4f38-a7cd-ca1e8c740797	17.9065	0
BD01	BD	2550907e-2783-4a7e-a8e5-5380a1e15ccf	74.8513	9.9182
BD01	BD	1ae219cf-af72-48b6-a8f5-169760ee6f26	37.3138	0
BD01	BD	9c934023-5099-450e-8702-765ec98d79a0	15.2671	0
BD01	BD	3ead7b5b-b843-4673-ae8d-09aefe13d82b	18.9582	0
BD01	BD	d8d46249-b251-43cb-b87a-2e36cce775af	29.0333	0
BD01	BD	5322d905-e178-45a9-bce7-50d18f6fe5f7	41.2119	6.02
BD01	BD	4fb45cb3-57f6-47da-85b5-415c59c6cc56	42.5926	1
BD01	BD	fbd6f8a2-1572-4025-8da6-697db1d3f328	11.9883	0
BD01	BD	797319b0-56c2-4068-bc9e-8f2f55434639	5.8648	1
BD01	BD	70f55632-8691-4066-bb17-fee9b27023c4	42.9882	1
BD01	BD	605ccc62-a8c7-4bb0-8bac-75a328f80362	7.778	3
BD01	BD	9c942055-2337-4e1a-933b-823c96027f8b	5.5025	0
BD01	BD	a394cfab-a7e7-49ba-9892-3b9332796374	84.115	0
BD01	BD	686d5df4-8898-48ea-97e0-80acc3c247e6	16.3706	0
BD01	BD	8b6ad1ac-df42-4154-b539-60a02c985469	16.5091	0
BD01	BD	410f2638-57aa-4453-b7b3-f1644804d527	12.9365	0
BD01	BD	cd4ec978-3c5e-4b0a-ab16-922937948987	15.3706	4
BD01	BD	fc3e5146-e668-419b-906e-fb60fe9e48db	15.1436	7.0534
BD01	BD	e7a5f889-5ef4-4d83-9a64-1c73b69d9f7c	5.4507	0
BD01	BD	bab2f3d6-d014-4e68-8c03-c5563db05272	30.4974	1
BD01	BD	50f6330e-7e82-4117-8259-f6c7389abdb3	5.2955	1
BD01	BD	127cd310-aa26-40da-8b1e-904e457cf989	19.6828	1
BD01	BD	1bc96c11-f579-49df-b263-c4c67d6d0a09	4	2
BD01	BD	4853bb4a-30f6-46e7-98ee-e8fa5b113ef0	15.5075	0
BD01	BD	a2fa40fa-6237-4a42-820f-b1f96f1946a2	8.7462	0
BD01	BD	2ed9d7d5-deaf-4a6a-903b-261c33874eb8	7.5893	3
BD01	BD	008df473-41c9-43fd-ad84-6b9062bcde54	14.0751	1
BD01	BD	85c03ce1-d7fc-490f-8d42-bb3c5f31cae2	33.4474	2
BD01	BD	c5fbc02c-3b1a-4b38-b4c0-1a038b7ae5ae	4.2604	0
BD01	BD	bd2764b1-ffd6-4bc2-987c-b123dcdc6839	15.1803	0
BD01	BD	7d30f1d8-d998-4184-83e2-d7c966128883	3.7262	2
BD01	BD	b1a6b8e2-7641-40a8-abc8-324726730d1b	6.434	0
BD01	BD	74f4897b-6e86-4243-b624-08ac91bd651c	6.3305	0
BD01	BD	2fb6ed22-8f69-4157-908c-94ba54d05729	3	1
BD01	BD	a2a3ef59-2487-4cd0-b803-712555906e5c	7.0384	1
BD01	BD	00ee21cd-6797-4be8-bd84-805c4308cbde	16.4741	1
BD01	BD	5df57d9e-6a2c-459e-8a30-a8518165ac8a	5.227	0
BD01	BD	9b6a875e-e6d9-4eda-aaeb-b0494e643c35	15.5776	2
BD01	BD	62650a7f-4aae-4323-8cfb-432da6b6f6a8	5.0017	0
BD01	BD	d843bfa0-b583-4c33-b409-4abaf1182ab1	11.8681	0
BD01	BD	175acd17-6c43-4f7c-bcef-a8c2a115ba49	3	0
BD01	BD	e0bcedc8-cd0f-43e3-b3b0-d4234c4da7f0	6.2955	6
BD01	BD	32636e30-5ce5-4038-9230-7552621c7864	9.3823	1
BD01	BD	8a7f86f0-09e9-4baf-80af-de944e1d99d4	3.0534	0
BD01	BD	48fc764f-87ca-4db2-a10d-f4101158d62d	7.5209	1
BD01	BD	0b8ca01a-06c7-497d-993a-754b8fc67987	21.8564	4
BD01	BD	6bac1eab-01b1-49f7-b0c8-4187eee8ff2c	13.2471	0
BD01	BD	cbf7997a-81d3-4381-99d6-bdb427bd396f	3	1
BD01	BD	eb296628-ec4f-4c61-8d81-28b43075f9b0	17.1986	0
BD01	BD	68420373-edfc-4f8d-9ca0-ceb424362fa8	9.419	1
BD01	BD	48afdb43-2a8f-4ce9-918e-cd800eb5fdeb	3	1
BD01	BD	3a083633-c2d8-4eef-ab03-6b653e734010	26.9799	0
BD01	BD	57e26f73-d5b3-4517-9a34-bef68ce910bc	4	1
BD01	BD	da248784-8ff3-4daa-a3ac-e21e39a284e2	49.8697	0
BD01	BD	6b0d26a9-784f-4d8f-96ab-b741605cda98	50.9765	0
BD01	BD	0d99979b-0563-4711-93d9-3375d2b762c6	19.6477	0
BD01	BD	56790729-ef6f-4b99-822a-846bb8a67a58	182.0648	0
BD01	BD	f218e0b7-b118-42c9-9480-a18f7331bc73	3.778	0
BD01	BD	f276897f-fd05-4a36-ba62-0a2d51b18223	9.1419	1
BD01	BD	051429bc-0b9f-449e-85a4-6ee2b290d3dd	55.6159	0
BD01	BD	44e47514-8870-439a-9a63-3d257bc49376	35.9499	3
BD01	BD	b8711562-c4a4-4efe-a418-9b9882bf1dd2	6.2103	2
BD01	BD	e832c7a3-e5ec-48bb-8c52-164196c275a2	5.6227	0
BD01	BD	aededcb1-ab23-450b-a373-8bb8c9ca47ac	3	0
BD01	BD	da42a65b-3c35-4844-9a07-e896b5affa5b	3.2087	1
BD01	BD	ec1c2954-5b19-42e2-a284-eefc06369408	4.4157	0
BD01	BD	56baf990-9732-4cc8-82a9-c545e2d5461a	3.8815	0
BD01	BD	9d382d9a-8a94-47bf-a371-7e48d9b36c9c	79.8713	0
BD01	BD	8966a284-57e6-4f6d-87a9-545ee81f7662	9.0534	0
BD01	BD	98cdf0ee-33c7-46b6-83c4-7633fab6f23a	21.01	0
BD01	BD	609ee200-669d-49bc-8769-90e048e89ca1	9.5743	1
BD01	BD	bb94ddcc-7bb4-49b9-8479-72b341719d1b	19.5442	6.8648
BD01	BD	097d9d53-7e7d-4651-a11b-9c89c367c712	5.8297	0
BD01	BD	496a2d22-2291-4700-90aa-92629f106ecb	10.0217	0
BD01	BD	82482561-0234-4e93-b6ff-15c510c0785d	3	2
BD01	BD	a479f0db-b996-4752-ab55-581929dd1e64	7.4691	0
BD01	BD	b7ba5abe-a0a4-4482-96ea-16e7fe240ac0	14.2287	0
BD01	BD	caf2be4c-ef06-4699-a6fb-4da3ef5fdc6c	59.5475	0
BD01	BD	43432b8c-0cdb-4ed0-838f-265dadd58de0	8.0901	0
BD01	BD	53a95448-f08a-4e54-8a6d-6b88a8e36fb2	12.2988	1
BD01	BD	907973a5-ad79-464e-90e6-75286cdd5db0	4	3
BD01	BD	89530379-8d49-41ed-9fca-4a6392d38574	4.5192	0
BD01	BD	0b858668-b1e8-4cce-8236-1f21be25cb4a	34.4841	0
BD01	BD	43415b29-c2f1-4f3c-951c-2cfdf761538a	5.2955	0
BD01	BD	ce21698d-2db1-4f60-a46b-a5ecc6584516	7.5726	0
BD01	BD	f66c295a-26d4-4196-b7ce-1faf2485315c	4	0
BD01	BD	9c200450-4167-4c47-9734-2cd71bd8e4cb	10.6244	3
BD01	BD	cd96d22b-7ec4-4856-b16d-016033622a45	17.6644	2
BD01	BD	18b57734-93f2-476d-8501-d66f64004fee	23.3906	1
BD01	BD	34b61a42-4f31-4ea3-afa3-ab717006dad0	6.6761	0
BD01	BD	7f1b59c6-2fa1-47e4-a454-19c89d704573	5.0885	0
BD01	BD	7df64b6c-c26b-4ac8-bb43-b43455c8e876	20.3723	3
BD01	BD	76d8ba66-87e4-4f22-a701-f602ab8b1836	3	1
BD01	BD	658c2cf1-19da-41a0-a107-0a42341f3a02	4	1
BD01	BD	a6f637d6-ad36-485e-9521-869e1259a5f1	26.0317	3
BD01	BD	29ea1cae-85e2-43cd-8141-29014d47a997	3	1
BD01	BD	0c44e3d0-0529-42ef-9064-65c1042c24f3	12.798	1
BD01	BD	fa2c4640-988a-441b-af90-3c7ce9aff5a0	8.8314	1
BD01	BD	f1e63d20-46b6-46b8-8415-3e08fab28730	22.8731	1
BD01	BD	50f4018b-e7ef-4c61-923e-00ca8d9e3f83	17.1269	3
BD01	BD	958b8309-4258-4b3b-9da2-bd978ba98daa	3	0
BD01	BD	e14f8b10-58a9-4859-a767-43d9789492c5	3	0
BD01	BD	b727e44b-d8d8-4ba7-bd63-82212ed011e6	10.2454	0
BD01	BD	12f6ca5c-52c4-458d-98b8-d3afd54f6ffe	8.4007	0
BD01	BD	d95ebd29-c28d-4fcd-ad7a-dfeb9b618649	3.4674	1
BD01	BD	629a35cd-c570-4598-a46e-b838ed9b4383	5.2955	1
BD01	BD	a5fa85cc-9221-456f-8045-6f57a58e9d55	4.1569	2
BD01	BD	2ddc04e0-5f10-4a23-9d34-532ca566251f	3.0017	1
BD01	BD	9f2e8470-1c7d-4f8d-b0ce-b33aaea61c23	3.2087	0
BD01	BD	51f34315-09e2-4193-a41a-b7e60402c3a8	4.2087	1
BD01	BD	0c11212d-d325-456f-934b-886501fd2fe6	5	0
BD01	BD	f70d449f-fe64-4b5d-b958-e153fd679be8	3	0
BD01	BD	b7a90781-5d18-47a4-be6d-25625cfb23b3	14.0567	3
BD01	BD	cb766ccd-9d71-4620-8cce-e7bc6cd9b347	4	0
BD01	BD	238db141-e2fe-47a1-8b33-f0a16b5b69ad	3.2087	2
BD01	BD	732d6c35-57be-411b-a112-ef96657b914a	6.5542	1
BD01	BD	b02bb294-abfc-4c4e-9cbf-73a965b9b861	3	0
BD01	BD	cb202fa2-ebae-452d-80ce-47d6f97185c8	3.5709	0
BD01	BD	6ba8943f-50dd-4890-b882-9eba6b579dab	5	0
BD01	BD	b95f45d5-f7d2-497f-9d2e-e0138502b454	10.5576	0
BD01	BD	ef4444ff-2503-40c0-89ef-75711099a71e	3.1569	0
BD01	BD	98a37485-229b-484b-9f65-bfc727875881	6	0
BD01	BD	93a22a8e-4728-4873-8438-412d5574db85	4.8297	4
BD01	BD	a25779e8-aa1a-41f4-848b-a08f062581cd	7.2971	2
BD01	BD	7ae6f115-126f-473a-939c-524aa5bff159	7.7613	2
BD01	BD	146eee01-e6e4-44ef-82d1-38dcad9c5dd8	7.606	0
BD01	BD	0b536442-b09f-4192-82aa-ed6f7fb07505	3.9332	0
BD01	BD	d0b4c389-1a94-4e71-9284-e4d3a85f9cb4	7.3656	1
BD01	BD	18dbb002-789f-4092-b65a-efda28e13fbc	10	1
BD01	BD	2bf070b7-96ab-4a72-962c-2f8a29d91465	3.0017	0
BD01	BD	118a4526-03d0-4a1f-82dd-5301392d16be	4	0
BD01	BD	3667feb2-57dd-4d9e-a280-2473fd124222	3.1052	1
BD01	BD	79f204a4-3c39-4a98-aa14-3b7501941f2f	4.4157	0
BD01	BD	f627259c-8ea8-47f1-a4bd-73a833838af6	5.5192	3
BD01	BD	d756b2c6-5f08-4212-98fd-f3793c0defaf	4.5709	0
BD01	BD	5270fffc-66ae-48a0-8d00-a8aa015bd40e	5.8481	0
BD01	BD	0fa21883-08b2-40f1-85f5-28b8075afc75	7.6578	3
BD01	BD	7a32d3f1-ee21-4c9f-99db-88df1c478f0c	5.0017	3
BD01	BD	e9f1117e-e639-430d-9625-6d969fdda762	4.1052	0
BD01	BD	f4704b64-5e7a-4148-849f-c9137fffc0b8	5.227	0
BD01	BD	16372275-5244-487e-ac95-361951c39d5f	4.0534	0
BD01	BD	6549cab5-9562-4036-96dc-e273afd3105d	7.7095	2
BD01	BD	84ce9378-f454-467f-8bec-b1e76dc07149	7.0534	2
BD01	BD	08b40342-1220-4917-973b-caad0fdaf90f	24.4758	2
BD01	BD	851757db-eb3c-44a3-bd61-76baa6c77a3a	3	1
BD01	BD	bf9ec00c-43aa-47cd-bd0f-9c7361f62877	13.3506	2
BD01	BD	3bb240a9-0fd1-49fc-a177-0ae8831323b0	14.212	2
BD01	BD	3af444db-bac6-4f58-91fb-6b4251a41494	3	2
BD01	BD	3e309687-a767-41e4-aa15-8c99f80c1a3a	4.3122	0
BD01	BD	6d6de9c2-d78c-4ff8-909b-9f39fd12745c	8.5192	3
BD01	BD	949a24ea-aaaf-4097-bf61-f02bc1f69f7a	5.5893	2
BD01	BD	169b6adb-003f-4f95-8548-c1df41c138dd	12.7446	2
BD01	BD	681dc331-6782-4fc6-8d80-8d8c8c852168	4	2
BD01	BD	50e08818-4e62-4eb5-9abc-99f574ba8523	5.2788	0
BD01	BD	6db5e3cc-42ac-43a1-91fd-3cf4aa16281b	19.0968	2
BD01	BD	e4ecc160-cd13-436c-b9c9-91d70c313113	11.5743	0
BD01	BD	59bca426-0d20-47e6-8d46-cbea50c37baf	9.005	0
BD01	BD	7f00da59-009e-42a2-865e-189081cb77d0	22.5108	1
BD01	BD	3f01bf3c-fcde-4f10-a737-bd550e713f13	3.9332	0
BD01	BD	c74e87b2-da8f-4a30-8749-48c8bbf4eee7	10.2971	2
BD01	BD	1c7c52b5-64dc-4858-8fc6-423f2c10d719	5.4507	1
BD01	BD	f65dc544-6138-40dc-acb9-d8cc2a089f3b	6.9349	0
BD01	BD	df39d1b0-8d7a-44de-a674-864a49a9b7de	14.8865	0
BD01	BD	f840b8a8-1572-4b39-8544-93da7b3c3803	15.5075	2
BD01	BD	78008321-691a-41b0-a2c4-965ff360a143	6.3656	0
BD01	BD	6b1a333f-84fb-4c70-bd13-88781d53a8eb	5.4674	4
BD01	BD	756005e2-6839-4ba6-bab6-d3be7d04c8d1	10.9532	0
BD01	BD	9a23ef40-8c6c-4394-876d-9e88102cd221	52.2854	3
BD01	BD	087236a9-cf5d-48aa-940e-da4133e73547	11.005	0
BD01	BD	5a36a22e-5d4a-44e4-b2b3-f508c21f8748	6.813	3
BD01	BD	1c19675f-88f2-41e4-9dae-2ecf14c4957b	3	1
BD01	BD	30681be6-33d6-44c4-add0-75750d1ce2dd	3	2
BD01	BD	52d2ded8-215a-4ee6-b6a3-dfe88507fb82	4.1569	0
BD01	BD	e1421553-fdd0-4048-b2ac-f8f7abb49582	3.5709	0
BD01	BD	1e636e54-d690-4b13-8a0a-4a3a4e2efe12	4.5709	4
BD01	BD	70c2e776-41b0-4fac-95e2-d72eef815038	3	1
BD01	BD	0e07fefa-51ce-4c8f-93b3-f3fe8c87b440	3	8.1569
BD01	BD	b00b71c7-0e41-47cc-993d-4a0c368934c9	4.985	0
BD01	BD	65293a9b-dbad-4f33-aa21-a41bfc5089c3	38.1752	2
BD01	BD	dba40205-a3b6-4f9c-b5f2-ed4765c41247	5.2955	1
BD01	BD	07372445-e383-4a55-a7c5-56affcc88638	42.6944	2
BD01	BD	a24fa942-d375-4c82-bf21-045810928213	24.646	3
BD01	BD	bc557130-ac16-4c15-8576-63dc84616ac3	8.02	0
BD01	BD	785a50cc-2eff-4934-a01d-d011df213b60	8	3
BD01	BD	67154f0e-da46-4eee-84d6-74fbfc539686	3	0
BD01	BD	ee92dda4-0489-4de1-ae1f-89e809479417	29.0985	0
BD01	BD	abdd76c5-d64c-41e3-bbc2-143c24123388	32.7729	3
BD01	BD	13e64cb0-556d-40bf-adb6-ad13673ec719	38.0701	10.1235
BD01	BD	a38ea6b9-d130-4596-8849-764389aead4c	7.0367	2
BD01	BD	5744b0bb-2b9b-4c3b-a911-da3c4a80279a	11.7112	0
BD01	BD	fbf2c465-287a-4a24-a219-d4b31ad23e16	17.025	0
BD01	BD	d2a01b25-73cb-4ba7-97f0-69bf8d1cd6e6	4.1402	0
BD01	BD	72e03cec-5769-4e03-9a1c-e952d0a95302	5.4674	0
BD01	BD	1c2cab3a-e25e-454e-9f7b-5674b66f79c4	8.5025	2
BD01	BD	ff83ae8b-851d-4aa2-a493-dbc34f82d6e2	4	0
BD01	BD	030a8a48-00f9-40ee-842c-21e1b36fd22f	6.4507	12
BD01	BD	1070ba2c-9f5e-47d9-89d4-280ad56abd2b	3	1
BD01	BD	77d17ab4-ad5c-48d2-be37-360b84e6ef69	7.1569	0
BD01	BD	f590a60e-d378-46e9-991f-abe01b59df26	3	2
BD01	BD	d94a616c-a30b-4bff-8af1-4340b64206c6	8.778	3
BD01	BD	59e7eaaf-bf62-4dbd-bad3-529df4ad3eaa	4.0534	1
BD01	BD	4db4dc8e-683a-4133-9838-e87dfe7ab25a	6.192	0
BD01	BD	3adfbcb2-cbb4-46a5-8a30-87d5af6d630c	5	4
BD01	BD	c3d92fe5-e831-460a-91ba-af7630413878	3	5.1052
BD01	BD	87c44fa3-d30a-464a-975d-60b0d078eb31	6	1
BD01	BD	0e58a81d-48f5-4180-8984-0a458cbcb74c	7.1569	3
BD01	BD	7716f8d3-a030-4f4e-aec2-6e427fab6bfb	5	3
BD01	BD	0389f832-a8e7-40c5-8e9f-7d7922c54e37	7.7112	1
BD01	BD	1ba0fc85-2f31-4cab-bece-a83a5f1cd1df	4.8815	0
BD01	BD	9f0dd232-dad5-4043-a7d1-2ded9afeaa0c	4	0
BD01	BD	9ec1aa80-2abc-4145-bb2d-a0ebe095c8f1	3.1569	3
BD01	BD	24e4ca97-4ba9-428f-b82a-a56e5c2997e4	5.4157	0
BD01	BD	7c63feae-6750-491d-860c-dfcc55191dd0	5.0534	2
BD01	BD	61575e74-21e7-46ca-805e-af600a97c072	3	0
BD01	BD	ebf1f6ec-a44d-41c6-868b-b084e6b689f9	5.778	4
BD01	BD	5cbf2d69-0cd3-4317-9b05-14d17f0dc376	5.2604	0
BD01	BD	9e1fda2d-81dd-4ff6-be2c-f5977c49c95f	13.1436	1
BD01	BD	7a736b4f-b832-4d35-bfe1-5874f2ab919b	4.2604	0
BD01	BD	3dab58a7-e0e3-4b61-a9bb-dc74a69dfb6c	3	2
BD01	BD	d81db6e1-d345-406e-a3ad-3bedc3b52634	5.7446	0
BD01	BD	59c9c562-9b51-4af3-a8e5-22943766fcfe	4	0
BD01	BD	cce00141-2fdc-481d-a5e8-870cff6bcfcd	5	0
BD01	BD	1d071929-e2bf-450b-9df5-ebc733faee1c	4	0
BD01	BD	c8f8df5e-cb91-4d4a-a6d9-5495871bb0d7	3.0534	3
BD01	BD	54b4c5e6-cff8-4a7f-8868-f62f4e723c43	3.0017	0
BD01	BD	63d25980-9b9e-4079-b232-7181f81f0ad7	5.9165	1
BD01	BD	3714bb7c-67cf-42fa-8a5e-1f15c1e53869	6.1569	1
BD01	BD	b572a424-97d1-4cb7-9eff-86fe91d73768	5.0534	3
BD01	BD	eb24d79c-82f0-420e-9754-072fdaa3bef7	6.0017	1
BD01	BD	eb0e968c-4221-4894-aac7-8b6c8d0980fe	4.0017	0
BD01	BD	a1784ebb-1d37-4817-85a5-7862d5c71dac	12.0751	0
BD01	BD	1db2dd45-319d-4815-bf5c-04f0e2ceb7ef	76.4539	0
BD01	BD	f4fa99fe-cb54-4a16-8523-d6a6a32a986c	8.2103	1
BD01	BD	3c70473c-1ea4-4e39-8caa-6f3dffcf4435	33.3088	3
BD01	BD	f521bc46-e16a-4634-a269-604df2ddd79f	15.6294	5
BD01	BD	033585f9-d0a0-4e8c-a404-7238a824d2f6	21.0801	0
BD01	BD	c90a2bf6-e76a-4405-9ee9-7aed00f580f2	7.399	0
BD01	BD	40ca3b8e-127d-4262-8e49-c9d14fb2b8a6	3	1
BD01	BD	f0cf60b2-b1c2-42b4-9c25-adbcc2eb40b2	3	0
BD01	BD	f833b16d-fc66-436f-a01a-1de9636ca0e8	4	1
BD01	BD	e31c9639-6439-42f2-a2c2-027577485f5f	22.7529	4
BD01	BD	0b4d1881-91c0-47ae-9b46-ebdeb573fdb2	4	1
BD01	BD	1badc9e5-6a44-4c60-856b-e55b3de20834	4	0
BD01	BD	e69c9301-528a-4753-aa0c-a97a46ad65b8	13.2304	1
BD01	BD	fc620da0-0652-4176-98b4-2a0ac3704088	4.4157	0
BD01	BD	9a9b9340-7f15-4331-9503-cc5a6a10bd4c	5.813	0
BD01	BD	59512f03-a8ee-4bd8-b766-1169aa9630b7	6	2
BD01	BD	0e0c8ccf-a500-49f6-b37a-d4f3becfbc35	7.7446	0
BD01	BD	9d30a3e0-c39b-4c04-af22-bf738912fd87	3	0
BD01	BD	dbc48394-ab17-44fb-91bf-d7bd9a1807cc	4.5025	0
BD01	BD	5ef41052-63fc-4b0a-96d2-263304c20dd5	18.9399	3.985
BD01	BD	155f2bf7-3c49-4797-8a8f-7a9c74b144ef	30.4474	6.0017
BD01	BD	2a103afe-e315-4dd1-a28d-d43d1512684d	3	1
BD01	BD	4ecfb422-ff7a-4c95-97f7-79fe7d1700ac	5.6227	0
BD01	BD	dbb8ca3f-ec9e-41aa-8da1-b4c9477a1db2	3.1052	0
BD01	BD	8b96fa11-5ee5-4296-9474-77b616a53f82	3	1
BD01	BD	4685e36e-7996-49f2-9679-d76c4d6fe20a	3	2
BD01	BD	2b8f5fdf-67e2-427c-872c-09a6dbebe82f	3	0
BD01	BD	310f9a0e-d6fe-4c07-9a72-35215ee8b156	7.4507	4
BD01	BD	d46a2928-7e3b-4346-8419-cfc8ef005c67	4.2087	1
BD01	BD	d12f9d3e-495a-4cca-8aad-6c35d0dcefba	3	0
BD01	BD	0312e175-4c12-439e-9137-4e9f94895faa	7.3122	3
BD01	BD	58df8e5b-b911-4107-b311-4d28633f944b	5.0885	2
BD01	BD	ba677d0a-df7e-4499-9c71-e4649f749aab	4	1
BD01	BD	591d3e16-cc59-4704-862b-7c81ea7b77a9	3	0
BD01	BD	0eb3ef63-da31-4ed0-aebc-e51c841b8237	4.3122	3
BD01	BD	b13fae4f-d9ce-4c97-b289-76aa9fd24e03	7.9182	1
BD01	BD	2eb8cf98-650a-4271-9fed-af9d93dd1aaa	53.2019	1
BD01	BD	0024556f-1c57-4217-8da5-aadce43a7c71	3	1
BD01	BD	e4dfef3d-c9b2-45f4-ab08-9ce44ca3db8c	4.3122	0
BD01	BD	85531fbd-9702-402c-8cb6-ed61d8eeb96b	4	1
BD01	BD	11dd4f96-c3ba-47f8-9bbb-7b63726de902	4	2
BD01	BD	642ce704-28b8-4af3-8594-797ab52be6ce	3	22.2487
BD01	BD	0bd6695a-8b61-452a-b9c0-7c50a206e25a	3.8297	0
BD01	BD	d46c20f1-8e9b-4d6b-9486-f6fdaeb3f55e	3	0
BD01	BD	fe356b9e-8f55-4384-9f28-e97556852a6c	3	0
BD01	BD	298cc726-6efd-4b58-a864-b12883ea129f	3.6227	0
BD01	BD	49a7caff-5d1a-45c0-a9b6-f279e7024ac2	5.4507	0
BD01	BD	358335fb-616d-48f3-919f-00fdf8443862	4	1
BD01	BD	b325be86-46cf-4e3a-aca8-4c2bb803d618	3	0
BD01	BD	018e1540-560a-4367-9aff-e52b5b3882de	50.3872	2
BD01	BD	6d945ed4-3d1f-44d6-b77c-db40b18a347e	5.4157	0
BD01	BD	72468bbc-6d3e-49da-8243-ebb6e9443fce	6.4157	5
BD01	BD	9862e04f-c65f-4889-89d3-8df7e2d6fbad	3	0
BD01	BD	3c567828-bb81-4e0f-bdb9-dc95cdb98150	8.6594	0
BD01	BD	82407bdb-83d1-4062-8d73-5b6ef03be89b	8.3472	7.9332
BD01	BD	1873dd54-872f-46f0-84b9-a6a093bb5fdc	3.4674	0
BD01	BD	ec48bbdc-b2c9-48cf-bbda-a2f419e3328f	3	0
BD01	BD	508eff3a-deb9-45a6-a83d-66b6e2377388	3	0
BD01	BD	d5cabdd2-b59a-485b-94f9-9058104f270d	9.419	0
BD01	BD	3783d65a-89ac-4f65-b6f5-c12d3b00566a	20.818	4
BD01	BD	650363cb-d54e-44f2-b7ff-624292d3fdb8	4	2
BD01	BD	44c98809-c260-40da-a5c8-4797dd469ed6	3	1
BD01	BD	5795103e-bbac-4794-b72f-44cab94f6bec	4	1
BD01	BD	5bb52928-fbe2-4fd7-900b-6f07a1a5fc69	3	4
BD01	BD	0b457930-d6f3-445c-a3af-28a4cff44ec7	7.7279	1
BD01	BD	3c43b764-f2a5-452d-86d0-7acd61cc1ab1	3	0
BD01	BD	178a2a7b-4a11-44be-8829-5acf5a7bae90	3	5.3639
BD01	BD	a0f81734-c106-4bd3-99b1-299a3bd320fc	3.5709	0
BD01	BD	5d331c84-99e7-4e07-a62c-62cf22c73e79	3.4674	0
BD01	BD	33f8f1c3-18ac-4df5-ba01-491f6fb9c16e	4.4674	1
BD01	BD	caf8bd05-23f8-48cd-abc9-1c272280d720	10.3322	1
BD01	BD	8878152c-5f27-45be-94f8-0e38d1d50287	16.611	8.3639
BD01	BD	1e1472bf-6e57-4c66-8f20-b6647418ca46	3	0
BD01	BD	bde46454-b59a-474f-b0e0-3f1ec71e52c8	3	0
BD01	BD	7d764e23-e924-401a-8384-ba7e6a70c6ee	10.8314	5
BD01	BD	50a77889-4b37-4d37-ba07-b360dce499e4	3	0
BD01	BD	2ff36358-64b4-463f-af77-a2419ec82728	7	11.9516
BD01	BD	33c8dfbd-abed-45f9-8129-47f931f6f385	3	0
BD01	BD	a07d16ce-35e7-41d7-9838-f1106829d8ed	20.5108	3
BD01	BD	eb6c696a-9bde-4699-b455-a2b26ad9bcd8	3	1
BD01	BD	3f846449-8478-4fa5-8ec8-33aeba20fea0	3	1
BD01	BD	7327faf9-c430-44fe-96d0-c1b36788569f	4	8
BD01	BD	c6994ae7-78d0-4497-9d25-58bb02dfc6a3	4	5
BD01	BD	dc684615-f596-43df-a6f2-556558bea19d	13.8865	1
BD01	BD	93b3b7de-e11e-4938-8c83-d0d929feb661	11.8481	10
BD01	BD	814fcf7e-1c54-4f49-8213-cf9e092ff0d9	8.2805	4
BD01	BD	2055b5ac-c746-4721-9c9e-d1bcdcec0971	3	2
BD01	BD	f49e7d39-da62-40a6-99e7-cb5d06094ff2	4	0
BD01	BD	75ce71e4-ae53-45e7-a4f1-330933fa1369	3	1
BD01	BD	2f21e8bb-f9e2-4f01-9ef0-8a48a6dfc9fb	7.8297	0
BD01	BD	2b6de2e1-b12e-443d-b174-3f933bc8b808	4.5709	0
BD01	BD	9b20be71-0b63-4be8-9ff9-3b574246a44c	3	1
BD01	BD	5238d5b2-d43b-43de-ade8-b117452a559e	4.1052	0
BD01	BD	e6ea6d84-357e-4c59-927f-0f5147f5822b	28.5676	0
BD01	BD	ba90f566-8437-47ad-968a-d39f90e77144	9.6778	8.0718
BD01	BD	032b396f-4354-4a1d-ad9f-43b8128bf4a8	18.0951	2
BD01	BD	316b1b33-cc3b-4912-974d-d7d5a96a928b	3	0
BD01	BD	8a16956a-6f89-4367-9e58-fe58c6a7c1b8	12.4708	1
BD01	BD	b7a323db-cd4f-4c0c-afb3-fce13270e455	4.0017	0
BD01	BD	9f075a14-fd6b-4c38-848a-2c742373ce2b	4.2087	0
BD01	BD	f04c4938-a236-43fb-bfd9-6524fe66c173	3	0
BD01	BD	2660794e-a326-4621-88c2-f292778bd324	3	0
BD01	BD	98ad139c-dd65-4cff-a9cb-36d24b61749d	3	0
BD01	BD	2e43494e-b753-4c66-a8db-beda0945e8c5	5.434	2
BD01	BD	1709750f-6f85-4d88-8ee5-17842bc49f88	3	3
BD01	BD	d90677af-7783-4301-b167-450e9d1b3c6f	3	2
BD01	BD	82b119ff-cccf-4b9c-a286-85f385280811	48.0951	0
BD01	BD	b6140d02-1c6d-43b1-b5a8-67f67730e088	3	0
BD01	BD	66fd0562-8b7b-4af5-9e17-bcf3a3cfa73e	3	0
BD01	BD	2f75e46d-5fb9-4626-bf66-5539a88cea5b	4	0
BD01	BD	7f178256-4162-4e83-a295-97da7683d9ef	3	2
BD01	BD	25a2f5cd-b583-4b00-8f1e-8ea336930cb9	5	1
BD01	BD	97da876a-de1e-4eca-a84f-8a6bdfb3eb19	7.9182	0
BD01	BD	37f4bce5-8260-4974-ba30-98e38e0af982	5.2604	0
BD01	BD	7d11ccd3-b632-436d-8006-acdfdd35320d	4.0534	0
BD01	BD	2b88ae72-de5a-4cac-b575-8b54aaadbb24	3	3
BD01	BD	af59284a-3f5c-4ce7-a70a-deb947af35bf	4	1
BD01	BD	279eb73a-4474-43f1-bc1d-97550f5fc132	4.8815	1
BD01	BD	4d8c4ca5-2e1c-4f70-8c55-25c56c8f41d7	7.1753	2
BD01	BD	41b5277b-2d78-4ac5-ba0b-59c1df1bb9df	3.5192	1
BD01	BD	0eeee673-0af9-46ca-9ab6-42ce169bcdf1	3	0
BD01	BD	7958b0bb-894d-440e-ae0b-2503dc7cd4ab	25.0133	6
BD01	BD	aa6a85b8-efe1-4d2b-861b-449a374df07a	5.0017	1
BD01	BD	f4a3071b-4f59-4660-b064-a1abe41ed9d6	3	0
BD01	BD	257e1edc-313d-4e18-ab9d-d1b3a73e1deb	3	0
BD01	BD	410460ab-a307-42a9-a0e0-a83e2f9d680a	4.0017	0
BD01	BD	f0f03874-821f-481d-a26f-489d8afc15b4	15.025	1
BD01	BD	4cbcc3da-3286-4cc4-881c-bd91fa4b1c95	3	0
BD01	BD	64bbcd5c-6e04-44ed-abe7-a00bcd6da43e	3.5192	0
BD01	BD	e5b7ad32-d23f-425d-b7a9-de82d452da9a	7.2437	0
BD01	BD	8c4beb72-cc3c-418b-8f1c-7ba80706ff8c	5.4157	0
BD01	BD	252f847f-7999-4acd-9027-8f5d3eac5ec3	3	1
BD01	BD	dac3386e-92b1-4d4d-b218-dd844c18ca54	3	2
BD01	BD	07c1c1d2-28b5-4a0c-9e9e-1f0cd2073efc	3	0
BD01	BD	c834aa23-feeb-40e2-aa8a-1dba7259d3aa	11.9883	0
BD01	BD	60323cfd-100f-470a-b105-ea0f5e6270cc	16.5258	0
BD01	BD	24368665-bea8-4d57-8192-62e94ab2d1a5	7.606	1
BD01	BD	ee38451b-5aa8-4d32-a69f-4283bfdd785e	4.2087	0
BD01	BD	74b81046-8c88-469a-afe6-9873027566d2	3	0
BD01	BD	b2390240-ab41-4a15-a918-10aac01c9a40	3	0
BD01	BD	555ebad9-8f73-434c-97c5-451021907d08	4.3639	0
BD01	BD	7a481a74-b203-4ccb-b274-e6572566fa00	4.3639	0
BD01	BD	c808536d-520e-4468-bea1-c215881c9980	4	0
BD01	BD	687ddf90-732b-4509-a352-0ab898f75800	7.8648	0
BD01	BD	72cb628d-29d7-424b-bbb1-fdeb10814a8c	4	0
BD01	BD	31359fe4-684b-426a-b350-c85f73d63345	3	0
BD01	BD	f5b59ffa-1c43-4138-a936-1732239e9af8	3.2604	1
BD01	BD	16bc7799-a7c7-4a73-9ae5-d7be2fb53403	3	0
BD01	BD	73395030-cbe6-4af3-be0e-92791dd37194	3.4674	2
BD01	BD	402857c2-6d44-46d9-a204-9c558700b7cf	4.2087	3
BD01	BD	f02c2473-dd06-44a4-9500-37944eddb8b2	26.9799	27.015
BD01	BD	d618ba77-1525-4181-be65-1b0e533d1427	50.5108	28.6193
BD01	BD	32adf7b3-9230-4224-ba30-2684aec2b1f5	3	0
BD01	BD	7638e5de-72d9-42fa-b7e1-8cb7096b5375	3	1
BD01	BD	d28dd938-2f31-4c19-97dc-31b73c4fe680	3	1
BD01	BD	d600aecf-bc58-4d80-b264-67a6e640fe31	7.0534	3
BD01	BD	3cd099d4-61dd-4ad5-9da9-d82d1dab8dd9	17.4925	4.8815
BD01	BD	80f1cd3e-8d7e-40c9-8b92-a06ee0a4ba55	3	0
BD01	BD	d7c55d89-b94a-4785-bf59-d3ba9f85b8b9	4	0
BD01	BD	cd22c688-7d39-4748-aaf0-59c3a59a444f	3	0
BD01	BD	183485bb-86d7-4bd9-86e0-1ec89320e3ee	32.7929	1
BD01	BD	95495b2f-ad16-4b51-82b6-bac7b9879688	10.8831	1
BD01	BD	ff453f3b-15ae-4f02-9d84-8f44fa15d5b3	4.0534	0
BD01	BD	d0be1481-e039-49ae-bff8-d759366b7d06	5	0
BD01	BD	9324e8a5-58c9-4a55-b205-ad8f0cca7466	3.0017	0
BD01	BD	806212be-3758-4904-8813-ede9055bb2cf	22.8914	0
BD01	BD	6f2c2950-f6cf-419c-b001-0b2ddc59d398	3	1
BD01	BD	58d0704c-0880-438f-beff-cfde0ed157cc	38.9866	0
BD01	BD	68222a24-d547-4c06-8afa-e1c8efc2e579	3	0
BD01	BD	8fd5ec53-c6d7-4a55-8812-22dd289e862a	3	2
BD01	BD	7ecba1e6-264f-4ac6-bb63-51194d956aa8	3	0
BD01	BD	a5caf1fa-5dce-4872-be61-17ecb380f6e6	3.6227	0
BD01	BD	fa0fc24c-3eba-4fdb-b740-88b55d475c1c	6	0
BD01	BD	31098f49-0968-4efe-a95a-0c5ffa56ffb5	3	0
BD01	BD	c77ee0bb-9014-4a07-93ce-1efc2b61c92f	3	1
BD01	BD	42e7dc14-991d-4830-811a-b9d3afd9a1db	3.5192	0
BD01	BD	599debd7-545c-492b-bfb6-dd32b7a538dd	7.2604	1
BD01	BD	b81282ea-3904-44e4-b712-d6f9ef9e6844	5.778	0
BD01	BD	a9e2bfe5-4405-452b-a5a2-a02308c32ebf	4	0
BD01	BD	e71bf584-63df-49b2-806b-88868e564f74	4	0
BD01	BD	85c1631b-bd03-4b04-9fa7-e5b7d6769820	5	0
BD01	BD	121ebda2-021b-4fd2-823b-00e3a234cb93	5.813	0
BD01	BD	03b2a1b9-524a-4351-8d88-caa3a9c99019	22.5275	11.4023
BD01	BD	9169af55-59b8-437e-881a-38385fe45675	3	0
BD01	BD	62362130-27eb-43f6-b70c-c7ef677cc8b8	4	0
BD01	BD	3dddbf56-7ac5-4ecb-b907-7c582e3a1cc7	3	0
BD01	BD	f29d44d3-b295-4335-8112-ea36d2078a18	6.5726	2
BD01	BD	b0f5328f-2b04-4b68-b8f4-f7c2707897f4	3	2
BD01	BD	ba427bfd-8f37-4197-9a86-8e7bf6944f9d	3.9332	1
BD01	BD	5bc229ba-5362-43af-af2f-35f95b6ef355	4.1052	0
BD01	BD	686f9da2-8f37-4c1a-a08f-9590408164bf	5.6745	0
BD01	BD	b7ffb53d-6456-4828-a099-a096db376deb	3	1
BD01	BD	845f02a0-831f-4665-839f-3869babd82c1	6.2621	0
BD01	BD	2c5efd50-4e7e-4c2f-9896-2a6c2ba607c4	3	2
BD01	BD	4eb936eb-e420-4da4-96d5-f2ec4170eb10	3	1
BD01	BD	7d0a398a-9f8e-4651-adac-a5838d9e2efc	15.5058	6.0534
BD01	BD	b5c5a14d-fcf3-4227-8b6f-dbc162158316	6.5542	1
BD01	BD	77ad2d93-1ae6-4ce5-9ff9-b20a62b04279	6.4691	0
BD01	BD	b4e14137-410d-4765-850b-15bea0d5f959	5.8297	6
BD01	BD	81b3867b-718d-404c-bda2-269a706c57e7	8.0901	2
BD01	BD	f26ee11c-1cbf-4212-b328-2ba2f235cc26	4.1569	2
BD01	BD	b916162a-d539-4259-bc04-d42918208bf8	7.5559	0
BD01	BD	55a61e99-79eb-4578-baec-dec6e51465d4	3.0017	1
BD01	BD	4925d273-d793-4cf9-9b23-1f09665d2339	10.5576	0
BD01	BD	fd7ff84c-f632-41ba-87e5-e362395b5c01	4.5542	3
BD01	BD	b149dba4-d36c-4900-b70b-8b326a2472d2	3	0
BD01	BD	c99aa81b-9c2b-4f85-a146-2eac9dd28cf1	4	0
BD01	BD	5cfa26f4-2cd6-4c4a-96d0-0d97c3fe7582	3	1
BD01	BD	2a561ca1-b0ff-40a7-b2bc-3bd743f8b22a	3	0
BD01	BD	678df214-d051-4cd0-a477-a217e189f40a	3	0
BD01	BD	212fc835-7fc8-4b0a-98b4-89ccc1f710b7	5.8815	0
BD01	BD	db9efaaa-4893-4128-b780-558730731f18	3.5709	0
BD01	BD	f966e44e-37a3-49ae-982c-54b137a01bf7	3.0534	8
BD01	BD	09e5e057-ebf9-4801-9db2-2b4de0f7920c	3	0
BD01	BD	808ec1c3-30f9-4b1b-8b1c-ba85ac44f5ad	5	1
BD01	BD	11843894-7c8d-4178-985e-2973d9a5ca8f	8.4007	0
BD01	BD	4045ab11-d038-4b95-8e28-e384dd247825	7.3656	2
BD01	BD	1a339bce-ff29-4273-ba1d-b850788a9aed	4.4674	0
BD01	BD	97d8d42b-59bd-4c45-9d80-5504e9a69cb0	3	2
BD01	BD	0667f385-b702-4347-a7f6-dbaf647594c4	6.7262	3
BD01	BD	9209e114-a0d3-45a9-bb39-e34a51e9ef5d	3	3
BD01	BD	6131bc86-91f5-4d4e-abea-ae2c5dac8b06	5	1
BD01	BD	9f14edd1-184d-4af9-bbd7-d588208ab0b1	4	0
BD01	BD	0c85ae5b-ac69-4697-a33d-f40f38ae1349	3	0
BD01	BD	2087c3bb-ead0-4515-bb5e-99af5ea5d973	3.4157	0
BD01	BD	04a1191f-ec6a-47ab-8a92-71b18725fd85	3	0
BD01	BD	84e87165-1da1-4a7c-a6dc-6377e1ea46d9	3	1
BD01	BD	0b0c001b-cce6-4cfe-892f-b4bdba6a99bc	3	0
BD01	BD	5103b661-17ea-4457-9f9b-0053d5570c09	5.9332	2
BD01	BD	b75a984e-6be5-4215-b791-f6fc62d63100	4	0
BD01	BD	323da926-090d-4d60-a296-52dd835a7259	5.1402	3
BD01	BD	416682af-2ee4-40bb-8f98-33b88d013715	4.2604	4
BD01	BD	76c51343-a081-4139-87ee-978d548dd478	3	2
BD01	BD	b2b16b6f-bd1a-4155-8913-b506cc76f892	3	0
BD01	BD	b20e60fc-6343-4b82-9221-29c40718e0ca	4	0
BD01	BD	bfae5162-8f55-4fd1-a192-4d917aedf91a	5.0367	4
BD01	BD	de900026-fa58-46cc-9b38-be2f0b69ac77	3.1052	0
BD01	BD	af363240-2f08-4fed-8dbf-f839391bb8b0	18.217	0
BD01	BD	ead12397-890d-4689-bf2c-a7755fa74c6b	7.7446	1
BD01	BD	825a57d7-bf11-458b-91ff-e2e3e9b8f4c8	3.2087	0
BD01	BD	5b10c462-cb69-47ca-8ee9-01dbb18c9898	8.0734	0
BD01	BD	3a7b22f0-1629-46a8-917e-b0cc32d737f3	3	0
BD01	BD	91f25566-342c-4a04-920f-9f0cf43f17a2	6.0534	0
BD01	BD	bd03b9a3-c613-41f8-bb4c-a0b042edf105	3	2
BD01	BD	a8ce4621-fe57-4cac-b7f5-d9f8dbbc64e1	3	1
BD01	BD	13afe9bf-8f1d-480c-b09d-1669e9b25d5f	3	0
BD01	BD	b24a6201-72e3-474c-82c1-24416b8bb975	5.1052	1
BD01	BD	aaae31a5-9f87-4428-a081-bb508bf27b6f	4	0
BD01	BD	c81e400d-6672-4256-9ceb-cc5707ff7d84	7.2087	0
BD01	BD	4d0c1fbc-8215-4a3e-86aa-b75af65e5920	5	1
BD01	BD	8f091097-1bd1-4a2c-b8fa-8e1ee0e9162b	3	2
BD01	BD	1b1a2bd5-4b49-445d-a36d-2da310f43a8a	4	1
BD01	BD	4db2fbd3-fa08-4666-963f-85abb4fa21e5	6.6928	1
BD01	BD	43b54e35-931d-4210-ae39-ed281b590579	3	0
BD01	BD	2cada03d-2dda-468c-9244-ad5fed16aaac	5.0718	0
BD01	BD	2a833794-efd0-4534-a044-22457df40582	4.0017	0
BD01	BD	9d2f3dfc-21f1-4a1f-8405-251a1a2c9724	3	1
BD01	BD	c3076281-03a0-4d85-9666-f677a66711ca	3	5
BD01	BD	950a290a-f30c-4d4f-964c-de9d7e4fde14	4	0
BD01	BD	90e6674f-abe7-4f51-bed2-7f6c8e075720	8.8815	0
BD01	BD	65b00325-d401-4b2d-9f27-ce660abf3011	4.6745	0
BD01	BD	eb33a9d2-5006-4219-a00d-a4761363179f	3	0
BD01	BD	d89377be-7b10-4cc8-972b-1982c7bea780	3	0
BD01	BD	7eb43ca8-2f78-402d-b1fb-da5e78f2a064	5.4507	1
BD01	BD	f5a529b9-9e8d-4bb8-80f6-89d78e41349f	3	0
BD01	BD	0df4edbd-100c-4c30-8db7-118f389c2fa7	3	0
BD01	BD	4702dc25-3158-4468-ad6a-30e8f629a27b	3	0
BD01	BD	5c44ccd0-3571-405e-9236-6907184b2111	3	1
BD01	BD	54abe06c-2ac3-4240-a177-d7116357c83d	5	1
BD01	BD	80571e65-ca51-4e28-b855-07b108f595c7	3	0
BD01	BD	f120badb-8fa8-49dd-b401-65cf46f6af45	21.1836	0
BD01	BD	f45cda54-4f0a-4a84-8add-15232b2e3963	4	0
BD01	BD	0d7495b8-dcf3-4cda-87a9-1f36eba4a91a	4	1
BD01	BD	1886ec65-be41-4140-a925-4f623e6bf9a1	6	0
BD01	BD	30958d34-85cc-4ef4-89a5-24d8a6ff705e	7.6244	35.4156
BD01	BD	e65a9f9b-182e-431e-b552-0d913a4298ee	4.6227	3
BD01	BD	ac3752b4-52b2-4810-8b76-dc507c579ba9	7.0885	0
BD01	BD	ed869100-9ed9-4771-afd7-40603b6caf1b	3	0
BD01	BD	7cb8d9ca-a448-4a50-8909-cd7f40ca3fea	3.1052	1
BD01	BD	221fa9e6-4db7-484e-9583-4e8b0c81eca5	7.7095	1
BD01	BD	6afe317e-a35b-4559-a513-bd3fe6faaf06	3	1
BD01	BD	57ec5885-5400-4f92-899f-0aaca340f968	4.0367	2
BD01	BD	0f4dffe6-d043-46ba-9367-948d57e69e5c	3	1
BD01	BD	2ea992f8-6691-4cfa-ac54-7b2615da9822	3	0
BD01	BD	e065b2d9-9a36-4619-879e-c10934dd3576	4.2437	0
BD01	BD	219cc4c7-cb00-4f84-b9c9-66e746370095	5.5025	0
BD01	BD	ddf305d8-fb14-44cc-8d76-6bfd9566a327	3	2
BD01	BD	d873f770-8fdd-4049-b19e-5b32e17fffb1	3	0
BD01	BD	bb847de0-8ca6-4812-878e-b8116deebc46	3	0
BD01	BD	d155320c-1842-4701-885e-85d223364d51	3.3122	0
BD01	BD	24806479-9712-4270-968b-a7cbf06afbc4	3	0
BD01	BD	b384593f-80de-444c-911c-808437c4f799	3.778	0
BD01	BD	e28ef04a-e836-4dcf-9168-30be884674ab	3.2087	0
BD01	BD	75c7ddb6-1c09-4c2c-8762-9ba8be92cef0	4	1
BD01	BD	d64c1260-6d1e-49c3-83c5-7536eddac1af	6.4507	2
BD01	BD	b4a1fb73-4de0-47d6-a13d-ea8f5fdb6b7b	5	1
BD01	BD	654d63d5-7966-4e7e-afcd-87dc944f0b28	5.5709	0
BD01	BD	a35e3c1f-5865-4a75-aac4-cefe00a429c0	3.4674	0
BD01	BD	0e39a92b-f510-4f35-a2a5-89381487e914	3	0
BD01	BD	a0125873-f655-4673-85ab-ea0da5ce2718	3	0
BD01	BD	653b8b69-d2f1-49ca-8663-3158b43e97f7	4.1402	0
BD01	BD	9ddf2f2b-432f-49ae-bc6a-bd80fa9217ad	4.5192	1
BD01	BD	f503eed7-c319-4e8a-ad86-bb1a055c8e3e	3	0
BD01	BD	cdac81e8-e8cb-4d0e-bb92-6948f527a135	3.0534	0
BD01	BD	5a91fe9c-5910-4942-b4fb-8bf2142a328a	6.4173	14.2955
BD01	BD	4db9ad11-a5db-41c0-8331-91ee1f236ab1	10.7462	2
BD01	BD	e2c6ed09-3c60-40f8-aaa7-882312fb2687	3	0
BD01	BD	5c560d49-2353-4086-9c0e-3c198d51cb3f	6.3138	1
BD01	BD	d19a3e5a-9081-48cb-81a2-3f87dbdf950a	3	0
BD01	BD	85ac20e9-e563-415b-b495-54eec6787835	4	0
BD01	BD	7fda96c2-136a-4efc-816f-ac928000744d	3	0
BD01	BD	c22b4b89-60d6-461b-b74e-1734092fd2f7	3.0017	1
BD01	BD	a2d4f173-f376-45f0-9b1b-4b19a2e05c27	3.4157	1
BD01	BD	222720e8-cc87-4d04-a8a5-a0f76f5ab9ea	6.192	1
BD01	BD	b6cace78-d446-48b1-aef3-79c5238f9ca8	6	7
BD01	BD	5acfc7d2-1d45-429c-8043-6d80136e122e	3	3
BD01	BD	93b63d40-c001-4d06-931d-a1bed03a10f6	3	1
BD01	BD	6951906b-9930-429b-ac4a-51a0254e5589	3.0017	0
BD01	BD	29028ee1-011d-4686-a93f-75cbacc3d4ae	4	1
BD01	BD	db354f18-716a-47d7-9c70-e7ebb19dead5	3	0
BD01	BD	417c1463-b377-4ea0-97e7-c5990dc63130	3.5192	0
BD01	BD	ef8b87f1-0026-483b-a59f-20e5730b6e33	6.6761	1
BD01	BD	cde60234-dd8e-4968-ad46-4ac8b42299a8	3	0
BD01	BD	93994045-b6b5-4940-9c35-bcfe57437a23	4	0
BD01	BD	51885a12-c0e2-4236-b3eb-1c38c48a4fe2	3	11.7095
BD01	BD	4146e6a4-b0f3-4322-91c0-427e40dfb96c	3	0
BD01	BD	53fcce7e-7895-4977-bd26-7669f0c73c72	3.1569	2
BD01	BD	5adf8b34-e032-4b36-9601-37bcb0887047	3	1
BD01	BD	8aeff5cc-7846-4f8f-b940-5f4f7a20a830	4	0
BD01	BD	858f2e54-e5ed-414d-9fba-2604efda3601	4.2604	0
BD01	BD	e2583200-2f74-4a9d-b14a-14b498888010	3	2
BD01	BD	68a79af6-04ed-446a-9c10-8f05729cb9a4	4	0
BD01	BD	988f9a38-3164-4876-ae67-c93146bd5dcb	4.1402	0
BD01	BD	4c2b93a0-30dc-41ce-b2e0-cbb8bb724852	3	0
BD01	BD	e0a8f484-27af-423d-aa3f-c1845b299502	25.2203	4
BD01	BD	2074136e-2b4a-48f1-a216-f4e17ee3763d	3	1
BD01	BD	838db9d4-44e9-4b72-92b9-c2ffd03b7f88	4.192	0
BD01	BD	875f303c-899c-438b-b0e6-927c055ee2c1	4.5542	1
BD01	BD	4a3bd853-aa67-455b-93d6-71628cea37b7	5.985	0
BD01	BD	1b6214cc-94fb-49df-b187-21d7b8bcc39d	3.0534	0
BD01	BD	e366d699-91c8-445d-a66f-97ea43bff050	3	0
BD01	BD	537a58d8-8042-4351-a8bf-c232461f894d	5.985	0
BD01	BD	ab6795fc-71e1-4b4b-a1e6-c8a49bab075f	14.9382	4.1052
BD01	BD	289c4972-a893-4011-8a4c-6dd3242670e9	3	0
BD01	BD	7c4442fa-c97d-4144-bc01-745f011cc4bd	7.5042	0
BD01	BD	4b60d335-435d-489b-b788-0f5ee903f588	3	0
BD01	BD	a346844e-4aec-4e48-8aa6-39bc7143069b	3	1
BD01	BD	b0bfba62-a235-4f33-89ab-aa5dc8ba3154	5	3
BD01	BD	f723435c-2c4c-4e5b-9772-41502ab3a795	3.2604	0
BD01	BD	3e1ab63a-0df9-4a27-9020-3b84249bb9fa	13.1452	2
BD01	BD	3d734599-a6f4-4bf1-8538-09b47c781de7	7.2087	2
BD01	BD	6f46ec09-2f53-4358-b167-da0fbd893119	3.2604	1
BD01	BD	8426759c-272e-4e17-9ef5-7e7045f14670	3	1
BD01	BD	0db1dfd5-82c9-4ff1-b768-ed54c2e4f5b9	4.4157	0
BD01	BD	c80f6d21-0901-469e-9522-0ec5c300eb58	3.4157	3
BD01	BD	b0dfb378-c12d-480a-b49f-fdd131c9dc18	11.7996	4
BD01	BD	f9cfe523-6965-4a03-bac4-9a929735c15e	10.3322	0
BD01	BD	b9e114c4-5a06-455e-a7e5-8f0041bb504c	3	0
BD01	BD	8351998f-851a-4541-9b6c-73d219540d01	4.4674	0
BD01	BD	6e29ad9a-ad65-4c77-918d-86e771ed9158	15.2838	0
BD01	BD	405437c0-3ff9-49f5-85f5-c932a8979321	3	1
BD01	BD	c8b68889-1a40-4244-b975-89d4569af14f	4	0
BD01	BD	a0d7c059-eca6-40fd-bb61-abaeff2602c7	3	0
BD01	BD	a5062f90-82d1-4000-b434-cf1794f70236	3	1
BD01	BD	e36b8a85-d0ea-4eaf-ac76-e1aae86c027c	3.8297	3
BD01	BD	f2554743-0a42-4d08-9270-4334aa9ca6d5	13.4374	0
BD01	BD	59fafb3d-3a54-4597-b90c-5b2b6b46a2a7	3.9332	0
BD01	BD	0be63120-e284-4e1b-8032-19acd7aeb2dc	3	2
BD01	BD	cc693753-97df-491d-bc98-26ea063ac50f	22.0968	0
BD01	BD	ef99f9eb-1b70-4510-a298-28a82975bf53	4.1052	0
BD01	BD	3e07326a-ea3a-4e7f-8395-8e049f3425ce	4.1052	0
BD01	BD	e199731e-63a7-419f-8665-23e7619ef4a9	3	0
BD01	BD	dbedec68-1b82-42fc-8818-345c6447b53e	8	0
BD01	BD	92d98bb2-dc3b-4c33-9376-99c46e6cb091	3	0
BD01	BD	5d40b5ff-a8e1-405d-a627-55e21d7fd117	5.2604	1
BD01	BD	503c4ca9-783a-4cc3-8157-b54d5fe2151b	3	1
BD01	BD	898ad436-0e9f-4355-b4fe-8827553b9b52	3	1
BD01	BD	3738abd6-c63d-471d-8760-1c9971d84057	3	3
BD01	BD	e07f26df-9b3b-4441-bbaf-1e5cd4a7ad3e	3.8297	2
BD01	BD	d601fc09-49de-48e6-a097-0d2d4b29bb51	3	0
BD01	BD	245aa730-15ce-4063-ad4c-26a2b2c49ea2	8.2454	6
BD01	BD	a8ad0075-1317-4706-8ce7-7c2942f006d0	3.1569	1
BD01	BD	7212d978-5425-442d-907a-7e0d71055122	3.1052	1
BD01	BD	3769085d-aa4f-4f90-9672-a4f404291990	7.6761	0
BD01	BD	9bfe0c35-b07c-484a-b059-1f0bf38218f1	8.8147	2
BD01	BD	b4f23937-3d88-4a69-bfe1-0bf35ae01d1a	5.6227	1
BD01	BD	12fd0fba-7a3a-48a2-8510-dedd42ca33aa	4.0534	1
BD01	BD	b6a5ec8e-5874-4c64-a07e-8c7980a7172f	3	4.2087
BD01	BD	0ef8f9d5-6af6-4ada-ad47-1dd1c0490729	4	1
BD01	BD	01269303-6b84-491b-ac57-2e60b6b71934	3	0
BD01	BD	a587b952-51dc-4b95-b648-9e837ff1e3a7	5.5192	1
BD01	BD	d6870397-4f5c-4236-8a1d-2c43f737c7c9	4.1052	4
BD01	BD	ba1c177e-bbb5-4742-aa8f-552441dd5799	4.2087	0
BD01	BD	4ab3d1b4-945b-4990-9fd3-3edcc54d7578	4.192	1
BD01	BD	4fa7362f-f079-4a14-8f06-06c284312849	3	1
BD01	BD	edf3c17e-5852-4ef8-96c7-83188d2809bb	6.6227	8
BD01	BD	c629f68d-8309-4353-af26-3491b4464e4a	5.6411	2
BD01	BD	543f71bf-0acd-4c96-9f0a-cb346517df7a	5.4674	1
BD01	BD	cb2fc1b9-7025-4a80-9ecb-d27972b95311	4.0367	1
BD01	BD	105f258c-96be-4d9a-af20-f18c46edd5d5	4.3639	0
BD01	BD	11c804be-e827-416d-95c7-92207b5a98d5	3	2
BD01	BD	8d615a10-2cc2-48f9-b77b-eb26fc9cebd6	3.5192	0
BD01	BD	08bff3dd-bcb8-4a21-bb4d-89e1dfb66ce3	4.9332	0
BD01	BD	a9930c96-7d33-4e70-b4da-fcc9b8eae9ec	4.5192	0
BD01	BD	4f0f411d-4c0d-49cf-ad2e-24efd9deed92	7.1052	0
BD01	BD	c1fb0e2f-819a-4376-b6dc-a7eb5f6a3546	3	0
BD01	BD	3c8f0c2c-19cd-4bf8-95a1-2785be71187d	7.7095	1
BD01	BD	a6e67709-c21a-4362-9793-5d2166760946	3	0
BD01	BD	6c2920d7-51ad-4960-bf3c-04583fbb0147	5.0534	0
BD01	BD	2e27b8de-1ce3-4cf1-b4fb-d92f1287d7cb	3	0
BD01	BD	f2d5b5fc-1d02-4e86-98a5-d0182a7a366c	3	1
BD01	BD	c9ab9744-654f-43f9-99b3-ab7236fd9706	5.3305	7
BD01	BD	d6d31dac-26d0-4d10-aef7-51b1a14ed721	4.4157	0
BD01	BD	8706aa00-99bd-4c94-94d2-aeeec1eac518	4	5
BD01	BD	1b634628-e4cd-408d-bbf6-fced70ef32e9	4.8297	0
BD01	BD	80f4d1f1-4c03-43c9-9f27-be7705ad0525	15.2487	1
BD01	BD	a5384c7e-8eb3-4779-8628-eaf83f9ac89f	5.606	0
BD01	BD	fbe527fa-dc16-4aa5-85bf-a5d8a6a225a2	42.5225	4
BD01	BD	2a69594d-9aa2-43ed-9bee-20d79a4c9763	3.4674	0
BD01	BD	9b721c87-ae02-4e92-a843-ced6b0cfa751	8.0901	1
BD01	BD	c783ebc4-0ec4-4542-8f9b-ab5bb07d0a56	62.2737	36.6026
BD01	BD	a81131cc-c0d9-4568-8789-87a58d60c99b	5.985	1
BD01	BD	6977381e-edaf-4585-94ac-2c92f9a8749d	3.6745	0
BD01	BD	8d9dcbeb-bdcf-4f80-8b7b-fe24ba421e25	3	0
BD01	BD	e1edd534-9aaa-4a46-8d77-76cb80325392	8.7279	9.4173
BD01	BD	ee11b469-a795-4574-bb6b-7b50c48a24fe	36.6226	24.0634
BD01	BD	5f27f9d5-d667-41a8-81a5-3a414fe0a3a9	12.3673	2
BD01	BD	4fff4565-380b-4b0b-bf51-5f9c98a84f4a	3	1
BD01	BD	c5867620-cdd6-4adb-840c-f4a831b75327	3	0
BD01	BD	dfcc3fdc-acab-488c-b360-5393c1b5afee	3.4157	1
BD01	BD	ff53cd43-1c32-470e-8d48-04604ecf94a7	3.6227	1
BD01	BD	67923474-af8d-4369-a3af-0ce3db3ec516	4	1
BD01	BD	6cdaaf2a-5efc-4b9f-ac95-cf14b5c48580	4	1
BD01	BD	d9e3800a-6c5b-4c33-aa81-6ea943de9e56	8.9699	1
BD01	BD	e5db276f-0d34-4008-8dcc-6fb78e7c4ca9	15.9566	1
BD01	BD	3daec5d7-4c0b-4287-87dc-3992e65a7a4a	33.3973	0
BD01	BD	24acabf8-d40b-425e-afb1-289b5b076716	4	0
BD01	BD	3402358c-1325-458e-a821-ff5cc1debf32	3	1
BD01	BD	508b6cf9-ab8c-44f5-8a99-a5d33feeb526	3.9332	0
BD01	BD	0217c377-a6ac-4b9e-b929-34b188f65d7d	18.9399	2
BD01	BD	e044c356-f057-435e-9e1f-3060d83eaf1f	5.8815	0
BD01	BD	95f7ed39-0eec-4139-a76a-15c0924790e4	5.4674	1
BD01	BD	0bbf3c05-551c-4fda-b8bd-bcec8eaef9cb	8.227	5
BD01	BD	33dcba7a-f8c2-43e4-bd98-5e1bb7aa8e52	6.4858	2
BD01	BD	0cb744fd-69da-4363-ac32-44d3bbb72235	5.5192	1
BD01	BD	7f69a720-1e24-41ee-95ed-8c93aec15d92	11.1786	1
BD01	BD	a015fc58-c776-478a-a917-97e70c217daf	3	0
BD01	BD	34bd0097-9e55-407d-a0c4-cb65111611ce	3	2
BD01	BD	e1e1e8b0-91dd-4886-8b81-542419f67211	134.9196	0
BD01	BD	a377b9c4-41cb-4a23-8e22-f8ef1161b6a5	12.4374	0
BD01	BD	892436cb-cbe6-469d-8edf-3b9d434eba5b	99.4856	0
BD01	BD	1f105a78-2f57-4ac5-9e60-536c19aaf48d	72.2286	0
BD01	BD	364a557c-2be6-4023-bc7f-764f59efc169	54.6159	0
BD01	BD	4a1c6593-6a25-4f38-9288-779e6312b124	200.9211	0
BD01	BD	196a0d25-9579-4f3a-a9ed-a57c8e0087f6	132.539	0
BD01	BD	96dd9d36-e261-4e20-871a-580cdf58df6b	13.404	0
BD01	BD	a435999b-156c-4f24-9b3e-4540e7594f96	82.4072	0
BD01	BD	2e3d6965-785f-4a4a-9cf8-882767ef9c11	3	2
BD01	BD	ab534046-9353-49bd-bbe8-feeecc7d3cc3	52.7528	0
BD01	BD	122a808d-e089-49d2-a4bd-64238211988c	83.5291	0
BD01	BD	74ac27d9-69af-4009-a8fd-b6c167a3fad4	86.893	0
BD01	BD	272c1d16-3744-47b7-8311-89471b385a68	148.8578	0
BD01	BD	e90239a7-c8bb-4651-9ef4-58fdca0a25d0	17.197	11.9031
BD01	BD	6f5adcad-3391-4180-b6b5-514d4552208d	3	0
BD01	BD	71f36ef2-3a9a-43ed-aaf5-c1c1bdf546c2	25.1519	4.778
BD01	BD	e2eadbe3-78db-4814-9a21-8d5ff8b9037f	18.424	0
BD01	BD	704b5bde-7e52-4d44-8678-efeb75240aff	53.7361	4
BD01	BD	9cdff100-4630-49f2-a4c2-223ae0a794d4	23.3906	0
BD01	BD	dbf11cfe-7c11-480f-8715-1a1fecefbabc	30.3272	10.9866
BD01	BD	dd83cb14-5e0a-4a5f-b637-29161abb40d6	19.2504	0
BD01	BD	c7b118dd-be00-4b98-9726-955d8ac441c0	25.8247	0
BD01	BD	7a2339bb-acce-4667-8691-bf253c06cd70	15.3355	0
BD01	BD	c93062b3-aa34-4d74-aa01-9795ba5633e3	7.8664	0
BD01	BD	8a782c03-6d34-49b7-beb8-5b316efc0cf3	9.8848	0
BD01	BD	35c2a5f2-e9c0-4e23-8de2-6427c399ad5a	3	2
BD01	BD	66e21907-42b3-4402-8240-1fff6fd46e0a	4	0
BD01	BD	9cdbc85e-dcb3-4eef-a3d8-a2c3a84d0b2f	26.03	2
BD01	BD	c1e3242d-d3b7-4b41-b485-35695724a09c	3	1
BD01	BD	f28e9e8d-50f8-448a-9ec5-1ef3c4d7004f	15.8865	0
BD01	BD	56836e7e-8860-45e6-8169-74dc31a71785	11.2821	2
BD01	BD	b4e1c906-61f8-4d79-95e7-31fccc6f04a8	4.4157	1
BD01	BD	c43681a7-6128-4c08-8412-0cab1818444d	10.7295	0
BD01	BD	16d21b6a-e6da-44ff-984f-1cda0a18014b	3	2
BD01	BD	965fce6e-beff-49cf-a67a-c794530569a1	12.4724	4
BD01	BD	f1223faa-0062-4f44-a487-8579636aa94c	10.7646	0
BD01	BD	59ed0903-3d9d-4a34-ba7c-039283f601d1	10.8163	0
BD01	BD	35ec5d4e-b45f-4586-9786-982a8911d428	38.9866	4
BD01	BD	c819fb96-96cf-4ab5-a1a1-b12c5f6a6a8b	3	0
BD01	BD	fdaaceaf-50e5-4b91-b4e4-955f357366a7	4.1402	0
BD01	BD	47b5b4b0-fe48-4824-af57-c449f65e1191	12.2638	1
BD01	BD	cc8aa762-1c37-4108-b7a5-7fbe2bcf6ae8	7.3305	0
BD01	BD	b8e25215-8467-4f38-b500-1cf5234679ec	5.6578	1
BD01	BD	c484554d-c507-48ca-ba43-fd8917dbb22d	4.985	0
BD01	BD	b03f91a4-5004-44f9-964b-d161f064dd81	3	3
BD01	BD	8a645d7b-89a7-4547-9ce5-cae19af0dd10	3	1
BD01	BD	35569861-117d-48e8-99d2-24aa9da1b9a3	4.3639	2
BD01	BD	1f2e085b-7f17-4848-8479-9f9a42442c4f	3	1
BD01	BD	7ac02d70-7829-4457-9ee7-caa716edffbc	4	3
BD01	BD	b825ad5f-75dd-4834-8648-34f010fd6401	4	1
BD01	BD	9845b256-1623-4bf6-a194-e26f316c1354	22.424	9.2087
BD01	BD	0653fc32-a84b-491d-85b9-0eb25991c7e7	9.3489	1
BD01	BD	6c1c600e-afb7-4bf8-842c-0ee95ec0c53f	6.606	4
BD01	BD	83b05722-8fd4-469d-9d78-cc8f6be39f8e	3.0017	1
BD01	BD	c300e101-4c69-4c00-bce9-ad7292208508	5.5192	0
BD01	BD	e5acb399-740c-470e-987d-e0cd357635c0	4	2
BD01	BD	43f47fe8-3c66-4421-90f3-3ee30d393527	24.1686	1
BD01	BD	ce101dd8-ff86-4b78-b315-44377a9e00ae	34.6043	0
BD01	BD	655bd19e-1199-45fa-b14f-1bf764c3ebf2	7.9516	0
BD01	BD	1d888462-3e42-4208-9a19-cb3c83f3e995	3.6227	0
BD01	BD	cb726da2-3f0d-46f3-bb49-d1a1cc27038e	4	2
BD01	BD	986b182d-a600-43f6-a780-56af49e98454	3	0
BD01	BD	7850106f-0bfb-437f-9ae5-d4a074c1a5fc	3	0
BD01	BD	c4b9043c-5a27-48bd-923c-64bba5a62b15	8.1769	1
BD01	BD	9182eab4-8974-448c-93a3-51c50f695712	10.1068	1
BD01	BD	92c3640b-3de9-43c7-a7b8-aa50d229f18d	37.0033	0
BD01	BD	0f65cfac-a689-407a-aeac-d9a6d586c713	38.3655	2
BD01	BD	80de6c58-f566-451b-b8b7-520ce78b887a	3	0
BD01	BD	5c0d4475-b655-48a4-b228-d20605e68b07	111.6475	3
BD01	BD	1e15d383-f50a-4974-8a0c-535a4e21d7ff	3.4674	0
BD01	BD	a912d7f8-ea5f-410d-860d-bf5ff69d891d	6.1052	1
BD01	BD	e1ac5763-acbe-4654-9cf7-e61fa1035a95	4.0885	0
BD01	BD	de02e9b8-de69-42f6-bfc9-6c8bf4ffbac5	5.9165	6
BD01	BD	e2f989f4-66c1-43ff-8589-e21d5d552fab	3	1
BD01	BD	ef8fe132-04cc-4451-8b80-50fc8a2552fa	22.2187	0
BD01	BD	e80a996b-9f9c-42e3-bb84-ebb83eb3072a	4.4157	1
BD01	BD	78596b93-e476-40c0-9cf3-020c9cc3a7ce	4	0
BD01	BD	e695520e-232b-43cb-9487-aae29072d3a3	36.2437	0
BD01	BD	d59dbf53-3d7c-43cb-a55a-34f7dc1b0526	3	0
BD01	BD	d260b82c-55c0-4898-a9ab-c437cda2df3b	4.1569	0
BD01	BD	693bfff9-d2ea-4dbe-bc4d-11c09ec3045a	3	1
BD01	BD	6c22a7dd-5e74-4e3b-88d0-8e0222f7ab52	5.5025	0
BD01	BD	4543edb3-9c72-44e5-adbf-e232eda426d3	40.5392	0
BD01	BD	d1d022e2-470e-4f45-a95a-ba2996c149a4	4.4157	2
BD01	BD	c639bd21-716e-46cc-98a4-d50d219151cc	4	0
BD01	BD	2f835fc3-7c31-4d6a-b824-5bdcbf7b6903	27.6677	0
BD01	BD	1b3b3515-2fd1-4d8f-9319-5bcb520d8907	8.8497	0
BD01	BD	aeb902ba-1a4b-4d03-a364-5719967277cd	3	1
BD01	BD	430aad58-ded6-485c-ac61-744969be3573	6.3639	1
BD01	BD	e55e8bf8-9f30-4275-9dc2-18b36a56c4c3	6.2087	2
BD01	BD	43851230-fd51-494b-bda2-a8a257449958	5.8648	3
BD01	BD	76376e3f-91a7-476b-b352-4e6c7d4543b3	4	1
BD01	BD	ee8a3ab4-cc8b-4dca-9692-eadb0ee93e5f	5	1
BD01	BD	ef95b07d-a314-4bbd-9fbb-b6b3c5afe054	3	1
BD01	BD	80915784-6348-46a6-b48a-b826e459b5ed	3	3
BD01	BD	5c0601d6-fa4c-4b39-bcc7-dc54fbdec476	5	0
BD01	BD	f19499eb-0459-474e-be26-756f231a8ca1	7.7112	0
BD01	BD	80e69a12-edac-4659-93ab-54a18661c3ce	3	1
BD01	BD	ca754b84-06e9-4470-a731-6a9972334149	3	1
BD01	BD	0c4d17d2-4952-43f8-a15c-a3514752cffb	3	0
BD01	BD	a48f1922-6535-45df-99b1-ac4227af0d41	3	2
BD01	BD	8e9f76e9-ca1b-4a8e-958b-a92430ac6d69	3	1
[truncated: 93,035 more rows]
