# Supplementary material for: Disturbances of paraventricular thalamic nucleus neurons in bipolar disorder revealed by single-nucleus analysis
Source: Nat Commun. 2026 Jan 7;17:1338. doi: 10.1038/s41467-025-68094-5 (PMC12873406; doi:10.1038/s41467-025-68094-5)
Supplement: Supplementary file 6 — Source Data [file 41467_2025_68094_MOESM6_ESM.zip › SourceData/FigureS10a.txt]

medication	Dx	count	percent
lithium	BD	2	10
anticonvulsant	BD	3	15
antipsychotics	BD	5	25
antidepressant	BD	7	35
benzodiazepine	BD	2	10
opioid	BD	5	25
psychostimulant	BD	3	15
alcohol	BD	7	35
cannabinoid	BD	2	10
cyanide	BD	1	5
lithium	Control	0	0
anticonvulsant	Control	1	5.263157895
antipsychotics	Control	0	0
antidepressant	Control	3	15.78947368
benzodiazepine	Control	0	0
opioid	Control	4	21.05263158
psychostimulant	Control	2	10.52631579
alcohol	Control	1	5.263157895
cannabinoid	Control	1	5.263157895
cyanide	Control	0	0
