# Supplementary material for: Disturbances of paraventricular thalamic nucleus neurons in bipolar disorder revealed by single-nucleus analysis
Source: Nat Commun. 2026 Jan 7;17:1338. doi: 10.1038/s41467-025-68094-5 (PMC12873406; doi:10.1038/s41467-025-68094-5)
Supplement: Supplementary file 6 — Source Data [file 41467_2025_68094_MOESM6_ESM.zip › SourceData/FigureS11a.txt]

seurat_clusters	scDblFinder.class	umap_1	umap_2
7	singlet	-1.47511234394863	-11.7768810399055
0	singlet	-3.23573186508968	0.172851233911577
8	singlet	-4.12566354386165	12.7236587397576
9	doublet	0.158284498568333	3.75493973417288
7	singlet	-2.42128875367	-11.8066051609992
6	singlet	2.18319675810978	-7.45070868806833
1	singlet	4.67761585601018	7.53917378110892
1	singlet	6.72626421340153	7.07769030256278
1	singlet	7.57969972975895	6.96512812299735
0	singlet	-4.1382191430743	0.288438855838839
1	singlet	6.91994497664616	7.33151310606009
0	singlet	-5.15287711731746	-0.31424092763954
9	doublet	0.516937260705686	4.29672163648612
1	doublet	4.44367954619572	7.82296961469657
1	singlet	7.66573545821354	5.12924927396781
1	singlet	4.14938518889592	7.25079506559378
10	doublet	4.18946144469426	6.91538256330496
8	singlet	-5.71169068924739	12.3227559916497
5	singlet	-11.4053919564898	-3.41175633745187
6	singlet	1.6027898538892	-8.51420193986886
0	singlet	-3.28037669770076	-2.03543692903512
1	singlet	9.03066990264104	6.99912089033133
17	singlet	-7.81383302323177	6.95867890043265
4	singlet	-0.807521845024371	12.8585664622307
5	singlet	-10.9987185250933	-5.69878035860055
7	singlet	-1.19168045632198	-11.9350040562629
1	singlet	9.40860626586125	8.18836706800467
8	singlet	-5.07354333512142	11.652630030346
9	doublet	0.0128195632283455	3.75300663633353
2	singlet	3.61160824187443	-10.1368444569587
12	singlet	-11.857851291817	-1.47354143934244
4	singlet	-0.88102700821712	9.84818953199393
4	singlet	-2.5120520841296	9.97662085218436
3	singlet	9.55136272795842	-1.63286656217569
6	singlet	0.576748375970579	-6.30326300935739
4	singlet	-1.72354235760524	9.10851210279471
6	singlet	1.21210095771	-7.33070975618356
5	singlet	-11.8076050531085	-4.29701572732919
7	singlet	-0.322101796787524	-9.13159638719552
7	singlet	-0.553604270141863	-9.50998002367013
4	singlet	-2.23515346161678	13.0466663233758
7	singlet	-0.453290368240618	-9.49173528032297
6	singlet	4.15587017424748	-7.83412438707345
2	singlet	4.60412189849064	-8.9759672291755
11	doublet	2.90385362990544	-11.4537075169563
2	singlet	2.01019081957982	-10.3708818562507
0	singlet	-3.41636970154598	0.664160131645266
0	singlet	-3.95564677826717	-0.776552230882581
0	singlet	-3.15878536812618	-0.533527792262968
3	singlet	7.16710541136906	0.651379465293948
9	doublet	1.14367327578709	4.96407240552909
9	doublet	0.770743047076917	4.45516365690238
4	singlet	-0.931218887489581	13.4692928187371
4	singlet	-1.04007258526638	10.554126917553
1	singlet	5.52558157332585	7.74591559095389
8	singlet	-4.27982213608577	12.6943971507073
9	doublet	-0.0371919970925087	3.5435411326409
1	singlet	5.81923744567082	7.48646181745536
5	singlet	-12.1235020410235	-4.74120169954294
1	singlet	8.65260860808537	8.64654368085868
9	doublet	0.620959525186277	4.43770903272635
5	singlet	-11.6581976663287	-6.04067546205514
4	singlet	-2.5538456689532	12.453842341137
12	singlet	-11.1383459817584	-2.4875662930488
1	singlet	6.85221454985783	8.13630503339774
3	singlet	9.05926678069279	-2.34940177278512
0	singlet	-4.78851916901424	-0.414022662508425
15	doublet	-1.13498952500179	0.468917905521456
1	singlet	8.10410234816716	8.60317057294852
2	singlet	1.69337925799534	-9.54586297349923
10	doublet	7.27226612456486	7.14225882215506
1	singlet	8.64153931029484	5.74144524259574
4	singlet	-2.90863301865413	9.16738909406668
16	singlet	-8.25173499695613	4.53492087049491
0	singlet	-5.04593255631282	-0.270104047673877
1	singlet	4.85502312071965	7.54413908643729
9	doublet	0.963596438247419	4.29328602476126
1	singlet	9.55335399993107	7.50985354108817
0	singlet	-3.50379135720088	-0.409795881080564
4	singlet	-2.35115840546443	10.4223348490716
1	singlet	8.75975010283635	8.59848803205496
1	doublet	6.44944021590397	7.13264530820853
0	singlet	-3.04944064728572	-0.610048026609358
0	singlet	-3.91846826187923	0.480260371398989
1	singlet	9.54553673155949	7.60613030118949
4	singlet	-0.964749480407977	12.5432922236443
2	singlet	4.06309888251469	-10.8754451878547
0	singlet	-3.69274022690608	0.084045349788729
5	singlet	-11.6937296640094	-6.07272940950387
2	singlet	2.42419431098149	-8.85168153123849
9	doublet	1.14292678721592	3.74203509016043
8	singlet	-5.34879901520565	11.3698407999993
1	singlet	8.66691753752873	7.96305864973075
1	singlet	6.22581884749577	6.93595331830985
3	singlet	9.7320143926923	-1.8641771681785
1	singlet	9.54791519530461	8.12727373762137
1	singlet	6.82036754973576	5.25279444379813
0	singlet	-4.47243096939876	-0.400651947426733
0	singlet	-5.00834777466609	-0.629409105348524
9	doublet	1.52108821757481	3.90026539487845
0	singlet	-4.65458276383235	0.543733834457461
9	doublet	0.236374852437234	3.79237478895194
7	singlet	0.431297754127241	-10.0186412938117
6	singlet	3.66189691909001	-7.45445472078317
5	singlet	-11.8681166421588	-3.88919526414865
3	singlet	7.99294922240422	-0.0572280891417825
9	doublet	-0.176500613611483	3.48587435407645
3	singlet	6.90025112517521	0.0223685495377219
0	singlet	-3.72826387993648	-1.76311498956674
2	singlet	2.9344229448621	-9.44796258287423
19	singlet	13.0580880392377	-5.2301815159797
0	singlet	-3.9113576661761	-1.63505739049905
8	singlet	-4.86391236893489	10.8085653178216
4	singlet	-3.89401700608089	9.36166590375907
1	singlet	9.10834190734074	7.37655085248953
1	singlet	8.32670376189396	7.41831272764212
1	singlet	9.74136040099309	7.47253197355277
0	singlet	-4.15821769348934	-0.916231931018766
8	singlet	-4.52444150559261	10.0421478144646
4	singlet	-2.77684285752132	9.67726343793875
0	singlet	-4.9536807786639	-0.116388962435659
0	singlet	-4.75854518524959	0.825242101383272
1	singlet	6.03264257796452	7.98973673505789
2	singlet	2.93020245917485	-10.7084501393318
21	singlet	2.19015762694523	-0.216647826898035
6	singlet	2.3477849710767	-7.50130730943673
1	singlet	8.66442558653996	8.41697901411063
0	doublet	-3.83852222077205	1.25535160226828
4	singlet	-2.73862459770992	9.74596708936698
0	singlet	-4.83775689713314	0.912450253200594
5	singlet	-11.5345108758624	-3.11173707323068
7	singlet	-1.07741870991542	-11.7609451420783
4	singlet	-2.49575855843379	10.2825767390252
0	singlet	-3.02703335396602	0.0507836334229148
9	doublet	1.04433593638585	3.84288567228324
2	singlet	4.50447628386662	-10.5989387639045
1	singlet	6.68851396926091	7.08483046216971
4	singlet	-1.06917908303096	12.7294237010003
1	singlet	7.03388569243596	7.09059923810965
6	singlet	1.25781152136967	-7.38371115999215
4	singlet	-0.317054117840075	11.4927856318474
6	singlet	1.90559098609135	-6.89406567888254
1	singlet	7.22748491652653	8.3370563380242
8	singlet	-4.82565190903499	11.3877574793816
1	doublet	5.71296856291935	8.22187536878592
1	singlet	6.89407226927922	7.17260283155448
1	singlet	6.78080198653386	7.97992342634207
0	singlet	-4.33190467469051	-1.17505675630563
1	doublet	4.82647392638371	7.6447922579766
5	singlet	-12.3405916940387	-5.77949172334665
7	singlet	-0.252704436701083	-11.4598987706184
5	singlet	-12.0002281915362	-4.74970513658517
0	singlet	-3.46290567032649	0.801960527134005
7	singlet	-2.58619740120723	-11.7180612690925
2	singlet	2.84682390578435	-11.7350490696906
1	singlet	4.86161825545476	7.52596062345511
1	singlet	8.09972355254338	7.99641722364432
1	singlet	8.70068428404973	6.26657837553031
2	singlet	3.40218827613041	-9.77867680864328
1	singlet	4.50433657057927	7.46090811414725
16	singlet	-8.94063117615535	4.93067902250296
0	singlet	-3.63456084839656	-0.93616688327783
2	singlet	3.78880617507145	-11.0270078785896
2	singlet	3.02262422927067	-10.897343457508
1	singlet	7.32478878386662	8.19493502302176
9	doublet	0.400907908755994	3.95258873624808
0	singlet	-3.94086101166561	-0.338404902088579
1	singlet	8.460791324455	7.31080073041922
1	singlet	6.91439173110173	7.43949812574393
5	singlet	-11.5820153009112	-4.092215836811
1	singlet	7.56915924437687	4.91583317441947
0	singlet	-4.1975190889056	-0.622262210416731
0	doublet	-3.34786369911983	-0.35299044551247
1	singlet	9.23373958953068	7.58024471921927
0	singlet	-4.24030997864559	0.616839110088412
0	singlet	-4.13475825898006	-1.36923164205545
4	singlet	-1.28373625389888	10.7292110316277
1	singlet	6.91599914916203	8.26046293897635
2	singlet	4.37193844206975	-10.0090816624641
8	singlet	-5.63135793320491	11.3405830256463
1	singlet	6.63705656417058	7.98645418806082
9	doublet	1.7619216192548	4.75671595258719
4	singlet	-1.7895885955508	11.8229963175774
3	singlet	9.59524128325627	-1.27010667400354
1	singlet	4.85819933303044	6.99304789228446
4	singlet	-2.45346810929134	12.021918474865
12	singlet	-10.9074728738482	-2.80666762666696
0	singlet	-4.87137439362361	-0.230685421097215
0	doublet	-4.17320754639461	0.556895374488894
5	singlet	-11.800267482918	-3.73366075830453
5	singlet	-12.0792763482745	-4.04310304002755
1	singlet	9.047292445976	8.14896601362235
14	singlet	-13.455034519356	0.862525760364596
4	singlet	-2.83529451004817	12.5295068614007
1	doublet	7.56703874953434	8.48187273664481
4	singlet	-1.61540641896083	11.1568157069207
19	singlet	11.8571002233808	-6.96126777009958
5	singlet	-11.4780915033038	-4.18529874162668
8	singlet	-4.8370864640887	11.9991294734002
21	singlet	2.19133612998173	-0.175421819853719
7	singlet	-0.305755252760195	-11.5041273243903
1	singlet	9.72203419097111	7.44695204420096
1	singlet	8.34523556121037	8.06048792524344
3	singlet	9.10668918975041	-2.05804938154214
0	singlet	-3.1878731500323	-0.246462163346943
1	singlet	7.43713829405949	8.03903406782157
0	singlet	-3.1613486062701	0.00465521140104891
9	doublet	0.33559075482533	3.99981802625662
0	singlet	-4.15223004929378	0.542057453823153
1	singlet	8.75479195006535	8.66930884046561
6	singlet	0.899506961185194	-7.60234671907419
5	singlet	-11.1017859231646	-3.16996485071176
2	singlet	2.90067860968754	-9.22620564775461
9	doublet	2.31649992354558	4.12755268735892
10	singlet	5.37783930190251	4.77998322172171
1	singlet	7.26636001952336	6.83541935606009
1	singlet	6.38525650389836	7.7627441279412
1	doublet	3.88191387541936	6.99697083158499
7	singlet	-0.310344482582354	-11.437141240406
0	singlet	-3.97211721054866	0.246497391891543
8	singlet	-3.28789594284847	11.8149091593743
2	singlet	3.75951859839604	-9.63362103776925
2	singlet	3.85464904196904	-11.0510862477302
1	singlet	9.10389397032902	8.28181761426932
4	singlet	-2.45238044373348	9.11030024213797
6	singlet	2.04333636649296	-7.5958402760505
0	singlet	-4.15499093643978	0.138253330421511
19	singlet	12.749968265373	-5.61398583726877
0	singlet	-3.17438151947811	-0.657887578773435
3	singlet	5.76067898162053	-1.79643076734537
10	doublet	3.9614655721967	6.83789509458548
0	singlet	-4.10466649643733	-1.14397460298532
6	singlet	2.80142638571904	-7.36260348634714
1	singlet	8.26539966948674	8.86567324323661
0	singlet	-4.72471740357234	-1.25132852869027
10	singlet	6.14923069365666	5.00733822507865
6	singlet	2.11381254084752	-6.1470573552131
2	singlet	4.57640907653019	-10.0363119252204
3	singlet	10.1565673101728	-1.84710854368204
6	singlet	2.4387080419843	-5.84684306459421
0	singlet	-3.78830912224605	-0.469369695353445
1	singlet	7.49000475295231	7.92138880414969
11	doublet	4.0036813963239	0.476800083351198
0	singlet	-3.61327221505001	0.196221827697817
3	singlet	7.81588575728581	-0.428664342331823
1	singlet	7.96237347014592	7.31862658185965
1	singlet	7.32569191344426	7.64426535291678
6	singlet	2.18507168181584	-7.49989968614572
0	singlet	-3.27354219071224	0.0143158726215994
16	singlet	-8.01325729004695	4.70572060270316
5	singlet	-11.9690687905963	-4.55800753908151
3	singlet	7.36860535033391	-1.65010291414255
7	singlet	-1.8795087587054	-11.9846189625739
4	singlet	-1.54725256077602	11.8784982554436
2	singlet	3.99898764975712	-10.7946460850715
0	singlet	-4.21206691376522	-0.710406870412763
1	singlet	7.40619728453801	7.72441214246756
0	singlet	-4.39150312058284	-0.505852133798536
2	singlet	4.92283556349919	-9.87113839464181
1	singlet	7.01639339812443	7.540840803814
3	singlet	10.1084649313276	-0.756855488586363
1	singlet	8.86546680815861	7.43120592756278
1	singlet	8.24855682738469	7.25212067289359
2	singlet	4.84387228377507	-10.6937349446296
10	doublet	5.76547596343205	4.33054846448905
2	singlet	3.01336643584416	-10.5634287007331
0	singlet	-2.95566060654476	-0.12356104032987
14	singlet	-12.5693600427325	1.48106414003379
0	singlet	-2.82604911438777	-0.189352513122495
9	doublet	0.729833399135328	4.13784950895316
1	singlet	9.60453102477238	7.34641235990531
0	singlet	-4.43535211197689	0.974255859088961
4	singlet	-4.22641685120418	9.70217531843192
9	doublet	1.03598061688588	4.15074318571097
3	singlet	9.16301605590031	-2.44983440713876
6	singlet	3.0142843473737	-6.42932683305734
1	singlet	8.02350733168767	7.9701129786492
4	singlet	-2.8195927392657	8.56597250623709
6	singlet	3.72007176764653	-7.71510726289743
0	singlet	-2.87897732369258	-3.27430135087961
14	singlet	-13.6953203927691	0.194929598999087
2	singlet	3.07476947196171	-11.1806839116096
1	singlet	7.58637974150822	8.91758078260428
0	singlet	-3.08832647911861	-1.07158464269632
7	singlet	-2.06966951004817	-11.5369394429206
4	singlet	-0.90904464833095	11.9423629633904
1	singlet	8.9096495855634	8.23717516584403
6	singlet	1.71169314273045	-8.90875512437814
9	doublet	0.48469251878903	4.04395311994559
15	doublet	-0.674956704300189	0.42117661161429
1	singlet	7.61966535933659	7.60308712644583
3	singlet	9.20891926177189	-2.19073516206735
2	singlet	4.38590118773625	-11.187907040882
3	singlet	8.42622158415959	-0.134391561913427
5	singlet	-11.8262894403155	-5.79258662538522
0	singlet	-4.41165473572566	0.177241652441088
4	singlet	-1.98169043175533	11.8803045145989
3	singlet	10.4753882635419	-1.10005110578531
0	singlet	-3.315735603493	-0.269456122833427
6	singlet	2.9905457247083	-8.62928181962961
2	singlet	2.92763540633366	-9.89175492601388
0	singlet	-5.45937993637874	-0.214373924601015
0	singlet	-4.29129245392635	-0.341995426285204
0	singlet	-3.53679278008296	1.06499439401633
1	singlet	7.24328443892643	7.00424307508475
4	singlet	-1.16531446091487	11.9549104563714
2	singlet	3.75480005629704	-10.7202003605842
4	singlet	-3.2848997365649	9.43766134901053
1	singlet	6.94755957015202	5.19642084760672
4	singlet	-3.29600169770076	8.59521883649832
9	doublet	0.898011301833845	4.45533722562796
9	doublet	0.552398895103193	4.27316301984793
4	singlet	-0.29982766024425	11.5078441493035
4	singlet	-1.1112985860522	10.8533985011101
4	singlet	-1.05596497170284	9.78788584394461
5	singlet	-12.2980988275225	-5.26547080354684
0	singlet	-4.80330636612728	0.562742053699557
1	singlet	7.07040426619694	7.50109785718924
4	singlet	-0.320097352188372	12.2421171061516
9	doublet	1.7676156509702	4.61476677579886
0	singlet	-3.92343261353328	0.358745812606875
5	singlet	-11.8770411264117	-5.44009858446115
1	singlet	9.47724220641301	7.53166454954154
1	singlet	9.18824169524357	7.33976334257132
9	doublet	0.0593257892911201	3.62158983869559
1	singlet	8.68682072051213	6.68838566465384
6	singlet	0.562715356427885	-8.82136613206857
0	singlet	-3.63219645134761	-0.394196354615625
6	singlet	0.936551605540968	-9.21763211565011
9	doublet	-0.461984003704333	3.08977883977896
0	singlet	-3.32671263329341	-0.348203842359718
1	singlet	9.23396179564641	8.03307551069266
1	singlet	4.31395313628361	7.12037628812796
1	singlet	5.66120836623356	7.62772673292166
4	singlet	-0.414183880012774	11.5781194560052
10	singlet	5.48145792372868	4.79140967054373
1	singlet	7.66199085601018	7.82957190198905
4	singlet	-2.94020035378292	10.8122178904534
3	singlet	6.29920074828312	-1.14676314668649
0	singlet	-3.26764133087947	0.857580959034029
4	singlet	-1.85890462509944	12.3306829325677
3	singlet	10.042108272392	-1.75495344476694
10	doublet	6.77433798201726	7.5267183176995
1	singlet	8.44545051940129	8.0936481348992
0	singlet	-3.98733975998714	1.11838823480612
10	singlet	5.55996963866398	5.27461641950614
1	singlet	6.14074537642643	7.72938555402762
2	singlet	1.44341454394505	-11.9188964970588
3	singlet	9.06130001433537	-2.47670489625924
0	singlet	-4.81207158676937	-1.12726074533456
2	singlet	0.660051082450605	-10.0787666447639
1	singlet	4.44719669707463	7.17862480802542
0	singlet	-3.54770329109981	-0.933695913124021
3	singlet	6.16482374556706	-0.527829469013151
2	singlet	3.75661060698674	-7.89742690401071
0	singlet	-5.1726486932452	-0.97125673370355
1	singlet	7.53761980422184	6.57645767850882
1	singlet	6.61206982024357	7.48352497739798
0	singlet	-3.25846102349117	-1.05209106283182
4	singlet	-2.70221545807674	11.7091676585198
16	singlet	-8.25694778076961	4.47480362577445
0	singlet	-3.81001093499019	-0.191471644508775
0	singlet	-3.59522655121639	-0.685737938451704
3	singlet	6.18592855818913	-0.506481335329946
1	singlet	8.98462269194768	8.18661421461112
2	singlet	3.87785694487736	-11.3416622288703
10	singlet	6.37300274260685	5.43498676939017
0	singlet	-4.01298310868099	0.480196594429079
5	singlet	-11.5613453637774	-5.21431571321481
19	singlet	11.8556220281904	-6.90813905076974
1	singlet	6.30183765776799	6.98189514799124
0	singlet	-4.40739753357723	-1.01800483541482
3	singlet	8.46808311827824	-2.52306991891855
9	doublet	2.36699530966923	4.32021349592215
0	singlet	-4.31260898224666	-0.742096067237791
10	doublet	4.85168430693791	7.74602526350028
1	singlet	7.80880663283513	8.11617201490409
6	singlet	2.0188226450269	-8.52699071245187
1	singlet	9.43110058196232	7.06357163114554
2	singlet	4.72880146392033	-8.8299825795173
8	singlet	-5.2127778779681	12.365011393261
7	singlet	-0.101007024567866	-8.62323170976632
9	doublet	1.02223781235859	3.79887646360404
1	singlet	8.56618187316105	8.49895208997733
9	doublet	2.14716002829716	4.06483811063773
19	singlet	13.1852385748212	-5.26400309877389
6	singlet	2.73332950957463	-6.808515370655
2	singlet	1.66446313746617	-9.88624364213937
1	singlet	9.22760364897893	7.79553812665946
1	singlet	8.39407417662785	7.10300511045462
4	singlet	-2.07081177346065	12.7702018610955
0	singlet	-5.24886872879817	-0.150461033749517
8	singlet	-4.38148381821468	12.5739042155266
3	singlet	10.1954638708417	-1.73255950288766
4	singlet	-2.57244660965755	11.0254194132806
0	singlet	-4.40837218872859	-0.646726847457822
0	singlet	-3.6830177556689	-0.868004322814878
6	singlet	3.01241443045781	-7.37588435487741
2	singlet	1.71710429080174	-10.4763305790901
4	singlet	-2.05506947151973	10.191635309887
2	singlet	1.93990752585576	-9.79062253313058
17	singlet	-7.57918288819149	6.60592764539725
0	doublet	-4.66771962754085	-0.663611532020506
19	singlet	11.8203665960614	-6.92120534257882
7	singlet	-1.6983347188647	-11.5596197255134
0	singlet	-4.21194818131282	-0.998004318046507
8	singlet	-5.82046630493953	12.2425653330804
6	singlet	3.62533948310063	-6.99776822404855
2	singlet	3.65849397071049	-10.4822786458015
7	singlet	-0.492953027408862	-11.8868835576057
1	singlet	6.70890495665715	7.28895252866751
3	singlet	6.01059934981511	-1.22563445644372
0	singlet	-3.13302662484004	-0.541612700390752
0	singlet	-3.59721114746883	-0.786351055669721
1	singlet	9.00749466307805	6.94382923765189
8	singlet	-4.35154607407405	13.0701009623528
8	singlet	-5.36339404694393	10.696632563305
1	singlet	6.96545383818791	7.18072098417288
0	singlet	-3.85008051506832	-1.38952690439218
4	singlet	-2.13103058449581	10.35370558424
2	singlet	4.61491320021794	-10.6457508213996
5	singlet	-10.6628248941119	-4.99718362169259
1	singlet	5.08746788390324	7.23133391065604
1	singlet	9.53585216887639	8.0203649394036
2	singlet	4.63255665190861	-9.37261754350656
2	singlet	3.12253138907597	-10.7137535222053
3	singlet	9.25949356444523	-2.34304696397775
4	singlet	-0.674083555858874	11.4439403407097
4	singlet	-1.43004753701045	10.3658477656365
0	singlet	-4.17218043915584	-1.70504778699869
1	singlet	5.74534628279851	7.87310427351004
1	singlet	4.30192587264226	7.47306078596121
1	singlet	7.48101684935734	5.08016127271659
7	singlet	-1.69218733422115	-11.574532330799
16	singlet	-7.9590027581866	4.98812645597464
3	singlet	6.44590685256169	-0.356786065566477
1	singlet	9.39649460204289	8.18772047681815
0	singlet	-3.02766468636348	0.000928460788789998
6	singlet	3.09934494383977	-7.30887919740671
3	singlet	9.79537937529729	-1.38961190061563
3	singlet	8.53175518401311	-2.6250277169227
0	singlet	-4.321275497597	0.953932463359896
2	singlet	4.43097708113835	-7.68811017351144
1	singlet	9.01124737151311	8.0160056941033
10	doublet	6.02475092299626	5.87329882307059
0	singlet	-4.41430404297664	-1.06217730121606
1	singlet	8.53216526396916	7.2972409121514
6	singlet	0.546244387704587	-7.7705867894172
1	singlet	9.40766308196232	7.12645071668631
0	singlet	-4.6016357194598	-0.10024660902017
4	singlet	-2.48476269356563	10.0608093134881
1	singlet	4.21389791854069	7.44196671171195
1	singlet	7.914892886955	6.54888123197562
19	singlet	12.7440173376386	-5.63493758516305
19	singlet	11.824599956352	-6.95931464509958
1	singlet	9.27753803618596	7.88404577894217
19	singlet	11.7939059484784	-6.97333699541086
6	singlet	1.95767578967259	-7.76326447801584
1	singlet	9.44716713317082	7.28101605100638
3	singlet	6.97405836470768	0.300436555576388
0	singlet	-3.52722742668941	0.0589164785862601
1	singlet	4.670179580528	7.40880936307913
7	singlet	-0.396060312908434	-10.8463609822273
5	singlet	-10.7176640283282	-4.65857678728097
1	singlet	9.25400612242863	7.14661711378104
1	singlet	7.24714062102482	6.53073328657157
10	doublet	5.73856232054875	5.77246397657401
2	singlet	4.42764398940251	-8.1107295163154
1	singlet	8.4264838445966	6.47873753232962
1	singlet	9.02373859770939	8.38895624799735
0	singlet	-3.41537025086238	-2.46657401399606
6	singlet	3.22394702323124	-8.44647198991769
6	singlet	2.08259508498356	-8.21207362489694
1	singlet	9.19249317534611	6.41210049314505
1	singlet	8.73546574004338	7.75127428693778
5	singlet	-11.8873446237262	-3.21382862405771
14	singlet	-13.7548916589434	-0.048130662012037
9	doublet	-0.128603781383776	3.31358474416739
0	singlet	-3.4687466870959	-0.0702911324977243
6	singlet	3.21071622260258	-6.24170810060495
10	doublet	6.02885124571965	6.99736803693778
13	singlet	-11.3566077005084	1.89877051038748
9	doublet	-0.142351354282641	3.52008098287589
16	singlet	-7.98657062165096	4.45814484281546
4	singlet	-2.77308013550594	10.9495641581536
7	singlet	-3.41745402924373	-11.109842122364
1	singlet	8.04855606444523	7.44360226316458
8	singlet	-3.10948612801387	12.6262952677727
9	doublet	1.60243925936863	4.71137779874808
0	singlet	-4.67891719452693	-1.13623607234949
5	singlet	-11.8506071817096	-2.90143185930246
1	singlet	9.03231975920842	8.03645723981864
4	singlet	-2.89465406052425	9.70339316053397
1	singlet	8.50259086974309	8.18119448347098
8	singlet	-5.88460328690364	11.48203295393
3	singlet	7.44569132216618	-2.49031812028879
9	doublet	0.872745012122846	4.58335846586234
0	singlet	-3.52769281975582	-0.238658816385206
4	singlet	-3.15547015778377	8.9867145411492
7	singlet	-0.806779826801562	-11.6818693287849
0	singlet	-4.30145003907039	-0.631401599216398
5	singlet	-12.3118107568438	-5.52302533464425
6	singlet	0.395768259841657	-7.98311597185129
6	singlet	2.09363708384678	-6.31905204133981
1	singlet	9.53993103392766	7.92591303510672
14	singlet	-13.0272448312457	0.994148790073458
2	singlet	2.68130109198735	-11.267840207386
1	singlet	4.52033302672551	7.37544411344535
11	doublet	3.5821439970319	4.04428547544486
8	singlet	-5.20387389771297	10.1901990763665
0	singlet	-4.48784043900325	-0.352176432329353
1	singlet	7.56164905913518	7.74524897260672
10	doublet	5.91571638472722	6.3382303111077
0	singlet	-4.95560529343441	-0.237424217927393
0	singlet	-4.32211997620418	0.0344993762493765
2	singlet	3.39119026549504	-8.50769311265939
10	singlet	5.64675209410832	4.51443070096976
6	singlet	1.68985185511754	-9.04222279863351
0	singlet	-4.13001325241878	0.331838309001986
1	singlet	9.44271633513615	7.97585695905692
10	doublet	6.83753702529118	5.62113255186087
5	singlet	-10.8573754083331	-5.2917802937507
0	singlet	-4.50819852463558	0.13288509769446
2	singlet	3.28857490904973	-11.7677305348396
4	singlet	-1.11858883015468	12.6571838252068
5	singlet	-11.6466191064532	-4.28857952432626
3	singlet	10.0333802450483	-1.10970437602991
10	singlet	5.47154161818669	4.84280031843192
4	singlet	-0.625933970134997	11.8259641520501
1	singlet	7.7042519796674	7.90103739423758
1	singlet	4.31637260802434	7.46989411039359
2	singlet	3.6082260359113	-8.69393998460763
0	singlet	-4.34641912094905	0.320053278636996
1	singlet	7.10806009658024	7.78516691846854
5	singlet	-12.0722477685626	-5.84290677385324
5	singlet	-11.8798764001544	-5.55310374574655
10	doublet	6.44096777327702	6.08830469770438
1	singlet	8.22057793028996	7.14560764951712
19	singlet	13.1592728842084	-5.23177510576242
6	singlet	1.67922387011693	-7.04102116899484
1	singlet	8.33801147826359	7.93049734754569
4	singlet	-2.8340711843188	9.35934752149588
1	singlet	6.2118088949506	5.66970318479544
6	singlet	1.04185286648915	-8.23230725603097
3	singlet	6.03092024214909	-0.97848010139459
9	doublet	0.93340239413426	3.95779341382987
8	singlet	-4.13929965607479	10.1708185069085
0	singlet	-3.98218085877254	-0.304407152644482
1	doublet	5.39985058196232	8.0332462183953
7	singlet	-1.43051030747249	-10.5164945729255
1	singlet	4.57440254576848	7.52132242841727
12	singlet	-10.8500406991656	-2.62447697000497
0	singlet	-4.38870837799861	-0.385855325329241
1	singlet	6.23581335433171	6.90181416196829
3	singlet	10.2625548590009	-0.931999684143003
4	singlet	-1.47917189709499	12.9788972727776
3	singlet	6.43362066634343	-2.00863629655832
17	singlet	-7.75907256714656	6.60815352125174
1	singlet	9.09150574095891	7.21098297758109
8	singlet	-5.1461308252032	11.4658519618035
1	singlet	9.12951061614201	7.5910264842034
14	singlet	-13.3379738580401	0.841324865055147
4	singlet	-3.2374520551379	8.89706534070975
6	singlet	3.08723304160283	-7.11115342454904
4	singlet	-0.369590545814776	11.6156007639886
0	singlet	-4.66173436753108	-0.135356635618147
6	singlet	4.00990316756413	-7.99955493288034
2	singlet	3.05884024985478	-8.32481747941964
1	singlet	5.29071924575017	7.13744229002005
1	doublet	8.88879368193791	7.86786478681571
0	singlet	-4.49357869736507	-0.554627106356558
21	doublet	2.61035296805546	-0.218488567340311
13	doublet	-11.3393976937945	2.04922550840384
5	singlet	-12.1479618798907	-4.17352253274911
9	doublet	0.106085621941543	3.62482589406973
2	singlet	2.67723009474919	-9.49304753618234
1	singlet	7.15766308196232	8.09579580945975
4	singlet	-3.3748438607867	10.6502210490227
4	singlet	-1.33877732865169	10.9551631800652
1	doublet	5.87002298720524	7.96982496900565
5	singlet	-11.6206906091387	-4.07365828828805
2	singlet	1.32217500098393	-10.1003578312873
5	singlet	-11.459302211922	-2.97306877450937
9	doublet	0.960274492580152	3.73895949049002
0	singlet	-3.5400369416888	-0.209209651517805
2	singlet	2.25134370215581	-11.5576837666511
4	singlet	-1.87089851013973	9.08043783826834
6	singlet	1.72495207675145	-7.03512126283639
6	singlet	1.55204484351323	-7.00002032594674
0	singlet	-4.16783979050472	-0.0243676610469186
0	singlet	-3.48486211411312	0.659630178642336
6	singlet	2.35796806700871	-7.15853816347116
6	singlet	1.37160155661748	-8.08257466630929
12	singlet	-11.8773873101886	-0.670965165662702
2	singlet	3.55872223265812	-8.85973435716623
0	singlet	-3.86288621537044	-0.604186863470014
0	singlet	-3.58821060768917	0.924337684345309
2	singlet	1.93856415637181	-11.8149412281989
1	singlet	6.59896967299626	8.05350512189871
1	singlet	6.39242432006047	6.472406088543
1	singlet	8.02514097579167	7.69604509992606
0	singlet	-4.12735250107601	-0.808082342910703
1	doublet	5.24926731475041	7.37747067136771
6	singlet	0.639003788310743	-7.56718093233102
7	singlet	-3.2561903249438	-11.3897131093025
3	singlet	6.49037954695866	-2.46007901506418
0	singlet	-4.04936626068904	-1.19104534463876
0	singlet	-4.66979720703914	-0.612278492021497
1	singlet	9.50323078520939	6.65663117094046
4	singlet	-2.54316356293514	13.1260444514275
9	doublet	0.495942776281095	4.1226107470513
2	singlet	0.975351487476087	-11.9536941655158
2	singlet	2.89083955176518	-10.7241590626716
2	singlet	3.48096654303715	-11.5811784871101
1	singlet	8.77580330260441	5.75279205961234
0	singlet	-3.98455741516902	0.263228117656771
19	singlet	13.0465190161054	-5.22430402116769
7	singlet	-0.195087934654498	-10.6345298893928
10	doublet	6.0509259451215	6.76499575300223
10	singlet	5.7341272581403	5.06149023694998
6	singlet	3.23889109976933	-7.13008815126413
0	singlet	-4.23050716034725	-0.910673499870237
0	singlet	-3.81055286042049	-1.60891074018472
0	singlet	-3.0398304711993	-0.61063781456941
0	singlet	-4.13839795700862	-1.05219352321618
1	singlet	7.26581165679143	7.56829804105765
0	singlet	-4.32642200104549	-0.797068060207304
6	singlet	2.52051780112431	-6.49150544481271
9	doublet	0.0733761314337021	3.64067381544119
0	singlet	-4.35068109146907	-1.00758481101983
0	singlet	-3.98216035477474	-0.444634348916944
0	singlet	-4.97575214020565	-1.0699260838508
5	singlet	-11.5429241906817	-3.86597186403268
19	singlet	11.7401911962812	-6.95010739641183
3	singlet	7.784925674278	-0.204591245222028
3	singlet	5.99772331603215	-1.37464696245187
5	singlet	-11.6003535043414	-2.82860928850168
6	singlet	3.95129678137944	-7.23635560350412
1	singlet	9.58380291350529	8.09174173994071
3	singlet	9.49503872283146	-1.75866657571786
2	singlet	3.82411167510197	-10.8202179081916
1	singlet	6.80696318038151	7.33814495725638
1	singlet	9.18943378813908	6.27137058897025
5	singlet	-11.6251719247515	-3.01373273210519
4	singlet	-3.09652903191402	11.4563848368645
5	singlet	-12.322824741524	-6.10141116456979
2	singlet	4.15823004134343	-10.7636602528571
3	singlet	7.42501613982365	-0.271016214805778
0	singlet	-4.2411244165118	-1.60260015802377
3	singlet	5.76287290938542	-1.62262934522622
1	singlet	9.73075077422307	7.55216520948416
4	singlet	-2.92879679314449	8.47317713422782
1	singlet	8.32411548979924	6.49197977705008
2	singlet	2.88050005324528	-9.94695168809884
6	singlet	1.36317465193913	-7.01302605943673
9	doublet	0.258564462143636	3.817856013012
6	singlet	0.20532462858007	-7.86066466646188
0	singlet	-3.97090127579524	-0.912390173244413
6	singlet	1.81940755732701	-6.63799268083566
1	singlet	6.94677040465519	6.78409784955985
5	singlet	-12.1037209283526	-2.96685677843088
0	singlet	-3.70469763390376	-1.21203845815652
0	singlet	-3.67444684616878	-0.825067580509123
0	singlet	-3.91924359909847	-1.87985509710306
2	singlet	3.0747422922437	-8.57614308671945
0	singlet	-4.72996499649837	-0.910290122795042
1	singlet	5.83552858718083	7.9404785029412
4	singlet	-1.58160045258357	11.4559289805413
0	singlet	-3.45412614456966	-0.0609125651597345
1	doublet	5.8942949522321	8.37730616254813
9	doublet	0.602465843040205	4.49568527860648
10	singlet	5.39936563857243	4.90930384321219
9	doublet	0.916452859718061	3.87836426420218
7	singlet	-2.34851005188777	-11.7775724537849
8	singlet	-4.92440869919612	11.9756090037347
7	singlet	-1.99590232483699	-11.5857952244758
0	singlet	-3.50397851578548	-0.421455227601465
8	singlet	-4.11472299210384	11.1999666087151
6	singlet	1.60636708625004	-7.65465527849191
3	singlet	6.71114990599797	-0.51438811497682
0	singlet	-3.95409276596858	-1.38373214082712
0	singlet	-4.77942493073299	0.685142456722323
7	singlet	-1.48974921814754	-11.5504119999885
7	singlet	1.02168301232503	-11.2689369328498
8	singlet	-4.72733714691951	11.0033571116448
1	singlet	8.34583732970402	8.23612993879325
21	singlet	2.19982597716496	-0.0725698478698099
7	singlet	-2.10996773354366	-11.7467468388557
0	singlet	-3.77948477379634	0.362412988376681
9	doublet	1.36608121283696	4.57059067411429
7	singlet	-3.5335819970782	-11.4245985157966
2	singlet	3.03058168776677	-9.96939355211252
0	singlet	-4.87842061631038	-0.376062989997801
1	singlet	3.77784368880436	7.44683569593436
1	singlet	4.6694152105634	7.41721075696952
8	singlet	-4.98424747101619	11.259898363781
6	singlet	2.85624740012333	-6.07426863985055
9	doublet	1.22214743979619	4.76907890958792
4	singlet	-3.33642652146175	11.6967365138055
0	singlet	-5.21644141785457	-0.30899400223897
5	singlet	-11.9384701501544	-5.9200328000068
9	doublet	0.6076821137254	4.3421685091973
1	singlet	7.43499014266179	6.86679094953543
6	singlet	-0.035588349025988	-7.9446762211799
0	singlet	-3.46181252114131	0.140473871660296
0	singlet	-3.26149919144466	-1.45027786569589
1	singlet	7.92869636901066	8.64960116071707
6	singlet	0.672933017093397	-7.77988463716501
0	singlet	-3.09363081566646	-2.98630315141672
0	singlet	-3.48486807457759	-0.0650435842751825
1	singlet	6.93718550093815	7.08021897001273
2	singlet	2.74169180281804	-11.8381927617072
5	singlet	-11.643718982857	-5.59969168977731
3	singlet	6.11262724288151	-1.60472232179635
1	singlet	8.70500633605168	6.68077295942313
2	singlet	3.22833344824956	-10.6279113896369
2	singlet	4.32830259688542	-11.2260807164192
0	singlet	-4.30497148148372	0.535697638225619
0	singlet	-2.57609727494075	-3.61624699907297
15	doublet	-0.632593239467883	0.448862909507815
4	singlet	-0.863155270736956	12.1167461268426
8	singlet	-5.40011575333431	10.2508365504265
6	singlet	1.83204219229863	-5.48473864870065
1	singlet	9.11595127471135	7.3693467967034
0	singlet	-3.50347640625789	-0.632261813449796
1	singlet	8.19733021147893	7.42177122755057
5	singlet	-11.9479429971392	-5.08493310289377
0	singlet	-3.05656769387081	-1.17232769803995
3	singlet	9.26297733672307	-1.64113742189401
3	singlet	8.79124901183293	-0.332786359655794
10	singlet	5.14426824935124	5.08354729337699
8	singlet	-2.76689627281978	12.4662553660393
9	doublet	0.971580182391859	4.07681435270316
20	doublet	-12.8918860208209	6.25729054136283
0	singlet	-5.19847753159358	-0.222379945981439
6	singlet	0.849985514957166	-6.01426059083932
1	singlet	7.76125976927922	6.15839356107718
1	singlet	4.22179672606633	7.78236502332694
7	singlet	-0.440433348339343	-10.0110462315559
1	singlet	6.8071367491071	7.32383793516165
8	singlet	-5.12249114624813	11.0287649027825
6	singlet	2.33460209258244	-6.15509873704904
2	singlet	2.86754939444707	-9.14781457262033
2	singlet	4.46921703704045	-10.1065557606696
8	singlet	-4.6904652368243	12.8583852641106
1	singlet	9.64705726988957	7.40178030653006
6	singlet	2.64589187987492	-6.7241681225776
6	singlet	0.352338080484129	-8.25636607484811
9	doublet	0.925913308936811	4.50347822828299
1	singlet	6.1313965071027	7.29751843137747
1	singlet	6.94898340590642	7.43229931516654
6	singlet	1.52425584681675	-7.99854022340768
1	singlet	8.51865360625432	8.68683165235526
11	doublet	4.05392835028813	2.87364739103324
0	singlet	-4.73522021881893	0.141904234123293
3	singlet	7.72042057402775	-0.658752054738935
1	singlet	8.92868206389592	7.87111300153739
0	singlet	-4.341858650368	1.31154388113028
6	singlet	1.71789798625157	-5.64465266542428
0	singlet	-3.83156182877376	0.0199722342014945
4	singlet	-1.53235068432643	11.4412643305779
6	singlet	1.58945402987645	-5.6004174359321
6	singlet	2.37177536376164	-8.27836686449045
1	singlet	5.01576111205266	6.94437569303519
2	singlet	3.24804160483525	-8.42272931413644
2	singlet	2.69148895629094	-11.0978286870002
2	singlet	2.3754858721082	-11.5933302052497
7	singlet	-0.84680214039638	-11.3146236546516
7	singlet	-3.35936000458553	-11.3729303486823
3	singlet	7.43211099990056	-1.47604650335306
0	singlet	-3.92801072708919	-0.259866454470094
8	singlet	-3.48798730484798	12.7064077250481
2	singlet	4.125182365257	-11.3343408711433
3	singlet	9.08943054564641	-1.87278801279062
21	singlet	2.18140289672062	-0.200887196528848
1	singlet	3.94759104140446	7.26943653745658
3	singlet	6.27896044142888	-2.45475941972726
2	singlet	2.1250568378751	-11.5599525578498
0	singlet	-4.10457255951717	0.241805969905916
1	singlet	7.33058712371037	8.15556257886893
1	singlet	6.72409794219182	7.28066843671805
9	doublet	0.841567908603406	4.44856423063285
1	singlet	7.26262113936589	8.69713705701834
4	singlet	-0.752953554313921	11.6212722651482
4	singlet	-1.19761445633724	12.7061101786614
19	singlet	11.6695363272016	-6.84971171693796
4	singlet	-1.21653142086818	13.3730308405877
17	singlet	-7.56666209809139	6.87893646879203
17	singlet	-7.76977517716243	6.91565245313651
6	singlet	3.78641340621159	-7.86699467973703
1	singlet	9.02225277312443	7.88931864423758
6	singlet	2.67657301314519	-7.833670914936
7	singlet	0.18332301564858	-11.5065620549201
0	singlet	-4.2236306916888	0.0322546355248129
6	singlet	3.3682095754926	-6.43244534807199
4	singlet	-0.631995404880785	11.260690867138
2	singlet	4.66690943129704	-10.5097864277839
9	doublet	1.10510960705922	3.85017174406058
1	singlet	6.19667312987492	6.9714991442681
2	singlet	4.90575621016667	-9.50078946428293
6	singlet	1.41676697619603	-5.65091878252023
1	singlet	8.64513847716496	7.96893995924002
1	singlet	7.9331567037885	8.2177526347161
10	doublet	5.91021368392155	5.87189882917411
0	singlet	-3.01101472489192	0.39994436426169
1	singlet	8.68523285277531	6.31992214841849
0	singlet	-4.05252769104793	0.351881145668093
5	singlet	-11.9306614648516	-4.74115401582712
1	singlet	7.91346237548039	7.84754007978446
17	singlet	-7.86489894501522	6.94828385038382
2	singlet	3.98571774848149	-11.3810108311653
1	singlet	9.67927238829777	7.18997734708792
1	singlet	8.69803688414738	8.05890768690116
1	singlet	9.69927475341008	7.82799643201834
12	singlet	-10.9661000024493	-2.79166323022836
12	singlet	-12.0046894799884	-1.25294846372598
16	singlet	-8.41690662018611	4.5493537775994
5	singlet	-11.6465456735308	-3.68710428552621
1	singlet	7.486106609184	6.55946892423636
8	singlet	-4.34301927201107	12.8473388545037
1	singlet	5.09167072661564	7.31371134443289
4	singlet	-1.66235127560451	9.81623572034842
5	singlet	-11.6471131097491	-5.79540950136178
0	singlet	-4.90139224640682	0.0590860239983237
5	singlet	-12.1887848626788	-5.32108479814523
3	singlet	7.00940821059392	-1.19314885215753
0	singlet	-4.235413337868	-0.339298066514667
4	singlet	-3.29831650368526	11.4251376978875
8	singlet	-3.89209964386775	11.878930269909
6	singlet	2.30306861289189	-5.70352107362741
6	singlet	4.22452471144841	-7.14917117433542
1	singlet	5.10232183821843	8.02625483198172
0	singlet	-3.97145202271297	-0.547308311629232
0	singlet	-3.03336169831111	0.0847595922470725
7	singlet	-1.09468927494838	-11.5600574620246
0	singlet	-3.1343961011584	-2.9352825291633
0	singlet	-3.03861620537593	-1.93528419809335
1	singlet	4.46181318648503	7.36670225782401
3	singlet	6.70508262999699	0.229924737644259
10	singlet	5.70720360167668	4.53135889692313
8	singlet	-4.39805915467098	13.2936994425774
21	doublet	2.67918441184208	2.20884340925223
1	singlet	9.50067398436711	7.68414515180594
7	singlet	-1.15014352909877	-11.5444734700202
5	singlet	-11.5261910211261	-4.44594127016061
1	singlet	3.54408643134282	7.39188450498587
1	singlet	5.8042013395612	8.0406286112786
4	singlet	-2.34976770989253	11.897409617138
2	singlet	3.84650537856267	-9.69573670701974
1	singlet	6.83313581832097	7.74521368665702
1	singlet	7.58041164763615	7.71887224836356
0	singlet	-3.18267657868221	-2.67437583284372
0	singlet	-4.44876363388851	-0.317508729937609
1	singlet	9.57900307067082	8.07951372785575
14	singlet	-13.6123059045489	0.0942762486458457
10	singlet	4.59289524443791	4.34480208082205
1	singlet	6.9065110433881	6.90060442609793
4	doublet	-2.99526431671932	12.7435380808831
0	singlet	-2.74737408272579	-3.50135594682687
10	singlet	5.75902769454167	4.51804417295462
4	singlet	-3.29934122673824	10.7550145976067
2	singlet	4.01319811232731	-9.31926995592111
0	singlet	-3.15276076905086	0.180808334779803
1	singlet	8.08664915450261	7.59794062299735
0	singlet	-3.55701544396236	0.51358133478171
1	singlet	7.70155928023503	6.95643633527762
1	singlet	7.6869384992902	6.56611317319876
8	singlet	-3.71429731957271	11.5749256007195
3	singlet	6.06274530776188	-0.610007674264845
0	singlet	-3.03270175568416	0.245533584785525
1	singlet	9.58581039794133	7.71679705305106
5	singlet	-11.8674052011187	-4.98620349245065
1	singlet	5.97273514159367	7.89551943464286
0	singlet	-4.40009858719661	-1.22189712600702
4	singlet	-2.08524348847225	9.02263659162528
10	singlet	5.42561838515446	4.65921372098929
2	singlet	3.27431986220524	-9.32039243059152
7	singlet	0.406350438672758	-11.5473774083137
0	singlet	-3.6069588910754	-0.354185608047184
3	singlet	8.18093559630559	0.0230180613518393
9	doublet	-0.571898187320971	3.07083266897208
1	singlet	7.7436282385175	4.81704443616873
15	doublet	-1.66436925045803	0.35238486452109
0	singlet	-4.19249847046688	0.572649537754122
1	singlet	7.35314676650212	7.62470358533866
10	singlet	6.32933590300725	6.257562338543
1	doublet	7.81970331557438	7.60686653776175
1	singlet	8.87793705351994	7.26651734037406
1	singlet	4.47093984969304	7.80451601667411
5	singlet	-11.7732126962359	-4.05972033815378
7	singlet	-3.29089906327083	-11.0842493184089
9	doublet	0.90856495984242	4.11956375761038
0	singlet	-4.47038295380428	-0.375743471848902
5	singlet	-11.7474406015094	-2.98938828783029
0	singlet	-4.10701301209285	-1.84057122545236
9	doublet	1.64616951831029	4.43968647642142
1	singlet	7.39755842574284	6.14691942853934
4	singlet	-0.531853223961138	11.3703491084099
19	singlet	11.7650315512006	-6.89155799226755
1	singlet	8.73009083159611	8.67424505872733
5	singlet	-11.4498398553546	-5.14436942415231
16	singlet	-7.96307590119197	4.32594555540091
5	singlet	-11.4992678414996	-5.07653409318918
17	singlet	-7.39517238251522	6.5992919795037
21	singlet	2.17448112853215	-0.116296932864126
5	singlet	-11.4335339318927	-2.93447619752878
2	singlet	3.62577459700749	-9.02541238145822
2	singlet	1.88267323859379	-11.7356603749275
7	singlet	-1.37087276093318	-11.7159069188117
3	singlet	10.1870114553754	-0.827619434165891
4	singlet	-0.294631774347567	11.8026086680413
4	singlet	-1.70300915352657	9.68551081342703
1	singlet	6.56628916152165	6.94276636762625
0	singlet	-4.38530852906063	0.538847505283419
6	singlet	3.65899321921513	-7.56565648393625
1	singlet	8.54560539611027	5.61948746366507
11	doublet	3.56222936995671	4.10865753812796
1	singlet	8.31643650420354	6.14157026929862
11	doublet	4.06335947402165	0.237072586250368
6	singlet	-0.0512718807871575	-7.45950585680002
4	singlet	-0.400751079242968	10.8223373286248
7	singlet	-0.877026582878375	-11.8098066456794
1	singlet	7.91662619002507	6.00284784955985
0	singlet	-3.62061503044918	-0.485664010810789
0	singlet	-3.78647711388423	-1.74286717252725
1	singlet	7.12010500319645	7.53586500806815
3	singlet	10.428112720329	-1.03771650867456
6	singlet	1.24849412329838	-7.01692277269357
2	singlet	3.25300786383793	-11.039023221302
1	singlet	9.02562115080998	8.04341620130545
4	singlet	-0.592877591770434	10.7368232600213
8	singlet	-3.37417223564937	12.5196821085931
0	singlet	-4.79498555771663	-0.9052537687301
1	singlet	8.93802139647648	8.24168032331473
6	singlet	1.85633311160252	-8.62061578111642
0	singlet	-3.42581083885982	-0.490401268768247
0	singlet	-3.5892198335345	-2.71613270120614
8	singlet	-5.04642322174861	11.5744401804925
0	singlet	-3.91278102509334	-2.2133312829017
2	singlet	4.19849607833073	-10.9410865910529
0	singlet	-4.25606563202693	-0.761058569717344
0	singlet	-3.9961350213702	1.04652172250754
1	singlet	9.30537292845891	7.63858956022269
1	singlet	5.67356083281682	7.46369856519705
1	singlet	7.90390655883	8.32793062849051
0	singlet	-4.18590047470882	-0.54718335049146
2	singlet	3.47818658240483	-8.03535968141549
4	singlet	-1.08269920460536	10.6001178614617
5	singlet	-11.6168473016436	-4.9087646611213
1	singlet	8.25192425139592	6.49838417692191
4	singlet	-1.90106537453487	9.47529333753592
1	singlet	8.70394203551457	7.25662964506156
0	singlet	-2.45497300736263	-3.74934893922799
6	singlet	1.3270182359998	-5.70898085908883
1	singlet	7.263610099632	6.79081267042166
1	singlet	4.33230707534001	7.34577959699637
7	singlet	-0.269577259939455	-12.0811670430183
2	singlet	4.0545720804517	-8.40527802782052
4	singlet	-0.74009945504024	12.6943609110833
9	doublet	0.582994555312849	3.47368782682425
1	singlet	9.51372692473576	7.42910069150931
6	singlet	3.67058131583378	-6.51432591753
21	singlet	2.14864108451054	-0.109214649367269
0	singlet	-3.58019259087398	0.544714152050082
4	singlet	-2.27345278374507	9.94203776044852
7	singlet	-1.4401217948611	-10.3232114918708
21	singlet	2.28826639540837	-0.309344612824854
10	doublet	7.39668629058049	6.19496506376273
1	singlet	8.89607784636662	7.8012897364617
6	singlet	1.18467805274174	-8.2937858708381
1	singlet	7.41675732024357	7.60726421995169
9	doublet	0.584405695277906	4.10661095304495
8	singlet	-3.41148307434871	11.5588037364007
1	doublet	8.3992564428632	8.92654150648123
5	singlet	-12.2271950494464	-4.09445315675729
6	singlet	0.352951084453321	-9.17722779588693
1	singlet	8.17853424437688	6.88901203794486
8	singlet	-4.90459611527278	11.8211337916375
1	singlet	7.66280195601628	5.71231001539237
6	singlet	1.92267427333043	-6.42991095857614
4	singlet	-0.880064870041155	11.8281833521844
5	singlet	-11.2164805185015	-4.42389994935983
0	singlet	-3.76038792244747	0.542932867240969
3	singlet	5.96231768019841	-0.793630690145429
0	singlet	-4.10651328675106	-1.25026810245508
1	singlet	7.91255352385685	8.25641363782889
8	singlet	-3.74729349724605	11.5566846720696
1	singlet	6.65276167281315	7.45651453657157
1	doublet	6.99229357131169	6.13065308256156
4	singlet	-0.65500697008922	12.4132902018548
8	singlet	-4.33663203827693	11.1821843974114
6	singlet	3.28520390875981	-6.80511361436838
0	singlet	-4.62069013230159	1.15912300271994
3	singlet	7.56761333830998	-0.948032201099333
8	singlet	-4.39612605683162	11.3017799250603
0	singlet	-3.37318899742916	0.818310915660921
3	singlet	7.81488487609074	-0.812460065650877
1	singlet	8.16270992644475	6.96723669691092
1	doublet	3.93896839507268	7.81387633008963
1	doublet	4.18400976546452	7.56021612806327
1	singlet	8.83704349883244	7.26839989347464
0	singlet	-5.10956409088924	0.00729969067579866
6	singlet	0.920157407600141	-6.15335494356149
2	singlet	3.71216509230778	-8.99252587633127
1	singlet	9.32129928954289	7.74447745008475
1	singlet	8.25314209349797	8.45573824567801
1	singlet	7.79247257598088	8.8963825098992
2	singlet	4.00818250067875	-9.8001506932258
8	singlet	-4.67014529816463	12.7293025843621
8	singlet	-4.96589639298274	12.906271158886
0	singlet	-4.0237114679034	-1.16777247266763
4	singlet	-2.27315428368404	13.6650430552483
0	singlet	-4.50577046982601	-1.32254105882638
3	singlet	8.31060764678166	-2.42760783510202
6	singlet	1.52135441191838	-5.17540341691964
4	singlet	-2.00100162140682	9.23753756208426
0	singlet	-2.83149006478145	-0.829520822334226
4	singlet	-0.321867729347491	11.2401677958489
0	singlet	-3.48705103508785	0.0898554019451773
0	singlet	-3.49558475128963	0.182626783084933
9	doublet	0.572250102836347	4.37549179716117
0	singlet	-4.11504676453426	-1.8070208437919
1	singlet	9.53060219176457	7.83243197126395
21	singlet	2.33347222693608	-0.380548336374696
3	singlet	7.18882248290226	-1.95602005796426
1	singlet	8.29778168090031	8.47507780714041
1	doublet	5.75110313780949	7.43129938764578
19	singlet	11.8138425100629	-6.95864039735788
2	singlet	2.78492066748784	-10.8735521443366
0	singlet	-4.08818986527278	-0.474775002169546
1	singlet	7.40868494399235	7.60701244993216
2	singlet	1.84319159873173	-11.5379179127693
0	singlet	-3.40257265679195	0.132553368043963
19	doublet	-2.95528533570125	0.851559817028109
1	singlet	9.05996200926945	8.4209939829827
6	singlet	3.15549681075261	-6.73974734621042
1	singlet	9.21668312438176	8.21352595014578
4	singlet	-2.04143264405086	13.9366599909783
4	singlet	-2.76953461281612	11.7490674845696
2	singlet	4.90883324034855	-10.398265660572
10	singlet	5.21711084731267	4.49225872678763
1	singlet	7.57518169768498	8.23446673078543
0	singlet	-3.15413286797359	-0.303278234153178
2	singlet	1.46642122157261	-9.37119370775216
2	singlet	2.1575093019788	-9.84921914415353
9	doublet	-0.181791270893359	3.54511874837882
15	doublet	-0.817741061371111	0.373107074928347
6	singlet	2.57574531920598	-7.93209678010934
8	singlet	-3.5405035268481	10.8166667811394
1	singlet	3.93647405989811	7.37483519239432
5	singlet	-11.7824852716143	-5.14891892747873
0	singlet	-4.01893451325252	-1.59240931348794
1	singlet	8.76497528441594	6.93800753278739
0	singlet	-4.21837546936824	0.761164128017489
0	singlet	-3.13703563324764	-0.138116107153829
0	singlet	-3.64448454491451	0.0824824563980734
7	singlet	-2.05507781617	-11.4661281712531
10	singlet	6.06767198928044	4.83436363859183
0	singlet	-3.22996642700984	0.254578768444124
4	singlet	-1.66482856385066	9.9642011515618
0	singlet	-4.24983861557796	0.42108523769385
5	singlet	-12.2031452905352	-5.14081984834665
2	singlet	3.48255798705266	-10.9753435261726
8	singlet	-4.02446057907894	10.4391538493157
8	singlet	-3.47659256569698	12.2445117823601
9	doublet	1.39348194487736	4.47124403638846
6	singlet	2.12766477950261	-8.18322926836007
1	singlet	9.09047291167424	8.03259962720877
0	singlet	-2.95853259674861	-1.12023842411035
17	singlet	-7.2868688356097	6.41401022596366
14	singlet	-13.4634754907305	-0.0898495324134195
3	singlet	10.0183007467572	-1.03400540428155
4	singlet	-0.351295674961352	12.3829748026848
1	singlet	4.90040132888005	7.45557564420706
0	singlet	-5.19142177216365	0.68900036735541
7	singlet	-2.31480195633724	-11.1719625599861
4	singlet	-4.003000522774	9.68202799482352
4	singlet	-0.969529772918963	13.0539066187859
1	singlet	5.75241825469182	8.18469732923514
10	doublet	7.27834722884343	6.22140234632498
2	singlet	3.63646147139714	-11.2893617756843
2	singlet	3.8901855696027	-9.05863362627023
1	singlet	7.12851736434147	8.50673025770194
0	singlet	-4.22868993393733	0.276616870594088
0	singlet	-3.66908099762752	-1.47466427164071
0	singlet	-3.75761273018672	0.660624801349703
3	singlet	9.24086353667424	-1.18908250408166
1	singlet	4.93218634017155	7.76553362531668
1	singlet	8.95241711028264	8.17736834211356
4	singlet	-1.45561184994533	9.5743200175286
0	singlet	-4.07901027314022	0.713325082492892
1	singlet	7.5393349874799	8.80560988111502
16	singlet	-8.1262448083575	4.79135149641043
6	singlet	1.88392040618107	-8.82463532762521
17	singlet	-7.2332570802386	7.0481478564263
7	singlet	-1.85263064019039	-11.1684053547859
0	singlet	-4.54106834046199	-0.697210521268781
9	doublet	0.810509537536359	4.10939949674613
0	singlet	-3.22004916779354	-3.07305127458566
7	singlet	-1.79937913529231	-11.6585443623542
1	singlet	8.1273591268842	5.3400704257012
1	singlet	6.88900778182194	8.85444182081229
0	singlet	-3.56103685013606	-1.37654215173715
9	doublet	1.71606025584385	4.81668871564871
9	doublet	1.29729173072026	4.49376124067313
0	singlet	-4.20684459320857	0.505149602127138
1	singlet	8.28315327056096	8.25459307355887
0	singlet	-3.84013035408809	-0.910144210624632
0	singlet	-4.70554282776668	0.656984149646822
8	singlet	-4.67730929962947	11.4592096201897
3	singlet	7.47976419814274	0.483998059463564
8	singlet	-4.37622048966243	11.5824720255852
5	doublet	-11.6440003167804	-2.05471128301614
0	singlet	-5.09687783829524	0.548206030559603
1	singlet	7.86860010512517	7.14169043226248
9	doublet	0.132071410495496	3.66424983663565
1	singlet	5.80362818129704	7.47671526594168
1	singlet	9.26671287902043	7.53757828397757
3	singlet	10.9790513265912	-1.24180227594369
9	doublet	1.0633897531812	4.69526356382376
1	singlet	3.92372605689213	7.36757486982352
0	singlet	-2.94072558991268	-1.16543948726648
1	singlet	5.98796007521794	7.47356480283744
4	singlet	-2.65396525971248	9.32472246809012
9	doublet	1.20403811820195	4.73180979413993
1	singlet	6.12662336714909	8.09116285963065
7	singlet	-0.0448805641348595	-8.50685006456369
7	singlet	-0.207180614393496	-11.6703003056526
1	singlet	8.22021744139836	7.8003417841912
0	singlet	-3.20919349304988	0.107131659221712
0	singlet	-4.03355291001155	-0.658428431320127
1	doublet	4.62597010024235	7.57048576993949
5	singlet	-11.426509166878	-3.86020022706979
4	singlet	-1.71265187374904	10.6326228968621
2	singlet	4.28308126815007	-8.02072459535592
1	singlet	4.13063309081242	7.585687338543
0	singlet	-3.98304059616878	-0.925613642501768
1	singlet	8.38803837187932	7.69594973249442
6	singlet	1.64009628184483	-6.04782134370797
0	singlet	-4.24817922226741	-0.752133996057447
4	singlet	-2.63580992333248	9.93761843366629
11	doublet	4.03794858344243	4.25576370878226
3	singlet	7.77043983824894	-1.61759382562631
2	singlet	3.54630038626835	-9.74797231035226
15	doublet	-0.434065843742632	0.604676961135928
2	singlet	1.78755245097325	-10.3739946492194
4	singlet	-0.579759265106463	12.4238941065789
0	singlet	-3.91235616318538	1.19804471654898
6	singlet	4.12952873595402	-7.90858203248971
17	singlet	-7.57628753296688	7.10490101499564
0	singlet	-4.27773215882137	0.628223120403353
1	singlet	8.85880348570988	7.92637461347586
1	singlet	7.28399298079655	8.29365366621024
1	singlet	6.82284948714421	6.79989546461112
0	singlet	-3.83106591812923	-0.743077100086149
1	singlet	8.22164890654729	8.05891150159842
10	doublet	5.97664520629094	6.23392647428519
6	singlet	4.37459394820378	-7.62554246263498
0	singlet	-3.92257716767147	0.0592698745251334
1	singlet	8.92553875334904	8.21722620649344
0	singlet	-4.40814139954402	-0.065095589327749
3	singlet	5.99700424559758	-1.4262538559913
1	singlet	8.53321239836857	7.41844338102347
8	singlet	-5.50398042313411	12.20611208601
6	singlet	2.80092737563298	-6.87392741518014
14	singlet	-13.5102656137164	0.0250622622490561
18	doublet	1.76960382350133	1.94249862356192
1	singlet	9.49634144194768	7.07145041151053
0	singlet	-3.41897490135982	-0.679465920495924
7	singlet	-2.05942633263423	-11.185525716114
6	singlet	1.09390917905018	-8.98093396501535
4	singlet	-2.39699962250545	11.3770896784783
5	singlet	-11.1902811776812	-5.23862916307443
0	singlet	-4.64765479676082	0.013298302125994
4	singlet	-1.12534763924434	12.87763136549
1	doublet	5.90744278319523	8.09434431715018
1	singlet	8.59120724089787	6.96062534971244
0	singlet	-3.17016675583675	-0.530341670679983
4	singlet	-2.52583768479183	9.42644137067801
9	doublet	0.577755813676572	3.83181494398123
6	singlet	3.14973161109135	-6.97948914842599
1	singlet	7.95546457656071	8.55841177625662
10	singlet	5.55833170302556	5.07477444334036
7	singlet	-2.03250410668209	-11.8069828160285
0	singlet	-3.84438684098079	0.971520721149508
7	singlet	0.222778623182035	-9.11911851243966
0	singlet	-3.98275783173397	-0.604930043983396
1	singlet	9.79455253966496	7.59688061399466
4	singlet	-2.00128295533016	9.22571676893241
3	singlet	7.07428285964177	-0.912658870983061
4	singlet	-1.01869561783626	11.400695025158
1	singlet	8.28497955687688	6.40356367750174
1	singlet	4.83617660887883	7.33119982404715
1	singlet	8.28839561827824	6.56487196607596
1	singlet	6.94024917967961	7.64522999448783
1	singlet	9.63433811553166	7.69179123563773
15	doublet	-1.21579959503963	0.149838595819536
2	singlet	1.73552760966466	-10.5834940083503
1	doublet	8.62815163024113	8.90619486494071
1	singlet	4.8204571951215	7.05315607709891
1	singlet	7.81099769957707	5.72487705869681
11	doublet	3.79127309210942	2.32925957365042
3	singlet	7.30192921050236	0.457813262176577
6	singlet	2.45288202651188	-7.76476317720407
21	singlet	2.17485282309697	-0.120971829461988
1	singlet	4.95573446639226	7.26118391675955
1	singlet	8.89619705565617	6.1838843218804
9	doublet	1.09203401692555	4.82680624647147
0	singlet	-4.60606315247371	0.00535958929068209
4	singlet	-0.661514545601153	12.4290420405389
6	singlet	3.47661659606145	-6.49551326112741
3	singlet	8.68713066466496	-2.10264164285653
1	singlet	4.44981882460759	7.10287445707328
0	singlet	-4.18705346695735	-1.12839043216699
1	singlet	8.48175785430119	6.64633911771781
4	singlet	-1.27223982922389	11.986126124096
1	singlet	7.65481493361638	6.40455406827933
1	singlet	8.05044433959172	8.60124891920096
4	singlet	-1.30347659699275	10.8104974619866
21	singlet	2.18325850852177	-0.224237390625414
5	singlet	-12.2448838006671	-4.5913932927131
7	singlet	-1.57968452088191	-11.8519657261848
0	singlet	-4.63484075180843	-1.44375318365091
0	singlet	-4.1743462335284	-1.09295231180185
0	singlet	-3.67788961045101	-0.031370282936033
0	singlet	-3.47775151840999	-0.942669034767088
7	singlet	-1.35426750294521	-12.0789392598152
1	singlet	8.83496353514836	7.09309738798148
5	singlet	-11.5005448114093	-3.10412937479013
1	singlet	5.04598781951115	6.91632002515799
2	singlet	3.72617599852727	-11.3816936619758
3	singlet	8.21678898223088	-1.04148846940988
19	singlet	11.9096200216596	-6.93429261522287
4	singlet	-0.926687384765887	9.74928587598807
1	singlet	8.43533298857854	8.36725252790457
7	singlet	0.367637862641073	-9.44270116167062
3	singlet	6.61563990004704	-0.175236985850271
3	singlet	10.2869698751752	-1.37706953363412
0	singlet	-3.77867152802303	-0.467047915625509
6	singlet	1.80715796836064	-6.13664227800363
0	singlet	-2.68406226746395	-3.57101684885019
16	singlet	-8.22738101593807	4.6129090182305
9	doublet	-0.465068484466814	3.2073606841088
1	singlet	6.06757328398869	7.75127905530936
3	singlet	9.33728573210881	-1.11363345460885
0	singlet	-2.93901088349178	-0.484400869178709
1	singlet	8.28379795439885	8.89825743360526
9	doublet	0.700913404304243	4.63321226758963
2	singlet	0.733990703899122	-9.55963975267404
1	singlet	5.74778244383976	7.33298462553031
4	singlet	-0.834817851703906	12.9650489680291
1	singlet	8.30631611235783	5.03957432432181
0	singlet	-4.9042570840533	-0.886725605297025
1	singlet	8.91099712737248	7.479570566845
0	singlet	-3.56085112206294	-0.911526025104459
5	singlet	-11.8412201654132	-5.2577112324714
0	singlet	-5.00890948883846	0.0789965085507071
2	singlet	2.05532226451085	-9.20042973833078
10	doublet	6.35045263655827	5.99512594861991
1	singlet	4.36995670684025	7.40341204328543
3	singlet	6.46153471358464	-0.00665801839822172
10	doublet	6.71006748564885	6.19601124448783
3	singlet	6.53349754698918	-0.386872091162142
6	singlet	1.44891939051793	-7.55616217927926
6	singlet	2.10988721736119	-7.03459912614816
7	singlet	-0.394560481231951	-11.6977356083869
0	singlet	-4.94262292496517	0.334697841835085
4	singlet	-2.41121771447017	9.6265546671868
6	singlet	2.5039608228986	-6.93930560426706
1	doublet	4.64546224959538	7.50951880140311
10	doublet	6.30976364501164	5.59473484678275
0	singlet	-4.20229604355648	-0.170924291777548
9	doublet	1.72618720420048	4.6578046671868
1	singlet	9.05989811309025	8.09163206739432
4	singlet	-0.669352258365893	11.9982959620476
6	singlet	2.37210128195927	-7.05048972444528
5	singlet	-11.6217262994464	-3.74345666246408
1	singlet	6.82998726256535	6.89092796964652
19	singlet	13.1478612173383	-5.31028157548898
16	singlet	-8.0276701699908	4.30768412275321
3	singlet	9.05664417632268	-2.0389053233146
1	singlet	5.02931282408879	8.05877226514823
10	doublet	5.07927057631657	5.91808718366629
1	singlet	9.24647591002629	7.50060051603324
2	singlet	2.74488589652226	-11.5341261036872
5	singlet	-11.3117792855914	-3.88159161882394
0	singlet	-3.97762515656307	0.90395158452994
0	singlet	-4.94119384400203	0.332499324512545
1	singlet	9.19689342864201	7.85829180402762
0	singlet	-4.54113986603572	-1.12106460409158
2	singlet	1.98061761744664	-11.9041908390998
1	singlet	9.15664837248967	8.15908545179373
4	singlet	-2.17632486931636	10.171501337719
1	singlet	8.37806770690129	7.33907192869193
4	singlet	-0.85483219734981	13.3698779932976
1	singlet	6.8651315916364	7.66527479810721
2	singlet	4.13531634696171	-7.97814828233713
6	singlet	2.83670208342717	-6.46863204317087
5	singlet	-12.246203685921	-4.18721133546823
3	singlet	6.3798792112653	-0.63815930562013
0	singlet	-3.9260928880389	-0.392616332340177
2	singlet	2.89895770438359	-11.0543535359382
1	singlet	6.99616978057072	7.74442690534598
0	singlet	-5.04192855469539	-0.672275782394346
0	singlet	-4.15088298432186	-0.982759118843015
0	singlet	-3.26436092964961	-0.866798938083585
6	singlet	2.33617851622746	-7.65853911714547
0	singlet	-4.64296033493831	0.46672367973334
1	singlet	8.63937160857365	7.84252279920584
1	singlet	8.94015095122502	7.27708309812552
6	singlet	1.1770143259351	-8.89230996446603
1	singlet	9.01089546569035	8.445222078991
8	singlet	-4.87874391190364	10.9790984980584
1	singlet	9.25507328398869	8.31812208814627
9	doublet	0.568755452710844	4.37093990964896
1	singlet	8.98718807585881	7.93485373182303
0	singlet	-4.24886586777523	-0.665713311004575
1	singlet	7.05509540923283	8.05815523786551
1	singlet	5.16721746810124	8.18542689008719
2	singlet	3.38526818640874	-10.337191403675
19	singlet	12.653623317558	-5.73397523241037
10	singlet	5.89634916670964	5.20657700223929
9	doublet	0.364501600343442	4.01812523527152
1	singlet	7.29350731261418	8.11581438703543
0	singlet	-3.28949096314266	0.259739398193423
4	singlet	-4.12980010620906	9.93160360975272
0	singlet	-3.23276116959407	-0.598986447620329
1	singlet	4.58926603682683	7.63687723798758
7	singlet	-3.03724339119747	-11.252137006092
1	singlet	8.3997676122968	7.77399557752616
19	singlet	12.6969935644452	-5.68771630601877
5	singlet	-11.4106343042071	-5.62219315843576
2	singlet	2.90478083975957	-11.0017383702278
6	singlet	0.118712351847148	-8.34046822862619
3	singlet	9.34063122161076	-0.936193586158689
1	doublet	9.35872719176457	7.59114664716727
1	singlet	9.26304409392521	8.13228720350272
5	singlet	-11.6260454904254	-4.98204833345407
3	singlet	7.60245487578557	-0.73153323011392
6	singlet	3.36329624541447	-7.36479026155465
0	singlet	-4.26322248093441	-0.353454180824693
8	singlet	-5.6624562989886	12.0957309596062
7	singlet	-0.143803681057238	-11.8747690327644
0	singlet	-3.26308586708858	-0.588910997676786
3	singlet	9.02471229918645	-2.03337901906961
9	doublet	-0.645088518780016	3.02731889410025
0	singlet	-3.23929193131282	0.551750122737948
2	singlet	4.91361019499943	-9.67753106431955
0	singlet	-3.65803387276485	-2.16502088384622
5	singlet	-11.3931982766803	-3.42447882966989
2	singlet	4.10536501296208	-10.2634952672004
0	singlet	-3.97148683182552	0.0925379983902609
1	doublet	4.17276070006535	7.67016380949027
0	singlet	-4.55616786591365	1.05342811269766
2	singlet	1.38186535723851	-11.7014721043586
1	singlet	9.462087367851	7.9136583201409
0	singlet	-3.33803608528926	-1.55404919462198
0	singlet	-2.76621582619502	-1.00668430404657
0	singlet	-4.77538373581722	-0.493030980992254
3	singlet	10.1676184881513	-1.49544996099466
6	singlet	0.845946465808607	-8.85646134691232
9	doublet	1.06080332883046	4.42377966566092
3	singlet	10.3110835302655	-0.873081088828977
4	singlet	-3.90281179062679	9.88211649580008
6	singlet	1.85400364287541	-7.38638240175241
0	singlet	-4.20890929810359	-0.374382489192423
1	singlet	6.97860882170842	5.43788260145194
7	singlet	0.123128128427721	-10.5841596730232
1	singlet	7.75969526656315	6.92301577253348
1	singlet	9.57108757384465	7.07830256147391
0	singlet	-4.26146628968074	-0.507961944508489
1	singlet	5.55068514235661	7.48658817930228
9	doublet	-0.0643218707258934	2.72976082487113
1	singlet	7.06267855055974	7.60926836652762
3	singlet	7.26015779860661	-1.32912617998117
0	singlet	-2.85872438065364	-0.203550399112638
7	singlet	0.41957924254582	-11.3553484089851
0	singlet	-3.56713059059932	-0.90906465129846
1	singlet	9.32968113310979	6.83304804487235
1	singlet	8.47879478820012	7.11649626417166
0	singlet	-4.0168173562701	-0.930775106716093
6	singlet	1.94209191687748	-6.2217906125068
1	singlet	9.20649692900822	7.40992420835501
9	doublet	0.401729618388868	3.32237309141165
8	singlet	-4.77262857071712	11.0859958521844
3	singlet	9.94295856841252	-0.853938699531492
1	doublet	8.0174753416364	8.80561655683524
0	singlet	-3.58504274002864	0.323897599411074
4	singlet	-1.60876729599788	12.3080818049431
6	singlet	3.04206035025761	-6.37120705919259
2	singlet	2.24624678977177	-10.4588754780769
8	singlet	-4.67759635559871	12.6438743464471
0	doublet	-4.24056460968807	1.42277246637351
6	singlet	1.33107564337895	-6.33754903154367
19	singlet	11.8640439260785	-7.02493554430002
14	singlet	-13.6108420144732	-0.215585321950849
1	singlet	5.60888836272404	6.95438545866019
3	singlet	6.83621666320012	0.240510522556368
5	singlet	-11.6200115930255	-4.42865973787301
3	singlet	7.49802658446476	-1.0507045991897
3	singlet	9.5266625631635	-0.893341065216001
1	singlet	9.67752144225285	7.50450295133597
6	singlet	3.26334307082341	-6.96606332139963
1	singlet	4.60531494506047	7.70972746534354
0	singlet	-3.12137510887935	-0.342309617268976
11	doublet	3.49821255095646	2.89930504484183
2	singlet	4.45069525130436	-11.0309789784431
4	singlet	-3.41216614357784	9.19953268690116
2	singlet	4.07149169333622	-8.44431287126535
19	singlet	11.8211314428632	-6.9751561291694
0	singlet	-4.17271163575008	-0.959977329540189
1	singlet	6.30663893111393	7.01116484327323
2	singlet	3.23344323523686	-11.771200955677
1	singlet	9.48942348845646	7.86636179609305
5	singlet	-12.1159508477862	-1.14074230270379
6	singlet	1.65915999301121	-5.63405448274606
5	singlet	-12.3402426492388	-4.57142764406198
0	singlet	-2.95827820412471	-0.548291594552931
0	singlet	-3.12485196701839	-0.438583195972379
2	singlet	3.75184104331181	-9.70552140550607
19	singlet	11.8427912939374	-6.93163472490304
10	singlet	5.48463175185368	4.95318764371878
0	singlet	-3.62131025902584	1.07211083097464
1	singlet	7.07556078322575	7.80727499647147
9	doublet	0.528244589645124	4.00563639326102
2	singlet	3.90093157179997	-9.42145329790109
5	singlet	-11.4314263116534	-2.94375711755746
0	singlet	-2.67307689301326	-3.57447773294443
1	singlet	4.35660860427067	7.22172468824393
1	singlet	7.77503702529118	7.95269411726004
1	singlet	4.73688290007756	7.57115048093802
8	singlet	-5.48003938309505	11.7820531718255
0	singlet	-4.74300553910091	-0.940849006938871
1	singlet	8.80886719115422	8.11104315443045
6	singlet	0.119106090817309	-7.35697919206613
1	singlet	5.247900699455	7.27214497251517
11	doublet	3.44994685538457	4.13362854642874
5	singlet	-11.9222719918902	-2.86611372308725
2	singlet	3.97183892615483	-11.2615116246223
6	singlet	1.35251567252324	-6.43814545946115
4	singlet	-0.94813897721126	10.5025531641961
6	singlet	1.43031582720921	-5.94212132768625
15	doublet	-1.52096643559291	0.146256475877825
0	singlet	-3.41993739716365	-0.308948743221473
8	singlet	-4.30823257080867	11.1684610239983
7	singlet	-0.771538997810626	-11.9061058171272
1	singlet	5.62735054381535	7.09635132474906
0	singlet	-4.28615977875545	1.30178111715323
5	singlet	-11.7835352670367	-4.84048920946115
3	singlet	7.88883230574772	-1.49134534673684
5	singlet	-10.8701184045489	-5.88923961000436
1	singlet	6.43420336135075	7.65645664854056
0	singlet	-4.35784938446834	0.117870628070894
10	doublet	4.55379507430241	5.63732689542777
0	singlet	-4.28835609070613	-0.491105318832334
1	singlet	5.23290464766667	7.6648208491326
11	doublet	3.51730558760808	2.74399632139212
6	singlet	0.734223698455549	-8.40229874925607
0	singlet	-4.52347018830135	0.272609411907259
3	singlet	6.64205763228581	-2.35615331010812
19	singlet	11.9043986547773	-6.94288903551095
0	singlet	-4.97035577408626	-0.146801695990499
6	singlet	1.57175168879674	-7.40078383760446
0	singlet	-4.36646344773128	-0.536724553275045
1	singlet	6.40947172530339	7.04978865308768
1	singlet	8.93106624968693	7.62738817853934
0	singlet	-3.79478600136592	-1.08279925661081
3	singlet	7.40293190367863	-0.355218470859464
6	singlet	3.24202797301457	-7.23073417024606
0	singlet	-4.00421121231868	-1.80583387689584
1	singlet	3.93037245162175	7.22501581830985
6	singlet	2.66067502387211	-6.70733815507882
8	singlet	-5.98258807770565	11.5282384745598
9	doublet	1.56359407790349	4.14825075788504
4	singlet	-1.21718826405361	11.1884500376702
7	singlet	-2.42738630883052	-10.5070932515144
1	singlet	7.06768915541813	7.28975027723319
4	singlet	-0.865047718208575	12.087088762951
1	singlet	6.17808506377385	7.27553385419852
6	singlet	1.41119489558384	-7.83081513719552
2	singlet	3.39131901152775	-11.4318340428352
21	singlet	2.21556184180424	-0.240386039781507
0	singlet	-3.98189666382625	-0.441462785768446
1	singlet	8.69552013762639	8.08556479139334
4	singlet	-0.75538458935573	12.7617027155877
4	singlet	-1.95761230103328	12.0424234263421
4	singlet	-3.76814367882564	9.75681990308768
4	singlet	-1.20075848213985	13.4083825938225
19	singlet	11.8245408285444	-6.93600875215524
1	singlet	9.53697273619816	7.79627531690604
13	singlet	-11.3173630487139	2.94973200483328
6	singlet	3.25666973479436	-7.35609275178903
1	singlet	8.84573242552922	6.66671675367362
3	singlet	6.69187996276066	-0.292497656139668
2	singlet	0.969491754848218	-11.3384311802863
1	singlet	7.47873136885808	7.18432921094901
4	singlet	-3.64394142739131	10.0975362650872
2	singlet	2.46887919791386	-10.1975439198493
6	singlet	2.48088309653447	-7.85898143129342
2	singlet	1.0704321611707	-11.7726219304084
1	singlet	8.71919987090275	7.07728975934989
9	doublet	-0.104440833252215	3.4930621973992
0	singlet	-3.64802506081417	-0.702466041612562
4	singlet	-2.27339747063472	10.6184045664788
4	singlet	-1.935284639519	9.30541151685721
9	doublet	1.15846214183018	4.12266033811576
6	singlet	1.59107789881871	-5.87086898164743
7	singlet	-3.68195750824764	-11.3969076283454
5	singlet	-12.548880840462	-6.01778203325265
0	singlet	-3.21908452622249	-1.3028310544967
17	singlet	-7.61744763962581	7.37456530256278
8	singlet	-4.52682616822078	11.4790317408562
6	singlet	2.11698386557744	-5.86284667329782
1	singlet	8.97732994445012	7.67439097089774
1	singlet	7.77306339629338	8.15677183790213
0	singlet	-3.62620666138484	0.623604356479708
15	doublet	-0.817373360317492	0.412309228611056
0	singlet	-4.23584487549617	-0.833043814468321
5	singlet	-11.8371470224078	-4.25184470491403
4	singlet	-2.30094983689144	9.28102320356375
7	singlet	0.430528854209638	-11.5738113530158
4	singlet	-0.549212659519457	10.3942415110589
8	singlet	-5.39824702851131	12.1786939494134
1	singlet	8.70876190550969	7.96149367017752
15	doublet	-1.34706642739131	0.294703482818667
10	doublet	4.98712894805119	6.65967291517264
1	singlet	8.54078934081242	7.41654938383109
2	singlet	4.27123329528019	-11.2381923802375
9	doublet	1.77517197020695	4.41841143293387
0	singlet	-3.25289466492488	-0.889108479785856
7	singlet	-0.748975778740191	-11.8309543736457
1	singlet	5.00436661132023	7.13951986951834
6	singlet	0.530239378291822	-7.79199343996042
0	singlet	-4.41641690842464	0.238603650760714
1	singlet	7.75708315261052	5.91343659086234
8	singlet	-4.37077500931575	10.1448366038323
1	singlet	9.65544769652531	7.68823307676322
4	singlet	-2.10578634850337	13.2358009211541
1	singlet	3.83748123534367	7.48786657972342
1	singlet	8.57359955199406	6.64027184171683
6	singlet	1.80687878020451	-8.08116084413522
0	singlet	-4.7998869668658	-0.545350850391325
0	singlet	-2.97765925041988	-0.988119900989469
1	singlet	6.77806875594304	8.30097502393729
10	doublet	5.63333151229069	6.20747488660819
5	singlet	-11.8496935617144	-5.01003724412912
8	singlet	-4.84169414154842	11.5399591319085
1	singlet	8.17353222258732	8.28885286970145
4	singlet	-2.77858188263729	9.82233923597342
6	singlet	0.788505052406049	-6.57450467424386
0	singlet	-4.78949668518856	-0.720109761524137
0	singlet	-3.06456592194393	-1.01247567014688
1	singlet	8.25322697051213	8.82505530042655
8	singlet	-4.32350614182308	11.7613126627923
6	singlet	2.86930940039799	-7.75838118867868
0	singlet	-4.27854278199031	-0.522264689969953
6	singlet	0.994728659469343	-7.99936610536569
2	singlet	3.80411980040715	-10.9493063099861
0	singlet	-3.35272958390071	-0.385452278721269
19	singlet	12.7532813299482	-5.61407548265451
2	singlet	3.29332516081975	-9.29559308366769
0	singlet	-3.5583257924731	-0.968452454376157
5	singlet	-12.0796854745562	-4.65858346300119
6	singlet	2.9298493612592	-6.61325675325387
6	singlet	3.27648160346196	-8.36967450456613
7	singlet	0.0474821303074127	-11.2134378560066
1	singlet	7.89455149062321	8.65604036970145
0	singlet	-3.63070633522823	-2.36182791070932
6	singlet	1.27550611384556	-6.52766543703073
1	singlet	7.91773006804631	8.45407980604178
0	singlet	-5.05025270096614	0.132280289363924
0	singlet	-4.38431480042293	-1.6559092410087
1	doublet	4.23045084365056	7.45450228376395
0	singlet	-4.70861938111141	0.680185615253512
1	singlet	6.55652782805607	7.0578290812493
1	singlet	4.98489258177922	7.23564165754325
4	singlet	-2.97319510094478	12.7391139857293
1	singlet	8.80336258299992	7.71403521223075
0	singlet	-4.96242740265682	0.614620923233095
8	singlet	-4.18863847367122	12.5158998362542
0	singlet	-4.68372752777889	0.720216929149691
1	singlet	5.84997818358586	6.58150118513114
1	singlet	6.41337511428044	7.86390227003104
7	singlet	-2.40183260552242	-11.5245788701057
1	singlet	8.89231941588566	7.2926194064141
1	singlet	8.75010177977727	6.14091318769461
1	singlet	9.05036232360051	6.17731016798026
1	singlet	7.51869127638981	8.67174357099539
8	singlet	-5.40021207444026	11.1695997111321
1	singlet	3.78756806739018	7.44233530683524
0	singlet	-3.91498162857845	0.249854146671358
1	singlet	5.89992449172184	7.43414848966605
10	singlet	4.75860664733098	4.22306173963553
8	singlet	-3.86924483887508	10.8783246867181
6	singlet	2.95636246092961	-7.65509396867746
1	singlet	9.28664657958195	7.73054999036795
1	singlet	8.16298363097355	5.29038923902518
6	singlet	3.16171595938847	-5.94358187990182
1	singlet	8.06196901686833	6.94518631620413
2	singlet	3.46963164694951	-11.274016202259
4	singlet	-1.61023678891017	13.1034509531975
0	singlet	-3.0283124696429	-1.58576363401407
4	singlet	-2.4451244126971	12.3182336680413
7	singlet	-1.42207672707393	-10.8641412861823
1	doublet	5.31819126494572	6.70544546766287
7	singlet	-1.62246527783229	-11.4429500706672
4	singlet	-2.56012561432674	12.060100733471
1	doublet	5.47668526061223	7.31715410871512
1	singlet	9.6867263067548	7.53115433378226
4	singlet	-1.86126067749813	10.7924634806634
4	singlet	-1.31973853222682	10.1171028010369
3	singlet	7.66859981902287	-2.65343576745981
0	singlet	-4.03542735688045	-2.07378250436777
9	doublet	-0.220738853138232	3.40482515020377
9	doublet	1.34791550524876	3.95070904417044
2	singlet	2.79942366965458	-9.4087350972175
9	doublet	2.29398486502812	4.66293924970633
4	singlet	-3.44138052574947	9.09167689008719
1	singlet	6.7765552748029	7.73539942426688
0	singlet	-4.15971639267757	-1.68130451517099
1	singlet	7.81645080931828	7.45709437055594
1	singlet	6.84614775069401	7.22869747800833
21	singlet	2.24334332831547	-0.271354843693908
4	singlet	-3.41164353005245	9.42608851118094
4	singlet	-0.804851974170947	11.8045064799309
0	singlet	-3.93138196579769	-1.92821389513009
0	singlet	-3.39599874131038	0.441067098808352
1	singlet	8.26052830107854	7.91207998914725
1	singlet	9.59618160613225	7.61201542539603
2	singlet	3.90429303534672	-11.1133611805915
8	singlet	-3.77422454468563	12.6967956416131
6	singlet	3.38413402922795	-6.30071002321237
19	singlet	13.2045533407514	-5.24842768983835
1	singlet	7.44649240859196	8.61090296430594
3	singlet	10.466949199516	-1.69241005258554
7	singlet	-2.46859719864681	-11.3390033848762
8	singlet	-5.73573854080989	10.9490291468621
2	singlet	2.63677809127019	-11.9278181202888
8	singlet	-4.79572131745174	11.2763091914178
8	singlet	-4.67424609772518	12.4695808283806
4	singlet	-3.73831870667293	9.25055903120047
1	singlet	4.25298664458439	7.30066651029593
7	singlet	-0.161258603256487	-10.8938034184455
0	singlet	-4.84522321335628	-0.820534826087888
0	singlet	-4.15337398163631	0.55696797294623
9	doublet	0.981688295680738	4.2129279963494
0	singlet	-3.75254013649776	0.0618868760586417
19	singlet	13.0863873709028	-5.19461661653512
1	singlet	3.67558119185612	7.45156639738089
5	singlet	-12.197616840523	-5.572187245655
4	singlet	-3.86117007843807	10.3789207331658
2	singlet	4.48855087645695	-9.02161961870187
3	singlet	5.99667522795842	-1.43432563619607
1	singlet	4.68967840560124	7.24351137800223
0	singlet	-3.34685375801876	-0.851040840911802
1	singlet	4.09023640044377	7.56786268873221
8	singlet	-5.16980006806209	12.3212673060418
6	singlet	0.510054503757215	-7.91637259798044
0	singlet	-4.21347215287044	0.570078133773867
1	singlet	5.88864538558171	7.89019793195731
1	singlet	7.16673729308293	8.00881308240897
0	singlet	-4.48900296799495	-0.245641899126705
9	doublet	1.66773984320805	3.6075162283898
21	singlet	2.17584011443303	-0.209027045237955
1	singlet	7.62521335967228	8.16117495222098
3	singlet	6.72374508269475	-0.360638552176889
1	singlet	8.88217899687932	8.32329291028983
1	doublet	5.4246470678632	7.98159712476737
3	singlet	7.30885431655095	-0.701947928237852
6	singlet	0.70462802537129	-8.94259911851877
0	singlet	-3.52470543495967	-0.441673830914434
1	doublet	9.5586220968549	7.73876875562674
1	singlet	7.11279365904973	6.86548203153617
9	doublet	1.29497024901555	4.42051237745291
2	singlet	3.8127999056165	-11.3442199833869
0	singlet	-3.19454004875972	0.19886273069388
1	singlet	4.91272327788518	7.89656561536795
0	singlet	-4.812646175545	0.566671132278506
6	singlet	2.39489266760991	-6.40287810640329
1	singlet	4.78792164214299	6.97295540494925
0	singlet	-4.51395299546077	-0.739028782415327
0	singlet	-3.43236138932064	0.0203340641976035
4	singlet	-1.0839628230746	9.87586420698172
1	singlet	8.76963016875432	8.07158106489188
8	singlet	-5.62310531250789	11.2164127223015
1	singlet	5.89356634505436	7.47849386854178
8	singlet	-4.8929422151263	11.2376005045891
2	singlet	4.39231750853703	-8.6280782826423
19	singlet	11.8898885000531	-6.98371297197336
4	singlet	-1.3053344737704	10.1411029688836
1	doublet	9.58933994658635	7.4320237032891
11	doublet	4.01552817710087	2.68616479558951
8	singlet	-3.90879895798519	11.7651836268426
1	singlet	8.80787346251652	7.58589810056693
2	singlet	2.92281339057133	-10.8906858571052
1	singlet	6.40767452605412	7.22516888303763
2	singlet	3.0399362791364	-10.6135814793586
3	singlet	7.86691448577092	-0.19548042939895
3	singlet	10.4846579778974	-1.3069899685859
1	singlet	9.43553898223088	7.96965235395438
0	doublet	-4.01172759644344	1.53370553178794
0	singlet	-4.82797839752986	-0.78857126908296
4	singlet	-3.26910164467647	9.24747008008963
4	singlet	-2.2652235280688	9.81454580945975
3	singlet	6.52312729247258	-0.32100899314427
3	singlet	9.39087269194768	-0.466111064720091
1	singlet	8.75538513549016	7.8683645121575
2	singlet	1.62985322364018	-11.9571102269172
0	doublet	-4.22660329453304	1.09324830694205
1	singlet	8.88512585051701	7.77442759199149
14	singlet	-12.9945957910235	1.42309898061759
7	singlet	-3.09965422264888	-11.2902868397712
1	singlet	6.62316439040349	7.52133196516043
1	singlet	8.72989437468693	5.85500210447318
0	doublet	-3.74786141030147	1.15453547163016
2	singlet	3.60868427642033	-9.20600491838449
1	singlet	5.73514196761296	7.50608414335257
1	singlet	8.47378799803898	6.05734413785941
1	singlet	8.10876963027165	7.41948145551688
0	singlet	-4.3553593408282	-0.608025313186582
3	singlet	6.65949461348698	0.0372052781105673
2	singlet	4.13303038962529	-10.9529646046638
7	singlet	-0.517621661346697	-9.9986837513923
13	doublet	-11.0767653237994	1.75381988210684
3	singlet	10.4173819769208	-1.40155440645212
7	singlet	-0.686055685203814	-11.6750724919319
0	singlet	-4.858384872597	-0.489138395357069
7	singlet	-1.38566997162654	-11.8085258610725
1	singlet	8.3358962286298	7.96702212018973
2	singlet	3.67506573088811	-10.6145456440925
1	singlet	7.29978725798771	8.23705309553153
1	singlet	7.03237602599309	6.40771740598685
12	doublet	-11.8225119363482	-0.699683905410703
0	singlet	-3.94136121384456	-2.03248554544443
7	singlet	-0.695995236557269	-11.8885667927741
5	singlet	-11.9776613961871	-5.39291459398263
1	singlet	8.13654158003972	7.04169243497855
0	singlet	-4.3989990007098	-0.92230129318231
0	singlet	-4.59652974716976	0.69103437585837
2	singlet	3.57920668013737	-9.89547139482492
1	doublet	5.38873884566472	8.18434351606375
4	singlet	-0.638129974525713	11.591968714428
1	singlet	8.88349411376164	8.13749140424735
4	singlet	-1.56456556431606	12.8689138285638
14	singlet	-13.2905457269366	1.07298117799765
19	doublet	11.928715442497	-6.77532798128122
0	singlet	-3.64674260727718	-0.927049697208341
5	singlet	-10.8314526330645	-4.680190861988
1	singlet	7.8540813673322	8.59760111494071
1	singlet	8.07423040755437	8.66557139081961
0	singlet	-4.29867341629817	0.532490550708834
2	singlet	4.26124927886174	-9.76841527299875
8	singlet	-5.13054015747859	11.0365144602776
0	singlet	-4.33174588791683	-1.3519232876777
1	singlet	8.6000621069257	8.49681967420584
4	singlet	-0.957233930748248	11.2284833781243
3	singlet	6.90036604293034	-0.355361227708992
1	singlet	7.55030414946721	7.92740839643485
2	singlet	4.12435815222905	-11.0101307042121
11	doublet	3.83227083571599	4.05946749372489
6	singlet	2.24339339621708	-7.30388718919748
2	singlet	1.66824266799138	-11.1099737294196
1	singlet	8.3667447317426	8.53822058362967
10	doublet	5.55545017607853	6.11240643186576
15	doublet	-0.0887285720522637	0.780173718166415
5	singlet	-11.1877815972979	-4.71075278596872
0	singlet	-4.5876295816119	-0.0132909722804391
10	doublet	5.84091875441716	6.79770392103202
19	singlet	11.6426131475751	-6.83032161073678
5	singlet	-12.0753309976275	-5.31240063982004
6	singlet	1.47434494383977	-6.66745406465524
6	singlet	0.592781369764066	-8.40821057634347
7	singlet	-1.88284161202266	-11.3006008275031
1	singlet	4.7133810270612	7.15084570569998
4	singlet	-0.558620418232226	11.2408153407097
3	singlet	6.71391651518986	0.340292572212282
0	singlet	-3.75190546624019	-1.66237717943185
4	singlet	-0.943057800453448	11.2939102046014
7	singlet	-1.47896971813991	-11.0592907078742
6	singlet	1.68177149184392	-6.13720923738473
15	doublet	-0.931976462524676	0.311007558536593
19	doublet	11.8689305532758	-6.8819435246467
1	singlet	8.77937576659367	7.10251206083304
1	singlet	8.366628383476	6.78659599943167
1	singlet	9.19812366851018	8.28030127210623
2	singlet	3.21257088072941	-10.311894238758
3	singlet	7.62469122298405	-1.8835771687507
12	singlet	-11.9177544366534	-1.14972788171762
1	singlet	9.72180244811223	7.83418959302909
4	singlet	-3.4731161843951	11.9450456492425
0	singlet	-4.3115360986407	0.644662975502077
2	singlet	1.93326077349827	-11.2137821324348
19	singlet	12.7753493536298	-5.5946219571113
3	singlet	8.88343880065129	-2.01641196088785
16	singlet	-8.13939979187801	4.47597998304373
6	singlet	1.21349153407261	-8.32489186601632
1	singlet	9.31372806914494	6.98873108549124
2	singlet	3.27632853873417	-11.5644748814582
4	singlet	-2.11602237335994	9.68435972852713
1	singlet	9.27102634795354	8.09427660627371
1	singlet	4.10663244612858	7.47707623167044
6	singlet	2.71754667647526	-5.68811589555734
1	singlet	7.72348902114079	6.92887800855643
2	singlet	0.270682272690988	-10.6191156514167
2	singlet	2.92414233573124	-11.5193327076911
3	singlet	8.01575395949528	0.181232451629702
1	singlet	8.97082493193791	7.85834044141776
10	singlet	5.66846058257268	4.62989205045706
4	singlet	-0.673658097904467	11.5688173167229
14	singlet	-13.1180746804888	1.43456345720297
9	doublet	-0.423725272339129	3.09418719930655
17	singlet	-7.9486439477618	6.68159311933524
3	singlet	6.34441254027531	-0.191916183400091
2	singlet	3.9527871359174	-10.5145767338752
1	singlet	4.97832558043644	7.48390597028739
0	singlet	-3.92870595566585	-0.924553156661924
4	singlet	-2.65610745064571	9.4702636591912
5	singlet	-12.0863077890094	-4.16887217836374
16	singlet	-7.93595721833065	4.45919579191214
1	singlet	8.64272949584172	7.52820843381888
8	singlet	-4.47169520966365	11.9147817484856
1	singlet	4.68961546309636	7.41721504850394
1	singlet	8.95643017180607	7.29023379011161
0	singlet	-4.8688795816119	-0.178884372878011
1	singlet	6.08379385359929	6.4870430819512
1	singlet	7.11397383101628	8.33147638959891
2	singlet	4.53854296096013	-10.0625608571052
9	doublet	0.215064053613401	3.88802403135306
1	singlet	8.46185467131779	8.26265638990409
1	singlet	8.45855018981145	8.14978045148856
1	singlet	6.41411468871281	7.12435930891043
7	singlet	0.426023458320356	-11.4487293370246
2	singlet	2.13568577655003	-10.2395046360969
0	singlet	-4.56579520813777	-1.14877808170312
1	singlet	6.52106449492619	7.15763395948416
2	singlet	2.30704996474431	-11.5241182454109
0	singlet	-3.94657113663509	-0.0227915652274454
1	singlet	4.5950252760236	7.19307440443045
1	singlet	8.32703277953313	5.23005837125785
1	singlet	4.91359255202458	7.4770709864617
3	singlet	8.81288120635197	-0.743130863475736
2	singlet	2.17041537650273	-11.6110923893928
0	singlet	-5.32125976197078	-0.545159012842115
1	singlet	7.81911823638127	5.9696566454888
3	singlet	8.59930202849553	-2.68914395647043
2	singlet	0.988410209495283	-9.51231175737375
8	singlet	-5.53678634278133	10.9716321818352
1	singlet	5.18909284957097	7.22795504255301
0	singlet	-4.66884400955989	-0.519688577222761
0	singlet	-3.62940051667049	-1.58487957792276
15	doublet	-3.16284849755123	-0.501306668686804
4	singlet	-1.94420840851619	10.7030145518304
7	singlet	0.470868562537885	-10.5400283940315
10	singlet	8.89851925261662	6.7069784991265
1	singlet	5.66604587920353	8.20948332471854
6	singlet	3.14716551192448	-6.33636075334543
13	singlet	-11.2965519677813	3.38951843900687
0	singlet	-3.70992710701778	-1.39023107366556
5	singlet	-10.761940265816	-4.64040976839059
6	singlet	2.67318961508915	-5.66245442705148
21	singlet	2.26862690337346	-0.28546909319156
2	singlet	2.84930226691411	-10.1205547459602
9	doublet	0.292575006562925	3.94884127302176
0	singlet	-4.58394792191341	0.0483354322434104
11	doublet	3.84368989356206	4.01930540723807
1	singlet	6.62986299880192	7.35267323179251
1	doublet	3.82079789527104	7.07429951353079
1	singlet	7.49825928099797	7.85313147230155
19	doublet	12.0804307211225	-6.52372151689523
8	singlet	-3.62091972939327	12.2495786540032
1	singlet	8.5614297140424	5.81185883207328
2	singlet	3.22077844031499	-11.4531334050178
1	singlet	8.63272354491398	7.13284367246634
2	singlet	4.14735267050908	-10.4475000508308
5	singlet	-11.8443892251666	-4.48392039613717
0	singlet	-4.26777055374935	0.945162116718355
2	singlet	3.61448857672856	-9.68000584917062
2	singlet	4.11335656531498	-11.3309801228523
1	singlet	8.16334698088811	5.80001372022635
0	singlet	-4.98731782547786	0.0542336694718039
4	singlet	-1.84912970177486	9.88454645795828
3	singlet	10.0736958731	-1.37958103494638
1	singlet	7.34995767958806	6.4214765421868
1	singlet	7.25321791060612	7.32650488538748
4	singlet	-1.85251834503963	11.6762296549798
4	singlet	-1.45907881371334	10.2234451167107
6	singlet	2.38011143096135	-8.02874213533395
2	singlet	4.56024429686711	-9.36631661729806
9	doublet	0.835157071429945	3.92083042783743
10	doublet	5.7595760572736	6.59370392484671
4	singlet	-0.527611280601763	11.8815299860955
7	singlet	-0.894998217743182	-10.0856235630988
1	singlet	5.32563850768254	7.57539337797171
1	singlet	5.61647817977116	7.41875141782767
1	singlet	8.81467602141545	5.62170475645072
9	doublet	0.623060410100675	4.36478966398245
3	singlet	7.79006979354069	0.529527842235628
8	singlet	-4.72955110184505	12.5663616053582
2	singlet	3.41164681800053	-9.25668317155832
7	singlet	-0.281850511949801	-8.99132329301828
5	singlet	-11.3081391107257	-4.30921202974313
10	doublet	6.05616066344426	6.45072954816825
0	singlet	-4.47830894104793	0.234607338142458
10	doublet	5.0057451475446	5.96828049345023
1	singlet	5.71501896269963	7.28644150419242
5	singlet	-10.9361565362628	-5.17057353334421
1	singlet	7.19100401290104	7.57493656797415
6	singlet	3.0331778276746	-5.9997676022529
6	singlet	2.16642472632573	-7.41891461687082
0	singlet	-4.18159940354183	-0.186630771326956
4	singlet	-1.27744581810787	12.3812801234246
0	singlet	-2.9677233945544	-0.0603935279130304
1	singlet	7.95644495375798	8.4475242487908
3	singlet	7.65771076567814	-0.453985647129949
9	doublet	1.35384986289189	4.70603626890189
8	singlet	-5.91241338364437	11.5999719492913
1	singlet	8.36690304167912	7.22717016859061
1	singlet	8.56763813384221	5.39917248411185
6	singlet	1.35212740786717	-7.71503192262643
5	singlet	-11.7076733361895	-4.79327040987008
0	singlet	-3.27851703278377	0.400811373424593
1	singlet	8.98792431243107	7.85774439497
0	singlet	-3.7712426435168	-1.52369946317666
0	singlet	-4.27014043442562	-0.600079596805509
15	doublet	-0.0399129044230217	1.25218528432852
17	singlet	-7.91127612702205	6.67912882490164
1	singlet	8.88659927733586	8.06918543500907
1	singlet	8.79704735167668	7.1069332949639
9	doublet	1.35671875365422	3.6356734625817
1	singlet	8.37896129973576	7.29192465467459
6	singlet	3.74823567755864	-7.92856007890695
2	singlet	3.39662930854008	-8.82517033891672
3	singlet	10.727166866142	-1.42497819738382
0	singlet	-5.32844855896785	-0.426042781042989
3	singlet	7.45766613372014	-1.88390046434396
15	doublet	-0.232054258507037	0.734595357608858
0	singlet	-3.67102196327999	-1.6963133223533
1	singlet	6.35457537062809	7.77392691297537
0	singlet	-4.58903482071712	-1.02737116889947
0	singlet	-3.0786533605273	-1.6965802319526
16	singlet	-8.89565589539363	4.94314879102713
3	singlet	7.63235304244206	-0.626311004924711
0	singlet	-3.75377729050472	-0.716498405504163
1	singlet	7.83728716262028	7.62786024732596
1	singlet	9.37166092284367	7.99585550947196
3	singlet	8.9256522405927	-0.749467999505933
0	singlet	-3.6055555593188	-0.677403420972761
4	singlet	-1.12209859005763	11.4646131388665
1	singlet	7.41932175048039	6.38961523694998
4	singlet	-0.708318198841357	12.9897586695672
17	singlet	-7.55380370728328	6.96794575376517
0	singlet	-3.92653730027034	-2.50023537950509
1	singlet	7.55123541243718	7.54893177671439
1	singlet	8.46060726531193	6.24697226209647
8	singlet	-3.13883831612422	12.3492395274163
4	doublet	-4.55059507004573	12.2085315577508
0	singlet	-3.90177180878475	1.11254256887442
3	singlet	9.13616440184758	-2.3673680432319
3	singlet	7.54055235274479	-1.46415180044168
3	singlet	9.37290260680363	-1.59809297399515
1	singlet	4.2070653189008	7.11444395704276
6	singlet	3.02473232634709	-7.26199179964059
10	doublet	6.60369512923405	6.22120541257865
1	doublet	7.60627529509709	7.32004040403372
1	singlet	8.03417942412541	8.59444636030203
1	singlet	7.93655321486638	7.32822769804007
8	singlet	-4.40650298706844	12.3029519907952
1	singlet	6.01166031249211	8.07686823530203
15	doublet	-1.34722020737483	0.307380794715945
10	singlet	5.49736282714055	4.40136355085379
3	singlet	6.49905369170353	-0.644126952457365
15	doublet	-1.41288128010585	0.321786641311709
0	singlet	-4.87532355896785	0.444724082183901
1	singlet	6.83826610930607	7.77181070966727
0	singlet	-5.18513896576717	0.219373463821474
19	singlet	13.1362273443525	-5.32799655275339
1	singlet	8.25833866484807	8.35284441633231
2	singlet	1.05040529854939	-11.3845060475349
3	singlet	7.09844848998234	-2.79661756830209
5	singlet	-12.3282673608477	-4.42906791048044
4	singlet	-1.66707911602809	12.8771373621941
8	singlet	-4.56854751221492	12.3976547114373
3	singlet	10.3709189642255	-1.52017170267099
0	singlet	-3.40338971726253	-0.244028799998697
4	singlet	-1.12397196404293	13.3192779414178
0	singlet	-3.49133803955867	-0.529481679964002
1	singlet	3.6724304903333	7.50535887403495
10	singlet	5.12419340499089	4.89888971967703
6	singlet	2.3704535711591	-6.69846326189035
5	singlet	-11.9474776040728	-5.84561425523752
1	singlet	7.72971174605534	7.66016215009696
1	singlet	8.38353512175725	7.08119171781546
9	doublet	1.05850127823994	3.4915882937432
0	singlet	-3.14362766854122	-0.477023080754217
1	singlet	6.83175632842228	7.45962160749442
2	singlet	2.78629562743352	-10.5091398365974
2	singlet	4.18749544509099	-11.2871311314582
4	singlet	-1.26045777909114	10.2032462946892
2	singlet	2.5932261694257	-11.2672584660529
[truncated: 163,919 more rows]
