# Supplementary material for: Disturbances of paraventricular thalamic nucleus neurons in bipolar disorder revealed by single-nucleus analysis
Source: Nat Commun. 2026 Jan 7;17:1338. doi: 10.1038/s41467-025-68094-5 (PMC12873406; doi:10.1038/s41467-025-68094-5)
Supplement: Supplementary file 6 — Source Data [file 41467_2025_68094_MOESM6_ESM.zip › SourceData/FigureS11b.txt]

cluster	gene	avg.exp	pct.exp	avg.exp.scaled
0	SNAP25	1.52529993190888	60.8686105743896	-0.278971396049467
0	RBFOX1	11.3616847344105	94.146320042157	0.206037120537465
0	RBFOX3	0.007188636896602	NA	-0.660063328519372
0	SLC17A6	0.000392825470693	NA	-0.531514668156596
0	SLC17A7	0.000776578964457	NA	-0.310435339974606
0	NXPH1	11.1408960249428	89.829615317056	1.52220621145878
0	CALB1	0.001031676102693	NA	-0.436138625082795
0	CALB2	0	NA	-0.401910767143334
0	PVALB	0.000343077919367	NA	-0.450604359500219
0	PROX1	0.46885272695951	24.8989987704198	-0.131276937222997
0	SNCG	0.000142491533397	NA	-0.432238287530651
0	SV2C	0.007752299437085	NA	-0.567674017701016
0	GAD1	1.39896444918877	52.9949060249429	0.498097820552515
0	GAD2	0.001351858809704	NA	-0.467447057881596
0	SLC32A1	0.000580663859299	NA	-0.294980867907249
0	PDGFRA	6.30980601382075	88.2179870015809	2.5
0	OLIG1	3.17334531119451	73.4498506938345	2.37376644328263
0	OLIG2	1.32220872957713	51.9409801510627	2.5
0	MOBP	0.032331135307841	1.03196908484103	-0.660929502734434
0	MAG	0.006156274473258	NA	-0.617399895567291
0	MOG	0.076087515146287	4.36061830317934	-0.562694993117157
0	PLP1	0.125999867189555	4.77340593711576	-0.690747562906666
0	AQP4	0.014839025493166	NA	-0.461840129541055
0	GJA1	0.005032156392539	NA	-0.519696659470669
0	GFAP	0.100895459997518	4.94906024942912	-0.431872778984251
0	C3	0.007833146802549	NA	-0.436712587828626
0	CX3CR1	0.004232119949998	NA	-0.430012651635646
0	PTPRC	0.001570455422161	NA	-0.432103867217276
0	P2RY12	0.075957398205418	5.0237133321623	-0.35896781144075
0	CLDN5	0.000476972666262	NA	-0.218400646553971
0	FLT1	0.004818453233068	NA	-0.246537946386813
0	VWF	2.33E-02	1.43158264535394	-0.200886080202025
0	CD96	0.177842646428908	5.12910591955032	0.078323068203684
0	CD3E	4.90E-04	NA	-0.203411486178583
0	CD3G	0.001438520763692	NA	-0.204087839034219
1	SNAP25	0.656263643493754	20.944102824911	-0.645682339387257
1	RBFOX1	0.137319357289611	3.0653289564936	-1.36538126289237
1	RBFOX3	0.024988136477666	NA	-0.6305154436389
1	SLC17A6	0.005469974802341	NA	-0.524273200165644
1	SLC17A7	0.001501474936856	NA	-0.306505879901313
1	NXPH1	0.01928027654422	NA	-0.85006017133479
1	CALB1	0.000930980313848	NA	-0.436485724454248
1	CALB2	0.001285036388212	NA	-0.398582242432407
1	PVALB	0.002200336084137	NA	-0.444253799679682
1	PROX1	0.029473472305519	1.19746636460308	-1.1271150582925
1	SNCG	0.005920724463384	NA	-0.418766903789875
1	SV2C	0.010315643513207	NA	-0.562580935795334
1	GAD1	5.92E-02	2.3394516621203	-0.498705483390075
1	GAD2	0.00431017444252	NA	-0.463738121043188
1	SLC32A1	1.51E-04	NA	-0.296733322130639
1	PDGFRA	0.016664362107513	NA	-0.488280686803642
1	OLIG1	0.044431752439739	1.76614730223311	-0.642394451923772
1	OLIG2	0.01811154442178	NA	-0.594956593622197
1	MOBP	0.104018659656843	2.99135420037912	-0.593772747763683
1	MAG	0.027311693197467	NA	-0.56960631418054
1	MOG	0.054660545571382	1.86786259189052	-0.593020990121419
1	PLP1	3.62E-01	8.02163761616348	-0.554646659529027
1	AQP4	5.75736753390883	67.7516297563457	2.5
1	GJA1	3.88448620043072	5.80E+01	2.5
1	GFAP	13.5058802133255	78.0479911230293	2.5
1	C3	0.195710374584304	4.79911230292663	-0.144267056893831
1	CX3CR1	0.015015343246631	NA	-0.411684341114314
1	PTPRC	0.022487854303923	NA	-0.406950326485173
1	P2RY12	0.048472590643083	2.00656525960516	-0.398353351189938
1	CLDN5	0.039874618620233	1.42401405520366	-0.115555165361189
1	FLT1	0.008383875664949	NA	-0.240963852495813
1	VWF	0.034218809700369	1.04951685237413	-0.17300484621937
1	CD96	0.028937266593274	NA	-0.223208541583666
1	CD3E	2.57E-05	NA	-0.205866864337524
1	CD3G	0.000987507190708	NA	-0.207188999811076
2	SNAP25	0.017433032244436	NA	-1.06932695644663
2	RBFOX1	1.31400164171257	38.2549660548152	-0.897561045814811
2	RBFOX3	0.003983754591506	NA	-0.665438992781995
2	SLC17A6	0.001417915688154	NA	-0.53004963961194
2	SLC17A7	0.000618081001542	NA	-0.311294892678712
2	NXPH1	0.002800710350088	NA	-0.865667897722558
2	CALB1	8.68E-04	NA	-0.436704043321048
2	CALB2	0.001256002288724	NA	-0.39865739990791
2	PVALB	1.03E-03	NA	-0.448254630722831
2	PROX1	1.44100326130219	44.9283379431732	1.29180957332097
2	SNCG	0.001232883010427	NA	-0.429690198986208
2	SV2C	0.00034305785228	NA	-0.582468531583379
2	GAD1	0.002577110447324	NA	-0.565650671344531
2	GAD2	0.000620890473033	NA	-0.468365184947452
2	SLC32A1	0.000655195039918	NA	-0.294676955031947
2	PDGFRA	1.55E-03	NA	-0.512214229160925
2	OLIG1	1.41750409079406	42.8765401056072	1.18497276570604
2	OLIG2	0.50985358929479	20.7845109378929	0.996785405468579
2	MOBP	11.6328235919418	89.5448830776968	1.84427275384681
2	MAG	2.59E+00	65.5116922303244	2.30576996846168
2	MOG	5.26035094611975	86.155393512698	2.09238489341444
2	PLP1	44.3428868109072	98.6975106864471	1.9490775183074
2	AQP4	0.005180344514661	NA	-0.480471717754853
2	GJA1	0.004087948789421	NA	-0.521942015087108
2	GFAP	0.075679992243901	3.45989439275836	-0.463340963501762
2	C3	0.007856054763863	NA	-0.436673701257444
2	CX3CR1	1.38E-03	NA	-0.434901213249515
2	PTPRC	0.001232743374963	NA	-0.432514267156889
2	P2RY12	0.013218186063831	NA	-0.450412190738763
2	CLDN5	1.36E-03	NA	-0.216040370800291
2	FLT1	0.004166768348328	NA	-0.247558912149411
2	VWF	7.53E-02	3.2939401558964	-0.070449761956727
2	CD96	1.12E-02	NA	-0.261990310260245
2	CD3E	0.000244773988025	NA	-0.204708520526149
2	CD3G	0.000630567404065	NA	-0.209644301684148
3	SNAP25	0.01000567064646	NA	-1.07569697367414
3	RBFOX1	0.052048878335889	1.44177856042263	-1.41671042511264
3	RBFOX3	0.009530298748226	NA	-0.656146378926509
3	SLC17A6	0.0005991182231	NA	-0.531219720054051
3	SLC17A7	0.000701401268987	NA	-0.310843020301093
3	NXPH1	5.04E-03	NA	-0.863532640920347
3	CALB1	0.005314794956598	NA	-0.421406908882622
3	CALB2	0.012907878427169	NA	-0.368669148113143
3	PVALB	0.001664126398563	NA	-0.446086062934326
3	PROX1	0.123403028633694	3.7805414924059	-0.882480093354976
3	SNCG	0.003437463607711	NA	-0.42454687637907
3	SV2C	0.004195090684484	NA	-0.574763303580408
3	GAD1	0.00304415995484	NA	-0.565082818572066
3	GAD2	0.007997611688943	NA	-0.459130326732182
3	SLC32A1	0.001790493001289	NA	-0.290050391465993
3	PDGFRA	0.017147006884381	NA	-0.487522448162472
3	OLIG1	0.010712665930223	NA	-0.713849076636289
3	OLIG2	0.002728732545208	NA	-0.656452883955722
3	MOBP	0.047562523934724	1.14461809377064	-0.646278696349298
3	MAG	0.004081358503262	NA	-0.622141473406219
3	MOG	0.021846206262325	NA	-0.640679259623357
3	PLP1	0.070028249746546	1.93704600484262	-0.727168099867102
3	AQP4	0.011654672080612	NA	-0.467963078526613
3	GJA1	0.011270624194663	NA	-0.504914186860936
3	GFAP	0.077520571294241	2.33876293198327	-0.461019140809576
3	C3	9.06302544438236	80.1617873651772	2.5
3	CX3CR1	8.33688812226496	72.9198767334361	2.5
3	PTPRC	7.31080863453761	75.5172793308386	2.14292527216255
3	P2RY12	11.3608334722176	81.9832709663218	2.5
3	CLDN5	0.003478114885294	NA	-0.210425018620616
3	FLT1	0.317483904477882	6.90072639225182	0.179802331516965
3	VWF	0.011495088823684	NA	-0.23143018753827
3	CD96	0.036735355536363	NA	-0.206364364149984
3	CD3E	0.000973685490872	NA	-0.200856385770911
3	CD3G	0.002293620189392	NA	-0.198212023928082
4	SNAP25	13.8317993376063	99.8272310452522	1.26023400953789
4	RBFOX1	5.864205074931	96.1525682769619	-0.181416522893045
4	RBFOX3	2.49218689920376	97.2955013622168	1.43712633160561
4	SLC17A6	0	NA	-0.53207648057113
4	SLC17A7	0.000474123541689	NA	-0.312075708558783
4	NXPH1	0.003848491763895	NA	-0.864667939004443
4	CALB1	0	NA	-0.439696477557953
4	CALB2	0.01130275313374	3.28261014020865	-0.37277968524931
4	PVALB	0.002503678711349	NA	-0.44321769236994
4	PROX1	0.000721076374909	NA	-1.20647932380058
4	SNCG	0.011146794895822	2.33238088909562	-0.406649310546794
4	SV2C	3.0804046510021	94.4448136088777	2.23603947106967
4	GAD1	5.87932681866122	98.7972622765632	1.78255476021126
4	GAD2	5.88128809331575	99.2491195428268	1.95590548863416
4	SLC32A1	0.220480971247743	47.3254036813077	0.515606256283096
4	PDGFRA	0.000697108007276	NA	-0.513570437541699
4	OLIG1	0.001489165953567	NA	-0.733810208612656
4	OLIG2	0.001338785236066	NA	-0.662055912668131
4	MOBP	0.011962152745896	NA	-0.68086356925724
4	MAG	0.001164034970109	NA	-0.628824712376181
4	MOG	0.003841238812186	NA	-0.667483477413605
4	PLP1	0.019559014605774	NA	-0.761680327787365
4	AQP4	0.001051358649772	NA	-0.488491216057395
4	GJA1	0.000888877385706	NA	-0.529565235083516
4	GFAP	0.003531138409732	NA	-0.557630652382895
4	C3	0.002708157236726	NA	-0.445434620432394
4	CX3CR1	0.005743009013113	NA	-0.427432761400304
4	PTPRC	0.015049210061211	4.0202006777859	-0.41583597658702
4	P2RY12	0.021921573318212	6.43896604425543	-0.437393748862191
4	CLDN5	1.47E-05	NA	-0.219631294740308
4	FLT1	0.006040675201882	1.64130507010433	-0.244624929738816
4	VWF	0.003198948061903	1.13628812545684	-0.253088185612302
4	CD96	0.004416699081761	1.3755066781846	-0.277018125955013
4	CD3E	0.000744440763235	NA	-0.202067590574589
4	CD3G	0.000884250958773	NA	-0.20789918427125
5	SNAP25	5.2502853823732	98.8566472165274	0.508941366556492
5	RBFOX1	99.1920599900265	9.99E+01	1.58418988372553
5	RBFOX3	0.08429562079522	25.7214950323293	-0.535639094353525
5	SLC17A6	1.78067945889293	95.355622141618	0.930852496822108
5	SLC17A7	0.000549004803706	NA	-0.311669543453853
5	NXPH1	3.19394496446925	74.7752720391105	0.504410431010376
5	CALB1	0.265511173203478	60.2980602428639	0.372788583677615
5	CALB2	0.044574641689686	17.7337959312411	-0.288879405282031
5	PVALB	0.529473914410022	83.6934237501971	1.00301907783064
5	PROX1	1.49619511344484	94.2043841665352	1.35445250330014
5	SNCG	0.270061671635076	66.5904431477685	0.126474356804255
5	SV2C	0.205105197034497	13.2392367134521	-0.209119830520669
5	GAD1	0.009283315011312	NA	-0.557522322975933
5	GAD2	0.006732931851036	NA	-0.460708759357935
5	SLC32A1	0.000124824305067	NA	-0.296840119772314
5	PDGFRA	0.0012227534532	NA	-0.512731489252514
5	OLIG1	0.00105912995558	NA	-0.734745355285001
5	OLIG2	0.000670597673386	NA	-0.664752218092508
5	MOBP	0.020850757857	NA	-0.672115859459322
5	MAG	0.003476068745567	NA	-0.623526521892018
5	MOG	0.00740665315138	NA	-0.662137628794201
5	PLP1	0.052203751538523	NA	-0.73916742941137
5	AQP4	0.001690060918392	NA	-0.487248540164987
5	GJA1	0.000445505227728	NA	-0.530623689785287
5	GFAP	0.002937798698279	NA	-0.558433863931242
5	C3	0.002386155693609	NA	-0.445984110606262
5	CX3CR1	0.00475191345343	NA	-0.429124650288123
5	PTPRC	0.002744878584083	NA	-0.430677742144183
5	P2RY12	0.08300507877667	32.7077747989276	-0.349030590354043
5	CLDN5	0.00026990253164	NA	-0.218951823810427
5	FLT1	0.005043880750693	2.53903169847027	-0.246184933242506
5	VWF	0.004180859656136	2.42863901592809	-0.250515470388701
5	CD96	0.014775735951403	5.4644377858382	-0.254127032826869
5	CD3E	0.000230725125902	NA	-0.20478279320051
5	CD3G	0.00148284430203	NA	-0.203783146601367
6	SNAP25	0.006344736561346	NA	-1.07885400003564
6	RBFOX1	2.58312476671922	27.2630545097397	-0.609575133368079
6	RBFOX3	0.001307644878394	NA	-0.669940890914339
6	SLC17A6	0.000605923687763	NA	-0.531209990942796
6	SLC17A7	0.00060314263853	NA	-0.311375912162293
6	NXPH1	0.005490872357033	NA	-0.863102618021457
6	CALB1	0	NA	-0.439696477557953
6	CALB2	0.000523314936371	NA	-0.400554751275898
6	PVALB	0	NA	-0.451778742713591
6	PROX1	1.22146439169624	17.3841872646914	1.02776548826069
6	SNCG	0	NA	-0.432571475031224
6	SV2C	0	NA	-0.583156189093914
6	GAD1	0.002309679012769	NA	-0.565975941601938
6	GAD2	0.001406296495678	NA	-0.467378708669141
6	SLC32A1	0	NA	-0.297349393687022
6	PDGFRA	0.001401189375412	NA	-0.512446799488967
6	OLIG1	1.01468020036783	16.6393845146505	0.788096230103677
6	OLIG2	0.336036193549262	7.10427238500573	0.502755940630962
6	MOBP	10.6058477895321	64.7896546079555	1.75945888479439
6	MAG	2.25E+00	31.641839908332	2.07819207108372
6	MOG	5.0716691851828	52.6272712391553	2.04624236539823
6	PLP1	26.4351415678741	82.1329186446227	1.59018313860747
6	AQP4	0.003944819639863	NA	-0.482867949594554
6	GJA1	0.006250649719024	NA	-0.516802159327662
6	GFAP	0.045335059237955	NA	-0.502203489200494
6	C3	0.006246774782827	NA	-0.439407627796366
6	CX3CR1	0.002229904798104	NA	-0.433437483033479
6	PTPRC	0.00355599066282	NA	-0.429693767656918
6	P2RY12	0.011761105810556	NA	-0.452602599930257
6	CLDN5	0.001480044413173	NA	-0.215732293727494
6	FLT1	0.010736091314641	NA	-0.237297236191028
6	VWF	0.069492993552832	1.3913897528237	-0.084806532611183
6	CD96	0.012770903961027	NA	-0.25853895990493
6	CD3E	0	NA	-0.206002726111832
6	CD3G	0.003580497655137	NA	-0.189378688424493
7	SNAP25	0.00979268646923	NA	-1.07588032799819
7	RBFOX1	13.1681672873784	76.8386620238472	0.295870152317203
7	RBFOX3	0.004779699427351	NA	-0.6641023259358
7	SLC17A6	0.000864990020945	NA	-0.530839678186775
7	SLC17A7	0.000864463942617	NA	-0.309958788284874
7	NXPH1	0.001062135165994	NA	-0.86732942850021
7	CALB1	0.000436686000052	NA	-0.438190068370377
7	CALB2	0.001570143785209	NA	-0.397844331086085
7	PVALB	0.00054991876488	NA	-0.449896521306921
7	PROX1	1.36089001743968	54.2998839295136	1.19831386141175
7	SNCG	5.88E-04	NA	-0.43119673378164
7	SV2C	0.000297132191806	NA	-0.582560575635001
7	GAD1	0.002142118440018	NA	-0.56617978562
7	GAD2	0	NA	-0.469145576533291
7	SLC32A1	0.00053393432379	NA	-0.295171426649928
7	PDGFRA	0.000845265668781	NA	-0.513333928204213
7	OLIG1	1.04093238750637	44.2545109211776	0.816284797738885
7	OLIG2	0.258540769105418	16.3870423129682	0.261390275812991
7	MOBP	19.9017317447517	97.4253455734937	2.34795170926047
7	MAG	2.42658314570212	71.6893531708347	2.19726554005936
7	MOG	5.49786427363911	90.914846470402	2.14853105045205
7	PLP1	45.3115454416409	98.2167352537723	1.96417678187445
7	AQP4	0.00530258004714	NA	-0.480234808863796
7	GJA1	0.004666856843947	NA	-0.520565103091278
7	GFAP	0.061305108497801	4.24184868629313	-0.481612217429968
7	C3	0.003562497538213	NA	-0.443977557941876
7	CX3CR1	0.002371801085569	NA	-0.433194541263632
7	PTPRC	0.002754186484417	NA	-0.430666446050969
7	P2RY12	0.026598866451298	1.93099081987971	-0.430443228279689
7	CLDN5	0.000347047430924	NA	-0.218746466938099
7	FLT1	0.005044379064831	NA	-0.24618415298431
7	VWF	0.04788595471674	3.09169568428828	-0.138480114925129
7	CD96	0.018595549580309	NA	-0.245745044491309
7	CD3E	0	NA	-0.206002726111832
7	CD3G	0.001148456640914	NA	-0.206082154125686
8	SNAP25	11.4226687753565	99.245868914273	1.10613160250175
8	RBFOX1	4.81038974255994	95.3532216923589	-0.291190331350025
8	RBFOX3	2.03616792293469	94.6101807696573	1.20110242327188
8	SLC17A6	0.000921875563208	NA	-0.53075837809386
8	SLC17A7	0.000429851422645	NA	-0.312315860236236
8	NXPH1	0.009271021824046	NA	-0.859509524249735
8	CALB1	0	NA	-0.439696477557953
8	CALB2	0.009798830860777	2.73927026727293	-0.376636977788353
8	PVALB	4.96E-04	NA	-0.45008013424569
8	PROX1	0.002064038469007	NA	-1.20272190983914
8	SNCG	0.01574530863232	3.33813907064434	-0.396038509329518
8	SV2C	1.26970300672156	76.5664855273372	1.06010734247307
8	GAD1	6.87294869913885	98.1035821226572	1.94704567204474
8	GAD2	6.45E+00	98.4473771764445	2.05607015355015
8	SLC32A1	0.19627330512208	42.1980703116336	0.433864432181808
8	PDGFRA	0.003316787348782	NA	-0.509393705450417
8	OLIG1	0.002707116775337	NA	-0.731163857485693
8	OLIG2	0.000705481108486	NA	-0.664611410092293
8	MOBP	0.015448712723863	NA	-0.677423151376814
8	MAG	0	NA	-0.631496814199612
8	MOG	0.006735324602862	NA	-0.663142746325424
8	PLP1	0.001163679396229	NA	-0.774686074726679
8	AQP4	0	NA	-0.490538494796123
8	GJA1	0	NA	-0.531687709303992
8	GFAP	0.003671524319365	NA	-0.557440679657812
8	C3	0.003413925562152	NA	-0.444230855736742
8	CX3CR1	0.010740104401916	NA	-0.418927587607404
8	PTPRC	0.013640833410707	2.79472108239991	-0.417525647761946
8	P2RY12	0.028128576036362	6.88699123877121	-0.428176929635859
8	CLDN5	0.00111683414153	NA	-0.216698190156412
8	FLT1	0.005380005307968	1.45281135632694	-0.245658718672211
8	VWF	0.002857542602289	NA	-0.253983295083296
8	CD96	0.00617912228525	1.31972940002218	-0.273106956872323
8	CD3E	0.000525097714491	NA	-0.203226740044008
8	CD3G	0.000686349108631	NA	-0.209260535185466
9	SNAP25	0.683084717037476	55.2613240418118	-0.631716224896445
9	RBFOX1	4.94813463657385	92.6829268292683	-0.275758868449932
9	RBFOX3	0.079716337784817	6.31823461091754	-0.542777602497309
9	SLC17A6	0	NA	-0.53207648057113
9	SLC17A7	0.001907575907934	NA	-0.304305761951217
9	NXPH1	4.60037977713063	90.3368176538908	0.781321287198226
9	CALB1	4.43E-05	NA	-0.439543712395746
9	CALB2	9.26E-05	NA	-0.40167074986326
9	PVALB	0	NA	-0.451778742713591
9	PROX1	0.407354932227407	47.5029036004646	-0.251106804830226
9	SNCG	0	NA	-0.432571475031224
9	SV2C	0.024685542701302	3.27526132404181	-0.534266652138013
9	GAD1	0.453282577563726	47.2009291521487	-0.113003881391576
9	GAD2	0.032127662032205	3.29849012775842	-0.429387378675962
9	SLC32A1	0	NA	-0.297349393687022
9	PDGFRA	2.72954457042605	88.9663182346109	1.58817101239847
9	OLIG1	1.55853847169975	80.534262485482	1.3084296051509
9	OLIG2	0.626265233539363	58.5830429732869	1.29679855534168
9	MOBP	2.10869929997561	55.4936120789779	0.441773777978992
9	MAG	0.402196717243799	41.184668989547	0.144943058478593
9	MOG	0.856451764541108	52.3112659698026	0.259557782705415
9	PLP1	6.44629019300238	73.054587688734	0.658633205343047
9	AQP4	1.99322467826551	79.6747967479675	1.64547512405078
9	GJA1	1.28461694387092	71.3821138211382	1.4419973195226
9	GFAP	4.33346937621428	87.6887340301975	1.711029623209
9	C3	0.505148997738929	37.6771196283391	0.249482848402881
9	CX3CR1	0.445883810152157	29.6399535423926	0.195482437763007
9	PTPRC	0.424266975185899	31.1730545876887	-0.003633983175585
9	P2RY12	0.642413657924782	37.1428571428571	0.284797426255328
9	CLDN5	0.018389027376158	3.53077816492451	-0.171149181603076
9	FLT1	0.030814620672418	5.48199767711963	-0.206341866991576
9	VWF	0.039122708701743	7.54936120789779	-0.160564847738603
9	CD96	0.099519867018669	10.8246225319396	-0.075191039482533
9	CD3E	0.001031454087575	NA	-0.200551211596494
9	CD3G	0.001821992186399	NA	-0.201452195184762
10	SNAP25	0.188493291604332	17.2813166717464	-0.934218432407307
10	RBFOX1	1.63786801053741	42.1213044803414	-0.811286718550409
10	RBFOX3	0.019432004494363	1.61536117037489	-0.639683398254629
10	SLC17A6	0	NA	-0.53207648057113
10	SLC17A7	0.001352680931456	NA	-0.307312218911988
10	NXPH1	0.061002030485633	5.54708930204206	-0.811646897712232
10	CALB1	0.000449800954082	NA	-0.438144836680664
10	CALB2	0	NA	-0.401910767143334
10	PVALB	0.000865439104278	NA	-0.448817048549215
10	PROX1	0.737196371848047	45.0472416946053	0.338831423222344
10	SNCG	0	NA	-0.432571475031224
10	SV2C	0.001396290320828	NA	-0.580358805568598
10	GAD1	0.02521086872166	2.86498018896678	-0.53843156158985
10	GAD2	0.001107897236359	NA	-0.467753409372719
10	SLC32A1	0	NA	-0.297349393687022
10	PDGFRA	0.032554339466413	3.07832977750686	-0.463504604377372
10	OLIG1	0.72223574993577	42.3041755562329	0.446607071626407
10	OLIG2	0.240558706153471	20.085339835416	0.20326028479338
10	MOBP	6.86121734634038	89.4544346235904	1.36977876418736
10	MAG	1.33341137531817	64.0963120999695	1.31472740554962
10	MOG	2.83583416596104	82.9015544041451	1.3537933843501
10	PLP1	21.4344772654174	96.3425784821701	1.4464436936907
10	AQP4	2.44042296515759	74.4894849131362	1.91676153803381
10	GJA1	1.71905869542004	65.0411459920756	1.85787039685833
10	GFAP	5.4092398031436	83.7244742456568	1.96056358610008
10	C3	0.124170097660051	9.63E+00	-0.249817366529225
10	CX3CR1	0.029650426876557	3.10880829015544	-0.387118052382702
10	PTPRC	0.029936747890112	3.04785126485827	-0.398116975806781
10	P2RY12	5.36E-02	5.33373971350198	-0.390947023400418
10	CLDN5	0.013974142485718	2.01158183480646	-0.182717885897904
10	FLT1	0.011652128371529	1.0667479427004	-0.23587163252702
10	VWF	0.04758876714037	4.60225540993599	-0.139226043203651
10	CD96	0.011672033437723	1.18866199329473	-0.260960892656688
10	CD3E	0.000566198109258	NA	-0.203009519829216
10	CD3G	0.000878646228343	NA	-0.207937735057393
11	SNAP25	0.232485812193904	19.6164728072933	-0.90261840626281
11	RBFOX1	1.14797709137317	40.867651681861	-0.946596466897981
11	RBFOX3	0.021746207353101	1.72901603269412	-0.635858766111618
11	SLC17A6	0.008295948088157	NA	-0.520258377894675
11	SLC17A7	0.001730842739277	NA	-0.305263132970026
11	NXPH1	0.103947420713023	7.73341716441371	-0.77365346232161
11	CALB1	0.004602976961591	NA	-0.423850841239111
11	CALB2	0.002239381916428	NA	-0.396113042342292
11	PVALB	0.006911952341087	NA	-0.428195925583201
11	PROX1	0.451905088572734	30.9336686576548	-0.163791513256439
11	SNCG	0.004152267205376	NA	-0.422881653540863
11	SV2C	0.004641579169376	NA	-0.573872104052492
11	GAD1	0.049272252171033	5.24992140836215	-0.510146839487113
11	GAD2	0.00254515567866	NA	-0.465949665835922
11	SLC32A1	0.000683294953011	NA	-0.29456237899315
11	PDGFRA	0.067253844285455	5.21848475322226	-0.410699956004265
11	OLIG1	0.367132790927656	26.752593524049	-0.056159228862437
11	OLIG2	0.142226048294578	13.6749449858535	-0.130317007049545
11	MOBP	3.81253515977177	54.7626532536938	0.878919582766051
11	MAG	0.693098957084369	38.5099025463691	0.577953246325407
11	MOG	1.43928932747042	51.0216912920465	0.671245243421592
11	PLP1	11.4820055913005	67.1486953788117	1.02763057571933
11	AQP4	1.81696020841502	54.6054699779943	1.52722750831287
11	GJA1	1.2446918994748	48.4753222257152	1.39988121164088
11	GFAP	3.78803296017901	63.7535366237032	1.56451565361606
11	C3	3.28046705520148	85.3505187048098	2.03759113583557
11	CX3CR1	3.19441196715596	77.0198050927381	2.02312840378795
11	PTPRC	3.09687629648186	81.9553599497014	1.28214484350869
11	P2RY12	4.56264449623799	85.7906318767683	2.1415708892522
11	CLDN5	0.016607025642223	1.94907261867337	-0.175812667102051
11	FLT1	0.150508040717174	10.0282929896259	-0.033464926042873
11	VWF	0.037469768658304	4.52687834014461	-0.164751383073114
11	CD96	0.031404336352138	2.79786230745049	-0.217865808732835
11	CD3E	0.000220594039484	NA	-0.204836354262682
11	CD3G	0.002564767535769	NA	-0.196349881891267
12	SNAP25	5.19235168689376	99.2599742599743	0.500845305667269
12	RBFOX1	68.7532902333908	100	1.34568774233952
12	RBFOX3	0.164652972755432	39.8005148005148	-0.415052231703044
12	SLC17A6	2.31273162722406	97.2329472329472	1.18129502317885
12	SLC17A7	0.000738015684641	NA	-0.310644460549577
12	NXPH1	16.1222929550455	99.3243243243243	1.85140697139208
12	CALB1	0.56647850724385	75.3217503217503	1.10894354897148
12	CALB2	0.452274597758261	56.9176319176319	0.56520085548816
12	PVALB	0.118787775719298	33.976833976834	-0.06748661804112
12	PROX1	1.7234152182958	93.3397683397683	1.59853847152042
12	SNCG	0.232083261125284	60.7464607464607	0.055480911468764
12	SV2C	0.144128284557144	18.7902187902188	-0.313218723994212
12	GAD1	0.006585675529878	NA	-0.560785522395837
12	GAD2	0.006809672508162	NA	-0.46061292371555
12	SLC32A1	0.000583515273396	NA	-0.294969240391231
12	PDGFRA	0	NA	-0.514683726007046
12	OLIG1	0	NA	-0.737050229786937
12	OLIG2	0	NA	-0.667460059712515
12	MOBP	0.001492949283142	NA	-0.691265908222402
12	MAG	4.71E-05	NA	-0.631388635635149
12	MOG	2.60E-05	NA	-0.673224987484564
12	PLP1	0.001796338639723	NA	-0.774234821929668
12	AQP4	0.00054803325115	NA	-0.489471057884265
12	GJA1	0.000393722860683	NA	-0.530747339527018
12	GFAP	0.00014069290265	NA	-0.56222675319775
12	C3	0	NA	-0.450061553884314
12	CX3CR1	0	NA	-0.437259844999369
12	PTPRC	0.00114612063898	NA	-0.432619556557074
12	P2RY12	0.046065963066273	21.1389961389961	-0.401851054864239
12	CLDN5	8.01E-05	NA	-0.21945705050158
12	FLT1	0.002309778591282	1.44787644787645	-0.250471813666791
12	VWF	0.003105483923534	1.8018018018018	-0.253333203064355
12	CD96	0.023459005448394	7.23938223938224	-0.235118317735368
12	CD3E	0.000291194185896	NA	-0.204463116450189
12	CD3G	0.000865348700709	NA	-0.208029199756931
13	SNAP25	5.51113835927585	94.8377581120944	0.544488860898688
13	RBFOX1	49.2390922301284	97.5294985250737	1.12954784832501
13	RBFOX3	2.29783569200293	79.646017699115	1.34054267333865
13	SLC17A6	1.06775514154787	51.5486725663717	0.50710358102167
13	SLC17A7	0.016779303665668	2.21238938053097	-0.224344086540973
13	NXPH1	9.65948135456108	68.0309734513274	1.39760288032853
13	CALB1	0.17650664892598	18.1047197640118	0.121163368125573
13	CALB2	0.625098842279701	47.0870206489676	0.856625928694902
13	PVALB	0.034784061201502	4.5353982300885	-0.334714079501314
13	PROX1	0.585535251355868	30.0516224188791	0.082890082280776
13	SNCG	0.228795318160626	33.665191740413	0.049232135943794
13	SV2C	0.953914225055292	36.4675516224189	0.759753857238524
13	GAD1	1.02073168722833	32.0427728613569	0.288902442693453
13	GAD2	1.35810656727318	33.1120943952802	0.609424286666136
13	SLC32A1	0.033204482655201	6.37905604719764	-0.164069803683979
13	PDGFRA	0.009578145101084	NA	-0.499454817881823
13	OLIG1	0	NA	-0.737050229786937
13	OLIG2	0.000161541030041	NA	-0.66680759869883
13	MOBP	0.018168361125622	NA	-0.674747686597168
13	MAG	0.000294220278015	NA	-0.630821122878866
13	MOG	0.003169166190086	NA	-0.668493284451092
13	PLP1	0.020411040251856	NA	-0.761083634413581
13	AQP4	0.002512927281333	NA	-0.485648717267941
13	GJA1	0.006374269977218	NA	-0.516508698384219
13	GFAP	0.009175314889736	NA	-0.550013717550786
13	C3	0.003312547937447	NA	-0.444403714225126
13	CX3CR1	0.008306926671859	NA	-0.423063647898241
13	PTPRC	0.010685162727431	NA	-0.421079299851876
13	P2RY12	0.025291626550744	4.24041297935103	-0.432382610754305
13	CLDN5	0.00264933197748	NA	-0.212625148197924
13	FLT1	0.039497841094357	4.3141592920354	-0.193141143529056
13	VWF	0.004164697887335	1.14306784660767	-0.25055779561557
13	CD96	0.021898222419683	3.35545722713864	-0.238523140439079
13	CD3E	6.48E-05	NA	-0.205659815811404
13	CD3G	0.001340642542246	NA	-0.204760729151617
14	SNAP25	5.96024639359378	98.9080218395632	0.602478630719816
14	RBFOX1	81.2087716945187	99.7060058798824	1.45389721626648
14	RBFOX3	0.877230617248162	78.9164216715666	0.390137370052788
14	SLC17A6	1.21251969740178	88.4922301553969	0.603900879526224
14	SLC17A7	0.006767218204196	NA	-0.278046828493314
14	NXPH1	17.5007231345321	95.2540949181016	1.92554717609886
14	CALB1	0.089914731855397	13.8177236455271	-0.14261953177109
14	CALB2	0.134512047493868	23.0155396892062	-0.074808384471315
14	PVALB	0.337748425506054	43.4691306173877	0.544467088294467
14	PROX1	0.729882706172009	73.6665266694666	0.327011039346987
14	SNCG	0.383058605665848	62.5787484250315	0.325786195781029
14	SV2C	0.491573921314182	46.3670726585468	0.21844201337645
14	GAD1	0.255771008268561	6.17387652246955	-0.29110554700415
14	GAD2	0.336387435212313	5.87988240235195	-0.104571751632873
14	SLC32A1	0.003264233323119	1.21797564048719	-0.284052422863885
14	PDGFRA	0.000555541080003	NA	-0.513796458572692
14	OLIG1	0.001179089276159	NA	-0.734484454032357
14	OLIG2	0.000708249021646	NA	-0.664600237540515
14	MOBP	0.001219474667873	NA	-0.691539091321647
14	MAG	3.46E-05	NA	-0.631417296214972
14	MOG	0	NA	-0.673264176022357
14	PLP1	0.012124640345809	NA	-0.766908051021449
14	AQP4	0.000708846582562	NA	-0.489157943159618
14	GJA1	0	NA	-0.531687709303992
14	GFAP	0.000794373481261	NA	-0.561339410135721
14	C3	0.002183489688023	NA	-0.446330047227136
14	CX3CR1	0.001495983238598	NA	-0.434694585298266
14	PTPRC	0.003779616915033	NA	-0.429422622528688
14	P2RY12	0.052548580864936	19.4456110877782	-0.392447730605443
14	CLDN5	0	NA	-0.219670419038894
14	FLT1	5.54E-03	1.84796304073919	-0.245402153972721
14	VWF	0.004658992329336	2.47795044099118	-0.249263621350949
14	CD96	0.037428308758461	9.02981940361193	-0.204873692587933
14	CD3E	0.000326146552833	NA	-0.204278345492147
14	CD3G	0.000537825092473	NA	-0.210282396809381
15	SNAP25	0.462115714221493	35.5478861087144	-0.754079455708114
15	RBFOX1	6.67948462590982	94.909404659189	-0.107498213021902
15	RBFOX3	0.036186355401124	1.12165660051769	-0.61218776546745
15	SLC17A6	0	NA	-0.53207648057113
15	SLC17A7	0	NA	-0.314648118337368
15	NXPH1	6.13769365950689	91.8032786885246	1.01357547909757
15	CALB1	0	NA	-0.439696477557953
15	CALB2	0	NA	-0.401910767143334
15	PVALB	0	NA	-0.451778742713591
15	PROX1	0.795123429914624	53.0629853321829	0.430732367369433
15	SNCG	0	NA	-0.432571475031224
15	SV2C	0.010757393118033	1.12165660051769	-0.561704533565565
15	GAD1	0.475512492797442	38.0500431406385	-0.094495053676699
15	GAD2	0.000443491528979	NA	-0.468588106642838
15	SLC32A1	0.001089410062663	NA	-0.292906823413811
15	PDGFRA	3.63578681912146	90.3364969801553	1.9356733989246
15	OLIG1	2.3367459467547	83.3477135461605	1.88664597036097
15	OLIG2	0.942234221000038	56.3416738567731	2.01398892430561
15	MOBP	6.03827447913523	87.2303710094909	1.2591683949632
15	MAG	0.946502737855	54.3572044866264	0.89830866518445
15	MOG	2.26844134738133	82.4849007765315	1.11243532743705
15	PLP1	16.4729796600384	93.9603106125971	1.26790441813675
15	AQP4	7.88E-02	8.19672131147541	-0.342799765183942
15	GJA1	0.054964795146401	6.03968938740293	-0.403865201049058
15	GFAP	0.273760047444023	18.9818809318378	-0.233796129678501
15	C3	0.048130458145853	4.31406384814495	-0.369638766326358
15	CX3CR1	0.019731465189432	2.24331320103538	-0.403729441916771
15	PTPRC	0.023456043579466	2.07075064710958	-0.405798556951704
15	P2RY12	0.0823790683277	8.36928386540121	-0.349910643568146
15	CLDN5	0.00128681993979	NA	-0.216246097992414
15	FLT1	0.013116742420375	1.03537532355479	-0.233594973071124
15	VWF	0.032450621241151	4.22778257118205	-0.177504783770732
15	CD96	0.111307553050434	6.12597066436583	-0.051400796018378
15	CD3E	0.000289020456781	NA	-0.204474607788251
15	CD3G	0.001303038666255	NA	-0.205019264584186
16	SNAP25	3.21E+01	90.3581267217631	1.95868152060155
16	RBFOX1	5.29396438545135	48.9439853076217	-0.238537993921634
16	RBFOX3	0.25972927956483	5.14233241505969	-0.282690335644453
16	SLC17A6	21.4913924791092	78.6042240587695	2.5
16	SLC17A7	0.034829167245153	NA	-0.128850939115366
16	NXPH1	3.19348906003759	36.5472910927456	0.504306336579464
16	CALB1	2.66760714025488	24.7015610651974	2.5
16	CALB2	5.27157858063698	31.404958677686	2.5
16	PVALB	2.71976519022997	26.7217630853994	2.5
16	PROX1	1.64819940369321	19.4674012855831	1.5200705259234
16	SNCG	6.50194026161537	53.8108356290174	2.5
16	SV2C	1.61598279711506	17.4471992653811	1.3447760475424
16	GAD1	0.747150633078484	5.96877869605142	0.111534392355176
16	GAD2	0.76753496029908	5.87695133149679	0.246983982956283
16	SLC32A1	0.069732882949013	NA	-0.022308605660141
16	PDGFRA	0.019782224112938	NA	-0.483388836366747
16	OLIG1	0.01770602147848	NA	-0.698835379876487
16	OLIG2	0.028338883404494	NA	-0.554582589064021
16	MOBP	0.00952566022351	NA	-0.683274859910832
16	MAG	0.007306826865851	NA	-0.614774876949954
16	MOG	0	NA	-0.673264176022357
16	PLP1	0.163009450354391	1.74471992653811	-0.66764677481004
16	AQP4	0.012009554118144	NA	-0.467279749534124
16	GJA1	0.00508436216599	NA	-0.519572574034894
16	GFAP	0.076511200965564	1.37741046831956	-0.462291932750915
16	C3	0.014222901647339	NA	-0.425900010379888
16	CX3CR1	0.00331626451985	NA	-0.431578393582917
16	PTPRC	0.025268633914756	NA	-0.403645204190272
16	P2RY12	0.032854014218348	NA	-0.42119732510374
16	CLDN5	0.005147273797906	NA	-0.205999493538329
16	FLT1	0	NA	-0.254102506712114
16	VWF	0.004175856906778	NA	-0.250528571759451
16	CD96	0	NA	-0.286849892444252
16	CD3E	0	NA	-0.206002726111832
16	CD3G	0.006417006607592	NA	-0.169948363033976
17	SNAP25	38.0223061182561	92.4618320610687	2.10126100936463
17	RBFOX1	1.85077793130416	18.7977099236641	-0.760164086654589
17	RBFOX3	1.64718823189809	16.412213740458	0.969858388379036
17	SLC17A6	0.544568029572989	4.1030534351145	0.089809626134055
17	SLC17A7	0.024656291299288	NA	-0.182463939493891
17	NXPH1	0.362083200800973	3.53053435114504	-0.572454221200709
17	CALB1	0.096985605015267	NA	-0.120307246230225
17	CALB2	0.3850160391427	3.81679389312977	0.442295630028613
17	PVALB	0.636728590567452	5.91603053435114	1.23506038302758
17	PROX1	0.134613087086286	1.04961832061069	-0.854660934915196
17	SNCG	1.18818423510901	12.3091603053435	1.3986139458815
17	SV2C	5.30999319131644	38.9312977099237	2.5
17	GAD1	25.1248762113854	85.3053435114504	2.5
17	GAD2	18.9851164596523	79.1984732824427	2.5
17	SLC32A1	2.30563886198213	22.6145038167939	2.5
17	PDGFRA	0.028867024072712	NA	-0.469219824238053
17	OLIG1	0.042594325999584	NA	-0.646228346012066
17	OLIG2	0.009580305956651	NA	-0.628946461679278
17	MOBP	0.072446412438323	NA	-0.622795570912483
17	MAG	0.044007274943247	NA	-0.532578029370707
17	MOG	0.013630481898111	NA	-0.652851033697438
17	PLP1	0.273448051059063	3.14885496183206	-0.602845721293867
17	AQP4	0.102775321887192	NA	-0.29993694129189
17	GJA1	0.099412086485515	1.14503816793893	-0.305280673906356
17	GFAP	0.150940408557908	1.7175572519084	-0.371498217895169
17	C3	0.040880880766585	NA	-0.381513131892113
17	CX3CR1	0.013267717915175	NA	-0.414641530426289
17	PTPRC	0.007104977463011	NA	-0.425397760514231
17	P2RY12	0.004552067596973	NA	-0.463486473359944
17	CLDN5	0.00923715850225	NA	-0.195186765639259
17	FLT1	0.025145607932836	NA	-0.215020355279412
17	VWF	0.007042055153376	NA	-0.243033147212912
17	CD96	0	NA	-0.286849892444252
17	CD3E	0	NA	-0.206002726111832
17	CD3G	0	NA	-0.213983962394349
18	SNAP25	0.538949957015344	32.7316486161252	-0.709552186357209
18	RBFOX1	5.0590843123348	86.2815884476534	-0.26358690849436
18	RBFOX3	0.038521976284315	1.44404332129964	-0.608390119593333
18	SLC17A6	0	NA	-0.53207648057113
18	SLC17A7	0.000440037091607	NA	-0.312260607693304
18	NXPH1	5.5808431703318	83.8748495788207	0.935798279812591
18	CALB1	0.000829509501907	NA	-0.436835530662816
18	CALB2	0.000829509501907	NA	-0.399761667489056
18	PVALB	0	NA	-0.451778742713591
18	PROX1	0.480818874738459	30.5655836341757	-0.108544674982467
18	SNCG	0	NA	-0.432571475031224
18	SV2C	0.006006536158257	NA	-0.571150078062598
18	GAD1	0.405303924540195	31.0469314079422	-0.153935531155801
18	GAD2	0.008587592364092	NA	-0.458394655810891
18	SLC32A1	0.001415229253694	NA	-0.291579085036124
18	PDGFRA	3.6350487540403	80.3850782190132	1.93541902959458
18	OLIG1	1.7377118413103	66.6666666666667	1.45580623986419
18	OLIG2	0.734510292394902	45.0060168471721	1.55708743175324
18	MOBP	1.42751922361862	30.0842358604091	0.194367783535998
18	MAG	0.258291366818309	18.8929001203369	-0.103776144274799
18	MOG	0.682480687575515	30.9265944645006	0.111194380165208
18	PLP1	4.42450308955178	51.8652226233454	0.432344279050213
18	AQP4	0.119213369249766	9.8676293622142	-0.271109865782936
18	GJA1	0.120872415670716	6.97954271961492	-0.259099519480682
18	GFAP	0.286614901923884	17.0878459687124	-0.220158898574174
18	C3	2.78286275268262	75.6919374247894	1.82616498045795
18	CX3CR1	2.94950047007843	75.4512635379061	1.91988405134324
18	PTPRC	2.38965901176209	72.8038507821901	1.05154030296653
18	P2RY12	3.99808798320121	81.2274368231047	1.97868258954741
18	CLDN5	0.000581253651363	NA	-0.218123115638468
18	FLT1	0.098141637913194	7.94223826714801	-0.106774336437935
18	VWF	0.023241379111541	2.52707581227437	-0.201067079146466
18	CD96	0.08276291924736	4.09145607701564	-0.109453100048384
18	CD3E	0.001947291242966	NA	-0.195715469878644
18	CD3G	0.001888230714603	NA	-0.200997032233112
19	SNAP25	0.294752020334051	10.7969151670951	-0.859768879107527
19	RBFOX1	0.788041506581799	21.3367609254499	-1.06739097590606
19	RBFOX3	0.038876917007222	1.9280205655527	-0.607813744878315
19	SLC17A6	0.099227185807672	4.11311053984576	-0.396744022633944
19	SLC17A7	0.007779491988749	NA	-0.2725929903294
19	NXPH1	0.183335431885223	4.37017994858612	-0.70715795071699
19	CALB1	0.023705102310508	1.15681233933162	-0.358858961094707
19	CALB2	0.010297715402437	NA	-0.375356791479815
19	PVALB	0.047693552488238	1.02827763496144	-0.292266209642537
19	PROX1	0.071926145838339	3.72750642673522	-1.01389716500551
19	SNCG	0.253772516048504	10.025706940874	0.096288440820854
19	SV2C	0.047153653660364	2.44215938303342	-0.490781915310224
19	GAD1	0.140310932128114	5.91259640102828	-0.408700425022472
19	GAD2	0.035599753019506	1.79948586118252	-0.42516496686828
19	SLC32A1	0.022201121236212	NA	-0.207755711523983
19	PDGFRA	1.83791401636816	26.8637532133676	1.15168890747942
19	OLIG1	0.113148087853317	5.26992287917738	-0.50365565155658
19	OLIG2	0.033608223737476	2.31362467866324	-0.533937514085977
19	MOBP	0.305904833570431	6.55526992287918	-0.425784938739742
19	MAG	0.096392744632688	4.24164524421594	-0.420124717755989
19	MOG	0.137528323308541	4.62724935732648	-0.478973295670905
19	PLP1	1.12383719694424	15.1670951156812	-0.237474147952217
19	AQP4	0.119341259815695	4.62724935732648	-0.270887250440652
19	GJA1	0.62267206363923	18.6375321336761	0.624705306763438
19	GFAP	0.661507639235077	15.681233933162	0.12711963304501
19	C3	0.088562160983896	3.34190231362468	-0.304884467510737
19	CX3CR1	0.030935758964606	1.15681233933162	-0.384977214036505
19	PTPRC	0.05355703381492	1.9280205655527	-0.370523236582209
19	P2RY12	0.066162245132617	1.67095115681234	-0.372887605899904
19	CLDN5	5.32861442237351	37.6606683804627	2.5
19	FLT1	21.8964637041196	48.2005141388175	2.5
19	VWF	5.56516488119945	39.974293059126	2.5
19	CD96	0.048415797176363	1.02827763496144	-0.181369699301201
19	CD3E	0	NA	-0.206002726111832
19	CD3G	0	NA	-0.213983962394349
20	SNAP25	6.38039104333801	94.1176470588235	0.653435943133948
20	RBFOX1	63.9764666524523	87.9795396419437	1.29896564843079
20	RBFOX3	5.0623895211847	89.2583120204604	2.36747180510853
20	SLC17A6	0.491967119754937	27.6214833759591	0.040245738448202
20	SLC17A7	0.683917619954606	55.4987212276215	2.5
20	NXPH1	1.00745608233476	14.8337595907928	-0.201072988269414
20	CALB1	0.047171903780507	5.88235294117647	-0.280657174684214
20	CALB2	0.119989045480261	10.230179028133	-0.108201520224054
20	PVALB	0.012121409865486	1.27877237851662	-0.410528571198301
20	PROX1	0.051071765217741	5.37084398976982	-1.06894259622224
20	SNCG	0.108428624721634	9.20716112531969	-0.191842196043822
20	SV2C	0.387326950005641	17.1355498721228	0.073185382749271
20	GAD1	0.059388956086182	4.60358056265985	-0.49844760853741
20	GAD2	0.067581725792206	3.58056265984655	-0.386924397799884
20	SLC32A1	0.002064865076935	NA	-0.288933057719418
20	PDGFRA	0.002355519685353	NA	-0.510925051537704
20	OLIG1	0.010115011635631	1.0230179028133	-0.715136966393617
20	OLIG2	0.007233643084522	NA	-0.638346331779269
20	MOBP	0.03569628078535	2.30179028132992	-0.657674110432194
20	MAG	0.002678248548239	NA	-0.62535340318453
20	MOG	0.023049310850015	1.27877237851662	-0.63890505336517
20	PLP1	0.036918709643975	1.0230179028133	-0.749620233230155
20	AQP4	0.010544227384683	NA	-0.470102800701451
20	GJA1	0.00236079623876	NA	-0.526054707629983
20	GFAP	0.040293737687145	2.0460358056266	-0.508768979833306
20	C3	0.008585245911491	NA	-0.435436351146155
20	CX3CR1	0.008965976361203	NA	-0.421942371261261
20	PTPRC	0.00089659763612	NA	-0.432922901149591
20	P2RY12	0.061570226974115	12.0204603580563	-0.379457366457356
20	CLDN5	0.000681775586339	NA	-0.217855616346761
20	FLT1	0.013479585911562	2.0460358056266	-0.233031462136871
20	VWF	0.039410971300767	5.88235294117647	-0.159835423686719
20	CD96	0.095600905675175	7.92838874680307	-0.083156925266599
20	CD3E	0	NA	-0.206002726111832
20	CD3G	0.002267088370299	NA	-0.19839426193575
21	SNAP25	0.75181665064443	17.6470588235294	-0.596918240180589
21	RBFOX1	1.31732365472738	24.3697478991597	-0.896616200607267
21	RBFOX3	0.058348831013019	1.40056022408964	-0.576492073812475
21	SLC17A6	0.078223380061371	2.24089635854342	-0.424341547552528
21	SLC17A7	0	NA	-0.314648118337368
21	NXPH1	0.229171671875606	5.04201680672269	-0.670768504458761
21	CALB1	0.082969803294509	1.40056022408964	-0.16467575269015
21	CALB2	0.024457058565621	NA	-0.339283706092317
21	PVALB	0.071196007943801	1.96078431372549	-0.216313323911117
21	PROX1	0.059779941083409	3.92156862745098	-1.04582559419158
21	SNCG	0.156127292851885	3.92156862745098	-0.093316838910046
21	SV2C	0	NA	-0.583156189093914
21	GAD1	0.125510654972582	3.92156862745098	-0.424628821815283
21	GAD2	0.135901292886503	3.64145658263305	-0.30893474450596
21	SLC32A1	0.040277970283269	1.12044817927171	-0.136231402252345
21	PDGFRA	0.122803025370454	3.64145658263305	-0.329640367772386
21	OLIG1	0.166380184191051	4.48179271708683	-0.401945228008998
21	OLIG2	0.041026349030979	2.24089635854342	-0.505051262161055
21	MOBP	0.417887371520645	8.12324929971989	-0.343489341851518
21	MAG	0.120125454677934	5.04201680672269	-0.370936368856789
21	MOG	0.366333464554697	6.72268907563025	-0.202635382139926
21	PLP1	2.05640876396402	19.8879551820728	0.022549588112018
21	AQP4	0.344174354272122	9.2436974789916	0.085727552015849
21	GJA1	0.387287963026879	9.80392156862745	0.250312435779328
21	GFAP	0.720199355784384	9.2436974789916	0.174265475769104
21	C3	0.325117921120893	7.56302521008403	0.031539494504
21	CX3CR1	0.724021184934479	15.6862745098039	0.49740155814374
21	PTPRC	24.5014999504806	93.2773109243697	2.5
21	P2RY12	0.309834102196075	6.44257703081232	-0.059594045314051
21	CLDN5	0.019204644306898	NA	-0.169017439607001
21	FLT1	0.040428052696677	1.12044817927171	-0.191733527587456
21	VWF	0	NA	-0.261487277247925
21	CD96	8.24637520463046	72.2689075630252	2.5
21	CD3E	1.52637797484789	30.2521008403361	2.5
21	CD3G	1.04013394152512	20.7282913165266	2.5
22	SNAP25	5.81820590681628	100	0.584552814934524
22	RBFOX1	97.4704834596501	100	1.572774624966
22	RBFOX3	0.079984083057902	27.6363636363636	-0.542359389732526
22	SLC17A6	1.51429657936451	96	0.786801562054346
22	SLC17A7	0.001230443244658	NA	-0.307974734549012
22	NXPH1	2.06071647195066	85.0909090909091	0.202795107481081
22	CALB1	0.767628621888747	89.0909090909091	1.52578123611755
22	CALB2	0.407733052979371	71.6363636363636	0.484462770469535
22	PVALB	0.425215000323056	84	0.761304230083219
22	PROX1	1.27535837877449	95.6363636363636	1.0949261424017
22	SNCG	0.158218894344638	47.6363636363636	-0.0890900426474
22	SV2C	0.124259126648523	22.5454545454545	-0.348340999510052
22	GAD1	0.010522171169245	NA	-0.556026662070602
22	GAD2	0.004549561788736	NA	-0.463438471275261
22	SLC32A1	0.000505506865415	NA	-0.295287355561407
22	PDGFRA	0	NA	-0.514683726007046
22	OLIG1	0	NA	-0.737050229786937
22	OLIG2	0	NA	-0.667460059712515
22	MOBP	0.011845946704513	4	-0.680978441413915
22	MAG	0	NA	-0.631496814199612
22	MOG	0.001270482392723	1.45454545454545	-0.671349767072755
22	PLP1	0	NA	-0.77551682998109
22	AQP4	0	NA	-0.490538494796123
22	GJA1	0	NA	-0.531687709303992
22	GFAP	0.000824067721885	NA	-0.56129911525395
22	C3	0	NA	-0.450061553884314
22	CX3CR1	0	NA	-0.437259844999369
22	PTPRC	0.002641858654075	1.09090909090909	-0.430802774415174
22	P2RY12	0.067514967558987	24.7272727272727	-0.370957672504081
22	CLDN5	0	NA	-0.219670419038894
22	FLT1	0.004388851525176	1.09090909090909	-0.247210909894591
22	VWF	0.001371706449884	1.09090909090909	-0.25788246759132
22	CD96	0.004150386460864	2.54545454545455	-0.277609723636479
22	CD3E	0.000205937592672	NA	-0.204913840975737
22	CD3G	0	NA	-0.213983962394349
23	SNAP25	7.65790245426303	100	0.79223275459476
23	RBFOX1	58.6199073755022	100	1.24230091702711
23	RBFOX3	4.61749053114534	99.1735537190083	2.23891289100909
23	SLC17A6	0.13608556711243	32.2314049586777	-0.349565503758378
23	SLC17A7	1.15274778818137	94.2148760330578	2.5
23	NXPH1	0	NA	-0.868345916024289
23	CALB1	0	NA	-0.439696477557953
23	CALB2	0	NA	-0.401910767143334
23	PVALB	0	NA	-0.451778742713591
23	PROX1	0	NA	-1.20849887244476
23	SNCG	0	NA	-0.432571475031224
23	SV2C	0	NA	-0.583156189093914
23	GAD1	0	NA	-0.568788764086771
23	GAD2	0	NA	-0.469145576533291
23	SLC32A1	0	NA	-0.297349393687022
23	PDGFRA	0	NA	-0.514683726007046
23	OLIG1	0	NA	-0.737050229786937
23	OLIG2	0	NA	-0.667460059712515
23	MOBP	0	NA	-0.692758174990574
23	MAG	0	NA	-0.631496814199612
23	MOG	0	NA	-0.673264176022357
23	PLP1	0	NA	-0.77551682998109
23	AQP4	0	NA	-0.490538494796123
23	GJA1	0	NA	-0.531687709303992
23	GFAP	0	NA	-0.562417813561693
23	C3	0	NA	-0.450061553884314
23	CX3CR1	0	NA	-0.437259844999369
23	PTPRC	0	NA	-0.434013517438477
23	P2RY12	0.032698743410547	9.09090909090909	-0.421426156606796
23	CLDN5	0	NA	-0.219670419038894
23	FLT1	0.001505202129078	NA	-0.251735560221847
23	VWF	0	NA	-0.261487277247925
23	CD96	0.019248967686882	6.61157024793388	-0.244314368832947
23	CD3E	0	NA	-0.206002726111832
23	CD3G	0	NA	-0.213983962394349
