# Supplementary material for: Disturbances of paraventricular thalamic nucleus neurons in bipolar disorder revealed by single-nucleus analysis
Source: Nat Commun. 2026 Jan 7;17:1338. doi: 10.1038/s41467-025-68094-5 (PMC12873406; doi:10.1038/s41467-025-68094-5)
Supplement: Supplementary file 6 — Source Data [file 41467_2025_68094_MOESM6_ESM.zip › SourceData/FigureS11c.txt]

major_celltype	Region	umap_1	umap_2
ExN_Tha	mThalamus	4.32841514727173	-11.454504832049
Astro	mThalamus	-4.06419087270202	5.46789421198784
ExN_Tha	mThalamus	5.26966928621827	-9.83790956379952
OPC	mThalamus	3.82382177492676	12.6956654941839
Astro	mThalamus	-2.03807342866363	3.06096328852592
ExN_Tha	mThalamus	4.16445659777222	-9.11077581288399
Oligo	mThalamus	5.70089172503052	7.13079704401909
Micro	mThalamus	-4.47856832364501	9.66497243998466
Oligo	mThalamus	4.09919332644043	5.1968175327581
ExN_Tha	mThalamus	3.03734039446412	-11.8307303035456
Astro	mThalamus	-3.93171239713134	4.9824243938726
ExN_Tha	mThalamus	5.63547634264527	-10.3051966273981
ExN_Tha	mThalamus	4.26611494204102	-9.68556104542794
Micro	mThalamus	-6.89353633740844	8.7245274936956
InN_LGE	mThalamus	9.78748153826294	-10.2759178722102
OPC	mThalamus	0.6924948014885	13.2617169773382
Astro	mThalamus	-2.52082134107055	4.79101575968681
Astro	mThalamus	-4.09522510388793	4.91805614588676
InN_LGE	mThalamus	11.981552354303	-11.3151796901423
Micro	mThalamus	-10.5345504365295	7.06474699137626
Astro	mThalamus	-1.24627090314331	3.86411012766777
Oligo	mThalamus	8.70603298327027	6.81926168559013
InN_LGE	mThalamus	11.8220760740906	-11.3203495586115
InN_LGE	mThalamus	10.3977215208679	-7.18784271122994
ExN_Tha	mThalamus	4.58130811831055	-14.3102005565363
Others	mThalamus	-1.77193785527648	-1.70356498601021
InN_LGE	mThalamus	11.1022751249939	-7.21994672658028
OPC	mThalamus	2.96363543650208	13.220896855573
Oligo	mThalamus	4.11955141207276	5.6759640133184
InN_LGE	mThalamus	11.8583595671326	-11.6587551677424
OPC	mThalamus	0.801672212091069	13.1358567631048
OPC	mThalamus	2.48249386927186	13.4577142154974
InN_LGE	mThalamus	12.2696163572937	-8.18593059422554
Micro	mThalamus	-9.94774986127319	7.78748811839042
OPC	mThalamus	3.09570764681397	12.741615430097
InN_LGE	mThalamus	8.98682617327271	-8.38958536030831
Micro	mThalamus	-8.72834468701782	7.54618515131889
Astro	mThalamus	-2.78418112615051	2.96865524409233
InN_LGE	mThalamus	9.07765411516724	-8.30921827199044
ExN_Tha	mThalamus	3.29599427362977	-9.09907995106758
OPC	mThalamus	2.56055997988282	12.9474183475774
Astro	mThalamus	-1.65946997025909	6.91402305720268
OPC	mThalamus	2.93611072680054	13.3930884754461
Micro	mThalamus	-7.28698707440795	8.50548566935478
Astro	mThalamus	-0.656524457725901	4.46107877848564
Micro	mThalamus	-11.0140969834656	6.92574514506279
ExN_Tha	mThalamus	4.63862775942383	-9.52409921528877
OPC	mThalamus	-0.524463840517421	13.3102198993963
InN_LGE	mThalamus	11.976952783075	-8.45276914479317
OPC	mThalamus	2.93896578928528	13.0074263965887
InN_LGE	mThalamus	9.37934135576783	-8.57048211934151
Astro	mThalamus	-0.893571325334925	1.98489560244499
Astro	mThalamus	-0.694422968420405	5.30506624339042
OPC	mThalamus	2.85392688890992	12.2803594028753
OPC	mThalamus	-0.0917819372743557	13.1801721012395
ExN_Tha	mThalamus	3.7433576502472	-11.4420918071467
Oligo	mThalamus	8.80684589525757	7.61579050181328
Micro	mThalamus	-12.2355058274597	7.24708665965019
Astro	mThalamus	-4.2871987901062	4.64224304316459
InN_LGE	mThalamus	9.24380230089722	-8.47018705250801
Micro	mThalamus	-5.45702958920898	9.38269247172294
InN_LGE	mThalamus	8.99164318224488	-8.72924886586251
Oligo	mThalamus	8.28192638536988	6.15154470560966
Astro	mThalamus	-0.75718302348556	6.42861999628959
InN_LGE	mThalamus	9.22497867724	-9.4372328365046
OPC	mThalamus	3.51171778818665	12.5671473896307
Micro	mThalamus	-10.044311293158	7.58414758799492
InN_LGE	mThalamus	9.19685768267212	-10.3501785838801
ExN_Tha	mThalamus	5.27013229509888	-9.69897161366524
Astro	mThalamus	-4.36791683057251	2.49441589472709
Astro	mThalamus	-0.485941924843211	4.98142208216606
Micro	mThalamus	-6.32575393536987	9.02755464671074
Astro	mThalamus	-3.32261372426452	2.62033928988395
ExN_Tha	mThalamus	4.55141662737427	-14.3905018413264
Astro	mThalamus	-4.16992951253356	4.75179971812187
InN_LGE	mThalamus	9.65770362993775	-10.9381435954768
Oligo	mThalamus	8.99926113268433	7.30566801188408
InN_LGE	mThalamus	11.0337688841492	-9.18048082234444
Astro	mThalamus	-1.93002475121917	6.81881012080131
Astro	mThalamus	-0.404248573574443	5.06733144877373
Micro	mThalamus	-12.3717439256042	6.8398462688726
Astro	mThalamus	-1.73405731538238	4.44913448450981
Astro	mThalamus	-0.421217568907161	7.4680406009954
Astro	mThalamus	-3.73014927724304	3.93703331110893
InN_LGE	mThalamus	8.87807678362427	-8.5655058467585
OPC	mThalamus	0.318350128141027	13.2049380695623
Oligo	mThalamus	9.76933979174195	12.3659478580755
OPC	mThalamus	3.85279821535645	12.9791833317083
Astro	mThalamus	-1.00632143834533	5.26171602366386
InN_LGE	mThalamus	10.3459169783264	-7.28860603215279
OPC	mThalamus	3.08698486467896	12.5153800403875
OPC	mThalamus	1.66814028402863	12.8629180347723
InN_LGE	mThalamus	9.25548862597046	-8.27240787388863
OPC	mThalamus	-1.3967710814804	13.3865033542913
ExN_Tha	mThalamus	5.18147539278565	-12.2264727199274
ExN_Tha	mThalamus	4.09939121386109	-9.67958246113838
OPC	mThalamus	3.21391605516968	12.5313369190496
InN_LGE	mThalamus	11.2768032469421	-7.61604629399361
Micro	mThalamus	-5.12444187024536	9.45675577280937
OPC	mThalamus	2.73137044092713	13.2692138111394
ExN_Tha	mThalamus	4.99754642626343	-9.75324331166329
Micro	mThalamus	-8.47377277234497	7.87031759379326
Oligo	mThalamus	9.35204338213502	11.2615081226629
OPC	mThalamus	2.71850275179444	12.8066378986639
Astro	mThalamus	-0.766667254957576	3.23370637057243
OPC	mThalamus	2.0237142958313	12.7108546650213
Micro	mThalamus	-8.4296262345642	7.75323404429374
Astro	mThalamus	-3.59371376851501	3.96832908747612
InN_LGE	mThalamus	9.06139015337525	-9.54148469807686
ExN_Tha	mThalamus	3.81002449175416	-11.3726690852839
Astro	mThalamus	-0.31731849977674	3.16096939204155
InN_LGE	mThalamus	9.21976970812378	-8.25126539113106
OPC	mThalamus	0.60495715519486	13.0179377949041
Micro	mThalamus	-5.3605892739624	9.38430894968925
ExN_Tha	mThalamus	2.87968467852173	-8.29705463292183
Astro	mThalamus	-3.929637678656	5.51440824625908
Astro	mThalamus	-4.1960589967102	3.32614983675895
Oligo	mThalamus	3.47115086695252	6.6693049824041
Others	mThalamus	-1.22315955975952	-1.11386768462242
InN_LGE	mThalamus	10.3470032133728	-12.8956039989191
Astro	mThalamus	-0.837085553202052	6.81770433543144
Oligo	mThalamus	2.94146274706421	7.19102396128593
Oligo	mThalamus	8.45546268602906	8.66020025370537
Micro	mThalamus	-4.73156524518432	9.61435903666435
Astro	mThalamus	-3.37863303044738	6.01387228129326
Astro	mThalamus	-4.10355234960022	5.26767601130424
InN_LGE	mThalamus	10.4601728834778	-10.0287741267878
Astro	mThalamus	-3.27927995541992	2.98649658320366
InN_LGE	mThalamus	11.9026510634094	-11.3808811748225
OPC	mThalamus	2.72577332636414	12.2631055271429
InN_LGE	mThalamus	9.3094456114441	-8.03973613621773
Astro	mThalamus	-2.94648719647827	5.65137209055839
Astro	mThalamus	-0.143158499839921	2.2613927280706
Others	mThalamus	-1.20213771680297	-1.11291836144509
Astro	mThalamus	-4.60551858762207	4.65054525492607
Oligo	mThalamus	6.45127176424561	4.90078653452812
Astro	mThalamus	-2.6020488820404	3.23080386279045
InN_LGE	mThalamus	11.9583275236755	-8.34373937489571
Astro	mThalamus	-0.390265159997363	6.88748230097709
OPC	mThalamus	3.38215827127991	12.662227765302
ExN_Tha	mThalamus	2.91028236528931	-8.108023985644
ExN_Tha	mThalamus	4.85780166765748	-13.9389637553889
OPC	mThalamus	2.12074970385132	13.1612826740545
Oligo	mThalamus	7.43404029985962	7.03075565455375
ExN_Tha	mThalamus	3.7122399725586	-9.21184430958809
OPC	mThalamus	3.97771429201661	12.6875316059393
Micro	mThalamus	-10.4278237901062	7.37501682398735
Micro	mThalamus	-11.6768958649963	7.30349125025688
InN_LGE	mThalamus	10.0444013991028	-7.45601163746895
OPC	mThalamus	2.44921516558228	12.5375987446111
ExN_Tha	mThalamus	6.13729166170655	-11.4801624858576
Micro	mThalamus	-6.64536500791015	8.86974920390068
ExN_Tha	mThalamus	-1.317577131781	-9.6512516582209
Oligo	mThalamus	2.96180152079163	7.26146997569023
OPC	mThalamus	2.80961631914673	12.9153720295232
Micro	mThalamus	-9.92757488110961	7.30519594309746
InN_LGE	mThalamus	11.2117721953064	-7.01503120305123
Oligo	mThalamus	2.92896770617066	6.98659004328666
Micro	mThalamus	-8.34078861096801	7.81590665934501
InN_LGE	mThalamus	9.10722660204468	-9.98066984059395
OPC	mThalamus	-1.10617090085449	13.2131863987249
Astro	mThalamus	-0.609244921001811	3.30595673678337
OPC	mThalamus	0.943484417405706	13.2158786213201
ExN_Tha	mThalamus	2.76704167505799	-9.06801305653633
ExN_Tha	mThalamus	2.96507906099854	-9.27202401997627
Micro	mThalamus	-11.6491553864807	6.92999376414238
Oligo	mThalamus	9.44288562914429	10.3184882557195
OPC	mThalamus	0.872792116609197	12.9561530506414
Astro	mThalamus	-1.91777039388122	5.82739271281181
OPC	mThalamus	3.34188365122376	12.4188672458929
OPC	mThalamus	-1.76252485135498	13.4034682667059
Micro	mThalamus	-8.44815994122924	7.77973474619804
Micro	mThalamus	-11.8911807618469	6.81105198023735
Astro	mThalamus	-2.76773930409851	2.8916245853704
InN_LGE	mThalamus	10.3628923811585	-12.9074209773737
OPC	mThalamus	3.18490695139466	13.3498145496648
ExN_Tha	mThalamus	2.79706548830567	-9.40386663319649
OPC	mThalamus	-3.06566668370666	13.4427434360784
ExN_Tha	mThalamus	-1.5601970038742	-1.48938105942787
OPC	mThalamus	2.389214507547	13.1589871799749
ExN_Tha	mThalamus	3.70824193140564	-11.4164322459895
OPC	mThalamus	3.42144965311585	12.6180573856634
OPC	mThalamus	0.100039712396245	13.14223207591
Astro	mThalamus	-2.93780661443176	5.57771076319633
Oligo	mThalamus	7.36822389742432	6.79643215296684
OPC	mThalamus	-0.481040813717265	13.2532655155462
InN_LGE	mThalamus	8.47496818682252	-12.491463526507
Astro	mThalamus	-2.85651946881713	6.02250637171684
Micro	mThalamus	-5.02949262479248	9.46334852335869
OPC	mThalamus	3.37449239870606	12.9539414799017
Micro	mThalamus	-5.10215068677368	9.49694456217705
InN_LGE	mThalamus	10.3913900770813	-7.53116117360176
InN_LGE	mThalamus	9.24375938555298	-8.30055032612862
Astro	mThalamus	-2.36587692120971	3.01999487040458
InN_LGE	mThalamus	11.2368729033142	-7.49458490254463
InN_LGE	mThalamus	12.3734390654236	-7.67462955357613
Oligo	mThalamus	6.03408550402222	4.75291933176933
ExN_Tha	mThalamus	3.90533041140137	-11.4473627650935
InN_LGE	mThalamus	9.59464573046265	-13.0584314906794
Astro	mThalamus	-2.79685569623413	6.40229810831962
OPC	mThalamus	-1.88230527261199	13.4541341221136
InN_LGE	mThalamus	12.1005728163391	-8.09900508763375
OPC	mThalamus	0.911152354684453	13.318031445722
InN_LGE	mThalamus	11.2202122130066	-12.0634525859553
Micro	mThalamus	-9.80056453565063	7.40746177790581
ExN_Tha	mThalamus	4.49153637072144	-10.2344482982356
Astro	mThalamus	-1.51002443650665	4.66656793711601
ExN_Tha	mThalamus	5.07315944811402	-9.33513151051583
Micro	mThalamus	-10.1162068925232	7.56813348887382
Astro	mThalamus	-3.52095485547485	5.1956230556768
Oligo	mThalamus	5.18465446611939	5.3128596699041
OPC	mThalamus	2.41163181444703	12.5974074756902
OPC	mThalamus	1.33393620630799	12.7615767872137
Astro	mThalamus	-0.48004109481277	6.86161054728447
ExN_Tha	mThalamus	2.7268507399231	-9.15926442982735
ExN_Tha	mThalamus	4.88706087252198	-9.23648916127266
ExN_Tha	mThalamus	2.418511382547	-8.2831162059504
ExN_Tha	mThalamus	3.13705443522034	-11.8372210109431
InN_LGE	mThalamus	8.69357418200074	-11.9467972362238
OPC	mThalamus	3.48644780298768	12.2715035831731
Others	mThalamus	-1.17375106433334	-1.05985031964363
OPC	mThalamus	3.03594850679932	12.687114850263
Astro	mThalamus	-1.0959932885498	2.38810886500297
InN_LGE	mThalamus	11.8883697905212	-11.5357597911555
Astro	mThalamus	-4.39610076764526	4.51779474375664
Micro	mThalamus	-6.29574752667846	9.05307878611503
InN_LGE	mThalamus	9.4877264418274	-8.12675462605538
Astro	mThalamus	-4.25140500882568	4.24810899851738
OPC	mThalamus	0.946827999559026	13.0374347126287
ExN_Tha	mThalamus	5.71228288790284	-10.1674812877375
Astro	mThalamus	-3.90184713223876	2.86319007037102
Astro	mThalamus	-3.36132717946472	4.12554706690727
Astro	mThalamus	-1.44337452271881	3.32141555903373
InN_LGE	mThalamus	11.5488188185364	-8.85899911763252
InN_LGE	mThalamus	8.48596023699341	-12.7955444896418
OPC	mThalamus	4.02165102144776	12.7862054264349
Oligo	mThalamus	5.71042417666016	4.66519321558891
Micro	mThalamus	-7.77623821118774	8.1740657245916
InN_LGE	mThalamus	10.5670177855164	-7.82938609959664
OPC	mThalamus	3.4084491648346	12.590227261762
Astro	mThalamus	-0.5200136385292	3.86262477991997
Astro	mThalamus	-2.57917786458435	6.41756929514824
InN_LGE	mThalamus	11.9320890822083	-7.63031421544136
ExN_Tha	mThalamus	6.08947538515625	-10.934373720904
ExN_Tha	mThalamus	3.84922193666993	-14.3870247447688
Astro	mThalamus	0.292004606929403	3.04135336039482
ExN_Tha	mThalamus	5.59163545748291	-9.93412004353585
InN_CGE	mThalamus	-10.9828946671814	-7.03666721226753
Astro	mThalamus	-1.08347488263549	3.56366886256157
Astro	mThalamus	-3.06991983273925	5.64066614268242
InN_LGE	mThalamus	11.3597776808411	-10.196336611529
Oligo	mThalamus	4.46059679171143	5.64074672816215
InN_LGE	mThalamus	9.40136169573365	-9.41349397542061
ExN_Tha	mThalamus	4.36209129473267	-9.6806706035334
Oligo	mThalamus	4.36169647356568	5.00728477595268
OPC	mThalamus	1.05202972075043	13.0154010212225
Micro	mThalamus	-10.812317617926	7.43313039896904
OPC	mThalamus	2.77140473505555	13.0164157306951
InN_LGE	mThalamus	11.7262823500305	-7.47338949086251
Astro	mThalamus	-3.80251670697631	3.53932227251945
ExN_Tha	mThalamus	4.098119012323	-11.5419148051936
Astro	mThalamus	-3.70280338147582	4.50105489848076
InN_LGE	mThalamus	11.8211328901917	-10.799797877093
Oligo	mThalamus	6.64833473345337	6.33252729533134
Micro	mThalamus	-11.8289096436829	6.8595954334539
InN_LGE	mThalamus	10.6021768965393	-12.7679823482233
Astro	mThalamus	-0.319688551816363	5.85193981287895
Astro	mThalamus	-2.93826890805664	3.51469625590263
Astro	mThalamus	-2.88657594541015	5.88992275355278
ExN_Tha	mThalamus	3.51249217173157	-11.7883890712458
Astro	mThalamus	-3.86521054128112	4.04803718684135
ExN_Tha	mThalamus	4.26164316317139	-9.04148755909981
Oligo	mThalamus	8.43017505785523	6.64784158823906
Micro	mThalamus	-11.1010205827087	6.97352756617485
Micro	mThalamus	-10.5636031709045	7.03940166590629
Oligo	mThalamus	8.70961593767701	11.2218657886785
Oligo	mThalamus	9.71291755816041	11.1086932575506
InN_LGE	mThalamus	8.9983990111023	-8.57670198323311
InN_LGE	mThalamus	11.5313703932434	-7.18726526143135
ExN_Tha	mThalamus	4.46762489458619	-14.4235933864314
Oligo	mThalamus	8.95766758104859	9.29380144236503
Astro	mThalamus	-2.16021443227233	2.54985655901848
Astro	mThalamus	-0.0120937458604763	4.13198913691459
InN_LGE	mThalamus	9.21507572313843	-9.29502759816231
OPC	mThalamus	3.6648173250824	13.3505298054021
Astro	mThalamus	-0.488418676647563	7.0318857586187
InN_MGE	mThalamus	-1.84451378205719	-16.7207926356989
ExN_Tha	mThalamus	5.20087265154419	-11.0731638515192
Micro	mThalamus	-8.77137447217407	7.63876260874687
Micro	mThalamus	-10.3180310807556	7.30951084254204
Astro	mThalamus	-0.706289537939448	7.14699043391166
InN_LGE	mThalamus	9.11609863421021	-10.7989491069514
OPC	mThalamus	2.81872867724	12.8299390232366
Others	mThalamus	-1.85662091592254	-1.89210949780525
InN_LGE	mThalamus	8.84614776751099	-8.64486013295235
Astro	mThalamus	-0.878365942034144	2.20638193247734
InN_LGE	mThalamus	11.8519194044739	-8.8160580241877
InN_LGE	mThalamus	9.23937629839478	-11.9718378627497
ExN_Tha	mThalamus	2.3887376703888	-8.30091319920601
InN_LGE	mThalamus	8.80792068621216	-8.99831090809883
Micro	mThalamus	-11.5015609345764	7.30530323145805
Astro	mThalamus	0.306084565129857	2.8015583908361
OPC	mThalamus	-0.339856528434176	13.2219973957342
InN_LGE	mThalamus	10.6940567412048	-12.7241104686457
InN_LGE	mThalamus	10.1002457060486	-7.40202842595162
OPC	mThalamus	2.92099260469971	13.2525864994329
InN_LGE	mThalamus	9.60851501604615	-12.2187813365656
Micro	mThalamus	-9.75237251141967	7.11910881159721
InN_LGE	mThalamus	8.94780468126832	-8.47743974568428
Micro	mThalamus	-5.26823497632446	9.45625604746757
Oligo	mThalamus	4.45667623659668	6.04282106516777
Oligo	mThalamus	6.33364843508301	7.10399259684501
Astro	mThalamus	-3.72153139928283	3.8499199306768
OPC	mThalamus	2.68676876207886	12.6671840107244
Astro	mThalamus	-0.699222274813075	3.37457503436027
Micro	mThalamus	-9.7271230302185	7.47525943873344
Micro	mThalamus	-9.83565975049438	7.27465118525444
InN_LGE	mThalamus	10.3824369825989	-7.3389319026667
Micro	mThalamus	-9.32282806256713	7.3953153049749
OPC	mThalamus	2.54363607546387	13.0395871555608
Astro	mThalamus	-3.18707776883544	5.34386266825615
ExN_Tha	mThalamus	5.20012115618287	-11.390241488238
ExN_Tha	mThalamus	5.75787281176148	-10.2641666972834
ExN_Tha	mThalamus	3.50271391054688	-9.89639078023018
Astro	mThalamus	-3.19032550671997	1.46373106596885
Micro	mThalamus	-12.2317035279602	7.07103933451591
Astro	mThalamus	-0.393642791304011	6.14956726191459
ExN_Tha	mThalamus	3.33990763804017	-11.7680367076594
OPC	mThalamus	0.761248938050847	13.397359029035
OPC	mThalamus	2.79570006510315	13.1713582432073
ExN_Tha	mThalamus	6.25668930193482	-10.9817875468928
InN_LGE	mThalamus	8.82770465990601	-8.51171003224434
InN_LGE	mThalamus	11.2609703459412	-7.3603433215815
Oligo	mThalamus	8.6804582991272	7.58368648646293
InN_LGE	mThalamus	11.2612221159607	-7.70329223515572
Astro	mThalamus	-1.85098148206176	6.5252710735601
Oligo	mThalamus	4.07256912371216	5.66088785288749
OPC	mThalamus	0.556018761602025	13.0334512150091
InN_LGE	mThalamus	10.542792550531	-7.20221029164376
Oligo	mThalamus	3.12993024965821	6.83425487635551
Oligo	mThalamus	5.01797031542359	6.59983982203422
ExN_Tha	mThalamus	4.6931159414917	-9.88931260945381
Micro	mThalamus	-8.34885288098754	7.6479426777166
Astro	mThalamus	-4.49411893704834	3.14388479350029
OPC	mThalamus	-1.51201654294433	13.3224202549261
Astro	mThalamus	-0.343262129220385	3.72458805201469
Astro	mThalamus	-0.725428827795405	7.22548545954643
Astro	mThalamus	-1.30837453225555	4.04526533244072
ExN_Tha	mThalamus	5.79654382845459	-10.2126310908991
Oligo	mThalamus	9.38263916155396	12.1575089847845
ExN_Tha	mThalamus	4.24774812838135	-11.5314568126398
Micro	mThalamus	-9.86133457044067	7.17969717142998
Astro	mThalamus	-3.36112356999816	5.31537212489067
OPC	mThalamus	3.68201827189026	12.4887744343084
Astro	mThalamus	-0.225072548481841	3.93871893046318
Oligo	mThalamus	6.91852306505738	6.00392545817314
ExN_Tha	mThalamus	5.23032211443482	-10.0816544139582
InN_LGE	mThalamus	9.28427147051392	-13.0526741588313
InN_LGE	mThalamus	11.9091446318298	-7.11317001225533
Oligo	mThalamus	9.11585640093384	11.885860577802
Astro	mThalamus	-3.06402994016113	5.02277864573417
Micro	mThalamus	-9.01554466107788	7.51291097758232
OPC	mThalamus	3.59372424265442	12.500440732221
Astro	mThalamus	-3.69626856664123	4.51740469096123
Astro	mThalamus	-1.66156614640655	3.4447685634893
ExN_Tha	mThalamus	3.86235927721558	-11.2510117137629
Astro	mThalamus	-0.545180865320582	3.54694022295891
Micro	mThalamus	-11.7465570054382	6.77936090586601
OPC	mThalamus	0.754912904706578	13.2003680622381
Astro	mThalamus	-3.65349269727172	5.00190080759941
Micro	mThalamus	-4.38450885632934	9.7052289402288
Others	mThalamus	-1.42738378861846	-1.34112124087395
Astro	mThalamus	-4.50164533475341	3.07628192065178
OPC	mThalamus	4.01391481539307	12.9849263584417
Micro	mThalamus	-9.0872190080017	8.10904134867607
Astro	mThalamus	-0.733443447145839	4.77805627940117
Micro	mThalamus	-8.70908332684936	7.66911710856376
InN_LGE	mThalamus	11.6991054930359	-7.4545119846064
InN_LGE	mThalamus	11.7639191069275	-11.5681580150324
Micro	mThalamus	-10.4200265488953	7.10709966776787
Micro	mThalamus	-9.24582458356323	7.3140427028936
Oligo	mThalamus	3.4644372381836	6.30958379862724
OPC	mThalamus	3.58240126749573	12.9116679584783
Astro	mThalamus	-2.66024304250183	2.67423357127128
Astro	mThalamus	-1.81740225175323	2.0185002243322
OPC	mThalamus	0.400232366529088	13.0848113453191
ExN_Tha	mThalamus	6.22368978640137	-11.2481325710017
ExN_Tha	mThalamus	4.19579958101807	-14.5740641200739
Astro	mThalamus	-0.123160169217009	2.10089625475822
InN_LGE	mThalamus	12.4295217909485	-7.88064657094063
Astro	mThalamus	-0.0347693047851513	2.2827071106237
InN_LGE	mThalamus	12.3662626661926	-7.58587013127388
OPC	mThalamus	2.58124660631714	12.8187714969915
OPC	mThalamus	2.18936204096375	12.9561511432928
OPC	mThalamus	2.43996690889893	13.2597056782049
ExN_Tha	mThalamus	4.07968782564698	-11.4978006923396
Micro	mThalamus	-6.7840831361145	9.09744943736015
Oligo	mThalamus	9.28803276201783	9.18138231394706
Astro	mThalamus	0.0588875927597095	3.66051448939262
ExN_Tha	mThalamus	4.79463647982178	-10.1527327144343
ExN_Tha	mThalamus	4.82156633516846	-9.38283239247383
Astro	mThalamus	-4.19724393704834	4.83717407343803
OPC	mThalamus	-0.463309325966258	13.2328149235052
OPC	mThalamus	3.02759288927613	13.2679330265325
Oligo	mThalamus	3.68071722170411	7.10185732005058
OPC	mThalamus	2.74165486475525	12.984273091535
ExN_Tha	mThalamus	3.47911452433167	-7.92234407307686
Astro	mThalamus	-3.20743299344482	2.16342105029045
Micro	mThalamus	-4.63475776532592	9.64424909708915
ExN_Tha	mThalamus	5.38807987352906	-9.72356401326241
Micro	mThalamus	-4.70689273694458	9.64245618937431
OPC	mThalamus	1.18795286795197	13.0126677906316
Others	mThalamus	-0.439130999836345	-0.537677287479059
OPC	mThalamus	-1.11259801009597	13.3439227497381
OPC	mThalamus	4.000697843042	12.5426665699285
InN_LGE	mThalamus	10.5932209410339	-12.7065590465266
Astro	mThalamus	-4.88029933789672	3.48953427431999
ExN_Tha	mThalamus	4.00293373247681	-9.17221437336983
ExN_Tha	mThalamus	5.87093996187745	-11.7996023738581
Astro	mThalamus	-1.00117416003646	2.13980211375175
Micro	mThalamus	-8.58594203809204	7.63604177592216
Astro	mThalamus	-0.775650867018122	2.17112125513969
ExN_Tha	mThalamus	4.20588516375123	-7.69627128483834
Oligo	mThalamus	9.50126957079468	9.4801427280706
Micro	mThalamus	-10.0188586793274	6.93681015131889
ExN_Tha	mThalamus	3.18846034189759	-9.13304506184639
Astro	mThalamus	-2.65894318440856	6.2675076877874
ExN_Tha	mThalamus	6.22311233660279	-11.1201904857356
Oligo	mThalamus	8.76013111254273	9.68045248148857
Astro	mThalamus	-2.26288438657226	4.57284607050834
Oligo	mThalamus	3.92871545931397	6.2986503994268
ExN_FrC_SL	mThalamus	0.560645214524846	-9.12123475911202
ExN_Tha	mThalamus	-9.38285613873901	-2.45338855626168
Micro	mThalamus	-10.1005389771789	7.32363571284233
Astro	mThalamus	-3.00754071095886	3.46228303072868
Astro	mThalamus	-3.0107927403778	4.83178152201591
Astro	mThalamus	-2.26478052953186	2.89107145426689
Micro	mThalamus	-9.17897964337768	7.41321815607963
InN_LGE	mThalamus	10.1017153181702	-7.71389327885689
ExN_Tha	mThalamus	4.58420776506958	-9.43793569447579
OPC	mThalamus	2.90097045084534	12.3995181476873
ExN_Tha	mThalamus	4.84106802126465	-8.85819803120674
InN_LGE	mThalamus	11.6637642302185	-7.39704595448555
Astro	mThalamus	-1.39082682946624	3.91199936030327
OPC	mThalamus	1.34572278639374	13.1369744694036
Astro	mThalamus	-1.59128523686828	6.7643076336187
OPC	mThalamus	2.40024255892334	12.6893311893743
OPC	mThalamus	2.81193756243287	13.1040612613958
Micro	mThalamus	-11.3135583482117	6.88719143031059
InN_LGE	mThalamus	10.8849460997253	-10.9628933513361
Astro	mThalamus	-3.90804363110961	3.91509927866874
InN_LGE	mThalamus	9.04957317492066	-9.32396303059639
Oligo	mThalamus	8.78559517046509	9.83885206339775
Astro	mThalamus	-2.20067692616882	4.22461094019829
Astro	mThalamus	-0.468279280456919	3.91913141367851
OPC	mThalamus	4.11077522417603	12.574773923139
Astro	mThalamus	-0.53061265567245	7.0694514667791
OPC	mThalamus	4.23129152437745	12.7862111484808
Astro	mThalamus	-4.65451980451049	3.0123840725225
Micro	mThalamus	-10.6370494447082	7.66437257883964
OPC	mThalamus	-0.787760146650691	13.2937547123235
OPC	mThalamus	2.7815337099701	13.3691369449895
Astro	mThalamus	-3.13069296697082	6.10948003886162
Astro	mThalamus	-1.9907949052185	6.69689382670341
Astro	mThalamus	-1.32514131883087	4.77882303355156
Oligo	mThalamus	7.79711794039307	5.86209549067436
OPC	mThalamus	-0.262784325274844	13.2485553180975
Astro	mThalamus	-1.09218598226013	7.04807914851127
InN_LGE	mThalamus	11.1767761625916	-12.3132713878352
ExN_Tha	mThalamus	3.65270303865967	-11.5222767436701
InN_LGE	mThalamus	10.3730366148621	-7.22108207585396
InN_LGE	mThalamus	12.1497852720886	-7.37654815556587
OPC	mThalamus	2.82019280573426	13.0836392795843
OPC	mThalamus	3.03123807093201	12.4899150287908
Astro	mThalamus	-1.93749023297729	6.67127575037895
InN_LGE	mThalamus	8.79697536608277	-8.88230024220528
Astro	mThalamus	-2.60682249883117	6.12053312418876
OPC	mThalamus	0.909561506715398	13.2205459034246
InN_LGE	mThalamus	9.2231771864563	-13.0791643703181
InN_LGE	mThalamus	10.9526750960022	-12.3882778728205
Astro	mThalamus	-3.6959962926239	5.05308879969536
OPC	mThalamus	2.63420175692139	13.170435086469
ExN_Tha	mThalamus	5.49179720064698	-10.0087412440974
Astro	mThalamus	-4.68340755322876	3.44882835505424
OPC	mThalamus	3.27484821459351	13.1300660526556
Oligo	mThalamus	7.75847791811524	7.40263237116752
Astro	mThalamus	-4.63622833112182	4.24231876490532
OPC	mThalamus	3.48322343012391	12.3508387958807
InN_LGE	mThalamus	12.2829706587463	-7.84700475575508
Astro	mThalamus	-2.15295613625946	6.68259586451469
ExN_Tha	mThalamus	4.68846058031617	-9.86588750721993
Astro	mThalamus	-3.35644627431335	5.20400394556938
ExN_Tha	mThalamus	5.75149273058472	-9.63299070241036
InN_LGE	mThalamus	10.3164617933899	-12.7668531978327
Astro	mThalamus	-3.06233430722656	6.15170730708061
Astro	mThalamus	-3.27663017133178	4.17898620722709
InN_LGE	mThalamus	10.0715134062439	-13.0321348750788
Oligo	mThalamus	7.46538614412842	6.56150879023491
OPC	mThalamus	2.96197246691285	12.5660039341253
OPC	mThalamus	3.65066599031983	12.5960446750921
InN_LGE	mThalamus	9.07185482164918	-11.797392710467
InN_LGE	mThalamus	11.763381234613	-11.1725920283991
Micro	mThalamus	-6.84314514020385	8.76450170634208
ExN_Tha	mThalamus	4.46219467302857	-7.94245706440987
InN_LGE	mThalamus	12.219568482843	-7.40659271122994
InN_LGE	mThalamus	9.63238357683716	-11.736224993487
ExN_Tha	mThalamus	3.47444414278565	-11.518825396319
InN_LGE	mThalamus	10.8342401899963	-7.52135454060616
Astro	mThalamus	-3.00039721349182	2.69509638903557
Oligo	mThalamus	9.11158203264771	8.56933607218681
InN_LGE	mThalamus	9.57434867998658	-13.0766085231501
InN_LGE	mThalamus	11.1971237578064	-7.30554233433785
InN_LGE	mThalamus	11.5236284651428	-11.7220190608698
Astro	mThalamus	-0.0258168510526608	3.1839202797216
OPC	mThalamus	2.61506604334412	12.8162766849798
OPC	mThalamus	2.41330408236084	12.6563035404485
Micro	mThalamus	-6.54426694730224	8.99846758006035
InN_LGE	mThalamus	9.02047180315552	-8.75764356495919
Micro	mThalamus	-6.2691004357666	9.0672484791082
OPC	mThalamus	1.27130996367035	13.0013371860784
ExN_Tha	mThalamus	4.02621816774903	-8.8481567943293
OPC	mThalamus	2.21190141817627	12.6627828037542
OPC	mThalamus	2.79359769007264	12.8940249836248
ExN_Tha	mThalamus	3.68980049273072	-9.17046533467354
Astro	mThalamus	-0.671614029201884	6.44548429606376
Astro	mThalamus	-0.898929127249141	7.03910698054252
Oligo	mThalamus	6.14231752535401	4.9998165523809
Astro	mThalamus	-3.27274824002685	3.77352012751518
InN_LGE	mThalamus	11.3230049528748	-7.50552450062813
Micro	mThalamus	-9.08732105115356	7.9724351322454
InN_LGE	mThalamus	8.55799507280884	-12.5370968425471
InN_LGE	mThalamus	9.72734188219605	-9.91874681355538
Oligo	mThalamus	2.97584437510071	7.05950941203056
Micro	mThalamus	-6.44374776700439	9.01990713236748
Astro	mThalamus	-0.401946597489733	4.21149934885917
Astro	mThalamus	-0.322137766274829	5.84151710627495
InN_LGE	mThalamus	12.0125143446594	-11.1793497646052
Astro	mThalamus	-3.52046776631774	4.55006374476372
OPC	mThalamus	3.65007161280213	12.4391995823186
Astro	mThalamus	-2.90567303517761	4.03635133860527
Micro	mThalamus	-9.39417053082885	7.28026212809501
Astro	mThalamus	-2.92603422025146	2.58177985308586
ExN_Tha	mThalamus	3.75888394495545	-11.5054453456599
Micro	mThalamus	-8.97809196332397	7.41294349787651
OPC	mThalamus	2.83846854349671	12.9343167698186
InN_LGE	mThalamus	9.31562828203736	-13.0263660991389
Astro	mThalamus	0.297809682098012	2.79869569895683
OPC	mThalamus	0.975432983842473	13.0680076038641
OPC	mThalamus	2.48860739847718	12.4809218799871
Micro	mThalamus	-12.0118501267761	7.33538927195488
InN_LGE	mThalamus	11.9761116423279	-8.8661593044001
OPC	mThalamus	0.238028160539251	13.0654603397649
Micro	mThalamus	-8.88026405194702	7.63045896647392
Astro	mThalamus	-1.36193264344635	4.32817615626274
Micro	mThalamus	-4.92159009793701	9.56218923685966
ExN_Tha	mThalamus	4.18225978991089	-14.6294907176691
OPC	mThalamus	3.49677180429993	12.4754716312688
Astro	mThalamus	-4.21570945599975	4.14431966898857
Micro	mThalamus	-5.11935306409301	9.40777315257011
InN_LGE	mThalamus	12.3138420500427	-7.70053563954415
InN_LGE	mThalamus	9.23618911882935	-13.0879276836115
Oligo	mThalamus	9.22551178118287	10.9956408893865
Micro	mThalamus	-11.630113371405	6.67718090174614
InN_LGE	mThalamus	11.9889786162048	-9.19433294179024
ExN_Tha	mThalamus	5.76727174898682	-10.2670105540949
ExN_Tha	mThalamus	4.00505947252808	-7.60659585835518
Astro	mThalamus	-0.953028210195918	2.23995985148369
Astro	mThalamus	-3.22728706220092	5.33251012919365
OPC	mThalamus	1.33570789476929	12.804754391889
OPC	mThalamus	-0.059031598958392	13.1318236744207
Astro	mThalamus	-2.36353708127441	6.33948768732963
ExN_FrC_SL	mThalamus	-5.52113462308349	-4.31690560223641
Oligo	mThalamus	4.25221227785645	6.81176056025444
ExN_Tha	mThalamus	5.60928987642823	-10.1374672496516
ExN_Tha	mThalamus	5.05329107424317	-11.2506779277522
Micro	mThalamus	-9.37760425427856	7.32767404673515
InN_LGE	mThalamus	8.99094318529664	-8.84715352894844
Astro	mThalamus	-2.95458532193603	2.45209254382072
ExN_Tha	mThalamus	3.13931249758301	-7.89820943715157
InN_LGE	mThalamus	11.7258341231018	-11.2607554042536
Astro	mThalamus	-4.57269597867431	4.08796133158623
Oligo	mThalamus	8.61795734545289	7.06450952647148
InN_LGE	mThalamus	11.7148773588806	-7.02824769856514
Oligo	mThalamus	8.51451038500367	6.21471084711967
Oligo	mThalamus	4.0968949713379	5.63823808787285
Micro	mThalamus	-5.52422357419433	9.33052457926689
InN_LGE	mThalamus	9.28721355578003	-10.7385691249567
Astro	mThalamus	-0.622787900957484	6.77061094401298
InN_LGE	mThalamus	9.42742084642945	-10.1882837856013
Astro	mThalamus	-1.21133411744537	6.78736461756645
Astro	mThalamus	-4.31221414426269	4.25284685252128
Astro	mThalamus	-2.22168470242919	6.71716417429863
OPC	mThalamus	0.760556928125005	13.2056132709783
OPC	mThalamus	4.49513601442872	12.9181500828069
InN_LGE	mThalamus	10.1670362867981	-13.0388048732478
Astro	mThalamus	-0.805301376375575	6.22827734110771
OPC	mThalamus	3.0810782828003	12.6875697529119
Astro	mThalamus	-2.42327118733825	6.30609716532646
Astro	mThalamus	-1.21391559461059	4.10041154978691
OPC	mThalamus	2.68948816439209	12.6332866108221
OPC	mThalamus	3.35152362963257	12.4305735981268
OPC	mThalamus	3.80776619097291	12.8012315189642
Oligo	mThalamus	5.26939367434082	6.16051067469536
OPC	mThalamus	-0.788364418539424	13.2896996891302
ExN_Tha	mThalamus	4.84392618319092	-14.0237482631403
Oligo	mThalamus	5.9374105848938	4.91656650660454
InN_CGE	mThalamus	-11.0196921906799	-5.30958114506783
Micro	mThalamus	-11.2180697999329	7.1962858593267
Oligo	mThalamus	8.72167991777955	7.42439235804497
Astro	mThalamus	-3.94002033093872	4.44542659876762
Astro	mThalamus	-4.38744760373535	2.64439262507377
Oligo	mThalamus	4.7068951048523	4.77578415034233
OPC	mThalamus	2.66964935442505	12.8412171757024
OPC	mThalamus	2.921769610849	12.5990621006292
InN_LGE	mThalamus	11.9174425520569	-7.57670007588448
OPC	mThalamus	2.68067978998719	12.3894912159246
Astro	mThalamus	-4.44111896375122	4.99065698740898
OPC	mThalamus	2.51845072886048	12.7047883426946
Micro	mThalamus	-9.40281654218139	7.5759793674749
OPC	mThalamus	2.57055019518433	12.9983483707708
Oligo	mThalamus	8.19169353624878	6.71813120005546
OPC	mThalamus	0.436613968816381	13.1697427189153
ExN_Tha	mThalamus	3.53101014277039	-8.80260072590889
Astro	mThalamus	-3.95099926808776	5.44455017207084
InN_LGE	mThalamus	9.27412151476441	-8.42860494496407
Micro	mThalamus	-8.89150405744018	8.08134569285331
Astro	mThalamus	-4.95562196591796	3.16462768671928
OPC	mThalamus	0.236551336255651	13.1530276691717
InN_LGE	mThalamus	11.7573759474426	-7.91896186711373
OPC	mThalamus	2.92156361719666	12.6788255131048
InN_LGE	mThalamus	11.3236410536438	-12.1029862010676
OPC	mThalamus	2.86527918955384	12.8022586262029
Astro	mThalamus	-3.7699000916809	5.44148363230644
Astro	mThalamus	-4.32273746350708	3.97369159815727
Micro	mThalamus	-10.9478929124206	7.04092086909233
InN_LGE	mThalamus	11.667678109613	-11.767098292132
Astro	mThalamus	-1.24332261899414	3.80198492167412
Oligo	mThalamus	8.45010875841675	7.79930509684501
Astro	mThalamus	0.307963363137822	3.05443467257438
InN_CGE	mThalamus	2.78771065851746	-11.8023193919856
Micro	mThalamus	-11.0323169312805	7.07757438776909
InN_LGE	mThalamus	9.92766880175171	-12.7187536800105
InN_LGE	mThalamus	11.9789106764465	-7.47800050618233
Others	mThalamus	-1.42034316876831	-1.30835501792015
Oligo	mThalamus	3.24494074961243	6.93865503428398
InN_LGE	mThalamus	9.00663780352173	-8.6194199168879
InN_LGE	mThalamus	11.6108295836121	-6.84989343525948
Oligo	mThalamus	7.34982608934937	6.11542762873588
OPC	mThalamus	3.89470457216797	12.3484774982732
InN_LGE	mThalamus	11.7312557615906	-11.2509726131159
Oligo	mThalamus	3.7112736620575	5.97487510798393
ExN_Tha	mThalamus	1.82598375460206	-8.88848863484444
InN_LGE	mThalamus	11.494094125238	-12.0151365840632
InN_LGE	mThalamus	9.53936504503785	-8.82223783375801
OPC	mThalamus	0.279710374084096	13.0041362201971
InN_LGE	mThalamus	10.8983213820129	-7.58946500660958
Oligo	mThalamus	5.86466097017823	5.86078752634941
Oligo	mThalamus	8.91176246782837	10.6773978626531
ExN_Tha	mThalamus	5.99879907747803	-11.6997889125544
ExN_Tha	mThalamus	5.51173376223145	-9.90959058644356
Astro	mThalamus	-0.560989715847392	4.19667734263359
Astro	mThalamus	-1.36366976121368	3.7786799824041
Astro	mThalamus	-4.10617590764465	3.06155456660209
Astro	mThalamus	-2.33272505620422	4.61804641840873
Oligo	mThalamus	5.12817262789307	5.55177892802177
InN_LGE	mThalamus	12.2389957823425	-7.78304944874825
InN_LGE	mThalamus	12.0340673842102	-8.44786058308663
Astro	mThalamus	0.422707013097387	2.99889387247978
Micro	mThalamus	-11.9895742020935	7.10491193888603
Astro	mThalamus	-1.48579359868469	2.95044411776481
Micro	mThalamus	-11.7748096070618	6.99071849940239
Micro	mThalamus	-9.04948116162719	7.36861433146415
InN_LGE	mThalamus	12.3271868147522	-7.80373512150826
OPC	mThalamus	3.14246176859437	12.8168498432439
InN_LGE	mThalamus	9.74940036913453	-9.88451372029366
InN_LGE	mThalamus	11.4348680891663	-6.90032611729683
Oligo	mThalamus	9.61208938738404	11.3029319202703
Astro	mThalamus	-3.81266308644714	5.50026573298393
ExN_Tha	mThalamus	2.86443471094666	-9.18220029713692
Micro	mThalamus	-8.71422744611206	7.47656406519829
InN_LGE	mThalamus	10.3171360411316	-7.16836725117745
Astro	mThalamus	-1.6260922036499	6.80500902293144
InN_LGE	mThalamus	10.1121504225403	-11.9619492137629
OPC	mThalamus	3.70820616861878	12.5113641178411
Astro	mThalamus	-4.21361900189819	4.62956012843071
Astro	mThalamus	-0.800125070604701	3.64362873194633
Micro	mThalamus	-8.32713580945434	7.93448747752128
Oligo	mThalamus	5.20130848070679	6.60717023966728
Astro	mThalamus	-0.910893448385615	7.19981397746025
InN_LGE	mThalamus	11.6055462278992	-9.18601690175118
InN_LGE	mThalamus	9.16022895952759	-8.32662473561348
OPC	mThalamus	1.76535748621521	12.9596139347356
Micro	mThalamus	-9.35223747113647	7.47223819849907
OPC	mThalamus	2.17294525286255	13.3268309986394
Oligo	mThalamus	5.71924804827271	5.65580572245537
ExN_Tha	mThalamus	5.31430505892334	-9.15432439686836
Astro	mThalamus	-3.71733809331359	5.62868274805961
InN_LGE	mThalamus	11.5153257765442	-7.03955970646919
Astro	mThalamus	-4.36770654538574	4.40043939707695
InN_LGE	mThalamus	9.96942829271851	-13.0540016734797
ExN_Tha	mThalamus	3.88589595934449	-14.521007403155
OPC	mThalamus	0.677871695962529	13.0459042942327
ExN_Tha	mThalamus	5.61472391268311	-10.5850676143366
OPC	mThalamus	2.85097526690064	13.0377780353826
OPC	mThalamus	3.4553823389679	12.9114934360784
InN_LGE	mThalamus	12.1756451048523	-8.3607152545649
ExN_Tha	mThalamus	2.54996227404175	-9.09722600819649
ExN_Tha	mThalamus	3.76320408960877	-9.4221428477961
Astro	mThalamus	-1.08456123689117	1.99905003664909
Others	mThalamus	-1.83239746907653	-1.62780843617501
ExN_Tha	mThalamus	3.32926534792481	-9.1507748210627
InN_LGE	mThalamus	10.4748289503723	-7.35277782322945
Astro	mThalamus	-2.33050895551147	6.55530466196953
Oligo	mThalamus	9.20986675402222	10.3363324558538
ExN_Tha	mThalamus	5.95924018999634	-11.6398056590754
Micro	mThalamus	-12.0676171861023	7.33771432993828
Astro	mThalamus	-2.66714454511108	3.41304530260978
Oligo	mThalamus	9.46725582262574	11.9793778812688
Oligo	mThalamus	8.41529106279908	6.30829156992851
Astro	mThalamus	-0.525932945999522	4.45175947306572
Astro	mThalamus	-3.7662289223999	5.67325033305107
Astro	mThalamus	-2.99663019994201	2.67331279871879
Oligo	mThalamus	4.83315633913575	6.9376679813665
InN_LGE	mThalamus	10.8552143492371	-11.2027329051691
Micro	mThalamus	-7.61028838971557	8.32243456004081
Micro	mThalamus	-10.788075216803	7.03228963969169
Oligo	mThalamus	7.74390148302613	6.96000827906547
Astro	mThalamus	-2.49008823255004	5.68163456080375
Micro	mThalamus	-9.87137103894653	7.67171873209892
Astro	mThalamus	-4.37834955075683	4.6353989994329
InN_LGE	mThalamus	9.46821521898804	-8.23519311787667
InN_LGE	mThalamus	11.4851648726135	-6.88576541783394
Astro	mThalamus	-0.173480317685027	3.28833068964897
Micro	mThalamus	-11.2169492326111	7.44785894511162
InN_LGE	mThalamus	12.0131809630066	-8.68053708912911
OPC	mThalamus	2.44576810976563	13.1823874866766
Astro	mThalamus	-2.58524037221374	1.63115085719047
Astro	mThalamus	-1.1878757558197	2.99203456995903
ExN_Tha	mThalamus	4.13470672747193	-11.3682755077082
ExN_Tha	mThalamus	4.19598554750977	-14.5981482112605
Astro	mThalamus	-4.06115842679443	4.18409504054008
Micro	mThalamus	-10.844788321051	6.79787410853325
Astro	mThalamus	-1.94222844460906	2.15578402636467
Micro	mThalamus	-12.1503131471008	7.36531318781791
Oligo	mThalamus	9.52376007219849	9.20507730601249
InN_LGE	mThalamus	8.78534340044556	-8.96084295155586
Oligo	mThalamus	6.94378494402466	5.54329551814018
OPC	mThalamus	2.4791016497284	12.5535279667181
Micro	mThalamus	-6.25873494962158	9.22426141856132
Astro	mThalamus	-0.718003579172511	6.32316793559013
Astro	mThalamus	-1.30693281510772	3.58189024088798
Micro	mThalamus	-7.02037978986206	8.66501917002617
Micro	mThalamus	-7.0859401307434	8.52213205454765
OPC	mThalamus	2.62353991648255	12.7798825657171
Oligo	mThalamus	6.4406745352417	5.41163457987724
Astro	mThalamus	-3.85776329854431	4.85212911723076
OPC	mThalamus	3.21604680201111	12.6640960132879
OPC	mThalamus	3.06153082033692	12.5631200229925
ExN_Tha	mThalamus	4.7017886557251	-10.1117418849665
OPC	mThalamus	0.883364073243718	13.0477382099432
Micro	mThalamus	-12.1283223710388	7.02484192011772
InN_LGE	mThalamus	9.16690563341675	-8.35555110814156
InN_LGE	mThalamus	10.1894533552795	-7.45387016179146
InN_LGE	mThalamus	10.4385673918396	-12.1788328731257
Astro	mThalamus	-1.93788207391204	5.5986000454229
Oligo	mThalamus	8.83524250170289	8.35133279917656
ExN_Tha	mThalamus	5.39127611300049	-9.64061437489571
Oligo	mThalamus	7.58859609743653	7.33106102106987
Astro	mThalamus	-4.08670521596374	4.0505601322454
InN_LGE	mThalamus	12.2466232695252	-8.02666746022286
InN_LGE	mThalamus	9.35274147173462	-8.22112117650093
Astro	mThalamus	-2.28233099797668	2.83674110529838
Astro	mThalamus	-2.49028206685485	3.45442546961723
Astro	mThalamus	-0.954673894438166	4.47964443324028
ExN_Tha	mThalamus	3.74251245638428	-11.4312313640315
InN_LGE	mThalamus	11.8350384153992	-10.9709099376398
ExN_Tha	mThalamus	3.58848141809998	-11.5048225963313
Oligo	mThalamus	4.29235386034546	5.57729734538017
Oligo	mThalamus	8.70535587450562	6.71020664332329
Micro	mThalamus	-11.6382863602966	6.91235841868339
ExN_Tha	mThalamus	2.89557027002869	-8.39142404439034
OPC	mThalamus	3.14302133699952	12.5921012317937
OPC	mThalamus	3.06747793337403	12.3758279239935
ExN_Tha	mThalamus	2.45579098841248	-8.35494647862496
Astro	mThalamus	-0.463505037817378	3.38422121165214
OPC	mThalamus	3.9728715338379	12.8858024036687
Astro	mThalamus	-4.72949100354614	3.62345422861992
OPC	mThalamus	2.03544282099305	12.609644070844
OPC	mThalamus	3.32535742899476	12.4997006809515
InN_LGE	mThalamus	11.8081457533508	-11.3060835445124
ExN_Tha	mThalamus	5.74509596010743	-10.1051453197199
Others	mThalamus	-1.89441586354675	-1.83555971028389
Oligo	mThalamus	9.08165001055298	7.37214626429497
InN_LGE	mThalamus	11.6688024916321	-11.8167770946223
Oligo	mThalamus	9.03139232775269	7.15220798609672
InN_LGE	mThalamus	12.1512777723938	-8.8170870387751
Astro	mThalamus	-2.5706038556427	5.75089706538139
InN_LGE	mThalamus	12.2052843489319	-8.43614755513252
InN_LGE	mThalamus	8.38370155474244	-12.5677565181452
OPC	mThalamus	2.67701315065918	12.868643895368
OPC	mThalamus	1.08713816782532	13.0966102039617
Oligo	mThalamus	9.57838367601929	11.2939568912786
InN_LGE	mThalamus	9.05346702715455	-9.057571276446
Micro	mThalamus	-10.927907713446	6.81957496760307
Astro	mThalamus	-0.0655948154062222	2.90717591402946
OPC	mThalamus	4.41171907564698	12.9565011417669
InN_LGE	mThalamus	11.5955574431091	-9.87000547291817
ExN_Tha	mThalamus	5.24971985003052	-11.0684984767634
InN_LGE	mThalamus	10.6215441145569	-7.20432124974312
InN_LGE	mThalamus	11.4146273054749	-7.11368118168892
Astro	mThalamus	-2.13741553643646	3.38318981287895
Astro	mThalamus	0.00638345560131567	3.74245561716972
ExN_FrC_SL	mThalamus	0.866360060182195	-9.10995565297188
Astro	mThalamus	-2.95431471684875	5.83230747340141
InN_LGE	mThalamus	10.9186460890442	-7.50297771336617
OPC	mThalamus	2.83830832621155	12.6121322071355
OPC	mThalamus	3.0917680182129	12.2900086796087
Oligo	mThalamus	4.97192930361329	5.12206949351249
Oligo	mThalamus	3.64353179117737	6.87014211771904
Astro	mThalamus	-2.68143273213806	5.58639539835869
OPC	mThalamus	3.58216356417237	12.8661958133977
OPC	mThalamus	1.46446382185517	13.4141856586736
InN_LGE	mThalamus	9.29102825304566	-9.82345567586006
ExN_Tha	mThalamus	5.36314701220093	-9.55371080281319
Astro	mThalamus	-3.21737671712341	5.75918449519096
Micro	mThalamus	-10.5126464448303	7.02346862910209
Astro	mThalamus	-4.93478751996459	3.0575500881475
Micro	mThalamus	-5.32298160413208	9.47664846537529
OPC	mThalamus	3.40598653933106	12.5253535663885
Micro	mThalamus	-11.4318807206482	6.77363599894462
Astro	mThalamus	-0.0612039498418759	3.11679638979851
ExN_Tha	mThalamus	4.72990345140992	-11.1729506099421
Astro	mThalamus	-1.48318124631347	4.39310754893242
Astro	mThalamus	-1.20115567067565	2.08915700076042
Oligo	mThalamus	9.50288604876099	11.4382287418645
ExN_Tha	mThalamus	6.16460823198853	-10.8347042644221
InN_LGE	mThalamus	12.2366745390564	-8.00799070241036
OPC	mThalamus	2.56344603678284	12.3868256962102
Micro	mThalamus	-10.5535962663025	7.44345535395561
ExN_Tha	mThalamus	4.25882791658936	-11.3370350444514
Oligo	mThalamus	9.40213703295289	11.6521150028509
OPC	mThalamus	4.0546243109375	12.8937970554632
ExN_Tha	mThalamus	4.60490202089844	-12.6342190349299
Micro	mThalamus	-10.0421617112488	7.49867166636406
Astro	mThalamus	-2.24618173459472	6.33110202906547
ExN_Tha	mThalamus	3.80165719172059	-11.2453745448786
InN_LGE	mThalamus	10.3596708693176	-12.7243803584773
InN_LGE	mThalamus	9.28792595049439	-8.83132158162178
Micro	mThalamus	-10.9259278855652	6.76158060191093
InN_LGE	mThalamus	9.01688694140015	-8.30152927281441
Astro	mThalamus	-2.09139669755401	6.55314029810844
OPC	mThalamus	3.56874584337769	13.101647511701
Micro	mThalamus	-10.2214458070129	7.31243147013603
ExN_Tha	mThalamus	3.89615034243165	-7.78219638707222
Astro	mThalamus	-1.64099717954101	2.94043506739555
InN_LGE	mThalamus	12.2536175169617	-7.62650190236153
Oligo	mThalamus	9.46712612291871	8.85217966196953
OPC	mThalamus	3.79114126345215	13.2314826404852
OPC	mThalamus	1.05588447233735	13.0460835850042
OPC	mThalamus	2.15790628572999	12.6234685337347
Astro	mThalamus	-3.14647150853576	5.73514808772026
Oligo	mThalamus	7.82550262590943	6.14932979700981
InN_LGE	mThalamus	11.9780990996033	-7.2081011378962
Astro	mThalamus	-0.464634963068385	4.47943271754204
ExN_Tha	mThalamus	2.68440174242554	-7.87789235951485
InN_LGE	mThalamus	9.67804168840943	-13.143246516009
ExN_Tha	mThalamus	5.47866272112427	-9.77987752797188
ExN_Tha	mThalamus	3.967334977594	-11.7634800517756
Oligo	mThalamus	8.5252602018982	8.94086755869804
ExN_Tha	mThalamus	2.22047399660645	-8.59276185872139
Astro	mThalamus	-0.408654444608111	7.27646459696708
Astro	mThalamus	-4.48792243817749	4.54914774058281
InN_CGE	mThalamus	-13.1785161576599	-8.29423080327095
OPC	mThalamus	2.26032375475464	13.0769769108099
InN_LGE	mThalamus	11.1938574232727	-9.53665433766426
Oligo	mThalamus	5.35745977541504	4.66002906916557
OPC	mThalamus	3.4625890173584	12.8022223865789
Astro	mThalamus	-0.602876939567942	6.91746057627617
ExN_Tha	mThalamus	5.13824295183716	-10.1724632823664
Micro	mThalamus	-11.1207883439392	6.85788835642753
OPC	mThalamus	4.05942987581788	13.1703435337347
Astro	mThalamus	-0.176096320840735	4.25519193766533
ExN_Tha	mThalamus	6.25286792894898	-11.0745628917414
Astro	mThalamus	-2.607296713385	6.3775249874395
Micro	mThalamus	-4.94392896512451	9.61329568980156
InN_LGE	mThalamus	9.35566257616578	-13.0061548793513
Oligo	mThalamus	4.27631305834351	5.31505645869194
Oligo	mThalamus	7.89894508501587	5.90043319819389
Oligo	mThalamus	6.80907606264649	7.34182371256767
Micro	mThalamus	-11.5035836778015	6.79641927836357
Micro	mThalamus	-8.58036781171264	7.93042959330498
ExN_FrC_SL	mThalamus	-5.73700404981079	-3.02754841687264
Astro	mThalamus	-4.25050617078247	4.95342554209648
InN_LGE	mThalamus	9.19118427416382	-11.3135307872492
Oligo	mThalamus	4.43653797289429	5.40557016489921
Astro	mThalamus	-3.61738134244384	5.85387148020683
Micro	mThalamus	-11.6333034119934	7.1373168384832
ExN_Tha	mThalamus	3.09194063326417	-10.7114533031184
InN_LGE	mThalamus	12.0385591902405	-7.26801429631294
OPC	mThalamus	3.79719709536133	12.443308964948
Micro	mThalamus	-11.426126249823	7.61610759852348
InN_LGE	mThalamus	9.05668663164673	-12.1887072169978
Astro	mThalamus	-0.432157539519686	4.21422828791557
InN_LGE	mThalamus	11.7457268156677	-11.7095669353205
Astro	mThalamus	-0.24844050848784	6.82343591807304
OPC	mThalamus	3.90225242754517	12.5119420444769
Micro	mThalamus	-12.6025874696106	7.0783921634954
Astro	mThalamus	-1.37610078671875	6.8016177570623
Astro	mThalamus	-2.0461521230072	6.67492689249931
Astro	mThalamus	-1.13849932769241	3.45360364077507
ExN_Tha	mThalamus	4.52868341585694	-8.90096364857735
OPC	mThalamus	2.05599211832581	13.3997804081243
Micro	mThalamus	-10.1962401948303	7.09482301829277
Astro	mThalamus	-2.69685507634582	6.32620729563652
ExN_Tha	mThalamus	5.56297182222901	-10.1415365779597
Micro	mThalamus	-8.22337318280639	7.78955663798271
InN_LGE	mThalamus	11.9204676069885	-8.38187490346016
OPC	mThalamus	2.02483295580445	12.7670432483953
ExN_Tha	mThalamus	4.3996908583313	-14.4544647777277
InN_LGE	mThalamus	11.7965977110535	-11.0122164333064
Astro	mThalamus	-3.70313359120788	4.362434998731
ExN_Tha	mThalamus	4.35571550509034	-11.3768776500422
Astro	mThalamus	-3.3495173535675	2.67839254496513
OPC	mThalamus	-0.489986278805156	13.319511548261
Astro	mThalamus	-4.00940538266601	2.84312929270683
Micro	mThalamus	-12.0010669312805	7.08331455347954
Oligo	mThalamus	8.99458145281373	7.14716209528862
Oligo	mThalamus	8.73705028673707	6.35113634226738
Astro	mThalamus	-2.69958377698364	6.3173967754644
InN_LGE	mThalamus	11.0689442076355	-11.3679531657893
Astro	mThalamus	-0.593169756922145	6.02490820048271
Micro	mThalamus	-10.4473702988953	7.29763139841972
Oligo	mThalamus	5.82685159822999	4.93346037028251
Astro	mThalamus	-4.41280771115722	3.20288242457329
Astro	mThalamus	-2.79165387967529	3.74743141291557
Micro	mThalamus	-8.84379173139038	7.84344972727714
Micro	mThalamus	-7.40763164380493	8.44770254252373
Astro	mThalamus	-4.04638124326171	4.86211456416069
Astro	mThalamus	-0.562394597324748	3.55608119128166
Astro	mThalamus	-3.86178017476501	5.3825560962957
OPC	mThalamus	3.35995172640381	13.1534425174993
Astro	mThalamus	-0.415916167888064	4.8319026386541
Astro	mThalamus	-0.722335763964076	6.69330228922783
Micro	mThalamus	-9.75091625073852	7.21736253855644
OPC	mThalamus	2.56567262789307	13.2205106174749
Astro	mThalamus	-4.58924985745849	3.58985365984855
Astro	mThalamus	0.182046882119756	2.90639294741569
OPC	mThalamus	3.29567050119935	13.1443082248968
Micro	mThalamus	-10.1099536500305	7.41678299067436
InN_LGE	mThalamus	9.04334186693726	-11.5462721431452
InN_LGE	mThalamus	9.40448593279419	-8.67953954579415
Astro	mThalamus	-0.353061460647006	6.49241651652275
OPC	mThalamus	0.727328947988134	13.1662274753851
Astro	mThalamus	-3.66903711179199	5.28591455576835
Astro	mThalamus	-2.15526188233795	4.70484460947929
Oligo	mThalamus	9.63713096758423	11.0304385578435
Oligo	mThalamus	8.57410930773316	9.7268935596746
OPC	mThalamus	1.78832530161438	13.2161656772894
InN_LGE	mThalamus	9.06180118700562	-8.64973722340645
ExN_Tha	mThalamus	4.34785341402588	-9.24804387929024
Micro	mThalamus	-11.3982780061096	6.84665407298027
Micro	mThalamus	-8.12428880551757	7.95755590556083
Others	mThalamus	-0.605403789076228	-0.642505779286043
Oligo	mThalamus	3.16849135538636	7.41649545786796
Micro	mThalamus	-10.6695296845764	6.90995468256889
ExN_Tha	mThalamus	-4.597681768927	-9.10146890523018
Oligo	mThalamus	8.03261970659791	8.39402879832206
Astro	mThalamus	-0.801565714868922	3.87569345591484
Oligo	mThalamus	9.04417060991822	11.11826433299
InN_LGE	mThalamus	9.37718128344117	-12.2889679515559
Micro	mThalamus	-10.778026350531	7.13288988230644
Astro	mThalamus	-2.10184002736511	6.82272638438164
InN_LGE	mThalamus	9.52090095659791	-9.29553209187569
InN_LGE	mThalamus	9.01489185473023	-9.43360315205635
ExN_Tha	mThalamus	4.80399774691163	-9.17345128895821
InN_LGE	mThalamus	9.14818405291138	-9.5919483745295
Micro	mThalamus	-9.94029022077026	7.1337825214666
Micro	mThalamus	-8.83289886334838	7.54297222254692
ExN_Tha	mThalamus	3.93887876650391	-14.5450771892268
OPC	mThalamus	2.28482436319886	13.1306764042181
Astro	mThalamus	-2.52205038884582	6.25053276179252
Oligo	mThalamus	8.14724659105836	6.71445526240288
OPC	mThalamus	3.16410755297242	13.2603084003728
Micro	mThalamus	-10.7881829820007	6.68107093928276
InN_LGE	mThalamus	9.08256649157105	-9.69120965840401
InN_LGE	mThalamus	11.9365503706604	-11.4466293895441
ExN_Tha	mThalamus	5.20920919558106	-10.1048744762141
Micro	mThalamus	-9.54598308423461	7.37756551859794
Astro	mThalamus	-4.38997007230224	3.67186464426933
Astro	mThalamus	-3.8013053021759	5.02667440531669
ExN_Tha	mThalamus	3.96071218630372	-11.4500073039729
OPC	mThalamus	2.10026072641907	12.9331237232488
ExN_Tha	mThalamus	3.89260934969483	-11.1902254665095
ExN_Tha	mThalamus	3.68560408731995	-9.61877332570137
Astro	mThalamus	-2.46975446561279	2.96437133906303
Oligo	mThalamus	8.89301132341919	10.5240146076482
Astro	mThalamus	-1.62401212075653	7.02407898066459
Micro	mThalamus	-5.29147506574096	9.42255987284599
Astro	mThalamus	-3.86714363912048	4.55912937281547
Astro	mThalamus	-2.79931546071472	5.183479920606
Astro	mThalamus	-0.552493252548594	6.63132013438164
InN_LGE	mThalamus	11.471446267572	-7.34237609746041
Astro	mThalamus	-0.81566930631103	7.23375095484672
OPC	mThalamus	3.34756921907959	12.7354737674993
Oligo	mThalamus	9.2576763548523	12.5351935779852
InN_LGE	mThalamus	8.53415607592164	-12.7734888637263
Astro	mThalamus	-1.87104464391174	6.70806707499443
InN_LGE	mThalamus	11.1512100615173	-12.2855738246638
ExN_Tha	mThalamus	5.67495130678711	-9.66748796345772
Oligo	mThalamus	5.43394636293946	6.724082604627
Astro	mThalamus	-2.52630520680847	6.08813299296318
OPC	mThalamus	2.53460263392029	12.5297452366155
Astro	mThalamus	-2.79920459607543	6.48468364832817
InN_LGE	mThalamus	8.85598587175904	-11.8584927165705
Micro	mThalamus	-6.64552284100952	8.86889757273613
OPC	mThalamus	1.20396529814301	13.1681310093206
OPC	mThalamus	0.28733157297669	13.1824275409978
InN_LGE	mThalamus	12.0398046888977	-7.49438939930977
OPC	mThalamus	1.35105001112519	13.2683516895574
Astro	mThalamus	-3.17834115842285	5.92435897944389
ExN_Tha	mThalamus	1.39239417692719	-8.98811994435372
InN_LGE	mThalamus	11.1863825239807	-7.22349153401436
InN_LGE	mThalamus	12.042379609552	-8.42833124043526
OPC	mThalamus	3.39265560289918	12.6576959049505
OPC	mThalamus	3.03165053507386	12.8532105839056
Oligo	mThalamus	9.42164253374634	11.4673034107488
InN_LGE	mThalamus	11.2135422148377	-12.0770329082209
Astro	mThalamus	-3.70095158437194	5.60610403178154
Micro	mThalamus	-12.4643294892639	7.1298271572393
OPC	mThalamus	3.88084053179322	12.6566640293401
OPC	mThalamus	0.570364169087987	13.266062871198
OPC	mThalamus	3.23257230898438	12.4598914539617
ExN_Tha	mThalamus	3.60071992060242	-9.35672937275948
Micro	mThalamus	-12.1654136262268	7.23868478892265
Astro	mThalamus	-3.52264667371215	2.58473266718803
Astro	mThalamus	-4.19866062024536	4.7198134815496
ExN_Tha	mThalamus	3.55102299830018	-11.2273357951838
OPC	mThalamus	1.70762693068085	12.6817599689764
ExN_Tha	mThalamus	5.17529510637818	-11.1947134578425
Micro	mThalamus	-8.95430827954711	7.47841943858085
Astro	mThalamus	-1.77762759545745	5.80312217829643
ExN_Tha	mThalamus	4.98339819094239	-10.0465010249812
Astro	mThalamus	-2.4234817109436	6.58851255534111
Astro	mThalamus	-3.57449556210937	3.67242349741874
Astro	mThalamus	-3.10029006818237	2.76530088541923
Micro	mThalamus	-9.6119058213562	7.28220190165458
Astro	mThalamus	-0.602756895813365	6.00733770487724
Oligo	mThalamus	9.68359016558228	10.4890176212591
Micro	mThalamus	-8.97272373059692	7.90626634715019
InN_LGE	mThalamus	11.9064037718445	-7.12348638417305
OPC	mThalamus	-0.965377875360865	13.3337775623602
ExN_Tha	mThalamus	4.35787176271973	-14.4971903407771
InN_LGE	mThalamus	9.14099334856568	-13.0596979701716
OPC	mThalamus	3.05625795504151	12.3671180164617
ExN_Tha	mThalamus	3.71921085497437	-8.94502626301827
Others	mThalamus	-1.73143030026855	-1.64918182732643
Oligo	mThalamus	8.02495407244263	5.92002691386162
Oligo	mThalamus	7.39804338594971	6.69871534464775
Micro	mThalamus	-10.7958390794128	6.87405552027641
InN_LGE	mThalamus	10.8761904158264	-11.1889418208796
OPC	mThalamus	3.84748958727418	13.0450631534856
InN_LGE	mThalamus	12.3183205046326	-7.74241147877754
ExN_Tha	mThalamus	3.05764316698609	-10.8694838130671
Astro	mThalamus	-0.287721701654811	3.23226489184318
ExN_Tha	mThalamus	2.67238210817872	-8.84255205037178
InN_LGE	mThalamus	11.4078209318787	-11.893716677447
InN_LGE	mThalamus	12.0028517164856	-8.70374093892159
Micro	mThalamus	-9.14980293134155	7.38499082682548
InN_LGE	mThalamus	8.75491260668336	-12.0125330531794
Astro	mThalamus	-3.80159378865661	5.41573442576347
OPC	mThalamus	1.15614914080201	13.1056558048528
Astro	mThalamus	-2.37752605298461	6.71013273356376
Astro	mThalamus	-1.96442783692779	3.10670365450798
OPC	mThalamus	-2.40101695874633	13.4610082065862
InN_LGE	mThalamus	9.08930229326783	-9.52922044636788
Oligo	mThalamus	9.80335735460816	11.751733914594
Astro	mThalamus	-3.63584209302368	4.40753330347954
Astro	mThalamus	-0.537976809534449	5.06240858195244
Astro	mThalamus	-0.73043514111938	5.93170560954033
ExN_Tha	mThalamus	3.97726320406495	-7.7718685710627
OPC	mThalamus	2.56871675631104	12.657612935285
Micro	mThalamus	-10.172672041449	7.65011419413505
InN_LGE	mThalamus	9.22673629900513	-13.2103632533747
InN_LGE	mThalamus	10.5186989226013	-12.8531788432795
OPC	mThalamus	1.72771345755158	12.8578282749456
InN_MGE	mThalamus	2.61151718279419	-11.5373867595393
Astro	mThalamus	-4.53943944791259	2.80055941698967
ExN_Tha	mThalamus	6.16901611467896	-10.8869694316584
Astro	mThalamus	-0.431862347516436	4.77859081385551
OPC	mThalamus	1.15708612581788	13.1641951954168
Oligo	mThalamus	7.64471363207398	6.38215698359428
OPC	mThalamus	-2.65802145818176	13.4745055591863
Oligo	mThalamus	7.83875583788453	6.10871709940849
InN_LGE	mThalamus	9.69497131487427	-13.0497635448176
InN_LGE	mThalamus	10.6718065657288	-7.32947002293648
InN_LGE	mThalamus	11.7588131346375	-7.0991448009211
OPC	mThalamus	2.10091852327881	13.1306659138006
OPC	mThalamus	4.03661226412354	12.7900220310491
Astro	mThalamus	-0.994800337347407	2.71316184161125
Micro	mThalamus	-12.3681571565002	6.75567974207817
InN_LGE	mThalamus	11.5329763807922	-6.94504962803902
InN_LGE	mThalamus	11.9646112837463	-11.3771389568049
InN_LGE	mThalamus	9.50695823809205	-13.0924976909357
InN_LGE	mThalamus	11.4724037565857	-7.95171485783638
Micro	mThalamus	-10.132144697699	7.57392849085747
Astro	mThalamus	-3.05003500798645	2.49799431918083
Astro	mThalamus	-1.22529912808837	6.29801763651787
Oligo	mThalamus	2.72165869852601	7.57739843485771
Astro	mThalamus	-0.888310619387049	2.01357640383659
OPC	mThalamus	-0.885252066645045	13.2764998829168
Astro	mThalamus	-1.00711745837631	7.2501770412725
Astro	mThalamus	-3.27956152776184	2.98125757334648
Oligo	mThalamus	6.80590843340455	5.47833027003227
Micro	mThalamus	-9.24701667645873	7.43836559412895
Micro	mThalamus	-8.87437129834594	7.63358224986015
Micro	mThalamus	-3.68626976827087	9.69220365641533
InN_LGE	mThalamus	9.58981346270142	-8.95845781209053
InN_LGE	mThalamus	11.271552316156	-12.2925556743342
OPC	mThalamus	-0.765071698221583	13.3082686817449
OPC	mThalamus	0.708086899724584	13.1732207691473
InN_LGE	mThalamus	9.84210609575806	-13.1188171947199
InN_LGE	mThalamus	9.07533191820679	-8.40789590718331
InN_LGE	mThalamus	8.89780925890503	-8.7157858455378
Micro	mThalamus	-8.23918414929809	7.90838541148124
OPC	mThalamus	2.84433006426392	12.924437657575
Astro	mThalamus	-0.967646368536372	2.8372520363134
ExN_Tha	mThalamus	4.1620256819397	-14.5753620708186
Others	mThalamus	-1.34086359361114	-1.24502544047417
InN_LGE	mThalamus	8.82101272722779	-11.9469889247614
Astro	mThalamus	-4.20872093060913	4.96035780070244
InN_LGE	mThalamus	9.22966503283082	-12.434901102801
Micro	mThalamus	-7.19480396130981	8.55009855387626
Astro	mThalamus	-2.54191637853088	3.23805536387382
InN_LGE	mThalamus	8.32647632738648	-12.4095448100764
OPC	mThalamus	-0.842518218550105	13.293129101972
Astro	mThalamus	-3.5060479722351	3.20770300982414
Oligo	mThalamus	8.02444385668336	8.52508844492851
Astro	mThalamus	-4.35294414380493	4.75424207804619
OPC	mThalamus	0.883845797982793	13.2005196964544
OPC	mThalamus	2.07568740030823	12.898034230451
Micro	mThalamus	-9.18500972608032	7.42721284983574
InN_LGE	mThalamus	8.68227886339722	-12.6972683513361
OPC	mThalamus	4.00848077913819	12.5440379535955
Astro	mThalamus	-3.32564593175353	3.28803671954094
ExN_FrC_SL	mThalamus	-4.51813674786987	-6.41420160176338
Micro	mThalamus	-4.83090711453857	9.68681730387626
InN_LGE	mThalamus	10.3739311613709	-12.9709509456355
Oligo	mThalamus	9.48997902056275	10.6160918628973
InN_LGE	mThalamus	10.8028814711243	-7.31571279408516
OPC	mThalamus	3.31662820955811	13.2575313007635
InN_LGE	mThalamus	10.9252302565247	-12.4218767726618
InN_LGE	mThalamus	10.7047960676819	-12.740284785052
OPC	mThalamus	-0.846222289595027	13.2713338291448
Others	mThalamus	-0.852438159975428	-0.828971996327059
ExN_Tha	mThalamus	3.15493773600159	-9.19765172841133
OPC	mThalamus	0.958913318124395	12.9923669254583
ExN_Tha	mThalamus	3.91696952959595	-9.17676912190499
OPC	mThalamus	1.09771370073853	12.7750436222356
Micro	mThalamus	-11.3394477448791	6.8317371761602
Oligo	mThalamus	7.97620605608521	6.27039779780327
InN_LGE	mThalamus	9.56494163652955	-7.94458042027535
OPC	mThalamus	2.63666748186646	12.9569703495306
ExN_Tha	mThalamus	5.23902296206055	-10.4173334682185
InN_LGE	mThalamus	10.8729660429627	-11.7880161845881
ExN_Tha	mThalamus	2.99475311419068	-9.18092141987862
InN_LGE	mThalamus	10.7343590178162	-7.56654296757759
Oligo	mThalamus	6.5232808508545	4.79076398966728
Oligo	mThalamus	6.56117748400269	5.34874643443046
ExN_Tha	mThalamus	3.43029021402894	-8.81604371907295
Astro	mThalamus	-3.94888187268676	4.57539571879326
InN_LGE	mThalamus	9.0031073012024	-8.27904640080513
ExN_Tha	mThalamus	5.68002676149903	-9.80541215779366
InN_LGE	mThalamus	8.839161149469	-9.03633199574532
ExN_FrC_SL	mThalamus	1.73462127825318	-8.85129819752754
ExN_Tha	mThalamus	3.00963329454957	-8.24160276295723
Oligo	mThalamus	6.04057430407105	5.79933561442314
Oligo	mThalamus	5.47766946932374	4.99948038218437
ExN_Tha	mThalamus	4.54924797197876	-9.60618387105049
InN_MGE	mThalamus	-1.56130719998779	-16.7766321742731
Micro	mThalamus	-3.71326685765686	9.71216119883476
InN_LGE	mThalamus	8.41844104906617	-12.412494524737
ExN_Tha	mThalamus	6.18082069536744	-10.965078219195
Astro	mThalamus	-0.113118448051829	4.08532537577568
OPC	mThalamus	1.99562286516724	12.6642857944769
Micro	mThalamus	-5.1393864236206	9.47229971049248
Oligo	mThalamus	8.58106445452271	8.97513307688652
InN_LGE	mThalamus	9.18413566729127	-10.0068272197443
OPC	mThalamus	0.905842534509282	13.1694356357854
Astro	mThalamus	-0.635074713024516	7.38836588023124
OPC	mThalamus	3.45542787691651	12.8450156605047
InN_LGE	mThalamus	11.3801519789368	-11.4175718867976
Astro	mThalamus	0.326019338574987	3.08172787783561
Astro	mThalamus	-0.645045556816478	5.96109928248344
InN_LGE	mThalamus	9.00938152453003	-13.0148056590754
Astro	mThalamus	-4.5185482583374	4.68152298090873
Astro	mThalamus	-0.628587075266261	6.86508525965629
Oligo	mThalamus	7.39753603121338	5.66744150278984
InN_LGE	mThalamus	11.1834671415955	-11.4706076228815
InN_MGE	mThalamus	2.0725219168335	-9.80140481831612
OPC	mThalamus	4.58040737291871	12.8913794910711
Astro	mThalamus	-3.64167691091003	5.07483829615532
OPC	mThalamus	1.53148960253296	12.738628522138
Micro	mThalamus	-10.6110398850769	6.86739219782768
ExN_Tha	mThalamus	3.80777143618165	-11.3662308299738
Oligo	mThalamus	9.55953716417847	10.7088157093328
Astro	mThalamus	-0.534406044277568	4.3960796749395
Astro	mThalamus	-3.26228142598571	5.04077352641044
InN_LGE	mThalamus	9.09746383806763	-8.65980897786202
Astro	mThalamus	-2.78247404912414	3.94236625788627
InN_LGE	mThalamus	11.7605135359436	-9.62136064412178
Astro	mThalamus	-1.88632369855346	6.79211153147636
ExN_Tha	mThalamus	6.04900669237671	-10.8035296046931
Astro	mThalamus	-2.93079019406738	3.54820217249809
InN_LGE	mThalamus	9.14235138079224	-9.87284170033516
ExN_Tha	mThalamus	4.94716667315064	-9.51720891835274
OPC	mThalamus	2.94493435999451	13.0745374119085
InN_LGE	mThalamus	8.31859230181275	-12.5498064601618
OPC	mThalamus	1.89697074076233	12.9466220295232
OPC	mThalamus	3.74222373148499	12.4395190632146
Astro	mThalamus	-2.79900694707336	6.15611471293388
OPC	mThalamus	-1.89077449658813	13.4308730518621
Astro	mThalamus	-2.85956455090942	6.05566515086113
Micro	mThalamus	-11.2559955201477	7.03322805521904
Micro	mThalamus	-9.50451732495727	7.34606470225273
Astro	mThalamus	-1.13097698310318	3.86300291178642
Micro	mThalamus	-9.74016929486694	7.21439661143242
OPC	mThalamus	2.9494967379242	12.4439336216253
Astro	mThalamus	-2.53896833280029	3.26288713572441
Oligo	mThalamus	6.71382068773804	6.55835069773613
Astro	mThalamus	-1.12939340690078	2.45446695444999
InN_LGE	mThalamus	12.2709057249695	-7.98845754506172
OPC	mThalamus	3.06480502268372	12.5016452228826
Micro	mThalamus	-5.36396861890258	9.38879026530205
Astro	mThalamus	-0.579246558937449	4.44026626704155
OPC	mThalamus	2.08134817263184	12.8001014148992
InN_LGE	mThalamus	8.5566961683899	-12.2082480037409
ExN_Tha	mThalamus	5.2932307638794	-10.6364019954401
OPC	mThalamus	1.90954708239136	12.6867305195135
OPC	mThalamus	-0.789239772352595	13.2559472477239
InN_LGE	mThalamus	11.3500616469055	-8.45387445332588
OPC	mThalamus	3.54652117868958	12.452643529157
Oligo	mThalamus	9.14811920305787	10.0225593006414
InN_LGE	mThalamus	11.6414196409851	-7.04454933049263
InN_LGE	mThalamus	11.590909234491	-7.32962451817574
OPC	mThalamus	3.59233879229126	12.4599429523748
Astro	mThalamus	-1.08951968768539	5.8010541355413
Micro	mThalamus	-9.51629901746215	7.25771869776665
Micro	mThalamus	-7.504504450354	8.68361868021904
InN_LGE	mThalamus	10.5533668913513	-10.7179554546076
InN_LGE	mThalamus	11.8856460966736	-9.23826967122139
Micro	mThalamus	-6.82265544751586	8.78620065806328
OPC	mThalamus	3.38865303179322	12.5042096531194
OPC	mThalamus	2.44672273775635	12.5248671924871
Micro	mThalamus	-11.3724687180847	6.72047914622246
Oligo	mThalamus	4.15296291491089	5.34291090128837
InN_LGE	mThalamus	11.5327312864929	-12.0688637340266
Others	mThalamus	-1.26762104848327	-1.14386485459389
ExN_Tha	mThalamus	5.08936237474976	-11.4332903468806
ExN_Tha	mThalamus	5.79616855761109	-10.2357786739069
Oligo	mThalamus	6.21216892382203	7.22392238734184
Astro	mThalamus	-1.70670939305725	4.14806236384331
InN_LGE	mThalamus	11.8135435499817	-7.95728670002999
InN_LGE	mThalamus	8.76071190020142	-8.7971895778376
Micro	mThalamus	-9.21911407330932	7.72268404124199
Micro	mThalamus	-7.38206745007934	8.3547297870916
ExN_Tha	mThalamus	5.22156643053589	-8.87428365590157
Micro	mThalamus	-7.79319883206787	8.21127046702324
ExN_Tha	mThalamus	3.58975719591675	-9.04139219166817
Micro	mThalamus	-9.18168331006469	7.26567377207695
OPC	mThalamus	3.76554440638123	12.4061786091131
Astro	mThalamus	-3.10845495084228	3.5414105808538
OPC	mThalamus	1.8370015539795	12.8051368152898
Others	mThalamus	-1.30644584515991	-1.20188115479531
Astro	mThalamus	-2.30518008092346	6.42407335398613
Oligo	mThalamus	9.78683494707642	10.8396369373602
InN_LGE	mThalamus	10.8855030455261	-12.3348816478449
Astro	mThalamus	-3.18160820821228	5.45480789301811
OPC	mThalamus	3.97269891878663	12.5608083164495
OPC	mThalamus	3.73556946894227	12.8203469669622
Astro	mThalamus	-4.66042447904052	3.54299368021904
Oligo	mThalamus	5.75937246462403	7.14751924632011
InN_LGE	mThalamus	9.10666584154664	-10.2577732646662
InN_LGE	mThalamus	9.75976204058228	-7.92735610844673
InN_LGE	mThalamus	11.5708048262268	-11.9044188106257
OPC	mThalamus	3.40515493532715	12.8340197956365
InN_LGE	mThalamus	11.0346558012634	-10.1639212215144
InN_LGE	mThalamus	11.772043458429	-9.00114045979561
Oligo	mThalamus	4.65572284838257	4.64659513590751
InN_LGE	mThalamus	10.6840708174377	-11.7927464091975
Astro	mThalamus	-0.469186612162013	6.31545938609062
Micro	mThalamus	-5.12291694501342	9.49306882975517
InN_LGE	mThalamus	9.15456604143677	-12.9509295070368
ExN_Tha	mThalamus	2.61214779993592	-9.32586274983467
ExN_Tha	mThalamus	5.66389774462281	-11.8902481639582
OPC	mThalamus	-2.13305319169464	13.4563409244817
Micro	mThalamus	-11.4798028550476	7.16220487711845
Astro	mThalamus	-1.0880432806343	4.94712080119072
Others	mThalamus	-1.14591968873443	-1.06925098540367
InN_LGE	mThalamus	9.07335781237183	-8.42288385273995
Astro	mThalamus	-3.31760550359191	3.10539330599724
Astro	mThalamus	-3.88373256543579	2.66324390528618
OPC	mThalamus	0.315364293065648	13.197480336408
ExN_Tha	mThalamus	3.85639022966919	-7.90496717335762
InN_LGE	mThalamus	10.5367777266174	-7.04262100102486
Oligo	mThalamus	6.61583875795899	4.88698400614677
Oligo	mThalamus	8.57615684649048	10.1666709339422
Micro	mThalamus	-11.8088224015564	6.76026929972587
Oligo	mThalamus	3.75365614077149	5.69714655039726
ExN_Tha	mThalamus	3.67327188631592	-11.4379671657282
OPC	mThalamus	1.21371041914521	12.8345719730657
Oligo	mThalamus	8.12296795031128	6.07174982188164
OPC	mThalamus	3.21130060335694	12.3724833881658
Astro	mThalamus	-4.41004730084838	4.27385343668876
Astro	mThalamus	-1.8358819566101	6.74240364191948
ExN_Tha	mThalamus	3.99335598131714	-11.3628853404719
ExN_Tha	mThalamus	4.77863430162964	-9.66547284962715
Micro	mThalamus	-11.9517324052185	6.72061027644096
InN_LGE	mThalamus	11.8834383406311	-8.98648630024971
InN_LGE	mThalamus	11.3686592497498	-7.74277721287789
Astro	mThalamus	-2.16082299569549	6.33388961909233
OPC	mThalamus	3.27737092157898	12.862031117658
InN_LGE	mThalamus	11.730536691156	-10.2257279002863
Astro	mThalamus	-3.82348419049682	4.33862604258476
Astro	mThalamus	-1.79783726552429	6.6695844089788
OPC	mThalamus	3.94700502535401	12.5277987873357
Oligo	mThalamus	7.3260209479004	7.79901136515556
Astro	mThalamus	-1.96893025258483	6.4325992023748
Astro	mThalamus	-1.03013164618911	3.14631380198417
OPC	mThalamus	2.45956396242676	12.4623080646795
Astro	mThalamus	-1.86406625131073	2.93502368090568
InN_LGE	mThalamus	9.10294460436402	-9.00634656788887
Oligo	mThalamus	9.46525024553834	9.18244947550712
Micro	mThalamus	-7.79671359876098	8.13064016459404
InN_LGE	mThalamus	11.4136679091126	-12.1532696330744
OPC	mThalamus	2.76393126627503	12.7639151966375
Micro	mThalamus	-10.6739509187073	7.05748190043388
ExN_Tha	mThalamus	5.33080553194581	-10.4095781886774
Astro	mThalamus	-2.37780428746643	6.15397800562797
InN_LGE	mThalamus	10.7101652540833	-7.0005553806025
OPC	mThalamus	3.68073820253907	12.3919869816106
ExN_Tha	mThalamus	6.05970739504395	-11.6722181880671
Astro	mThalamus	-4.30228591779174	4.3580347454351
Others	mThalamus	-1.8306021771759	-1.8131363237101
InN_LGE	mThalamus	9.72516750475464	-7.74594055058541
Astro	mThalamus	-4.32359100202026	5.20604910014091
Astro	mThalamus	-3.63155699590148	4.39624036906181
Micro	mThalamus	-10.8202159486145	6.82843841669975
ExN_Tha	mThalamus	4.57570480486451	-14.2881010616023
InN_LGE	mThalamus	11.6494781889587	-10.2288273418147
OPC	mThalamus	2.03005098482667	12.7954551136297
InN_LGE	mThalamus	9.19212555071412	-8.48008809926094
OPC	mThalamus	2.76954030176697	12.3729192173284
Oligo	mThalamus	9.69806598803101	12.521491185407
Micro	mThalamus	-6.65084482053222	8.86108316538749
Astro	mThalamus	-2.4376566491455	3.29254330752311
ExN_Tha	mThalamus	4.0589516081482	-11.5130508983332
Astro	mThalamus	-2.44809532979431	3.70386089442192
Micro	mThalamus	-9.79751373151245	7.54925979731498
Astro	mThalamus	-2.83019662717285	6.29449047205864
ExN_Tha	mThalamus	5.72733759066163	-11.0058430278498
OPC	mThalamus	3.42200683733521	13.5279628193182
Micro	mThalamus	-9.87483287671508	7.18425811884819
ExN_Tha	mThalamus	4.84268831392823	-13.9854324901301
ExN_Tha	mThalamus	5.17292141100464	-11.1239698970515
Astro	mThalamus	-0.298289247545619	4.63339819071708
InN_LGE	mThalamus	10.119416467157	-12.7730454051691
OPC	mThalamus	0.956907860246282	12.917321339826
ExN_Tha	mThalamus	4.55517791887818	-9.29504667164864
ExN_Tha	mThalamus	4.49486517092286	-9.18890462758126
Astro	mThalamus	-3.85693264821472	5.36154426691948
Micro	mThalamus	-9.99394870618286	7.70348085520683
OPC	mThalamus	0.8873971619278	13.1264954960149
OPC	mThalamus	4.05980657717286	12.815158978681
ExN_FrC_SL	mThalamus	-5.13779235700073	-3.31362949254097
Micro	mThalamus	-11.6375510773987	6.86603941080986
Astro	mThalamus	-0.38960184970798	6.47555841563164
OPC	mThalamus	3.9703810133606	12.4479304706853
InN_LGE	mThalamus	11.7484390654236	-11.6976202571589
Astro	mThalamus	-0.533837803396601	2.07006777880607
InN_LGE	mThalamus	11.9477779783875	-7.14253412129463
InN_LGE	mThalamus	10.1505453505188	-7.71893964650215
InN_LGE	mThalamus	8.80699943682252	-8.79973016621651
InN_LGE	mThalamus	11.8337643065125	-11.3943413341242
Others	mThalamus	-0.385158904585261	-0.500278852303641
OPC	mThalamus	4.4090173163086	12.9893676197332
OPC	mThalamus	1.56028770586548	12.9114161884588
Astro	mThalamus	-0.580992855820079	7.57573379633842
Micro	mThalamus	-6.71989560941162	8.81619276163994
OPC	mThalamus	0.34424804827271	13.0799857532781
Astro	mThalamus	-1.52564717153015	5.60192789194999
Oligo	mThalamus	9.40389560839234	11.3721391117376
InN_LGE	mThalamus	10.7355406202942	-6.95693527104439
InN_LGE	mThalamus	12.1751005568176	-7.78998981358589
Astro	mThalamus	-4.30630374768676	4.05427183268486
Astro	mThalamus	-2.92119170049133	3.26015843508659
Micro	mThalamus	-8.13798166135253	8.03266348002373
ExN_Tha	mThalamus	4.54137634417115	-14.3840683543879
Astro	mThalamus	-2.9353110871643	3.55447544215141
Others	mThalamus	-1.96021486142578	-2.02872215153755
InN_LGE	mThalamus	9.66161464830933	-9.68634687306465
ExN_Tha	mThalamus	2.46724867006836	-8.12163959385933
Astro	mThalamus	-2.17001164773406	3.56934179423271
ExN_Tha	mThalamus	4.13452123781739	-14.6223467433649
Oligo	mThalamus	9.75968670031128	10.6045009052557
InN_LGE	mThalamus	8.91126274248658	-8.67936025502266
OPC	mThalamus	1.18123494764863	13.2461949741644
Astro	mThalamus	-3.14222098210754	4.05530418513237
Astro	mThalamus	-1.6442966542572	3.85915149805961
Oligo	mThalamus	3.40708851000367	6.58805956004081
InN_LGE	mThalamus	11.3823721327454	-12.1780727946955
Astro	mThalamus	-1.67025268891754	6.98987926600395
ExN_Tha	mThalamus	5.68118118425904	-9.97396169545235
InN_LGE	mThalamus	10.3196833052307	-7.24174486043038
Astro	mThalamus	0.0206464447647144	4.00644172785698
Astro	mThalamus	-3.62677527287902	5.84268106577812
OPC	mThalamus	-1.69068349221649	13.3486615574163
InN_LGE	mThalamus	11.2043754973084	-12.2869852626521
Micro	mThalamus	-11.0869081101746	6.65511335490165
InN_LGE	mThalamus	10.8980076231628	-12.6152943217951
Astro	mThalamus	-1.17922306874694	4.65455211756645
Micro	mThalamus	-10.3268783173889	6.9999557888311
OPC	mThalamus	1.03116654535828	12.9453603184026
InN_LGE	mThalamus	11.6831352629334	-9.07165990712227
Astro	mThalamus	-2.67642784932556	5.61871446726738
Astro	mThalamus	-0.590972014459986	4.62108911631523
Astro	mThalamus	-3.26946640828552	5.51267398951469
InN_LGE	mThalamus	10.509028665033	-7.10215412022652
OPC	mThalamus	3.86853050371705	13.1485568439764
Astro	mThalamus	-4.68893934110107	4.01330198405205
OPC	mThalamus	4.23568700930176	12.6573544895452
OPC	mThalamus	3.81012510439454	12.3460418140691
Others	mThalamus	-1.8989752612442	-1.87274418713631
InN_LGE	mThalamus	10.4630710997253	-7.29159103276314
InN_LGE	mThalamus	9.90907692095337	-7.87996803166451
InN_LGE	mThalamus	11.9057257094055	-11.4587706172663
InN_LGE	mThalamus	10.0209534086853	-7.55836330296578
Astro	mThalamus	-0.872711845430751	2.81584204791008
ExN_Tha	mThalamus	4.38396810671387	-11.4436195934016
InN_LGE	mThalamus	11.3394205488831	-7.20709501149239
Astro	mThalamus	-2.76987362721862	3.42106308100639
Astro	mThalamus	-0.637870766910929	6.35886444209038
Micro	mThalamus	-8.15011764386596	7.95963777659355
ExN_Tha	mThalamus	3.80749868532715	-9.47549997212471
Astro	mThalamus	-0.919103392156977	5.9303003704351
ExN_Tha	mThalamus	2.29786323687134	-8.85381399037422
ExN_Tha	mThalamus	4.68437265535889	-14.2576130473811
Astro	mThalamus	-3.33814287999572	4.10981763956962
InN_LGE	mThalamus	10.7217352308899	-7.05384145619454
InN_LGE	mThalamus	9.58860706469117	-13.1489866817194
Astro	mThalamus	-0.594334550890345	4.89336074946342
Micro	mThalamus	-8.92395759442748	7.647506848554
Astro	mThalamus	-1.57023597577514	3.51973785517631
InN_LGE	mThalamus	9.27348350664673	-8.74210534932198
Micro	mThalamus	-5.91235996106567	9.19458402750908
Micro	mThalamus	-4.54005933621826	9.63000692484794
OPC	mThalamus	4.34024404665528	12.9873553669256
ExN_Tha	mThalamus	6.14658760210572	-10.891290529986
InN_LGE	mThalamus	10.6380751051575	-7.12145505787911
InN_LGE	mThalamus	8.84937881609498	-9.05063711049141
Astro	mThalamus	-4.7676184258789	2.52518428919731
ExN_Tha	mThalamus	4.73200487276612	-10.22446714284
ExN_Tha	mThalamus	4.54442714830933	-9.13403306843819
Oligo	mThalamus	3.06677483698426	7.01067651865898
ExN_Tha	mThalamus	3.00630711695252	-9.16191087605538
ExN_Tha	mThalamus	5.16755127092896	-11.2235992992121
InN_LGE	mThalamus	10.2783501066834	-12.7982596004206
Oligo	mThalamus	7.90722011705933	7.99714864848076
Astro	mThalamus	-4.07874894956054	5.00047506449638
Astro	mThalamus	-2.60543323377075	3.41788829920707
Micro	mThalamus	-9.45424629071655	7.14217819331108
InN_LGE	mThalamus	11.7478897490173	-8.00384412648262
OPC	mThalamus	0.916058055368047	13.039521352033
InN_LGE	mThalamus	10.638757935968	-11.7242926204401
Micro	mThalamus	-11.8335330567688	6.72753013728081
Oligo	mThalamus	3.04661010881959	6.94996751902519
InN_LGE	mThalamus	11.5721304335266	-11.8948210323054
Astro	mThalamus	-0.971353479418177	6.74959434626518
OPC	mThalamus	0.777772120442968	12.9768449222845
OPC	mThalamus	2.79136966845093	12.537438527326
Astro	mThalamus	-3.99186182835998	3.7150904094976
InN_LGE	mThalamus	10.0341617979675	-13.1586559856135
Micro	mThalamus	-7.13560605863037	8.65230383036552
OPC	mThalamus	3.12911080500184	12.9004775440496
InN_LGE	mThalamus	10.5267298140198	-7.1369956577021
Oligo	mThalamus	4.67782329699097	5.93729795573173
InN_LGE	mThalamus	10.0586416639954	-13.1085470760065
ExN_Tha	mThalamus	3.35571216723023	-11.8125933253962
Others	mThalamus	-0.439011879953761	-0.550421580095904
Micro	mThalamus	-6.35567165234985	9.01919569132744
Astro	mThalamus	-2.78879309514465	3.67542852518974
Astro	mThalamus	-1.2805191359848	3.36716236231743
Astro	mThalamus	-3.58156967976989	5.35595001337944
InN_LGE	mThalamus	9.14295028826294	-8.2961195552546
InN_LGE	mThalamus	11.7134554304749	-10.5388964259821
ExN_Tha	mThalamus	3.2713904299408	-11.8216427409846
Astro	mThalamus	-4.96708513120117	3.99146141169487
ExN_Tha	mThalamus	5.34366773745118	-9.83520971180977
Astro	mThalamus	-3.03554607251586	5.11169733164726
OPC	mThalamus	1.12836455484925	12.918035641889
Astro	mThalamus	-2.65069461682739	6.22703088877617
Astro	mThalamus	-0.372508280667681	4.36345543024956
Astro	mThalamus	-2.66441703656616	6.2360397732061
Astro	mThalamus	-2.77958060124816	5.25920976756035
InN_LGE	mThalamus	8.75963710924683	-12.9320763194758
Astro	mThalamus	-1.10051954606475	6.36395658610283
ExN_Tha	mThalamus	4.65463947435914	-14.244356974383
InN_LGE	mThalamus	10.2432978071838	-7.35480056645455
ExN_Tha	mThalamus	4.65888761660157	-11.8091543758112
InN_LGE	mThalamus	12.1181871809631	-7.31749854924263
OPC	mThalamus	2.81307315012513	12.8772136127752
InN_LGE	mThalamus	11.3903963484436	-6.9040273273188
ExN_Tha	mThalamus	3.91709636828003	-14.5899742686945
OPC	mThalamus	3.27437805315552	12.6530152714056
OPC	mThalamus	3.21131991526185	13.2737475788396
Astro	mThalamus	-2.93442297795715	4.85281433222709
OPC	mThalamus	-0.367608361634631	13.158472195844
ExN_Tha	mThalamus	4.01376699587403	-9.43558107258858
OPC	mThalamus	3.18760704180298	12.892156735639
OPC	mThalamus	2.38189362665711	13.1612864887518
Micro	mThalamus	-8.56741977551879	7.67755235789238
ExN_Tha	mThalamus	3.71471881052552	-8.86257539631905
ExN_Tha	mThalamus	3.96500658175049	-14.505572184344
ExN_Tha	mThalamus	5.77708648821412	-11.1434563243586
Micro	mThalamus	-8.03942943433227	8.15540517924248
InN_LGE	mThalamus	11.4554016508728	-12.1098249995905
Oligo	mThalamus	4.5330464758545	6.14575637934623
Others	mThalamus	-1.52132726529541	-1.41999898793282
Micro	mThalamus	-9.89385104993286	7.58494962809501
ExN_Tha	mThalamus	5.76637291094361	-10.3001593196589
ExN_Tha	mThalamus	4.58843111177979	-7.84794412495674
InN_LGE	mThalamus	11.9668953337341	-11.3588532054621
InN_LGE	mThalamus	12.1234419264465	-8.29925332905831
OPC	mThalamus	2.61746620317994	13.5057107364935
OPC	mThalamus	3.69381665369568	12.2926331913274
InN_LGE	mThalamus	12.0429232039124	-7.2180036151606
ExN_Tha	mThalamus	3.71590112825928	-11.5973461711604
Oligo	mThalamus	9.51208042284546	9.16351236460624
Astro	mThalamus	-2.57732272962036	2.05176843760429
OPC	mThalamus	0.400545529332738	13.080783978681
InN_LGE	mThalamus	11.6107237257629	-7.07263027073921
Astro	mThalamus	0.150813601222615	3.04395617602287
Micro	mThalamus	-4.82564235547485	9.53918470499931
InN_LGE	mThalamus	9.74385570665894	-8.23853431584419
OPC	mThalamus	0.636755517926793	13.1385766422552
InN_LGE	mThalamus	8.63214611193238	-12.7263964259821
Oligo	mThalamus	4.55913805147706	6.61418213007866
Oligo	mThalamus	4.80501627108155	5.33023227808891
ExN_Tha	mThalamus	3.19929908892212	-7.81711469533028
InN_LGE	mThalamus	11.8047087111145	-11.7165840709406
Astro	mThalamus	-0.924106963667292	5.36325468180595
ExN_Tha	mThalamus	4.48615955492554	-9.66385637166085
InN_LGE	mThalamus	9.69721340319214	-12.9403809154231
OPC	mThalamus	2.71204780718384	12.5350037967962
InN_LGE	mThalamus	10.6122677244812	-12.7487782085139
Astro	mThalamus	-3.73951888898315	5.59417547343193
Astro	mThalamus	0.359231046643834	3.11075605509697
OPC	mThalamus	4.06780408999024	13.089775220136
Oligo	mThalamus	7.47350668093262	6.21983350871025
InN_LGE	mThalamus	11.0977489866882	-12.2912367427546
Astro	mThalamus	-0.909759946855922	3.80001796839653
Astro	mThalamus	-4.45862174848022	3.64897264597831
InN_LGE	mThalamus	9.22443031450806	-10.5780256831843
ExN_Tha	mThalamus	4.42803167482911	-9.02831350209297
Oligo	mThalamus	9.38385318895875	11.5286942875188
Astro	mThalamus	-4.64690996030273	4.18036045191704
InN_LGE	mThalamus	9.56562446734009	-9.41626344563545
ExN_Tha	mThalamus	3.9272000708252	-14.5329845988947
ExN_Tha	mThalamus	5.24274515291749	-11.0755480373103
OPC	mThalamus	4.05179571291504	12.7757054722112
InN_LGE	mThalamus	10.3733684935242	-7.02870832325997
Micro	mThalamus	-8.39388919690551	7.82948984263359
InN_LGE	mThalamus	9.34870266100464	-9.39461122395577
OPC	mThalamus	2.8268754400879	13.4189940845769
ExN_Tha	mThalamus	4.63284658571778	-10.4177473628718
InN_LGE	mThalamus	11.3659708418518	-10.9990509593684
Astro	mThalamus	-4.2269485078186	4.28148473856865
Astro	mThalamus	-3.26179481366577	6.04478801844536
ExN_Tha	mThalamus	3.87509416719971	-14.4743870341975
OPC	mThalamus	3.53296994349061	13.0183164036077
Micro	mThalamus	-5.00637603619995	9.50385107157646
Astro	mThalamus	-2.92573381284179	6.05882324335991
Oligo	mThalamus	9.84326194902955	10.2182284748357
Oligo	mThalamus	3.77138208529053	6.01715435145317
InN_LGE	mThalamus	11.1893064894348	-7.17479930760445
ExN_Tha	mThalamus	5.39328788897095	-9.81508336903633
InN_LGE	mThalamus	12.144994012323	-8.20117936970772
Astro	mThalamus	-0.409501217994113	2.02976788638054
Astro	mThalamus	-3.30337453702392	2.08128012774406
ExN_Tha	mThalamus	3.09937523981629	-8.80338178517403
InN_LGE	mThalamus	11.3759128966003	-7.06645713688912
Micro	mThalamus	-8.13095308164062	8.24971307871757
InN_LGE	mThalamus	10.902902833429	-6.98191343190254
Astro	mThalamus	-2.13385916570129	2.90561451075493
Oligo	mThalamus	5.20889686724244	4.85860504267631
Oligo	mThalamus	7.81604694506226	6.1551128780645
OPC	mThalamus	1.98490237375794	12.8041869556707
Oligo	mThalamus	7.30902265688477	5.58806814310966
Astro	mThalamus	-1.25191105225982	3.4421194946569
InN_LGE	mThalamus	11.9713623442322	-11.3114927852351
InN_LGE	mThalamus	11.5827295698792	-6.88410411717476
Astro	mThalamus	-0.130963236781974	3.99436010477958
InN_LGE	mThalamus	10.9247124113709	-12.5963762843806
Astro	mThalamus	0.223534754720311	2.61187304614006
OPC	mThalamus	3.00670622965394	12.411627904157
Astro	mThalamus	-3.40332485059204	5.01234449503837
InN_LGE	mThalamus	8.96450542589722	-12.9847067439753
Micro	mThalamus	-4.49651218274536	9.65068353770195
Micro	mThalamus	-10.5582387528748	7.64213194010673
Astro	mThalamus	-3.80865240910949	4.16414083598076
Astro	mThalamus	-3.59095335820617	4.93787111399589
Micro	mThalamus	-7.84661222318115	8.16828741190849
Oligo	mThalamus	9.03291725298462	9.15899957774101
Astro	mThalamus	-3.81615258077087	4.79664768336235
InN_LGE	mThalamus	11.2748987593323	-10.7116459453303
ExN_Tha	mThalamus	4.19873975893555	-11.4078930461604
Astro	mThalamus	-1.05948335746231	5.4405075466436
Micro	mThalamus	-8.54923797467651	7.73656286356865
Astro	mThalamus	-4.62183690885009	4.52114977000175
InN_LGE	mThalamus	10.6292745985657	-7.0340117061335
InN_LGE	mThalamus	8.71829628130494	-12.4947384441096
ExN_Tha	mThalamus	3.28169249674378	-9.32662950398506
Micro	mThalamus	-7.19587636807861	8.55208219645439
Astro	mThalamus	-3.09207511762084	5.30095018504081
Micro	mThalamus	-12.0280912003845	6.8325334942144
ExN_Tha	mThalamus	4.02379821917115	-11.361658915301
Astro	mThalamus	-0.216924798432011	3.1191226398748
Others	mThalamus	-1.41041375020446	-1.30150656344475
Oligo	mThalamus	5.03182624956666	5.87533725855766
OPC	mThalamus	2.15353345057068	12.7633639728826
Oligo	mThalamus	5.53973507067261	4.70794023631035
Astro	mThalamus	-2.07632637837829	4.99359621165214
Micro	mThalamus	-4.75621581891479	9.66280473826347
OPC	mThalamus	3.15426324984131	12.5723229801458
InN_LGE	mThalamus	9.87394069811402	-12.7872446620661
OPC	mThalamus	3.79565476557313	12.5004149830144
OPC	mThalamus	-1.37356270173492	13.3263217365545
Oligo	mThalamus	6.73130869051514	4.94654382822929
Oligo	mThalamus	6.40496896883545	6.04250873682915
InN_LGE	mThalamus	12.0342857756287	-8.46516309620919
Astro	mThalamus	-2.44089055875244	5.66920627711235
Astro	mThalamus	-3.09673190930786	3.55457891581474
OPC	mThalamus	0.8654963888794	13.044910565595
ExN_Tha	mThalamus	3.60914062639771	-9.71605955006661
InN_LGE	mThalamus	8.49640010973511	-12.6644419276911
InN_CGE	mThalamus	-0.107896835300345	-14.3804586971003
ExN_Tha	mThalamus	3.44573663851319	-9.84632478596749
Oligo	mThalamus	4.23329137941895	6.00671209452568
Micro	mThalamus	-9.99260116437377	7.66342939494072
InN_LGE	mThalamus	9.83065628191529	-8.33215366246285
ExN_Tha	mThalamus	4.80673956057129	-11.7261913860041
OPC	mThalamus	3.84607957979737	12.6715308582586
InN_LGE	mThalamus	10.7453129210144	-7.16417346837105
Micro	mThalamus	-8.20063663342895	7.92260469553886
Micro	mThalamus	-5.95759559491577	9.25983347056328
InN_LGE	mThalamus	11.6274721541077	-7.04836641194405
InN_LGE	mThalamus	10.7514765181213	-7.81088624836983
Micro	mThalamus	-9.73627925733032	7.18481935618339
ExN_Tha	mThalamus	5.20080875536499	-9.95221982838692
Astro	mThalamus	-1.75909853795471	2.64114369509636
Astro	mThalamus	-3.22351194241943	3.65946783183037
Micro	mThalamus	-4.57798839429321	9.6333581363958
Micro	mThalamus	-4.86986900189819	9.51710046885429
ExN_Tha	mThalamus	6.28929685732422	-11.0749643886286
Micro	mThalamus	-9.003368147406	7.42981256602226
OPC	mThalamus	3.80751060625611	12.9022828495306
ExN_Tha	mThalamus	3.92488502642212	-14.4463118159968
InN_LGE	mThalamus	11.7902109541565	-7.53766618611397
InN_LGE	mThalamus	11.7642881788879	-8.31945453526558
Micro	mThalamus	-4.87300134519043	9.56668771861015
Micro	mThalamus	-9.65224433759155	7.09050048945366
Micro	mThalamus	-7.22101903775634	8.50134672282158
Astro	mThalamus	-3.2417726598114	5.47244419215141
Astro	mThalamus	-3.21662355283203	4.83228601572929
OPC	mThalamus	3.36674236437378	12.4401427662176
OPC	mThalamus	3.52081393381653	12.8432561313909
Micro	mThalamus	-10.9163386903137	6.86978878138481
Astro	mThalamus	-2.41402197698059	6.13747562525688
Micro	mThalamus	-9.88212657788696	7.03017915842949
ExN_Tha	mThalamus	4.60215067049561	-10.029383524676
ExN_Tha	mThalamus	4.20328401705323	-8.02965579869332
InN_LGE	mThalamus	11.4688341536194	-11.1621588313776
InN_LGE	mThalamus	10.3079874434143	-12.365715845843
Astro	mThalamus	-0.746101864370723	4.83636917231498
OPC	mThalamus	3.83970903536377	12.6835376179021
Astro	mThalamus	-0.973224111589808	7.23536075709282
InN_LGE	mThalamus	10.73620914599	-12.6198748195368
ExN_Tha	mThalamus	4.77806162020264	-10.0295952403742
Astro	mThalamus	-4.34650302747192	3.45111908076225
InN_LGE	mThalamus	11.3036539473206	-11.9122055614191
ExN_Tha	mThalamus	4.84196161409913	-9.27966581227364
OPC	mThalamus	2.3664033331543	12.9172574436468
OPC	mThalamus	3.98941110750733	12.9201966678899
InN_LGE	mThalamus	8.70738624712525	-12.5953091228205
OPC	mThalamus	-0.552694954666514	13.2071324741644
Astro	mThalamus	-0.340150498542208	5.80656160471855
Micro	mThalamus	-12.453635939154	6.85795272944389
Micro	mThalamus	-6.19822240689697	9.09085573313652
InN_LGE	mThalamus	9.20233272692261	-9.02259336354317
ExN_Tha	mThalamus	4.83498357912598	-10.3463848674494
ExN_Tha	mThalamus	3.90387128969727	-11.2537802303034
InN_LGE	mThalamus	8.86172413012086	-8.7542790019709
InN_LGE	mThalamus	11.5004141249329	-11.6868809306818
Astro	mThalamus	-0.772433885130305	2.35923780558525
OPC	mThalamus	-0.207506180498023	13.1524888431829
Astro	mThalamus	-2.28969598630371	3.14094056246696
ExN_Tha	mThalamus	3.22381853243409	-11.4103382671076
Astro	mThalamus	-1.41286517003479	3.38864149210869
InN_LGE	mThalamus	9.46106170794068	-8.48240457417549
Micro	mThalamus	-10.3487060151428	6.94847168085991
OPC	mThalamus	3.83621238848267	13.1959411060613
Astro	mThalamus	-0.370910309943576	5.68222393153129
Astro	mThalamus	0.420995406118016	2.78031887171684
ExN_Tha	mThalamus	3.77684473177491	-9.52825342061104
InN_MGE	mThalamus	-1.48274696687164	-16.8455408656794
OPC	mThalamus	3.40698050638733	12.5942174351019
ExN_Tha	mThalamus	4.01778720995484	-9.13305459858956
Micro	mThalamus	-8.7588784776062	7.59194578288017
Micro	mThalamus	-11.1463944993347	6.93361438868461
OPC	mThalamus	0.906733504739385	13.2252618229192
Micro	mThalamus	-9.52533222058715	7.22763122675834
OPC	mThalamus	3.63829301973877	12.7640515720647
Micro	mThalamus	-12.6419541917175	6.91214479563652
Micro	mThalamus	-11.9248025498718	6.97743476984916
InN_LGE	mThalamus	10.8776676573425	-7.2211307132441
InN_LGE	mThalamus	8.68981193682252	-12.8730162227351
ExN_Tha	mThalamus	4.31300329348145	-11.4264553630549
Astro	mThalamus	-3.98288298467102	4.38059248087822
Astro	mThalamus	-2.03023517945709	6.78621830103813
Oligo	mThalamus	9.50997661730347	11.6164904987615
Astro	mThalamus	-3.4404380402893	5.35766376612602
ExN_Tha	mThalamus	4.37887262484131	-8.50089822651924
InN_LGE	mThalamus	10.6679537214905	-7.13870321156563
Others	mThalamus	-1.36284411767425	-1.26091150881829
Astro	mThalamus	-1.24215114930572	3.2992390548986
Astro	mThalamus	-2.20875502446594	3.59002937434135
OPC	mThalamus	3.0679848112732	13.028327122907
OPC	mThalamus	2.48393701693116	12.7585069095892
Astro	mThalamus	-1.81923616746368	2.53004063723503
Astro	mThalamus	-3.9687013707489	4.54339374659477
OPC	mThalamus	2.33094739100037	12.6512433445257
ExN_Tha	mThalamus	4.58090185305176	-9.33702455403389
InN_LGE	mThalamus	9.22443031450806	-8.95563398243965
InN_LGE	mThalamus	11.7400085844666	-10.5228622997004
OPC	mThalamus	1.96751498362122	13.3639365589422
InN_LGE	mThalamus	11.1259128966003	-11.9248465144831
Micro	mThalamus	-12.1463010392517	7.23026146052299
InN_LGE	mThalamus	11.9277965941101	-7.1950167262751
Astro	mThalamus	-4.09617853978576	3.21698273775993
Micro	mThalamus	-10.3344600282043	7.18208994028984
Astro	mThalamus	-2.33413506368103	4.43396295664726
ExN_Tha	mThalamus	5.31074976107178	-11.003486498614
Astro	mThalamus	-4.13722539761962	4.3917638218206
InN_LGE	mThalamus	9.70109199663697	-13.1192768657404
InN_LGE	mThalamus	11.2810270704895	-11.3787678325373
Astro	mThalamus	-0.509768315348048	4.05775846598564
InN_LGE	mThalamus	11.6770193495422	-7.5030549609858
InN_LGE	mThalamus	9.2502767958313	-8.75138650776924
ExN_Tha	mThalamus	5.05578016420899	-11.9069126689631
Astro	mThalamus	-3.55401182988586	3.20462502596794
Astro	mThalamus	-0.851571985277552	6.22329010127006
Astro	mThalamus	-1.38308955052795	4.30008758662163
Micro	mThalamus	-10.2252004227966	7.2591954624456
OPC	mThalamus	3.35381840845643	13.2834493076604
ExN_Tha	mThalamus	4.58256029268799	-10.4087885463435
Micro	mThalamus	-5.41223884442749	9.37568582652031
InN_MGE	mThalamus	-1.48115123132171	-16.9497583949763
Astro	mThalamus	-1.47924257138671	6.638558045606
InN_LGE	mThalamus	10.921382180658	-7.05737243535103
OPC	mThalamus	0.779599300828557	13.0974694645208
Astro	mThalamus	-0.926214464697261	6.61033548472343
InN_LGE	mThalamus	10.849921456781	-9.82948289753975
ExN_Tha	mThalamus	2.89976119181214	-10.8116177165705
Oligo	mThalamus	7.95193218370972	8.45021261332451
Astro	mThalamus	-0.530038305315394	7.27781118510185
OPC	mThalamus	0.361049524751287	13.0385638630193
Astro	mThalamus	-1.35470569947662	5.36150993464409
ExN_Tha	mThalamus	4.48176073214112	-8.71879373433174
Micro	mThalamus	-11.3395593247742	6.94739784357963
ExN_Tha	mThalamus	5.00475715776978	-11.3814009273249
InN_LGE	mThalamus	10.8138773359924	-7.07600341679634
Micro	mThalamus	-9.1433999619812	7.31124366877495
Astro	mThalamus	-4.7546584687561	3.39744819758354
Astro	mThalamus	-3.84050417760314	3.5041278755468
InN_LGE	mThalamus	10.1120178618103	-7.80718789937081
OPC	mThalamus	0.731989673581701	13.174757138471
Astro	mThalamus	-3.83322668889465	5.37118162272392
Oligo	mThalamus	8.93251823565064	7.40475477335869
ExN_Tha	mThalamus	3.4769031920105	-8.26087985875191
Micro	mThalamus	-10.8085343919128	7.61088909266411
Micro	mThalamus	-6.41801906445922	8.95513834116874
OPC	mThalamus	2.67160009523926	12.8033000385564
Oligo	mThalamus	3.49819063326417	7.02478708384453
Oligo	mThalamus	6.6403233923584	5.80169452784477
ExN_Tha	mThalamus	4.17326568743287	-11.5177687251765
Oligo	mThalamus	8.21142601152955	7.35323490260063
Astro	mThalamus	-1.97417939523162	4.79987777827202
ExN_Tha	mThalamus	5.8696901716858	-11.5648649776179
InN_LGE	mThalamus	11.9407884993225	-9.24403463246407
ExN_Tha	mThalamus	3.91304945131836	-11.3710774028498
Oligo	mThalamus	6.9363667883545	5.14018787501274
Oligo	mThalamus	8.96581482073365	10.5206614887518
Astro	mThalamus	-0.134886489006896	4.13472808955131
InN_LGE	mThalamus	10.3086283125549	-13.0582521999079
OPC	mThalamus	3.59770416399537	13.2126618778509
ExN_Tha	mThalamus	5.41956352373658	-9.76896940114083
Micro	mThalamus	-10.8094823441833	7.55499090311943
OPC	mThalamus	3.63257812639771	12.7029754078191
ExN_Tha	mThalamus	4.00338958880005	-11.2472580516535
Micro	mThalamus	-8.90587402203979	7.2976852810186
Astro	mThalamus	-2.51807070592346	3.81534494517265
Astro	mThalamus	-0.331826620492358	2.48082412836967
InN_LGE	mThalamus	10.1308653273254	-12.6420715892512
Astro	mThalamus	0.203591904845815	3.05957998392998
Astro	mThalamus	-3.2563400349945	5.76102270243583
OPC	mThalamus	-2.48709870198669	13.4425746357244
Micro	mThalamus	-12.0915134034485	6.98732484934746
InN_LGE	mThalamus	11.5972149290711	-10.7106236064631
Oligo	mThalamus	3.14999293467103	7.15816606638847
OPC	mThalamus	0.697042099443059	13.0199662601751
OPC	mThalamus	-0.675235726627726	13.251492634992
Astro	mThalamus	-4.68563772061767	4.59104837534843
ExN_Tha	mThalamus	3.54819249292908	-7.82980380894722
OPC	mThalamus	0.645192197766881	13.0973330890935
InN_LGE	mThalamus	11.9476044096619	-11.4109924876887
InN_LGE	mThalamus	9.24363540789185	-9.93506322743477
Astro	mThalamus	0.164097926822286	2.52418364642082
Astro	mThalamus	-1.81931734898986	3.04478897211967
OPC	mThalamus	2.19323109766541	13.0972443973821
OPC	mThalamus	2.85713528772889	12.3946257984441
Astro	mThalamus	-4.89457965711059	2.89482797739921
OPC	mThalamus	3.03569411417542	12.5955697452825
InN_LGE	mThalamus	11.3290340819031	-6.99557386281075
Astro	mThalamus	-0.16644639776947	4.04814972041069
InN_LGE	mThalamus	11.8314821638733	-11.6442535960871
Astro	mThalamus	-0.335401617679019	3.08707036135612
Astro	mThalamus	-4.31079698422851	3.93761123774467
InN_LGE	mThalamus	11.7778265394836	-7.30152641179146
InN_LGE	mThalamus	11.3423759855896	-7.69121728779854
Astro	mThalamus	-0.355991773995776	4.98271526453911
OPC	mThalamus	2.15499710222779	12.8433867847723
Oligo	mThalamus	3.10543655535279	6.92083944437919
OPC	mThalamus	2.97901343485413	13.3702508365911
OPC	mThalamus	3.07713793894349	12.8494807636541
OPC	mThalamus	4.11846279284058	12.5206300174993
Micro	mThalamus	-11.1058366380066	6.88915933726249
OPC	mThalamus	0.973871103730779	13.0486174976629
ExN_Tha	mThalamus	5.79032634874878	-11.828268870135
Astro	mThalamus	0.0185310014158298	2.58185543177543
ExN_Tha	mThalamus	3.71108292719422	-7.61671625020088
Micro	mThalamus	-7.91584039548339	8.1028987324041
Astro	mThalamus	-1.52851272443237	3.57205094454704
ExN_Tha	mThalamus	4.29280828615723	-14.6931456172663
Astro	mThalamus	-1.16790903428497	7.27748693583427
Micro	mThalamus	-11.5646646104187	7.65314687846123
InN_LGE	mThalamus	9.33886169573365	-8.59926496388497
Micro	mThalamus	-6.4424345574707	8.96140684245048
Others	mThalamus	-1.53122294763031	-1.42382250668587
OPC	mThalamus	3.26155280252991	12.79004873393
Oligo	mThalamus	9.13621830126343	10.6519957935613
InN_LGE	mThalamus	11.7765324034363	-11.2625216090876
Astro	mThalamus	-0.623213060888667	2.23294700739799
InN_LGE	mThalamus	10.8173868574768	-10.582546099444
Astro	mThalamus	-3.18197036603393	5.66315521357475
InN_LGE	mThalamus	9.57174610277711	-9.6330221736628
InN_LGE	mThalamus	8.94692920824586	-8.41936193348946
OPC	mThalamus	3.78320264002381	13.1207372104925
InN_LGE	mThalamus	9.34280990740357	-8.64613805653633
OPC	mThalamus	3.73770140787659	12.913846150617
Astro	mThalamus	-2.77399731496276	6.33483852503715
InN_LGE	mThalamus	8.51001667162476	-12.6225040996272
Oligo	mThalamus	6.49353479525147	4.84603704569755
InN_LGE	mThalamus	12.1005403914124	-8.6784733379084
ExN_Tha	mThalamus	4.19451116701661	-14.6674698436457
Micro	mThalamus	-10.030543097052	7.30819524882255
Astro	mThalamus	-3.21105743268432	3.54929341433464
InN_LGE	mThalamus	11.8168890394836	-9.14077268483223
Oligo	mThalamus	8.72852253099976	11.4672748005193
OPC	mThalamus	3.74064253946839	13.2494813358587
OPC	mThalamus	3.08010005137024	13.2228118336004
Astro	mThalamus	-0.614995517525096	6.25874961970268
OPC	mThalamus	0.84883104940949	12.9652882969183
InN_LGE	mThalamus	11.2750103392273	-12.2370613658625
InN_LGE	mThalamus	11.7167360701233	-11.2946461284357
Oligo	mThalamus	9.65008663317261	12.0046512043279
OPC	mThalamus	2.67454861780701	12.8069726383489
InN_LGE	mThalamus	9.62466835161744	-8.06931148411812
Astro	mThalamus	-1.26418722489776	3.777793542127
InN_LGE	mThalamus	11.8697130598694	-7.45956884266915
Astro	mThalamus	-3.98230076650085	2.83038224337517
Oligo	mThalamus	8.09691356798707	8.29253973124443
InN_LGE	mThalamus	10.9121534742981	-7.01514659764351
OPC	mThalamus	4.38999103685914	12.8986359989446
Micro	mThalamus	-8.6301353059143	7.73821462748466
ExN_Tha	mThalamus	4.22488521715699	-14.61415754201
OPC	mThalamus	2.63705443522034	12.4586621677679
InN_LGE	mThalamus	11.029738656488	-7.44512210728707
Astro	mThalamus	-3.43736673215332	4.52620138285576
OPC	mThalamus	-0.408913739714045	13.0927792942327
ExN_Tha	mThalamus	5.50424503466187	-9.94932256581368
OPC	mThalamus	0.904989711251836	13.2411004459661
Oligo	mThalamus	2.79473542353211	7.4058224117559
InN_LGE	mThalamus	9.44880413195191	-8.86220537068428
InN_LGE	mThalamus	10.4924957670837	-7.19052730443062
Micro	mThalamus	-11.311814077887	6.90858711359916
OPC	mThalamus	1.85707329889832	12.9962006962102
Oligo	mThalamus	2.8214883722931	7.53578914759575
ExN_Tha	mThalamus	5.98994659563599	-11.7661703670222
Micro	mThalamus	-8.87717128613891	7.74567522166191
Astro	mThalamus	0.322247735467534	3.1661197101873
Micro	mThalamus	-5.04325605252685	9.50787843821464
InN_LGE	mThalamus	9.05021404406128	-11.5632465923029
Micro	mThalamus	-7.21124006131591	8.619674817304
Astro	mThalamus	-1.22918141702117	6.68171466944633
Astro	mThalamus	-3.94004202702941	2.83627380488334
Astro	mThalamus	-0.566125937494654	4.70753587840019
Micro	mThalamus	-5.62219644406738	9.30499471781669
Astro	mThalamus	-1.81992889264526	6.96028675196586
Micro	mThalamus	-5.90510393002929	9.16543783305107
Astro	mThalamus	-1.55139923909606	3.02748169062553
Astro	mThalamus	-0.730584867987056	2.92452682612358
OPC	mThalamus	3.03368472239075	13.182156697492
Oligo	mThalamus	9.07783531328736	9.60756982920585
InN_LGE	mThalamus	8.94726013323365	-8.50409208180489
InN_LGE	mThalamus	8.59360431810914	-12.8478249156672
InN_LGE	mThalamus	12.032897225824	-8.71813379170479
Astro	mThalamus	-0.842470177206416	5.63740648386894
Astro	mThalamus	0.0810784020095875	3.76219143031059
InN_LGE	mThalamus	9.02670215746461	-11.3867863261897
Astro	mThalamus	-2.47555566647949	6.53738893626152
Astro	mThalamus	-3.57149816373291	5.00010742304741
Micro	mThalamus	-10.7689302049011	7.12406744120537
InN_LGE	mThalamus	11.833322755304	-8.98890291096749
ExN_Tha	mThalamus	5.36325811525879	-9.17075620534004
OPC	mThalamus	3.54020046373902	13.1020995533269
Oligo	mThalamus	5.49156641146241	4.61921514628349
InN_LGE	mThalamus	10.0200254835754	-7.54426227452339
Astro	mThalamus	-3.2130587182373	5.59354175684868
ExN_Tha	mThalamus	-2.97274852612915	-10.9475248897273
InN_LGE	mThalamus	8.62442039629517	-12.2208546245295
Oligo	mThalamus	8.71887992998658	10.7307292377752
InN_LGE	mThalamus	11.9733183302551	-9.15331254841866
OPC	mThalamus	3.36823987146912	12.4315091526311
Micro	mThalamus	-9.64476466992797	7.22921051142631
InN_LGE	mThalamus	10.2597906508118	-7.900091513415
OPC	mThalamus	2.33668445726929	12.7572184955877
InN_LGE	mThalamus	8.51770137926636	-12.7105434978205
ExN_Tha	mThalamus	5.6256487288147	-10.0987557018
ExN_Tha	mThalamus	5.09083532473145	-9.79669271351876
OPC	mThalamus	2.95707511087952	13.5053349888128
ExN_Tha	mThalamus	5.28589367052613	-11.144186838885
InN_LGE	mThalamus	9.63207554003296	-13.1317642772395
Astro	mThalamus	-5.33663965085449	3.43422187922416
ExN_Tha	mThalamus	3.81339477678834	-9.33131013752999
Astro	mThalamus	-0.841580279859919	4.8465224659246
Micro	mThalamus	-7.67437005856933	8.2853013431829
ExN_Tha	mThalamus	3.67637013575135	-9.50609956624092
Astro	mThalamus	-1.08044571498336	2.43955434916435
InN_LGE	mThalamus	11.8282167830139	-8.87718282582344
Micro	mThalamus	-6.27157998898925	9.06197179911552
OPC	mThalamus	1.17338072439728	12.9217177784246
ExN_Tha	mThalamus	3.69807027956543	-8.94235502125801
Micro	mThalamus	-12.0993430695862	6.86053766367851
Astro	mThalamus	-2.42790890553894	2.441123620252
Oligo	mThalamus	9.81881450792847	10.3646975910467
InN_LGE	mThalamus	9.27967762133179	-8.856230601092
Astro	mThalamus	-0.324744530710597	4.79548610804497
OPC	mThalamus	4.18016027590332	12.660087720136
Astro	mThalamus	-2.87001443723144	3.33607973215996
ExN_Tha	mThalamus	5.71012996813355	-11.8946961009699
Oligo	mThalamus	7.53868936678467	6.08402742503105
Astro	mThalamus	-3.66775894978942	5.52873100398002
Astro	mThalamus	-3.21267677167358	4.90032829401909
ExN_Tha	mThalamus	2.90885590693055	-11.8108528697688
OPC	mThalamus	3.26961897989808	12.6288367664617
Micro	mThalamus	-5.05826116422119	9.51324380991874
ExN_Tha	mThalamus	5.13628505846558	-9.71689115407051
OPC	mThalamus	0.93268810888825	12.949132100324
InN_LGE	mThalamus	9.06793808123169	-9.34551320912422
ExN_Tha	mThalamus	4.97975944658814	-10.0739344203669
Oligo	mThalamus	7.80738090654908	6.51798071024833
Oligo	mThalamus	9.50866626879273	9.40711225626884
OPC	mThalamus	1.25123929163514	12.9251061832708
Micro	mThalamus	-10.4026944718689	7.50362314341484
Oligo	mThalamus	8.54809497973023	7.7350369846624
InN_LGE	mThalamus	10.2324201979309	-8.10637460591377
ExN_Tha	mThalamus	3.42733382364808	-9.02885137440743
Oligo	mThalamus	7.86465572496949	6.25219358561455
Astro	mThalamus	-0.620085515770335	2.8745826637548
InN_LGE	mThalamus	12.3089878477722	-7.596793516894
Astro	mThalamus	0.273798278775792	3.41881908533989
ExN_Tha	mThalamus	3.81383918901978	-11.5255297267634
ExN_Tha	mThalamus	3.60276245256959	-11.7311028087336
Astro	mThalamus	-2.07991624692382	6.36634649393974
ExN_Tha	mThalamus	1.69964777609406	-8.78648649098458
OPC	mThalamus	2.89429163118897	12.5553294575018
Oligo	mThalamus	8.91529964586793	8.75861562846123
OPC	mThalamus	4.40042661806641	12.8749066746038
Astro	mThalamus	-0.776774712595362	2.356256142835
Micro	mThalamus	-9.58693767407836	7.39307226298271
[truncated: 148,414 more rows]
