# Supplementary material for: Disturbances of paraventricular thalamic nucleus neurons in bipolar disorder revealed by single-nucleus analysis
Source: Nat Commun. 2026 Jan 7;17:1338. doi: 10.1038/s41467-025-68094-5 (PMC12873406; doi:10.1038/s41467-025-68094-5)
Supplement: Supplementary file 6 — Source Data [file 41467_2025_68094_MOESM6_ESM.zip › SourceData/FigureS11d_nodecont.txt]

celltype	umap_1	umap_2
Tha_Oligo_3	2.9402661288883	-2.28865154676034
Tha_OPC	4.12187456738012	11.6112467438738
Tha_InN_2	-12.0420973335598	5.57553068705008
Tha_Oligo_3	3.70429086338537	-2.84059675626352
Tha_Astro_2	-0.702113751063175	-11.8975947707136
Tha_Astro_1	1.29152214180487	-12.1507418959577
Tha_Astro_1	2.41723513256567	-12.6450484602888
Tha_Astro_1	1.35785698544043	-12.4952634184797
Tha_OPC	6.12482809673803	10.8700882584612
Tha_Astro_2	2.33701467167395	-10.5749944060285
Tha_Astro_2	-0.640391263851948	-11.7025740950544
Tha_OPC	1.3618855441715	3.67424170084403
Tha_InN_2	-13.4130098854397	4.90247408457205
Tha_ExN_PVALB_1	-8.01798034060938	-6.45510371617868
Tha_OPC	3.40665030132788	9.80046812601493
Tha_Astro_1	3.67231082569616	-12.4955380766828
Tha_NeuCyto_GAD	0.0188387448694037	6.01227394648001
Tha_InN_1	-9.56967568744165	7.39246574945853
Tha_Astro_1	3.48023438107031	-14.0505631773908
Tha_InN_2	-12.4557554756497	4.60287109918997
Tha_Oligo_2	-0.806755367407627	-0.113471286668322
Tha_ExN_CALB	-8.27916360248072	-4.36493285588815
Tha_InN_1	-8.43220448840601	4.83561054773734
Tha_InN_1	-9.69587922442896	4.07273022241996
Tha_Micro_2	9.79673933636206	0.792099574283816
Tha_InN_1	-8.66618562091333	3.80015341349051
Tha_Oligo_1	1.77257847439306	1.91669229574607
Tha_ExN_PVALB_1	-7.62905764926416	-7.26099666051462
Tha_Oligo_1	2.75561380039709	0.434493580536105
Tha_Oligo_3	3.09225153576391	-0.906372687145017
Tha_InN_1	-10.9666636024807	6.73901478357718
Tha_Oligo_3	3.29818486820715	-0.789362212939999
Tha_Oligo_1	-0.399818900713749	2.22611133165763
Tha_Oligo_1	-1.17387879241449	1.83913795061515
Tha_Oligo_2	0.657394286503963	-0.547809502406857
Tha_OPC	4.06621288906591	12.1195170075457
Tha_OPC	5.18640160213964	11.3155714661639
Tha_OPC	3.71432780872839	11.3895985276263
Tha_Micro_1	9.94876360546606	-1.54122312955453
Tha_InN_1	-10.0837814842556	7.83674351282523
Tha_InN_1	-8.42485833514673	5.58266369409964
Tha_Astro_2	0.245001133790188	-12.5286238997419
Tha_InN_2	-12.4074680839871	5.70384947367118
Tha_Astro_2	0.3129964436199	-12.9932454436262
Tha_ExN_PVALB_1	-7.4200751816128	-7.64174254827096
Tha_Astro_1	2.39926027905004	-13.9671357481916
Tha_ExN_PVALB_1	-7.78037858355982	-8.83194383077218
Tha_ExN_CALB	-8.4102547203396	-5.50528891973092
Tha_Astro_1	1.68433653961676	-13.2724450438459
Tha_Micro_2	10.4254720176365	1.82431415625022
Tha_OPC	5.70530008923071	10.350064912514
Tha_Oligo_1	1.46510922562139	0.767478087619998
Tha_Astro_1	2.11246442448156	-12.9802668898542
Tha_NeuCyto_VGLUT2	-2.54966330874903	-5.08270295552804
Tha_OPC	6.32236647259253	10.6475302369158
Tha_Astro_2	-0.2996894304846	-12.1566146223982
Tha_Astro_1	3.54783582340734	-13.1535170882185
Tha_OPC	4.63767408978003	11.4247061402361
Tha_InN_1	-9.67101693500025	4.4640552193682
Tha_Astro_1	3.09940218578833	-14.0603984206159
Tha_Astro_1	1.09792339455145	-12.3878043501814
Tha_OPC	3.85819220196264	11.019121804909
Tha_OPC	4.73559593807714	12.0689503342669
Tha_Astro_1	3.35458111416357	-12.3449433653791
Tha_InN_1	-9.47439408648951	6.83852402277396
Tha_Oligo_2	-1.26981485236628	-0.127107100858233
Tha_OPC	4.90851902615088	11.2035004288714
Tha_ExN_PVALB_1	-7.60469889987452	-8.89558823995187
Tha_Oligo_1	0.481720920911007	0.974020877556064
Tha_InN_2	-12.6674482857083	3.98861662455008
Tha_Astro_1	3.43139958035009	-13.1113408415754
Tha_Astro_1	0.941910859456234	-12.0552771895368
Tha_Micro_2	10.6106831992771	1.665491738991
Tha_Astro_1	3.12218665730017	-13.9704202025373
Tha_OPC	5.87351727139013	10.7746292740862
Tha_OPC	5.65753483425634	10.9250837952654
Tha_OPC	5.82024311672705	11.2067772538225
Tha_Oligo_3	2.3499865497257	-0.843200585170529
Tha_Oligo_1	-0.165616541842051	2.20230189867423
Tha_NeuCyto_VGLUT2	-2.08142495501978	-4.51913340978219
Tha_ExN_PVALB_1	-7.70542550433619	-7.00665839604928
Tha_Micro_1	10.0790917838718	-0.287476679607175
Tha_Micro_1	10.6086661780979	-1.38665743760659
Tha_OPC	4.02132868420141	10.2234808594744
Tha_Oligo_1	-0.103479955086537	1.67555312223838
Tha_Vascular	7.92686724316137	-7.05416806630685
Tha_OPC	5.1171677077915	10.106671968178
Tha_InN_2	-11.9316170250271	3.88282982416556
Tha_InN_1	-10.511571172366	3.07780853815482
Tha_Astro_1	3.13769840847509	-13.2027505248029
Tha_Astro_1	2.20386170994299	-13.0707476942976
Tha_Astro_1	3.8416025603916	-13.0652564375837
Tha_OPC	4.25849985729712	10.4524914414446
Tha_InN_1	-11.2556984459255	3.32361761637137
Tha_InN_1	-9.64405560840113	3.90343729563163
Tha_OPC	6.35416865002172	10.7262236268084
Tha_OPC	6.51095413815039	11.218641915993
Tha_Astro_1	1.3060584033634	-12.374435743614
Tha_Oligo_2	0.0136653299238013	-0.0451676215220908
Tha_Tcell	10.8638932670261	-8.85332330159738
Tha_Oligo_1	1.34902214657324	1.93961707659171
Tha_Astro_1	2.92458772312658	-13.8967202513654
Tha_OPC	5.2995898688938	12.5140072495501
Tha_InN_1	-9.72214150775415	3.79857412882254
Tha_ExN_PVALB_1	-8.29921555865747	-5.95424827031686
Tha_Oligo_3	2.87606119762915	-2.19122608594491
Tha_InN_1	-9.77795052875025	4.06805054254935
Tha_OPC	4.07729315411108	11.4255921036761
Tha_Oligo_2	-1.87067973960382	0.229089954570987
Tha_Astro_1	1.02358853470343	-12.1149133055647
Tha_InN_1	-9.6990377937649	7.10911623545096
Tha_Astro_1	1.32818555485266	-12.2535937636335
Tha_InN_1	-8.47191834796411	6.40515772409842
Tha_Oligo_1	1.00517761360662	2.17712918825553
Tha_Astro_1	2.2054724658634	-13.828178724571
Tha_InN_2	-12.1637203728054	4.32254091806815
Tha_Astro_2	0.170334037652187	-13.3294652312238
Tha_Astro_1	1.26573192726629	-12.5610001891096
Tha_Astro_1	0.621028837075405	-12.8780024855573
Tha_OPC	4.95381807934301	9.87481752939627
Tha_Astro_2	-0.260989676902123	-12.0774863570173
Tha_ExN_PVALB_1	-7.07857394565088	-8.59780534200265
Tha_Oligo_3	2.05851506840246	-1.77499576501443
Tha_ExN_PVALB_1	-7.38344693530542	-7.55212291173532
Tha_OPC	4.6491820777561	12.1752077729265
Tha_Oligo_3	4.01458716045874	-2.48639090947702
Tha_Oligo_2	-0.237837128082342	-0.691499015613339
Tha_Astro_2	-0.596652898678608	-11.970774969383
Tha_Astro_1	2.40836453091162	-13.0243781416853
Tha_Astro_1	2.3226337398197	-11.7960084288557
Tha_Oligo_2	0.0284487272407339	0.535045781807162
Tha_Astro_2	-0.822843733916111	-11.7591737120588
Tha_NeuCyto_VGLUT2	-1.83716023314936	-5.30973180226877
Tha_OPC	4.13924812923925	11.3347765595476
Tha_Oligo_2	-1.10505938876612	-0.467985948844693
Tha_Oligo_2	-0.704401377329655	-0.361952385230801
Tha_Astro_1	2.07090329777258	-13.8181565611799
Tha_OPC	4.90626024853247	11.4536635071795
Tha_Astro_1	2.17308544765966	-12.8935101836164
Tha_ExN_PVALB_1	-7.79648900378687	-7.08098014287545
Tha_Astro_2	2.33940386425512	-10.1703694670637
Tha_OPC	5.31219553600805	10.475116410927
Tha_Astro_1	3.15908550869482	-13.1434720366438
Tha_OPC	5.6702568496372	11.417179742531
Tha_OPC	4.40584683071631	10.5683848053973
Tha_Astro_1	1.92616271626013	-13.3247407286604
Tha_Oligo_2	-0.77183992017252	0.260243722871997
Tha_InN_2	-12.7526485954617	3.85069934435294
Tha_Astro_1	0.910810943951778	-13.5955050795515
Tha_InN_1	-9.99434209216578	6.08921734400199
Tha_Micro_2	9.91036677013891	1.56033841677115
Tha_Astro_2	0.202224549164944	-11.5800622313459
Tha_InN_1	-10.6016552482937	5.92387787409232
Tha_ExN_PVALB_1	-8.62725663531763	-5.85926850728586
Tha_OPC	5.49409556042212	10.7978836686175
Tha_ExN_PVALB_1	-7.62317967761499	-6.64046939305856
Tha_ExN_PVALB_1	-7.3975503479336	-6.99989589147165
Tha_Astro_1	2.7628135646488	-13.568093618675
Tha_ExN_PVALB_2	-10.4236128364895	-3.21991690091684
Tha_InN_1	-10.9252655540798	5.91296307154105
Tha_Astro_1	2.09728383671301	-14.213152250572
Tha_InN_1	-9.13416791308863	5.63213554926322
Tha_Vascular	2.58622288357275	-6.94818147115304
Tha_ExN_PVALB_1	-8.0462729965542	-7.21157153539254
Tha_InN_2	-12.5152170692776	4.86837498255179
Tha_Tcell	10.8059956992771	-8.91467030934884
Tha_Oligo_3	2.01649117123144	-2.16266354016855
Tha_Astro_1	3.41593050610083	-13.6977723448713
Tha_Astro_1	2.40777897488134	-13.4470589964826
Tha_Micro_2	10.8274619544651	0.92906014032767
Tha_OPC	4.23758053432959	11.6307980210345
Tha_Astro_1	2.03611087452429	-13.826659521385
Tha_OPC	4.44887995373266	11.932693162636
Tha_OPC	5.35307669292944	12.1729513794939
Tha_Astro_1	2.33543443333166	-14.3098023741682
Tha_Oligo_1	2.03942560802954	1.98859659738944
Tha_ExN_PVALB_1	-8.49860978473169	-6.24861224584176
Tha_Astro_1	2.16511892925756	-12.2662261336286
Tha_Astro_1	0.651812609543972	-13.2425769179304
Tha_Oligo_3	2.26831173550146	-1.58653016976907
Tha_OPC	5.34898304592627	12.085733094887
Tha_InN_2	-11.0588762794827	5.43370405741141
Tha_Oligo_2	-1.41741454947931	0.977363982872226
Tha_Oligo_2	-1.81822955955011	-0.0305742158730248
Tha_Astro_1	3.26310181271093	-13.841946920677
Tha_InN_1	-9.10260415423853	3.28784243174002
Tha_Oligo_1	1.07615947376745	2.93672577448294
Tha_OPC	5.69397711407202	11.4996773392718
Tha_Vascular	6.47107958446997	-7.16968234471872
Tha_OPC	3.67365502964514	11.40187708445
Tha_Micro_1	12.7257649863865	0.458136656955936
Tha_OPC	4.78435301434057	10.3604389817278
Tha_Astro_1	2.07840251575964	-14.3032353728254
Tha_OPC	4.92208885799902	9.90111891336844
Tha_Oligo_2	-1.13441223252756	0.43325296945975
Tha_Micro_2	9.40795492779272	1.70410565443442
Tha_Oligo_1	0.82422017704504	3.4363669545214
Tha_OPC	5.06487393032568	10.9962355286639
Tha_Astro_1	2.1880369151737	-13.2479852049787
Tha_OPC	5.40816092144506	11.8116575867693
Tha_Micro_1	10.767767664304	0.0375789717595359
Tha_Astro_1	2.02708148609655	-13.2602609007795
Tha_Astro_1	1.66514753948706	-12.4254935591657
Tha_Oligo_1	0.82675981174963	2.31180635996268
Tha_OPC	3.99337648998754	11.8395897538225
Tha_NeuCyto_VGLUT2	-2.76903725017054	-4.68204053334787
Tha_ExN_PVALB_1	-7.52362943042261	-7.46091063909128
Tha_Micro_1	11.4909808601047	0.636072138027408
Tha_Oligo_3	3.204767462125	-2.63892968587472
Tha_InN_1	-9.72992635119898	6.09296099253104
Tha_Oligo_2	-1.78754735339624	0.590763786510684
Tha_OPC	4.61149286877172	11.0510727555315
Tha_Astro_1	2.06466960560339	-13.9417908995588
Tha_OPC	5.47277807842749	11.0068794877093
Tha_Oligo_2	-2.08066571105463	1.09049800939963
Tha_Astro_1	1.44194006573217	-13.3084700911482
Tha_Astro_1	3.38322519909399	-12.802640280052
Tha_Astro_1	2.57914161335485	-12.5690759032209
Tha_Oligo_2	-2.12969291556818	0.112632611469485
Tha_Oligo_2	-0.0697640513275339	-0.373962542339108
Tha_OPC	3.85698008190649	11.3243176133196
Tha_ExN_PVALB_2	-9.77198148120386	-2.24642833165719
Tha_OPC	3.42113399158972	11.4400755555193
Tha_OPC	6.04842495571631	11.8000771195452
Tha_InN_1	-10.926944974551	3.3484865815203
Tha_Micro_2	10.7588536704685	1.78281799860404
Tha_Oligo_1	0.0392784143592642	2.95499650545523
Tha_Astro_1	2.88417648922461	-13.0788157790144
Tha_InN_1	-9.28640771258814	2.77408854074881
Tha_Oligo_1	0.145913776269131	2.50975815363333
Tha_OPC	3.45773648869055	9.21380678720877
Tha_ExN_PVALB_2	-10.5356352363918	-3.60243709973886
Tha_Oligo_2	-1.00761133779032	-0.781805774493954
Tha_Astro_1	1.1604570115711	-13.9784692137678
Tha_OPC	3.65948223721045	10.8829886109392
Tha_Oligo_3	3.73029589306372	-2.33619578771188
Tha_Astro_1	2.06613134991186	-13.2604592650373
Tha_Oligo_1	1.05189680706518	1.94170848436759
Tha_Astro_1	3.08076524387854	-12.8168643324812
Tha_Micro_2	10.3926379645969	1.40615121431754
Tha_Oligo_2	-2.15214860785944	0.365225949959018
Tha_Micro_1	9.93395304333227	-0.529050043149731
Tha_OPC	5.81999849926489	11.5739905030291
Tha_InN_1	-9.99218964923365	5.95570723123954
Tha_Micro_2	9.57075857769506	1.23153475828574
Tha_OPC	4.13282751690405	11.3776480347674
Tha_Oligo_1	-0.758202735075779	1.56563321657584
Tha_Oligo_2	0.158464189877682	0.143146687821605
Tha_OPC	6.61425804745214	10.6262327820818
Tha_OPC	5.35017752300756	12.2619072587054
Tha_Astro_1	2.0801587070133	-12.390850385948
Tha_Oligo_2	-1.22776556361658	0.0147721708576461
Tha_InN_1	-9.99710679400904	3.40253798075125
Tha_Astro_2	1.89869212757605	-10.3920958846052
Tha_InN_1	-9.55748772967798	2.74008909769461
Tha_InN_1	-8.82710385669214	6.17388216562674
Tha_InN_1	-8.47599912036402	4.70181433267997
Tha_ExN_PVALB_1	-7.16916871417505	-8.06285317830636
Tha_OPC	6.41075729977148	11.4769283921282
Tha_Astro_1	1.83118748318212	-13.1529239027937
Tha_InN_1	-8.95910859454615	7.15664259500907
Tha_OPC	5.02424883495825	11.8271223694842
Tha_ExN_PVALB_1	-7.37280631412012	-8.22691281728341
Tha_Astro_1	3.59555458675879	-13.3650906889875
Tha_Astro_1	3.6676249469425	-12.9418309538801
Tha_Astro_1	3.12294292103308	-11.8394568770368
Tha_Oligo_1	1.84425115238684	1.39981035299704
Tha_OPC	5.18582558285254	11.0749937684099
Tha_Oligo_1	1.2927492822315	1.5020487696688
Tha_OPC	4.3872044051792	11.0005499512713
Tha_Astro_1	3.7643730605747	-13.6732600539167
Tha_Astro_2	-0.669530007729359	-11.4344218581159
Tha_Astro_2	0.376462634911709	-12.3921359389265
Tha_InN_1	-9.00641942370874	6.23024670191214
Tha_Astro_1	2.01527166019934	-12.9476464598615
Tha_InN_1	-10.2909901176785	4.61615435190604
Tha_Micro_1	12.1819512809421	-0.129710411949895
Tha_OPC	4.21181940685766	12.0896336228411
Tha_InN_1	-10.2775890861843	6.40538803644583
Tha_Micro_2	9.84433817516821	1.36867813177512
Tha_Astro_1	1.2942745650913	-13.6171964018781
Tha_Astro_1	2.90993594776648	-12.970793089195
Tha_OPC	5.8135092223789	12.2526775986712
Tha_Astro_1	1.21473681580084	-12.763255438133
Tha_Oligo_2	0.649810489525966	-1.70390029840066
Tha_Micro_1	11.001521822324	1.73699406691001
Tha_OPC	5.3212840522434	10.2790600449602
Tha_Oligo_3	1.48100351940649	-0.592831274791501
Tha_Astro_2	-0.670178148636646	-11.4180930464704
Tha_OPC	4.77093624722021	11.2275740296404
Tha_Micro_1	11.558219667783	-1.25548811845376
Tha_OPC	6.16343664776342	10.1842390687029
Tha_Astro_1	1.70701229225653	-11.835297903343
Tha_Astro_1	1.19726669441717	-12.3767560332258
Tha_OPC	3.88757204662817	10.8573748261492
Tha_NeuCyto_VGLUT2	-2.64855695117456	-5.28833468846872
Tha_OPC	4.53011583935278	11.096665063576
Tha_OPC	4.81985735546606	11.4632527024309
Tha_Micro_1	11.8931443656589	-0.981070658489011
Tha_Astro_1	3.32640480648535	-13.1216834395368
Tha_Oligo_2	-1.66345680106623	-0.195271959825299
Tha_OPC	5.30411648403662	11.3607231766741
Tha_ExN_PVALB_1	-7.87318683017237	-7.99593957357003
Tha_Vascular	2.86562466274755	-6.93798240117624
Tha_Astro_1	0.707038995137386	-11.9628613799055
Tha_OPC	5.64126705776709	11.1315180451433
Tha_Micro_1	10.6378619636204	1.47549835749076
Tha_OPC	5.24246477734106	10.3645903260271
Tha_Astro_1	2.88164472233313	-13.6431287138899
Tha_Oligo_1	0.895635959019832	1.62596420355246
Tha_Astro_1	3.54014515530127	-12.4272397368391
Tha_Oligo_1	-1.18401158202631	2.16289917536185
Tha_InN_2	-12.9373629127835	5.09075371332572
Tha_Oligo_1	2.54221892010229	0.800237336830356
Tha_Astro_1	2.61066960941809	-13.7870639174421
Tha_Vascular	7.89926695477026	-7.16889460973337
Tha_Oligo_2	1.01859032761114	0.611648657993533
Tha_Astro_1	3.5033035243656	-13.5049012511213
Tha_Astro_1	2.12837576519506	-12.3225549071272
Tha_InN_1	-10.4624168907498	6.7649528176348
Tha_OPC	6.22575640331762	10.4555279404681
Tha_InN_2	-12.3809120689724	5.48333326883719
Tha_Micro_2	9.32473539959448	1.59629658766196
Tha_InN_1	-10.2890274559353	5.29294506616996
Tha_OPC	4.61343073498266	11.6869999558489
Tha_Oligo_1	0.376356419434719	2.4939612538378
Tha_Oligo_1	1.06014120232122	-0.383365145250104
Tha_NeuCyto_VGLUT2	-1.82218766559107	-5.29303725652292
Tha_InN_1	-9.40079522479517	4.73688475199149
Tha_Oligo_2	0.0780938531066702	0.454119423107364
Tha_NeuCyto_GAD	0.290253725161724	6.0607349068682
Tha_Vascular	2.58371710430639	-6.940793833061
Tha_Oligo_3	3.57631349216955	-2.48170407704904
Tha_OPC	5.75658106457251	10.3654772431414
Tha_InN_2	-13.4244501625393	4.33264891214774
Tha_Oligo_1	-0.293193597087689	2.58690897531913
Tha_Oligo_2	-0.776851359495945	-0.298300301953099
Tha_Oligo_3	2.22909617077368	-1.94200035028055
Tha_Astro_1	1.2941604818012	-12.5582669585188
Tha_Micro_1	12.0363929237034	-0.0842691243801931
Tha_OPC	3.99731897961157	10.9822079331438
Tha_OPC	4.20285057674902	10.7055737168352
Tha_Astro_1	3.34433650623816	-13.0671227782209
Tha_InN_2	-12.4740946327542	5.9720307976763
Tha_InN_2	-12.3826010261868	3.55925933428214
Tha_Astro_1	1.31902014862555	-12.4410746901472
Tha_OPC	4.6494262183811	10.3474022538225
Tha_Oligo_2	-1.49549448836786	0.730314830021121
Tha_ExN_PVALB_1	-8.62263512958033	-8.21978600911691
Tha_Astro_2	-0.19066316236002	-11.7490161269148
Tha_Astro_1	3.5001399482395	-13.8211291640241
Tha_Oligo_2	-1.31309402335627	0.974452057556369
Tha_Oligo_2	-0.210442016573675	-0.400202324910901
Tha_Micro_1	10.9066197837498	1.83702079363272
Tha_InN_1	-9.09932637561304	6.00156179972098
Tha_InN_1	-8.84918809283716	5.00953451700614
Tha_OPC	5.23816465984839	10.1196610123675
Tha_Astro_2	0.400709148755245	-12.867675146385
Tha_Astro_2	-0.693635079750843	-11.6625111906965
Tha_Astro_2	2.24057316433447	-9.99645741872384
Tha_Oligo_3	3.2865545715	-2.1775635092695
Tha_NeuCyto_VGLUT2	-2.26258254397852	-4.15922053746774
Tha_Micro_1	11.0098893607761	-1.22344764165475
Tha_Astro_1	3.43427157055395	-13.7598813384016
Tha_OPC	3.719828840604	11.6913649231951
Tha_Micro_2	9.62733626019018	1.29995230741904
Tha_Micro_1	11.3675372565891	1.77345291681693
Tha_OPC	6.15522360455053	11.422122636513
Tha_Oligo_1	-0.330428767690487	2.39335791178153
Tha_Astro_1	2.8186361755039	-13.5094464629133
Tha_OPC	4.6160166228916	10.7625061661761
Tha_Astro_1	2.8494687045719	-12.9482577650984
Tha_Oligo_1	1.81312393795507	2.97243229456351
Tha_Astro_1	3.7087786162998	-13.5510304778059
Tha_OPC	6.1165049041416	10.7028671891253
Tha_InN_1	-9.52409196246607	4.1831714303057
Tha_Astro_2	-0.780411902556248	-11.9109147398908
Tha_Astro_1	3.18853425632971	-12.1866696684797
Tha_Vascular	6.43689846645849	-7.123739561363
Tha_Astro_1	3.05139898907202	-13.9037946074445
Tha_Vascular	2.74911355625647	-6.82799275807931
Tha_Astro_1	3.84749674450415	-12.6036685316999
Tha_Micro_1	10.2495400870945	-1.41160210065439
Tha_OPC	4.61895823132055	11.6572243363421
Tha_Astro_2	-0.511934015641041	-11.9544089644392
Tha_Oligo_3	2.44607019077795	-0.986081918998502
Tha_Astro_1	3.75353073727148	-12.323519071861
Tha_Astro_1	1.28252315174597	-12.0906232207258
Tha_Oligo_1	-0.866082612166233	2.04627005167411
Tha_Astro_1	2.60678267132299	-11.8259681075056
Tha_Astro_1	2.35044264446753	-13.7147096007307
Tha_Oligo_2	-0.440449196586437	1.18710426397727
Tha_Oligo_1	0.662362095227413	1.26174143858359
Tha_Astro_1	3.22962426792639	-12.3068564742048
Tha_Astro_1	2.38236426960485	-13.3259595244367
Tha_ExN_PVALB_1	-7.84453273166162	-6.19110711507394
Tha_OPC	4.46894049297827	12.0947701127093
Tha_Oligo_1	0.452926274647884	2.8761736542742
Tha_ExIn	-8.07497287143213	-1.48367067269876
Tha_NeuCyto_VGLUT2	-2.80378866542322	-4.83649285726144
Tha_Oligo_3	4.97100186001318	-2.82901819638803
Tha_Astro_1	3.26799821506994	-12.8859542220075
Tha_InN_2	-11.428635839114	6.15895525522635
Tha_OPC	4.96418499599951	10.353838601784
Tha_ExN_PVALB_1	-7.91283440936548	-5.81776221685006
Tha_Astro_1	3.04347514759558	-13.8509190886457
Tha_InN_1	-9.74685597766382	3.6957446724932
Tha_Astro_1	2.61433744083899	-13.6686023085554
Tha_InN_2	-13.0683558021877	3.89367143221305
Tha_Micro_1	11.9011676276829	0.323123553470828
Tha_OPC	5.51953339230078	11.9329983384173
Tha_InN_1	-9.78804231036646	3.09838692255423
Tha_OPC	4.80310034405249	11.3532272965472
Tha_ExN_PVALB_1	-7.03364968646509	-8.27925427846505
Tha_Oligo_1	1.95749473225134	1.85502604551718
Tha_Astro_1	3.59810518871801	-13.5917809813459
Tha_Oligo_2	-0.416132036337681	-0.570800116582654
Tha_Astro_2	-0.873840573916264	-11.6656325667341
Tha_InN_2	-11.9957973991726	3.20789305277274
Tha_OPC	5.63805937420385	10.3527466446917
Tha_Astro_1	1.62243914257544	-13.30395444326
Tha_OPC	5.62136387478369	10.9407164246599
Tha_OPC	5.72504734646338	11.4482142121355
Tha_Oligo_1	-0.286586064586468	1.55751446791098
Tha_Oligo_1	1.32421576630133	0.46140752144263
Tha_OPC	5.26846766125219	11.9311491639178
Tha_Astro_1	3.39997601162451	-13.8510382979353
Tha_Astro_1	2.99599122654455	-11.7224000304182
Tha_ExN_PVALB_1	-8.3575489555691	-8.26082547597482
Tha_OPC	5.4967048133518	11.768519082741
Tha_Oligo_2	-0.860354725012608	-1.06784500770166
Tha_InN_1	-9.64969754565699	7.14373175211356
Tha_ExN_PVALB_1	-7.74540496219141	-7.23634560994699
Tha_Micro_2	9.56864809643286	1.26598445482657
Tha_InN_1	-9.14106679309351	6.56574074335501
Tha_Astro_1	1.52745759140509	-13.2628024428327
Tha_Astro_2	-0.711672249922581	-11.8448661177595
Tha_OPC	5.36698126446264	10.965239206032
Tha_Astro_1	1.2097197736408	-12.7436927168806
Tha_ExN_PVALB_1	-7.20338368762476	-8.57987912587716
Tha_ExN_PVALB_1	-7.46041465152246	-8.44662412099435
Tha_Astro_1	3.44239306103247	-13.0055955260236
Tha_Oligo_1	0.599147316327266	2.77941719599173
Tha_Astro_1	2.3283436263706	-13.2053798048933
Tha_Astro_2	1.3369855846073	-10.5906909316023
Tha_Oligo_1	1.95167064320105	1.559854188637
Tha_Micro_1	12.2460629905369	-0.117102930619262
Tha_InN_1	-11.0875980888699	3.61242477007315
Tha_OPC	4.9327514136936	11.4998642594378
Tha_Astro_2	0.0385325665380286	-13.0559199660261
Tha_Oligo_3	3.08237433086889	-1.07621367864206
Tha_Astro_2	-0.583104286084004	-11.979455313011
Tha_OPC	5.2086131538059	10.5287272126238
Tha_Astro_1	0.845074292531185	-11.9066766112287
Tha_Micro_2	9.33368563305395	0.78277871914313
Tha_InN_1	-10.2889521156643	7.09130970545218
Tha_Micro_1	12.1971700156833	-0.200110620184682
Tha_NeuCyto_GAD	0.169783916583233	5.98203865595267
Tha_Astro_1	3.6064984763767	-13.1104997008283
Tha_InN_2	-12.5947763954495	4.08616606302664
Tha_Astro_1	3.58987593304174	-13.2972348540266
Tha_InN_1	-9.77007890094263	3.11949340410636
Tha_Oligo_1	0.0459955299999045	2.69908205576346
Tha_InN_1	-8.90272450793726	6.36122719355033
Tha_OPC	5.58508801113623	10.4862038285296
Tha_Oligo_1	-0.608978841194935	2.29635731287406
Tha_Oligo_1	0.866199489941768	1.61181191511557
Tha_Astro_2	0.00597090672510131	-11.7931350081403
Tha_OPC	5.17318081509131	10.516770997719
Tha_Tcell	10.9686887229587	-8.65388711385324
Tha_ExN_PVALB_1	-7.3745634590481	-7.0303033202131
Tha_NeuCyto_VGLUT2	-1.80719983924372	-5.30760463170602
Tha_Oligo_1	0.805811163296871	0.21988878555701
Tha_Astro_1	1.60557305466192	-14.0404141753156
Tha_InN_1	-10.5970070396755	4.35033337183402
Tha_InN_1	-9.44911790240747	5.3279878289263
Tha_Astro_2	0.179948713889294	-12.7994960158308
Tha_ExN_PVALB_1	-8.06951022494776	-7.05321439199045
Tha_Oligo_1	1.36937212597387	0.0946235895912429
Tha_ExN_PVALB_1	-8.27210927356226	-6.07751782826974
Tha_OPC	5.53206038128393	11.7237898499529
Tha_Oligo_2	-0.0210444365833475	-0.811004063411496
Tha_Oligo_1	1.61353015553015	2.72837177820609
Tha_OPC	5.46763348232763	11.0510546357195
Tha_OPC	5.77372526775854	11.9523579270403
Tha_Oligo_1	0.946457144131832	2.89141432352469
Tha_Oligo_1	1.79933464180487	1.15683881349967
Tha_ExN_CALB	-8.66150975573999	-3.94845779828622
Tha_Oligo_1	0.111849572768383	1.75904802389548
Tha_OPC	5.8935029472019	10.4990545899431
Tha_Oligo_2	-0.0452275310848428	-1.37638171605661
Tha_Astro_1	1.06526445995825	-12.6436093657453
Tha_Astro_2	1.13281345020788	-11.4840138762434
Tha_Astro_1	2.06221723209875	-13.3335231154402
Tha_OPC	5.1714947188999	10.1300894410174
Tha_Astro_2	-0.104364607224293	-11.8487456648786
Tha_Oligo_1	1.97776054989355	1.40173701353476
Tha_Oligo_3	4.69432949673193	-2.76754578046396
Tha_Micro_1	12.3786065543796	1.35542873449729
Tha_OPC	5.6680562461521	10.4959503800432
Tha_Astro_1	3.71551823269384	-12.5407269804914
Tha_InN_1	-11.0828344856594	6.89670197077201
Tha_Oligo_3	1.2799547876026	-1.76242562226846
Tha_Oligo_2	-0.255071643481083	-0.2114234476526
Tha_Oligo_2	-1.08180165637476	-0.476955971046231
Tha_Astro_1	2.93435024868505	-10.9976685851057
Tha_OPC	5.3508422340061	12.3759752900164
Tha_Vascular	7.9239623511936	-7.03074868611886
Tha_Oligo_3	2.3380887473728	-1.26492734841897
Tha_Oligo_1	0.0423400963451193	3.00919024057791
Tha_OPC	4.74513268124121	10.4770161301653
Tha_OPC	4.28533005367773	10.2838951737444
Tha_OPC	4.17732357632177	10.9875761658709
Tha_OPC	5.25051617275732	10.0337187439959
Tha_Astro_1	1.84541630398291	-13.0779193251569
Tha_OPC	4.15056156765478	10.7490164429705
Tha_Oligo_1	0.649734493603878	3.2919770867388
Tha_OPC	5.3726232017185	10.2499357850115
Tha_OPC	5.70606207500952	10.563440957741
Tha_OPC	6.10830235134619	10.1169954926531
Tha_ExN_PVALB_1	-7.84622502673609	-7.05660279683664
Tha_Vascular	2.69970345150488	-6.8265245764692
Tha_Micro_1	11.8495833839084	0.305577853397586
Tha_ExN_PVALB_1	-8.12846923221094	-5.94489797048166
Tha_Oligo_1	-0.289607871064968	2.52057544298575
Tha_Astro_1	3.74914645802038	-13.5537083952863
Tha_Micro_2	10.2587783301975	1.8957825095217
Tha_Oligo_2	-1.49593270171625	0.111227849201419
Tha_Astro_1	1.59823631893652	-12.1791261046369
Tha_Astro_1	3.66586422573584	-12.4332078307111
Tha_ExN_PVALB_1	-8.21531319964869	-6.11411841802194
Tha_InN_1	-10.8405516182278	5.24720970697806
Tha_Oligo_2	-1.46826386798365	-0.214318609162114
Tha_Micro_1	10.3745715583469	-1.22346492700174
Tha_OPC	5.81442522655981	10.6619640976946
Tha_Micro_1	12.2971999610569	-0.0600826193754295
Tha_InN_1	-9.2977869545315	2.77850286074088
Tha_Astro_1	2.50689243923681	-12.3241513579328
Tha_Oligo_2	-0.296867508182354	0.0081702262918731
Tha_Oligo_1	2.06664013515966	1.49788753099845
Tha_OPC	4.84747910152929	10.5358006150286
Tha_Oligo_1	0.790396448483639	2.72834793634818
Tha_Astro_2	1.73978244911688	-12.028958639427
Tha_ExN_PVALB_1	-7.75719476092798	-5.85069163732126
Tha_OPC	5.17663979183691	10.3640486390154
Tha_OPC	4.20068192135351	9.77351538248465
Tha_Oligo_1	0.430180903783016	1.47409478731559
Tha_OPC	5.47119688641089	10.2526175171892
Tha_Astro_2	0.256767567506008	-12.4962790816267
Tha_InN_1	-9.18612408984644	5.67029921122
Tha_OPC	4.67404627453344	11.2580067307513
Tha_Astro_1	0.423795815816097	-13.4251187651594
Tha_Oligo_3	3.96205496441381	-2.44820960454538
Tha_InN_2	-12.5037720238064	5.23193089075492
Tha_Oligo_3	3.79301213871496	-2.68346031598642
Tha_OPC	5.29898333202856	10.9208323151629
Tha_Micro_1	11.5834310020115	-0.108873347117446
Tha_OPC	6.38056826244848	11.3783003479998
Tha_Oligo_3	2.70236086498754	-2.28428657941415
Tha_Oligo_3	1.69100367676275	-1.64653094701364
Tha_InN_2	-12.1680119072293	3.99955669947074
Tha_Astro_1	2.650488373151	-13.7085374205549
Tha_Tcell	10.778956171384	-8.94058831624582
Tha_Oligo_3	3.54128288876074	-2.6256254523237
Tha_OPC	4.64976668011206	11.7439142853777
Tha_Oligo_3	4.95420622478979	-3.09562929563119
Tha_Oligo_1	-0.132220823058911	0.633143523411014
Tha_OPC	6.13416933666723	10.4406620652239
Tha_Astro_2	-1.17034095872385	-11.4399264662702
Tha_Astro_2	-0.352122548708744	-12.0317729323347
Tha_InN_2	-12.2483046089504	4.10700909204886
Tha_Oligo_1	1.03927838455694	3.23228494234488
Tha_InN_1	-11.1363050972317	5.32373968668387
Tha_OPC	6.14057945858496	10.353256860451
Tha_ExN_PVALB_1	-7.46753383029444	-8.67046006612374
Tha_Astro_1	1.81095313679235	-11.9074376433332
Tha_Oligo_1	2.15532445560949	1.78547720022605
Tha_OPC	5.30583929668921	11.8716141373675
Tha_OPC	4.63179897915381	10.7239243180315
Tha_Astro_1	2.01245951305883	-13.8129227965315
Tha_Oligo_1	1.87377595554846	1.62597028322623
Tha_OPC	3.43974876057165	9.31455294199393
Tha_OPC	4.59045624386328	11.4700524003069
Tha_Astro_1	1.53514623295324	-12.1462977736433
Tha_ExN_PVALB_1	-7.85861087192041	-8.2417758315046
Tha_Micro_1	11.8925731147434	-0.498678973241589
Tha_Astro_1	3.05126976620214	-12.5721953719099
Tha_Oligo_2	-0.869048181662388	0.042549343482711
Tha_Oligo_2	-2.09927487719996	0.133973771409251
Tha_OPC	5.21707844387548	11.5304667145769
Tha_OPC	3.22059940945166	8.42041937418387
Tha_InN_1	-9.37319398272974	6.6198751122515
Tha_InN_2	-11.932222608218	3.00831691332267
Tha_Astro_1	3.01539611469763	-13.2879308073957
Tha_Astro_1	3.37463783871191	-12.490043958946
Tha_ExN_PVALB_1	-7.67298245776636	-7.98201831273629
Tha_OPC	3.36935948978918	11.0695616395037
Tha_Micro_2	9.98697256695288	1.17712251253531
Tha_Micro_2	9.61772513042944	-0.0771575913008968
Tha_InN_2	-11.1164267097805	5.92911974497245
Tha_ExN_VGLUT1	-6.54226231921656	-0.447594603820584
Tha_OPC	6.3441455329563	10.62941614695
Tha_Astro_1	2.1751613582279	-11.4604066222151
Tha_Astro_2	-0.964790586123295	-11.7999070494611
Tha_Oligo_3	2.95881199490087	-1.66293545655801
Tha_Astro_1	1.26035594593542	-12.7107423155744
Tha_Oligo_1	0.812256690373592	2.95568076677726
Tha_Oligo_1	-0.260629538187809	1.88809339113639
Tha_Oligo_2	-1.73773157943232	1.57516984053061
Tha_InN_2	-12.7954018150662	5.61275450296805
Tha_Astro_1	3.41471194874304	-13.3202298491438
Tha_Oligo_1	0.743617531171016	2.69756166048453
Tha_Astro_1	0.8242970670368	-12.4712565749128
Tha_Astro_1	1.37395643841284	-13.1232627242048
Tha_Oligo_1	1.66397738110083	1.52267853327201
Tha_Astro_1	3.0618367160465	-14.1202739088972
Tha_OPC	5.78956961285131	10.7928625733416
Tha_Micro_2	10.6659152473118	0.589355924801089
Tha_Astro_1	3.02343439709204	-13.3348906844099
Tha_OPC	5.71973585735815	12.1766535431902
Tha_Oligo_1	1.80789351116674	3.02411881990836
Tha_InN_1	-9.17676473010523	5.76885716028617
Tha_Oligo_1	0.568681296219997	1.29149774618552
Tha_Oligo_1	-0.178269568571873	2.3271721989672
Tha_Oligo_2	0.247108605017834	-0.461319407745145
Tha_Oligo_2	-0.165862563738651	-1.21782227449014
Tha_Oligo_3	2.67050075184362	-1.69250412873819
Tha_Oligo_3	4.69949888836401	-2.75066526822641
Tha_Micro_1	11.7414863074924	1.08716360636161
Tha_OPC	5.04929422985571	11.6913763672869
Tha_InN_2	-11.5851671730374	5.98876110620902
Tha_Oligo_2	-1.51227057326777	-0.127479063643954
Tha_Micro_1	10.8591229880955	0.779431739525058
Tha_Tcell	10.834282633176	-8.8882134764631
Tha_Astro_2	2.101016756406	-10.2550271361311
Tha_Astro_2	-1.03916848052485	-11.4127610533674
Tha_Micro_1	12.4564053977634	1.09049848623679
Tha_Oligo_2	0.0840062762405203	-1.21252079896524
Tha_OPC	4.65497088085669	11.2093311936419
Tha_Astro_1	1.44476186882513	-12.3572200148542
Tha_Astro_1	2.18085431705969	-13.7600921004255
Tha_InN_1	-8.76391816485865	6.39598957605765
Tha_InN_1	-9.62047219623072	7.03538910456107
Tha_Vascular	2.69163989674108	-6.91400893621042
Tha_InN_1	-10.2906830345486	7.47038857050345
Tha_NeuCyto_GAD	0.453133579602413	6.12148491449759
Tha_NeuCyto_GAD	0.167816426863842	6.14358393259452
Tha_Oligo_1	-0.353910628447361	2.09050695009635
Tha_Astro_1	2.47620987545507	-13.4164489119489
Tha_Oligo_1	0.14907511722105	1.48072258539603
Tha_Oligo_3	1.7638767923023	-1.75259157113626
Tha_OPC	5.25302099834936	11.0421568543474
Tha_Oligo_1	-0.692654315123387	2.94160524912284
Tha_Oligo_2	-1.57781911242945	0.191940167621829
Tha_Astro_1	0.797762807717495	-11.67748959951
Tha_Oligo_2	-2.0195555721615	1.16597179480002
Tha_Astro_1	3.05236386906164	-12.8853629439314
Tha_Astro_1	2.72055315624731	-13.2800572722395
Tha_OPC	4.12484240185278	11.887303987221
Tha_NeuCyto_GAD	0.74962848078268	5.41830650873587
Tha_OPC	5.6496703590061	11.219540277199
Tha_ExN_PVALB_1	-7.50003505099756	-7.74170382909372
Tha_Astro_1	2.11647653233068	-13.0792706816633
Tha_NeuCyto_GAD	0.186013963332348	5.93397776194022
Tha_Oligo_2	-1.48617411006434	-0.65080030850961
Tha_Astro_1	3.54403710018652	-13.1965487807234
Tha_Astro_1	3.60537647854345	-13.2959407179792
Tha_Astro_1	3.76014828335302	-13.6128657668073
Tha_ExN_CALB	-8.71596265185816	-5.9097150176008
Tha_NeuCyto_VGLUT2	-2.33847141612513	-5.25761397771432
Tha_ExN_PVALB_1	-7.91448712695581	-6.72721656255319
Tha_Astro_2	-0.134198590854235	-11.7741959898908
Tha_InN_1	-8.86037946094019	4.66517082758353
Tha_ExN_PVALB_1	-7.60481667865259	-8.4366229384382
Tha_OPC	6.33751797329443	10.7077595383684
Tha_ExN_PVALB_1	-7.196102384219	-8.05538924626901
Tha_Micro_1	11.7140099967624	-0.613121530338071
Tha_Micro_2	9.07339930187719	0.981408634857394
Tha_OPC	5.68157267223852	10.8234621674578
Tha_InN_2	-11.1086447273586	5.02489058084891
Tha_InN_2	-11.8662464653347	5.18939272470877
Tha_Oligo_1	0.590626415124111	3.23304645128653
Tha_Oligo_1	-0.421475458631344	2.58764568872855
Tha_Astro_2	-0.46827414978487	-12.3868888228376
Tha_OPC	4.19028448711889	10.9607674271624
Tha_OPC	4.12695002209204	10.7503105790179
Tha_Oligo_3	2.41627049099462	-1.92270406179025
Tha_OPC	3.34582900654333	9.66375223703788
Tha_OPC	4.02942204128759	9.70546309061454
Tha_Astro_2	-0.685553673395939	-11.7863114684065
Tha_Micro_1	10.48106836926	-1.56855066709115
Tha_Astro_1	3.58781408916967	-13.1257165282209
Tha_Oligo_3	2.49029254566687	-1.88920184068277
Tha_Astro_2	-1.33411193240625	-11.3982547133405
Tha_Astro_2	0.316737648358517	-12.9205449431379
Tha_Oligo_2	-1.19035411227686	0.311816582159259
Tha_Astro_1	0.859253641476803	-13.2084105818708
Tha_Astro_1	2.15278124462622	-12.9373830168684
Tha_OPC	3.55939864765661	9.47424189157889
Tha_OPC	6.14440226208227	10.4046074540179
Tha_Astro_1	3.40531682621496	-13.9529870360334
Tha_ExN_PVALB_2	-10.4743940864895	-3.67368396215036
Tha_Astro_1	1.23033153664129	-12.0831750243147
Tha_OPC	3.41135358463781	8.4163462311785
Tha_InN_1	-10.5208447014187	4.39857594080374
Tha_Oligo_2	-0.861281934866734	1.46516541548178
Tha_OPC	4.66674017559546	12.4340778977434
Tha_Astro_1	1.91488217960852	-12.6884854643781
Tha_OPC	5.28422188412207	11.5718437821429
Tha_Astro_1	1.91578077923315	-11.4018653243025
Tha_InN_2	-11.4797489677761	4.98882690973685
Tha_Micro_1	11.4704759086277	-1.2749516575773
Tha_OPC	4.54765057217138	12.2775561005633
Tha_Astro_1	3.78703856121557	-13.3061097472151
Tha_ExN_PVALB_1	-7.33967852939112	-7.84027226857736
Tha_Astro_1	0.478321131577663	-13.0393708556135
Tha_OPC	5.27710365902441	10.0545345933001
Tha_Oligo_1	-0.833547357210942	0.425555655435779
Tha_Oligo_3	1.49821436058538	-1.57705124311044
Tha_OPC	5.03238749157446	10.8892351777117
Tha_Micro_1	10.2140595878269	-0.939054927154324
Tha_Astro_2	2.03520226131933	-10.5138963072736
Tha_OPC	5.05738615643042	11.8175608307879
Tha_Astro_1	1.87457894932287	-12.9198373167951
Tha_Astro_1	2.64462828289526	-13.0512784331281
Tha_Astro_1	2.96774077068823	-12.8780167906721
Tha_Astro_2	-0.531586263069935	-12.1356366484602
Tha_ExN_PVALB_1	-7.76222634662134	-7.04029591970041
Tha_Oligo_3	4.82040762554663	-2.76108630590036
Tha_OPC	5.80522179256933	10.8283487946551
Tha_ExN_PVALB_1	-8.03461099017603	-6.17612536840036
Tha_OPC	5.08855414043921	10.3457228333514
Tha_Astro_2	2.2558236087467	-11.0809043257673
Tha_InN_1	-8.85545754779322	6.46627966471122
Tha_Vascular	2.75627135883825	-6.92787297658517
Tha_Astro_1	2.37166881214636	-14.1283276884992
Tha_ExN_PVALB_1	-7.78100085605127	-8.09653790883615
Tha_NeuCyto_VGLUT2	-3.03157592166407	-4.84212096623971
Tha_ExN_PVALB_1	-7.85091472018702	-8.08691056661203
Tha_NeuCyto_GAD	0.606940027585201	5.79925219126151
Tha_Tcell	10.7665164436008	-8.94574292592599
Tha_ExN_PVALB_1	-8.14003348697168	-5.9659894316633
Tha_Oligo_2	-1.12016404021723	1.48354248114035
Tha_Oligo_2	0.393381651749782	-1.4553064911802
Tha_Oligo_3	3.12883758198278	-2.07810576848581
Tha_Micro_2	9.58212923656958	0.805398324207523
Tha_InN_1	-8.64380002368433	6.78393904276297
Tha_InN_1	-9.02386498797876	4.26265875406668
Tha_Astro_1	1.08276307236212	-12.0661242812116
Tha_OPC	6.22217726360815	11.8676783234637
Tha_Astro_2	3.02642202030676	-11.2925675719221
Tha_InN_1	-8.67991567004663	6.01260963983939
Tha_Oligo_3	2.37035941730993	-2.43097194127633
Tha_Astro_1	3.09923600803869	-11.4352229445417
Tha_OPC	4.11602472912329	10.5400845200579
Tha_OPC	3.88489365231054	9.90371100016043
Tha_Astro_1	1.68661975513952	-12.7206042616804
Tha_Micro_2	8.11357378613012	1.26415328092978
Tha_Oligo_2	-0.77142578710062	-0.395592859311841
Tha_Astro_1	3.35783528934973	-13.1029466002424
Tha_InN_1	-8.64926362384302	5.40832583017752
Tha_Astro_1	3.27950954090612	-14.0777095168073
Tha_Oligo_1	1.14858019005316	1.81935206957267
Tha_OPC	5.29837584148901	10.5001522690813
Tha_OPC	3.77949714314001	9.25543276377127
Tha_InN_2	-12.2253353630398	4.51498524256156
Tha_OPC	4.82441639553564	9.92808500833915
Tha_Oligo_2	-1.4739069973324	0.0201970279972335
Tha_OPC	5.24843907009619	10.6609188706438
Tha_OPC	5.9535500968601	11.9074522645037
Tha_Astro_1	3.39515089642065	-13.0538934081037
Tha_Astro_1	0.431374963631801	-12.6841805785139
Tha_Astro_1	2.63420748363989	-13.7102311461408
Tha_OPC	5.49655937801855	10.7332989365618
Tha_Oligo_1	-0.144704222420283	2.43220559664176
Tha_InN_1	-8.97024655688745	5.38257471628592
Tha_ExN_PVALB_1	-8.24625325549585	-7.93948682241037
Tha_Astro_1	3.21727275501745	-12.4213069289167
Tha_InN_1	-9.01736569751245	3.93626610346244
Tha_Astro_1	3.25778936993139	-12.6655801146467
Tha_OPC	3.22998571049231	8.57227484293387
Tha_Oligo_1	1.34670960556524	3.43091551371024
Tha_Astro_1	2.21085738789099	-12.1698792784651
Tha_Astro_2	-0.894115093836613	-11.5791219084699
Tha_Oligo_3	1.89809155117529	-2.07665642194345
Tha_InN_1	-9.62329793323023	7.23344389505789
Tha_Astro_1	3.81667494427221	-13.1892693846662
Tha_Tcell	10.7898147071506	-8.92384847096994
Tha_OPC	5.30744623791235	12.2938639313738
Tha_InN_1	-9.50605035174829	4.18098084040091
Tha_Oligo_3	3.48980521809118	-1.89876457147195
Tha_Tcell	10.9030511344578	-8.8166688292463
Tha_Astro_1	3.39793729435461	-12.8770192473371
Tha_Oligo_1	1.44599032055395	2.08034364290641
Tha_Astro_1	1.54704630028265	-13.6650842040022
Tha_Astro_1	2.61913251530188	-14.5423558562238
Tha_ExN_PVALB_1	-7.33033919681055	-6.98669751576974
Tha_Oligo_1	2.34903049122351	0.916680970863559
Tha_Astro_1	1.94255280148046	-12.3666423171003
Tha_InN_2	-12.5182936226223	4.5377046258013
Tha_Astro_1	2.7336432899143	-11.096585592552
Tha_Oligo_1	1.00765227924841	2.91130653925345
Tha_InN_1	-9.10302472461206	6.59233109064505
Tha_ExN_PVALB_1	-8.17585444797022	-7.49887927465036
Tha_OPC	4.89386868130224	12.0023762375872
Tha_Micro_1	11.6739165748264	-0.967765709682248
Tha_OPC	4.86627602230566	10.3439642579119
Tha_Astro_1	2.18223833691137	-13.5396989195783
Tha_InN_2	-11.4872944389675	5.04135290689872
Tha_Astro_1	0.769753512253933	-13.0441535323103
Tha_InN_1	-9.11908078540308	6.9047929436724
Tha_Oligo_1	-0.0418527906034662	2.8063027054827
Tha_OPC	6.35683369289892	11.4770266205828
Tha_Micro_1	11.1066081489231	-0.445114275737546
Tha_InN_2	-11.8897850548123	4.33906332559989
Tha_OPC	4.9043033088352	12.3454300553362
Tha_Oligo_1	1.4524481261875	3.92025105066703
Tha_Astro_1	1.62903213154333	-12.1821387618025
Tha_Astro_2	-0.704168800005741	-11.8379977553327
Tha_OPC	6.34868073116797	10.8020922333758
Tha_Oligo_1	1.46732377659338	3.21792642183707
Tha_Oligo_2	-0.746982339510746	0.995701590255954
Tha_Astro_1	3.31831955563086	-13.4714186995466
Tha_Astro_1	2.25234818111914	-13.8823893874128
Tha_Astro_1	2.01651692043798	-14.291256269737
Tha_Oligo_2	-0.268894213924236	0.436818876938083
Tha_InN_2	-12.7118923698757	5.6315504700701
Tha_InN_2	-13.029336217532	5.573366323189
Tha_OPC	4.58095669399756	10.3571039826433
Tha_InN_1	-11.2993366752957	7.29011932917044
Tha_OPC	5.01337360989111	9.93076578684256
Tha_Micro_1	10.641544100156	1.28189448423789
Tha_Oligo_1	0.904394623150997	3.33210770197318
Tha_InN_1	-8.8791496788357	3.77507154055045
Tha_OPC	3.41248535763281	11.1317326218645
Tha_InN_1	-8.53494286883814	6.12177959986136
Tha_OPC	4.74758410107153	11.5102373749773
Tha_OPC	4.57488751064795	11.6303068787615
Tha_OPC	5.13654017101782	10.0477005631487
Tha_Astro_1	3.39956617008703	-13.1026748030622
Tha_Tcell	11.0292975867893	-8.68697102956369
Tha_Micro_1	11.5756204093601	1.12117735453055
Tha_Astro_1	2.20584749828833	-13.9655192702253
Tha_Vascular	2.51276826511877	-6.91738303594186
Tha_OPC	4.14103340755957	11.2633501679461
Tha_Astro_1	1.6691092218067	-12.9150918333967
Tha_Oligo_2	0.605723437180691	-0.924836596771024
Tha_OPC	5.20757174145239	12.1011759430926
Tha_Astro_1	3.37318205486792	-13.9946378081281
Tha_Astro_1	3.85019898067968	-13.5061715453108
Tha_InN_1	-11.1784088646267	7.60119358606742
Tha_InN_1	-10.564941648135	5.41335503168509
Tha_Oligo_2	-1.83536386836512	0.148863488511302
Tha_Astro_1	2.52583980213659	-13.8580287306745
Tha_OPC	4.58403753887671	11.3421684891741
Tha_Oligo_1	1.09191894184607	0.380142012314059
Tha_Oligo_1	1.03649580132025	0.549993851856448
Tha_Oligo_1	0.137730893006496	1.60268882818625
Tha_InN_1	-10.756085637698	4.26430622644828
Tha_Astro_2	-1.06630230296595	-11.5665772765119
Tha_OPC	4.35153603207129	9.96019236154959
Tha_Astro_1	3.32705831181066	-13.0842154829939
Tha_OPC	5.26690649639624	12.1575562150042
Tha_OPC	3.85482763897436	11.5161596924822
Tha_OPC	5.17475008617895	11.7458750397723
Tha_OPC	5.04297566067236	11.7153412491839
Tha_InN_1	-9.02431798327906	4.41128222055838
Tha_OPC	5.0083973373081	11.913858094887
Tha_ExN_PVALB_1	-7.16171479571802	-8.00273402623727
Tha_Oligo_2	-1.08576435197336	-0.0084974675615052
Tha_InN_1	-11.0558044945095	3.97678391046927
Tha_InN_2	-11.5544874702786	5.67383162088797
Tha_Astro_1	2.92249130856054	-13.8844397871931
Tha_OPC	3.71543478619116	11.0699555069964
Tha_NeuCyto_GAD	0.688122626652889	5.56501881189749
Tha_ExN_PVALB_2	-10.3652279411648	-3.9377306311567
Tha_Micro_2	9.38195585857885	1.28184143610404
Tha_InN_1	-9.07338261950953	7.08489004679129
Tha_Astro_2	-0.438888687381573	-11.710768064781
Tha_OPC	6.77882313381689	11.1781088501971
Tha_Oligo_3	3.79704141270178	-2.44448193006112
Tha_InN_1	-9.78164220202906	7.33379713602469
Tha_Astro_2	0.191594627013378	-13.0194476454694
Tha_Oligo_2	-0.880763891825505	-0.776181420608304
Tha_Oligo_2	-0.568123999724217	0.983735242561557
Tha_Astro_1	2.23104762684362	-13.8994525282819
Tha_OPC	5.33584522854345	12.0837532670061
Tha_OPC	4.12074732433813	10.5746065766375
Tha_OPC	5.30691790234106	12.414798417763
Tha_Micro_2	9.99503683697241	1.67052237101004
Tha_Astro_2	-0.296016718933411	-12.5129073470075
Tha_Astro_1	2.24512099873083	-13.9191687910993
Tha_InN_1	-8.69092870105249	4.26369396753714
Tha_OPC	5.50173115383642	11.9134747178118
Tha_Astro_1	1.77081989895361	-14.4116948454817
Tha_NeuCyto_VGLUT2	-2.41013169635279	-4.54121621541574
Tha_NeuCyto_GAD	0.276158269753628	6.22531000681327
Tha_Oligo_3	3.29286956440466	-2.12825759343698
Tha_NeuCyto_VGLUT2	-2.44316721309168	-4.49360116414621
Tha_OPC	5.47095083843725	10.2088209778826
Tha_OPC	4.06980347286718	9.23746935434745
Tha_Oligo_3	3.11097025524633	-2.52743419103219
Tha_Astro_1	1.4843916858341	-13.9079669325788
Tha_OPC	4.26817297588842	10.3077437073748
Tha_OPC	5.57957863461035	11.083403268532
Tha_Astro_1	2.82607102047461	-13.3629411070783
Tha_OPC	4.53077768932837	10.5902249009173
Tha_OPC	6.14409184109228	11.6739575058977
Tha_InN_2	-12.0378468071316	4.25545851297782
Tha_Micro_1	9.58824514996069	-1.51926370553567
Tha_InN_2	-12.0269691978787	4.52004067011283
Tha_OPC	6.17987131725805	11.1204897553484
Tha_Astro_1	1.66600906502264	-12.6485837309797
Tha_Astro_1	0.523774083962612	-12.41830285482
Tha_Astro_1	3.4562618697788	-13.2153113692243
Tha_Astro_2	-1.18140131581766	-11.4636443465193
Tha_OPC	4.21439194332617	10.3222519547503
Tha_Astro_1	0.47395789276617	-12.3684924452741
Tha_InN_1	-9.34093976367456	3.56450835771964
Tha_Astro_1	0.560370382180385	-13.0751546233137
Tha_Oligo_3	2.47994064938086	0.000199043826319814
Tha_Oligo_3	1.94802021633642	-1.99116977147653
Tha_Astro_1	2.14035200726049	-13.0409711211164
Tha_OPC	4.28152727734106	11.4783894211809
Tha_OPC	4.54860233913916	11.4371897370379
Tha_Astro_2	-0.578920576462574	-12.1390765517194
Tha_ExN_PVALB_1	-7.95532346118433	-7.02550729207589
Tha_InN_1	-9.36453175891382	4.91683117456839
Tha_Oligo_1	-0.698336187491245	2.28866569109366
Tha_Astro_2	-0.969429496416874	-11.8458407729109
Tha_OPC	5.05954765926855	10.899960199074
Tha_Astro_1	2.87042259823339	-12.9578603117902
Tha_OPC	4.97395538937109	10.6489245087664
Tha_InN_1	-9.61430669177515	4.04006783075736
Tha_Astro_1	3.31488418232458	-13.8328288405378
Tha_Micro_1	11.1107375587131	0.0178372801105758
Tha_Oligo_2	-1.2912967239712	1.50022021837638
Tha_Oligo_2	0.611587997784786	-0.10060413584008
Tha_InN_1	-9.27692628253443	7.1931811959307
Tha_OPC	6.23859047543066	11.8561216980974
Tha_Oligo_1	-0.685574982056446	1.69632391043112
Tha_NeuCyto_GAD	0.0666493440772818	6.32552734918997
Tha_OPC	6.1579654182102	11.123481431679
Tha_Astro_1	2.79558324467199	-13.2637132018049
Tha_Astro_1	1.52602362286108	-13.2378934233625
Tha_Astro_1	1.32902502666967	-11.8271249144514
Tha_OPC	4.76495957027929	11.5220104844134
Tha_Astro_1	1.86949467312353	-13.1087516158064
Tha_Oligo_1	-0.641671333203144	2.71444503374503
Tha_OPC	5.43945526730078	10.7425867707293
Tha_Astro_1	3.50402927052038	-13.3302501051862
Tha_OPC	5.55196833263891	10.7168833405535
Tha_Micro_1	12.4499394858982	0.27601591654227
Tha_Astro_1	1.90472268711584	-12.8996623366316
Tha_Astro_1	3.56816792141455	-12.6918919890363
Tha_OPC	4.11702799450415	10.9159399659197
Tha_Oligo_3	3.55950998913305	-2.29553826741769
Tha_Oligo_1	0.35638832699316	0.169121825770595
Tha_InN_1	-10.2102291618679	5.3495098740618
Tha_ExN_PVALB_1	-8.05671143878443	-8.05409701757028
Tha_OPC	5.61870836864965	11.2691780716936
Tha_InN_1	-9.88601327289087	7.173623719887
Tha_Astro_1	0.394678350796871	-13.265717825218
Tha_Astro_1	3.09451293598669	-11.9379990904768
Tha_OPC	3.66594481121557	11.298922219948
Tha_InN_1	-9.33117699969751	3.5161940247576
Tha_Oligo_1	0.299618985762768	2.73041860170768
Tha_Astro_1	1.86871552120703	-14.0220883696516
Tha_Oligo_3	3.29057907711523	-2.65233095578744
Tha_OPC	5.71503996502417	12.1311957032244
Tha_Oligo_1	2.2554631198551	0.626745739654758
Tha_OPC	5.36591076504248	10.7344299943011
Tha_Astro_1	3.64667629848974	-13.8611634581526
Tha_InN_1	-8.88705754626734	3.70776192255423
Tha_Micro_1	10.8217904533054	-0.680758497043393
Tha_InN_1	-8.66526723254663	6.16256443567679
Tha_Astro_1	3.24912190090673	-11.7819598525007
Tha_Astro_2	-0.482575271019764	-11.9797547667463
Tha_Astro_1	2.70906161915319	-11.4380372374494
Tha_Astro_1	1.79133164536016	-12.3642505019148
Tha_Astro_1	3.67853736530798	-13.2224467604597
Tha_Oligo_2	0.583753165116482	-0.358108749910138
Tha_Astro_1	2.73042201649206	-14.5957825987776
Tha_Astro_2	-0.392521995792217	-11.5795453398664
Tha_Astro_1	2.28558420788305	-11.7449048369367
Tha_Micro_1	10.2945020164158	-0.909200212283871
Tha_Tcell	10.798017259946	-8.9208529799421
Tha_Astro_2	-0.251595325509138	-11.8690846770246
Tha_Astro_1	3.29989599834936	-11.8634513228376
Tha_InN_1	-9.39789224017603	7.18319574900077
Tha_Oligo_1	-0.00143741417867677	3.20602075167105
Tha_Micro_1	10.6334254707004	1.13341037340567
Tha_Astro_2	-0.423211086282559	-11.5331233351667
Tha_OPC	4.16607927929419	10.4278246552508
Tha_InN_1	-9.55896020282251	6.39984194345877
Tha_Astro_1	2.96141600262182	-12.1358064024885
Tha_Astro_1	2.10999512325781	-14.0897229521711
Tha_Tcell	10.9411332572605	-8.7764552443464
Tha_Oligo_3	2.97928213726538	-2.43606217794015
Tha_OPC	4.89396595608252	9.94426886148856
Tha_OPC	4.27045464169043	10.7245222718279
Tha_OPC	4.80901837002295	11.8996206910174
Tha_OPC	4.27783894192236	10.7091890961687
Tha_Oligo_3	2.69924425732153	-2.82689364842965
Tha_Astro_1	2.68746184956091	-12.1745522826154
Tha_ExN_PVALB_1	-8.22906232226831	-6.14390643529489
Tha_Astro_2	-0.0749198829029276	-11.3501838057478
Tha_Oligo_2	-1.34063828338129	-0.619410058780454
Tha_Micro_1	10.5515878165867	0.297959783748843
Tha_Vascular	2.46893047939795	-6.95128758840158
Tha_InN_1	-8.35427880633814	4.74269501276419
Tha_Astro_1	2.48544692646521	-13.8070567458112
Tha_Oligo_1	2.01731156956213	0.495646694378116
Tha_Micro_1	10.8470962012913	-1.23251350812509
Tha_Micro_2	9.53652453075903	0.863482514099338
Tha_OPC	5.54634165417212	11.1013809830706
Tha_Oligo_1	1.50706421982306	3.4533187539141
Tha_OPC	3.34787368427771	9.03958288736747
Tha_NeuCyto_VGLUT2	-2.44714308131678	-5.12236531667306
Tha_Astro_1	0.318628307690792	-12.7770455687483
Tha_Micro_2	10.2361905540134	0.865628698543765
Tha_OPC	3.86008286129492	11.5276161820452
Tha_Astro_1	2.18013786922949	-14.0174020140608
Tha_Oligo_1	1.9584283794071	0.90828297443793
Tha_Astro_1	0.685590800156765	-12.1150706618269
Tha_InN_1	-9.63054776538355	7.52257029123709
Tha_OPC	6.00289892803686	10.4518696457903
Tha_Astro_1	3.300643917432	-13.7937854140241
Tha_NeuCyto_GAD	0.113781597724132	6.62815157480643
Tha_OPC	4.61336683880346	10.8421141297381
Tha_ExN_PVALB_1	-7.46180367816431	-8.18171628408029
Tha_OPC	6.11180424343603	11.4493433625262
Tha_Oligo_1	0.561203595509701	0.748379269317844
Tha_Astro_2	-0.730983260760136	-11.6479962676008
Tha_Micro_1	10.9556062186863	-1.43741782598092
Tha_Micro_1	10.7764556373264	-0.804065427108548
Tha_Oligo_1	1.27629804264563	2.26625958986685
Tha_Oligo_3	2.15640210758703	-2.27898152761056
Tha_OPC	6.03396343838232	11.8454291016619
Tha_InN_1	-9.28525185931665	3.90896646089957
Tha_OPC	5.75344919811743	11.1931263596575
Tha_Astro_1	2.92991113316076	-13.2229083388288
Tha_InN_1	-8.92075467456324	6.65842978067801
Tha_ExN_PVALB_1	-8.01747489322168	-6.67124827794626
Tha_Vascular	7.9004495109226	-7.1598461478193
Tha_NeuCyto_VGLUT2	-2.93956613887293	-5.02856954030587
Tha_Oligo_1	1.62736236702459	3.95505348749564
Tha_Micro_1	10.2981374229099	1.49255708761618
Tha_Astro_1	3.01347565304296	-13.0548976271589
Tha_Oligo_2	-0.85586935628397	-0.842228791042111
Tha_ExN_PVALB_1	-8.11632228244287	-6.91127856664254
Tha_OPC	5.85815405498999	12.2210499436419
Tha_OPC	5.99966406475561	11.2261358887713
Tha_Astro_1	3.29727816235083	-13.7569983809431
Tha_OPC	5.3506095374729	10.4711310059588
Tha_Oligo_2	0.381441172471218	-1.48870964936807
Tha_Astro_1	3.25259923588293	-13.560564359947
Tha_InN_1	-9.51344323504908	4.65767780847953
Tha_Astro_1	3.13433098446386	-12.2672456114729
Tha_InN_1	-9.91317201007349	7.75894609995291
Tha_Astro_1	1.20558786045568	-13.495059332176
Tha_Oligo_2	-1.09263515819056	1.78564623899863
Tha_ExN_PVALB_1	-7.12553716052515	-7.00011285237863
Tha_Micro_1	11.1824367011692	-1.12692149571969
Tha_OPC	4.21685433041113	11.5693470627825
Tha_Oligo_2	0.174174543729	-0.462609520478986
Tha_Astro_1	2.12704920422094	-12.370378813072
Tha_OPC	5.9441244567539	10.4614369065325
Tha_OPC	5.15100407253759	10.482744851784
Tha_OPC	5.27312922131079	11.9299208313982
Tha_Oligo_1	0.920832868924312	1.90230301924155
Tha_OPC	6.19289850842016	10.7146431595843
Tha_Astro_1	2.89488196026342	-13.3758853285749
Tha_Astro_1	3.1685125793125	-13.3034289687116
Tha_Oligo_1	1.56619715343969	1.74498490400717
Tha_Astro_1	3.12627148281591	-14.2466319411237
Tha_InN_2	-12.0642435585354	3.88767162866996
Tha_Astro_1	3.01800846706884	-14.1539834349592
Tha_Astro_1	2.46137714039343	-13.200604757591
Tha_OPC	5.12590574871557	10.8038279206316
Tha_Astro_1	0.810715195050411	-12.7159016936262
Tha_Astro_2	-0.238989419976301	-12.7353566496809
Tha_Oligo_2	-0.597042534241505	0.0978332103054305
Tha_Vascular	6.25809979092138	-7.16550429753854
Tha_Astro_1	2.39588760983007	-13.4551251738508
Tha_OPC	4.1014583076145	11.8391386658709
Tha_OPC	4.75126528393286	11.1112820298235
Tha_Astro_2	-0.570675048718281	-12.0269425719221
Tha_Oligo_3	4.30731320034521	-2.27795465879037
Tha_Astro_1	3.33920549999731	-12.9216369002302
Tha_Vascular	6.34809136044043	-7.11869128636911
Tha_ExN_PVALB_1	-7.97784829486353	-8.49490960530832
Tha_Oligo_2	-0.447490785012074	-0.439040741248868
Tha_Oligo_1	2.18403982769506	1.00551680632041
Tha_Micro_2	9.74031901012915	0.534661331848361
Tha_Astro_1	3.48697042118566	-13.7011206953962
Tha_ExN_PVALB_1	-7.66209483493311	-7.84931357793405
Tha_Micro_1	11.0196225608494	0.342380681709506
Tha_Oligo_1	-0.0805572753046228	2.46303931780265
Tha_OPC	5.21902250896948	10.9439903885882
Tha_InN_2	-13.2650234733914	4.80185476847098
Tha_Oligo_3	1.73569082867163	-2.03051610879495
Tha_OPC	3.91695284496801	11.8205906540911
Tha_Micro_2	10.5468995536472	1.83229736395285
Tha_OPC	4.72520422588842	12.0979572922747
Tha_Oligo_2	-2.2752187286709	1.38846544332907
Tha_OPC	3.86766266476171	9.5323301941912
Tha_ExN_PVALB_1	-8.09299159396631	-6.4773043005903
Tha_Oligo_2	-0.368511605748959	0.361648628191211
Tha_OPC	5.21143841396826	11.0221926362078
Tha_OPC	6.35344051968115	11.555875459389
Tha_Oligo_3	1.01783156048315	-1.85676785401895
Tha_Astro_1	3.38964128147619	-13.3821528761823
Tha_OPC	3.9712035621311	10.2544514328997
Tha_OPC	3.21904158245581	10.8187023789446
Tha_OPC	5.12318300854223	10.7407795578997
Tha_Oligo_1	1.72235798489111	1.24596098967002
Tha_Micro_2	9.88994860302465	0.944140711502292
Tha_InN_1	-10.6292603050564	3.58228055544303
Tha_Oligo_1	0.461646195759945	2.03593079157279
Tha_OPC	5.28870415340918	10.3135573060076
Tha_Astro_2	1.20818733822363	-11.2973378508527
Tha_Oligo_3	2.11369490276831	-0.839425048156522
Tha_Vascular	2.7063908542301	-6.79076846532419
Tha_Astro_1	3.72854232441442	-12.884445509239
Tha_OPC	5.30409121166723	10.6974808365862
Tha_Astro_2	0.244178559889965	-12.157768568321
Tha_Astro_1	1.76431524406927	-12.5897620528181
Tha_Micro_1	10.9149663413669	-0.524120262189648
Tha_OPC	4.22033714901464	11.5310684830706
Tha_Oligo_3	1.63238286625402	-1.97154458455636
Tha_OPC	4.95040297161596	10.4284845978777
Tha_Astro_1	3.42731475483435	-12.2990372984846
Tha_Astro_1	3.24772405277746	-12.3147796004255
Tha_OPC	4.55877804409521	11.3975702912371
Tha_Astro_1	3.43017959248083	-13.4370416014631
Tha_InN_2	-12.1658194099758	4.14053360529349
Tha_Micro_2	9.37114596020239	1.20412937708304
Tha_OPC	5.84313749920385	11.0190092713396
Tha_InN_1	-9.96525788653833	6.55101696558402
Tha_Oligo_2	0.642537948002987	-0.444823434873364
Tha_InN_2	-12.662317517886	5.57786766596244
Tha_OPC	5.85471367489355	12.3222805649798
Tha_Oligo_1	1.50773441444891	2.76704136438773
Tha_Vascular	2.57387447010534	-6.92094453267648
Tha_Astro_2	0.744484957566433	-11.8901465743025
Tha_Micro_1	10.0806138480808	-1.6264400093992
Tha_ExN_PVALB_1	-7.65469909060938	-7.43857415608957
Tha_Micro_1	10.9045369590427	0.390150198415973
Tha_Micro_2	10.0249526466038	0.644147256092288
Tha_Astro_1	3.94293617855566	-12.7816098540266
Tha_Oligo_1	-0.0275024359319879	2.48020688600943
Tha_Astro_2	-0.345972645768948	-12.422043165489
Tha_OPC	4.5875251258518	11.6553370148699
Tha_Oligo_2	-1.67683482516748	-0.0639711877506891
Tha_InN_1	-10.0111906563137	3.22517625399039
Tha_Oligo_1	0.042226072659664	2.25298778124259
Tha_Vascular	2.66119622837561	-6.90434153966501
Tha_OPC	4.83179735790747	10.518386522011
Tha_Astro_2	0.657795068135433	-11.6752026884992
Tha_Oligo_2	-1.41934872020227	-0.793382963462613
Tha_Astro_1	3.6003847087528	-13.8426783888777
Tha_ExN_PVALB_3	-7.07289529193384	-7.55494244985177
Tha_OPC	3.564231392255	11.4648005158465
Tha_OPC	4.25843310009497	11.4964939744036
Tha_Oligo_2	-0.476125154385395	0.276881197170474
Tha_Vascular	2.63814997326391	-6.97446425847604
Tha_OPC	5.3942730392124	12.4686609894793
Tha_Astro_1	1.35175823818701	-13.182896932884
Tha_Oligo_2	-1.12648129809839	0.843776145652988
Tha_ExN_PVALB_1	-8.34275842059595	-6.01427062444284
Tha_OPC	3.26928686748999	8.71464029856131
Tha_Astro_2	-0.815934482703037	-11.6294167845686
Tha_Astro_1	2.467791315427	-13.1013158171613
Tha_Astro_2	-0.442377749571629	-12.048263868614
Tha_Astro_1	3.34728526722448	-13.2502110808332
Tha_Astro_2	0.22887989532011	-11.9684041350324
Tha_ExN_PVALB_1	-7.96041512835962	-5.98472865514352
Tha_Oligo_2	-1.15279037106974	0.101369598583438
Tha_InN_1	-8.73860574115259	5.21370426721976
Tha_Oligo_1	1.34549450527685	3.45588389940665
Tha_OPC	4.85009598385351	11.8433596283953
Tha_InN_2	-11.5974543129299	4.33307091303275
Tha_Oligo_3	2.23310517918127	-2.35716637067392
Tha_OPC	5.79891371380346	12.3309780747454
Tha_ExN_PVALB_1	-7.49114728320581	-8.00134547643258
Tha_Micro_1	11.9494969810154	0.914392867759921
Tha_ExN_PVALB_1	-8.35286355365259	-8.66840394429757
Tha_Astro_1	1.00721478115576	-12.601990064903
Tha_OPC	6.16868042599218	10.4640890748064
Tha_OPC	5.46062874447363	10.651780763344
Tha_Astro_2	0.28689375173109	-12.2278455107649
Tha_Oligo_1	1.97659253727453	1.97773591585562
Tha_OPC	5.74020695339697	11.98497549601
Tha_Micro_1	12.3171737159397	1.0189868599932
Tha_Vascular	2.54905199657934	-6.97084315709665
Tha_OPC	6.47739624630468	10.5708805710833
Tha_OPC	5.19942164074438	11.2560917527239
Tha_Astro_1	0.870956179013424	-12.0623687117536
Tha_Astro_1	3.13473796497839	-13.1228526442487
Tha_OPC	4.50317215572851	10.3166958481829
Tha_Micro_1	10.9168260062839	-0.687323233409665
Tha_Oligo_1	0.612004872670345	2.51738134928153
Tha_OPC	4.80779194485205	9.8071104676287
Tha_Astro_2	-1.14030981410486	-11.3516543715437
Tha_Oligo_1	1.17973553787725	2.9479259640734
Tha_InN_2	-13.1742317711209	4.0056378037493
Tha_InN_1	-9.42614007342798	5.83684126444266
Tha_Oligo_3	4.46860003124731	-2.40460356168344
Tha_Astro_1	1.70614921700018	-12.5403836577375
Tha_InN_1	-9.07431912768824	6.75569883890555
Tha_Astro_1	0.580846902241878	-12.4076484053571
Tha_Oligo_1	1.63018107067602	2.39347449846671
Tha_Oligo_2	-1.91573679793818	-0.358845433517239
Tha_Tcell	10.7725665534641	-8.95014699391916
Tha_OPC	5.03698420177954	10.8994690568011
Tha_Astro_1	2.67094015728491	-13.8298772185285
Tha_InN_1	-9.2773430382107	7.32596985407279
Tha_InN_1	-9.92729306567652	6.02983204431937
Tha_InN_1	-10.2875282799099	7.50015560694144
Tha_Vascular	2.56689715038794	-6.92878278188302
Tha_Astro_1	3.62664317738073	-13.3830760329206
Tha_ExIn	-7.96407485354883	-0.774412235542081
Tha_Oligo_1	0.234683629384212	2.46646157808707
Tha_Astro_1	3.51251959454077	-12.3719704955061
Tha_Micro_1	10.8869960273411	-0.691222628875516
Tha_Oligo_3	1.06719338547247	-1.37205024652078
Tha_Astro_1	2.73186778675573	-12.6591199248274
Tha_InN_1	-10.5246803795193	3.80290285654471
Tha_Oligo_2	-0.427403244862385	0.390722134784915
Tha_Oligo_1	0.74479871641653	1.92612508840964
Tha_Oligo_3	1.0289086068775	-2.17827161244943
Tha_Astro_1	3.41320633541601	-12.5612748473127
Tha_OPC	4.25481676708715	11.5455938965838
Tha_InN_1	-9.68763566363794	4.93380085535453
Tha_InN_1	-8.85067677844507	3.66789785929129
Tha_Oligo_3	4.98799538265722	-3.09279259137704
Tha_ExN_PVALB_1	-6.80228162158472	-8.65375932149484
Tha_OPC	3.73697733532446	10.9715677887957
Tha_NeuCyto_GAD	-0.114161420354672	6.64878384180472
Tha_InN_2	-11.9130804573391	4.53907553263114
Tha_Astro_1	3.79706120144384	-13.063304266258
Tha_Astro_1	2.57176422726171	-13.5930589049299
Tha_OPC	5.26651501308935	12.0050760895769
Tha_OPC	4.55121445309179	11.2381197602312
Tha_ExN_PVALB_1	-7.60466981280786	-7.15331920079782
Tha_Oligo_3	1.25175571095007	-1.52368124417856
Tha_InN_1	-8.59296059955103	5.34717527933524
Tha_Astro_1	3.13683342587011	-13.9385951369245
Tha_Astro_1	2.25897454868811	-12.9320901244123
Tha_Oligo_2	-1.62372827876551	0.215868482069232
Tha_OPC	3.82116341244238	10.8981749207537
Tha_Oligo_3	2.34373235355871	-2.31317122869088
Tha_Astro_2	-0.222280891353316	-11.6365702956159
Tha_OPC	5.2392060722019	11.2683560044329
Tha_Astro_2	2.57810878407019	-10.9382193892439
Tha_InN_1	-10.9781019722317	3.59862367220328
Tha_Astro_1	3.49812936436193	-13.0307477324445
Tha_InN_1	-10.9924042259548	7.21395889826224
Tha_Astro_2	-1.24429118979914	-11.3469012587507
Tha_Astro_1	2.99264073025244	-12.3031085341413
Tha_OPC	6.26944136272924	10.351526895241
Tha_OPC	3.78116249691504	11.0798098237078
Tha_Astro_1	1.15715503345983	-13.4748910277326
Tha_ExN_PVALB_1	-7.45637870181543	-7.87074216298654
Tha_InN_2	-12.4575150047634	4.40664116449759
Tha_Astro_1	2.12214564930456	-13.6358092635114
Tha_InN_1	-9.66835332263453	3.45608560152457
Tha_OPC	5.63692021023291	10.8909870774309
Tha_OPC	3.77261137615698	11.3579384476702
Tha_Astro_1	2.78987049709814	-13.9743760436018
Tha_Oligo_1	0.715086456647091	2.31761328287528
Tha_OPC	4.58662724148291	11.9084879548113
Tha_NeuCyto_VGLUT2	-2.31174922336084	-4.2282865851362
Tha_Oligo_2	-0.810532036909886	-0.316781929059766
Tha_OPC	5.10279631268042	12.0230442673723
Tha_Vascular	6.48531841885107	-7.11205991200998
Tha_OPC	4.03957056652563	10.9031922013323
Tha_ExN_PVALB_1	-7.45570969928247	-7.17914994649484
Tha_Oligo_1	0.656042035927944	1.88477806158469
Tha_Oligo_3	2.17052983891027	-1.73447569303109
Tha_Astro_1	2.06121825825232	-14.1869119017561
Tha_Astro_1	2.31412458073156	-13.3593295424421
Tha_OPC	6.52651047359961	10.5997330338518
Tha_OPC	5.35891651760595	9.94583384104178
Tha_Astro_2	-0.843226317057438	-11.6728938429792
Tha_OPC	6.47251724850195	11.175875344948
Tha_Astro_1	0.904540058484249	-12.2028535216291
Tha_Astro_2	-0.0667139773462488	-11.7500956862409
Tha_InN_1	-11.3413469826077	6.22704807825492
Tha_Astro_1	2.87943768154638	-12.8804782240827
Tha_OPC	6.1126887763645	11.5126606614153
Tha_InN_2	-12.1185839210842	5.62561718531058
Tha_OPC	5.7962186301853	11.5912844330828
Tha_Astro_2	0.260728147139721	-11.5119565337141
Tha_Astro_1	0.8512586320545	-12.8740514128645
Tha_Oligo_3	3.70138978611486	-2.50773199491098
Tha_Astro_1	3.34962200771826	-13.0241559355695
Tha_Astro_1	3.45828866611975	-11.842417082115
Tha_Astro_1	2.97255849491613	-12.3840058653791
Tha_Astro_1	2.46808623920935	-14.0938485472639
Tha_InN_2	-12.6060068641995	3.92460505075858
Tha_Astro_2	-1.06627095092279	-11.6132262556989
Tha_OPC	5.26129221569555	11.3683783204119
Tha_Astro_1	0.727535780778103	-12.420861563011
Tha_InN_2	-11.3195097481106	4.27442280359671
Tha_Oligo_1	-0.151546198615856	2.3484317452471
Tha_Astro_1	3.12370061527746	-13.4552167265852
Tha_Astro_2	2.97789764057653	-11.1048339217146
Tha_Astro_1	2.91347336422461	-12.255819639488
Tha_Oligo_1	1.29145180832403	3.9650637299578
Tha_Oligo_2	-0.454614434132404	-0.437029263301633
Tha_InN_1	-10.4471886192654	7.0607382447283
Tha_OPC	3.46987294804113	10.3626372010271
Tha_InN_1	-10.7538950477932	6.13293472834037
Tha_Oligo_3	3.50006293903845	-1.76880105428293
Tha_Oligo_3	3.24248695026892	-2.04250439099862
Tha_InN_1	-10.4967291389797	5.91688744135306
Tha_Astro_2	0.184898194184475	-12.339918455406
Tha_Astro_1	3.90398859631079	-12.7644961684187
Tha_InN_1	-9.36705613482935	4.98311916895316
Tha_Micro_1	11.3221576179172	1.74155799456046
Tha_OPC	5.85197472225683	9.96324888773368
Tha_Oligo_1	-0.249726332465239	0.664472797588565
Tha_InN_1	-9.75216317523462	2.84570018358634
Tha_Astro_1	1.01647483955877	-12.593824705406
Tha_OPC	4.93771814953344	9.90202967234061
Tha_Astro_1	2.80474233280676	-13.0743497221906
Tha_Astro_1	1.2267960275318	-12.6378873198469
Tha_InN_1	-9.99224973071558	3.67579857416556
Tha_InN_1	-8.97249532092554	6.58613363809989
Tha_OPC	4.57906746517675	9.62582270212577
Tha_OPC	5.59231924664038	11.9027802140276
Tha_Astro_1	2.07722758900183	-13.7933705656965
Tha_Astro_1	3.71333527218359	-13.8369754164655
Tha_Oligo_2	-0.746026340613194	-0.59787496022775
Tha_InN_2	-11.8821518455837	5.97127167292044
Tha_Oligo_1	0.68672918926733	3.29089323587821
Tha_Vascular	7.82511114727514	-7.21634515218332
Tha_Astro_1	1.4679396117832	-13.7265141814192
Tha_Micro_2	9.73337530743139	1.76541379995749
Tha_Oligo_3	3.88640665661352	-2.14260967664316
Tha_InN_2	-12.559178594241	3.41464320726798
Tha_Oligo_2	-0.857877973208256	-1.41557510785653
Tha_InN_2	-12.1014912163113	4.3158299119036
Tha_InN_1	-10.0437748466824	2.97871891565726
Tha_Astro_2	-0.603950593361683	-11.6449349730451
Tha_Oligo_3	2.18301367413061	-1.07420547895028
Tha_OPC	5.08082031857031	10.6341244370501
Tha_OPC	4.54196571957129	11.5638224274676
Tha_Vascular	7.97099470745581	-7.03848536901071
Tha_Astro_2	-1.18305451024515	-11.4062245696027
Tha_ExN_PVALB_1	-7.0726254021023	-8.46974023274972
Tha_InN_1	-10.7811138664578	3.90256134577201
Tha_Oligo_2	-1.1596136127804	1.77323237963126
Tha_Micro_1	12.5979697669651	0.421276399568774
Tha_Astro_2	-0.363052595147915	-11.6798747389753
Tha_OPC	3.9776880706455	11.5311800629656
Tha_Astro_2	-0.907216611990757	-11.8019164412458
Tha_InN_2	-12.7997581993435	4.89472786493705
Tha_OPC	5.08191704403418	11.9910027176897
Tha_Astro_1	0.83969127785223	-12.8297875731428
Tha_Astro_1	1.46330463539618	-13.1503489821394
Tha_OPC	5.83030295025366	10.8537985474627
Tha_Tcell	10.8429505790378	-9.00765736989572
Tha_Astro_1	1.96702098499792	-13.6929543822248
Tha_Micro_1	10.7043435538914	-0.0812570269395331
Tha_Astro_1	2.89329146992224	-13.8768857329328
Tha_Micro_1	10.6597144569065	-1.089102467819
Tha_Oligo_1	1.46421777855413	1.32672468729422
Tha_OPC	4.09922289501684	11.4934574753802
Tha_Astro_1	3.45488762508886	-13.7505296080549
Tha_Astro_1	1.90917396198767	-12.1564172118147
Tha_Oligo_2	-1.22327077735407	-0.432719042821668
Tha_OPC	4.5214383567478	12.056680360512
Tha_Astro_2	-0.252124849448033	-12.174575170799
Tha_OPC	5.86887621532934	11.5114256531756
Tha_Oligo_1	0.920241233220272	2.93066684313224
Tha_OPC	5.6250874961521	10.2947880417864
Tha_OPC	4.96995377193945	11.8846718461077
Tha_Astro_1	3.19833230625647	-13.5117314665754
Tha_InN_2	-12.7890493904446	3.90921417780326
Tha_Astro_1	0.467093941083126	-12.4397166579206
Tha_InN_2	-12.225266698489	4.21275679178641
Tha_Oligo_1	-0.778025809416599	2.11962262697623
Tha_Vascular	2.60596847187536	-6.94340737752511
Tha_InN_1	-8.74801183093531	4.5126220376055
Tha_InN_2	-11.5149843727444	5.05381981439994
Tha_Astro_1	3.12707876812475	-12.819184622093
Tha_Oligo_2	-0.22386154134018	0.115918839053371
Tha_Astro_1	1.5651383365299	-11.92855676107
Tha_Oligo_2	-0.549194190392323	0.459599235729434
Tha_Micro_1	10.2445056403782	-0.888803145213864
Tha_Micro_2	9.23415159832495	1.13671068258689
Tha_Astro_1	3.22040676723974	-13.997461637779
Tha_OPC	5.79626392971533	12.4472977311175
Tha_OPC	5.34467291485327	10.5014645249407
Tha_InN_1	-10.0025455986355	3.29740540094779
Tha_InN_1	-9.40420270312769	4.06612984247611
Tha_Micro_1	11.1403520072605	-1.27276655129983
Tha_Micro_2	9.4231021369602	0.183937290386417
Tha_Astro_1	2.76772522579687	-13.0514262526472
Tha_Oligo_2	0.49615758310812	-1.33620663575723
Tha_OPC	5.68267368923681	12.0254894883196
Tha_Astro_1	3.53073382030981	-13.3933556883772
Tha_ExN_PVALB_2	-10.0408060585354	-2.62331851415231
Tha_Oligo_3	4.66620516430395	-2.60773523740365
Tha_Astro_1	1.04491364609259	-12.8623851149519
Tha_Astro_2	2.74812459599035	-11.7514956801374
Tha_OPC	5.31558966290014	12.2887198121111
Tha_Oligo_2	-0.52557966459734	1.50649837561057
Tha_Astro_1	0.309635754933529	-12.6420052855451
Tha_Astro_1	3.4053859676029	-11.6292441695173
Tha_Astro_1	1.61978959690588	-13.0807002394636
Tha_OPC	4.67835259090918	10.7631251008074
Tha_Micro_1	11.0222756827976	-1.1618723481138
Tha_Oligo_2	-1.85395479548914	0.8772255570452
Tha_Oligo_3	2.46484613071936	-0.269056937022946
Tha_Micro_2	8.54723047863501	1.17897550173209
Tha_Oligo_3	2.29339551579016	-1.53684743337228
Tha_OPC	6.20661854397314	10.656196275429
Tha_Oligo_3	3.0150063003208	-2.51852210454538
Tha_Astro_1	2.30939507137793	-13.1855185835798
Tha_Oligo_2	-0.911232296118565	0.118151465133884
Tha_Astro_1	1.85920452724951	-14.1283944457014
Tha_OPC	4.47494816433447	9.70939890451834
Tha_Oligo_3	2.94326114307898	-2.19534166745736
Tha_ExN_PVALB_1	-7.30967402804834	-8.31481393270089
Tha_Astro_1	2.42231344830053	-11.9123853056867
Tha_OPC	4.77158760677832	10.8384691865008
Tha_OPC	6.35651659618872	11.4947382599871
Tha_Oligo_2	-0.933669749388523	0.801835277752139
Tha_Astro_2	-0.0112156008575632	-12.8139212935407
Tha_InN_1	-8.6920511757229	6.47616211481497
Tha_Astro_1	2.68135404240149	-13.6924117415388
Tha_InN_1	-10.2229855095242	6.73955504007743
Tha_ExN_PVALB_2	-10.2053215538357	-2.85552986554696
Tha_OPC	4.14625477444189	10.8005816132586
Tha_ExN_PVALB_1	-8.46412015307886	-7.81756289891794
Tha_Astro_1	1.83466982494848	-13.5558570235212
Tha_Astro_1	1.91318654667395	-13.6677468626936
Tha_OPC	4.73309826504248	11.670018830971
Tha_Oligo_1	-1.35545707095606	1.3692442566912
Tha_InN_2	-12.259464505801	4.00008026667044
Tha_OPC	4.88182615887182	10.5727316529314
Tha_Astro_1	2.16439962040441	-13.8788836806257
Tha_InN_1	-8.63125062335474	5.96194044657157
Tha_Micro_1	10.5120322669651	-1.36430319242074
Tha_Astro_1	2.26300358425634	-13.0751174300153
Tha_Oligo_2	-1.35272515166742	-0.496073177381299
Tha_Oligo_1	0.390121933331661	2.79513851709769
Tha_Oligo_2	-0.360864300021954	-0.492748311086438
Tha_Astro_1	2.5123879874851	-14.3386300414045
Tha_ExN_PVALB_1	-8.04019093860132	-7.80291684560373
Tha_OPC	5.70103764187353	11.121844926552
Tha_Vascular	2.90721749912756	-6.83504041127755
Tha_ExN_PVALB_1	-7.34085393298609	-8.10077126912667
Tha_Oligo_1	1.7074735129978	2.56694666452811
Tha_Oligo_3	3.2811229194309	-2.56441243581369
Tha_Astro_2	-0.165067588651605	-11.5575078337629
Tha_InN_1	-8.44943452228052	6.08668247766898
Tha_Micro_1	10.5632493461277	-1.55028971128061
Tha_OPC	4.95942186962622	10.071289697365
Tha_Oligo_3	3.05384587894934	-1.40396436147287
Tha_Oligo_1	1.72762477051275	3.12553063936637
Tha_Astro_1	2.68886160503881	-12.4037440627058
Tha_Astro_1	3.07754706989782	-13.9591964095075
Tha_Oligo_2	-0.749497715124912	0.338553944305637
Tha_Micro_1	11.2599790061619	0.536469677166202
Tha_ExN_CALB	-7.82377887118799	-4.1945632307966
Tha_Astro_1	3.69468474041479	-13.6518214552839
Tha_InN_2	-11.2878754173611	5.4305497796099
Tha_OPC	5.96524929653662	11.4265104920428
Tha_Oligo_2	-0.385851327071018	-0.933914145751736
Tha_Vascular	6.59585356365698	-7.1502140372236
Tha_Micro_2	10.6601760352756	1.56178919382498
Tha_NeuCyto_VGLUT2	-2.68979883540613	-5.03321298055246
Tha_Astro_1	3.57032680164831	-13.190182050987
Tha_Oligo_2	-0.779429439196415	-0.829973003192685
Tha_InN_1	-9.13939881671411	4.09643332071707
Tha_Astro_1	3.3852169479038	-13.7413447707136
Tha_Astro_2	-0.837874833235569	-11.5298121779402
Tha_Oligo_1	1.13750183235662	3.28440920420096
Tha_Astro_1	2.33271526943701	-12.574573835655
Tha_Oligo_3	1.74829935680883	-1.03030820779397
Tha_Oligo_2	-0.984062675127812	-1.06175746612146
Tha_Micro_1	9.9309089149143	-1.03643985681131
Tha_Astro_1	2.92467832218664	-13.4070218413313
Tha_InN_1	-8.69191480029566	6.30736891336844
Tha_ExN_PVALB_2	-10.2803976570461	-2.44230540685251
Tha_NeuCyto_GAD	0.394371923318081	5.92851511545584
Tha_Micro_1	11.4306333030369	-1.25826712541177
Tha_Oligo_2	-1.16342670072062	0.802221277431705
Tha_Astro_2	-0.152811899522371	-12.0014308302839
Tha_OPC	4.66160368572729	10.3699633271258
Tha_InN_1	-9.39747357715113	3.69069282122061
Tha_ExN_PVALB_1	-7.4624278580044	-6.95621522359445
Tha_NeuCyto_VGLUT2	-2.9291436706875	-4.70875438146188
Tha_Astro_1	2.85763930927771	-12.4987767546613
Tha_InN_2	-12.3575327431057	5.10158173151419
Tha_Astro_2	-0.606267723927326	-11.8833993285139
Tha_Astro_1	2.94829344402807	-13.3270209639509
Tha_OPC	6.06669687878149	11.216592469887
Tha_Astro_2	1.11263274799841	-11.0967639296491
Tha_Astro_1	1.81590366016882	-13.6372006743391
Tha_Oligo_2	-2.17548907149775	0.520607033447482
Tha_Astro_1	2.35425161968725	-13.5727275221784
Tha_Astro_1	3.06919932018774	-13.0481818526228
Tha_Astro_1	1.17541157852667	-12.2249301283796
Tha_Oligo_3	1.57439028870123	-1.49086543016031
Tha_Oligo_2	0.423309382310085	-0.278861141129277
Tha_OPC	6.34206509243506	10.5367514283221
Tha_Astro_1	1.09840118538397	-12.3086598723371
Tha_Oligo_2	0.344985958447628	-1.25606735639169
Tha_OPC	5.76911997448462	11.1335026413958
Tha_Astro_2	-0.244214985260792	-11.856764158531
Tha_Micro_1	9.71069311748999	-0.182278907223485
Tha_Oligo_2	-0.419995788225956	-0.897287508769772
Tha_OPC	6.62351488720434	10.1651922852556
Tha_Astro_1	2.51487326275366	-11.4616015761335
Tha_Micro_1	10.9240643943455	1.93930355616019
Tha_Oligo_1	1.6016921962406	-0.083048139064453
Tha_InN_2	-12.5912144218777	3.73350111551688
Tha_Astro_2	-0.00483551968080537	-12.1379588454206
Tha_OPC	6.00822615276831	10.5155111939471
Tha_OPC	3.75361346851843	10.1107803971331
Tha_InN_1	-9.62182164538843	5.1529676110308
Tha_Oligo_3	1.60751545082586	-0.887274524493954
Tha_Astro_1	0.951068517079525	-13.5540850966413
Tha_Oligo_1	0.615823027005367	2.88563386507437
Tha_ExIn	-7.84566283572657	-0.238950183912061
Tha_OPC	4.25437378536718	10.7947842270891
Tha_ExN_PVALB_1	-8.55250478137476	-7.76460250310495
Tha_Oligo_1	0.986777063718014	3.57976619310782
Tha_Tcell	10.9101512397434	-8.80536492757394
Tha_Oligo_2	0.432011064400844	0.0185266376297256
Tha_OPC	6.0937793220188	11.3772169739764
Tha_Astro_1	1.19238912712591	-12.1774485915144
Tha_Astro_1	1.84315800320166	-13.2348616927107
Tha_InN_2	-11.730697873721	5.6442572266619
Tha_Astro_1	3.1354098285343	-11.5990403502424
Tha_Oligo_2	-1.38504910815699	-0.404211750551007
Tha_Astro_1	3.51175450932043	-12.0429185240705
Tha_Oligo_2	-1.57517946113092	0.935899058059909
Tha_ExN_PVALB_1	-7.6859476600979	-7.47096761159494
Tha_OPC	5.24291300426977	12.0620190293352
Tha_Oligo_1	-0.693179819474049	0.81000975675986
Tha_Oligo_2	-1.15773141730768	-0.335139772220395
Tha_Astro_1	2.51988315235632	-11.3443320601423
Tha_OPC	6.28485178600805	10.9332691819231
Tha_InN_1	-9.20638013232691	4.08395830698416
Tha_Astro_1	2.47533750187414	-11.5207312910993
Tha_Astro_1	1.45112120758551	-12.7065385191877
Tha_InN_1	-9.78461003650171	5.75139490671561
Tha_InN_1	-8.80093694079859	5.03380505152152
Tha_Oligo_1	-0.988506916651554	1.70278266973899
Tha_InN_1	-8.77108979571802	6.56898895807669
Tha_Oligo_3	3.07190251003759	-1.49652870587899
Tha_Astro_2	0.218654718508892	-12.2295497267683
Tha_Astro_1	0.32157057177084	-12.2725442259748
Tha_Astro_1	3.29936790119665	-11.3434165327985
Tha_Micro_1	9.4842069114353	-1.60671695165231
Tha_InN_2	-12.6616795097683	5.49846283502982
Tha_Oligo_3	2.91032433163183	-0.425428709312222
Tha_ExN_PVALB_1	-8.04553532947046	-7.32576688222482
Tha_OPC	5.87923884045141	11.5467201859515
Tha_Astro_1	0.380881306042843	-12.1186412184675
Tha_ExN_PVALB_1	-8.33973336566431	-8.20069535665109
Tha_Astro_1	1.6433660949375	-13.1217702238996
Tha_Oligo_1	0.438194390645199	1.59562853880332
Tha_OPC	5.29399847637671	11.1199585587542
Tha_InN_1	-9.83331609118921	6.47707239694998
Tha_OPC	3.89144920956152	11.782435098366
Tha_Astro_1	2.85132646214025	-13.5744527190168
Tha_Micro_1	10.7806174720432	-0.461323162837766
Tha_InN_2	-13.1125719581936	4.03532616205619
Tha_Astro_1	3.09667396198767	-12.0729783385236
Tha_Astro_1	2.98027753483313	-11.5992396681745
Tha_ExN_PVALB_1	-7.51552749026758	-7.47315677098825
Tha_OPC	5.02384543072241	12.0582367569964
Tha_Astro_1	3.02758073460119	-13.498775800987
Tha_OPC	4.35037493359106	10.1815029770891
Tha_OPC	5.95838856350439	10.2388188035052
Tha_NeuCyto_GAD	0.0958268309737967	5.95303217478202
Tha_Astro_1	2.96664428364294	-14.1179507582624
Tha_Astro_1	3.61292290340918	-12.6970694869001
Tha_Astro_1	2.09582042347448	-12.6324160902937
Tha_Oligo_1	-0.678150895724125	2.47440568514273
Tha_Micro_2	10.0039575065281	1.84674040384696
Tha_OPC	6.04166626583593	10.7302796036761
Tha_Micro_1	11.7884385551121	0.701077798084476
Tha_Astro_1	0.797254558911495	-13.0758136122663
Tha_OPC	6.23165297161596	10.1999355942766
Tha_OPC	3.88448404919165	10.5696159989397
Tha_NeuCyto_VGLUT2	-1.92636621345026	-5.07162793569162
Tha_Micro_1	10.943322893491	-1.0496423452337
Tha_OPC	4.40156626354712	10.9824864060442
Tha_Astro_1	2.29082798611181	-13.3138659804304
Tha_Astro_1	3.72365593563574	-13.6463378279646
Tha_Micro_1	10.0203816856052	-0.909132978244565
Tha_OPC	4.84605097424047	10.8766514451067
Tha_Astro_1	1.55160069118994	-11.7266677229841
Tha_InN_1	-9.72628236163599	7.5832950264971
Tha_NeuCyto_GAD	0.200553920378856	6.25849882669852
Tha_OPC	4.16703581463354	9.62420145578788
Tha_Astro_1	2.03558945309179	-12.8430150359113
Tha_Astro_1	3.04069494854467	-12.201093038841
Tha_InN_2	-11.2697079216335	5.71934715814994
Tha_OPC	5.15592360149878	12.1893574387591
Tha_Micro_1	10.3881461585666	0.841576317028262
Tha_Astro_2	-0.696995381007023	-11.4429477065046
Tha_Astro_1	3.17274856220739	-12.7540124266584
Tha_Astro_1	2.55312108646887	-13.6688311903913
Tha_Astro_1	2.24850272785681	-12.8502124159773
Tha_InN_2	-12.323787931094	5.14338938303397
Tha_Astro_1	0.59007995974081	-13.3791125624616
Tha_Micro_1	11.6399953330662	-0.016512504144452
Tha_OPC	6.53598045956152	11.5601269394915
Tha_Astro_1	1.35783397804754	-13.3325990050276
Tha_OPC	6.74238371502417	10.675724664406
Tha_Vascular	7.91795229565161	-7.15079387120797
Tha_Astro_1	2.68849277149694	-13.800572714134
Tha_Oligo_3	1.47062348972815	-1.26232632093026
Tha_Micro_1	12.3016173804905	1.48151890345023
Tha_ExN_PVALB_1	-7.13323331225855	-7.31621201924875
Tha_InN_1	-10.3460600410793	7.03311840601371
Tha_InN_2	-12.3535234962795	5.2689000756304
Tha_Micro_2	9.95179724346655	1.77822140760825
Tha_NeuCyto_GAD	0.857135053982906	5.21078888483451
Tha_OPC	4.38473629604834	11.4458481461565
Tha_OPC	4.81910061489599	11.1064345032732
Tha_Astro_2	-1.30603266108973	-11.4653724043806
Tha_ExN_PVALB_1	-7.35013461459619	-8.53405316762521
Tha_Astro_1	1.80453943859594	-13.3587287276228
Tha_Astro_1	3.3531603778507	-12.1502612441023
Tha_OPC	3.66731428753393	11.2826019913714
Tha_Astro_1	1.86354398380774	-13.047058424278
Tha_Oligo_2	-0.0229746883009149	0.0970761419098159
Tha_Oligo_2	-2.00254500258905	0.0806769520799896
Tha_InN_1	-8.81517815936548	4.79525152750418
Tha_Oligo_2	0.727993663659267	-0.616792043967984
Tha_Astro_1	3.29893970142858	-12.8901666014631
Tha_Oligo_3	2.03638171803015	-1.6311904995878
Tha_Oligo_1	-1.2751810585354	1.00771144934104
Tha_Astro_1	2.3419163192417	-11.1654265730818
Tha_Astro_1	2.93069648396032	-13.412331899925
Tha_OPC	5.20877337109106	10.916374841408
Tha_Vascular	7.81187033306616	-7.24223979405954
Tha_OPC	5.68536114346045	10.628192582802
Tha_OPC	6.35381054531591	11.5548741013567
Tha_Astro_1	0.491515394559078	-12.3272279112776
Tha_Astro_1	0.903627034535579	-12.1432269423444
Tha_Oligo_3	3.90867542873877	-2.28679164342477
Tha_ExN_PVALB_1	-7.98298383105738	-8.35338719777658
Tha_Micro_2	9.90929579388159	0.674621859268405
Tha_Micro_1	11.4189975227024	-1.2393447964628
Tha_Oligo_2	-0.358058307061024	-0.540934136434338
Tha_Astro_1	2.30605768810766	-12.4594662993391
Tha_Astro_1	1.90953278194921	-13.8240435927351
Tha_OPC	4.55812954556006	11.9399038941424
Tha_Astro_1	2.28002142559545	-13.023132643028
Tha_Vascular	2.51809167515295	-6.92217858724191
Tha_InN_2	-11.4529573952053	3.97701660700247
Tha_Astro_1	2.77374386440771	-13.1893571227033
Tha_Astro_1	2.32183241497534	-14.1139901488264
Tha_OPC	5.96347927700537	11.0017019898455
Tha_OPC	3.2906501258518	10.9806830079119
Tha_Micro_1	11.1441047156956	1.74064199037955
Tha_OPC	5.08278870235937	12.251655259804
Tha_InN_1	-9.4126493965481	3.26167003221915
Tha_Astro_1	2.14081811558264	-13.2933133452375
Tha_InN_1	-10.3693869148586	4.09639374323294
Tha_InN_1	-10.5935328041409	3.65333334513114
Tha_Oligo_1	1.58246266495245	0.0881662905971786
Tha_Astro_1	3.55837392460363	-12.6135381072004
Tha_Astro_1	1.5335814918186	-13.1467307417829
Tha_OPC	4.59876846920507	9.88522116251395
Tha_InN_1	-9.96379876483423	4.79986683435843
Tha_OPC	4.81522249828833	10.3565956742327
Tha_Astro_1	2.68915128361242	-13.2841485350569
Tha_OPC	5.35536932598608	11.7570044190447
Tha_Astro_1	3.57386135708349	-12.76107629232
Tha_Astro_1	3.74151348721045	-12.282132467552
Tha_InN_1	-10.286753896365	5.99819294519828
Tha_OPC	4.26864933620947	11.5971590668719
Tha_Astro_2	-0.81312889207346	-11.4440186827619
Tha_InN_1	-9.14008736957056	5.96557013101981
Tha_Astro_2	-0.269147086629696	-12.2808345168073
Tha_Astro_1	1.27010321270483	-12.9131806700666
Tha_Vascular	2.57085370670813	-6.95990546636178
Tha_Oligo_2	-0.478540245184727	0.942937532142856
Tha_OPC	5.11776375423925	11.4829746872942
Tha_Astro_1	2.28455614696997	-14.0413583128889
Tha_Oligo_1	-0.297989908346958	2.36267940111563
Tha_NeuCyto_VGLUT2	-2.2866101299618	-4.56682904653146
Tha_ExN_PVALB_1	-7.31660771716578	-7.69068416051462
Tha_Astro_1	3.66417145382421	-13.0076125472028
Tha_Oligo_1	1.54531645428198	0.113127300218799
Tha_Oligo_1	1.6844352449085	2.70102802820609
Tha_Oligo_3	3.68320107113379	-1.27360232762887
Tha_Astro_1	3.21779799114721	-12.4619954436262
Tha_OPC	3.66191601406591	10.3313528687517
Tha_Oligo_1	0.0987324978019522	1.26638881273673
Tha_OPC	3.47519635807531	9.8788239151995
Tha_Oligo_1	1.34028291355627	1.07497552938864
Tha_ExN_PVALB_1	-7.69328618396265	-7.09342273168161
Tha_InN_1	-8.34185815204126	5.93126932688163
Tha_ExN_PVALB_1	-8.40111470569117	-6.34221204213693
Tha_Micro_1	10.4709889854099	0.559406855777957
Tha_OPC	5.89811634670752	11.7430025727312
Tha_Oligo_2	-1.40134334910852	-0.224835312290929
Tha_InN_1	-10.1059811149929	3.55671636171744
Tha_OPC	5.4266946281101	12.1379229218523
Tha_Astro_1	2.74273299824255	-13.4860900252302
Tha_Oligo_3	3.80222129475134	-2.40381201200082
Tha_Astro_2	2.48204207073706	-10.5116265624006
Tha_ExN_PVALB_1	-8.29535699237329	-6.76983245305612
Tha_Oligo_1	-0.761188093313999	1.85057798929618
Tha_OPC	4.6895234550144	10.1101395279925
Tha_OPC	3.80189942966955	11.0539356858294
Tha_OPC	4.09414124142187	11.5824782044451
Tha_Oligo_1	1.34543430458563	1.61653772898123
Tha_OPC	5.15364575039404	12.1027704865496
Tha_Micro_2	10.4677932227756	1.829833784775
Tha_OPC	4.34485554348486	10.859077134804
Tha_Astro_1	3.17473530422705	-13.7102034895857
Tha_Oligo_1	0.565149959435634	3.47647039003775
Tha_Oligo_3	3.10755133282202	-1.66840465955331
Tha_InN_2	-12.4758036171292	4.11221138544486
Tha_Micro_2	9.89799856792944	1.74040202207968
Tha_Astro_1	1.71733474384802	-12.3437274306257
Tha_Vascular	2.77498149525183	-6.88077910832956
Tha_Astro_1	0.944560643544369	-13.4829085677107
Tha_Astro_1	2.22035574566381	-12.5884631483991
Tha_OPC	4.63757443081396	12.1657911927264
Tha_Oligo_1	-0.12016605932457	1.56700054712699
Tha_Astro_1	2.55411219250219	-12.4564450591047
Tha_Astro_2	0.344968673100643	-12.6533025114973
Tha_OPC	5.60661482464331	10.7422796875994
Tha_ExN_PVALB_2	-9.96481633532984	-4.12582524709298
Tha_ExN_PVALB_1	-7.77563214648706	-6.80384334020212
Tha_OPC	5.29703306805151	10.1895662934344
Tha_Oligo_3	1.72726750027197	-1.73278959683969
Tha_InN_2	-12.7746260200833	4.35606352396414
Tha_Astro_2	2.44635176311987	-10.5399106352766
Tha_OPC	5.09762978207129	10.1107699067156
Tha_Oligo_2	-0.559132430443592	0.480143049434878
Tha_InN_1	-9.39492440570337	3.29002372332022
Tha_OPC	5.11497902523535	11.6231161744158
Tha_OPC	4.24251722942846	9.53914801187918
Tha_OPC	4.42262959133642	11.0013510376971
Tha_Astro_1	3.18378948818701	-12.109205564781
Tha_Oligo_3	1.2405431235935	-0.555255642457745
Tha_Astro_1	1.2350465024616	-12.7789328902204
Tha_ExN_PVALB_1	-8.36008096087915	-7.88007720403268
Tha_Oligo_1	1.7944422925617	3.19333783693717
Tha_Oligo_3	1.82874726902502	-2.39725740842416
Tha_Astro_1	0.763503249993496	-12.5187638609846
Tha_Astro_1	2.08008789669531	-13.5794270842512
Tha_Oligo_2	-2.08424806941492	-0.0292067698378781
Tha_Oligo_3	3.10192918430822	-1.63664909295633
Tha_Vascular	2.47414207111853	-6.97999795369699
Tha_Micro_1	12.4340980018284	-0.274926265998624
Tha_OPC	5.27579044949072	11.8558899552386
Tha_OPC	4.95398211132544	11.896427789406
Tha_OPC	4.10180592190283	10.8678623826067
Tha_OPC	4.55805658947485	10.2208382279436
Tha_Astro_1	3.04810070644873	-13.8965371458967
Tha_Oligo_3	4.34430384289282	-2.61185034207895
Tha_InN_1	-10.8620274101589	3.65369621820853
Tha_Micro_1	10.5295779670383	0.483904996589877
Tha_InN_1	-10.4016621147488	4.47568766184256
Tha_Micro_1	12.1339480842258	1.5329565197985
Tha_ExN_PVALB_1	-7.75063300479395	-8.21052201680734
Tha_OPC	4.61363148342627	10.4679237992327
Tha_Oligo_1	1.35704552780645	2.60423676081107
Tha_Astro_1	3.55713319431799	-12.391185125633
Tha_ExN_PVALB_1	-8.83489442218286	-8.13907559804513
Tha_InN_2	-12.0977337395046	4.92153755731986
Tha_Micro_2	8.13599562298315	1.24966935224936
Tha_Oligo_2	0.360580500474148	-0.943567833228848
Tha_Oligo_2	-1.57435524810297	1.52739111490653
Tha_Oligo_1	2.76148938786047	0.565024057106235
Tha_Astro_1	0.962155100217037	-12.2746604292829
Tha_Oligo_2	-0.260992053637333	-0.474737426563046
Tha_Vascular	2.45252823483007	-6.86635001592233
Tha_Astro_1	3.18267392765539	-12.3027995436628
Tha_Astro_1	3.49302076946753	-11.5414088576277
Tha_OPC	4.88682865749853	10.2898928315203
Tha_InN_2	-12.8763077293728	4.30310169763968
Tha_OPC	6.35174154888647	10.7210375458758
Tha_OPC	5.10509895931738	12.322040239052
Tha_ExN_PVALB_1	-8.05554890979273	-8.17682107381417
Tha_ExN_PVALB_1	-8.558407071719	-7.49945672444894
Tha_Tcell	10.762128588071	-8.96214517049386
Tha_Micro_1	11.2644336188938	1.26924482889579
Tha_InN_1	-8.69621110309107	5.54032103128836
Tha_InN_1	-9.4545662437771	6.95618359156058
Tha_Oligo_1	1.13476132999914	2.77143374987052
Tha_Tcell	10.9006192649509	-8.81388600759103
Tha_Oligo_3	2.80393600117224	-2.68572100095346
Tha_Oligo_2	0.321470912804775	-1.4399610369642
Tha_Astro_1	2.64871692310827	-12.3214534132917
Tha_Astro_1	3.2511689628269	-12.8204120009382
Tha_Oligo_3	2.64244866024511	-0.598727008624814
Tha_Astro_1	1.75200199734228	-12.8728516905744
Tha_Oligo_2	0.362894233575039	-0.139613991900227
Tha_Astro_1	1.26061737190741	-13.3373359053571
Tha_Oligo_2	-1.33674693454248	-0.437500169797681
Tha_Oligo_3	1.43722867619055	-1.92059679917886
Tha_OPC	6.18449329983252	11.6724878937762
Tha_InN_2	-11.9969627891873	6.05116812296317
Tha_InN_1	-10.7341024910305	3.77272335596488
Tha_Astro_1	1.07112598072546	-12.506081899925
Tha_Astro_1	0.563130673279934	-12.9420226424177
Tha_InN_1	-9.97492337573511	6.3732611329119
Tha_InN_2	-12.3214294945095	3.83829919405387
Tha_Oligo_3	0.732945379128628	-1.18058260373666
Tha_OPC	5.89024853359716	10.6202952057879
Tha_Oligo_3	2.11352491032141	-1.82939179830148
Tha_Oligo_1	0.23446866523283	2.32053104944632
Tha_Astro_2	-0.631735119709797	-12.4416745512922
Tha_Astro_1	1.58544683109777	-13.0514510481794
Tha_Astro_1	2.42502641331213	-12.7770083754499
Tha_InN_1	-10.8821728264187	5.38350025720999
Tha_OPC	4.54485392223852	11.6055514008562
Tha_Astro_1	3.50297236095922	-12.5589011519392
Tha_OPC	6.12690615307348	10.4849592835467
Tha_Astro_1	2.46577262531774	-11.7921641676862
Tha_Astro_1	3.18178796421545	-12.0652201979597
Tha_InN_1	-10.4089710747097	6.0229717881243
Tha_Astro_1	2.08992743145483	-13.7269252150495
Tha_Astro_1	3.43572735439795	-12.0860684721906
Tha_Oligo_2	0.580564197411709	-1.36626239709451
Tha_Oligo_2	-0.492504510769673	1.07363835878775
Tha_Astro_1	1.36804437290686	-12.7070763915022
Tha_ExN_PVALB_1	-7.35894894946558	-7.8103817313154
Tha_InN_1	-9.33666825641138	3.51176086969779
Tha_Micro_2	9.93263888012426	1.78486911364005
Tha_Astro_1	1.18533479820745	-12.4613059370954
Tha_OPC	4.95053124081152	10.6335045487444
Tha_Astro_1	3.54260611187475	-13.3222869246443
Tha_Oligo_2	-0.67403912890894	0.40343610353873
Tha_Oligo_3	4.27572369228857	-2.62956341199472
Tha_Astro_1	1.78045284401434	-12.6429808943708
Tha_Astro_1	3.95083355556982	-13.3750546782453
Tha_Vascular	7.79967951427954	-7.10597356252267
Tha_Oligo_3	5.19484543453711	-3.20169361524179
Tha_Micro_1	12.2823569739963	-0.583253642841122
Tha_OPC	4.89636730801123	11.8052755982439
Tha_Oligo_2	-1.68415642131311	0.738478878216006
Tha_InN_2	-11.9142572914456	5.38602749414847
Tha_Astro_1	3.28882765423315	-14.2877763121565
Tha_Oligo_1	1.19524907719152	3.22440735407279
Tha_OPC	4.56789087902563	10.681433358864
Tha_Oligo_3	2.27071761738317	-0.739014467521451
Tha_Vascular	2.73810362469213	-7.02498229436471
Tha_ExN_PVALB_1	-8.57412076343042	-6.2292402594526
Tha_Astro_1	1.09863507401007	-12.3739236205061
Tha_Oligo_2	-0.774248961100407	-0.6899290888746
Tha_InN_2	-11.2261517082546	5.27151886530326
Tha_OPC	3.83144688259619	9.55122534342215
Tha_OPC	4.58702921520727	11.816014924721
Tha_OPC	4.1883814300205	11.9152599961321
Tha_Astro_1	2.43319892536657	-13.7111256926496
Tha_Astro_1	2.85880732189672	-11.8469622939069
Tha_Micro_1	11.0500390494968	-1.19327696256234
Tha_OPC	4.45915960918921	10.8227802903216
Tha_InN_2	-12.7099096809719	4.31724754877494
Tha_Astro_1	1.11689352642553	-12.8812049239118
Tha_InN_2	-11.306719068179	6.23486200876639
Tha_OPC	5.69527411114233	10.8202034623186
Tha_ExN_PVALB_1	-7.52880072940332	-7.20846017293527
Tha_OPC	5.38183807980078	10.7886416108172
Tha_InN_2	-11.7066853081082	4.77834574289725
Tha_Astro_1	3.13559555660742	-12.9877265303571
Tha_ExN_PVALB_1	-7.15180278171045	-8.15703423909738
Tha_OPC	6.04390692364233	10.706359544472
Tha_Astro_1	3.32793998371618	-12.0761264174421
Tha_Oligo_2	-1.62379002917749	-0.0186151809234837
Tha_OPC	5.53201412807959	10.5048996598284
Tha_Oligo_3	5.08042740475195	-3.20379002980783
Tha_Oligo_2	-0.289091769347019	-0.671426734252713
Tha_InN_1	-8.6617424522732	6.14882532663748
Tha_Oligo_2	-0.4406706576441	0.0802352965633651
Tha_ExN_PVALB_1	-7.1117837463711	-8.45841821126535
Tha_OPC	5.2265746558811	11.5627304703753
Tha_Astro_1	2.46531772266882	-13.1920655577619
Tha_Oligo_1	1.08519243847387	2.19972149439261
Tha_Astro_1	3.17394947659033	-12.772029241844
Tha_Astro_1	1.84295725475805	-12.794095358177
Tha_OPC	5.99127125393408	11.9342104584734
Tha_Oligo_3	1.20562386166113	-1.92003544263437
Tha_Oligo_1	0.325909849515133	3.32976857729361
Tha_Oligo_1	-0.435725394377537	1.65808025904105
Tha_ExN_PVALB_1	-7.31606078494532	-8.41662057332589
Tha_Astro_1	0.885213610043697	-12.7364657729109
Tha_Astro_1	1.58632409225958	-12.3172343581159
Tha_ExN_PVALB_1	-8.58044457782251	-7.35250171117379
Tha_OPC	6.14939236294287	11.2812859208147
Tha_Oligo_2	-1.02403045047266	0.148577207402446
Tha_Astro_1	1.73469638477819	-12.6809209197004
Tha_Vascular	2.57156347881811	-6.93712504796579
Tha_InN_1	-8.58587766040308	6.50675551004813
Tha_InN_1	-9.79140782702906	4.52802197046683
Tha_OPC	5.9873020614292	11.7628504426043
Tha_Micro_1	11.5015742744114	1.07417348928855
Tha_Oligo_2	-1.82232070315821	0.0561730206768295
Tha_Astro_1	2.93971871983068	-12.155269941612
Tha_InN_1	-11.1945421730374	6.46658388681815
Tha_Oligo_2	-0.413665983567066	0.543783345894077
Tha_Oligo_1	-0.84587282289011	2.05733791895316
Tha_OPC	5.26174950253027	10.2738548905413
Tha_Vascular	2.70617937695044	-7.00984271459176
Tha_OPC	6.16639256130713	10.6775061280291
Tha_OPC	5.1601364577915	11.4889618546526
Tha_Oligo_2	-1.2631976639126	0.551765003875949
Tha_Astro_1	2.97532510410803	-13.5140593855818
Tha_Astro_1	3.70789432178991	-13.5960257857282
Tha_OPC	5.43606352459448	9.74217764444754
Tha_InN_1	-9.96426034320337	6.911585488991
Tha_Oligo_1	0.172327693810634	1.88100771017478
Tha_Astro_1	3.16633391033667	-13.2225087492902
Tha_Astro_2	-0.651419136414356	-11.7678330748518
Tha_InN_1	-9.01096368182642	6.39928356714652
Tha_Micro_1	11.7466609443332	1.02556327886985
Tha_Astro_1	3.54383444439428	-12.9125445692976
Tha_Oligo_3	1.46072935711401	-1.76442881517007
Tha_Astro_1	3.26722383152502	-12.72924741201
Tha_Astro_1	2.17623209606665	-12.0655330031355
Tha_OPC	5.07790016781347	10.7921940476458
Tha_InN_1	-10.6938097511624	6.65566650934622
Tha_OPC	5.01028608929174	11.3599831254046
Tha_Astro_2	0.424753364434414	-12.3578513472517
Tha_Oligo_1	1.88578819881933	0.964068451599338
Tha_OPC	5.0200955833103	11.3527390152972
Tha_Astro_2	0.176702674737148	-13.7162669508894
Tha_Astro_1	3.45680331837194	-13.4476445525129
Tha_Astro_1	3.47598671566504	-12.8868621199568
Tha_Oligo_3	0.82485961567419	-1.52436657838418
Tha_Astro_2	-1.02662378896219	-11.5666926711042
Tha_Vascular	2.56811070095556	-6.90656312398507
Tha_InN_1	-10.7072136436794	5.44229618616507
Tha_Oligo_1	-0.135338961819239	2.43262116022513
Tha_Astro_1	3.07256841312902	-13.1294730513532
Tha_ExN_PVALB_1	-7.6579673324917	-6.9060095160444
Tha_Astro_1	2.56145596157568	-12.0405038207014
Tha_Micro_2	9.65246843945044	1.57506946630881
Tha_InN_1	-8.53448224414331	5.94509712763236
Tha_OPC	3.73205732952612	11.1885649354021
Tha_OPC	5.39206814419287	10.3614832551043
Tha_ExN_PVALB_1	-8.01355100024683	-8.47275098256662
Tha_OPC	4.39996933590429	10.7055384308855
Tha_InN_2	-12.7920200859402	5.51857582636283
Tha_Astro_1	1.80755114208715	-13.5730021803816
Tha_NeuCyto_VGLUT2	-2.53825450290186	-5.02356131963327
Tha_Astro_1	4.04204058300512	-13.2914574950178
Tha_Astro_1	3.13556980740087	-12.7055714934309
Tha_InN_1	-9.81890607226831	3.1760901600878
Tha_Oligo_2	0.715303477158718	0.0751432866613647
Tha_InN_2	-11.9948351417874	3.66967217035697
Tha_Astro_1	2.45592784534948	-13.8373845427473
Tha_InN_1	-9.21288514483911	7.15079323358939
Tha_InN_2	-12.622468236575	4.41320482798026
Tha_OPC	3.3659470046665	10.2764193207781
Tha_OPC	5.52668976437109	10.7640959412615
Tha_OPC	6.4427554572727	11.313947358803
Tha_Vascular	6.60872244488256	-7.1312554686506
Tha_InN_1	-10.855695012698	6.02193085260794
Tha_Astro_1	2.61723136555212	-12.6041758864362
Tha_InN_2	-11.3915407692288	4.21003071375296
Tha_InN_1	-10.8224642311428	6.16116348810599
Tha_OPC	5.21700167309301	10.6848370224993
Tha_OPC	3.97878145824926	10.167387643532
Tha_Vascular	7.88380503307837	-6.96669467382028
Tha_InN_1	-11.0577147041653	5.64646164484427
Tha_Astro_1	0.416306551804714	-13.0656779616316
Tha_Oligo_2	-1.69039368976099	0.221341201738574
Tha_Oligo_2	-0.772806707510777	0.680791655258395
Tha_Oligo_2	-0.85781050075037	-0.215272715612195
Tha_InN_1	-8.53210664142115	6.1844011933367
Tha_ExN_PVALB_1	-8.43867421496851	-7.27968057088449
Tha_Astro_1	3.52627372395056	-13.8837722151716
Tha_Astro_1	1.70965850006597	-11.8119710295637
Tha_InN_2	-12.1085779701565	3.43152872629569
Tha_Oligo_3	2.5624060596134	-1.65186615876748
Tha_InN_1	-11.4092791115139	6.5970536858599
Tha_OPC	5.79363989483374	11.9710890442889
Tha_InN_1	-10.4359819923733	7.11168114252494
Tha_Astro_2	-0.315368924031086	-12.2672618239362
Tha_Oligo_1	-0.876697007307835	1.70745960779593
Tha_Oligo_3	1.03658127438086	-1.04423155479028
Tha_Oligo_2	-1.75580335010035	-0.218496060295842
Tha_OPC	6.44268154751318	10.0684944779436
Tha_Astro_1	1.43114566456335	-13.561221441551
Tha_OPC	4.85676073681372	9.71719805307792
Tha_OPC	6.68483042370337	10.4699503571551
Tha_Astro_1	1.9488761390354	-13.1068204253156
Tha_InN_2	-12.8795788322781	5.94523827143119
[truncated: 139,730 more rows]
