# Supplementary material for: Disturbances of paraventricular thalamic nucleus neurons in bipolar disorder revealed by single-nucleus analysis
Source: Nat Commun. 2026 Jan 7;17:1338. doi: 10.1038/s41467-025-68094-5 (PMC12873406; doi:10.1038/s41467-025-68094-5)
Supplement: Supplementary file 6 — Source Data [file 41467_2025_68094_MOESM6_ESM.zip › SourceData/FigureS11d_SoupX.txt]

celltype	umap_1	umap_2
Tha_Oligo_3	-2.07634197646046	5.23851813394567
Tha_OPC	-8.27294408255482	12.6345447452738
Tha_InN_2	10.3650230271254	7.18446005899449
Tha_Oligo_3	-2.64406072073841	6.06052197534581
Tha_Astro_2	0.327783654395103	-12.4869505016134
Tha_Astro_1	-1.39838432246113	-12.6881347743795
Tha_Astro_1	-2.25062405043507	-12.9600311366842
Tha_OPC	-7.35905276709461	12.8789371402933
Tha_Astro_1	-1.68914948874378	-12.9610496608541
Tha_OPC	-5.9630123274889	12.9117673786356
Tha_Astro_1	-2.81665049963856	-11.2631336299703
Tha_Astro_2	0.369017059865951	-12.1057954875753
Tha_Oligo_2	2.59687388962841	0.754890576191149
Tha_InN_2	12.0901645523939	7.27421940881749
Tha_ExN_PVALB_1	6.91053141182995	-6.77421151082972
Tha_OPC	-7.49562179022694	10.7670139225199
Tha_Astro_1	-4.00150834494495	-13.0280958263204
Tha_NeuCyto_GAD	5.24662293023205	1.18343652803441
Tha_InN_1	7.45881069726086	7.01408948022863
Tha_Astro_1	-3.85323726111317	-14.2975050060079
Tha_InN_2	11.5745080811415	6.56435288507482
Tha_Oligo_1	-1.74278341704273	0.904734626598559
Tha_ExN_CALB	8.7793086869154	-5.67354117315272
Tha_InN_1	8.35023249215221	4.34296216089269
Tha_InN_1	9.5165380341444	4.47245301324864
Tha_Micro_2	-7.69130956107044	-4.58000002782802
Tha_InN_1	8.91957796639538	4.01893843729039
Tha_Oligo_2	0.898410390082359	2.17724670488378
Tha_ExN_PVALB_1	6.10186613625622	-7.39464198034266
Tha_Oligo_2	0.511410365763664	3.43534268457433
Tha_Oligo_3	-0.566116501626015	4.58582629282018
Tha_InN_1	9.0161775452528	7.62067355234166
Tha_Oligo_3	-0.297749419745446	4.22292317468663
Tha_Oligo_2	0.365938003126144	0.646856621093951
Tha_Oligo_1	-0.299331028994561	-0.421628922037878
Tha_Oligo_1	-1.63620566302204	2.12195147592565
Tha_OPC	-8.13478814535999	12.94089068491
Tha_OPC	-7.51805221014881	12.6285737903788
Tha_OPC	-8.25058041983509	12.3696521671488
Tha_Micro_1	-5.43024026327991	-4.06481371801356
Tha_InN_1	7.72581327981091	7.8274339588358
Tha_InN_1	7.59210098809338	5.16549719888707
Tha_Astro_2	-0.438211430844307	-12.7813907710836
Tha_InN_2	10.7256740433607	7.44929017145177
Tha_Astro_2	-0.781215895947457	-12.9691358653829
Tha_ExN_PVALB_1	5.95137823647594	-7.84341774862269
Tha_Astro_1	-3.0105866091814	-14.4356247035787
Tha_ExN_PVALB_1	6.71761692589855	-9.00836049001674
Tha_InN_1	9.52563894814587	7.03540314752599
Tha_ExN_CALB	8.03986443108654	-6.18329058568934
Tha_Astro_1	-1.78602682524586	-13.6269813625143
Tha_Micro_2	-8.65590726309681	-5.02506075780848
Tha_OPC	-5.68825208121204	12.554979697056
Tha_Oligo_2	0.109031355890989	2.54911030847569
Tha_Astro_1	-2.24390326910877	-13.4817339031027
Tha_NeuCyto_VGLUT2	4.95852936333752	-1.05675302427272
Tha_OPC	-5.40522300177479	13.1581262500956
Tha_Astro_2	-0.097467203673363	-12.3904586879537
Tha_Astro_1	-3.87488566809559	-13.8665386287496
Tha_OPC	-7.54758273535633	12.7659992130472
Tha_InN_1	9.35236681527233	4.7907399090006
Tha_Astro_1	-3.48130666190052	-14.5734468547628
Tha_Astro_1	-1.22021078043842	-12.8753858653829
Tha_OPC	-8.04128896170521	12.216658011265
Tha_OPC	-7.88775216513538	13.3892711551859
Tha_Astro_1	-3.93515693121815	-13.2762371150778
Tha_InN_1	7.45420731133556	6.4026578815653
Tha_Oligo_1	-1.892440904912	0.828924790210925
Tha_OPC	-7.10658704214954	13.154329672642
Tha_ExN_PVALB_1	6.60083950585461	-8.88071595113734
Tha_Oligo_2	-0.30859064036274	1.75764526445409
Tha_InN_2	11.9602817398939	6.35995854455968
Tha_Astro_1	-3.48166548186207	-14.0760990230368
Tha_Astro_1	-1.00580023699665	-12.6040407268331
Tha_Micro_2	-8.70625554495716	-5.4331313220785
Tha_Astro_1	-4.01425849371815	-14.0464359370993
Tha_OPC	-5.98942862921619	12.9058593662455
Tha_OPC	-6.17216741019154	12.4774660022928
Tha_OPC	-6.57985793524647	13.2533134372904
Tha_Oligo_3	-0.859187831219673	3.79100121576329
Tha_Oligo_2	0.960253427687645	0.672910228557787
Tha_NeuCyto_VGLUT2	4.7909897667799	-0.316112354211606
Tha_ExN_PVALB_1	6.40002001351452	-7.09660445135096
Tha_Micro_1	-6.3634496825304	-4.79580079000453
Tha_Micro_1	-5.49099503928089	-4.98826371114711
Tha_OPC	-7.10300837927723	11.6398157032206
Tha_Oligo_2	-0.00227101617717773	1.06484223920842
Tha_Vascular	-12.5390115874376	2.05879844743749
Tha_OPC	-6.33191977911854	12.0083383472635
Tha_InN_2	11.4701656205091	5.81248416025182
Tha_InN_1	10.8390716416273	4.24134911615392
Tha_Astro_1	-3.32491170340443	-13.4394832698629
Tha_Astro_1	-2.97862326079273	-13.7944360820578
Tha_Astro_1	-4.19537745886707	-13.5994516460226
Tha_OPC	-6.90722237997913	12.0033248813822
Tha_InN_1	11.2378257615004	4.96154917795201
Tha_InN_1	9.73586786812878	4.36093796808263
Tha_OPC	-5.37700568610096	13.1939968021586
Tha_OPC	-5.68912707739735	13.6573184879496
Tha_Astro_1	-1.22154532843494	-12.8799158183859
Tha_Oligo_1	-1.67568038874531	1.18332494813939
Tha_Tcell	-13.1719137328234	-1.23517023008326
Tha_Oligo_2	1.11001277989483	1.75379087049504
Tha_Astro_1	-3.17667113715076	-14.2598558513449
Tha_OPC	-7.58260451727772	13.7707942875101
Tha_InN_1	9.824346910182	4.29417409021398
Tha_ExN_PVALB_1	7.23304642266369	-6.31323109548549
Tha_Oligo_3	-2.18143783980274	4.87074412424108
Tha_InN_1	9.77390516823864	4.49743498880406
Tha_OPC	-7.80690204077625	12.8264192493631
Tha_Oligo_1	-1.78996716910267	-0.0998414529488463
Tha_Astro_1	-1.16048382693195	-12.643883332424
Tha_InN_1	7.60436905449963	6.93078555185338
Tha_Astro_1	-1.51034497195148	-12.731846436672
Tha_InN_1	7.07143105095959	5.73137177545568
Tha_Oligo_2	1.32387400693035	1.15301872808477
Tha_Astro_1	-2.2588308947649	-14.2526956645773
Tha_InN_2	11.3131755692396	6.16446532327672
Tha_Astro_1	-0.604547132786751	-13.8069454280661
Tha_Astro_1	-1.67967473441029	-13.0938755122946
Tha_Astro_1	-1.34242617064381	-13.3907314388082
Tha_OPC	-6.12600623541737	11.9011911304667
Tha_Astro_2	0.103512084994077	-12.5482078639791
Tha_ExN_PVALB_1	6.13939369744396	-9.01466713827113
Tha_Oligo_3	-2.14611445837879	4.1773890407755
Tha_ExN_PVALB_1	6.00264347619152	-7.68009386938075
Tha_OPC	-7.19014369421864	13.4929975422098
Tha_Oligo_3	-2.30040513449574	6.13990010339757
Tha_Oligo_1	-1.82401596480274	1.75050736982366
Tha_Astro_2	0.248367103699207	-12.4754015056417
Tha_Astro_1	-2.64058362418079	-13.4437576381491
Tha_Astro_1	-2.98170124464893	-12.3969112483786
Tha_Oligo_1	-0.863776673611641	1.55613829214116
Tha_Astro_2	0.358868415418625	-12.2175222484396
Tha_NeuCyto_VGLUT2	5.57798708504772	-0.639149352721967
Tha_OPC	-8.02931558066273	12.0339321048929
Tha_Oligo_1	-2.09613048010731	0.667913928814135
Tha_Oligo_1	-1.89216076308155	0.940504685230456
Tha_Astro_1	-2.44216214590931	-14.3157716838644
Tha_OPC	-7.022652258214	12.8750747593119
Tha_Astro_1	-1.81581400805378	-13.1879154292868
Tha_ExN_PVALB_1	6.48146236962414	-7.20574007909755
Tha_Astro_1	-2.73074137144947	-11.4291921703146
Tha_OPC	-6.2256232398119	12.5322946460917
Tha_Astro_1	-3.84238158636951	-13.6756111232565
Tha_OPC	-6.00399743491077	13.4191593082621
Tha_OPC	-7.17529641562366	11.677221670933
Tha_InN_1	7.6268428666029	5.03416003305455
Tha_Astro_1	-1.72695444994831	-13.5302730647848
Tha_Oligo_1	-1.28702532225513	0.918938771076403
Tha_InN_2	12.0022348267469	6.36898268777867
Tha_Astro_1	-1.12118851118946	-13.67141400259
Tha_InN_1	8.78838957375622	6.41581906396886
Tha_Micro_2	-8.39997254782581	-4.70459710042933
Tha_Astro_2	-0.406889845665932	-12.1231390086935
Tha_InN_1	9.35153330391979	6.57699145395299
Tha_ExN_PVALB_1	7.69635761803722	-6.37979947011928
Tha_OPC	-6.33133851462269	12.5272268207743
Tha_ExN_PVALB_1	6.46910656518078	-7.18314658086757
Tha_ExN_PVALB_1	6.12035931176281	-7.38755379598597
Tha_Astro_1	-3.22017203741932	-13.9355341045187
Tha_ExN_PVALB_2	11.3691657883558	-5.68608914297084
Tha_InN_1	9.49612272805309	6.96192587930699
Tha_Astro_1	-2.29327784949207	-14.5903402416037
Tha_InN_1	7.64475859231091	5.2289518268778
Tha_Vascular	-9.74053822928333	2.51760281641027
Tha_ExN_PVALB_1	6.66444862908459	-7.3730784503744
Tha_InN_2	11.4120372635756	6.84507550317784
Tha_Tcell	-13.1012970107164	-1.17388682048778
Tha_Oligo_3	-2.24826966696644	4.41583289224645
Tha_Astro_1	-3.9736324446764	-14.0100113002584
Tha_Astro_1	-2.50847279005909	-13.7625375835226
Tha_Micro_2	-8.24425374442005	-4.87644730489711
Tha_OPC	-7.85130559378529	12.4683145435526
Tha_Astro_1	-2.12264858656788	-14.3924957362936
Tha_OPC	-7.95561467581654	13.0097431095316
Tha_OPC	-7.23365460806751	13.6090825947001
Tha_Astro_1	-2.91622697287464	-14.4281908122824
Tha_Oligo_2	1.37202907628155	2.45450128633519
Tha_ExN_PVALB_1	7.52366961068249	-6.79811154287318
Tha_Astro_1	-2.09140144759083	-12.5982175914572
Tha_Astro_1	-0.965582360562325	-13.1266904918478
Tha_Oligo_3	-1.69360553198719	4.24434413034459
Tha_OPC	-7.27150021963978	13.5461944492533
Tha_InN_2	9.92994822091198	6.56319321710607
Tha_Oligo_1	-0.751766731080056	-0.0700851975009818
Tha_Oligo_1	-2.15525113516712	0.0277650060131173
Tha_Astro_1	-3.76084076338673	-14.2883525935934
Tha_InN_1	9.55699385232067	3.65129531938573
Tha_Oligo_2	1.43839145726299	0.934234276600085
Tha_OPC	-6.51545726233387	13.4420141132547
Tha_Vascular	-11.252442945775	1.82827676851293
Tha_OPC	-8.23760377341175	12.2959741504862
Tha_Micro_1	-7.14209758215809	-7.13695822637538
Tha_OPC	-6.41526805334949	12.1212676914408
Tha_Astro_1	-2.72003232413197	-14.8411470500753
Tha_OPC	-6.08349954062366	11.8473829181864
Tha_Oligo_1	-1.12677310877705	-0.120430521480836
Tha_Micro_2	-8.76110516959095	-4.36702214162806
Tha_Oligo_2	2.16055453843212	0.779911831207476
Tha_OPC	-6.39197408133411	12.6169103534891
Tha_Astro_1	-2.37493215971851	-13.8521295635031
Tha_OPC	-6.9202991622057	13.7731546314432
Tha_Micro_1	-7.17517339163685	-5.39911995809535
Tha_Astro_1	-1.578445185956	-12.927816018276
Tha_Astro_1	-1.92914258414173	-12.9998622981832
Tha_Oligo_2	1.30409956997967	0.879680529422961
Tha_OPC	-8.22700082236195	12.8374618442728
Tha_NeuCyto_VGLUT2	4.27188099450207	-0.90063635986308
Tha_ExN_PVALB_1	6.06782425469494	-7.55892525594691
Tha_Micro_1	-7.4993196623888	-6.43993483465175
Tha_Oligo_3	-2.71700083189869	5.26445855218907
Tha_InN_1	8.51438368386364	6.18897666055699
Tha_Oligo_1	-2.0463281767931	-0.0735778955743689
Tha_OPC	-7.54852973395252	12.2290719898417
Tha_Astro_1	-2.15614282065296	-13.9051424114035
Tha_OPC	-6.14146958762074	12.7576440723612
Tha_Oligo_1	-1.53475188189411	-0.830608591251172
Tha_Astro_1	-1.37280486994648	-13.1216941921041
Tha_Astro_1	-3.9998775618639	-13.0948167888449
Tha_Astro_1	-3.10837255888844	-13.2330070583151
Tha_Oligo_1	-2.12322484427357	-0.0169891415164847
Tha_Oligo_1	-1.66784500056171	1.63783647138616
Tha_OPC	-8.05818902426624	12.2900499256327
Tha_ExN_PVALB_2	11.3584131104383	-4.67173682134608
Tha_OPC	-8.31151448660755	12.2162717731669
Tha_OPC	-6.17193232947254	13.6644367130472
Tha_InN_1	11.0996679169569	4.66436232645055
Tha_Micro_2	-8.66183244162464	-5.5825773326681
Tha_Oligo_2	1.30893601006603	0.478604510612689
Tha_Astro_1	-2.75105272704029	-13.8264928905294
Tha_InN_1	10.0686782700453	3.25652541238805
Tha_Oligo_2	1.15378964966869	0.494623378105364
Tha_OPC	-7.24207793646717	10.1000121982767
Tha_ExN_PVALB_2	11.1625131470594	-6.1178465930746
Tha_Oligo_1	-2.40905534201527	1.16104449350377
Tha_Astro_1	-2.03820287161732	-14.4730468837545
Tha_OPC	-7.81347428732777	11.9059146793558
Tha_Oligo_3	-2.08582102232838	5.70975007135411
Tha_Astro_1	-3.25020181113148	-14.067937478237
Tha_Oligo_2	0.182146779212713	1.15957333166143
Tha_Astro_1	-2.88415228300953	-13.0935979930685
Tha_Micro_1	-8.21035252982044	-5.27936659734706
Tha_Oligo_1	-2.17299424582386	-0.590106233768262
Tha_Micro_1	-6.30630790167713	-4.28760395925502
Tha_OPC	-5.87222920828724	13.2125753315165
Tha_InN_1	8.64203299111462	6.28958691675206
Tha_Micro_2	-8.30543195181751	-4.20709763448695
Tha_OPC	-7.98459016257191	12.6368297489359
Tha_Oligo_2	-0.512533773716927	0.451962843723498
Tha_Oligo_1	-0.905948509510994	1.75975514966985
Tha_OPC	-5.26511441641712	13.0899833591654
Tha_OPC	-7.08893214636707	13.8084329517557
Tha_Astro_1	-1.88570653372669	-12.8552051631735
Tha_InN_1	7.43166769570446	6.13444031793614
Tha_Oligo_1	-2.08717452460194	0.329454377479754
Tha_InN_1	10.1251109940443	4.02905692178746
Tha_Astro_1	-1.79927205019856	-11.4694925395773
Tha_InN_1	10.4588712555799	3.46695102769872
Tha_InN_1	8.2188609940443	5.58003224451085
Tha_InN_1	8.34035337990856	4.11927928049108
Tha_ExN_PVALB_1	5.86139668053722	-8.16329489629725
Tha_OPC	-5.4271350997057	13.40062846262
Tha_Astro_1	-2.04082166129017	-13.7310854045675
Tha_InN_1	7.2068194252882	6.46510209161779
Tha_OPC	-7.23352443152332	12.6926559360697
Tha_ExN_PVALB_1	6.30434597558117	-8.50446282308558
Tha_Astro_1	-3.64601360731983	-13.9399629680441
Tha_Astro_1	-4.04026090079212	-13.4648653117941
Tha_Astro_1	-3.53835283690357	-12.47610150259
Tha_Oligo_2	0.819821487132072	2.77072156984349
Tha_OPC	-6.27875148230457	13.388457670994
Tha_Oligo_2	0.635173748198509	1.72862483579656
Tha_OPC	-7.18879281454945	12.1185220630838
Tha_Astro_1	-3.98040496283436	-14.1508546916769
Tha_Astro_2	0.214152823153495	-11.9666687099264
Tha_Astro_1	-0.570820738610268	-12.7916723338888
Tha_InN_1	8.30804098672009	5.63235606271764
Tha_Astro_1	-2.27489530020618	-13.3733831493185
Tha_InN_1	9.75865114754772	5.33838166315099
Tha_Micro_1	-6.57400571280384	-6.66898737829188
Tha_OPC	-8.06067620688343	13.3649124057963
Tha_InN_1	8.53187597817516	6.77740325052281
Tha_Micro_2	-8.19293843680286	-4.50082407873134
Tha_Astro_1	-1.67651485377216	-13.4594837276266
Tha_Astro_1	-3.17529117041492	-13.6043878642843
Tha_OPC	-7.15343581610584	14.025438681431
Tha_Astro_1	-1.12447380000019	-13.004439934902
Tha_Oligo_1	-2.20127355032826	3.00750388223668
Tha_Micro_1	-8.73868237906361	-5.74794636648158
Tha_OPC	-5.98170577460194	12.1210636051371
Tha_Oligo_3	-0.924298395451546	3.48018468935033
Tha_Astro_2	0.448935131493568	-11.7924190608786
Tha_OPC	-7.67404090338612	12.5627025516703
Tha_Micro_1	-5.55828296118641	-5.6351281253622
Tha_OPC	-5.27732192450428	12.5997671039774
Tha_Astro_1	-1.88062726431751	-12.1220384685324
Tha_Astro_1	-1.27539192610645	-12.9347101299093
Tha_OPC	-7.78701745444202	11.8716043384745
Tha_NeuCyto_VGLUT2	5.06104458397961	-1.1918297259138
Tha_OPC	-7.37371980124378	12.2912258060648
Tha_OPC	-7.11910544806385	13.260904684849
Tha_Micro_1	-5.84500371390247	-6.18735371511439
Tha_Astro_1	-3.70957361632252	-14.0262724010275
Tha_Oligo_1	-2.4871388571825	0.229074195213519
Tha_OPC	-6.80282603674793	13.20287455637
Tha_ExN_PVALB_1	6.3594564301405	-8.13865052144984
Tha_Vascular	-9.88130628043079	2.41692437250157
Tha_Astro_1	-1.01072596484089	-12.5026184169577
Tha_OPC	-6.29457389288807	13.179307356663
Tha_Micro_1	-8.43360387259388	-5.33506737630824
Tha_OPC	-6.45548449927235	12.3187459858133
Tha_Astro_2	0.297210897270202	-12.7273784724996
Tha_Astro_1	-2.71237741881275	-13.9805437175558
Tha_Oligo_2	0.577283631030082	1.25349833089849
Tha_Astro_1	-4.06985675269032	-13.0676399318502
Tha_Oligo_1	0.325866083565712	-0.516153409890928
Tha_InN_2	11.6842006546888	7.27394427377721
Tha_Oligo_2	0.601797829333305	3.42073144037267
Tha_Astro_1	-3.10799251967335	-14.3468481151388
Tha_Vascular	-12.5652204650011	1.99449528772374
Tha_Oligo_2	-0.0183434831466678	2.0313712509348
Tha_Astro_1	-3.78765236311817	-13.9309974757955
Tha_Astro_1	-2.37643753462696	-12.9379573909567
Tha_InN_1	8.3638280732069	6.81045855600377
Tha_OPC	-5.46545707159901	12.863235846348
Tha_InN_2	10.9092573029432	7.27457465250035
Tha_Micro_2	-8.57886182242298	-4.08385930936793
Tha_InN_1	9.45003069466686	5.90963257867833
Tha_OPC	-7.65990458899403	12.7047933490946
Tha_Oligo_2	0.786384592715263	0.461379483528338
Tha_Oligo_1	-0.784688104924202	2.45837010461827
Tha_NeuCyto_VGLUT2	5.64163149422741	-0.606653436832227
Tha_InN_1	8.92514551705456	4.90817345697423
Tha_Oligo_2	-0.620013584431649	1.68042756635686
Tha_NeuCyto_GAD	5.10981024331188	1.22013320047399
Tha_Vascular	-9.71008931570911	2.52713812906285
Tha_Oligo_3	-2.55091296606922	5.74140156824132
Tha_OPC	-5.68650113516712	12.5172370823099
Tha_InN_2	12.2907289368544	6.90322913248082
Tha_Oligo_2	1.03221679753399	0.137119785137377
Tha_Oligo_1	-1.93646084242725	0.990589037723742
Tha_Oligo_3	-2.26503764563465	4.38139285165807
Tha_Astro_1	-1.46694075041676	-12.9925991145895
Tha_Micro_1	-6.72699271613026	-6.45271454732875
Tha_OPC	-7.83722554617786	12.19271124918
Tha_OPC	-7.28594123297596	12.3634818943216
Tha_Astro_1	-3.52122413092518	-13.3265443889425
Tha_InN_2	10.6994775635633	7.7091330440714
Tha_InN_2	11.8690265519056	5.73568810541173
Tha_Astro_1	-1.49815868311787	-12.717255219631
Tha_OPC	-7.00719319754505	11.8778776081278
Tha_Oligo_1	-1.42705880576038	0.124710902757845
Tha_ExN_PVALB_1	7.37802065438366	-8.29581986349086
Tha_Astro_2	-0.0737562822666171	-12.357729539089
Tha_Astro_1	-4.01504193716907	-14.1764951793478
Tha_Oligo_1	-0.974517454442025	0.408298507518969
Tha_Oligo_1	-1.7150475876894	1.49800016004582
Tha_Micro_1	-8.68341599875355	-5.80277024190883
Tha_InN_1	8.42621840066051	5.76913966257115
Tha_InN_1	8.540580163661	4.5925706775858
Tha_OPC	-6.16872941428089	11.8494972141459
Tha_Astro_1	-0.865333904561043	-13.0785270778463
Tha_Astro_2	0.537041853133201	-12.045362099819
Tha_Astro_1	-2.4223731654253	-11.4572492687033
Tha_Oligo_3	-1.75190304690266	5.28276719171544
Tha_NeuCyto_VGLUT2	3.70270622796154	0.153434351272784
Tha_Micro_1	-5.65674601965809	-5.3305626956747
Tha_Astro_1	-3.89474116736317	-14.142358407192
Tha_OPC	-8.24592553549671	12.3261188419535
Tha_Micro_2	-8.27393781119251	-4.42176543157557
Tha_Micro_1	-8.693550695714	-6.18786822240809
Tha_OPC	-6.22267114096546	13.4530471714213
Tha_Oligo_2	0.891828666392326	0.205652907676898
Tha_Astro_1	-3.38560139113331	-13.9203277675436
Tha_OPC	-6.94077073508167	12.0846151264383
Tha_Astro_1	-2.75039254599476	-13.0878158656881
Tha_Oligo_2	2.34539760178661	1.50478066522618
Tha_Astro_1	-3.52293931418324	-13.4146553127096
Tha_OPC	-5.41377316885853	12.888457670994
Tha_InN_1	9.3781160218153	4.45877684671422
Tha_Astro_2	0.551894138518333	-12.1358686534689
Tha_Astro_1	-2.98836242133045	-12.4761139003561
Tha_Vascular	-11.2872730391588	1.84324325639745
Tha_Astro_1	-3.44514428549671	-13.9228349773214
Tha_Vascular	-9.72883187704945	2.52321828920384
Tha_Astro_1	-4.29141770773792	-13.1978145686911
Tha_Micro_1	-5.52387248450184	-4.76706467550258
Tha_OPC	-7.37320910864735	12.9914707096293
Tha_Astro_2	0.0151627016696927	-12.4673210231588
Tha_Oligo_3	-1.2571333544817	4.33989609796544
Tha_ExN_PVALB_1	7.57956017083263	-8.17941533010463
Tha_Astro_1	-4.11710511618519	-12.7475801555441
Tha_Astro_1	-1.47920702868366	-12.5497070400045
Tha_Oligo_1	0.604201595250129	0.114730790443621
Tha_Astro_1	-2.89911209517384	-12.3057857600973
Tha_Astro_1	-3.17192732268238	-14.3698488323019
Tha_Oligo_1	-0.255329270895958	1.11264444906255
Tha_Oligo_2	0.124844985965252	1.90923656541844
Tha_Astro_1	-3.88300763541126	-13.124107941799
Tha_Astro_1	-2.68530522757435	-13.6159950343893
Tha_ExN_PVALB_1	6.78041924065685	-6.29189358633021
Tha_OPC	-8.06260549002552	12.8481182010843
Tha_Oligo_2	1.52475238865948	0.212983206100665
Tha_ExIn	10.3864387375746	-2.81929598730067
Tha_NeuCyto_VGLUT2	4.55276955193615	-1.04835431259135
Tha_Oligo_3	-2.3269985812273	7.10572184640905
Tha_Astro_1	-3.01443373137379	-13.3312412349508
Tha_InN_1	9.75461996621227	7.26805390436193
Tha_OPC	-6.46911822729969	12.1707586200907
Tha_ExN_PVALB_1	7.14224136895275	-6.13778315465907
Tha_Astro_1	-3.30510746413136	-14.1922174541281
Tha_InN_1	9.99959696358776	4.34854020196935
Tha_Astro_1	-2.91829096251392	-14.0834804622457
Tha_InN_2	12.4353069168959	6.23341216165563
Tha_Micro_1	-7.1883917944994	-6.42531071584681
Tha_OPC	-6.61834441595936	13.5072130115702
Tha_InN_1	10.269264589015	3.87242592889806
Tha_OPC	-7.36741172247791	12.4772819431498
Tha_ExN_PVALB_1	5.92764748162365	-8.5408464519308
Tha_Oligo_2	1.31782043999767	2.2415181549265
Tha_Astro_1	-3.8459674017992	-13.9397770015524
Tha_Oligo_1	-2.20793401175404	1.59032024461766
Tha_Astro_2	0.413840631905555	-12.1267009822653
Tha_InN_2	11.9007219178114	5.2768591793253
Tha_OPC	-5.81734382086658	12.4512294681742
Tha_Astro_1	-1.74053775244617	-13.2245670406149
Tha_OPC	-6.22250520163441	12.6532367618754
Tha_OPC	-6.05658637457752	13.2295097263529
Tha_Oligo_1	0.392312715712547	0.513660744018755
Tha_Oligo_2	0.0012088817987439	2.50145711023351
Tha_OPC	-7.24669372015858	13.5464290531351
Tha_Astro_1	-3.86222993307972	-14.2447029201315
Tha_Astro_1	-3.70511351996326	-12.4549251643942
Tha_ExN_PVALB_1	7.13824547356701	-8.61824570577601
Tha_OPC	-5.9848309653368	13.3151534946634
Tha_Oligo_1	-2.38750015669727	1.42553164083501
Tha_InN_1	7.47369087761974	6.90016402322789
Tha_ExN_PVALB_1	6.23556603020763	-7.37735281866054
Tha_Micro_2	-8.11894666129017	-4.1443255988882
Tha_InN_1	7.55013741082287	6.22697199899694
Tha_Astro_1	-1.84715115004444	-13.5875850765036
Tha_Astro_2	0.55958403176403	-12.1229911891745
Tha_OPC	-6.66329871588612	12.9213975818827
Tha_Astro_1	-1.7395003932085	-13.2132507411764
Tha_ExN_PVALB_1	5.67439259118176	-8.68808327596644
Tha_ExN_PVALB_1	5.9679712159071	-8.28888474386195
Tha_Astro_1	-3.23382483893299	-13.6494155971334
Tha_Oligo_2	1.34207702702618	0.626273647136889
Tha_Astro_1	-2.56903230124378	-13.8284307567404
Tha_InN_1	9.9685233933363	4.28456152994176
Tha_Astro_1	-1.23672532015705	-11.4378849117086
Tha_Oligo_2	1.27062309807873	2.422219887562
Tha_Micro_1	-6.59992085867786	-6.7344933597372
Tha_InN_1	11.0910581452284	5.03814257699987
Tha_OPC	-6.83413325720692	13.7375463398172
Tha_Astro_2	-0.383738626774788	-13.3714777080343
Tha_Oligo_3	-1.16991912299061	4.76026238519689
Tha_Astro_2	0.412920783225059	-12.3220916835592
Tha_OPC	-5.95722066336536	12.7667497547342
Tha_Astro_1	-1.06253241473103	-12.2795244304464
Tha_Micro_2	-7.69331609183216	-4.05383811872462
Tha_InN_1	8.18087709969616	6.91959609109899
Tha_Micro_1	-6.41187249594593	-6.68694888036708
Tha_NeuCyto_GAD	5.16838348931408	1.20509733278295
Tha_Astro_1	-3.9501777785387	-13.2746921626852
Tha_InN_2	11.7363752228651	6.69280089456578
Tha_Astro_1	-4.15406619482899	-13.475143059902
Tha_InN_1	10.3478816849623	3.81383551675817
Tha_Oligo_2	0.997521947089195	0.780341103859149
Tha_InN_1	8.26771486825085	5.70878066141149
Tha_OPC	-6.35846053534412	12.4154123218729
Tha_Oligo_2	0.423377077046394	0.00167986769219447
Tha_Oligo_2	0.83274156874752	1.58486534673711
Tha_Astro_2	-0.250964303549767	-12.3558918086813
Tha_OPC	-6.08093177252674	12.4782365711405
Tha_Tcell	-12.9297615187731	-1.08858208339671
Tha_ExIn	10.3622936112318	-2.78883634489039
Tha_ExN_PVALB_1	5.9296444756422	-7.32194910924891
Tha_NeuCyto_VGLUT2	5.49529017037487	-0.530823156051435
Tha_Oligo_2	-0.613659490880013	2.23298896867772
Tha_Astro_1	-2.05498658591175	-14.7348409740255
Tha_InN_1	10.217298875514	5.2111853512003
Tha_InN_1	8.92917860573864	5.32747258264562
Tha_Astro_2	-0.442649294671059	-13.1419292537496
Tha_ExN_PVALB_1	6.71308744973278	-7.39081726949672
Tha_Oligo_2	-0.41302578621769	2.84168876726171
Tha_ExN_PVALB_1	7.27602375573254	-6.33129464071254
Tha_OPC	-7.07905017310047	13.2685188205912
Tha_Oligo_1	-2.57391201430225	1.90184725839635
Tha_Oligo_2	2.01226938790417	1.45703746397039
Tha_OPC	-6.51939450674915	13.255792990513
Tha_OPC	-6.39773522787952	13.5869163425638
Tha_Oligo_2	1.96613813466167	1.17990757543584
Tha_Oligo_2	0.56519926613903	2.36631979066869
Tha_ExN_CALB	9.43032301491833	-5.30271731298427
Tha_Oligo_2	0.121784425291776	0.546547189541064
Tha_OPC	-5.79716025763416	12.730501547642
Tha_Oligo_1	-2.25092207365894	2.47950495798131
Tha_Astro_1	-1.28732775622273	-13.3106561748312
Tha_Astro_1	-1.41899310522938	-12.1758371440695
Tha_Astro_1	-2.85201512747669	-13.6456409541891
Tha_OPC	-6.10103999548817	12.351704016514
Tha_Astro_2	-0.150395949419976	-12.2486482707785
Tha_Oligo_2	0.970097611609459	2.55232085306188
Tha_Oligo_3	-2.51486169272327	6.65828503686925
Tha_Micro_1	-8.03045045309925	-7.03312359731654
Tha_OPC	-5.66977464133167	12.6626943500712
Tha_Astro_1	-3.97968112402821	-13.3139387218283
Tha_InN_1	8.81216276711559	7.504828348942
Tha_Oligo_3	-2.0196357863512	3.46975983697911
Tha_Oligo_1	-1.95869957381153	1.28029145319005
Tha_Oligo_1	-2.19581376486683	0.612250521965228
Tha_Astro_1	-3.30890976363087	-11.8975397197531
Tha_OPC	-6.8752699988451	13.5028261097147
Tha_Vascular	-12.5888992446032	2.12003912050267
Tha_Oligo_3	-1.71124779158497	4.23724783975621
Tha_Oligo_2	1.0283623439703	0.0590275676920037
Tha_OPC	-6.43407117300892	12.2657579334452
Tha_OPC	-6.93089591437244	12.0010150821879
Tha_OPC	-7.45302545004749	12.2106584461405
Tha_OPC	-5.9711156981554	12.2048295887186
Tha_Astro_1	-1.89540683203602	-13.200768098049
Tha_OPC	-7.29087554388905	12.0975212009623
Tha_Oligo_2	1.71100379056072	0.403592243976794
Tha_OPC	-6.01457988196278	12.3868717106058
Tha_OPC	-5.60600530081654	12.6799453647806
Tha_OPC	-5.05475961142445	12.5732530506327
Tha_ExN_PVALB_1	6.49282587594128	-7.01361046712855
Tha_Vascular	-9.71957265311146	2.52607978899022
Tha_Micro_1	-7.38751756125355	-6.2957030383871
Tha_ExN_PVALB_1	7.25023640221691	-6.1969367114828
Tha_Oligo_2	0.619794319334984	0.0285011084749322
Tha_Astro_1	-3.94436322623158	-13.9773145763204
Tha_Micro_2	-8.68662415915394	-4.95603047292689
Tha_Oligo_1	-2.2113934653368	-0.120132826082506
Tha_Astro_1	-1.56892632418537	-12.7976385204122
Tha_Astro_1	-3.81794129782581	-12.7789426891134
Tha_ExN_PVALB_1	7.08177889412975	-6.3696809856222
Tha_InN_1	9.86474550789928	6.12646283227941
Tha_Oligo_1	-2.11599050932789	0.644701674766741
Tha_Micro_1	-5.89458476477528	-4.87147723119716
Tha_OPC	-5.74545394354725	12.3694433124735
Tha_Micro_1	-6.37005578452015	-6.80373583715419
Tha_InN_1	10.1473907334242	3.20618428308507
Tha_Astro_1	-2.90172420912647	-12.8635622112081
Tha_Oligo_1	-1.2057953970995	1.88433970529576
Tha_Oligo_2	1.00072969025707	2.63498105127355
Tha_OPC	-6.59405528479481	12.0127939136698
Tha_Oligo_2	1.30386174744701	0.576388552971087
Tha_Astro_1	-3.41568814688587	-12.5036693660543
Tha_ExN_PVALB_1	7.03418148583508	-6.19601641576747
Tha_OPC	-6.01748811179066	12.5725358875467
Tha_OPC	-6.62705003195667	11.3532174976542
Tha_Oligo_2	0.401523108545303	1.44942761976262
Tha_OPC	-5.93405019217396	12.4143518360331
Tha_Astro_1	-0.627501417931557	-13.2269254771994
Tha_InN_1	7.56182945794201	5.39269246179601
Tha_OPC	-7.12812148505115	13.1744283588602
Tha_Astro_1	-0.596753706273079	-13.7484699336813
Tha_Oligo_3	-2.37403856688404	6.10038985330602
Tha_InN_2	11.1949323517714	6.92471350748082
Tha_Oligo_3	-2.64045845442677	5.54687251169225
Tha_OPC	-6.49104081564808	12.6322339924051
Tha_Micro_1	-6.51491891318226	-6.08209143560389
Tha_OPC	-7.26062451773548	11.6659168155863
Tha_OPC	-5.97662173682117	13.5885785968973
Tha_Oligo_3	-2.62990271025562	4.96107567865392
Tha_Oligo_3	-2.1365278857317	3.7775026710703
Tha_InN_2	11.3652213913832	5.88913525659581
Tha_Astro_1	-3.07569061690235	-14.2852216808126
Tha_Tcell	-13.1449199812975	-1.23537300508479
Tha_Oligo_3	-2.41705213957691	5.71501578409215
Tha_OPC	-7.77311622076893	12.7709878833963
Tha_Oligo_3	-2.44960485869312	6.97327221948644
Tha_Oligo_1	-1.02056156569386	0.83229614812871
Tha_OPC	-5.41132079535389	12.8454975040629
Tha_Astro_2	0.926521967116356	-11.9378791896627
Tha_Astro_2	0.00121744996643036	-12.3678766338156
Tha_InN_2	11.5864414078627	6.20336808282872
Tha_Oligo_2	2.04738570279217	0.430209711380206
Tha_InN_2	10.1168617112074	6.52671183664342
Tha_OPC	-5.58772527151966	12.6667760761454
Tha_ExN_PVALB_1	6.44900311059093	-8.94499169271449
Tha_Astro_1	-2.04286824637318	-12.40627728384
Tha_Oligo_2	1.27940798825359	2.3531817348673
Tha_OPC	-7.08725606375599	13.5437978656962
Tha_OPC	-6.71263896399403	12.0189594181254
Tha_Astro_1	-2.32480346136951	-14.4286066142843
Tha_Oligo_2	1.0124834877882	1.73983599264165
Tha_OPC	-7.31662618094349	10.3798154743387
Tha_OPC	-7.32113419943714	12.7543805988505
Tha_Astro_1	-1.63847063952351	-12.6492916194723
Tha_ExN_PVALB_1	6.49687470025158	-8.29856167715053
Tha_Micro_1	-6.25172816687489	-6.5799933521078
Tha_Astro_1	-3.87377559119129	-13.1363159267233
Tha_Oligo_1	-1.53842019015217	0.825371757335864
Tha_Oligo_1	-2.21763478690052	-0.201474834978678
Tha_OPC	-6.88353120261097	13.2070173176005
Tha_OPC	-7.01266538077259	9.73110617715856
Tha_InN_1	8.12005461281872	6.40623511392613
Tha_InN_2	12.0631097657118	5.08206786233922
Tha_Astro_1	-3.12997280531788	-13.5645366756246
Tha_OPC	-8.26203500204945	12.2992957981302
Tha_Astro_1	-3.86032210760975	-13.0967928020285
Tha_ExN_PVALB_1	6.89839256829357	-8.68396817129115
Tha_OPC	-8.38061200552845	11.6062578113749
Tha_Micro_2	-8.29761182242298	-4.62881480138759
Tha_Micro_2	-6.82976924353504	-4.05393157880763
Tha_InN_1	9.71049154824352	6.800802126713
Tha_ExN_VGLUT1	13.0762370926771	-1.99076841752986
Tha_OPC	-5.41858636313343	12.9997342975809
Tha_Astro_1	-2.68924271040821	-11.8622413722799
Tha_Astro_2	0.838471244040489	-12.1729093639181
Tha_Oligo_3	-1.54169546538258	4.46229828912755
Tha_Astro_1	-1.38282512598896	-13.4094339458273
Tha_Oligo_2	1.75211299485302	0.849774614162646
Tha_Oligo_2	0.681735406580925	0.641172781772814
Tha_Oligo_1	-0.689751614865303	-0.81036148946742
Tha_InN_2	11.2198499543104	7.33722104150792
Tha_Astro_1	-3.97048007422352	-13.8717228023336
Tha_Oligo_2	1.79702771729565	0.877503648586474
Tha_Astro_1	-0.943750728901863	-12.7759386150167
Tha_Astro_1	-1.61129545145893	-13.2480121700094
Tha_Oligo_2	0.740410636130333	2.41797508317967
Tha_Astro_1	-3.74535809927845	-14.3594270793722
Tha_OPC	-5.72738419943714	13.1047624500467
Tha_Micro_1	-7.60321771078968	-5.37350569646815
Tha_Astro_1	-3.3381229537096	-14.2369476405905
Tha_OPC	-6.65631019049549	13.8396943958475
Tha_Oligo_2	2.63243974274731	1.27028657514592
Tha_InN_1	7.58621920174694	5.41564120370885
Tha_Oligo_2	0.228634755078315	1.59102810937902
Tha_Oligo_2	1.32460511750317	0.480896130390368
Tha_Oligo_1	-1.56545447283649	2.21381177026769
Tha_Oligo_1	-2.36227976256275	1.89465178567906
Tha_Oligo_3	-1.77949713641071	4.59500445444127
Tha_Oligo_3	-2.14538394385242	6.74445284921666
Tha_Micro_1	-7.81393681937122	-6.43423663061122
Tha_OPC	-6.55569898062611	12.7723907383158
Tha_InN_1	9.986212144557	7.14266194421788
Tha_Oligo_1	-2.11214314871693	0.27993346769353
Tha_Micro_1	-7.83312236243153	-5.3157259074972
Tha_Tcell	-12.9962221282091	-1.06601177137355
Tha_Astro_1	-2.39957605772877	-10.9703394023703
Tha_Astro_2	0.640968571368217	-11.976158723049
Tha_Micro_1	-7.79350434714222	-7.01228009145717
Tha_Oligo_1	-2.06774341040516	2.60923589784642
Tha_OPC	-7.22449456625843	13.0706457050516
Tha_Astro_1	-1.92787681990528	-14.4991794673727
Tha_Astro_1	-1.4985165494051	-12.8904291240499
Tha_Astro_1	-2.49109040671253	-14.2688222972677
Tha_InN_1	7.26917637414074	5.90490092355748
Tha_InN_1	7.51868570870495	6.69555081445714
Tha_Vascular	-9.85723840170765	2.40208806116124
Tha_InN_1	8.18054998940563	7.63134373743077
Tha_NeuCyto_GAD	4.9019254547987	1.43827034551641
Tha_NeuCyto_GAD	5.37174070901012	1.21700276453038
Tha_Oligo_2	0.103431376579761	0.290616527385912
Tha_Astro_1	-2.72866426878834	-14.1052623836325
Tha_Oligo_2	0.483411828938484	0.909649744816027
Tha_Oligo_3	-2.41231905394459	4.0423473270609
Tha_OPC	-6.81761084967518	13.3299859913065
Tha_Oligo_1	0.424212197724342	-0.816639169864454
Tha_Oligo_1	-1.84202991896534	0.172436371631823
Tha_Astro_1	-1.02795933657551	-12.3321968166159
Tha_Oligo_1	-1.40899490290546	-0.811452552490034
Tha_Astro_1	-2.77331768446827	-13.9321113673971
Tha_Astro_1	-3.34145795279408	-13.4020639507101
Tha_OPC	-7.94176541739368	13.0500768573954
Tha_NeuCyto_GAD	4.66894329613781	1.27256037313481
Tha_OPC	-6.37718879156971	13.3120845707132
Tha_ExN_PVALB_1	6.03645790642834	-7.86895666997889
Tha_Astro_1	-2.41003095084095	-13.5004955379293
Tha_NeuCyto_GAD	5.21483315056896	1.12714292127629
Tha_Oligo_1	-2.23647748404408	0.598470762558184
Tha_Astro_1	-3.99722443991566	-13.5381580440328
Tha_Astro_1	-4.04791032248402	-13.9526735393331
Tha_Astro_1	-3.95318757468128	-14.0499139873312
Tha_ExN_CALB	7.79316223687267	-6.29392681997279
Tha_ExN_CALB	9.1464151245985	-5.59229479711512
Tha_NeuCyto_VGLUT2	5.2339362008009	-1.02624915521602
Tha_ExN_CALB	7.41220272606945	-8.4641805736349
Tha_ExN_PVALB_1	6.50091970986462	-6.84762774389247
Tha_Astro_2	-0.276912082966805	-12.3962894527243
Tha_InN_1	8.26766146248913	4.69790877420446
Tha_ExN_PVALB_1	6.26375521248913	-8.33433400075892
Tha_OPC	-5.2171102660265	13.0268157871439
Tha_ExN_PVALB_1	5.75263727730846	-8.27677021902064
Tha_Micro_1	-5.95393382483387	-6.0734916774557
Tha_Micro_2	-8.16440545493031	-4.43881140630702
Tha_OPC	-5.96457683020496	12.6755889805033
Tha_InN_1	10.2276586396132	6.06892193872472
Tha_InN_2	10.7358411652479	6.66980876047155
Tha_Oligo_2	1.3474820954237	0.365824237652026
Tha_Oligo_1	0.632829318705558	-0.112396463565626
Tha_Astro_2	-0.0584673034515384	-12.9119220821188
Tha_OPC	-7.51178704672718	12.3720420749857
Tha_OPC	-6.84795772009754	12.2923826130106
Tha_Oligo_3	-2.05093704634571	4.70124663431188
Tha_OPC	-7.61596213751698	10.6668371113016
Tha_OPC	-7.33306228094959	11.3303617389872
Tha_Astro_2	0.47773725813961	-12.2229515163229
Tha_Micro_1	-5.41662656241322	-4.92134486120204
Tha_Astro_1	-4.15909873419666	-13.6047407237814
Tha_Oligo_3	-2.45024548941517	4.45091284830113
Tha_Astro_2	1.09634209698772	-11.7746149150656
Tha_Astro_1	-0.567303587731362	-13.2896934596823
Tha_Oligo_1	-1.57017146521473	0.593169406242571
Tha_Astro_1	-1.26220272951984	-13.7025056926535
Tha_Astro_1	-2.02888475829029	-13.2102438060568
Tha_OPC	-7.51785050803089	10.7846597583963
Tha_OPC	-5.17405806952381	12.6308235080912
Tha_Astro_1	-3.70994984084034	-14.2129417506979
Tha_ExN_PVALB_2	11.0179084641371	-6.04647169988612
Tha_Astro_1	-1.25009082728291	-12.5945983974264
Tha_OPC	-6.81814538412952	9.97328414041539
Tha_InN_1	10.016862283412	5.31042136270543
Tha_Oligo_1	-0.313964595135689	0.403115168400012
Tha_OPC	-8.18888245993519	13.0754817875101
Tha_Astro_1	-2.29356013708973	-13.4015041438864
Tha_OPC	-6.97704278403187	13.105462446995
Tha_Astro_1	-2.20872913771534	-12.7114749995993
Tha_Astro_1	-2.35169922285938	-12.0692745296286
Tha_InN_2	10.4262756211195	6.30992354471227
Tha_Micro_1	-5.56967507773304	-5.80548106115321
Tha_OPC	-8.10845338278675	12.8696864994242
Tha_Astro_1	-4.24687396460438	-13.7505136577413
Tha_ExN_PVALB_1	5.89830769127941	-7.87072096746425
Tha_Astro_1	-0.851245393094063	-13.6194130031393
Tha_OPC	-5.92373715811634	11.9032100589945
Tha_InN_1	9.17243422097301	3.59587968904515
Tha_Oligo_1	-1.21354948454762	0.54002149421712
Tha_Oligo_3	-2.0194932120409	3.41289295274755
Tha_OPC	-6.97431336813831	12.8540557773783
Tha_Micro_1	-5.95253573828602	-4.67126332204799
Tha_Astro_1	-2.50482832365894	-11.2921987621115
Tha_OPC	-7.04318152838612	13.5257724674418
Tha_Astro_1	-1.93849598341846	-13.2488628474996
Tha_Astro_1	-2.65883218222523	-13.4999500362203
Tha_Astro_1	-3.35800467902088	-13.3614774791525
Tha_Astro_2	0.33445491916275	-12.5307298747824
Tha_ExN_PVALB_1	6.41759193963146	-7.1999999133871
Tha_Oligo_3	-2.22141610556507	6.88075341302892
Tha_OPC	-5.69047795706654	13.0064500721171
Tha_ExN_PVALB_1	7.04010141915417	-6.34969626348475
Tha_OPC	-7.07409106665516	11.9961637409403
Tha_Astro_1	-2.42410122328663	-11.6601253597067
Tha_InN_1	8.00959337777233	5.8115934284403
Tha_Vascular	-9.80662118369007	2.47200264055272
Tha_Astro_1	-2.59187590056324	-14.6028238384054
Tha_ExN_PVALB_1	6.42376936501598	-8.09136687200526
Tha_NeuCyto_VGLUT2	4.49079121178722	-1.22737871091823
Tha_ExN_PVALB_1	6.54461086815929	-8.33718548696498
Tha_NeuCyto_GAD	5.04355753487682	1.35450495798131
Tha_Tcell	-13.1251808302965	-1.20852725189189
Tha_ExN_PVALB_1	7.33915031975842	-6.37272463720302
Tha_Oligo_1	-0.49641578369999	0.178166344948016
Tha_Oligo_1	-2.21763550215626	2.65477885324498
Tha_Oligo_3	-1.55162667208576	5.28602255899449
Tha_Micro_2	-7.84702168875599	-4.22498761098842
Tha_InN_1	7.68801630562878	6.10902346689244
Tha_InN_1	9.04629362649059	4.18239440042516
Tha_Astro_1	-1.17879103594685	-12.3524652568624
Tha_OPC	-6.34804068976307	13.7805608661844
Tha_Astro_1	-3.74483834677601	-12.1079622356222
Tha_Astro_1	-3.2949420111742	-11.945677384548
Tha_Oligo_2	1.37325955456829	2.84431447107335
Tha_InN_1	7.96361244744396	5.74506463129064
Tha_Oligo_3	-2.63529144698048	4.62460316736241
Tha_Astro_1	-3.2343369620409	-12.0624300090597
Tha_OPC	-7.60967980795765	12.2912839801981
Tha_OPC	-7.23499881201649	11.2537988575174
Tha_Astro_1	-1.86943875723743	-13.4442344753073
Tha_Micro_2	-8.14507638388538	-3.95541344564418
Tha_Oligo_1	-1.59907661848927	0.979341283626757
Tha_Astro_1	-3.84517585211659	-13.5453487483786
Tha_InN_1	8.26303137368298	4.89878405649205
Tha_Astro_1	-3.80877505713367	-14.4201589671896
Tha_Oligo_2	1.06728089875317	1.32915164548894
Tha_OPC	-5.80867492133045	12.6092609317972
Tha_OPC	-7.01754962378407	10.7816814335062
Tha_InN_2	11.4368757111464	6.59280814249059
Tha_OPC	-6.11548768454456	11.792115584202
Tha_Oligo_1	-2.12966619902515	0.132481530494891
Tha_OPC	-6.80748568945789	12.7847837360575
Tha_OPC	-6.16249619894886	13.5435880573465
Tha_Astro_1	-3.9423037665453	-13.5601965038107
Tha_Astro_1	-0.683796157177925	-12.8890653697775
Tha_Astro_1	-2.59587465697193	-14.152708634548
Tha_OPC	-5.9829622405138	12.8740877063944
Tha_Oligo_2	1.10336078232861	0.0361865462734323
Tha_InN_1	8.05924118584728	5.08287276346227
Tha_ExN_PVALB_1	7.19589508599377	-8.45043431203822
Tha_Astro_1	-3.70483600073719	-13.1209083644674
Tha_InN_1	9.09522760933971	4.1035512836649
Tha_Astro_1	-3.30297767096424	-12.9885469524191
Tha_OPC	-7.00800572806263	9.75565470773717
Tha_Oligo_2	2.22161592072582	0.894461289234362
Tha_Astro_1	-2.26600419455433	-12.5682531444357
Tha_Astro_2	0.581877569619178	-12.0767484752462
Tha_Oligo_3	-2.29438053542042	4.17722834665319
Tha_InN_1	7.66476143426037	7.3103612812235
Tha_Astro_1	-4.4140506880846	-13.4418512431906
Tha_Tcell	-13.1200557845201	-1.18697737138728
Tha_OPC	-7.17353784018421	13.585214033909
Tha_InN_1	9.45751894539928	4.52934540826818
Tha_Oligo_3	-1.7004972594347	5.43287886697789
Tha_Tcell	-13.0547157424059	-1.04813276212672
Tha_Astro_1	-3.08933316641712	-13.0713611690328
Tha_Astro_1	-3.68167268210316	-13.0309234706686
Tha_Oligo_2	1.53837133473492	1.62561608869573
Tha_Astro_1	-1.70026313239002	-13.3557888118551
Tha_Astro_1	-2.91475736075306	-14.7250143138693
Tha_ExN_PVALB_1	5.8143690926466	-7.1934434024618
Tha_Oligo_2	0.899871538344383	3.12525095064183
Tha_Astro_1	-2.26206122809315	-12.8508325664328
Tha_InN_2	11.4693473679457	6.68373765069982
Tha_Astro_1	-3.4648286002245	-11.9490495769308
Tha_Oligo_2	1.69243527478313	0.687176063842974
Tha_InN_1	7.92612970894909	6.20501412469884
Tha_ExN_PVALB_1	7.04748381203747	-7.74095259588221
Tha_OPC	-7.31703912192249	13.526734724827
Tha_Micro_1	-5.67985974722767	-5.57793675344447
Tha_OPC	-6.63113748007679	12.3980058582499
Tha_Astro_1	-2.28632270270252	-13.8079029170797
Tha_InN_2	10.5478490693007	6.35219801980992
Tha_Astro_1	-1.18671034747028	-13.1183887569235
Tha_InN_1	7.31278456276989	6.26547659952184
Tha_Oligo_2	1.04183782166576	0.0912529679014306
Tha_OPC	-5.64447604590321	13.5611261280253
Tha_Micro_1	-6.29071961813831	-5.5546175090597
Tha_InN_2	11.0998443467054	6.09812726099034
Tha_OPC	-7.26417886191273	13.6054328830912
Tha_Oligo_2	2.63334501809216	0.862435117550097
Tha_Astro_1	-2.66501652174854	-12.9264541713522
Tha_Astro_2	1.00350661105251	-12.207975014858
Tha_Astro_2	0.603482107583046	-12.1969982234762
Tha_OPC	-5.25061046057606	12.9361833484842
Tha_Oligo_2	2.03741837567425	1.22851838190099
Tha_Oligo_1	-0.832944859799385	0.448861912079058
Tha_Astro_1	-3.54776297980213	-13.6715370265768
Tha_Astro_1	-2.51649915152454	-14.1922184078024
Tha_Astro_1	-2.35622965269947	-14.7886148540304
Tha_Oligo_1	-1.37871085577869	1.00266505796453
Tha_InN_2	11.1335176331434	7.46830786783238
Tha_InN_2	11.4009832245741	7.57552327234288
Tha_OPC	-7.05049430304432	12.1067050846293
Tha_InN_1	8.97638739174938	7.94695509988805
Tha_OPC	-6.25567351752186	11.9044994266703
Tha_Micro_1	-8.20473348074818	-5.39042197149257
Tha_Oligo_2	1.52793122357464	0.60457135755559
Tha_InN_1	9.22469461983776	3.83077706415196
Tha_OPC	-8.39347993307972	11.9975656421854
Tha_InN_1	8.02211416787243	5.22868336755773
Tha_OPC	-6.7997871535387	13.2513107212259
Tha_OPC	-7.60420810156727	13.1053060444071
Tha_OPC	-6.06064521246815	11.9018138797953
Tha_Astro_1	-3.90117703848743	-13.7374340144918
Tha_Tcell	-13.0046316283312	-1.06847195308665
Tha_Micro_1	-7.99033128195667	-6.39395724218348
Tha_Astro_1	-2.27980624609852	-14.3148122875021
Tha_Astro_1	-0.652591695126534	-12.6887518016622
Tha_Vascular	-9.64787541800404	2.58754314500829
Tha_OPC	-7.24967013770008	12.4771026523783
Tha_Astro_1	-1.94908415251637	-13.301483735256
Tha_Oligo_1	-1.4991223710146	2.56636656839391
Tha_OPC	-7.17107640677357	13.6842979343607
Tha_Astro_1	-3.88793288641834	-14.3704153148458
Tha_Astro_1	-3.73592339926624	-14.0521141139791
Tha_InN_1	8.80228460854626	8.27372778970738
Tha_InN_1	9.42810286110973	6.14115799982091
Tha_Oligo_1	-1.76441501551533	-0.0424448696897406
Tha_Astro_1	-2.15508424216175	-14.273856743984
Tha_NeuCyto_VGLUT2	4.49367130822277	-1.22823630254725
Tha_OPC	-7.31770097189808	12.6913541706278
Tha_Oligo_2	-0.313934554394722	2.48337306100865
Tha_Oligo_2	-0.555393506821633	2.28007997591039
Tha_Oligo_2	0.51379568404293	1.14601553995153
Tha_InN_1	10.4652904374037	5.50073422510167
Tha_Astro_2	0.987332294646263	-11.9998451320455
Tha_OPC	-6.4982005255785	11.9095767887308
Tha_Astro_1	-3.2282653945055	-13.497471436672
Tha_OPC	-7.42997847968006	13.2452176960184
Tha_OPC	-8.19759808951282	12.2823976429178
Tha_OPC	-6.73420297079945	13.4428533466532
Tha_OPC	-7.03897153311634	13.3799222858622
Tha_InN_1	8.89543760842419	4.40753163415929
Tha_OPC	-7.67154895239735	13.3364099415018
Tha_ExN_PVALB_1	5.79981316155529	-8.27217160146693
Tha_Oligo_1	-1.93849646025562	0.371971860714159
Tha_InN_1	10.8217424256239	5.10404147226354
Tha_InN_2	10.2064126831923	6.8258961590006
Tha_Astro_1	-3.78955947333241	-14.2076088039205
Tha_OPC	-7.8143511908617	11.954975500889
Tha_NeuCyto_GAD	4.76482237404919	1.3427646310999
Tha_ExN_PVALB_2	10.8487180573378	-6.19890366476039
Tha_Micro_2	-8.1978059905138	-4.15868578832606
Tha_InN_1	7.14198912209606	6.62404336053868
Tha_Astro_2	0.231927531722545	-12.055239304714
Tha_OPC	-5.3589559691515	13.5170339496805
Tha_Oligo_3	-1.93474589758778	5.80548562128087
Tha_InN_1	7.70542849129772	7.15322817880651
Tha_Astro_1	-0.322717269000054	-13.3648964015768
Tha_Oligo_1	-2.28159653120899	1.21362485010167
Tha_Oligo_1	-0.829755534466744	0.232548758573733
Tha_Astro_1	-1.48769401484394	-14.1755977718161
Tha_OPC	-7.16670476370716	13.5775970371439
Tha_OPC	-7.29711018973255	11.8673995884134
Tha_OPC	-7.2184883254137	13.7164443882181
Tha_Micro_2	-8.64090405875111	-4.7081147281454
Tha_Astro_2	-0.112597842749596	-12.7781435100363
Tha_Astro_1	-2.75464259558582	-14.4964109508322
Tha_InN_1	8.85033548897839	4.04891575891515
Tha_OPC	-6.7270766394701	13.3883861454203
Tha_Astro_1	-1.74319075518513	-14.5396619884298
Tha_NeuCyto_VGLUT2	4.69079340523815	-0.608553156070508
Tha_NeuCyto_GAD	5.17431820458508	1.49906767923375
Tha_Oligo_3	-2.17198215895557	5.36914481241246
Tha_NeuCyto_VGLUT2	4.33925903863049	-0.399870574288167
Tha_OPC	-5.59827433997059	12.5202297123148
Tha_OPC	-6.38970815115833	10.8539203556254
Tha_Oligo_3	-2.59614669257069	5.08656443674108
Tha_Astro_1	-1.51776276999378	-14.3464284984396
Tha_OPC	-7.47349749976063	11.6490301044657
Tha_OPC	-6.53778945380115	13.3612293155863
Tha_Astro_1	-2.80554877692127	-13.8217197505758
Tha_OPC	-6.92024909430408	11.8950742634012
Tha_OPC	-6.30303298407459	13.7669023426249
Tha_InN_2	11.1532958847914	6.10824288446446
Tha_Micro_1	-5.55219470435047	-3.86378990095118
Tha_InN_2	11.0313819748793	6.27459658700963
Tha_ExN_CALB	8.3665660721693	-5.63217650335292
Tha_OPC	-5.80519401007557	13.4370273502543
Tha_Astro_1	-1.84184657507801	-12.9499260036276
Tha_Astro_1	-0.973263253506661	-12.8410230724142
Tha_Astro_1	-4.0103903906908	-13.6618734447287
Tha_Astro_2	0.686863134566307	-12.1390539256857
Tha_OPC	-7.71346579962635	11.6852620990946
Tha_Astro_2	-0.782632996376992	-12.4934202281759
Tha_InN_1	9.66629351204968	3.98965491373082
Tha_Astro_1	-0.850918521222115	-13.5352874843405
Tha_Oligo_3	-0.0929809706773761	3.68156231958409
Tha_Oligo_3	-2.92987381392384	3.86810101587316
Tha_Astro_1	-3.25331937247181	-13.6096397487448
Tha_OPC	-7.81777106696033	12.604130163975
Tha_OPC	-7.41094218665028	12.7185624988749
Tha_Astro_2	0.281885045531749	-12.4225078670309
Tha_ExN_PVALB_1	6.72310198372936	-7.07174693029384
Tha_InN_1	8.86408175057507	4.76993121225377
Tha_Oligo_1	0.390966887537002	-0.310089148394861
Tha_Astro_2	0.644819448653221	-12.2888542262838
Tha_OPC	-6.88024722510242	12.8459285648539
Tha_Astro_1	-2.84903155737782	-13.291003808193
Tha_OPC	-6.41225921088123	12.2815832050516
Tha_InN_1	9.64990080422497	4.2615012081339
Tha_Astro_1	-3.91258822852039	-14.3055454341696
Tha_Micro_1	-7.04619895392323	-5.54926787298182
Tha_Oligo_1	-0.860810388859749	-0.255665451102056
Tha_Oligo_1	-1.02083419733906	2.03590740282079
Tha_InN_1	7.35071791237926	6.86408080179235
Tha_OPC	-5.73535167151356	13.7195114048197
Tha_Oligo_2	0.302884827319145	0.53348125535985
Tha_NeuCyto_GAD	5.27861012047863	1.4039423616602
Tha_OPC	-5.41984092169666	13.1072906406595
Tha_Astro_1	-3.27356397086048	-13.6667276469992
Tha_Astro_1	-1.78491472178364	-14.0820423213766
Tha_Astro_1	-1.38422118597889	-12.3733306972311
Tha_OPC	-7.41606866293812	12.726914778538
Tha_Astro_1	-2.33944999152088	-13.6226488200949
Tha_Oligo_2	0.501090447369575	0.0931009205057244
Tha_OPC	-5.86086617880726	12.8664010914042
Tha_Astro_1	-3.97069417410755	-13.7302146999166
Tha_OPC	-6.61310397559071	12.5216297062113
Tha_Micro_1	-6.96761142187977	-6.94606791418055
Tha_Astro_1	-2.7122365134325	-13.4926916209982
Tha_ExN_CALB	7.34898222512341	-8.35321675222377
Tha_Astro_1	-3.94469891959095	-13.1861864177511
Tha_OPC	-7.58749877386951	11.9911922367289
Tha_Oligo_3	-2.31289040022755	5.65831936914464
Tha_Oligo_2	0.111469945821523	2.12303604204198
Tha_InN_1	9.14159334725475	5.77763165552159
Tha_ExN_PVALB_1	6.75902737206554	-8.11862240713099
Tha_OPC	-6.42918979102039	13.1321224125101
Tha_InN_1	8.03571737832165	7.38389386255284
Tha_Astro_1	-0.482058932122231	-13.5735479442404
Tha_Astro_1	-3.6118103163805	-12.7826744167135
Tha_OPC	-8.25043260031605	12.165463820286
Tha_InN_1	9.85652769631481	3.8642295749857
Tha_Oligo_2	1.51958967274761	0.593048349209033
Tha_Astro_1	-2.25635992461109	-14.5367647258566
Tha_Oligo_3	-2.67491423064137	5.59288252908727
Tha_OPC	-7.28396426611805	13.7359336765482
Tha_Oligo_2	-0.00402546399498016	3.49881686288854
Tha_OPC	-6.16461383276844	12.4183696659281
Tha_Astro_1	-4.24341594153309	-13.9711929408834
Tha_InN_1	9.19697893685436	3.73009814340611
Tha_Micro_1	-6.16082679205799	-5.23843203466395
Tha_InN_1	7.31888617104626	5.56670369226476
Tha_Astro_1	-3.66326295309925	-12.2880426494406
Tha_Astro_2	-0.190243114766121	-12.4873958675192
Tha_Astro_1	-2.87044035368824	-11.9951559154318
Tha_Astro_1	-1.89341126852894	-13.0209518520162
Tha_Astro_1	-4.02260123663807	-14.0239215938375
Tha_Oligo_1	-1.85128270560169	2.04677356798192
Tha_Astro_1	-3.22891556197071	-14.9485746471212
Tha_Astro_2	-0.0966910915937427	-12.1105609981344
Tha_Astro_1	-2.16176043921375	-12.2928081599996
Tha_Micro_1	-5.93698417120838	-4.65980540197352
Tha_Tcell	-13.1319233077135	-1.21804355066279
Tha_Astro_2	-0.194547076758385	-12.3362861720846
Tha_Astro_1	-3.64508592062855	-12.3796611873434
Tha_InN_1	7.39533175057507	6.82787884790441
Tha_NeuCyto_VGLUT2	5.48821009224987	-0.664476945810117
Tha_Oligo_2	1.60196376866436	0.179235443659029
Tha_Micro_1	-7.77672063284779	-5.85555039327601
Tha_Astro_2	0.189979056778907	-12.0091835109518
Tha_OPC	-7.18837081366444	11.846878424473
Tha_InN_1	8.36193026131725	6.19497050363561
Tha_Astro_1	-2.37343012267017	-14.378104790859
Tha_Tcell	-13.0735746520128	-1.14305625837306
Tha_ExN_PVALB_1	5.90649546212292	-7.71308289449672
Tha_Oligo_3	-2.28525434904957	5.01042021829625
Tha_OPC	-6.28974114828968	12.0085395725443
Tha_OPC	-7.23435079031849	12.1246074588968
Tha_OPC	-7.55919419699574	13.2678922565653
Tha_OPC	-7.46324073248768	11.9728120716288
Tha_Oligo_3	-3.07310973578358	4.98548354227086
Tha_Astro_1	-3.13258944922352	-12.7040906993673
Tha_ExN_PVALB_1	7.09478176659679	-6.43605147283534
Tha_Astro_2	-0.281335999306679	-11.7970119563864
Tha_Oligo_1	-2.45870887213612	0.846719280071459
Tha_Micro_1	-7.31152783804798	-5.16998253744105
Tha_Vascular	-9.61067162924671	2.6308528335764
Tha_InN_1	8.2520116669569	4.37976349908849
Tha_Astro_1	-2.91899525099659	-14.0465551463888
Tha_Oligo_3	0.13697229786551	3.22710599023839
Tha_Micro_1	-5.58848153525257	-5.1050702182577
Tha_Micro_2	-7.83786307745838	-4.31554947774867
Tha_OPC	-6.29339801245594	12.9425214679911
Tha_Oligo_2	2.7048446041975	1.14726366121312
Tha_OPC	-7.09851228171253	10.2098125370218
Tha_NeuCyto_VGLUT2	4.99581993645763	-1.01948265712718
Tha_Astro_1	-0.944886078175545	-13.0190616695211
Tha_Micro_2	-7.70349179678822	-5.06079493444423
Tha_OPC	-8.25424252921009	12.3991292865946
Tha_Astro_1	-2.80063330107594	-14.5336958019064
Tha_Oligo_2	0.714889655772209	2.76284159738561
Tha_Astro_1	-0.963701834019661	-12.6775013057516
Tha_InN_1	7.57045353478527	7.25830735284825
Tha_OPC	-5.68592225485706	12.6833166034891
Tha_Astro_1	-3.23168980055714	-14.1737342922018
Tha_OPC	-7.32071267538929	12.6387361438944
Tha_ExN_PVALB_1	6.28769196099377	-8.27758465688685
Tha_OPC	-6.56290208273792	13.1962322147562
Tha_Oligo_2	-0.0445673959817889	1.85470260698339
Tha_Astro_2	0.346495131913185	-12.1246772853659
Tha_Micro_1	-5.45720683508778	-5.19176731985072
Tha_Micro_1	-6.09083377295399	-5.21692381780604
Tha_Oligo_2	1.22076214379406	1.44680108148595
Tha_Oligo_3	-2.86389290266895	4.40080203134557
Tha_OPC	-6.32864581519032	13.8370441349222
Tha_InN_1	9.49275435036755	4.17266739923497
Tha_Astro_1	-2.44304715567493	-11.893729790859
Tha_OPC	-6.1667419570055	13.2088645847513
Tha_Astro_1	-3.01156245642567	-13.6648984996603
Tha_InN_1	7.47530878609753	6.35087288934728
Tha_ExN_PVALB_1	6.83838022774792	-6.86361275594691
Tha_Vascular	-12.5459409850206	1.98513592798253
Tha_NeuCyto_VGLUT2	4.76616943902111	-1.38221333902339
Tha_Oligo_2	2.90873611992931	0.700293794460497
Tha_Micro_1	-8.47127114706898	-4.99238167684535
Tha_Astro_2	0.198575693133831	-12.8313375560568
Tha_Astro_1	-3.80145632201099	-13.7172390071676
Tha_Oligo_1	-2.43094145232105	1.30856825429936
Tha_ExN_PVALB_1	6.83725298470593	-7.11487780492762
Tha_OPC	-7.07083522253895	13.9702638538553
Tha_OPC	-6.24150000983143	13.1495984943583
Tha_Astro_1	-3.74043809348011	-14.0629106609152
Tha_OPC	-6.17166148596668	12.8685773761942
Tha_Oligo_3	-2.64618145399952	2.52326311189672
Tha_Astro_1	-3.92983733588123	-14.0512119380758
Tha_InN_1	8.76986635750866	5.07266701776525
Tha_Astro_1	-3.30716167860889	-12.8170181361959
Tha_InN_1	7.66296852654552	7.78568400461217
Tha_Astro_1	-1.66480194502735	-14.2018247691915
Tha_Oligo_1	-0.502614368733406	-0.0709065495059867
Tha_ExN_PVALB_1	6.03986919945812	-7.4082289783285
Tha_Micro_1	-5.7059904234972	-5.60329543035487
Tha_OPC	-7.79810868674183	12.4698718937113
Tha_Oligo_1	-1.27871917658711	2.05866588670751
Tha_Astro_1	-2.30162822180653	-13.0030284969137
Tha_OPC	-5.99589501791859	12.5831407459452
Tha_OPC	-6.23487006598377	12.2773784549906
Tha_OPC	-7.28737555914783	13.5155261905863
Tha_Oligo_2	0.863692174616813	1.10880698282262
Tha_OPC	-5.90076648169422	13.1214469822123
Tha_Astro_1	-3.37773739272022	-13.7295251933859
Tha_Astro_1	-3.04524790221119	-13.4162193385885
Tha_Oligo_2	0.812062273684501	1.93015779573461
Tha_Astro_1	-3.62931906157398	-14.4978977290914
Tha_InN_2	11.3615011078749	5.85458315927526
Tha_Astro_1	-3.81054436140919	-14.4044252483175
Tha_Astro_1	-2.9829085963335	-13.5417848674581
Tha_OPC	-6.40472852164173	12.5131076725199
Tha_Astro_1	-1.28974138670826	-13.4248233882711
Tha_Astro_2	0.114478706333399	-13.2649074641989
Tha_Oligo_1	-1.34442435675526	0.98503531534215
Tha_Vascular	-11.1275907652941	1.88949288446446
Tha_Astro_1	-2.79062377386951	-13.8870407192037
Tha_OPC	-8.16894303732777	12.9742931278422
Tha_OPC	-7.36369716101551	12.9254659565165
Tha_Astro_2	0.217510349068403	-12.4570709316061
Tha_Oligo_3	-1.86187921934986	6.40461577493688
Tha_Astro_1	-2.95578681403065	-13.7884174434469
Tha_Vascular	-11.1767316954699	1.8408719452097
Tha_ExN_PVALB_1	6.71905983513927	-8.57981930654506
Tha_Oligo_1	-2.26643930846119	1.38681437093755
Tha_Oligo_2	0.342400337520599	3.45671714860936
Tha_Micro_2	-7.53903352194691	-4.40544186513881
Tha_Astro_1	-4.00117074423695	-14.1771217433737
Tha_Astro_1	-4.14089785986805	-14.059636696987
Tha_ExN_PVALB_1	6.40708578652477	-8.15013276021937
Tha_Micro_1	-7.17350112372303	-5.85161076467494
Tha_Oligo_2	0.59518287605381	0.145313039608202
Tha_OPC	-6.80944167548084	12.6773113163187
Tha_InN_2	12.0232700211439	7.23341168481847
Tha_Oligo_3	-2.52145968848133	3.83391703683873
Tha_OPC	-8.38668309622669	12.3931859882547
Tha_Micro_2	-8.75417195731068	-5.60945807378749
Tha_OPC	-7.8059774535265	13.2779392154886
Tha_Oligo_1	-1.43162893229389	-1.00527964513759
Tha_OPC	-7.01707135611439	11.5192197712137
Tha_ExN_PVALB_1	7.17266691750622	-6.84641276281337
Tha_Oligo_1	-0.795909036931038	1.02571775037786
Tha_OPC	-6.85721312933826	12.7855771930887
Tha_Astro_2	0.692500780287742	-12.3399664012716
Tha_OPC	-5.48278151923084	13.4279254825785
Tha_Oligo_1	-2.38170491629505	2.8435255439951
Tha_Astro_1	-3.88191806250477	-13.8691221324728
Tha_OPC	-7.03130065375233	11.923330679722
Tha_OPC	-8.30592500143909	11.7104743869974
Tha_OPC	-6.45715056830311	12.4518302829935
Tha_Micro_2	-8.47757779532337	-4.02483068387965
Tha_Oligo_2	0.513188431921959	2.57160486299535
Tha_Micro_2	-7.94167577200794	-4.59176741521815
Tha_InN_1	10.588187585536	4.75992764551183
Tha_Oligo_2	0.740596244994163	0.958018556423388
Tha_OPC	-5.9186950820055	12.3367952259256
Tha_Astro_1	-1.56250952654743	-11.8390575496481
Tha_Oligo_3	-1.32156859808826	3.95265807230016
Tha_Vascular	-9.79356824332142	2.47258414346715
Tha_Astro_1	-4.11068307333851	-13.4820839015768
Tha_OPC	-5.58938466483021	12.9239791782572
Tha_Astro_2	-0.400020350750923	-12.8034616557882
Tha_Astro_1	-2.36444746428394	-13.3296342937277
Tha_Micro_1	-6.10656176978016	-5.24923239629725
Tha_OPC	-7.85136662894154	12.1621555240824
Tha_Oligo_3	-2.60714398795033	3.62840189058324
Tha_OPC	-6.36289845877552	12.6806653888895
Tha_Astro_1	-3.76737653189564	-12.7872396556662
Tha_Astro_1	-3.89181624823475	-12.9656616298483
Tha_OPC	-6.96208726340199	12.6642383487894
Tha_Astro_1	-4.05593596869373	-13.6857296077536
Tha_InN_2	11.4328283173475	6.08819855768224
Tha_Micro_2	-8.17281590872669	-3.99166332166652
Tha_Astro_1	-2.68571745329762	-14.8118997661398
Tha_OPC	-6.1134234564867	13.2925981434061
Tha_InN_1	8.47108400887585	6.7282341869547
Tha_Oligo_1	-1.05549608641529	2.46497620660802
Tha_InN_2	11.1403716904554	7.42854727823278
Tha_OPC	-6.91528045111561	14.0181631000712
Tha_Oligo_2	2.11838782853222	1.28401662427922
Tha_Vascular	-9.64706956320667	2.60118807870885
Tha_Astro_1	-0.961786975201607	-12.4547363368795
Tha_Micro_1	-5.41231738501453	-4.44256983678798
Tha_ExN_PVALB_1	6.33146990365124	-7.5919242946432
Tha_Micro_1	-7.05411111288929	-5.69074927251796
Tha_Micro_2	-7.684029211339	-4.71062813680629
Tha_Astro_1	-4.40113078528309	-13.3288589565084
Tha_Oligo_2	0.982471237841606	0.301154211349688
Tha_Astro_2	0.255165564778804	-12.5344015209005
Tha_OPC	-7.6655155318346	12.662965193577
Tha_Oligo_1	-2.15244542532826	0.0290811808778863
Tha_InN_1	10.504182229701	4.13714589197179
Tha_Oligo_2	1.5870217186842	1.12753154356023
Tha_Vascular	-9.73396645956898	2.51942600328465
Tha_OPC	-6.78404485159779	12.143078223057
Tha_Astro_1	-1.0955521958437	-12.2196012584494
Tha_Oligo_1	-2.70343862944508	0.734485820121966
Tha_Astro_1	-4.07094346457386	-14.0775695888327
Tha_ExN_CALB	9.20327700203991	-5.16512165945033
Tha_ExN_PVALB_1	6.22329176491833	-8.30119858663539
Tha_OPC	-8.29897939139271	12.3535226734354
Tha_OPC	-7.19765387946033	12.5671314151957
Tha_Oligo_1	-0.951421012219429	0.804814711399279
Tha_Vascular	-9.6922603743639	2.55474223215123
Tha_OPC	-7.52417766028309	13.8852943332865
Tha_Astro_1	-1.3702833550539	-13.2581087199972
Tha_Oligo_1	-1.46822880679035	0.124202057905398
Tha_ExN_PVALB_1	7.28933371132946	-6.23059235494594
Tha_OPC	-7.08092414313221	9.7570632847025
Tha_Astro_2	0.0725377527508733	-12.1123090831564
Tha_Astro_1	-2.59841762953663	-13.785029992275
Tha_Astro_2	0.0464478386077878	-12.4394088832662
Tha_Astro_1	-3.79113899641895	-13.6105066386984
Tha_Astro_2	-0.412656058606148	-12.5290266124533
Tha_ExN_PVALB_1	6.87508429116344	-6.16508065145472
Tha_Oligo_1	-1.81107984953785	0.824005022831164
Tha_InN_1	8.29777182168102	4.53225506860753
Tha_Oligo_2	2.02267039841747	0.774207785911761
Tha_OPC	-7.58286010199451	12.9109424503519
Tha_InN_2	10.9710277420912	5.87733830530187
Tha_Oligo_3	-2.40813099318409	4.61923827249547
Tha_OPC	-6.86199151450062	13.8610834034159
Tha_ExN_PVALB_1	6.22175110406017	-8.04777489583949
Tha_Micro_1	-7.49958573752308	-6.45241986196498
Tha_ExN_PVALB_1	7.14351118630505	-9.04922638814906
Tha_Astro_1	-1.32910643988514	-13.0464197246359
Tha_OPC	-5.7538362639513	13.001886740513
Tha_OPC	-6.40450822287464	12.4593957813456
Tha_Astro_1	-0.626825858887673	-12.8419223872946
Tha_Oligo_2	1.32317770547008	2.32904495317479
Tha_OPC	-6.20418321066761	13.7552598865702
Tha_Micro_1	-8.05482446127796	-6.82640801351527
Tha_Vascular	-9.66393624716663	2.57579745370885
Tha_OPC	-4.87249099188709	12.9602722080423
Tha_OPC	-7.10096513205433	12.5598873050882
Tha_Astro_1	-1.17410468035603	-12.5383478252218
Tha_Astro_1	-4.08991061621571	-13.8306289760397
Tha_OPC	-6.95813809805775	12.0711149128153
Tha_Micro_1	-6.06610452109241	-5.42880164068202
Tha_Oligo_2	0.905393133822441	0.795327201671801
Tha_OPC	-6.42281876974964	11.6253599079325
Tha_Astro_2	0.571869234505653	-11.9606567470358
Tha_Oligo_2	1.45233560628033	0.600906267948351
Tha_InN_2	12.4494375092421	6.46444357950231
Tha_InN_1	8.71082438057995	5.53167189676305
Tha_Oligo_3	-1.97405587607288	6.47994984704991
Tha_Astro_1	-1.74684297018909	-12.9792495815084
Tha_InN_1	7.27277172631359	6.18777169305821
Tha_Astro_1	-1.18087433749104	-12.7982536403463
Tha_Oligo_2	1.37701035565472	1.49141587335607
Tha_Oligo_1	-2.58959828787708	0.287788644619189
Tha_Tcell	-13.0177570479479	-1.20499484222392
Tha_OPC	-7.1170388358202	12.6245702655985
Tha_Astro_1	-3.28679095679188	-14.23755513113
Tha_InN_1	7.22736443108654	6.62693442422887
Tha_InN_1	8.4629377228651	6.22808398324987
Tha_InN_1	8.28060949868298	7.42020358163854
Tha_Vascular	-9.61947213583851	2.61868681032201
Tha_Astro_1	-3.87354384833241	-13.6636577693746
Tha_ExIn	10.9757016999159	-1.9201223699377
Tha_Oligo_2	0.73373855179882	0.909741059131823
Tha_Astro_1	-3.62468182021046	-12.7932029811666
Tha_Micro_1	-6.18484221869373	-5.42379961889247
Tha_Oligo_3	-2.0021797316637	3.25516094285985
Tha_Astro_1	-2.12646757536793	-13.2361732570455
Tha_InN_1	10.429197679225	4.8690828235819
Tha_Oligo_1	-1.54872869425678	0.529704347439013
Tha_Oligo_2	0.852931628886223	1.25534953195592
Tha_Oligo_3	-2.68577038222218	3.51416672784825
Tha_Astro_1	-3.7221344607439	-12.9422889797018
Tha_OPC	-7.63719808035755	12.7126201542093
Tha_InN_1	9.00029791421032	5.19700945932408
Tha_InN_1	9.26886595315075	3.68060292322179
Tha_Oligo_3	-2.26919852667713	7.09010352212926
Tha_ExN_PVALB_1	5.70945919579601	-8.97845517080287
Tha_OPC	-7.21242152624989	12.019672766514
Tha_NeuCyto_GAD	5.81095255440807	1.83671082574864
Tha_InN_2	10.9959901673231	6.28071774560948
Tha_Astro_1	-4.18751059943104	-13.7445589153097
Tha_Astro_1	-2.44171368056202	-13.8663536159323
Tha_OPC	-7.26453887396717	13.7881053837015
Tha_OPC	-7.0458980696764	12.7983478458597
Tha_ExN_PVALB_1	6.33893335885143	-7.48886977117518
Tha_Oligo_3	-2.2695616381731	3.28296770174047
Tha_InN_1	8.29546106881237	5.02334536630651
Tha_InN_2	11.9570516449842	7.1851900966837
Tha_Astro_1	-2.92755686217213	-13.8205925075338
Tha_Astro_1	-2.45124279433155	-13.1259323207662
Tha_Oligo_1	-1.87299643927479	0.0335094185545068
Tha_OPC	-7.80229293280506	11.81979693491
Tha_Oligo_3	-2.43535267287159	4.53434647638341
Tha_Astro_2	-0.0217998223867419	-12.3214784709738
Tha_OPC	-6.77109538489246	12.9632114322855
Tha_Astro_1	-2.62641130858326	-11.5281282512472
Tha_InN_1	10.8796142441664	5.02174319345494
Tha_Astro_1	-4.19154416495228	-13.5318180171774
Tha_InN_1	8.7774661881361	7.79024924356481
Tha_Astro_2	1.11574734276867	-11.7731109706686
Tha_Astro_1	-3.16742741042042	-12.674398049526
Tha_OPC	-4.99526463919544	12.6021446140482
Tha_OPC	-7.90322171622181	12.0898622425272
Tha_Astro_1	-1.61985110216999	-14.0377288905905
Tha_ExN_PVALB_1	6.4935478073988	-8.30851136129359
Tha_InN_2	11.2305740219984	6.45662106592198
Tha_Astro_1	-2.48393141203785	-14.0407568065451
Tha_InN_1	9.99901522225475	4.23220194894811
Tha_OPC	-5.8964348929491	12.8771261127665
Tha_OPC	-8.05403577261829	12.1041807087137
Tha_Astro_1	-2.74338900023365	-14.2837244121359
Tha_Oligo_2	1.13200850314236	1.34887136537572
Tha_OPC	-7.68139945441151	13.0672811420633
Tha_NeuCyto_VGLUT2	3.90059722489452	0.0478533955289941
Tha_Oligo_1	-1.67119537764454	0.995878949947558
Tha_OPC	-7.33305274420643	13.5404485614969
Tha_Vascular	-11.3484378951159	1.87316502649327
Tha_Oligo_2	-0.439142395791054	0.883070483989916
Tha_OPC	-7.68049966269398	11.7505678089335
Tha_ExN_PVALB_1	6.07022656029797	-7.57081566732387
Tha_Oligo_2	0.505439023438453	1.0057536514475
Tha_Oligo_3	-2.24635540419483	4.20399703104039
Tha_Astro_1	-2.73204599791431	-14.3745275584982
Tha_OPC	-6.96294747763538	11.2704452427103
Tha_Astro_1	-2.18687163763905	-13.9656435100363
Tha_OPC	-5.45777427130604	13.0300096424296
Tha_OPC	-6.00535642081165	11.8367856891825
Tha_Astro_2	0.459965745869636	-12.0782333461569
Tha_OPC	-5.4338112967577	13.2152923496439
Tha_Astro_1	-1.15016042166615	-12.5478645412252
Tha_Astro_2	-0.260917325552941	-12.2272316066549
Tha_InN_1	9.6089452607069	7.21784533578893
Tha_Astro_1	-3.22125016623402	-13.264826401882
Tha_OPC	-6.0243350165453	13.477683440037
Tha_InN_2	10.6887315613661	7.06732071954747
Tha_OPC	-6.26869403296375	13.5572484882547
Tha_Astro_1	-0.355367590722084	-12.0262962428854
Tha_Astro_1	-1.15355395251179	-13.267982110195
Tha_Oligo_3	-2.01481114798451	5.84321679193517
Tha_Astro_1	-3.52704321318531	-13.1809440700338
Tha_Astro_1	-3.77388106757069	-12.5604787914083
Tha_Astro_1	-3.30558859282398	-12.7062259761618
Tha_Astro_1	-1.88210641318226	-14.2054601756857
Tha_InN_2	11.6511472565565	6.25795687753697
Tha_Astro_2	0.953416655722618	-11.9924856273458
Tha_OPC	-6.33963738852406	13.3211101444437
Tha_Astro_1	-0.827144135769844	-12.7189270107077
Tha_InN_2	10.7543872696791	5.68461264688512
Tha_Oligo_2	0.613842944565773	0.724424734897814
Tha_Astro_1	-3.56301628523731	-13.7859874812887
Tha_Astro_1	-3.31595789366627	-11.8214479533956
Tha_Astro_1	-2.837020983037	-12.4673601238058
Tha_Astro_1	-2.51047312193775	-10.9754501430319
Tha_Oligo_1	-1.93046938353443	1.18476618845006
Tha_InN_1	8.4355586869154	7.58315791208287
Tha_OPC	-8.07491933279896	11.4023364933207
Tha_InN_1	9.31345499581432	6.84478177148839
Tha_Oligo_3	-1.33596526556873	5.32299937326451
Tha_Astro_2	-0.241983671721459	-12.6137920467184
Tha_Oligo_3	-1.8758746283617	5.11125363428136
Tha_InN_1	9.00142515725231	6.47735823709508
Tha_Astro_2	-0.528135170277596	-12.6669365016745
Tha_Astro_1	-4.33280002051258	-13.1925207225607
Tha_InN_1	8.96567953652477	4.91018523294469
Tha_Micro_1	-8.56832658224964	-6.07339487951259
Tha_OPC	-5.03786908560657	12.5373691471293
Tha_Oligo_1	-0.453935732182503	0.948985830135546
Tha_InN_1	10.5710119110975	3.75299038011571
Tha_Astro_1	-1.30916165285969	-13.4224926082418
Tha_OPC	-6.29737674170399	11.6444000156595
Tha_Astro_1	-3.00410520010853	-13.6942020503805
Tha_Astro_1	-1.36021875315571	-12.7171493617819
Tha_InN_1	10.2773326737318	4.43832577783605
Tha_InN_1	7.24483479088879	6.06221093256017
Tha_OPC	-6.20369397574329	11.9053415210917
Tha_OPC	-6.62188207083607	13.6743434818461
Tha_Astro_1	-2.16530143195057	-14.1913257686422
Tha_Astro_1	-4.11918841772938	-14.3215070812033
Tha_Oligo_1	-1.91958009177113	1.28899659235021
Tha_InN_2	10.1912406784925	7.32023848611852
Tha_Oligo_2	1.88267375058269	0.418974772281847
Tha_Vascular	-12.5021425383654	1.93963874895116
Tha_Astro_1	-2.02412711554432	-14.3798290340231
Tha_Micro_2	-8.74054681235218	-4.72594510000209
Tha_Oligo_3	-2.25176536017323	6.02368821222325
Tha_InN_2	12.3483384949598	5.77055825311681
Tha_Oligo_1	-2.91198836737537	1.79659475404759
Tha_InN_2	11.3842414719496	6.09836663324376
Tha_InN_1	10.6889842850599	4.09307469446202
Tha_Astro_2	0.366816217962265	-12.2770229427145
Tha_Oligo_3	-1.20632492476368	3.83868445474645
Tha_OPC	-7.18885766440296	12.4721988590433
Tha_OPC	-7.54498683386707	12.6538165958597
Tha_Vascular	-12.6271101134386	2.11943520624181
Tha_Astro_2	1.01551933116055	-11.8022504894064
Tha_ExN_PVALB_1	5.79196442193127	-8.32012806814174
Tha_InN_1	11.0241922242079	5.20003403741857
Tha_Oligo_1	-0.553014923867226	-0.543709173612394
Tha_Micro_1	-6.87642871313953	-6.98034869115809
Tha_Astro_2	-0.11890860372448	-12.1292883006857
Tha_OPC	-8.17225037985706	12.371837988682
Tha_Astro_2	0.837749670210838	-12.0380512325094
Tha_InN_2	11.5678581101332	7.07778967935582
Tha_OPC	-7.15568076544666	13.3444284351542
Tha_Astro_1	-0.972079386052132	-13.0195356456564
Tha_Astro_1	-1.43787859850788	-13.3675228206442
Tha_OPC	-5.80983983450794	12.8089174183085
Tha_Tcell	-13.1552768843737	-1.1489385811613
Tha_Astro_1	-2.41081463271046	-14.1851116267965
Tha_Micro_1	-6.73261081152821	-5.30677233617762
Tha_Astro_1	-2.74175750189686	-14.177683457546
Tha_Astro_2	-0.371929992970467	-13.2786441890524
Tha_Micro_1	-5.8034196990099	-4.96004925649623
Tha_Oligo_2	0.789367566767692	2.35609759408971
Tha_OPC	-7.08339559012318	12.4691642673685
Tha_Astro_1	-3.83874904089832	-14.3147207347677
Tha_Astro_1	-1.76833485537434	-12.6314130870626
Tha_Oligo_1	-2.09355651312733	0.935619250126086
Tha_OPC	-7.82688867026234	13.0486911686136
Tha_Astro_2	-0.0142377214994434	-12.6127182094381
Tha_OPC	-5.92946540289783	13.3875898273661
Tha_Oligo_2	1.40210379189587	0.645644799061022
Tha_OPC	-6.21129857474232	12.0920013340189
Tha_OPC	-7.28713427954578	12.979522124119
Tha_Astro_1	-3.16696940832996	-13.7802568523214
Tha_InN_2	12.2303108078871	6.16177739221593
Tha_Astro_1	-0.75601278715992	-12.7549816219137
Tha_InN_2	11.5964998108778	6.13173855859777
Tha_Oligo_1	-0.197231461342812	-0.290067583136358
Tha_Vascular	-9.68950044089222	2.5606852920725
Tha_InN_1	8.73574102944469	4.40999020654698
Tha_Astro_1	-3.94702159338856	-13.8537069408224
Tha_InN_2	10.5813888413343	6.40107192117711
Tha_Astro_1	-3.4914284842577	-13.2492595760153
Tha_Oligo_1	-1.50315379076862	1.04036988336583
Tha_Astro_1	-1.41826330595875	-12.4603572933004
Tha_Oligo_1	-0.796935846146584	1.17681695539495
Tha_Micro_1	-5.9827705519762	-4.67645560186366
Tha_Micro_2	-8.14287530356312	-4.01899038236598
Tha_Astro_1	-3.99323045187855	-14.3521295635031
Tha_OPC	-7.08579598837757	14.1344617756083
Tha_OPC	-6.46842872076893	12.785996809788
Tha_InN_1	10.3082012040052	4.05803526956578
Tha_InN_1	9.40257395333385	4.38051594812413
Tha_Micro_1	-5.74765883856678	-5.57310639303187
Tha_Micro_2	-7.38397609167957	-3.97223697584132
Tha_Astro_1	-2.71321450644398	-13.3420721141622
Tha_Oligo_1	-2.24903856688404	2.49454559404393
Tha_OPC	-6.76888333731556	13.7137569339945
Tha_Astro_1	-3.7668498652544	-13.716652497463
Tha_ExN_PVALB_2	11.3344816071424	-5.0266691295431
Tha_Oligo_3	-2.06988274031544	6.56975163537999
Tha_Astro_1	-1.1872018473711	-13.2500768749044
Tha_Astro_1	-3.07212006026173	-12.4053608028219
Tha_OPC	-7.49600802832508	13.6405996235087
Tha_Oligo_1	-0.406744767960549	0.178236529417239
Tha_Astro_1	-0.733277787503243	-12.6934829799459
Tha_Astro_1	-3.9318352835741	-12.3328424541281
Tha_Astro_1	-1.82898341589832	-13.1762834636495
Tha_OPC	-7.16682111197376	12.28099955637
Tha_Micro_1	-5.69488059454823	-5.36124859731654
Tha_Oligo_1	-1.51681314879322	-0.384676202945508
Tha_Oligo_3	-0.862187613781929	3.72776235658666
Tha_Micro_2	-8.19715939932728	-3.99202333372096
Tha_Oligo_3	-2.10941206389332	4.20128668863317
Tha_OPC	-5.52835618430042	12.7352861316874
Tha_Oligo_3	-2.52419387274647	5.28690280038854
Tha_Astro_1	-2.35422359877491	-13.5339847652243
Tha_Oligo_1	-1.88306461745167	0.605080381221972
Tha_Astro_1	-2.28312503271961	-14.5834127513693
Tha_ExN_CALB	9.29264582223034	-5.22572527807216
Tha_OPC	-6.06162940436268	11.937942877598
Tha_Oligo_3	-1.94612943106556	4.651547804661
Tha_ExN_PVALB_1	6.13998068398571	-8.31148587148646
Tha_Astro_1	-2.98862778120899	-12.7137333003805
Tha_OPC	-7.21791612082386	12.451635733433
Tha_OPC	-6.04169141226673	13.7284816654398
Tha_Oligo_1	-1.22665606909657	0.263885066099368
Tha_Astro_2	-0.05750224464798	-13.0450502483175
Tha_InN_1	7.20346630639172	5.79824341852208
Tha_Astro_1	-3.24260245734119	-14.1444126216696
Tha_InN_1	8.38426722115612	7.21288241464635
Tha_ExN_PVALB_2	11.2491353852186	-5.23062334936122
Tha_OPC	-6.98872958594227	12.3442777546122
Tha_ExN_PVALB_1	7.30475033349133	-7.86681090276698
Tha_Astro_1	-2.53074513846302	-14.0592504588888
Tha_Astro_1	-2.27298151427174	-14.061345681362
Tha_OPC	-7.38903008871937	13.006416693516
Tha_Oligo_1	-1.18670474463367	-0.567799374275007
Tha_InN_2	11.6956151825819	5.97532977182408
Tha_OPC	-6.98275052481556	12.2175725849344
Tha_Astro_1	-3.15872537070179	-14.6133342830465
Tha_InN_1	7.2321313721571	5.36418236810704
Tha_Micro_1	-5.52766906195545	-4.91055880468348
Tha_Astro_1	-2.25031863623524	-13.6699873058126
Tha_Oligo_1	-2.30759393149281	0.46915568429967
Tha_Oligo_2	1.40063382214642	0.535447254963122
Tha_Oligo_1	-2.61934172087574	2.1235126407816
Tha_Astro_1	-3.01272450858021	-14.7922254649923
Tha_ExN_PVALB_1	6.54022587365246	-7.70853148382167
Tha_OPC	-5.99762307577991	13.1150945575907
Tha_Vascular	-9.99871407919788	2.35514988023778
Tha_ExN_PVALB_1	5.91473616189098	-8.37413273733119
Tha_Oligo_2	1.79543758458233	1.47257293779393
Tha_Oligo_3	-2.33056651526356	5.15872181970616
Tha_Astro_2	0.139899075913787	-12.0179391948507
Tha_InN_1	7.1285141808424	5.31091012079259
Tha_Micro_1	-5.39942180090809	-4.76674137990931
Tha_OPC	-5.95245896750355	11.9901384266092
Tha_Oligo_3	-1.48304103785419	5.24700059015294
Tha_Oligo_2	2.07692934102154	1.2974959762766
Tha_Astro_1	-3.29556666785145	-13.0751339046286
Tha_Astro_1	-3.64165173941517	-14.0572696773336
Tha_Oligo_1	-1.50200258665943	0.368020847625933
Tha_Micro_1	-7.35437737875843	-5.8148041812704
Tha_ExN_CALB	9.13044298714733	-5.51612101476649
Tha_Astro_1	-4.00335227423573	-13.9618049709127
Tha_InN_1	9.84482611245251	6.45631064493199
Tha_OPC	-6.06555425101185	13.5363067539408
Tha_Oligo_1	-2.37428652220631	1.55941022951146
Tha_Vascular	-11.3863350051012	1.85234989244481
Tha_Micro_2	-8.29962121420765	-5.46328745763759
Tha_NeuCyto_VGLUT2	4.79083336419201	-1.09762267749766
Tha_Astro_1	-3.93099414282703	-13.4950195400045
Tha_Oligo_1	-2.15606342726612	1.2251767070963
Tha_InN_1	9.25535143441296	4.07348288614293
Tha_Astro_1	-3.98838864737415	-14.1294237224386
Tha_Astro_2	0.819748650256157	-11.9371105281637
Tha_Oligo_2	1.98111809319591	0.922696963138781
Tha_Astro_1	-2.3973020213213	-12.83166085165
Tha_Oligo_3	-1.99732290678883	3.81424273569127
Tha_Oligo_1	-2.83590041571522	1.09259654600164
Tha_Micro_1	-5.90613948279285	-4.35610018651942
Tha_Astro_1	-3.35056816512013	-13.6734367458151
Tha_InN_1	7.18595446175671	5.69440116006871
Tha_ExN_PVALB_2	11.7001966339979	-4.95424710195521
Tha_NeuCyto_GAD	5.06730354851818	1.1729180963709
Tha_Micro_1	-5.70392905646229	-5.77491246145228
Tha_Oligo_1	-1.61267422610188	0.0992860050870996
Tha_Astro_2	-0.251181979712487	-12.2917228786276
Tha_OPC	-6.75736247473621	12.1926769169047
Tha_InN_1	9.68655050820446	4.09870900232335
Tha_ExN_PVALB_1	6.02530516213512	-7.20594225805262
Tha_NeuCyto_VGLUT2	4.34727133339977	-1.00559543054561
Tha_Astro_1	-3.82131897383595	-12.9902006236837
Tha_InN_2	11.1726917130384	6.83750857431432
Tha_Astro_2	0.512105653944969	-12.2930637447164
Tha_Astro_1	-3.24557696753407	-13.4209171382711
Tha_OPC	-6.18450843268299	13.1458972843363
Tha_Astro_1	-1.49943815642262	-11.728205308132
Tha_Astro_1	-2.0166867869463	-14.1670862285421
Tha_Oligo_1	-2.09026848250294	-0.336965933255949
Tha_Astro_1	-2.62082063132191	-14.0090881435202
Tha_Astro_1	-3.15573464804554	-13.7749858943746
Tha_Astro_1	-1.32690202170277	-12.6166778651998
Tha_Oligo_3	-2.23688517981434	3.50368560869237
Tha_Oligo_1	-0.962818731602669	2.18448914606114
Tha_OPC	-5.30319177084827	12.5747569950297
Tha_Astro_1	-1.14337395602131	-12.962447747402
Tha_Oligo_1	-2.17033850127125	2.26771320421239
Tha_OPC	-6.44814073019886	13.5250200184061
Tha_Astro_2	-0.1557473736372	-12.4491621105001
Tha_Micro_1	-6.7295671599474	-4.30494986455897
Tha_Oligo_1	-2.03267251425648	1.66617275793096
Tha_OPC	-4.79072772437	12.6731275470926
Tha_Astro_1	-2.7889126437273	-12.0762487499044
Tha_Micro_1	-8.75752984457874	-5.89299498479823
Tha_Oligo_2	-0.191973437603951	3.00374044496556
Tha_InN_2	12.126816163722	6.02114619333287
Tha_Astro_2	-0.498197604950905	-12.4687915889547
Tha_OPC	-5.43978463583851	12.7589391620829
Tha_OPC	-7.33208953314686	11.579300299473
Tha_InN_1	8.877325425807	5.20440520364781
Tha_Oligo_3	-1.45800577574635	3.46808351594945
Tha_Astro_1	-0.745829333600045	-13.6662498561666
Tha_Oligo_2	1.4761202437315	0.426935866661273
Tha_ExIn	11.1859125000868	-1.56050907056788
Tha_OPC	-7.45990573340321	12.0949844272806
Tha_ExN_PVALB_1	7.26691759652233	-8.02933369558314
Tha_Oligo_2	2.01998318261242	0.454060986824236
Tha_Tcell	-12.9739643233385	-1.14726440589885
Tha_Oligo_1	-0.901103843983651	2.08020891267797
Tha_OPC	-5.85448800497913	13.5732797535135
Tha_Astro_1	-1.24371003085041	-12.7088199703024
Tha_Astro_1	-1.8328226702776	-13.6100088207052
Tha_InN_2	10.162876496974	6.93855227548619
Tha_Astro_1	-3.57305561476612	-12.0836130229757
Tha_Oligo_1	-2.34747086935902	0.714186862297259
Tha_Astro_1	-3.90611993246937	-12.8906742183493
Tha_Oligo_1	-1.71542536192799	-0.166160046868124
Tha_ExN_PVALB_1	6.25232494896984	-7.65446053426722
Tha_OPC	-7.2275215285387	13.6025785358622
Tha_Oligo_1	-0.439515938099861	0.831248775310717
Tha_Oligo_1	-1.97370373183155	0.829386010952197
Tha_Astro_1	-2.87806474142933	-12.0875850765036
Tha_OPC	-5.70042525702381	13.2387966068461
Tha_InN_1	9.13489664620495	4.41047896463414
Tha_Astro_1	-2.57162224226856	-12.2097927181051
Tha_Astro_1	-1.62446557455921	-12.9131208507345
Tha_InN_1	8.82331980294323	6.08977307397863
Tha_InN_1	8.3053563935194	4.85994423944493
Tha_Oligo_1	-0.513412703808785	-0.269230492226877
Tha_InN_1	7.39583958214855	6.0887226017191
Tha_Oligo_3	-1.59202443533802	4.88339413721105
Tha_Astro_2	-0.515220631894112	-12.668448075466
Tha_Astro_1	-0.616540242966652	-12.641701325588
Tha_Astro_1	-3.70830308371449	-12.3415676204489
Tha_Micro_1	-5.43378030234241	-3.72680126111964
Tha_InN_2	11.1988157135878	7.20962990839025
Tha_Oligo_3	-0.10329033904934	4.10883416254064
Tha_ExN_PVALB_1	6.69079721993542	-7.37355528753261
Tha_OPC	-6.49774466925526	13.4660638721659
Tha_Astro_1	-0.646874775227547	-12.3982807246969
Tha_ExN_PVALB_1	7.0948056084547	-8.1302920429037
Tha_Astro_1	-1.79468845301533	-13.3871923534201
Tha_Oligo_2	0.17503957724905	1.26084221918126
Tha_OPC	-6.3564335005846	12.8960765751078
Tha_InN_1	8.18112982339001	6.47571076471349
Tha_OPC	-8.38407861166859	12.4854759128763
Tha_Astro_1	-2.72721516066456	-14.3656364528463
Tha_Micro_1	-6.2832780974474	-5.38596306722621
Tha_InN_2	12.383353601161	6.39622677881261
Tha_Astro_1	-3.77008425169849	-12.7617221919821
Tha_Astro_1	-3.13715468817616	-12.1232477275656
Tha_ExN_PVALB_1	6.07663954323864	-7.6913477031515
Tha_OPC	-7.03367911749744	13.1862014682963
Tha_Astro_1	-3.42453800612354	-13.9423462001608
Tha_OPC	-6.87785207205677	11.8925403507425
Tha_OPC	-5.33200131827259	12.9380811603739
Tha_NeuCyto_GAD	5.28601158684826	0.994590774364672
Tha_Astro_1	-3.30176340514088	-14.1385379878805
Tha_Astro_1	-3.69146906309986	-13.3880916683004
Tha_Astro_1	-2.37120233946705	-12.9665533153341
Tha_Oligo_1	0.106478969517708	-0.161955267004766
Tha_Micro_2	-8.83367501669788	-4.79847727697352
Tha_OPC	-5.47787534171009	12.998583212681
Tha_Micro_1	-7.29003678732777	-6.4650612918661
Tha_Astro_1	-1.10147725516224	-13.2259393779562
Tha_OPC	-5.0195046561327	12.683020964451
Tha_OPC	-7.63732205801868	11.6475423725321
Tha_NeuCyto_VGLUT2	5.30833424157238	-0.437835022620954
Tha_Micro_1	-5.74162446432972	-5.25650607030848
Tha_OPC	-7.16654931479359	12.5393833072855
Tha_Astro_1	-2.32318960600758	-13.6449180690573
Tha_Astro_1	-4.24240456992054	-13.9559351054953
Tha_Micro_1	-6.24604712897205	-4.48446570318202
Tha_OPC	-6.59394751959705	12.6741031559183
Tha_InN_1	7.251517663661	5.64734973032018
Tha_Astro_1	-2.03065000944996	-12.1787525264547
Tha_InN_1	7.42402828759289	7.10230197031041
Tha_NeuCyto_GAD	5.23577488488293	1.40152694303533
Tha_OPC	-6.58119546347523	10.9758323581888
Tha_Astro_1	-2.08424316817188	-13.2209631053732
Tha_Astro_1	-3.5150142806139	-12.6886659709738
Tha_InN_1	9.83718336648083	6.73735226709386
Tha_OPC	-7.44031773978138	13.6978973301127
Tha_Micro_1	-7.80670367651844	-5.48640070837001
Tha_Astro_2	0.236236053470134	-11.9987960902975
Tha_Astro_1	-2.84427653723621	-13.4586120693014
Tha_Astro_1	-3.00982819968128	-14.1980148402975
Tha_Astro_1	-2.36733113699818	-13.2388425914572
Tha_InN_2	10.8880046708021	6.94093741495153
Tha_Astro_1	-0.883777608212471	-13.7035366145895
Tha_Micro_1	-6.44068681174183	-6.17623005788783
Tha_OPC	-5.6285978453722	13.4884542377665
Tha_Astro_1	-1.48551606112385	-13.4755149928854
Tha_OPC	-4.88539992743397	13.0428289325907
Tha_Vascular	-12.6151891844835	2.06248177606603
Tha_Astro_1	-2.81817518645191	-14.0191713420675
Tha_Oligo_3	-1.65701543265247	3.51129974443456
Tha_Micro_1	-8.17979966574574	-6.84823952596644
Tha_ExN_PVALB_1	5.88713873452282	-7.86562167089442
Tha_InN_1	8.36845625466442	7.17512406427404
Tha_InN_2	11.0814546448622	7.173276320286
Tha_Micro_2	-8.70918904715443	-4.8053294269369
Tha_NeuCyto_GAD	4.11518896645641	0.994732395000659
Tha_OPC	-6.94542561942005	12.6590064914896
Tha_InN_1	7.75276840752697	7.39472140390416
Tha_OPC	-6.89302073889637	12.463502302952
Tha_Astro_2	1.09887517518139	-11.8593975154684
Tha_ExN_PVALB_1	6.32968271798229	-8.76586495321254
Tha_Astro_1	-2.15279351645374	-13.9021402446554
Tha_Astro_1	-3.92742692404652	-12.6376873103903
Tha_OPC	-8.14436303549671	11.8758615406229
Tha_Astro_1	-2.27527080946827	-13.7998586742208
Tha_Oligo_2	-0.2006273167696	1.86172951776525
Tha_Oligo_1	-2.29485546522999	-0.218449720461019
Tha_InN_1	8.37653864449596	4.49410475809117
Tha_Oligo_1	-1.217032660779	2.57433117944737
Tha_Astro_1	-3.75645672255421	-13.4458118526266
Tha_Oligo_3	-2.28415070944691	4.33799304086705
Tha_Oligo_1	-0.51404558592701	0.385631039924822
Tha_Astro_1	-2.92435084753895	-11.9407020656393
Tha_Astro_1	-2.73567091399097	-13.9060798732565
Tha_OPC	-6.47364961081409	12.6392768772318
Tha_OPC	-6.18859349661732	12.8425001056864
Tha_OPC	-5.69541942053699	13.680262938328
Tha_Astro_1	-0.634270538624764	-12.8745800105856
Tha_Astro_1	-1.12961493903065	-12.6535955516622
Tha_Oligo_3	-2.24204050475025	5.9321121128275
Tha_ExN_PVALB_1	6.87799633568859	-8.41966305654506
Tha_Micro_1	-7.78834926062489	-4.78717480581263
Tha_Micro_1	-5.57978593283558	-5.53358279149989
Tha_Oligo_1	-1.64196633273029	1.66350711900731
Tha_Astro_1	-1.83173119002247	-13.3088546840475
Tha_Astro_1	-2.37228619032764	-14.5535541621969
Tha_OPC	-7.76256905966663	13.3205713184549
Tha_Astro_1	-2.48906265669727	-13.3803182689474
Tha_Vascular	-9.61176263266468	2.63065280038854
Tha_InN_2	11.2278884751234	5.70258034784337
Tha_Astro_1	-2.98374139243031	-13.8457466213034
Tha_Astro_1	-2.46425711089039	-14.3243404475973
Tha_OPC	-5.95935403281116	13.0546821506693
Tha_OPC	-8.44352113181019	11.5775951297953
Tha_Micro_1	-8.666375746068	-5.6339803783224
Tha_OPC	-7.14262973242664	13.8599361332132
Tha_InN_1	9.94377649849987	3.82029522974034
Tha_Astro_1	-1.68019043379688	-13.1959873287008
Tha_InN_1	10.2141212326918	4.73696984369298
Tha_InN_1	10.5886796814833	4.76234902460118
Tha_Oligo_2	-1.09506713324451	2.57711710054418
Tha_Astro_1	-3.72802387648487	-13.1547962276266
Tha_Astro_1	-1.69612335139179	-13.1380449382589
Tha_OPC	-6.91242944174671	11.4364894779398
Tha_InN_1	9.50302160805798	5.63978661615392
Tha_OPC	-6.55350552969837	12.1736806781962
Tha_Astro_1	-3.16426764899159	-13.8913789836691
Tha_OPC	-6.66998063498402	13.4843648822977
Tha_Astro_1	-4.09305392676258	-13.3354660121725
Tha_Astro_1	-4.18765794211292	-13.0589719859884
Tha_InN_1	8.89400042122936	6.56132306177159
Tha_OPC	-7.94763051443958	13.0503820331766
Tha_Astro_2	0.361141021314621	-12.0500856487081
Tha_InN_1	7.90571154183483	5.66665734369298
Tha_Astro_2	-0.0466190325584415	-12.7845350353048
Tha_Astro_1	-1.283354510602	-13.0844808666037
Tha_Vascular	-9.71769296103382	2.53553690034886
Tha_Oligo_1	-0.617883791264534	0.897806540317736
Tha_OPC	-6.74326096945667	12.6358179004862
Tha_Astro_1	-2.42667137556934	-13.8983760921286
Tha_Oligo_1	0.0930581418309209	-0.128861181251802
Tha_NeuCyto_VGLUT2	4.83121765679455	-0.570257320813932
Tha_ExN_PVALB_1	5.96258009499645	-7.91603480260829
Tha_Astro_1	-3.75567828589344	-13.1872421352194
Tha_Oligo_2	0.00154363638496369	2.72553767282506
Tha_Oligo_2	1.75984514779186	1.45833481866857
Tha_Oligo_3	-0.984336246785164	5.3129624279215
Tha_Astro_1	-3.69355212622547	-12.677779778652
Tha_OPC	-7.74997054510975	11.4912189396097
Tha_Oligo_2	0.339267055455208	1.08814944345494
Tha_OPC	-7.33469830923939	11.2269643696024
Tha_Oligo_2	0.378643433514595	2.31091584283849
Tha_ExN_PVALB_1	6.46673096245861	-7.21519814413051
Tha_InN_1	7.15550364083385	5.29581345636388
Tha_ExN_PVALB_1	7.22388161248302	-6.63430081289271
Tha_Micro_1	-7.47075234824085	-5.30874453466395
Tha_OPC	-7.83172809058094	11.3846687229349
Tha_OPC	-6.56685792380238	13.6451848896219
Tha_InN_1	7.12966240471935	6.09907616693517
Tha_Oligo_1	-2.1555753844347	0.765578761882983
Tha_InN_1	10.2493976456556	4.42593230325719
Tha_OPC	-7.01189719611073	13.9131578357889
Tha_Astro_1	-3.41171847754383	-13.645571335964
Tha_Oligo_3	-1.91835318976307	5.86656321603795
Tha_Astro_1	-3.1172178881731	-11.5295444576071
Tha_ExN_PVALB_1	7.25579346245861	-7.21105776708583
Tha_Oligo_1	0.0260858190689084	-0.0448499767110724
Tha_OPC	-6.66884147101307	12.0041202457621
Tha_OPC	-7.92702161246204	12.1737045200541
Tha_OPC	-8.20585977011585	12.4413379581644
Tha_Oligo_2	0.304181019726753	2.17333091814061
Tha_OPC	-7.21921979361439	13.3581994922831
Tha_Micro_2	-8.80623685294056	-5.27082072179774
Tha_OPC	-7.69861661368275	12.7089857013895
Tha_Astro_1	-3.54230414801502	-13.362030610256
Tha_Oligo_2	2.32981718606091	0.408144667930804
Tha_Oligo_3	-2.29327761107349	4.91865433771154
Tha_InN_2	11.5994876725111	6.24741543848058
Tha_Micro_2	-8.57236634665394	-4.70029602926234
Tha_Astro_1	-2.19887529784107	-12.6668182460592
Tha_Vascular	-9.82029305869007	2.45651949960729
Tha_Astro_1	-0.986630548771859	-13.5702730266378
Tha_NeuCyto_VGLUT2	4.52039469307995	-0.195725936256446
Tha_Astro_1	-2.83534180098438	-13.377242669277
Tha_OPC	-7.80145703726673	13.1947750004007
Tha_Oligo_1	-0.041739721831322	0.361341849155627
Tha_Astro_1	-3.07178913527393	-12.8036104289816
Tha_Astro_1	-0.746706117924691	-12.8885952083395
Tha_OPC	-6.44965659552479	12.2601198108866
Tha_ExN_PVALB_2	10.4248384339247	-6.20695935171107
Tha_ExN_PVALB_1	6.42910708016491	-7.00733815114955
Tha_OPC	-5.92389260702991	12.1101144703104
Tha_Oligo_3	-2.15453063422108	4.18160428125402
Tha_InN_2	11.8270801407728	6.52639044839879
Tha_Astro_1	-3.00152479582691	-11.3513790218161
Tha_OPC	-6.109415640172	12.5103753956034
Tha_Oligo_1	-1.04333173209095	0.965404883213244
Tha_InN_1	9.94637144631481	3.65726961214086
Tha_OPC	-7.0740791457262	13.2600339801981
Tha_OPC	-6.69882356100941	10.9707483204081
Tha_OPC	-7.15768538885975	12.4433101566507
Tha_Astro_1	-3.67537843161488	-12.6302724925802
Tha_Oligo_1	-1.12023757868671	2.77887333948155
Tha_Astro_1	-1.33887885981464	-13.1638589946554
Tha_Astro_2	-0.48301326208973	-12.322968110256
Tha_ExN_PVALB_1	7.16546190804577	-8.10601006429652
Tha_Oligo_2	2.29836715287304	1.34869171697637
Tha_Oligo_3	-2.75476442747974	4.32425631601354
Tha_Astro_1	-1.08102070265675	-12.9452568141745
Tha_Astro_1	-2.45692454749012	-13.9076782314108
Tha_Oligo_1	-2.22026859694386	-0.144444033317365
Tha_Oligo_3	-1.48540889197254	4.99595536310216
Tha_Vascular	-9.64202939444447	2.59656156618138
Tha_Micro_1	-6.31849776678944	-6.76292763631801
Tha_OPC	-7.42604123526478	13.2664617450907
Tha_OPC	-7.3429852622118	13.401526823826
Tha_OPC	-7.34970628195667	11.9964736850931
Tha_OPC	-6.99583255225086	11.532238379307
Tha_Astro_1	-3.48186694556141	-14.4744211284445
Tha_Oligo_3	-1.91748248511219	6.54138697702428
Tha_InN_1	10.7424377304945	4.7442048938944
Tha_Micro_1	-7.1639925139513	-5.24180327337245
Tha_InN_1	9.96751440590954	5.24916400033971
Tha_ExN_PVALB_1	6.20072353905773	-8.17414198797206
Tha_OPC	-7.01041232520008	11.8884252460672
Tha_Oligo_2	2.11007500714397	1.31183053571721
Tha_Astro_1	-3.90478192740345	-12.9422861186788
Tha_ExN_PVALB_1	7.77886618203259	-8.37943993490199
Tha_InN_2	10.8781131607924	6.53576363641759
Tha_Micro_2	-8.03471719199085	-3.02912817876796
Tha_Oligo_1	-2.24863802367115	2.46479143220922
Tha_Oligo_1	-1.16141294413471	-0.507259294204511
Tha_Oligo_3	0.337817559901237	3.88926447946569
Tha_Astro_1	-1.17697225981617	-12.8314729778097
Tha_Oligo_1	-2.02492057257557	1.70814539510747
Tha_Vascular	-9.61148702078724	2.62079586107274
Tha_Astro_1	-3.54367958479786	-12.9150205699728
Tha_Astro_1	-3.88470183783436	-12.2678657619284
Tha_OPC	-6.30722009116077	12.2286008747294
Tha_InN_2	11.9242309433851	6.33391083795568
Tha_OPC	-5.36733447485828	12.8490089328959
Tha_OPC	-7.55321704321766	13.564142599888
Tha_ExN_PVALB_1	7.01823271340466	-8.84950409811
Tha_ExN_PVALB_1	6.87647045678234	-7.7171627132223
Tha_Tcell	-13.150485624608	-1.21901331823329
Tha_Micro_1	-8.07587300711536	-5.92436037939052
Tha_InN_1	8.26478613442516	5.1336444767191
Tha_InN_1	7.35649288720226	6.49488724786779
Tha_Oligo_2	1.47633291310406	0.996374860592089
Tha_Tcell	-13.023026098546	-1.13007549922923
Tha_Oligo_3	-2.22769247465992	5.12610425073644
Tha_Oligo_1	-1.90918766432667	2.66226495821019
Tha_Astro_1	-2.61683808737659	-12.8324819652365
Tha_Astro_1	-3.21371375494862	-13.2508932201193
Tha_Oligo_3	-0.619869043168068	3.98043431360265
Tha_Astro_1	-2.07001935416126	-12.9403272716329
Tha_Oligo_1	-1.32231592112446	1.88739527780553
Tha_Astro_1	-1.4680251973238	-13.498674019985
Tha_Oligo_1	-2.22116052084827	0.711114540882311
Tha_Oligo_3	-2.57142960005665	3.94487179834386
Tha_OPC	-6.02927504950428	13.7766899021341
Tha_InN_2	10.2230533463392	7.38905419427892
Tha_InN_1	10.5852502686415	4.94644249994298
Tha_Astro_1	-1.33728157454395	-12.9067874995993
Tha_Astro_1	-0.739544441040993	-12.9279714671896
Tha_InN_1	8.25898302620983	6.55913008768102
Tha_InN_2	11.8314536911879	5.87409199792882
Tha_Oligo_3	-2.61048995428944	3.14037026483556
Tha_OPC	-5.47968970709705	12.8523296268656
Tha_Oligo_3	-2.21908294134998	4.2025674732401
Tha_Oligo_2	1.09594650096035	0.854218736477099
Tha_Astro_2	0.416587750378608	-12.61051140707
Tha_OPC	-6.60286914282703	13.6626085193827
Tha_Astro_1	-1.93516026907826	-13.3466459361837
Tha_Astro_1	-2.60426508360767	-13.1833492366598
Tha_InN_1	9.66492689675426	6.31522931177159
Tha_OPC	-7.28792439871693	13.1060165317728
Tha_Astro_1	-3.58362590247059	-13.0358186809347
Tha_OPC	-5.43665372305775	12.6333631427958
Tha_Astro_1	-2.77921449118519	-12.3493076412008
Tha_Astro_1	-3.69365965300465	-12.7006107417868
Tha_InN_1	9.25211466378307	6.76776208002111
Tha_Astro_1	-2.5414761202898	-14.3359237758444
Tha_InN_1	8.7465995652113	4.17585743982335
Tha_Astro_1	-3.81459103995228	-12.6006027309225
Tha_Oligo_1	-2.08546077185535	2.7592445762827
Tha_Oligo_1	-0.974518050488472	0.328889981098376
Tha_Astro_1	-1.58499168330097	-13.3147131053732
Tha_ExN_PVALB_1	5.91901339120007	-8.01975212972621
Tha_InN_1	9.7248014313612	3.85935725290319
Tha_Micro_2	-8.73125611716175	-4.94418822210292
Tha_Astro_1	-1.14730416708851	-12.8471847621725
Tha_OPC	-6.67804633551502	12.2950042637064
Tha_Astro_1	-3.94632302695179	-13.5810113994406
Tha_Oligo_1	-0.726667751606942	1.39886297304174
Tha_Oligo_3	-2.43507038527393	6.18705357629796
Tha_Astro_1	-1.73168050223255	-12.6902910320089
Tha_Astro_1	-4.33182679587269	-13.6705413905905
Tha_Vascular	-12.4548898833361	1.9948357494547
Tha_Oligo_3	-2.51070152693653	7.36532868463536
Tha_Micro_1	-6.24823914938831	-6.82179509084681
Tha_OPC	-7.34203158789539	13.0052045734598
Tha_Oligo_1	-1.75018619471455	-0.0475766358898063
Tha_InN_2	10.5510553223524	6.9469145687296
Tha_Astro_1	-3.45623313361073	-14.4655366985128
Tha_Oligo_2	2.05341960019207	0.713876918144427
Tha_OPC	-7.20347463065052	11.9885991962626
Tha_Oligo_3	-1.00092505389118	3.88226594049474
Tha_Vascular	-9.70151769095325	2.55399836618444
Tha_ExN_PVALB_1	7.93542612618542	-6.71501170080165
Tha_Astro_1	-1.23558436804676	-12.600893601589
Tha_Oligo_1	-2.01410471373463	1.49589659292241
Tha_InN_2	10.162460694972	6.33401192743321
Tha_OPC	-6.93772899084949	10.6856998356058
Tha_OPC	-7.69195090704823	12.9290441425516
Tha_OPC	-7.97038709097767	12.9737733753397
Tha_Astro_1	-3.52269994192982	-14.0043970195578
Tha_Astro_1	-3.01183616095448	-12.7561031429098
Tha_Oligo_1	-1.68238090449238	0.897142663784228
Tha_Micro_1	-5.55182753973865	-5.17725335042933
Tha_OPC	-7.4136434691515	12.1660713108255
Tha_InN_2	11.8889402253065	6.38478936273595
Tha_Astro_1	-1.1269664662447	-13.2643276302145
Tha_InN_1	9.55226934975719	7.30442561227819
Tha_OPC	-5.72586404257679	13.0901426227762
Tha_ExN_PVALB_1	6.16064537591076	-7.61721096914271
Tha_OPC	-6.00582848959827	12.7832082660868
Tha_InN_2	10.7499851090345	6.28087414819738
Tha_Astro_1	-3.45206390791798	-13.3900333492086
Tha_ExN_PVALB_1	5.86809290474987	-8.33833466451625
Tha_OPC	-5.93213044577503	12.8956560047342
Tha_Astro_1	-3.58386384421253	-12.6200033275412
Tha_Oligo_1	-2.42476331168079	0.295110896415911
Tha_OPC	-5.9664393561449	12.605592146702
Tha_Oligo_3	-2.54537950926685	7.20294655878087
Tha_Oligo_1	-1.64461993151569	1.69301201421758
Tha_InN_1	8.0054673058424	5.36849488336583
Tha_Oligo_1	-1.53319918089771	0.913963690586291
Tha_ExN_PVALB_1	5.73963106698132	-8.50440369527797
Tha_OPC	-6.46621858054066	13.2900384815409
Tha_Astro_1	-2.11367379599476	-13.3194633571432
Tha_Oligo_2	1.15758449858761	1.39692629892369
Tha_Astro_1	-3.88827525549793	-13.458505257778
Tha_Astro_1	-1.84838425093555	-13.4146476833151
Tha_OPC	-6.65789042883778	13.978639021702
Tha_Oligo_3	-2.31042491370106	3.55357016641637
Tha_Oligo_2	1.64282430237865	0.16794244963666
Tha_Oligo_2	0.443285415831566	1.13167931158086
Tha_ExN_PVALB_1	6.14226664132214	-8.71948014181117
Tha_Astro_1	-1.18528174334431	-13.0219408122824
Tha_ExN_PVALB_1	6.32893742150402	-7.00336323659877
Tha_Astro_1	-1.90100847655201	-13.0458665935324
Tha_ExN_PVALB_1	6.99486912316418	-7.48911152761439
Tha_OPC	-6.1593423979845	13.3533872516825
Tha_Oligo_1	-1.86037908965015	1.12735284883519
Tha_Astro_1	-1.82293080263996	-13.0970645992086
Tha_Vascular	-9.66884099417591	2.57709278184911
Tha_InN_1	7.12905205315685	5.83807744104405
Tha_InN_1	9.65114439553356	4.91041649896642
Tha_OPC	-6.539094080266	13.6248487384989
Tha_Micro_1	-8.04387151175404	-5.56568346899012
Tha_Oligo_1	-2.01057707243824	0.155613139457903
Tha_Astro_1	-3.35668550902271	-12.9553543178366
Tha_InN_1	9.2635387284193	7.16938866693517
Tha_Oligo_1	-1.00131117278004	1.05084480363866
Tha_Oligo_1	0.106811570886135	-0.0408727077768226
Tha_Astro_1	-2.50661217146778	-12.2578092662619
Tha_OPC	-6.34570561819935	11.7819150837137
Tha_Vascular	-9.72526513510609	2.52851714212438
Tha_OPC	-5.39560424261951	13.003429785557
Tha_OPC	-6.64797603064442	13.3942111881449
Tha_Oligo_1	-1.26421402865315	0.138661697693072
Tha_Astro_1	-3.2935627596941	-14.0937219707296
Tha_Astro_1	-4.39328109198475	-13.7373558131979
Tha_OPC	-5.60057269507313	12.0696367176249
Tha_InN_1	8.01731432503796	6.86384524423619
Tha_Oligo_2	0.198607209089756	0.877531424350939
Tha_Astro_1	-3.15125404768848	-13.4848466960714
Tha_Astro_2	0.111087764564514	-12.2529331294821
Tha_InN_1	8.23602236336803	5.74545563776036
Tha_Micro_1	-7.5022493498888	-6.53772412221888
Tha_Astro_1	-4.02390204840565	-13.1600271312521
Tha_Oligo_3	-2.11962925368214	3.56828321535131
Tha_Astro_1	-3.4377380507555	-13.3312383739279
Tha_Astro_1	-0.695155848797798	-13.0727182475851
Tha_Astro_1	-2.20481406622791	-12.6594711391256
Tha_OPC	-6.45783482962513	12.5008319767191
Tha_InN_1	8.7378629547987	7.25411357004186
Tha_OPC	-7.0197955267992	13.1656392963602
Tha_Astro_2	-0.381176103886605	-12.4573618022726
Tha_Astro_1	-1.95242272787952	-13.0822235194967
Tha_Oligo_2	0.759949753943443	2.64386810380956
Tha_OPC	-7.46332656317615	13.078284636326
Tha_Astro_2	-0.433341016110421	-14.2719341365621
Tha_Astro_1	-3.73408686095142	-14.2731948940084
Tha_Astro_1	-3.95168267660999	-13.3328043071554
Tha_Oligo_3	-1.69828902655506	3.08796061594029
Tha_Astro_2	0.944749305907249	-11.8748823253439
Tha_Vascular	-9.71487389975452	2.52462734300633
Tha_InN_1	9.78706396645641	6.25603045541783
Tha_Oligo_2	0.501465390387535	-0.0400928406045813
Tha_Astro_1	-3.74566279822254	-13.5968824474142
Tha_ExN_PVALB_1	6.40136135644054	-7.14066086690883
Tha_Astro_1	-2.62828384810352	-12.7145286647604
Tha_Micro_2	-8.54925404959583	-4.37160693090419
Tha_InN_1	7.35259378975964	5.38773430902501
Tha_OPC	-8.16847478323841	12.0620979221537
Tha_OPC	-6.01697074347401	12.3193229587748
[truncated: 141,513 more rows]
