# Supplementary material for: Disturbances of paraventricular thalamic nucleus neurons in bipolar disorder revealed by single-nucleus analysis
Source: Nat Commun. 2026 Jan 7;17:1338. doi: 10.1038/s41467-025-68094-5 (PMC12873406; doi:10.1038/s41467-025-68094-5)
Supplement: Supplementary file 6 — Source Data [file 41467_2025_68094_MOESM6_ESM.zip › SourceData/FigureS12a_BD04.txt]

barcode	total_umi	cell_probability
GATGCTATCCACAAGT-1	245866	0.9999545812606812
ATCCCTGCAGCTCATA-1	229542	0.9999545812606812
CCTCATGAGGCATGGT-1	195471	0.9999545812606812
TCACACCCACACTGGC-1	192124	0.9999545812606812
ATCATTCAGTTGTACC-1	180899	0.9999545812606812
CTCCACACACATAACC-1	177786	0.9999545812606812
ACCTGAATCTGGCTGG-1	165501	0.9999545812606812
TTCTAGTTCTCTGCTG-1	165255	0.9999545812606812
GCTTCACAGATAGTGT-1	163294	0.9999545812606812
GAATCACAGTTCTCTT-1	162618	0.9999545812606812
TATCTGTAGTCACGAG-1	158938	0.9999545812606812
CATACAGCAACCGTAT-1	155584	0.9999545812606812
ATTCACTCACCCTCTA-1	154084	0.9999545812606812
TTCCAATAGTTCATGC-1	152817	0.9999545812606812
GCACTAAAGAGGCCAT-1	152356	0.9999545812606812
ATGCGATAGTGCTACT-1	151726	0.9999545812606812
CGGTCAGGTGCAGATG-1	149162	0.9999545812606812
CCTCAGTCACAATGTC-1	147967	0.9999545812606812
TTTCATGGTCTTGAAC-1	146547	0.9999545812606812
AATCGACAGGATATAC-1	140000	0.9999545812606812
AATGACCAGCCAACCC-1	138885	0.9999545812606812
AGGGTGAAGGGTCAAC-1	138643	0.9999545812606812
TGTAGACAGCTAAGTA-1	137988	0.9999545812606812
TTGACCCGTCCAAGAG-1	137734	0.9999545812606812
GGTTCTCGTATGCGTT-1	137028	0.9999545812606812
CCACTTGTCGAGCCTG-1	135789	0.9999545812606812
ATCACAGCAGCTTCCT-1	133844	0.9999545812606812
GCTACCTTCCTCACGT-1	133448	0.9999545812606812
TAGTGCACAAACCATC-1	132112	0.9999545812606812
AAGTACCCACAGCCTG-1	130459	0.9999545812606812
AAGATAGCACATTCTT-1	128235	0.9999545812606812
CAGATTGCATCGTTCC-1	127898	0.9999545812606812
ATTCCTATCTCTCCGA-1	126994	0.9999545812606812
CTATCTACAAATTGCC-1	125699	0.9999545812606812
TACCTCGTCTTGCAGA-1	124329	0.9999545812606812
CCTAAGATCTGTCGTC-1	124100	0.9999545812606812
GCCCAGATCAGCTTCC-1	123885	0.9999545812606812
GTTATGGAGAAGGTAG-1	123746	0.9999545812606812
GGGTCTGCAGGACTTT-1	123644	0.9999545812606812
TGGATGTCAACCAATC-1	123293	0.9999545812606812
ATCGTCCCATGGAACG-1	121676	0.9999545812606812
GGCTTTCCAGGATTCT-1	121625	0.9999545812606812
GCTGAATGTCCAGCGT-1	121240	0.9999545812606812
GGGTGTCGTATGCTTG-1	120435	0.9999545812606812
ATTATCCAGATGTTCC-1	120240	0.9999545812606812
TAGACTGCAACTGTGT-1	120141	0.9999545812606812
AATTTCCAGGCCACCT-1	120115	0.9999545812606812
CAACCTCAGCTGTTAC-1	119145	0.9999545812606812
GATCAGTTCTTCTGGC-1	119029	0.9999545812606812
GAAGGGTTCTTTCCAA-1	118933	0.9999545812606812
GGTAACTAGATCGACG-1	117549	0.9999545812606812
TTGCATTTCAGATTGC-1	117265	0.9999545812606812
CCTCATGCAGGCCTGT-1	116308	0.9999545812606812
GTATTTCTCATTTGCT-1	116179	0.9999545812606812
GACCCTTTCCCAATAG-1	114846	0.9999545812606812
CCGTAGGCAGCTGTTA-1	114657	0.9999545812606812
AAGAACACATCTGGGC-1	114470	0.9999545812606812
TGTGTGACATGTTCAG-1	114242	0.9999545812606812
GACCAATAGATGCTTC-1	113117	0.9999545812606812
CATGGATGTCACTCGG-1	112687	0.9999545812606812
ATGGGTTAGTAGACAT-1	112376	0.9999545812606812
GGTGATTAGCTCTTCC-1	112305	0.9999545812606812
TCGTGCTAGCTTCGTA-1	111335	0.9999545812606812
AAACGCTGTGCATTTG-1	110960	0.9999545812606812
TCATTGTCACGAGGAT-1	110602	0.9999545812606812
TGGATGTTCCACACAA-1	110146	0.9999545812606812
GAGTCTAGTCCTTGTC-1	109709	0.9999545812606812
AATTTCCGTTGCTGAT-1	107891	0.9999545812606812
TCATATCGTTACGCCG-1	107243	0.9999545812606812
TGCTTCGAGCAGGCTA-1	107028	0.9999545812606812
TGGGAGATCCTGGGAC-1	106722	0.9999545812606812
TATTTCGCACTGAATC-1	106388	0.9999545812606812
TAGGTTGAGGTGCAGT-1	106307	0.9999545812606812
GCCAACGAGTCATACC-1	106225	0.9999545812606812
CCTCACATCCGTAGGC-1	106008	0.9999545812606812
TGATTTCGTTTCGATG-1	105318	0.9999545812606812
GTGGGAAAGAACTCCT-1	105338	0.9999545812606812
CTTACCGAGCGTTACT-1	105240	0.9999545812606812
TTTCCTCGTAGAGCTG-1	104979	0.9999545812606812
CAGCAATAGGGCCAAT-1	104708	0.9999545812606812
GGAAGTGGTACTCGAT-1	104353	0.9999545812606812
GGGTATTCACGGTAGA-1	104084	0.9999545812606812
CGATCGGGTTGCCGCA-1	103922	0.9999545812606812
AAAGTGAGTCACCCTT-1	103931	0.9999545812606812
GACATCACAGCTGTAT-1	103567	0.9999545812606812
TCATCATCATAGGTAA-1	102450	0.9999545812606812
GTAATGCAGAGCCCAA-1	102356	0.9999545812606812
GAGTCTACATTGCAAC-1	102009	0.9999545812606812
ATTCATCGTCGATTTG-1	101449	0.9999545812606812
CTGAGGCCATTCCTCG-1	100405	0.9999545812606812
ATCGCCTAGCTACAAA-1	100343	0.9999545812606812
TTCTGTAAGTCATCGT-1	99829	0.9999545812606812
GTAGAGGTCCCGTAAA-1	99512	0.9999545812606812
CTACTATGTTGCGTAT-1	99274	0.9999545812606812
ATTTCACCACATAGCT-1	99015	0.9999545812606812
TACCGGGCAATACAGA-1	98950	0.9999545812606812
TCAAGTGGTCACAGTT-1	98657	0.9999545812606812
TCGCTCACAAGTGCAG-1	97383	0.9999545812606812
GTTGTAGGTCAGTCCG-1	96930	0.9999545812606812
GCGAGAAGTGACTCGC-1	96657	0.9999545812606812
CTCACTGAGAAACTAC-1	95921	0.9999545812606812
GAATCACTCGCGTGAC-1	95925	0.9999545812606812
CAACCTCGTCGGAAAC-1	95732	0.9999545812606812
TGGATGTCACGAGAAC-1	95559	0.9999545812606812
AGAAGCGCATGAATCC-1	95080	0.9999545812606812
ATTCATCAGCGAGTCA-1	94992	0.9999545812606812
TAAGCGTGTACTGCGC-1	94955	0.9999545812606812
CAGCAATTCGGAATTC-1	93995	0.9999545812606812
GTCTACCTCGCTTGAA-1	93912	0.9999545812606812
TCACACCAGGCTGTAG-1	93862	0.9999545812606812
CACGTTCGTTGTCCCT-1	93224	0.9999545812606812
TCCGTGTGTAGCTTGT-1	93197	0.9999545812606812
TAATCTCTCCCATACC-1	92755	0.9999545812606812
TCGTCCACATGATAGA-1	92687	0.9999545812606812
GAGGGTACAGCTGAAG-1	92570	0.9999545812606812
TAGACTGGTGGCCACT-1	91647	0.9999545812606812
TCTGCCAAGTGCACTT-1	91549	0.9999545812606812
GTGCACGTCGCTTGAA-1	90946	0.9999545812606812
TACATTCGTCCAGCCA-1	90657	0.9999545812606812
CGATGGCAGGTTATAG-1	90526	0.9999545812606812
GATGCTAAGACTCATC-1	90471	0.9999545812606812
TATACCTAGCGTATGG-1	90246	0.9999545812606812
GTAATGCCATGATGCT-1	90304	0.9999545812606812
ACAAAGATCCGAAATC-1	90219	0.9999545812606812
GTTGCGGTCGTGCGAC-1	89910	0.9999545812606812
GGGTGTCGTACTCCCT-1	89581	0.9999545812606812
TTTGTTGGTAGCTGAG-1	89503	0.9999545812606812
AGGACGAAGGTTCCGC-1	89388	0.9999545812606812
CTCAACCAGTTCATGC-1	89357	0.9999545812606812
TTGCTGCTCAGCATTG-1	88998	0.9999545812606812
AATTCCTTCACGAGGA-1	88819	0.9999545812606812
TGTTGAGGTACGCGTC-1	88452	0.9999545812606812
CGTTGGGCAGGGATAC-1	88452	0.9999545812606812
GATTCTTAGCGAGTCA-1	88316	0.9999545812606812
TGTTCATGTCATACCA-1	87845	0.9999545812606812
CCTCCTCCATTGCCTC-1	87778	0.9999545812606812
TGTGATGAGACCAGCA-1	87639	0.9999545812606812
TGAGTCATCTGTTCAT-1	87374	0.9999545812606812
GGGAGATCAAGTTTGC-1	86866	0.9999545812606812
TGTCCACAGACCATTC-1	86641	0.9999545812606812
AGCATCACAGACAAAT-1	86222	0.9999545812606812
ACATCGAAGTGCAAAT-1	85861	0.9999545812606812
AGCCAATAGCGCCCAT-1	85875	0.9999545812606812
TCTACCGAGGTAGTCG-1	85380	0.9999545812606812
GAGGGATAGAGCCCAA-1	84507	0.9999545812606812
GGTGTCGTCAGATTGC-1	84409	0.9999545812606812
TGCTCCATCGCGGACT-1	84304	0.9999545812606812
AACAGGGGTCCAAATC-1	84250	0.9999545812606812
GAAACCTCATCAGCTA-1	83804	0.9999545812606812
TGCCGAGGTCCTGTCT-1	83839	0.9999545812606812
GTCTAGACACAGAAGC-1	83458	0.9999545812606812
AAGTGAACAATAGTAG-1	83237	0.9999545812606812
TGATCTTTCATCCTAT-1	82975	0.9999545812606812
AACCATGCATGGAGAC-1	82715	0.9999545812606812
AGTGATCAGTGATGGC-1	82753	0.9999545812606812
GACACGCAGGCTCACC-1	82377	0.9999545812606812
GGTCTGGAGTGGACGT-1	81912	0.9999545812606812
CCGGTGATCACGAACT-1	81788	0.9999545812606812
CACGAATTCGTGGAAG-1	81711	0.9999545812606812
GTTACCCAGGCTAACG-1	81240	0.9999545812606812
AACAAGAAGCAGGTCA-1	81217	0.9999545812606812
AACACACCATGACAAA-1	81163	0.9999545812606812
GACACGCAGATACGAT-1	81136	0.9999545812606812
GCCGATGAGTTTCTTC-1	81047	0.9999545812606812
GACTCTCCATATCTCT-1	80658	0.9999545812606812
CACAGATAGACCAACG-1	80659	0.9999545812606812
ATCTTCATCAAACTGC-1	80520	0.9999545812606812
CTCAACCAGCGGTATG-1	80454	0.9999545812606812
TACCCGTAGTGCTCGC-1	80304	0.9999545812606812
GCCATGGTCAAACTGC-1	80239	0.9999545812606812
TTCAATCAGAGTGGCT-1	80121	0.9999545812606812
TAGACCAAGGCTGGAT-1	80012	0.9999545812606812
TGAATCGCACTGAGTT-1	80051	0.9999545812606812
TGGGATTAGACCGCCT-1	80001	0.9999545812606812
TCCGAAATCAACGAGG-1	79771	0.9999545812606812
TCTACATAGGGCTAAC-1	79215	0.9999545812606812
TACGCTCAGCTATCTG-1	78822	0.9999545812606812
TCGGGACGTGTGTCCG-1	78742	0.9999545812606812
CACATGATCAGACATC-1	78648	0.9999545812606812
GAAGCCCCATTCTTCA-1	78541	0.9999545812606812
GTAGGAGGTGTACATC-1	78443	0.9999545812606812
TCCTTCTTCACCTACC-1	78475	0.9999545812606812
TCACATTCACCGTGCA-1	78399	0.9999545812606812
TGACGCGGTTACCCAA-1	78413	0.9999545812606812
CCATAAGGTACAAAGT-1	78384	0.9999545812606812
TTGCCTGAGTGTTGAA-1	78251	0.9999545812606812
GAGAGGTCACCTCGTT-1	78076	0.9999545812606812
GCTACCTTCAAAGACA-1	77798	0.9999545812606812
CAGGTATGTCAGCTTA-1	77751	0.9999545812606812
TCTATACTCCTAGCCT-1	77801	0.9999545812606812
ATGACCAGTCTTACAG-1	77661	0.9999545812606812
TACTTACAGCCAAGTG-1	77638	0.9999545812606812
GATCGTACATCAGTCA-1	76512	0.9999545812606812
CACCGTTAGCGTACAG-1	76231	0.9999545812606812
GGTCACGGTGTTTCTT-1	76151	0.9999545812606812
TGTTTGTGTTGACGGA-1	75791	0.9999545812606812
GGATCTAGTCTCAGAT-1	75710	0.9999545812606812
TCTATCACACTACAGT-1	75627	0.9999545812606812
TCAGTCCCACCGCTGA-1	75544	0.9999545812606812
TTGTTTGTCCATAGGT-1	75493	0.9999545812606812
CGATCGGTCTTGGTCC-1	75462	0.9999545812606812
CTCACTGGTTATAGCC-1	75390	0.9999545812606812
CCTGCATGTCACTTCC-1	74892	0.9999545812606812
GACAGCCGTGCGACAA-1	74763	0.9999545812606812
AACCAACGTGGCCCAT-1	74551	0.9999545812606812
CAAAGAAGTCCGTACG-1	74324	0.9999545812606812
AGGTTGTCAGTAGTGG-1	73873	0.9999545812606812
GCAGGCTAGTAGACCG-1	73829	0.9999545812606812
CTGGACGCATTGTAGC-1	73734	0.9999545812606812
GAAGGACTCAAACTGC-1	73728	0.9999545812606812
CGGAATTCACTGAGGA-1	73635	0.9999545812606812
GCAGTTAGTCGCGTTG-1	73404	0.9999545812606812
ACTCCCAAGAAAGTCT-1	73435	0.9999545812606812
GGGTATTCAGTAACAA-1	72841	0.9999545812606812
ATACCGATCTTCTCAA-1	72732	0.9999545812606812
AGGATAAGTTTACACG-1	72651	0.9999545812606812
CTGCATCTCTCTGGTC-1	72609	0.9999545812606812
ATAGGCTCACTGATTG-1	72498	0.9999545812606812
TGGGATTCAGTCACGC-1	72438	0.9999545812606812
CTCGAGGAGTTGTAGA-1	72418	0.9999545812606812
GTTCTATCAGAGGTAC-1	72329	0.9999545812606812
TGCTTGCTCTTCCCGA-1	72296	0.9999545812606812
CTGGCAGTCTGTCCGT-1	72270	0.9999545812606812
TTTGATCCATGTCGTA-1	72243	0.9999545812606812
TTGAGTGTCCACTAGA-1	71987	0.9999545812606812
TGCGACGTCCGGACTG-1	71806	0.9999545812606812
AAGTGAATCCGCCTAT-1	71700	0.9999545812606812
AAGCGTTGTACAGAAT-1	71611	0.9999545812606812
TAACTTCTCCCGAATA-1	71546	0.9999545812606812
TCACACCGTACGCGTC-1	71420	0.9999545812606812
TCACACCTCGACACTA-1	71325	0.9999545812606812
AAGAACATCCAAATGC-1	71201	0.9999545812606812
AGAGCAGGTGTTCATG-1	71192	0.9999545812606812
CTCAGAAGTGGATTTC-1	71175	0.9999545812606812
TCATTCATCATGCATG-1	71201	0.9999545812606812
TTTACCACACGGTGTC-1	71067	0.9999545812606812
AATGGAATCAGTAGGG-1	70938	0.9999545812606812
GCCTGTTAGAGCAGCT-1	70545	0.9999545812606812
GATCAGTAGTTGCTCA-1	70447	0.9999545812606812
TACTTCAGTGAATGTA-1	70049	0.9999545812606812
CTGTCGTTCTTCGGAA-1	69825	0.9999545812606812
TCCCACATCTGGAAGG-1	69753	0.9999545812606812
GCCCAGAAGATGGGCT-1	69492	0.9999545812606812
GGTGTCGCATCGGTTA-1	69507	0.9999545812606812
TGTTGAGAGACCATTC-1	69426	0.9999545812606812
GGAAGTGAGACTAGAT-1	69108	0.9999545812606812
TTCCTAAGTCTAGGCC-1	69086	0.9999545812606812
ATCCCTGAGCAACAAT-1	68869	0.9999545812606812
ATTTACCAGGAACGAA-1	68565	0.9999545812606812
CATGCAATCCTCACGT-1	68355	0.9999545812606812
ATTCAGGTCGTCAACA-1	68212	0.9999545812606812
AATGGCTTCTGGAGAG-1	68200	0.9999545812606812
GTAGGAGGTAGCGTAG-1	68134	0.9999545812606812
GTGGAGAAGTAGACAT-1	68077	0.9999545812606812
GAGCCTGTCTTGAGCA-1	67964	0.9999545812606812
CAACAACGTTTGATCG-1	67930	0.9999545812606812
GCATCTCTCCATCACC-1	67948	0.9999545812606812
GAACACTGTTCTCCTG-1	67864	0.9999545812606812
TAACACGCACATGAAA-1	67856	0.9999545812606812
TCTATCATCACCTCAC-1	67617	0.9999545812606812
GCCATTCGTTGCTCCT-1	67518	0.9999545812606812
GACCCTTAGTAGTCAA-1	66647	0.9999545812606812
AGGATAACACGCGCAT-1	66520	0.9999545812606812
ACACGCGTCTGCAGCG-1	66474	0.9999545812606812
CCTCATGAGTGGTCAG-1	66091	0.9999545812606812
CGTCAAATCAAGTCTG-1	65588	0.9999545812606812
ACAGAAATCCTGTTAT-1	65568	0.9999545812606812
GCAGCTGAGCGACAGT-1	65535	0.9999545812606812
TACCCGTGTCACTCGG-1	65400	0.9999545812606812
TTTCGATCATCAGCGC-1	65382	0.9999545812606812
CAACCTCGTCGGAACA-1	65216	0.9999545812606812
GGGACAAAGATGCCGA-1	65168	0.9999545812606812
CGGGTGTGTGAGTTGG-1	65189	0.9999545812606812
GCAGGCTAGCAAGGAA-1	64934	0.9999545812606812
GGTAACTGTACGATGG-1	64858	0.9999545812606812
TTGAGTGAGTCCCAGC-1	64730	0.9999545812606812
GGGATCCCATTGCTTT-1	64706	0.9999545812606812
GTTGTGATCTGCCTGT-1	64552	0.9999545812606812
GGTCACGGTTTGACAC-1	64540	0.9999545812606812
ATAGACCTCCCAACTC-1	64263	0.9999545812606812
TGTGTGACACCGCTAG-1	64020	0.9999545812606812
AGCATCACAAGCAGGT-1	64067	0.9999545812606812
CCAATTTAGCTCTATG-1	63672	0.9999545812606812
GCAACATAGCACTAGG-1	63544	0.9999545812606812
GAACTGTTCAGCCTCT-1	63333	0.9999545812606812
CCTCTAGCATACCAGT-1	62995	0.9999545812606812
GATTTCTAGTTGCCCG-1	62964	0.9999545812606812
CACAGGCTCACCATCC-1	62864	0.9999545812606812
CCTCCTCCAGGGTTGA-1	62631	0.9999545812606812
TGTTTGTTCCCAGCGA-1	62570	0.9999545812606812
TCATGCCTCTTGGCTC-1	62610	0.9999545812606812
GCAGTTAAGATACAGT-1	62271	0.9999545812606812
ACTGTGACAATTGCCA-1	62359	0.9999545812606812
CAACCAAGTCCCTAAA-1	62399	0.9999545812606812
CCTGCATGTAACTGCT-1	62222	0.9999545812606812
GAAATGATCTGCGTCT-1	62081	0.9999545812606812
GAAGTAATCTTTGCGC-1	61897	0.9999545812606812
GTCCACTAGGATGAGA-1	61853	0.9999545812606812
AAGAACATCGGACGTC-1	61669	0.9999545812606812
GCAGCTGTCAAAGACA-1	61615	0.9999545812606812
GTAACACTCAAGCCGC-1	61629	0.9999545812606812
CATAGACAGTCCTGCG-1	61558	0.9999545812606812
AAGAACATCGCAGATT-1	61566	0.9999545812606812
AGTTCGAGTGGTAACG-1	61446	0.9999545812606812
TTCCGTGCAGGAGACT-1	61457	0.9999545812606812
ATTGTTCCATCATCTT-1	61341	0.9999545812606812
TTACGTTTCTGTTCAT-1	61345	0.9999545812606812
ATTGTTCAGTATCCTG-1	61246	0.9999545812606812
AACAAAGAGGTCGTAG-1	61187	0.9999545812606812
CCTGTTGTCCGTATAG-1	60924	0.9999545812606812
TCTGCCATCTCGTCGT-1	60816	0.9999545812606812
GTCACTCTCCTCCACA-1	60851	0.9999545812606812
GGCGTCAAGCGACATG-1	60785	0.9999545812606812
GGTGATTCAACAGAGC-1	60514	0.9999545812606812
CAAGACTTCACGTCCT-1	60684	0.9999545812606812
TGGGATTCATCATGAC-1	60419	0.9999545812606812
AGCCAATAGGCCACCT-1	60158	0.9999545812606812
TGGTAGTCAACCGTGC-1	60105	0.9999545812606812
GGGACCTTCTGACCCT-1	60137	0.9999545812606812
TGAGCATAGGTGATAT-1	60055	0.9999545812606812
TTACAGGTCGGTAGGA-1	60075	0.9999545812606812
CTCGAGGCAGGTCAGA-1	60043	0.9999545812606812
GTGGAAGGTACCAATC-1	59570	0.9999545812606812
CATGCTCAGCTCGACC-1	59447	0.9999545812606812
CCCGAAGGTTGCTCCT-1	59460	0.9999545812606812
TCCTTCTGTACTGCCG-1	59241	0.9999545812606812
GCAGTTATCTGGCTGG-1	59144	0.9999545812606812
GATGAGGTCTATCGTT-1	59034	0.9999545812606812
CGGGCATCAGCTTCGG-1	58890	0.9999545812606812
TCATTCAAGGCATTTC-1	58822	0.9999545812606812
CCTCTCCGTTCGGACC-1	58675	0.9999545812606812
ATACTTCCAGACGCTC-1	58656	0.9999545812606812
AGGGTCCGTTCAGTAC-1	58504	0.9999545812606812
CATCCACCAGTTTCAG-1	58435	0.9999545812606812
ACGCACGCACCGAATT-1	58391	0.9999545812606812
TGTGTGAGTCTTCCGT-1	58255	0.9999545812606812
CACGTTCCAAATAAGC-1	58092	0.9999545812606812
TCCGAAATCTCTTAAC-1	58092	0.9999545812606812
TATCGCCTCTCTTAAC-1	57992	0.9999545812606812
CGGAATTTCCACGAAT-1	57341	0.9999545812606812
GGGAGATCATTCGATG-1	57199	0.9999545812606812
GGGTTATCAACGATTC-1	57174	0.9999545812606812
AGATGAACAGCGAGTA-1	56895	0.9999545812606812
GGAATCTGTGAGATTA-1	56842	0.9999545812606812
TACCTCGAGGTTGAGC-1	56765	0.9999545812606812
CTGGTCTGTCATCCCT-1	56647	0.9999545812606812
ATTCACTGTGCGACAA-1	56656	0.9999545812606812
TGATCTTTCCGCGAGT-1	56475	0.9999545812606812
TTTGTTGTCGAGCCTG-1	56394	0.9999545812606812
TGATTTCCACAGCTGC-1	56380	0.9999545812606812
GTCATCCGTAGCTGTT-1	56402	0.9999545812606812
AGGCCACAGCATCGAG-1	56283	0.9999545812606812
TTCTCTCAGGATATGT-1	56211	0.9999545812606812
CGGAATTCAACGTTAC-1	55857	0.9999545812606812
GTCGTTCCAGGACAGT-1	55426	0.9999545812606812
TCACACCCACGGCACT-1	55261	0.9999545812606812
ATTGTTCCAAGCCCAC-1	55007	0.9999545812606812
GCTACAAAGGCTATCT-1	54776	0.9999545812606812
GCTGCAGAGTGCAGGT-1	54667	0.9999545812606812
AAAGTCCGTGGCTTGC-1	54713	0.9999545812606812
GGGTCTGCATGGACAG-1	54686	0.9999545812606812
CTGAGCGAGAGGTCAC-1	54663	0.9999545812606812
CCTCAGTAGAGAGTTT-1	54561	0.9999545812606812
ATCCCTGAGGACAGCT-1	54330	0.9999545812606812
TAAGCGTGTCTCCCTA-1	54350	0.9999545812606812
TCGGGACTCTTCTGTA-1	54309	0.9999545812606812
TATTGGGAGTCCTGTA-1	54363	0.9999545812606812
GTCTAGACAACCACGC-1	54190	0.9999545812606812
GACGCTGTCCACTAGA-1	53906	0.9999545812606812
CGTGATAAGAGTGAAG-1	53922	0.9999545812606812
ACTGCAAGTAGATTGA-1	53937	0.9999545812606812
TCACGCTAGCCTCTGG-1	53854	0.9999545812606812
CGAAGTTCATCTGTTT-1	53622	0.9999545812606812
CAATCGAAGGTATCTC-1	53608	0.9999545812606812
ATCAGGTGTAGCGCCT-1	53645	0.9999545812606812
TCACTCGCACTTGTCC-1	53362	0.9999545812606812
ATTCGTTGTCACCGAC-1	53360	0.9999545812606812
CCTATCGCATGCAGGA-1	53323	0.9999545812606812
ACTATTCGTAAGCTCT-1	53295	0.9999545812606812
TGAACGTTCATGACAC-1	53244	0.9999545812606812
CGGGCATGTAATTGGA-1	53264	0.9999545812606812
TGAATCGGTTAGAAAC-1	53194	0.9999545812606812
AGACTCAAGGCAATGC-1	53070	0.9999545812606812
GATCAGTGTCACTTAG-1	52975	0.9999545812606812
TATTGCTTCATTACCT-1	52954	0.9999545812606812
TGTTCTAGTGTCGATT-1	52897	0.9999545812606812
CAGTGCGCAACCGTGC-1	52795	0.9999545812606812
AGATCCATCTCCGTGT-1	52843	0.9999545812606812
CATGGATTCACCGCTT-1	52766	0.9999545812606812
CGTCCATTCATTTCGT-1	52757	0.9999545812606812
ACCTGAAAGGGTCTTT-1	52427	0.9999545812606812
CACTAAGGTCCTACGG-1	52347	0.9999545812606812
ATCGTAGGTATGGTTC-1	52307	0.9999545812606812
CATCGGGCAAATGAAC-1	52282	0.9999545812606812
AAGCATCTCGAGTCCG-1	51993	0.9999545812606812
TGTCAGACACCAGGTC-1	51941	0.9999545812606812
TCCGAAATCATGCGGC-1	51869	0.9999545812606812
GATGATCGTGTCCGGT-1	51798	0.9999545812606812
CCTTCAGTCACGAACT-1	51558	0.9999545812606812
AGACTCAAGATACAGT-1	51523	0.9999545812606812
AGTCATGAGTATGACA-1	51430	0.9999545812606812
CATAAGCCAACAGTGG-1	51413	0.9999545812606812
CTGTACCCAAAGGCGT-1	51377	0.9999545812606812
TAGCACAGTAACTGCT-1	51280	0.9999545812606812
TTCAGGACACGCGCAT-1	51206	0.9999545812606812
CTCAGGGAGTCATGGG-1	51018	0.9999545812606812
GGGCTACTCCAAGCTA-1	50882	0.9999545812606812
GTTGCTCTCCTCTTTC-1	50841	0.9999545812606812
CAAGAGGCATTCTCTA-1	50766	0.9999545812606812
TATCCTAAGAACAGGA-1	50704	0.9999545812606812
AAGCATCAGCATCTTG-1	50597	0.9999545812606812
CTAACCCTCCTACCGT-1	50534	0.9999545812606812
TCATCCGTCCCAATAG-1	50238	0.9999545812606812
TCTGCCAGTAAGCGGT-1	50146	0.9999545812606812
GAACACTTCCAATGCA-1	50172	0.9999545812606812
CCTCCTCCATACCAGT-1	49985	0.9999545812606812
TGACGCGCAGACCCGT-1	49552	0.9999545812606812
AAAGGGCAGGCTCTAT-1	49564	0.9999545812606812
GACCTTCAGTGGGAAA-1	49397	0.9999545812606812
ATGCATGGTTACCCTC-1	49413	0.9999545812606812
TTTCAGTGTGTGTGTT-1	49123	0.9999545812606812
AAGACAATCAAGAGTA-1	49079	0.9999545812606812
TCTATACCATGGAATA-1	48990	0.9999545812606812
GTTATGGAGTCATGAA-1	49048	0.9999545812606812
CCTCCAAAGGACGCAT-1	48805	0.9999545812606812
CTACCTGTCCGAGGCT-1	48844	0.9999545812606812
GTAATGCCAAACACCT-1	48753	0.9999545812606812
TCACAAGCAACCACAT-1	48645	0.9999545812606812
GTAACACGTGTTACAC-1	48638	0.9999545812606812
CTAAGTGCATACATCG-1	48586	0.9999545812606812
ATGTCTTGTCAACATC-1	48443	0.9999545812606812
CTACATTCAAGGCTTT-1	48435	0.9999545812606812
GAGTTACCACAAATCC-1	48427	0.9999545812606812
TTTATGCTCCACTAGA-1	48412	0.9999545812606812
CCACAAAAGACTCTTG-1	48354	0.9999545812606812
CAACCTCAGCACACCC-1	48323	0.9999545812606812
GATGAGGGTCACTACA-1	48175	0.9999545812606812
TGCTTGCTCTGTACAG-1	48116	0.9999545812606812
GTAACCAAGAAGCCTG-1	47940	0.9999545812606812
TTCAATCGTATCGGTT-1	47914	0.9999545812606812
TACGGGCGTAAGCAAT-1	47859	0.9999545812606812
TAGACTGGTGGGAGAG-1	47839	0.9999545812606812
ATTATCCCAACCAACT-1	47681	0.9999545812606812
ACCTGTCTCGTTCTAT-1	47539	0.9999545812606812
GGGTGAACAGGTGTGA-1	47477	0.9999545812606812
CTGCCTAGTGCCAAGA-1	47440	0.9999545812606812
ATGCGATAGAGCCGAT-1	47423	0.9999545812606812
GGCAGTCTCAACCTCC-1	47332	0.9999545812606812
ACGGTCGTCTCAACCC-1	47169	0.9999545812606812
CCGGTAGGTCGGTGAA-1	47065	0.9999545812606812
TGCTGAATCTAGACCA-1	47027	0.9999545812606812
TGATTCTAGTAGCTCT-1	46957	0.9999545812606812
CCGCAAGTCACATTGG-1	46952	0.9999545812606812
AACGAAATCTAGGCAT-1	47008	0.9999545812606812
TTCCACGCACAGCGCT-1	46906	0.9999545812606812
CCATAAGAGAGTATAC-1	46859	0.9999545812606812
GTCTCACCAAACACCT-1	46825	0.9999545812606812
ATGCATGAGTCTGCAT-1	46756	0.9999545812606812
CATGCGGGTCCGATCG-1	46776	0.9999545812606812
CACGAATAGGCCGCTT-1	46765	0.9999545812606812
GAGTGAGCAGCAGGAT-1	46429	0.9999545812606812
TTTACTGAGTCATGGG-1	46623	0.9999545812606812
TTTGATCGTCCATCTC-1	46548	0.9999545812606812
CATGCTCCAGTAGGAC-1	46530	0.9999545812606812
GGCACGTAGTGCAGGT-1	46581	0.9999545812606812
TATCTGTTCCCATACC-1	46538	0.9999545812606812
ACACGCGGTGTTCCAA-1	46493	0.9999545812606812
TCGAAGTGTTCCACGG-1	46458	0.9999545812606812
GTACAACAGGAAGTGA-1	46318	0.9999545812606812
CCACTTGAGGGCAGAG-1	46261	0.9999545812606812
GTGCAGCCATCGATAC-1	46118	0.9999545812606812
TTTACGTCAGACGGAT-1	46046	0.9999545812606812
TCCTTCTAGAATCCCT-1	46020	0.9999545812606812
TCGATTTAGGTTCCAT-1	45994	0.9999545812606812
GAGTCTATCAAGCCTA-1	46003	0.9999545812606812
CACCGTTTCCATCACC-1	46006	0.9999545812606812
TAATTCCTCCGCTTAC-1	45960	0.9999545812606812
GACCCTTAGGGTAATT-1	45919	0.9999545812606812
GTTACAGTCTGAGCAT-1	45719	0.9999545812606812
GTAATGCAGTGATAGT-1	45569	0.9999545812606812
TCACTCGAGACCATAA-1	45595	0.9999545812606812
CGTAGTAGTTGCAAGG-1	45530	0.9999545812606812
CCTAACCAGGCTGTAG-1	45424	0.9999545812606812
CTTCCGACAACAAGTA-1	45395	0.9999545812606812
TCACGCTTCATGTCAG-1	45356	0.9999545812606812
GTTGCGGCAGAGATGC-1	45226	0.9999545812606812
CACTGAAGTCGCCTAG-1	45250	0.9999545812606812
AGGCATTTCAGTGATC-1	45269	0.9999545812606812
CCACAAAAGTCGCGAA-1	45252	0.9999545812606812
AATCACGCAGCGTGAA-1	45187	0.9999545812606812
CCCTTAGTCTTACTGT-1	45144	0.9999545812606812
TGGAACTTCCTTCACG-1	44902	0.9999545812606812
GATGCTAAGGTCCAGA-1	44940	0.9999545812606812
TTGGATGCAATGCAAA-1	44717	0.9999545812606812
AAGACTCTCGTTATCT-1	44659	0.9999545812606812
GTACAGTTCCGTGTCT-1	44664	0.9999545812606812
GTAGGTTTCTTCACGC-1	44590	0.9999545812606812
TCACGCTTCAACCTTT-1	44579	0.9999545812606812
CGCCATTGTGAATAAC-1	44400	0.9999545812606812
TCCTTTCGTATTCTCT-1	44446	0.9999545812606812
CTAGGTAGTCATCGGC-1	44171	0.9999545812606812
AACAAGATCCGTCAAA-1	44106	0.9999545812606812
ACACTGACAGACTGCC-1	44091	0.9999545812606812
GGGATCCTCGCCATAA-1	44045	0.9999545812606812
GCCAGGTTCGTAGTGT-1	44008	0.9999545812606812
ATCACAGTCTGACGCG-1	43958	0.9999545812606812
ACTATCTCAAATACGA-1	43718	0.9999545812606812
GTGAGCCTCTCCAAGA-1	43910	0.9999545812606812
CAATCGAGTAAGGTCG-1	43884	0.9999545812606812
GGATCTAGTGCTTCAA-1	43798	0.9999545812606812
GCCCGAATCGCAGTCG-1	43776	0.9999545812606812
ATGCGATGTCCAGCGT-1	43688	0.9999545812606812
AGTCTCCAGGGACTGT-1	43634	0.9999545812606812
TATTGCTTCGAATCCA-1	43606	0.9999545812606812
TCCTTTCTCAATCCAG-1	43571	0.9999545812606812
CAGCCAGCAGTAGAGC-1	43539	0.9999545812606812
GTCATTTAGGGACACT-1	43552	0.9999545812606812
TGACCCTAGCTAGTTC-1	43445	0.9999545812606812
TTGTGTTGTCAACATC-1	43486	0.9999545812606812
AGTGACTAGGTACATA-1	43268	0.9999545812606812
GAGTGAGAGTCACGAG-1	43416	0.9999545812606812
ATTCTACAGATACAGT-1	43426	0.9999545812606812
ACGTAGTGTAACTGCT-1	43202	0.9999545812606812
TAAGCGTCACAGAGAC-1	43362	0.9999545812606812
GTCACTCAGTCTGCAT-1	43318	0.9999545812606812
TGACAGTCAAGTAGTA-1	43162	0.9999545812606812
CACGTTCAGAGTTGCG-1	43150	0.9999545812606812
CCATAAGTCCGATTAG-1	43161	0.9999545812606812
GTGGAAGGTACTAAGA-1	43045	0.9999545812606812
CAGTTCCTCTCCGAAA-1	43003	0.9999545812606812
GCCAGGTAGCGCCATC-1	42894	0.9999545812606812
GGAATCTCATTGCAAC-1	42788	0.9999545812606812
CCACCATTCTCTGCCA-1	42780	0.9999545812606812
GATAGAAGTCTCAAGT-1	42750	0.9999545812606812
GCTTCACCAAGATGGC-1	42723	0.9999545812606812
AGCGATTCACGATTCA-1	42504	0.9999545812606812
GGGTGAACAACTCGTA-1	42637	0.9999545812606812
GCAACCGTCGCCGTGA-1	42478	0.9999545812606812
CGTGAATCACAAAGTA-1	42592	0.9999545812606812
ACAGGGAAGGCGATAC-1	42500	0.9999545812606812
AGACAGGCACACGTGC-1	42397	0.9999545812606812
CTCAGGGCAGAGCCCT-1	42288	0.9999545812606812
ATCACGAGTCCTGGGT-1	42231	0.9999545812606812
CAAGAGGTCATTCGTT-1	42156	0.9999545812606812
ACTCTCGGTCTTCATT-1	42043	0.9999545812606812
ATGCCTCGTGCCCAGT-1	42009	0.9999545812606812
TTCCGTGCAGCAGACA-1	41978	0.9999545812606812
TATATCCTCTCGGTAA-1	41961	0.9999545812606812
CACACAAGTGCGCTCA-1	41912	0.9999545812606812
TTTCCTCCAAGATGTA-1	41913	0.9999545812606812
TCAAGTGTCCTTATAC-1	41834	0.9999545812606812
ACGGTTATCGGATACT-1	41817	0.9999545812606812
TTATTGCAGCGTGCTC-1	41756	0.9999545812606812
GTTGTGAGTTCGGACC-1	41743	0.9999545812606812
GATCATGAGGAGTATT-1	41775	0.9999545812606812
GATCAGTCATTGCTTT-1	41638	0.9999545812606812
TCTGCCAAGCGACATG-1	41646	0.9999545812606812
GGAGGATTCTCGTTTA-1	41598	0.9999545812606812
CATTCCGCATACGCAT-1	41570	0.9999545812606812
AAAGTGACATAAGATG-1	41468	0.9999545812606812
GTCAAGTCAGAGTGAC-1	41378	0.9999545812606812
GGGATGAGTGAATTAG-1	41441	0.9999545812606812
CCTCACAAGTGCACCC-1	41349	0.9999545812606812
GGAACCCTCTAGCATG-1	41294	0.9999545812606812
TAAGCACGTTCGATTG-1	41382	0.9999545812606812
CTAGACATCAGAATAG-1	41299	0.9999545812606812
CTGCCTAAGACAACTA-1	41227	0.9999545812606812
GGCTTGGTCTCGCTTG-1	41172	0.9999545812606812
GGTGTCGTCTCCTGTG-1	41170	0.9999545812606812
TAAGCACCATGGAATA-1	41148	0.9999545812606812
GGGCCATAGATGACCG-1	41117	0.9999545812606812
CGCCATTGTAGCTGCC-1	41069	0.9999545812606812
GACGCTGCACAGCCAC-1	41055	0.9999545812606812
CTGGACGCAGTTCTAG-1	40922	0.9999545812606812
AATCGACGTCCACAGC-1	40714	0.9999545812606812
TTTACTGCAACAAAGT-1	40680	0.9999545812606812
CTACAGAAGAGTCCGA-1	40591	0.9999545812606812
CCCGGAATCCATCACC-1	40568	0.9999545812606812
ACCCTTGGTAACACCT-1	40557	0.9999545812606812
CGAGGAAGTACTCGTA-1	40446	0.9999545812606812
TTTACTGTCGCACGGT-1	40375	0.9999545812606812
CTGTACCGTACCACGC-1	40349	0.9999545812606812
GACCCAGTCGCAACAT-1	40335	0.9999545812606812
GCACGTGTCGTTCTCG-1	40253	0.9999545812606812
ACACTGACACGATTCA-1	40185	0.9999545812606812
ATGGATCAGATTCGAA-1	40087	0.9999545812606812
CTTCTCTTCGGTAGGA-1	40073	0.9999545812606812
TGTAACGTCTTTGCTA-1	40011	0.9999545812606812
AGAACCTGTAGTGCGA-1	40085	0.9999545812606812
ACGTAACCATCGAAGG-1	39988	0.9999545812606812
CTGCGAGCACTTGGGC-1	40024	0.9999545812606812
TAACCAGTCCTTCGAC-1	39866	0.9999545812606812
CCCTCAACAGGTGAGT-1	39838	0.9999545812606812
CTCAGTCGTTCCGCAG-1	39752	0.9999545812606812
ATGCCTCGTACAGTCT-1	39761	0.9999545812606812
TTTCAGTTCAGGAAAT-1	39641	0.9999545812606812
CTTCCGAAGGATACCG-1	39563	0.9999545812606812
CTACCCAGTGGACCAA-1	39504	0.9999545812606812
GATCACACATACCGTA-1	39424	0.9999545812606812
TCAGTTTAGGACACTG-1	39297	0.9999545812606812
GAAGCGATCACTTGTT-1	39265	0.9999545812606812
GCAGCTGAGACTTCAC-1	39221	0.9999545812606812
GAGCCTGGTATCTCTT-1	39198	0.9999545812606812
ACGGAAGGTTGACTAC-1	39154	0.9999545812606812
CATTGCCCAGATGCGA-1	39148	0.9999545812606812
GATTCTTAGTCATCCA-1	39042	0.9999545812606812
CAGGTATGTTGCAAGG-1	38854	0.9999545812606812
ACTGATGAGAATCCCT-1	38872	0.9999545812606812
TCATGAGAGGAGGTTC-1	38901	0.9999545812606812
AGATAGACATTGAGCT-1	38861	0.9999545812606812
AAGACTCAGGTTTACC-1	38820	0.9999545812606812
TCTCAGCTCTATCCAT-1	38760	0.9999545812606812
AGTGATCTCAGTCACA-1	38763	0.9999545812606812
GTGCGTGTCAGAATAG-1	38612	0.9999545812606812
GGTTAACCAGACCATT-1	38608	0.9999545812606812
CTACTATAGTGTACCT-1	38567	0.9999545812606812
TCACTCGTCACAAGAA-1	38504	0.9999545812606812
CTGGACGGTTCTGACA-1	38525	0.9999545812606812
CATAGACGTACGGATG-1	38401	0.9999545812606812
ACTACGACACAACATC-1	38371	0.9999545812606812
TTATTGCTCTAGGCCG-1	38292	0.9999545812606812
TTTGGTTAGAAGTATC-1	38296	0.9999545812606812
TCCATGCAGCCATTTG-1	38116	0.9999545812606812
CGTTAGATCCGATGCG-1	38060	0.9999545812606812
TCGGGACAGAATCCCT-1	38059	0.9999545812606812
TCGGGCAGTAACGATA-1	38076	0.9999545812606812
AGTTCCCAGCACGTCC-1	38023	0.9999545812606812
GTAATCGTCTCCTGTG-1	37998	0.9999545812606812
ACTCTCGTCTCCGAGG-1	38012	0.9999545812606812
GGTCTGGGTATTTCCT-1	37986	0.9999545812606812
TATTCCATCGCCTTTG-1	37981	0.9999545812606812
AAGTGAATCCGTGTCT-1	37797	0.9999545812606812
GACTCAAGTTCTCGCT-1	37806	0.9999545812606812
CATGCCTGTTACGTAC-1	37738	0.9999545812606812
TTGTGTTAGCAACCAG-1	37741	0.9999545812606812
CTCCAACGTGCACATT-1	37737	0.9999545812606812
ATGGGTTTCGTCACCT-1	37631	0.9999545812606812
CTTTCGGCATACTGAC-1	37573	0.9999545812606812
GCCAGCATCAGTGTCA-1	37488	0.9999545812606812
ATTCTACGTGAAGCTG-1	37312	0.9999545812606812
AGGTCTAAGTCGGCCT-1	37214	0.9999545812606812
TGAGGGAGTACCAGAG-1	37111	0.9999545812606812
GACTCTCGTATCGCAT-1	37066	0.9999545812606812
ACTGCAATCACCCTCA-1	37018	0.9999545812606812
TAATCTCAGCGTCAGA-1	36917	0.9999545812606812
CGATGGCGTCGATTTG-1	36951	0.9999545812606812
CTCACTGGTTTCACTT-1	36914	0.9999545812606812
GCGAGAATCCATCACC-1	36887	0.9999545812606812
AGACAAATCTGTCCGT-1	36806	0.9999545812606812
TTACCGCAGTCATCCA-1	36770	0.9999545812606812
AGTCATGGTTTGGAAA-1	36787	0.9999545812606812
CAAGCTATCTGCGTCT-1	36745	0.9999545812606812
GAACACTAGGATTCAA-1	36666	0.9999545812606812
AGCCACGCAAATACAG-1	36598	0.9999545812606812
GAGAGGTCAAGTACCT-1	36567	0.9999545812606812
ATGAGTCGTCTTGTCC-1	36555	0.9999545812606812
TTCCACGCAGTTAAAG-1	36542	0.9999545812606812
TCTTAGTGTAACACGG-1	36578	0.9999545812606812
CAACGGCAGCACTCGC-1	36377	0.9999545812606812
TGTTCATCAAGGCGTA-1	36313	0.9999545812606812
AACAAAGTCAGTGCGC-1	36317	0.9999545812606812
CCACGTTTCTGAGATC-1	36311	0.9999545812606812
TATTGCTGTGGGACAT-1	36316	0.9999545812606812
GGGCGTTGTCTCAGGC-1	36273	0.9999545812606812
TGCATGAGTAATTAGG-1	36110	0.9999545812606812
AGATGAAAGCAGTACG-1	36183	0.9999545812606812
GGGTCACGTACTGCGC-1	36027	0.9999545812606812
CACCGTTAGTTGCTGT-1	35830	0.9999545812606812
CCCTGATGTCGTATGT-1	35821	0.9999545812606812
TCAAGACGTTCGTACA-1	35794	0.9999545812606812
GTGAGTTGTTAACCTG-1	35796	0.9999545812606812
CATGAGTTCCGAACGC-1	35774	0.9999545812606812
ATCGGATTCCAAACCA-1	35726	0.9999545812606812
GGACGTCCATAGGTAA-1	35735	0.9999545812606812
CATGCGGAGAAATGGG-1	35727	0.9999545812606812
GTCTAGATCTCTGCTG-1	35718	0.9999545812606812
TTACGTTAGGTTGGTG-1	35655	0.9999545812606812
TCCTAATTCATCCTAT-1	35605	0.9999545812606812
TCCTTTCTCCTAGCTC-1	35561	0.9999545812606812
CGTCAAAAGGGACACT-1	35587	0.9999545812606812
CGTTCTGAGTCGGCCT-1	35560	0.9999545812606812
CTCAACCTCGTAGGGA-1	35443	0.9999545812606812
AAGTACCCAGAGTGAC-1	35417	0.9999545812606812
GGGACCTAGCGTCAAG-1	35349	0.9999545812606812
ATTGTTCGTGAAGCTG-1	35467	0.9999545812606812
TTTGGAGGTAGAATAC-1	35349	0.9999545812606812
GTCACTCCATGAGGGT-1	35328	0.9999545812606812
CGCCATTTCCCAAGCG-1	35301	0.9999545812606812
AGGGTGACATGGCCAC-1	35225	0.9999545812606812
CCACAAAGTGAGACCA-1	35266	0.9999545812606812
AGGGCTCCATCGATAC-1	35227	0.9999545812606812
AACACACGTCCCACGA-1	35130	0.9999545812606812
ACAAGCTCACACAGAG-1	35176	0.9999545812606812
TTAATCCCATCAGCTA-1	35125	0.9999545812606812
GGTGTCGGTTGCAACT-1	35029	0.9999545812606812
ATCGTAGCAGACTGCC-1	34963	0.9999545812606812
CATCAAGAGGGAGTTC-1	34954	0.9999545812606812
AACCTTTGTATACGGG-1	34975	0.9999545812606812
TCAATTCCACCAGCGT-1	34907	0.9999545812606812
AGAACAAAGCTAATGA-1	34887	0.9999545812606812
CGCGTGACAACGACTT-1	34846	0.9999545812606812
GCGTTTCCAGATACTC-1	34829	0.9999545812606812
GTCATTTGTTACGATC-1	34801	0.9999545812606812
AACACACGTGTACGCC-1	34814	0.9999545812606812
CGGGACTAGGGAGTGG-1	34819	0.9999545812606812
TGGTTAGGTGACAGCA-1	34798	0.9999545812606812
TCTTCCTGTACCTAGT-1	34796	0.9999545812606812
AGTACCAGTACTGTTG-1	34795	0.9999545812606812
GTTGCGGGTCCATAGT-1	34795	0.9999545812606812
GTATTTCTCTTCGCTG-1	34798	0.9999545812606812
TTGTGGATCGAAGTGG-1	34722	0.9999545812606812
TTCCTAAAGAGTCAGC-1	34727	0.9999545812606812
CGTTGGGCATGGCTAT-1	34705	0.9999545812606812
TGGTTAGAGGTTGGAC-1	34677	0.9999545812606812
TCGCTCAAGGTTACAA-1	34547	0.9999545812606812
ATCGTGATCCTATTGT-1	34538	0.9999545812606812
AGTGTTGCAGTGTATC-1	34514	0.9999545812606812
ATGCGATTCAGACTGT-1	34528	0.9999545812606812
GGAATGGTCTTAGCTT-1	34483	0.9999545812606812
CGATGGCCACAACCGC-1	34347	0.9999545812606812
CGAGAAGAGAGGCGGA-1	34254	0.9999545812606812
CGTGCTTAGGTTAAAC-1	34398	0.9999545812606812
CACATGATCATGGAGG-1	34347	0.9999545812606812
TATCTTGTCTCTGCCA-1	34399	0.9999545812606812
CCACCATTCGAATGCT-1	34292	0.9999545812606812
CGAGAAGTCCACGTAA-1	34239	0.9999545812606812
TACCTGCGTATCTCGA-1	34236	0.9999545812606812
ACGATCATCAGCTGAT-1	34241	0.9999545812606812
TGCAGGCCACGCTATA-1	34175	0.9999545812606812
CCATAAGGTAGACGGT-1	34131	0.9999545812606812
GAAGCGAAGGAAAGTG-1	34069	0.9999545812606812
TGCTCGTTCGCTGTTC-1	34061	0.9999545812606812
GAGTTTGTCTTCGGAA-1	34013	0.9999545812606812
CACCAAAAGAATTTGG-1	33962	0.9999545812606812
TTCGGTCCAAGATTGA-1	33992	0.9999545812606812
TAGTGCAGTCCAGTTA-1	33921	0.9999545812606812
ATTCAGGGTTGGGATG-1	33907	0.9999545812606812
TTCTAACTCCACAGCG-1	33867	0.9999545812606812
CATCCGTGTACTCCCT-1	33839	0.9999545812606812
TTCCTCTGTAGACTGG-1	33865	0.9999545812606812
TACGGTACAAGTTCCA-1	33463	0.9999545812606812
GGTCACGAGTCTGTAC-1	33644	0.9999545812606812
AGCATCATCCGTTTCG-1	33684	0.9999545812606812
AAATGGAAGCACACCC-1	33602	0.9999545812606812
CGTGCTTCACAGTGAG-1	33685	0.9999545812606812
AGTGATCCATGGGTTT-1	33585	0.9999545812606812
GTTACGAAGATCCCAT-1	33613	0.9999545812606812
AGTGACTCAACCAATC-1	33568	0.9999545812606812
CCACCATGTTGCTCGG-1	33523	0.9999545812606812
TGCAGATAGATGGCGT-1	33497	0.9999545812606812
CAACGATCAGACAAGC-1	33363	0.9999545812606812
TTCTAACCATACGCAT-1	33466	0.9999545812606812
AGGTCTAGTGGTAATA-1	33312	0.9999545812606812
AGTGCCGAGCTCTGTA-1	33148	0.9999545812606812
ACTGTGATCAAGCCCG-1	33171	0.9999545812606812
AGAGAGCTCGACTCCT-1	33147	0.9999545812606812
GCGGAAACAGCAGAAC-1	33085	0.9999545812606812
CTGCTCAAGACAAGCC-1	32917	0.9999545812606812
AATCGTGCAAACCGGA-1	32868	0.9999545812606812
CAGCAATGTACAGAGC-1	32769	0.9999545812606812
TGCTTGCAGCGTGTTT-1	32823	0.9999545812606812
GCGTTTCAGTCCTGCG-1	32636	0.9999545812606812
TCCGATCAGAATTGCA-1	32639	0.9999545812606812
AGGGTCCAGTTTGGCT-1	32629	0.9999545812606812
ACCCTCAAGGTTTACC-1	32658	0.9999545812606812
AGTAGTCTCCCGAAAT-1	32565	0.9999545812606812
CATCCGTAGTAAAGCT-1	32450	0.9999545812606812
GTAGATCAGCAATTCC-1	32463	0.9999545812606812
GTCGAATAGTGCTAGG-1	32412	0.9999545812606812
GCTGGGTCAACAGAGC-1	32430	0.9999545812606812
TGACGCGTCACGGGCT-1	32440	0.9999545812606812
AGGCCACGTGTCATTG-1	32380	0.9999545812606812
TCAGTCCGTCGGAACA-1	32360	0.9999545812606812
TCACAAGAGCAACTTC-1	32351	0.9999545812606812
TGGTACAGTGGTTTGT-1	32350	0.9999545812606812
CAGATTGTCACAATGC-1	32332	0.9999545812606812
CCGATGGGTTTCGGCG-1	32283	0.9999545812606812
CTACAGAGTCACTGAT-1	32266	0.9999545812606812
GCTACCTGTGGTTTAC-1	32253	0.9999545812606812
TTGCATTGTGTGGTCC-1	32236	0.9999545812606812
GCAACCGCAGTAGATA-1	32227	0.9999545812606812
ACTGTCCTCGTGGGAA-1	32233	0.9999545812606812
CCGCAAGTCCACTTCG-1	32173	0.9999545812606812
GTCGTTCCACCTGCAG-1	32203	0.9999545812606812
GTCCACTGTGCGACAA-1	32064	0.9999545812606812
TGCAGATCAGCTGCCA-1	32013	0.9999545812606812
TCACTCGGTGGTCTTA-1	31876	0.9999545812606812
CTCAACCCAGAACCGA-1	31919	0.9999545812606812
TCCTAATCAGTAGGAC-1	31843	0.9999545812606812
TACAACGCACGGTGAA-1	31870	0.9999545812606812
GTGGTTATCGAACACT-1	31821	0.9999545812606812
TGGGCTGTCGTTCCTG-1	31841	0.9999545812606812
CACTAAGCATCCGCGA-1	31792	0.9999545812606812
TAGGTTGAGGATTACA-1	31681	0.9999545812606812
TGAATGCGTGCCGTTG-1	31780	0.9999545812606812
TTAGTCTAGTAAGCAT-1	31688	0.9999545812606812
AATTCCTCACACCTAA-1	31592	0.9999545812606812
ATTCGTTCAGCGACCT-1	31660	0.9999545812606812
GACGCTGAGTTACGAA-1	31630	0.9999545812606812
TTCTCTCTCATACGAC-1	31594	0.9999545812606812
TGGTTAGAGGACAGCT-1	31602	0.9999545812606812
GGAGATGAGAGTGTTA-1	31553	0.9999545812606812
TACGCTCTCCGACATA-1	31485	0.9999545812606812
ACAGAAAAGCCTCAGC-1	31426	0.9999545812606812
TTGGGATCACACTGGC-1	31446	0.9999545812606812
CTAAGTGTCTTGCAAG-1	31429	0.9999545812606812
TTTCCTCGTTGATGTC-1	31415	0.9999545812606812
GTTCCGTAGGGACTGT-1	31337	0.9999545812606812
ACGCACGAGGAGGGTG-1	31307	0.9999545812606812
TTACGTTAGAAGCCAC-1	31298	0.9999545812606812
ACGGTTAAGAGCCATG-1	31255	0.9999545812606812
TGTGTGACAACACAGG-1	31245	0.9999545812606812
TAAGCGTGTTGCCGAC-1	31151	0.9999545812606812
ATACTTCGTTTGTTGG-1	31160	0.9999545812606812
GCCGTGATCCTTCTAA-1	31074	0.9999545812606812
GCATGATGTGTATCCA-1	31088	0.9999545812606812
GAGTTGTGTAACATCC-1	31081	0.9999545812606812
TACGGTATCACAGAGG-1	31012	0.9999545812606812
CGTAAGTCACTAGGTT-1	31025	0.9999545812606812
ACTACGAAGGATTTGA-1	30951	0.9999545812606812
GAGTTTGAGAAACTAC-1	30947	0.9999545812606812
CATGGATTCTGCTTAT-1	30910	0.9999545812606812
GTCACGGAGATACTGA-1	30663	0.9999545812606812
TGTCCTGTCCGTGACG-1	30697	0.9999545812606812
ACAAAGATCAGGACAG-1	30689	0.9999545812606812
GACTTCCGTTCTCGTC-1	30687	0.9999545812606812
TTACCATGTAGCTGCC-1	30663	0.9999545812606812
GCACATATCGCATTAG-1	30648	0.9999545812606812
CTCAATTTCATCAGTG-1	30630	0.9999545812606812
ATCCTATTCTAGCAAC-1	30693	0.9999545812606812
TCATGGATCTACTCAT-1	30593	0.9999545812606812
TGTTCCGAGTTTGAGA-1	30563	0.9999545812606812
AAGCATCCAATAGGGC-1	30573	0.9999545812606812
TAAGCCAAGAGGCCAT-1	30532	0.9999545812606812
TTGACCCTCCGTGACG-1	30510	0.9999545812606812
GTGGAAGGTGATACCT-1	30441	0.9999545812606812
GAGTTTGAGCTAGCCC-1	30301	0.9999545812606812
AAACGAACACAGTATC-1	30431	0.9999545812606812
ACTTCCGGTGGTATGG-1	30295	0.9999545812606812
AATCGTGTCAAGGAGC-1	30146	0.9999545812606812
AGGTCATCAGCTGTGC-1	30216	0.9999545812606812
CGGAATTGTCTCACGG-1	30173	0.9999545812606812
TGTCCACTCTCCACTG-1	30111	0.9999545812606812
GCAGCCATCAGTCTTT-1	30059	0.9999545812606812
CTATCCGCAAGCAGGT-1	30011	0.9999545812606812
AAGATAGTCTACACTT-1	29911	0.9999545812606812
GTCATCCGTTACCCAA-1	29893	0.9999545812606812
AGCCAGCCATTCAGCA-1	29860	0.9999545812606812
CTGTGAAAGCCAGTAG-1	29899	0.9999545812606812
TCAGGGCAGCACGTCC-1	29914	0.9999545812606812
GGATGTTAGAAGTCAT-1	29882	0.9999545812606812
CTAACCCCATCACGGC-1	29858	0.9999545812606812
ATAGAGATCTTACCGC-1	29857	0.9999545812606812
ATCCCTGTCCCGAGAC-1	29785	0.9999545812606812
GGTCACGAGCGATCGA-1	29837	0.9999545812606812
CCAATGACATGTGTCA-1	29808	0.9999545812606812
ACTGATGTCAACGCTA-1	29745	0.9999545812606812
CGAGAAGAGACCGCCT-1	29689	0.9999545812606812
CTTTCAAAGCTCGACC-1	29690	0.9999545812606812
CCGAACGGTAGGCAGT-1	29620	0.9999545812606812
AACCTTTTCAACACGT-1	29584	0.9999545812606812
TGTGGCGTCAGGTAAA-1	29622	0.9999545812606812
TGGGTTACAACACAAA-1	29555	0.9999545812606812
GTTACCCGTGATTCTG-1	29486	0.9999545812606812
AGAAGTATCTGAGGTT-1	29416	0.9999545812606812
CTGCGAGTCTACAGGT-1	29395	0.9999545812606812
AGTGCCGTCTTGGCTC-1	29394	0.9999545812606812
GATCACAAGACCAGAC-1	29271	0.9999545812606812
TCAATCTTCGTAATGC-1	29308	0.9999545812606812
GTGTGATAGGTGAGAA-1	29381	0.9999545812606812
CACTTCGTCCTTGAAG-1	29358	0.9999545812606812
ATTCTTGTCATCACAG-1	29275	0.9999545812606812
GACCTTCTCAGGAACG-1	29287	0.9999545812606812
GGCGTCATCTTCTAAC-1	29184	0.9999545812606812
CAGATACTCTTGGATG-1	29242	0.9999545812606812
CGTGATATCCTCAGAA-1	28899	0.9999545812606812
TACTTCAGTTGTCAGT-1	28900	0.9999545812606812
CATTGAGAGCCGCACT-1	28880	0.9999545812606812
GCCAGTGCAGTACTAC-1	28840	0.9999545812606812
TGTCAGATCCTTATAC-1	28814	0.9999545812606812
CGAAGGAGTTTCGATG-1	28704	0.9999545812606812
TCCGAAAAGGAACTCG-1	28663	0.9999545812606812
TCATGGATCAGCACCG-1	28599	0.9999545812606812
TTGATGGGTTTACTGG-1	28627	0.9999545812606812
CATGCCTTCTCCCTAG-1	28558	0.9999545812606812
TCAGGTATCTGGACCG-1	28483	0.9999545812606812
CTACCTGCAAGGTACG-1	28495	0.9999545812606812
AAAGAACAGGGAGGTG-1	28472	0.9999545812606812
TGGATGTTCAGAGTGG-1	28433	0.9999545812606812
GTGCGTGAGTATAGGT-1	28374	0.9999545812606812
CCGGGTACAACGACAG-1	28336	0.9999545812606812
TCGCACTGTGCGCTCA-1	28331	0.9999545812606812
ACGATCAGTGTGACCC-1	28345	0.9999545812606812
CGTTCTGTCAGGTAAA-1	28311	0.9999545812606812
GGACGTCCAACGTTAC-1	28285	0.9999545812606812
TGACAGTGTAGCTTTG-1	28265	0.9999545812606812
GTGCACGCATGCCGAC-1	28281	0.9999545812606812
ATTCAGGAGTCCGCGT-1	28211	0.9999545812606812
GGTTAACCAAATGCTC-1	28256	0.9999545812606812
AAAGGATAGGTGTGAC-1	28178	0.9999545812606812
TTCTAGTGTACCACGC-1	28134	0.9999545812606812
TTCACCGAGTCCGCGT-1	28114	0.9999545812606812
TATCCTAAGGAAGTAG-1	28004	0.9999545812606812
CCGGTAGCATCATCTT-1	27975	0.9999545812606812
CATCGGGAGTATGAGT-1	27957	0.9999545812606812
CCGATCTCACTGTGAT-1	27930	0.9999545812606812
TCTACCGGTCTCACGG-1	27948	0.9999545812606812
TTGAGTGCAGAGTTGG-1	27898	0.9999545812606812
AACCACAGTCGGTGTC-1	27838	0.9999545812606812
ATCTTCACATCTGCGG-1	27886	0.9999545812606812
TGAGGAGTCGCTGACG-1	27759	0.9999545812606812
GGGTCTGAGTATGAGT-1	27692	0.9999545812606812
GTATTTCTCGCCTTTG-1	27532	0.9999545812606812
GCAGCTGAGGCTTAGG-1	27536	0.9999545812606812
GCCGATGTCAATCCAG-1	27552	0.9999545812606812
TTTACGTAGGAGGTTC-1	27562	0.9999545812606812
GTTGTAGTCTGTACAG-1	27467	0.9999545812606812
CTACCTGAGCATCGAG-1	27454	0.9999545812606812
ACATTTCGTTCATCTT-1	27405	0.9999545812606812
TACTGCCAGTTCGGTT-1	27390	0.9999545812606812
GTGCAGCCAAGGTTGG-1	27355	0.9999545812606812
AGGTCTATCACCACAA-1	27149	0.9999545812606812
GTAGGTTAGGGTGGGA-1	27178	0.9999545812606812
CTACCCAGTACGTGTT-1	27164	0.9999545812606812
TCAAGACGTAGCTGTT-1	27153	0.9999545812606812
ACTATTCGTTCCGCAG-1	27159	0.9999545812606812
CATCGGGGTAGGGAGG-1	27080	0.9999545812606812
CAATGACGTCTGTCCT-1	26999	0.9999545812606812
CACACAACATATCTCT-1	27043	0.9999545812606812
CTCGAGGTCTGATGGT-1	26992	0.9999545812606812
GTTCATTCATGGTGGA-1	27001	0.9999545812606812
AGTCTCCGTCATTGCA-1	26942	0.9999545812606812
GATGAGGAGGCGAACT-1	27016	0.9999545812606812
GGGACAAAGTGAGTGC-1	26828	0.9999545812606812
TGACGCGCAAATGGCG-1	26915	0.9999545812606812
GTGTCCTGTCTACTGA-1	26903	0.9999545812606812
TGGCGTGTCCGTGGCA-1	26956	0.9999545812606812
CTCCTCCGTCTCACGG-1	26925	0.9999545812606812
TAGGGTTTCGTGACTA-1	26928	0.9999545812606812
GTTGTCCTCGGAGCAA-1	26962	0.9999545812606812
GTGGGAAAGTAGATCA-1	26849	0.9999545812606812
CAGTGCGTCTTACCGC-1	26881	0.9999545812606812
ATGCGATTCCGCTAGG-1	26856	0.9999545812606812
ATGGGTTAGCACCGTC-1	26859	0.9999545812606812
CTACCTGTCTTTGATC-1	26735	0.9999545812606812
TTCAGGACAGAATTCC-1	26710	0.9999545812606812
TGTGAGTCAACTGCCG-1	26644	0.9999545812606812
AAAGGATAGGAAACGA-1	26640	0.9999545812606812
TCATGAGCAGAGCCCT-1	26608	0.9999545812606812
CCCTCAATCCACGAAT-1	26608	0.9999545812606812
AGAGAATAGCAATAGT-1	26506	0.9999545812606812
CAACGGCAGGAGACCT-1	26486	0.9999545812606812
TACCTCGCATAACCCA-1	26498	0.9999545812606812
AGGTGTTAGTCATCCA-1	26492	0.9999545812606812
AACCCAAAGAGCTGAC-1	26547	0.9999545812606812
CACAGGCCAAGTAGTA-1	26451	0.9999545812606812
CTCCAACTCATTCGGA-1	26458	0.9999545812606812
TCCACCAAGTCTCCTC-1	26370	0.9999545812606812
CTGGTCTGTTCAAGTC-1	26307	0.9999545812606812
CGTTGGGTCTGACAGT-1	26343	0.9999545812606812
GGGTGAATCCATCTAT-1	26336	0.9999545812606812
AGCTACACAAGTTTGC-1	26306	0.9999545812606812
AACTTCTTCGACGACC-1	26209	0.9999545812606812
TGTCCCAGTGTCATTG-1	26205	0.9999545812606812
CCACGTTGTGTCCCTT-1	26146	0.9999545812606812
ATGGATCTCCGAGTGC-1	26153	0.9999545812606812
TGACAGTGTGTCATGT-1	26129	0.9999545812606812
GTCAGCGGTGAGTGAC-1	26141	0.9999545812606812
GTATTGGCACTCGATA-1	26132	0.9999545812606812
TCATTCAGTGACACAG-1	26082	0.9999545812606812
CCCTTAGCAGCGACCT-1	25917	0.9999545812606812
GCAGCTGCAGGTTACT-1	25925	0.9999545812606812
TCTACATTCGGACGTC-1	25911	0.9999545812606812
CATCCCAGTCAAGGCA-1	25887	0.9999545812606812
TGGAGGATCCGCACGA-1	25866	0.9999545812606812
GTAACACTCTTGGTCC-1	25796	0.9999545812606812
TACTGCCTCCGATAAC-1	25723	0.9999545812606812
ACCTGTCAGTCAATCC-1	25692	0.9999545812606812
TTCCGTGGTCCAAGAG-1	25680	0.9999545812606812
TAGGAGGTCGCCAACG-1	25674	0.9999545812606812
GTGCACGGTTGCTGAT-1	25622	0.9999545812606812
GAAGAATCAGTAGAGC-1	25614	0.9999545812606812
TTACAGGAGGCTCACC-1	25574	0.9999545812606812
GTGGAGAAGTTCATGC-1	25554	0.9999545812606812
ACCCTTGCAGTCAGTT-1	25521	0.9999545812606812
GTCTCACTCCGTGTGG-1	25457	0.9999545812606812
AGTCATGGTGAGTTTC-1	25387	0.9999545812606812
CGTGAATCACAGAGAC-1	25418	0.9999545812606812
GTGTTAGAGTCCGTCG-1	25383	0.9999545812606812
CAATCGAAGGACTTCT-1	25400	0.9999545812606812
AGATGCTAGGTAGATT-1	25320	0.9999545812606812
TACACCCCATGAGTAA-1	25266	0.9999545812606812
TAGACCATCCTAAGTG-1	25165	0.9999545812606812
AGCGTATCAAGAGATT-1	25112	0.9999545812606812
TTCTAACAGCGTGCCT-1	25052	0.9999545812606812
TAAGCGTCAAAGGCAC-1	25024	0.9999545812606812
GTCAAACTCCCAAGTA-1	25007	0.9999545812606812
CCATCACCACATACGT-1	24954	0.9999545812606812
TAATCTCCAAAGCGTG-1	24884	0.9999545812606812
TTACTGTGTGCTCGTG-1	24848	0.9999545812606812
TGGTAGTCAGTCTTCC-1	24811	0.9999545812606812
ATCTCTACACAAGCAG-1	24790	0.9999545812606812
CGTGATACAATTCTCT-1	24730	0.9999545812606812
ACGATCAGTACAGTCT-1	24665	0.9999545812606812
AACAAGACAACATCGT-1	24682	0.9999545812606812
TTTCAGTCAACGGGTA-1	24592	0.9999545812606812
AAGTGAAGTGGCCCAT-1	24585	0.9999545812606812
GTCATCCAGTTGCTCA-1	24546	0.9999545812606812
CCTCCAACACGTCATA-1	24517	0.9999545812606812
TCATATCAGTTGCTGT-1	24524	0.9999545812606812
GAGTCATGTGACTAAA-1	24497	0.9999545812606812
TGTGGCGTCTTGCGCT-1	24494	0.9999545812606812
TGTGTGACACCTTCGT-1	24453	0.9999545812606812
TTTATGCAGGCGACAT-1	24399	0.9999545812606812
TGCTCGTGTGATAGAT-1	24346	0.9999545812606812
CCGAACGGTATACAGA-1	24347	0.9999545812606812
GGGACAAGTTAGAGTA-1	24329	0.9999545812606812
ATACCTTAGAATAGTC-1	24351	0.9999545812606812
AAAGTCCCATAAGCAA-1	24322	0.9999545812606812
GTGTCCTGTGGCTTGC-1	24310	0.9999545812606812
TAGACCACACATCATG-1	24249	0.9999545812606812
GGAGGTACAAATGGTA-1	24291	0.9999545812606812
AGATGCTTCGTACACA-1	24258	0.9999545812606812
CGTCAAACAGAAGTGC-1	24213	0.9999545812606812
ATCTCTATCCATCCGT-1	24246	0.9999545812606812
AGACAGGCAAGCGCTC-1	24103	0.9999545812606812
GAGTTGTGTTGATCGT-1	24143	0.9999545812606812
GTTCTATTCGTGGTAT-1	24052	0.9999545812606812
TATATCCGTCGATTAC-1	23983	0.9999545812606812
AGACAGGAGTCATCCA-1	23964	0.9999545812606812
TTTACGTCACCAACAT-1	23958	0.9999545812606812
AGGACTTCAGGCACAA-1	23952	0.9999545812606812
CTCCCTCCACCTGTCT-1	23938	0.9999545812606812
AGCCAATCAGGTAGTG-1	23937	0.9999545812606812
AGATGCTAGTTCCTGA-1	24019	0.9999545812606812
CTGCCATGTAATGCTC-1	23938	0.9999545812606812
AGGGTGAGTGCCCTTT-1	23909	0.9999545812606812
ATCCTATAGAGCTGAC-1	23917	0.9999545812606812
CTGAGGCTCATCCTAT-1	23836	0.9999545812606812
AAACGCTCAGAACGCA-1	23743	0.9999545812606812
CTCATGCTCTCGCTTG-1	23587	0.9999545812606812
TTGGATGAGAACTTCC-1	23715	0.9999545812606812
TTGAGTGCATGATAGA-1	23667	0.9999545812606812
GAAATGATCCATAGAC-1	23625	0.9999545812606812
TCATTTGTCGGCTCTT-1	23559	0.9999545812606812
TCATTCATCGGTTGTA-1	23626	0.9999545812606812
GTGGCGTGTTATCTGG-1	23542	0.9999545812606812
TTCTAGTCACGGAAGT-1	23494	0.9999545812606812
GCATCTCGTTGTCTAG-1	23530	0.9999545812606812
TCACATTAGATTGGGC-1	23491	0.9999545812606812
AGAGAATTCCGCGGAT-1	23465	0.9999545812606812
GCGAGAAGTCCCTGAG-1	23437	0.9999545812606812
CTACAGAAGGTATAGT-1	23394	0.9999545812606812
CCTCATGCAACAGTGG-1	23293	0.9999545812606812
TCGCTCAGTTGGCCTG-1	23320	0.9999545812606812
AATCGTGGTGTCCCTT-1	23266	0.9999545812606812
ATCCCTGCAATACCTG-1	23263	0.9999545812606812
CTACCCAAGAACGTGC-1	23241	0.9999545812606812
GTGGCGTCAGCAGGAT-1	23219	0.9999545812606812
TTTCAGTAGTGGTTCT-1	23152	0.9999545812606812
GAGAAATCATTGCTGA-1	23182	0.9999545812606812
CCTATCGGTTGACTGT-1	23150	0.9999545812606812
ATGGGAGCACAGAGAC-1	23108	0.9999545812606812
CGTGAATCAGCCGTTG-1	23084	0.9999545812606812
CACCAAACAACGAGGT-1	23058	0.9999545812606812
CAGTGCGCAAAGCTCT-1	23129	0.9999545812606812
GGAACCCCAGCAGTAG-1	23007	0.9999545812606812
ATGGGTTCAAATAGCA-1	23078	0.9999545812606812
GGGCTACGTGAGAGGG-1	23026	0.9999545812606812
TTACCATAGTGAACAT-1	22932	0.9999545812606812
TGCGGGTGTTGTTGTG-1	22901	0.9999545812606812
GTGATGTGTAGGTAGC-1	22862	0.9999545812606812
CTACCCAAGACCAAGC-1	22847	0.9999545812606812
TGAATGCCATTCAGGT-1	22827	0.9999545812606812
TCCATCGTCGCATTAG-1	22766	0.9999545812606812
GTAATCGCAAGACTGG-1	22748	0.9999545812606812
TCCGATCTCATTCGTT-1	22704	0.9999545812606812
CATAGACAGCATATGA-1	22651	0.9999545812606812
TCCAGAATCAAGTGTC-1	22653	0.9999545812606812
CAACAGTCATAATCCG-1	22588	0.9999545812606812
ACCTGAATCCCACAGG-1	22515	0.9999545812606812
GGAGGATAGTCGTTAC-1	22560	0.9999545812606812
CCTACGTAGAGGCCAT-1	22592	0.9999545812606812
CATCCACTCCAACTGA-1	22517	0.9999545812606812
GTCGTAAAGTAACGTA-1	22464	0.9999545812606812
CCTCATGAGCACGTCC-1	22493	0.9999545812606812
AGATGAAAGGGCGAGA-1	22437	0.9999545812606812
AGATGAAAGCACTCCG-1	22453	0.9999545812606812
TTACGTTAGTCACGCC-1	22466	0.9999545812606812
ATTACTCGTCCTGAAT-1	22464	0.9999545812606812
TTTCACAGTGGGCTCT-1	22457	0.9999545812606812
AAAGGTAAGTATTCCG-1	22239	0.9999545812606812
AGGAATAAGACGCCCT-1	22376	0.9999545812606812
TGCTCCACATGAAGCG-1	22347	0.9999545812606812
CTCAATTGTTTACCTT-1	22322	0.9999545812606812
CAGGGCTAGCGTGTTT-1	22325	0.9999545812606812
GAGGGATTCAACTACG-1	22235	0.9999545812606812
TTAGGCAGTTGGATCT-1	22275	0.9999545812606812
CATGCCTTCTCCTGTG-1	22263	0.9999545812606812
GTAACCAAGGCACAAC-1	22263	0.9999545812606812
CACAACAGTGGACCAA-1	22131	0.9999545812606812
ATGCCTCGTAAGTTAG-1	22149	0.9999545812606812
AGTTCCCGTTGGCCGT-1	22151	0.9999545812606812
AGGCCACCACAAGTGG-1	22078	0.9999545812606812
GCATGATGTGGACCTC-1	22062	0.9999545812606812
TCACAAGCACTAACGT-1	22041	0.9999545812606812
TTCCACGAGGACATCG-1	22041	0.9999545812606812
CTCTCGATCCAATGCA-1	22071	0.9999545812606812
GCCATGGGTTCTCGTC-1	21982	0.9999545812606812
GACCCAGGTGCAATGG-1	22035	0.9999545812606812
TGATCAGTCGATACGT-1	21976	0.9999545812606812
TGCTCGTTCGGTTCAA-1	21930	0.9999545812606812
ATGGGAGCAGCGACAA-1	21815	0.9999545812606812
TAAGCGTAGCCTGTCG-1	21816	0.9999545812606812
CGCATGGTCGGATTAC-1	21786	0.9999545812606812
CATTGTTTCCATCTGC-1	21801	0.9999545812606812
GTCATCCTCATTTGGG-1	21756	0.9999545812606812
ACAGGGATCGAATGCT-1	21573	0.9999545812606812
GCAGGCTCATCTCCCA-1	21594	0.9999545812606812
CCTCAACCATTGGATC-1	21587	0.9999545812606812
TGCGACGTCACCCTTG-1	21506	0.9999545812606812
GGTTGTATCATTCCTA-1	21463	0.9999545812606812
AGGTCATTCTGGCCGA-1	21479	0.9999545812606812
CGTGCTTAGTATGCAA-1	21425	0.9999545812606812
TGATGGTCAAGACCGA-1	21338	0.9999545812606812
CGAAGTTAGAGGTTAT-1	21263	0.9999545812606812
AAGATAGCATCCTCAC-1	21229	0.9999545812606812
CTCCCAAAGACATCCT-1	21137	0.9999545812606812
CAGGTATGTCAGACTT-1	21141	0.9999545812606812
CTCAGAAGTTCATCGA-1	21069	0.9999545812606812
CATCCCAGTCTACACA-1	21099	0.9999545812606812
GGGTAGACATAATCCG-1	21017	0.9999545812606812
TTCCACGGTACACGTT-1	21054	0.9999545812606812
CTTCCTTTCCGACGGT-1	21100	0.9999545812606812
GGGTGAACACCACATA-1	20990	0.9999545812606812
GGAGGATAGTTTCTTC-1	20911	0.9999545812606812
AAGGTAATCTTCTGGC-1	20907	0.9999545812606812
TATTGGGTCCCTTTGG-1	20837	0.9999545812606812
AGTCATGAGCTAGAGC-1	20792	0.9999545812606812
CGGCAGTAGAGTGTGC-1	20800	0.9999545812606812
TGCTGAACACAAGTGG-1	20789	0.9999545812606812
TCCATGCGTTCATCGA-1	20741	0.9999545812606812
GACTCAACATTGAAGA-1	20777	0.9999545812606812
TTTCCTCGTTTAGTCG-1	20659	0.9999545812606812
TGGCGTGCAACCGTAT-1	20549	0.9999545812606812
AATGAAGCAGTAGAGC-1	20597	0.9999545812606812
ACGTTCCGTCGGAACA-1	20507	0.9999545812606812
GAGCTGCAGCCATTCA-1	20586	0.9999545812606812
TCCTGCACAGGTTCAT-1	20503	0.9999545812606812
CCACAAACATTGGGAG-1	20389	0.9999545812606812
TGGAGGAGTCAGTCGC-1	20306	0.9999545812606812
TATATCCAGCAAATGT-1	20271	0.9999545812606812
CCTTTGGAGACCAACG-1	20272	0.9999545812606812
TCATCCGGTGAGGATC-1	20229	0.9999545812606812
ATGGTTGGTGTAAATG-1	20221	0.9999545812606812
AGGTTGTTCATTTCCA-1	20262	0.9999545812606812
ATCTTCACACTCAAGT-1	20164	0.9999545812606812
GCATTAGTCTGGTGCG-1	20109	0.9999545812606812
CATGCCTCAGACGATG-1	20118	0.9999545812606812
CGGTCAGGTCGCTTAA-1	20063	0.9999545812606812
ATCGTAGTCATACGAC-1	19976	0.9999545812606812
CAAAGAATCACTGCTC-1	19954	0.9999545812606812
TCATGTTTCTGGCCGA-1	19960	0.9999545812606812
GTGTGGCCACTACCGG-1	19888	0.9999545812606812
CGGAGAACACGCACCA-1	19762	0.9999545812606812
GCATTAGTCTTGGGCG-1	19814	0.9999545812606812
AATCACGGTAAGCAAT-1	19748	0.9999545812606812
TAATCTCCAGCGTAGA-1	19811	0.9999545812606812
TCCTCTTGTCAAAGAT-1	19708	0.9999545812606812
TGTACAGAGGACCCAA-1	19687	0.9999545812606812
ATGGGTTCAGGGAGAG-1	19672	0.9999545812606812
GATCATGTCGCAATGT-1	19581	0.9999545812606812
TGATTCTGTTAGTCGT-1	19555	0.9999545812606812
ACCCTTGCAACCGGAA-1	19508	0.9999545812606812
GTCATGAGTTCTTAGG-1	19549	0.9999545812606812
TTACCGCCAACGGGTA-1	19455	0.9999545812606812
GGGTTTAGTGTATTGC-1	19513	0.9999545812606812
TGGGAGAAGGCTTAAA-1	19477	0.9999545812606812
CCAATTTAGACCGCCT-1	19429	0.9999545812606812
CGTAATGTCGGTCGAC-1	19349	0.9999545812606812
TACTTCAAGTTCCATG-1	19367	0.9999545812606812
ATCGTCCTCGATCCCT-1	19109	0.9999545812606812
TCTTTGAGTGGCAGAT-1	19136	0.9999545812606812
CAGTGCGGTGCCTAAT-1	18949	0.9999545812606812
CCTAACCTCCTGTTGC-1	19087	0.9999545812606812
TTTGGAGAGGTCCCGT-1	18929	0.9999545812606812
GGGTCTGCAGAGCTAG-1	18823	0.9999545812606812
GACTATGGTTTGGGAG-1	18746	0.9999545812606812
ACTTTGTAGGGAGTGG-1	18803	0.9999545812606812
TGCGACGGTGCTATTG-1	18789	0.9999545812606812
CCTTGTGGTTACTCAG-1	18857	0.9999545812606812
GGTAGAGCATATGCGT-1	18825	0.9999545812606812
TTGTTGTTCACCATCC-1	18711	0.9999545812606812
AAATGGACACGTCATA-1	18669	0.9999545812606812
CATACCCGTGCTTCAA-1	18730	0.9999545812606812
GACTCAAGTCGTGTTA-1	18616	0.9999545812606812
ACGTACAGTCACCGAC-1	18664	0.9999545812606812
TATTCCATCCATGCAA-1	18672	0.9999545812606812
GTCAAACTCATATGGC-1	18566	0.9999545812606812
GGTGAAGAGATGAACT-1	18387	0.9999545812606812
CCTCATGGTTAAGACA-1	18276	0.9999545812606812
AGGGAGTTCTCATGGA-1	18228	0.9999545812606812
TCCTTTCCATTCGATG-1	18295	0.9999545812606812
AGCTACAGTTATGGTC-1	18257	0.9999545812606812
GTCATTTCAAGCACAG-1	18264	0.9999545812606812
GACTTCCCACCAGCCA-1	18142	0.9999545812606812
CCACCATCAAAGCACG-1	18155	0.9999545812606812
CGTTGGGGTTTCAGAC-1	18066	0.9999545812606812
CCCATTGTCTAAGAAG-1	18047	0.9999545812606812
TGGGAAGTCGTGGACC-1	18064	0.9999545812606812
ATGCCTCAGGAAACGA-1	18025	0.9999545812606812
GTGCAGCTCAACTGGT-1	18020	0.9999545812606812
TTGCATTCAAGACGAC-1	17976	0.9999545812606812
GAGGCCTCATGACGGA-1	17981	0.9999545812606812
ACTCTCGCAGTATACC-1	17860	0.9999545812606812
GACTGATGTGCGTCGT-1	17862	0.9999545812606812
CGAAGGAGTATCGCAT-1	17758	0.9999545812606812
GGGCGTTGTGTACAGG-1	17830	0.9999545812606812
TTGCCTGAGGCCTGCT-1	17837	0.9999545812606812
GTCTAGATCTGAGCAT-1	17854	0.9999545812606812
GTTACAGAGGTACAGC-1	17815	0.9999545812606812
TCTACATGTCACAGAG-1	17776	0.9999545812606812
TATTGGGCAAGAGTAT-1	17741	0.9999545812606812
TAGGTTGGTGACCTGC-1	17759	0.9999545812606812
AATCGTGCATAGATGA-1	17701	0.9999545812606812
GGAGGATAGCGTGCTC-1	17746	0.9999545812606812
ACCCAAAGTCAGTTTG-1	17754	0.9999545812606812
GGAGGATCAAATGGTA-1	17578	0.9999545812606812
TATTGCTTCTGAATGC-1	17523	0.9999545812606812
GGGAGATAGCGGTAAC-1	17423	0.9999545812606812
AGAAGTATCCAATCTT-1	17485	0.9999545812606812
GAACGTTTCTACGGGC-1	17527	0.9999545812606812
AATTTCCTCTATCGTT-1	17442	0.9999545812606812
ACACGCGCAATTTCTC-1	17417	0.9999545812606812
CTAACCCTCCGCGGAT-1	17389	0.9999545812606812
GCAGCTGAGGAGAGGC-1	17389	0.9999545812606812
TGCGATACAGATCCTA-1	17374	0.9999545812606812
CATTTCAGTAGATGTA-1	17252	0.9999545812606812
ACAGAAACACTAACGT-1	17221	0.9999545812606812
CATTCATGTCTTACTT-1	17212	0.9999545812606812
GCATCTCGTGGACTAG-1	17160	0.9999545812606812
TATTGCTAGATGGTAT-1	17177	0.9999545812606812
TAGGGTTTCGCTACGG-1	17200	0.9999545812606812
CACATGACAAAGCAAT-1	17188	0.9999545812606812
CTCTCGACACCAAATC-1	17034	0.9999545812606812
CCGGGTAGTGCCCGTA-1	17125	0.9999545812606812
GCTGCAGAGTTCACTG-1	17022	0.9999545812606812
TCACGGGAGTGGAAGA-1	16997	0.9999545812606812
GGGTATTTCGAGGCAA-1	17004	0.9999545812606812
TAGGAGGTCCAACTGA-1	17046	0.9999545812606812
TCATGCCGTTATAGCC-1	16950	0.9999545812606812
TCACACCTCGTAACCA-1	16909	0.9999545812606812
AGGGCTCGTTAGAGTA-1	16866	0.9999545812606812
GACTATGGTGCCCTTT-1	16824	0.9999545812606812
TCCAGAAAGCACTCGC-1	16829	0.9999545812606812
GGCTTGGAGTATTAGG-1	16835	0.9999545812606812
GACTCTCCATACAGCT-1	16811	0.9999545812606812
TGTGGCGTCGAGAATA-1	16774	0.9999545812606812
GATGGAGAGTCCCTAA-1	16588	0.9999545812606812
AGAAGCGAGTTAACGA-1	16730	0.9999545812606812
TTAGGCAGTATGGTAA-1	16647	0.9999545812606812
CTCCTCCGTCTTGCTC-1	16586	0.9999545812606812
TCTGGCTAGGCCTGAA-1	16601	0.9999545812606812
ATTCCATTCATCGACA-1	16576	0.9999545812606812
ATACCTTCAAGCGAAC-1	16552	0.9999545812606812
CAATACGTCGTGCTCT-1	16378	0.9999545812606812
GCAGTTAGTCCCTGTT-1	16428	0.9999545812606812
CTATCCGGTTGTTGTG-1	16385	0.9999545812606812
CATTGCCGTCGCTGCA-1	16358	0.9999545812606812
AACTTCTTCGACACCG-1	16330	0.9999545812606812
TTCCTTCGTATTTCTC-1	16336	0.9999545812606812
ACGTACATCGCAGTTA-1	16232	0.9999545812606812
AACACACAGTGATAAC-1	16284	0.9999545812606812
TCTGGCTCACATACTG-1	16261	0.9999545812606812
CCGGTGATCAGCGTCG-1	16236	0.9999545812606812
CTGCATCTCTGTCTCG-1	16177	0.9999545812606812
GCCAGCAGTAATCAGA-1	16131	0.9999545812606812
TCCACCACAATTTCTC-1	16142	0.9999545812606812
TCGTGCTTCGCTTGAA-1	16091	0.9999545812606812
GGATGTTTCTTGAGCA-1	16167	0.9999545812606812
GAAATGAAGATACATG-1	16076	0.9999545812606812
CAAAGAAGTCCAGCGT-1	16030	0.9999545812606812
CTAGACATCCTACACC-1	15967	0.9999545812606812
ATGCCTCCAAACACCT-1	15750	0.9999545812606812
CGATGGCCAGCGAACA-1	15756	0.9999545812606812
CTGCATCTCGACGTCG-1	15707	0.9999545812606812
CTGTATTCACCACATA-1	15682	0.9999545812606812
CCTTTGGAGGAGAATG-1	15641	0.9999545812606812
GTCTTTAGTTTGACAC-1	15647	0.9999545812606812
TCGTGCTAGCTTACGT-1	15670	0.9999545812606812
ACCTGAACATTGCCTC-1	15639	0.9999545812606812
CATTCATCAAGACCGA-1	15676	0.9999545812606812
GAAGCCCAGCCTGAAG-1	15571	0.9999545812606812
CGCCATTGTAGACAGC-1	15267	0.9999545812606812
AAGCCATTCGTTCCTG-1	15533	0.9999545812606812
GCAGTTAGTCTCTCCA-1	15455	0.9999545812606812
TATGTTCAGTGGCCTC-1	15500	0.9999545812606812
TATCTTGGTCCGGATC-1	15508	0.9999545812606812
TCCAGAAAGTCACAGG-1	15482	0.9999545812606812
ATGGTTGTCTCACGAA-1	15462	0.9999545812606812
ACACGCGTCAAACGAA-1	15514	0.9999545812606812
GGGAGTAGTTCCCACT-1	15475	0.9999545812606812
AGATGAAAGGATGAGA-1	15426	0.9999545812606812
TACCTCGGTACTGCGC-1	15482	0.9999545812606812
CTCCTCCTCGATAACC-1	15411	0.9999545812606812
TAGTGCAGTATGCAAA-1	15397	0.9999545812606812
CAGAGCCTCCTACTGC-1	15407	0.9999545812606812
AGTGACTCACCGCTGA-1	15298	0.9999545812606812
CCACTTGTCTCTCAAT-1	15320	0.9999545812606812
TCCGAAAAGGAGTCTG-1	15312	0.9999545812606812
CTCCTCCTCTAGACAC-1	15266	0.9999545812606812
AGTTAGCAGATGGTCG-1	15215	0.9999545812606812
TGGATCAGTAGAATGT-1	15222	0.9999545812606812
TCTGGCTAGGCTTAAA-1	15189	0.9999545812606812
CCTCTAGGTGTTTACG-1	15161	0.9999545812606812
ATTCTACAGGAGTACC-1	15132	0.9999545812606812
CCTATCGTCTTACGGA-1	15097	0.9999545812606812
AACAACCCAAGAGTTA-1	15116	0.9999545812606812
TACCTGCTCTGTCTCG-1	15123	0.9999545812606812
CTCCGATTCCAATCCC-1	15031	0.9999545812606812
GACTCTCCACGTATAC-1	14901	0.9999545812606812
ATCCCTGCAACCTAAC-1	15007	0.9999545812606812
CTCAATTAGCCTTTGA-1	14961	0.9999545812606812
GACTGATGTACTGAGG-1	14984	0.9999545812606812
ACAGCCGTCCCTCGTA-1	14926	0.9999545812606812
TAGACCAGTTGTCATG-1	14996	0.9999545812606812
CCTCATGTCCAAGCTA-1	14886	0.9999545812606812
CATGCCTAGCCATTCA-1	14934	0.9999545812606812
ACGGTTATCTCGAACA-1	14871	0.9999545812606812
GCAGCTGAGTACTGTC-1	14912	0.9999545812606812
TGAGTCATCGATAACC-1	14813	0.9999545812606812
TGATGGTAGCTTCGTA-1	14906	0.9999545812606812
TTTCGATAGTGCCCGT-1	14678	0.9999545812606812
ACCAAACTCGAATGCT-1	14762	0.9999545812606812
CTCTGGTTCTATTCGT-1	14682	0.9999545812606812
GCAACATAGCTTTGTG-1	14608	0.9999545812606812
AGAACAACAGTGCCTG-1	14565	0.9999545812606812
CCGGTGATCATAAGGA-1	14498	0.9999545812606812
GCCATTCGTCTACAAC-1	14453	0.9999545812606812
GAGTCATGTTCAAGTC-1	14461	0.9999545812606812
ATGATCGAGATGGTCG-1	14441	0.9999545812606812
ATGGGAGTCCATACTT-1	14486	0.9999545812606812
GTAATCGCAGATTTCG-1	14424	0.9999545812606812
TTTCATGTCCTGGGAC-1	14492	0.9999545812606812
GAGTCATCATGCCATA-1	14436	0.9999545812606812
CACGGGTCAATTCGTG-1	14411	0.9999545812606812
AGCTACATCCATGATG-1	14361	0.9999545812606812
CTCAGTCTCCTCTCGA-1	14337	0.9999545812606812
CACAACAGTCAACATC-1	14359	0.9999545812606812
ACATGCATCAGCGCAC-1	14276	0.9999545812606812
TCACATTCATCCGGTG-1	14292	0.9999545812606812
TTACGTTAGATAGCAT-1	14273	0.9999545812606812
GCCCGAACAACACTAC-1	14279	0.9999545812606812
AAACGCTGTTGCCGAC-1	14201	0.9999545812606812
TACCTCGAGTTCAACC-1	14257	0.9999545812606812
CATTCATAGGGTAATT-1	14221	0.9999545812606812
AGGTTACCATGAATAG-1	14235	0.9999545812606812
CAGATCATCAGCCCAG-1	14170	0.9999545812606812
TCGCTCAAGTCAAGCG-1	14209	0.9999545812606812
ACCCAAAAGCCTCTTC-1	14175	0.9999545812606812
AGATGAAGTGTTTCTT-1	14140	0.9999545812606812
CAGCCAGAGTAGGCCA-1	14057	0.9999545812606812
TGACCCTCATCGATCA-1	14027	0.9999545812606812
TTGCATTTCAAACCCA-1	13982	0.9999545812606812
GCCGATGTCTTCTAAC-1	13977	0.9999545812606812
TGTGAGTAGGGAGAAT-1	14013	0.9999545812606812
TTCTCTCAGTCAATCC-1	13919	0.9999545812606812
TAGAGTCGTTATCTGG-1	13869	0.9999545812606812
ACGGTTATCTGAACGT-1	13865	0.9999545812606812
CATCGCTGTGACTCTA-1	13839	0.9999545812606812
CAAAGAAAGACATATG-1	13904	0.9999545812606812
CGAGTGCGTTGGATCT-1	13925	0.9999545812606812
CCCTAACTCATGTCTT-1	13758	0.9999545812606812
GAGTCATGTCCGGTCA-1	13859	0.9999545812606812
TCTTGCGCATCTTAGG-1	13633	0.9999545812606812
CTTGAGATCAATCTCT-1	13727	0.9999545812606812
GAAGAATAGTACTCGT-1	13692	0.9999545812606812
ATACCGATCCACGGGT-1	13738	0.9999545812606812
CTCCTCCGTAGCCAGA-1	13679	0.9999545812606812
ACCTGTCAGCGTTACT-1	13747	0.9999545812606812
TCAGGGCCAGGTTTAC-1	13646	0.9999545812606812
AGGATAAGTACAAGCG-1	13692	0.9999545812606812
ACTGTCCTCGACCATA-1	13598	0.9999545812606812
TTAGTCTTCATTATCC-1	13638	0.9999545812606812
CATCGTCCATTGACCA-1	13646	0.9999545812606812
CACGTTCAGAGGTCAC-1	13574	0.9999545812606812
TAGGTACTCCAGCAAT-1	13627	0.9999545812606812
TCCACCAGTCAATGGG-1	13548	0.9999545812606812
CGAATTGAGTGATGGC-1	13534	0.9999545812606812
GTTTGGAGTTAAGGGC-1	13540	0.9999545812606812
TTACTGTCACGGTAGA-1	13521	0.9999545812606812
ACATTTCAGTAGCAAT-1	13515	0.9999545812606812
CAACGGCCACATAACC-1	13473	0.9999545812606812
TCATACTGTGCATACT-1	13509	0.9999545812606812
GACCAATAGCCTCACG-1	13330	0.9999545812606812
CCCTGATAGTGCTCAT-1	13390	0.9999545812606812
TATCGCCCACAAGTTC-1	13409	0.9999545812606812
TTTAGTCAGTTTCGGT-1	13387	0.9999545812606812
GGGACTCAGGCCCACT-1	13384	0.9999545812606812
AGGCCACAGAGAAGGT-1	13358	0.9999545812606812
TGTCAGAAGAATTTGG-1	13327	0.9999545812606812
CGGACACGTACCTAGT-1	13423	0.9999545812606812
TCACGCTTCTGTTGGA-1	13331	0.9999545812606812
TGCATCCTCTAGACCA-1	13340	0.9999545812606812
TGTGTGAAGCGGTAAC-1	13259	0.9999545812606812
CCTCTCCTCACCTTAT-1	13235	0.9999545812606812
GGTAACTGTCTTCGAA-1	13240	0.9999545812606812
TCTGTCGAGTGAATAC-1	13293	0.9999545812606812
CCACCATGTCATGACT-1	13170	0.9999545812606812
TTCCAATCATTCTCCG-1	13175	0.9999545812606812
TCCCACAAGCACTTTG-1	13146	0.9999545812606812
GCTGCAGCACTAACCA-1	13162	0.9999545812606812
CCACTTGCACTGTGAT-1	13144	0.9999545812606812
TCTACATAGAAGGGAT-1	13152	0.9999545812606812
CCAATTTTCGAAACAA-1	13171	0.9999545812606812
CATTGCCCAAAGGCTG-1	13136	0.9999545812606812
CCGGTAGGTACCCAGC-1	13156	0.9999545812606812
AAGATAGCATGACTGT-1	13081	0.9999545812606812
GTGTTAGTCTCTTCAA-1	13079	0.9999545812606812
AGCTACACATCCGAAT-1	13037	0.9999545812606812
TTCCTCTAGAAGGTAG-1	13126	0.9999545812606812
AGGCATTCAGACAAAT-1	13047	0.9999545812606812
AGTGATCAGGTTATAG-1	13002	0.9999545812606812
CCTCTAGTCTCCATAT-1	13015	0.9999545812606812
TGGGCTGGTACCCGAC-1	13023	0.9999545812606812
TGCACGGCAAGTGCTT-1	13018	0.9999545812606812
ACTTTGTTCGTCGACG-1	12977	0.9999545812606812
TGAATGCCACTGCACG-1	12964	0.9999545812606812
TCTACCGGTGCCTTCT-1	12987	0.9999545812606812
TACGGTAGTAGGACCA-1	12935	0.9999545812606812
AACCCAAGTACGTGTT-1	12961	0.9999545812606812
GTAATGCAGGGTACGT-1	12856	0.9999545812606812
TTCTTGACACTTCTCG-1	12880	0.9999545812606812
ACATCCCTCGGACCAC-1	12846	0.9999545812606812
TCTAACTCACTAGGCC-1	12805	0.9999545812606812
CCATCACGTCCACAGC-1	12814	0.9999545812606812
TGGATGTCACGACCTG-1	12798	0.9999545812606812
GGGTTTAGTGTGAATA-1	12717	0.9999545812606812
TGAGGTTAGGCCTAAG-1	12831	0.9999545812606812
TGAGACTAGTGCTCGC-1	12786	0.9999545812606812
CTGCTCACACGTTCGG-1	12802	0.9999545812606812
GCCATGGCATCTTCGC-1	12766	0.9999545812606812
AGTCTCCAGACCCTTA-1	12765	0.9999545812606812
CCCTCAAGTTGACGGA-1	12713	0.9999545812606812
ATCACAGTCCGAACGC-1	12683	0.9999545812606812
AAGTGAAAGTTTGTCG-1	12771	0.9999545812606812
AGATAGAGTATACCTG-1	12677	0.9999545812606812
CAAGACTTCATCCCGT-1	12732	0.9999545812606812
GAGGCAACAATGAACA-1	12683	0.9999545812606812
TTGATGGAGCCTCTTC-1	12698	0.9999545812606812
CGGGCATAGGTGCGAT-1	12675	0.9999545812606812
TCAATTCCACATGACT-1	12635	0.9999545812606812
CTCGAGGGTTTACGTG-1	12635	0.9999545812606812
TGATCTTGTGTTACTG-1	12575	0.9999545812606812
GGGACAATCTCGCCTA-1	12643	0.9999545812606812
TGTAACGGTCGATTAC-1	12527	0.9999545812606812
CCTCTCCTCTAGCAAC-1	12570	0.9999545812606812
GAGGGTAGTCGCATTA-1	12542	0.9999545812606812
TCGACCTGTATCGCTA-1	12509	0.9999545812606812
GCATGATTCCGAACGC-1	12429	0.9999545812606812
TTGAACGTCCCAAGTA-1	12487	0.9999545812606812
AGAAATGGTCACATTG-1	12523	0.9999545812606812
CTCCACAGTTAGTTCG-1	12528	0.9999545812606812
TTCCGGTCATTCTCTA-1	12455	0.9999545812606812
GAATCACTCCCTCATG-1	12387	0.9999545812606812
GATTTCTAGGTGGTTG-1	12500	0.9999545812606812
GCTGAATGTCTCAAGT-1	12463	0.9999545812606812
ACTGATGGTGCGACAA-1	12414	0.9999545812606812
CATGCTCAGAATAACC-1	12391	0.9999545812606812
TCTATACAGGAGTATT-1	12384	0.9999545812606812
GATGATCTCGACATAC-1	12410	0.9999545812606812
GCATCGGGTCGTATGT-1	12387	0.9999545812606812
TGGTTAGTCCGCAAAT-1	12376	0.9999545812606812
GTGGAGATCTACTGCC-1	12338	0.9999545812606812
TGCTCCAGTCCACATA-1	12285	0.9999545812606812
ACTATGGAGGATGAGA-1	12297	0.9999545812606812
CTACCCAGTTGAGGAC-1	12297	0.9999545812606812
CCGTTCAGTTGTCATG-1	12259	0.9999545812606812
TTCTAACTCCGTGCGA-1	12197	0.9999545812606812
CGACAGCAGCCGAACA-1	12074	0.9999545812606812
TGACTCCGTCTCGCGA-1	12177	0.9999545812606812
TTACCATCAGCGACCT-1	12088	0.9999545812606812
ATTACCTGTCTGTAGT-1	11951	0.9999545812606812
TAGGTACAGGTCATCT-1	12120	0.9999545812606812
GCAGTTATCAACTACG-1	12158	0.9999545812606812
AGTCTCCTCATCACAG-1	12154	0.9999545812606812
GGTTCTCTCCGCACGA-1	12081	0.9999545812606812
GAAGCCCTCAATCTTC-1	12115	0.9999545812606812
CTCAGTCTCGACCATA-1	12087	0.9999545812606812
CCCTCAATCTAGCATG-1	12017	0.9999545812606812
GTTCGCTTCACTGGTA-1	12082	0.9999545812606812
AATTTCCGTGTTCAGT-1	12066	0.9999545812606812
GGGCCATCAGAATCGG-1	12079	0.9999545812606812
AGGAGGTCAGGGCTTC-1	12105	0.9999545812606812
AATGCCAGTACTCCCT-1	12028	0.9999545812606812
AGTAACCGTAGTCGTT-1	12011	0.9999545812606812
GAAGCGAAGTGCTCGC-1	12046	0.9999545812606812
CGCATAACAGACCGCT-1	11917	0.9999545812606812
ATGCATGGTCCTACGG-1	11945	0.9999545812606812
TTTGATCCACAAATAG-1	12035	0.9999545812606812
TGGTTAGGTTGGCCGT-1	11959	0.9999545812606812
AGTACCACAGGCACTC-1	11939	0.9999545812606812
CATTCCGTCGGCTGTG-1	11967	0.9999545812606812
AAGCCATCAATGTTGC-1	11949	0.9999545812606812
CCTGCATAGGATTACA-1	11874	0.9999545812606812
GCATCGGGTAACTTCG-1	11945	0.9999545812606812
CATGCGGCAGTCGTTA-1	11896	0.9999545812606812
CGAAGTTAGCCTGAAG-1	11942	0.9999545812606812
ATACCGACACATCCCT-1	11898	0.9999545812606812
AACAGGGTCAGAGTTC-1	11905	0.9999545812606812
GTAGGTTGTTAATCGC-1	11872	0.9999545812606812
GCAGCTGGTCCTCCTA-1	11861	0.9999545812606812
ATACTTCTCACGGTCG-1	11812	0.9999545812606812
ATCGGATGTGAATGAT-1	11836	0.9999545812606812
TCACGGGTCGGCTTGG-1	11846	0.9999545812606812
CCTGCATGTCGCTTGG-1	11833	0.9999545812606812
TCATTACTCCATGAGT-1	11881	0.9999545812606812
AGTGTTGGTACTTCCC-1	11825	0.9999545812606812
TCCTCGATCGTGGTAT-1	11842	0.9999545812606812
TCCCAGTCAGGTCAGA-1	11815	0.9999545812606812
AACAAGATCCTCATAT-1	11782	0.9999545812606812
AGAGAGCCAGTAACGG-1	11787	0.9999545812606812
CATGAGTTCGCATAGT-1	11675	0.9999545812606812
ACGATGTTCACTGGGC-1	11754	0.9999545812606812
AGTGACTCAAGCTGTT-1	11761	0.9999545812606812
AGCCAATCATGCAGCC-1	11770	0.9999545812606812
GGTTGTATCTTAGCCC-1	11806	0.9999545812606812
TTCATTGCAGATACCT-1	11636	0.9999545812606812
CTCAGTCTCAGCAATC-1	11740	0.9999545812606812
AGTGACTTCTGTGCAA-1	11634	0.9999545812606812
GACCGTGAGAGAGAAC-1	11669	0.9999545812606812
CATAAGCCACTGGACC-1	11672	0.9999545812606812
TTTCCTCAGAGAATCT-1	11711	0.9999545812606812
TGACTCCGTCACAATC-1	11680	0.9999545812606812
CGTGATAGTATCAGGG-1	11742	0.9999545812606812
ACTATCTAGTGCACTT-1	11639	0.9999545812606812
ATGCATGTCTACCTTA-1	11656	0.9999545812606812
ACTGATGTCGAAGCCC-1	11645	0.9999545812606812
TGCAGTAAGGCACCAA-1	11622	0.9999545812606812
TACCCACCAGCCATTA-1	11652	0.9999545812606812
GTTGAACGTTTGCCGG-1	11690	0.9999545812606812
CAGGTATGTGAATAAC-1	11609	0.9999545812606812
CTACATTGTTCCACGG-1	11645	0.9999545812606812
CGCATAAAGGTTCATC-1	11659	0.9999545812606812
CTCCAACCAGAAACCG-1	11584	0.9999545812606812
GCATCTCCAGGCCTGT-1	11590	0.9999545812606812
TGAGTCAAGTTACGGG-1	11551	0.9999545812606812
GCAGTTAAGACTAGAT-1	11613	0.9999545812606812
ATTTCACCAGATACTC-1	11598	0.9999545812606812
CTCGAGGTCATGGCCG-1	11517	0.9999545812606812
CATACCCGTGGCTTAT-1	11588	0.9999545812606812
TTCACGCCAGAATCGG-1	11487	0.9999545812606812
AAAGGGCTCCTGCTAC-1	11539	0.9999545812606812
TCAGCCTGTGCGAGTA-1	11441	0.9999545812606812
TCATTTGTCTTTCTAG-1	11585	0.9999545812606812
GGCTTGGAGAGGGCGA-1	11533	0.9999545812606812
GATGCTAAGGTTTACC-1	11431	0.9999545812606812
AACGGGATCCCGAGTG-1	11513	0.9999545812606812
ATCGTGAGTCAACCTA-1	11485	0.9999545812606812
GACGCTGTCAGCTGAT-1	11490	0.9999545812606812
ATTATCCGTCTCAGAT-1	11474	0.9999545812606812
CTAGGTACATATCTGG-1	11421	0.9999545812606812
CATCAAGTCATGGTAC-1	11468	0.9999545812606812
TAGCACAGTCGACTTA-1	11431	0.9999545812606812
TCCCAGTTCGACGATT-1	11446	0.9999545812606812
TGCTCGTAGCTGGCCT-1	11421	0.9999545812606812
CCACACTGTGGACCTC-1	11425	0.9999545812606812
TCAGGTATCCGAACGC-1	11474	0.9999545812606812
TGGGAAGTCAAAGACA-1	11305	0.9999545812606812
CACGTTCAGGGCGAAG-1	11367	0.9999545812606812
GGATGTTGTCGCAGTC-1	11397	0.9999545812606812
TCTCACGAGCAGGCAT-1	11399	0.9999545812606812
GAAGCGAGTCATCCGG-1	11439	0.9999545812606812
GACTTCCCAAGACCGA-1	11411	0.9999545812606812
GCCAACGCAAACGAGC-1	11358	0.9999545812606812
GCCCAGAGTCCACGCA-1	11365	0.9999545812606812
TACTTCAAGTAGACAT-1	11287	0.9999545812606812
AACGAAAGTTCTCCAC-1	11304	0.9999545812606812
CTAGACACATTGTGCA-1	11314	0.9999545812606812
GCATGATCACCGGCTA-1	11325	0.9999545812606812
TACACCCAGACCTGGA-1	11299	0.9999545812606812
AGGTTACGTTCCAGGC-1	11217	0.9999545812606812
TTACGCCGTTGGGCCT-1	11260	0.9999545812606812
TGCGGCACATCGCTCT-1	11318	0.9999545812606812
AGTGACTTCCACGTGG-1	11297	0.9999545812606812
TTCGCTGGTTGTACGT-1	11202	0.9999545812606812
CGATGGCTCTCGCTTG-1	11232	0.9999545812606812
ATCGGCGCATACTGAC-1	11210	0.9999545812606812
CATGCAATCGTTATCT-1	11029	0.9999545812606812
CGATGCGCAACTTCTT-1	11179	0.9999545812606812
GAGACCCAGGCCATAG-1	11195	0.9999545812606812
TCCTTTCGTCTCTCCA-1	11221	0.9999545812606812
CTGTACCCAGGTGTGA-1	11193	0.9999545812606812
ATCCATTGTCATTCCC-1	11138	0.9999545812606812
CAGATACGTAGTATAG-1	11159	0.9999545812606812
ATGGGTTAGCGCCTCA-1	11136	0.9999545812606812
TAGTGCATCGGCTTGG-1	11159	0.9999545812606812
TGCGGGTGTGGTCTGC-1	11118	0.9999545812606812
TCGCTTGGTCAAGCCC-1	11109	0.9999545812606812
TCATTCACAGCCCACA-1	11021	0.9999545812606812
ATCCACCGTCTTAGTG-1	11063	0.9999545812606812
CGAAGTTGTAAGTTGA-1	11078	0.9999545812606812
TTCCTCTTCTGGGCCA-1	11099	0.9999545812606812
CGAGGAACAATGGCCC-1	11109	0.9999545812606812
TTTACTGTCACTCTTA-1	11069	0.9999545812606812
GGGCGTTTCCTGGGTG-1	10841	0.9999545812606812
AACAACCAGCTCAGAG-1	11051	0.9999545812606812
GACCTTCGTCCAGCAC-1	10981	0.9999545812606812
CCCAACTCAATATCCG-1	11054	0.9999545812606812
ATCGGATGTAGGATAT-1	10947	0.9999545812606812
TAGTGCAAGATTGTGA-1	10915	0.9999545812606812
TGGTGATAGGTCCTGC-1	10979	0.9999545812606812
ATCGATGCAGGACAGT-1	11019	0.9999545812606812
CTACATTTCCGTACGG-1	11026	0.9999545812606812
AGTGTTGTCCTGTAAG-1	10989	0.9999545812606812
GATGATCCAATCTGCA-1	11005	0.9999545812606812
GTCACTCAGGCCATAG-1	10989	0.9999545812606812
CTAACTTGTCACTCAA-1	10905	0.9999545812606812
TACACCCCATGACTGT-1	10991	0.9999545812606812
CTACGGGCAATTTCCT-1	10988	0.9999545812606812
ATCACGACAGGCTTGC-1	10887	0.9999545812606812
ATCCATTGTGCAGATG-1	10920	0.9999545812606812
TGAGGGACACTCGATA-1	10976	0.9999545812606812
ACCTGAATCACAATGC-1	10959	0.9999545812606812
TGCCGAGGTGAACCGA-1	10847	0.9999545812606812
CTACGGGAGCAACTTC-1	10884	0.9999545812606812
CCTCCTCCAGCTACTA-1	10870	0.9999545812606812
AAAGAACTCTTAGTTC-1	10921	0.9999545812606812
GATCATGCACATGAAA-1	10913	0.9999545812606812
CACGTGGTCACTAGCA-1	10870	0.9999545812606812
GGGTCTGAGAACGCGT-1	10885	0.9999545812606812
TTCATGTTCTGAGTCA-1	10871	0.9999545812606812
TAATTCCGTATTGGCT-1	10776	0.9999545812606812
TACCTGCTCATCACAG-1	10866	0.9999545812606812
CTAACCCTCGTGTCAA-1	10845	0.9999545812606812
ACTTATCAGTCGTTAC-1	10866	0.9999545812606812
CCGGACATCGCTTAAG-1	10675	0.9999545812606812
ACTCCCAGTTACTCAG-1	10807	0.9999545812606812
AAACCCAGTCTGCCTT-1	10770	0.9999545812606812
GAGGCAATCTGGTGCG-1	10762	0.9999545812606812
ACTATCTCAGCTGAGA-1	10791	0.9999545812606812
TGCATCCCAAGTCGTT-1	10792	0.9999545812606812
CATACAGGTATCGGTT-1	10806	0.9999545812606812
CTCACTGTCATCTGTT-1	10693	0.9999545812606812
AGGCCACTCCGAGCTG-1	10756	0.9999545812606812
TCATATCTCCGTACGG-1	10744	0.9999545812606812
TGGCGTGTCTAAGCGT-1	10775	0.9999545812606812
GACGTTAAGACATCCT-1	10717	0.9999545812606812
CATGCCTAGGCGAACT-1	10699	0.9999545812606812
GAGAAATTCGCACGGT-1	10616	0.9999545812606812
CATCCGTTCTTCTGTA-1	10714	0.9999545812606812
CTCCACAAGGGACCAT-1	10760	0.9999545812606812
TGTGTGAAGACTAAGT-1	10493	0.9999545812606812
CCGGTGAAGCACCCAC-1	10728	0.9999545812606812
GACCAATGTACGCTTA-1	10704	0.9999545812606812
TTGCATTCAGCGCGTT-1	10657	0.9999545812606812
CAACCAATCCATGAGT-1	10720	0.9999545812606812
CTTACCGAGAGGGTAA-1	10648	0.9999545812606812
GCCCAGAGTGCACAAG-1	10693	0.9999545812606812
CGCCATTCACTGTGAT-1	10647	0.9999545812606812
AAGACAAAGGGAGTGG-1	10675	0.9999545812606812
GCATGATGTCGTTTCC-1	10650	0.9999545812606812
GCGTGCAAGGGCAGGA-1	10623	0.9999545812606812
TGCTTCGTCTCGACCT-1	10603	0.9999545812606812
GTTCCGTAGTAACCTC-1	10619	0.9999545812606812
TCTTGCGGTCTGATCA-1	10642	0.9999545812606812
ATTTCTGCACGCGGTT-1	10550	0.9999545812606812
CAGGCCAGTGCATACT-1	10539	0.9999545812606812
ACAAGCTGTGGATCAG-1	10604	0.9999545812606812
ACTACGATCTGGAGAG-1	10614	0.9999545812606812
TCGCACTTCAAGCCCG-1	10548	0.9999545812606812
CTTCTCTTCCTCTTTC-1	10514	0.9999545812606812
CATTCCGCATGACTGT-1	10586	0.9999545812606812
TCTCTGGAGGATACAT-1	10570	0.9999545812606812
ATCCGTCCACGGAAGT-1	10508	0.9999545812606812
TCATTACTCACCACAA-1	10487	0.9999545812606812
ATTTCACCAGTTGCGC-1	10464	0.9999545812606812
TACCGAAAGGTAGTAT-1	10520	0.9999545812606812
TCGCACTCAGATCATC-1	10423	0.9999545812606812
CTTCGGTCATTGTGCA-1	10458	0.9999545812606812
ACTCCCAAGCCTCAGC-1	10512	0.9999545812606812
ATCACAGCATACAGAA-1	10509	0.9999545812606812
AGTTCCCTCTTCCCGA-1	10487	0.9999545812606812
ATTGGGTTCTCGGGAC-1	10477	0.9999545812606812
GAGTGTTCACCGTGAC-1	10356	0.9999545812606812
TAGTGCATCTTTCTAG-1	10495	0.9999545812606812
GGGCCATTCTCTGAGA-1	10414	0.9999545812606812
GAATCACAGGATACCG-1	10449	0.9999545812606812
CTCTCGACACGAGGAT-1	10399	0.9999545812606812
TGGGAAGTCACCACAA-1	10411	0.9999545812606812
TGTTCTAGTGGAGAAA-1	10433	0.9999545812606812
GGGTGTCCATACCATG-1	10476	0.9999545812606812
GATAGCTAGACGCATG-1	10367	0.9999545812606812
ACCGTTCTCTCGTCAC-1	10415	0.9999545812606812
TACATTCAGCCACCGT-1	10335	0.9999545812606812
TTCGGTCCATGGAAGC-1	10478	0.9999545812606812
TGATCAGAGTCACACT-1	10367	0.9999545812606812
CCTAAGATCTCCTACG-1	10374	0.9999545812606812
CAGCACGAGGCCATAG-1	10413	0.9999545812606812
TGATTCTAGACTTCGT-1	10355	0.9999545812606812
TTTAGTCCAGACCATT-1	10240	0.9999545812606812
ATCCTATAGCTTACGT-1	10351	0.9999545812606812
TCACGCTAGGCCTGCT-1	10352	0.9999545812606812
ATGGATCTCATTCTTG-1	10110	0.9999545812606812
CGGTCAGGTCCAGCCA-1	10342	0.9999545812606812
TCTCTGGGTGGCTGAA-1	10298	0.9999545812606812
GGGTAGATCCATCTGC-1	10324	0.9999545812606812
TCGCAGGCAATGCTCA-1	10206	0.9999545812606812
AAAGTGACATGTTCGA-1	10252	0.9999545812606812
TAACGACTCCCATAGA-1	10196	0.9999545812606812
ATCACAGCATTCAGCA-1	10222	0.9999545812606812
TCCTGCACACCCTAAA-1	10212	0.9999545812606812
ACGTAGTGTGCCGTTG-1	9991	0.9999545812606812
CGTGAATAGATTTGCC-1	10281	0.9999545812606812
CCACAAATCCTATTTG-1	10357	0.9999545812606812
GCAACCGCAGTTAAAG-1	10282	0.9999545812606812
ATTCGTTGTCATAACC-1	10252	0.9999545812606812
GACAGCCTCGCTTACC-1	10221	0.9999545812606812
GGGAAGTGTATTAAGG-1	10201	0.9999545812606812
AAGTGAATCACTTGTT-1	10217	0.9999545812606812
GGGCTACGTTCTGACA-1	10196	0.9999545812606812
TTTGGTTGTTAAACCC-1	10240	0.9999545812606812
AGCTCAATCAAACCCA-1	10210	0.9999545812606812
CTTCTCTAGCTCGAAG-1	10239	0.9999545812606812
TCTCCGACAGTACTAC-1	10200	0.9999545812606812
CACAACAGTTGATGTC-1	10124	0.9999545812606812
GACTTCCAGATGCTAA-1	10099	0.9999545812606812
CTCAATTGTTGTCATG-1	10072	0.9999545812606812
TTGACCCGTGCCGTTG-1	10055	0.9999545812606812
CCCAACTAGTCTCGTA-1	10125	0.9999545812606812
AGTACCAAGCCGATTT-1	10117	0.9999545812606812
TGCATCCGTGGGCTTC-1	10074	0.9999545812606812
CAGCAATGTCATCTAG-1	9973	0.9999545812606812
AGTGTTGTCTAATTCC-1	9964	0.9999545812606812
CTCCTCCTCCTTCAGC-1	10065	0.9999545812606812
CACGTGGGTTCCCAAA-1	10083	0.9999545812606812
GCTGGGTTCCATGCAA-1	10016	0.9999545812606812
ATGACCACACGAAGAC-1	10051	0.9999545812606812
TGTTGGAAGATGCAGC-1	9997	0.9999545812606812
GATCCCTGTTGGTGTT-1	9975	0.9999545812606812
ATCCTATTCCGTTTCG-1	10004	0.9999545812606812
GAATCACGTTCATCGA-1	10014	0.9999545812606812
ACACCAACACGGGCTT-1	10011	0.9999545812606812
GACCTTCAGCAAGCCA-1	9997	0.9999545812606812
GATCACATCTTTGGAG-1	10026	0.9999545812606812
CGTTCTGCAGGGTCTC-1	9969	0.9999545812606812
ACTGCAATCCCGTGTT-1	9957	0.9999545812606812
CGGGCATTCCCTCTTT-1	10001	0.9999545812606812
AGATCCACAGAAGCTG-1	9992	0.9999545812606812
AATGCCACAGTCCCGA-1	9939	0.9999545812606812
ACCATTTCAGGTCAGA-1	9962	0.9999545812606812
GCTTCACGTCCTTAAG-1	10030	0.9999545812606812
TACCGAAAGGATGTTA-1	9989	0.9999545812606812
ATAGGCTAGGGTAATT-1	9940	0.9999545812606812
TACCTGCTCCGCACTT-1	9956	0.9999545812606812
GTGAGTTCATAGGTTC-1	9991	0.9999545812606812
CTCCATGAGCCATTCA-1	9942	0.9999545812606812
CATTTCATCATAAGGA-1	9965	0.9999545812606812
TTCTTGATCCTGCCAT-1	9985	0.9999545812606812
ACCACAATCTCTGACC-1	10017	0.9999545812606812
AGTTAGCTCGCGCCAA-1	9955	0.9999545812606812
GAGTTGTTCGGTTGTA-1	9900	0.9999545812606812
TGGTACATCCGCATAA-1	9923	0.9999545812606812
CTTCCTTTCCACGTAA-1	9913	0.9999545812606812
AGTCAACGTATAATGG-1	9871	0.9999545812606812
GTCGCGACATCCGGCA-1	9900	0.9999545812606812
TCTATCACAGAACATA-1	9920	0.9999545812606812
TCAGTCCCATCCAACA-1	9844	0.9999545812606812
CATTGTTTCAGTAGGG-1	9827	0.9999545812606812
TAACACGAGGCACGAT-1	9905	0.9999545812606812
CTCTCGAAGAAGTCAT-1	9791	0.9999545812606812
GCTGCAGAGTATGGCG-1	9883	0.9999545812606812
AGGGAGTCAAGGCTTT-1	9803	0.9999545812606812
CATCGTCTCCCATTTA-1	9840	0.9999545812606812
CTCAGTCCAAGTGCAG-1	9872	0.9999545812606812
AGCATCACAGAGATGC-1	9818	0.9999545812606812
TACAGGTGTATGGTTC-1	9817	0.9999545812606812
CTGTGGGCACGCGTGT-1	9713	0.9999545812606812
TGGGCTGGTAGGCTCC-1	9871	0.9999545812606812
AGCCAGCGTGTAAATG-1	9742	0.9999545812606812
GCGGATCTCTCATAGG-1	9807	0.9999545812606812
TCATCATTCAGGTAAA-1	9813	0.9999545812606812
ATTCCTAGTCTTCATT-1	9753	0.9999545812606812
CAGTTCCCAAGAGTAT-1	9708	0.9999545812606812
CAATTTCAGTAGGTTA-1	9798	0.9999545812606812
GACAGCCAGATGCAGC-1	9761	0.9999545812606812
TTCGCTGAGGCTAAAT-1	9696	0.9999545812606812
GATCCCTCAAACGTGG-1	9798	0.9999545812606812
TCTTGCGAGCTAGCCC-1	9757	0.9999545812606812
GATCACAGTACAAGCG-1	9696	0.9999545812606812
TGACTCCCAGTCTACA-1	9759	0.9999545812606812
TCCTCGAAGTAAACTG-1	9691	0.9999545812606812
TCCACCAGTTCCTAGA-1	9713	0.9999545812606812
TGAGTCATCGGTATGT-1	9749	0.9999545812606812
TATCAGGGTCTACACA-1	9694	0.9999545812606812
ACTATCTCACTTGTCC-1	9675	0.9999545812606812
TGGTGATAGAGTTGTA-1	9708	0.9999545812606812
GATCAGTTCATTATCC-1	9718	0.9999545812606812
AACAGGGAGGACGCTA-1	9679	0.9999545812606812
TTGGGTAGTTGCGGCT-1	9700	0.9999545812606812
GAGACCCGTTATAGCC-1	9687	0.9999545812606812
AGACTCACAAAGACTA-1	9660	0.9999545812606812
ATGCGATGTAGCGAGT-1	9643	0.9999545812606812
GCCTGTTAGTCCGCCA-1	9643	0.9999545812606812
TCCTCCCGTGGCAACA-1	9626	0.9999545812606812
AAGAACAAGACCAACG-1	9611	0.9999545812606812
TCTATACTCTCCACTG-1	9635	0.9999545812606812
TTGGGATAGTCCGCGT-1	9626	0.9999545812606812
GACGCTGAGAATCCCT-1	9540	0.9999545812606812
CACTGAAGTGACACAG-1	9629	0.9999545812606812
GGAATGGGTTCCAGGC-1	9592	0.9999545812606812
ACCAACACAGGTTCAT-1	9618	0.9999545812606812
GTCTAGAAGCTTGTTG-1	9364	0.9999545812606812
CACTGGGGTGGATCGA-1	9621	0.9999545812606812
TTTACGTCAGCGTGCT-1	9554	0.9999545812606812
TCAGGTAGTGGCCACT-1	9523	0.9999545812606812
CTGCATCTCTCTCCGA-1	9431	0.9999545812606812
TTTACCAGTGGACAGT-1	9598	0.9999545812606812
ATAGAGAGTAACATCC-1	9520	0.9999545812606812
CCTCTAGAGGGTCACA-1	9580	0.9999545812606812
TCGCAGGTCGCATGAT-1	9528	0.9999545812606812
TTACCGCTCCGCTGTT-1	9567	0.9999545812606812
GGTGATTAGGCGTTGA-1	9571	0.9999545812606812
GTACAGTCAGAGATGC-1	9495	0.9999545812606812
CCAATTTCATGCAGCC-1	9544	0.9999545812606812
TCAAGCAAGTTCCGTA-1	9537	0.9999545812606812
AAGAACACAGCTGTCG-1	9352	0.9999545812606812
TTCTTGAGTGCACGCT-1	9520	0.9999545812606812
CTATAGGGTACAAACA-1	9562	0.9999545812606812
CATAGACTCCTTGAAG-1	9432	0.9999545812606812
AAACGCTAGAAACCCG-1	9482	0.9999545812606812
ACTTAGGGTAGGATAT-1	9235	0.9999545812606812
CTCTGGTGTTGTGGAG-1	9523	0.9999545812606812
ATGGAGGCAGCTAACT-1	9441	0.9999545812606812
CAGGCCAAGAACCGCA-1	9405	0.9999545812606812
TGCATCCCATTGAAGA-1	9461	0.9999545812606812
TGCGACGTCGGCCAAC-1	9463	0.9999545812606812
GAGGGATTCACCATAG-1	9488	0.9999545812606812
TGTAACGCAAGTGGGT-1	9432	0.9999545812606812
CACGTTCCATCTATCT-1	9403	0.9999545812606812
GACTCAACAGAGTTGG-1	9465	0.9999545812606812
TTCAATCCATGGCCCA-1	9380	0.9999545812606812
AGGACTTAGCGTTACT-1	9381	0.9999545812606812
TGAATCGCAAATTGCC-1	9434	0.9999545812606812
CCGCAAGAGAGTATAC-1	9409	0.9999545812606812
CCTACGTAGCGTTGTT-1	9347	0.9999545812606812
CAGCAATCAGCGTGCT-1	9299	0.9999545812606812
TTTACGTAGGTTCTTG-1	9343	0.9999545812606812
GTAACACAGGACAGTC-1	9391	0.9999545812606812
CATTGAGAGCCTCACG-1	9287	0.9999545812606812
TGCAGTATCCACTGGG-1	9411	0.9999545812606812
TATTGCTTCCTAGCTC-1	9183	0.9999545812606812
GCCCGAAGTACGCTTA-1	9341	0.9999545812606812
TCATGAGCATCTCAAG-1	9369	0.9999545812606812
TGGGATTCAATCTCTT-1	9312	0.9999545812606812
ATCGATGTCAAACCTG-1	9352	0.9999545812606812
ATGGTTGGTCACCACG-1	9338	0.9999545812606812
TTACAGGGTGGCATCC-1	9373	0.9999545812606812
ACTACGATCTCCGAGG-1	9319	0.9999545812606812
ATAGACCGTAAGGAGA-1	9333	0.9999545812606812
TCGCACTAGCCTTTCC-1	9315	0.9999545812606812
TATCAGGCACACCTAA-1	9244	0.9999545812606812
GTACAGTGTTCAGCTA-1	9327	0.9999545812606812
TCGGTCTTCACACGAT-1	9029	0.9999545812606812
TTCATGTAGATAACAC-1	9304	0.9999545812606812
TGTGATGTCCGTTTCG-1	9225	0.9999545812606812
GAGTGAGGTTGTGGCC-1	9281	0.9999545812606812
GCACATAGTCTGATAC-1	9301	0.9999545812606812
TCGCAGGAGTCCCTAA-1	9220	0.9999545812606812
ATCGGCGCAATTGCTG-1	9266	0.9999545812606812
ACCCTCAGTCACTCAA-1	9086	0.9999545812606812
ACGCACGCACAGCCTG-1	9116	0.9999545812606812
TGGGAGATCTACGGTA-1	9307	0.9999545812606812
AGAGCAGCACAGCTGC-1	9311	0.9999545812606812
GAAGGACCACCAGTAT-1	9219	0.9999545812606812
TTTCGATAGGCTTAAA-1	9250	0.9999545812606812
GGAGAACTCCAATGCA-1	9278	0.9999545812606812
TTAATCCTCAACACCA-1	9161	0.9999545812606812
ACAACCAAGGCTCTAT-1	9228	0.9999545812606812
GACTGATTCGTTCCCA-1	9174	0.9999545812606812
CTCATCGTCGTGGTAT-1	9210	0.9999545812606812
TGCGATAGTTCTCTAT-1	9204	0.9999545812606812
CCCTAACGTACAAGTA-1	9179	0.9999545812606812
AACCTGACAGAGTTGG-1	9232	0.9999545812606812
TACCTCGTCCGTGGGT-1	9205	0.9999545812606812
CTTCTAAGTTATCTGG-1	9112	0.9999545812606812
AGCCACGCATGCCGGT-1	9129	0.9999545812606812
GCCAGGTGTCCAGTTA-1	9218	0.9999545812606812
TCAGGGCGTATCTCGA-1	9168	0.9999545812606812
TCAATCTGTTATGACC-1	9211	0.9999545812606812
TATACCTCAGCTGAGA-1	9157	0.9999545812606812
TGTCAGAAGTCACACT-1	9107	0.9999545812606812
GTCACGGAGAACCGCA-1	9156	0.9999545812606812
CGAGTTATCCGGTAAT-1	9133	0.9999545812606812
TGGATCATCTTAGCAG-1	9192	0.9999545812606812
TACATTCGTCGATTCA-1	9201	0.9999545812606812
AGCGATTGTCTGTAAC-1	9200	0.9999545812606812
CCCTCAATCACCCATC-1	9104	0.9999545812606812
CGGAACCTCTATCCAT-1	9110	0.9999545812606812
CCCTGATAGCTTAGTC-1	9132	0.9999545812606812
CATTGAGGTGCCGAAA-1	9140	0.9999545812606812
TAATTCCTCCTCACGT-1	9134	0.9999545812606812
GTGAGCCAGCCAAGCA-1	9075	0.9999545812606812
CTCATTAAGGATGTTA-1	9152	0.9999545812606812
GATCCCTGTAAGTCAA-1	9015	0.9999545812606812
TGCATGATCCAAGCTA-1	9130	0.9999545812606812
CGTCCATAGCAGGCTA-1	9000	0.9999545812606812
CTATCTAGTAGACGGT-1	9035	0.9999545812606812
TATCAGGTCCGAGATT-1	9013	0.9999545812606812
GTATTGGTCTCAATCT-1	9078	0.9999545812606812
TCGATTTGTTTGCCGG-1	9117	0.9999545812606812
GTCAAACTCCTGGCTT-1	9105	0.9999545812606812
CTCAACCAGTATCTGC-1	9044	0.9999545812606812
TCTTAGTGTTATGACC-1	9078	0.9999545812606812
TGAGACTGTGCCGGTT-1	9072	0.9999545812606812
TTGAGTGAGATGCTAA-1	9064	0.9999545812606812
TCCTCGATCGTAGTCA-1	9092	0.9999545812606812
CTGTACCTCGTGGGAA-1	9070	0.9999545812606812
GCAGTTACACATACTG-1	9014	0.9999545812606812
CGCCAGATCACTAGCA-1	9096	0.9999545812606812
AGGTCATCACACCAGC-1	9007	0.9999545812606812
CATTGAGCAGCTCATA-1	9036	0.9999545812606812
CACTGGGGTTAACCTG-1	8886	0.9999545812606812
CAGGGCTAGGCACAAC-1	9057	0.9999545812606812
AACCAACCAACGTATC-1	9024	0.9999545812606812
GGTAATCGTCTGTAGT-1	9028	0.9999545812606812
GAATCGTAGCGAGTCA-1	9039	0.9999545812606812
CAACGATCACTAACCA-1	8936	0.9999545812606812
TCGCAGGTCATCTATC-1	8937	0.9999545812606812
AAGGTAACATGCCATA-1	8970	0.9999545812606812
ACAACCATCGAAGCAG-1	8924	0.9999545812606812
CGTGTCTTCAAGATAG-1	8969	0.9999545812606812
GTTGAACTCGACGACC-1	8938	0.9999545812606812
ACTGTGAAGAAATCCA-1	8980	0.9999545812606812
AAGAACACATTGAGCT-1	8958	0.9999545812606812
AGGGCCTAGAGGTCAC-1	8992	0.9999545812606812
TCCTTCTGTTCTCGTC-1	8963	0.9999545812606812
ATACTTCCAACGTATC-1	8906	0.9999545812606812
GGGTTATCAATTGCCA-1	8991	0.9999545812606812
GAGTCATCAGTTGTTG-1	8984	0.9999545812606812
TTCCGGTAGCATAGGC-1	8880	0.9999545812606812
TTTCAGTAGCCTGGAA-1	8945	0.9999545812606812
CGGAGAAGTCCATACA-1	8951	0.9999545812606812
CACTAAGAGTACCGGA-1	8997	0.9999545812606812
TGTCCCAGTTTACCTT-1	8991	0.9999545812606812
CCACGTTCATGTGGCC-1	8976	0.9999545812606812
GTAGGTTAGCAGCGAT-1	8901	0.9999545812606812
TGTTGAGGTCACTGAT-1	8874	0.9999545812606812
GTTTGGAGTGGACTGA-1	8848	0.9999545812606812
GGGCGTTGTAGGCAGT-1	8930	0.9999545812606812
CATTCATAGGGTACAC-1	8895	0.9999545812606812
TCCGGGAAGATGCCGA-1	8920	0.9999545812606812
CCGAACGCACGCACCA-1	8841	0.9999545812606812
AACACACAGGCTTAAA-1	8733	0.9999545812606812
ATTCACTAGCTGTTCA-1	8912	0.9999545812606812
CGCAGGTAGTTCCATG-1	8814	0.9999545812606812
ATCCTATTCTTGAGCA-1	8922	0.9999545812606812
GAGTTACAGCATCCTA-1	8904	0.9999545812606812
ATCACGACAAAGGAGA-1	8813	0.9999545812606812
ATCATTCTCTTCCGTG-1	8823	0.9999545812606812
CTACCTGAGGCGCTTC-1	8759	0.9999545812606812
ACGATCACAACGGGTA-1	8793	0.9999545812606812
TGACAGTCAGGTTCCG-1	8786	0.9999545812606812
CATCGTCTCTGACAGT-1	8837	0.9999545812606812
ATCATTCTCGGAATGG-1	8869	0.9999545812606812
GTCGTAAAGTCCCGGT-1	8744	0.9999545812606812
ATTCCATCAGTTAGGG-1	8769	0.9999545812606812
TACGCTCTCCCATAAG-1	8878	0.9999545812606812
TGATTTCAGAACCGCA-1	8776	0.9999545812606812
ATTGGGTGTAGCACGA-1	8846	0.9999545812606812
GCGGAAAAGAGATTCA-1	8797	0.9999545812606812
CCGTAGGCAAGCTACT-1	8812	0.9999545812606812
TTAGGCAGTATCGTAC-1	8832	0.9999545812606812
GCTCAAAAGGCGACAT-1	8694	0.9999545812606812
CACTTCGTCCAAGGGA-1	8819	0.9999545812606812
CCGATCTGTTCTCCCA-1	8819	0.9999545812606812
CGCGTGATCGCAATGT-1	8771	0.9999545812606812
CAGCAATTCTTCCCGA-1	8683	0.9999545812606812
TCAGTGAGTCGGCTAC-1	8805	0.9999545812606812
CGATGCGCAGGCTACC-1	8813	0.9999545812606812
GCATCTCGTTTGGAGG-1	8778	0.9999545812606812
CAACCAACAACTACGT-1	8779	0.9999545812606812
TGCATGAGTATGCGTT-1	8764	0.9999545812606812
GTTACGAAGATCCTAC-1	8799	0.9999545812606812
CATACCCGTAAGGAGA-1	8776	0.9999545812606812
GCCAGGTGTGTATCCA-1	8745	0.9999545812606812
TGTCCACTCGGTCATA-1	8648	0.9999545812606812
GGAGGTACACCTTCCA-1	8763	0.9999545812606812
CCACGTTCACTGAATC-1	8712	0.9999545812606812
TTAGTCTGTAACAGGC-1	8784	0.9999545812606812
GAGCCTGAGGAGCAAA-1	8700	0.9999545812606812
GAGACTTGTACGTAGG-1	8725	0.9999545812606812
CAAGCTAAGCATCAAA-1	8766	0.9999545812606812
GCGTGCAGTTCAAACC-1	8638	0.9999545812606812
AAATGGAAGAAATCCA-1	8782	0.9999545812606812
GTTCGCTAGACTCTAC-1	8739	0.9999545812606812
ATAGACCCACAATGTC-1	8822	0.9999545812606812
CACTGTCAGAAGCGAA-1	8728	0.9999545812606812
TCCCACAAGGTTCCAT-1	8692	0.9999545812606812
[truncated: 24,075 more rows]
