# Supplementary material for: Disturbances of paraventricular thalamic nucleus neurons in bipolar disorder revealed by single-nucleus analysis
Source: Nat Commun. 2026 Jan 7;17:1338. doi: 10.1038/s41467-025-68094-5 (PMC12873406; doi:10.1038/s41467-025-68094-5)
Supplement: Supplementary file 6 — Source Data [file 41467_2025_68094_MOESM6_ESM.zip › SourceData/FigureS12a_BD11.txt]

barcode	total_umi	cell_probability
ATCGGCGAGAAGGCTC-1	129891	0.9999545812606812
AACAACCCATACCATG-1	126396	0.9999545812606812
GCCCAGACATCGTTCC-1	119066	0.9999545812606812
GAGTCATTCGTTGTGA-1	113971	0.9999545812606812
CCTGCATCACTGCACG-1	108067	0.9999545812606812
CAAGACTAGATGTAGT-1	105929	0.9999545812606812
TGCTTCGCAGCTACAT-1	102891	0.9999545812606812
CTGAGCGGTTCCGTTC-1	98964	0.9999545812606812
ACACGCGGTAAGAACT-1	94981	0.9999545812606812
GAGTCATAGTACTCGT-1	91302	0.9999545812606812
TGAGGTTCAAATCGGG-1	90804	0.9999545812606812
GTTCGCTGTCTGTTAG-1	89612	0.9999545812606812
TGGATCACAGACGCTC-1	88130	0.9999545812606812
GGAACCCAGGAAACGA-1	87728	0.9999545812606812
CATACAGGTACGATCT-1	85195	0.9999545812606812
GGTCACGAGCCTTTGA-1	80016	0.9999545812606812
GGCAGTCAGATTTGCC-1	77279	0.9999545812606812
ATCTTCATCGTACCTC-1	76495	0.9999545812606812
AGGTCATTCGATGGAG-1	75976	0.9999545812606812
ATTACCTAGACCTGGA-1	71921	0.9999545812606812
CAACAGTCACGCTGAC-1	71632	0.9999545812606812
TTTGTTGTCCGTATGA-1	69876	0.9999545812606812
CTACGGGCACACGTGC-1	68010	0.9999545812606812
CACCAAATCTGCCTCA-1	67240	0.9999545812606812
CTGCAGGCATCATCTT-1	66619	0.9999545812606812
ACTTTGTAGCACTCCG-1	65468	0.9999545812606812
GTGCAGCAGTGAGTTA-1	64994	0.9999545812606812
CTACGGGCACACACGC-1	63171	0.9999545812606812
ATTCGTTCAGACACAG-1	62978	0.9999545812606812
TGCCGAGCATCCGAGC-1	62542	0.9999545812606812
CTCTCGAGTCGGCACT-1	61447	0.9999545812606812
TGATGGTCATCCGGTG-1	61261	0.9999545812606812
ACATGCAAGCTGACTT-1	60016	0.9999545812606812
GGAGAACTCACAAGGG-1	59568	0.9999545812606812
TGGAGGAGTCAAGCCC-1	59184	0.9999545812606812
AGATCCAGTCCGAAAG-1	57283	0.9999545812606812
AAAGGTAAGACGCATG-1	56780	0.9999545812606812
CCTCTAGAGAGATGCC-1	56158	0.9999545812606812
CTCCACATCCATTGGA-1	55695	0.9999545812606812
GCTTTCGGTCTTCAAG-1	55597	0.9999545812606812
TAATCTCGTGGTTTGT-1	55300	0.9999545812606812
GAGTTACCACTTCATT-1	54924	0.9999545812606812
TATTCCAGTCCCGCAA-1	54697	0.9999545812606812
CTTACCGTCATACGGT-1	54331	0.9999545812606812
CACACAAAGAGTCCGA-1	52917	0.9999545812606812
TTTACTGAGTTTGAGA-1	52590	0.9999545812606812
ATCCTATCACTTGGGC-1	52317	0.9999545812606812
CAAGGGAAGTAATTGG-1	51809	0.9999545812606812
GGGATGACAATGCTCA-1	51456	0.9999545812606812
CGGAACCCAACCAATC-1	51112	0.9999545812606812
TTCCTTCCATGTACGT-1	50452	0.9999545812606812
AGCATCAAGGCCACCT-1	49760	0.9999545812606812
TCCTAATCAGCTACTA-1	49317	0.9999545812606812
AGTCACACATCGATGT-1	47981	0.9999545812606812
TGTCCACGTACAGTTC-1	47472	0.9999545812606812
CACGTGGTCATACAGC-1	46486	0.9999545812606812
ACGTAACCACGACAAG-1	46434	0.9999545812606812
CAACGATTCAAATGAG-1	46177	0.9999545812606812
CCACGAGAGGCTATCT-1	45757	0.9999545812606812
TATTTCGCATGGCCAC-1	45768	0.9999545812606812
GAAGTAAGTTTCACAG-1	45637	0.9999545812606812
ACTTTGTGTGGCTGCT-1	45578	0.9999545812606812
GGTGTCGCACGTATAC-1	44427	0.9999545812606812
GCGGAAACACTAACCA-1	44346	0.9999545812606812
GCCAGGTTCTCTCTAA-1	44050	0.9999545812606812
GACTATGAGACGAGCT-1	43969	0.9999545812606812
AATTCCTCAAGTGGTG-1	43991	0.9999545812606812
GCGTGCATCACCGGGT-1	43889	0.9999545812606812
CACGGGTAGACAACTA-1	43890	0.9999545812606812
TCGTAGACAGCGCGTT-1	42908	0.9999545812606812
TCATACTTCTCTGCCA-1	41766	0.9999545812606812
CAGATCATCTGCTTTA-1	41500	0.9999545812606812
ATCGTAGAGAAACTAC-1	40457	0.9999545812606812
ATCCTATTCGGCTATA-1	40211	0.9999545812606812
TGATCAGGTTCCTTGC-1	40159	0.9999545812606812
CAGCAATGTGTTAACC-1	40039	0.9999545812606812
ATTATCCTCAACGTGT-1	39569	0.9999545812606812
TGTACAGCACGTGTGC-1	39450	0.9999545812606812
GAGACCCGTTGCGTAT-1	39256	0.9999545812606812
CTAGGTACAGCAGAAC-1	38019	0.9999545812606812
GTCTGTCCAACAAAGT-1	37766	0.9999545812606812
ATACCGACAGCTCCTT-1	37197	0.9999545812606812
TCACATTTCTTTGCGC-1	36958	0.9999545812606812
GACCCTTAGAGAGGTA-1	36822	0.9999545812606812
CCTTTGGGTCTGCAAT-1	36775	0.9999545812606812
CCAAGCGGTCGTCGGT-1	36028	0.9999545812606812
ACCCAAATCGTAACAC-1	35656	0.9999545812606812
CTCTCGATCGGTTCAA-1	35601	0.9999545812606812
TTCTAGTCAGCTGTTA-1	35590	0.9999545812606812
CAGGGCTGTGTACATC-1	35413	0.9999545812606812
GTCATTTAGAAAGTCT-1	35368	0.9999545812606812
TTACTGTGTACCGTGC-1	34734	0.9999545812606812
GTCATGACACGACGTC-1	34153	0.9999545812606812
TCACAAGGTGCGTCGT-1	33609	0.9999545812606812
GAGGGTATCAGAGCGA-1	33628	0.9999545812606812
GTGGAGAAGGGACCAT-1	33591	0.9999545812606812
GGGACAAAGACGTCCC-1	33307	0.9999545812606812
CGATGCGCAGTTGTTG-1	32931	0.9999545812606812
GTCTTTACAACGTTAC-1	32509	0.9999545812606812
TCAGGTACACCCTATC-1	31519	0.9999545812606812
AGGTCTACAACGGTAG-1	31504	0.9999545812606812
AGCCACGCACGCTGAC-1	31423	0.9999545812606812
GGGAAGTAGAACCCGA-1	31164	0.9999545812606812
TATCAGGGTAGTGCGA-1	31140	0.9999545812606812
CTTCTCTGTTTAGTCG-1	30446	0.9999545812606812
TACGGTAGTACTTCCC-1	29071	0.9999545812606812
ATAGGCTCAACAGCCC-1	28927	0.9999545812606812
ACCCAAACAAGTGTCT-1	28908	0.9999545812606812
TCCTCGAGTGACAGCA-1	28488	0.9999545812606812
TCGAAGTAGACCAAAT-1	28400	0.9999545812606812
TTTATGCGTACACGTT-1	28377	0.9999545812606812
CGGAGAAAGTCACTAC-1	28285	0.9999545812606812
GTAGATCTCTGTCCCA-1	28173	0.9999545812606812
AGATGCTGTTTATGCG-1	28140	0.9999545812606812
TCATGCCAGCAGGTCA-1	28063	0.9999545812606812
GAGAGGTAGTCCCAGC-1	27906	0.9999545812606812
GTCCACTTCCGAAATC-1	27815	0.9999545812606812
CCTAAGAGTAATACCC-1	27720	0.9999545812606812
TGAATCGCATCTCAAG-1	27667	0.9999545812606812
CCTCAACAGCAATAGT-1	27636	0.9999545812606812
TTCCAATGTGTCCTAA-1	27588	0.9999545812606812
GACTCTCCACATGGTT-1	27577	0.9999545812606812
CTTCTAAGTGGCTACC-1	27265	0.9999545812606812
GCTACCTAGTTGGGAC-1	27258	0.9999545812606812
TTGATGGGTACGCTAT-1	27259	0.9999545812606812
GCATCGGTCTCAACCC-1	27233	0.9999545812606812
TGATGCATCGTTCGCT-1	27016	0.9999545812606812
TTCGATTGTCATTCCC-1	26966	0.9999545812606812
TTTGACTGTTAGCTAC-1	26674	0.9999545812606812
GTCATCCTCTTCGTAT-1	26627	0.9999545812606812
ACGGAAGTCCACATAG-1	26417	0.9999545812606812
TCATGCCGTACTGCCG-1	26390	0.9999545812606812
GGTGTTAGTAAGATCA-1	26351	0.9999545812606812
GGTGTCGGTTCCATTT-1	26129	0.9999545812606812
ACGTACAGTGATACCT-1	26019	0.9999545812606812
TATACCTCATTGCCGG-1	25761	0.9999545812606812
CGTCAAACAACAAGTA-1	25662	0.9999545812606812
CTCCGATTCTACCCAC-1	25640	0.9999545812606812
CCTCTCCCAAGTCCAT-1	25421	0.9999545812606812
CCGTTCAGTAGACTGG-1	25285	0.9999545812606812
GTAAGTCGTCGTCAGC-1	25158	0.9999545812606812
CTCAGGGAGTTGCATC-1	25030	0.9999545812606812
TGGCGTGGTAGTTCCA-1	24964	0.9999545812606812
GACTCAACACGCCACA-1	24998	0.9999545812606812
ATTCCTAAGCATCAAA-1	24966	0.9999545812606812
CCACCATAGCCTGGAA-1	24810	0.9999545812606812
CCTCATGGTGCACGCT-1	24746	0.9999545812606812
CAACCTCGTAACGCGA-1	24712	0.9999545812606812
CTTACCGTCGTAGCTA-1	24678	0.9999545812606812
CAGATCAAGTTTCGAC-1	24687	0.9999545812606812
TTTAGTCGTATTCCTT-1	24439	0.9999545812606812
CGGGTCATCCGATTAG-1	24307	0.9999545812606812
GGTAATCCATGTCAGT-1	24270	0.9999545812606812
GGTCACGTCTAGCCAA-1	24268	0.9999545812606812
GTGCAGCTCAGCGCGT-1	24160	0.9999545812606812
GGGTATTGTTCTCTAT-1	24075	0.9999545812606812
TGCTTCGCAGACATCT-1	24032	0.9999545812606812
CAACAACAGTTGTCGT-1	24001	0.9999545812606812
CTTACCGCAATTGCCA-1	23899	0.9999545812606812
GGAGGTACATACCACA-1	23741	0.9999545812606812
ATAGGCTAGTACAACA-1	23483	0.9999545812606812
AGGACTTTCGACCCAG-1	23314	0.9999545812606812
CAACGATGTCATTGCA-1	23164	0.9999545812606812
ACCATTTCACTTTAGG-1	22481	0.9999545812606812
TTCCTAACAAACACCT-1	22356	0.9999545812606812
ATGACCAAGGTGGTTG-1	22401	0.9999545812606812
AGGCATTGTACCTAAC-1	22348	0.9999545812606812
AGGAATATCATTGCTT-1	22352	0.9999545812606812
CTACCTGCATGTTCGA-1	22212	0.9999545812606812
TCATGAGCAAGAGTGC-1	22214	0.9999545812606812
GAACACTAGGTGTGAC-1	22090	0.9999545812606812
TATACCTCATTGAGGG-1	22111	0.9999545812606812
CATTCTAGTCCTGGTG-1	22053	0.9999545812606812
CAACGATCAAAGTGTA-1	22055	0.9999545812606812
GAGTTGTGTCAAAGTA-1	22040	0.9999545812606812
TAAGCACCATTACGGT-1	21852	0.9999545812606812
TTCTAGTCATACACCA-1	21766	0.9999545812606812
TCCACCAGTCTCCTGT-1	21742	0.9999545812606812
AGTCTCCGTGGTCAAG-1	21428	0.9999545812606812
CACTGAATCTTGATTC-1	21407	0.9999545812606812
ACCGTTCTCAGCTCTC-1	21336	0.9999545812606812
GATCAGTTCACTCCGT-1	21239	0.9999545812606812
GAAGCCCTCCACGAAT-1	21133	0.9999545812606812
TTAGGGTAGCATCTTG-1	20970	0.9999545812606812
CCTACGTTCTGCTCTG-1	20821	0.9999545812606812
ACGGGTCCAGAACTCT-1	20819	0.9999545812606812
ACCCAAAGTCCGGATC-1	20775	0.9999545812606812
GAACACTCACCTGTCT-1	20772	0.9999545812606812
GCACATACAAAGGCAC-1	20617	0.9999545812606812
TTCCGGTCATAGGCGA-1	20376	0.9999545812606812
GTAGGTTCATCCGTTC-1	20341	0.9999545812606812
TGAGCATAGTGTACCT-1	20299	0.9999545812606812
GATCGTATCTTTCAGT-1	20246	0.9999545812606812
CTACATTGTCACGACC-1	20193	0.9999545812606812
AGTTCGACATGCCGAC-1	20093	0.9999545812606812
TTGAGTGTCTACTCAT-1	20070	0.9999545812606812
TTGGGTAAGAGAGCAA-1	19952	0.9999545812606812
TAACTTCTCAGAACCT-1	19950	0.9999545812606812
GTTTACTGTGGTTTGT-1	19538	0.9999545812606812
TGTAAGCCAGATACTC-1	19260	0.9999545812606812
CACATGATCAGGAACG-1	19374	0.9999545812606812
AAAGAACTCATAGCAC-1	19165	0.9999545812606812
GGGTATTGTTTGATCG-1	19149	0.9999545812606812
GGGAGTACATCCGTTC-1	19024	0.9999545812606812
GAGAGGTTCTCGGCTT-1	18979	0.9999545812606812
CACACAAGTCGATTTG-1	18476	0.9999545812606812
TGTTCTACACAATGAA-1	18449	0.9999545812606812
GTAGAAACATTACTCT-1	18432	0.9999545812606812
CTTCCTTAGAAAGTCT-1	18317	0.9999545812606812
ATCGATGCACAGCTTA-1	18289	0.9999545812606812
ACACCAACAGGTCAGA-1	18178	0.9999545812606812
TAACGACAGCCAACCC-1	17969	0.9999545812606812
GTCATGATCTGGTCAA-1	17836	0.9999545812606812
CTCAATTCAAACTCTG-1	17700	0.9999545812606812
ACAAAGAGTGAGATAT-1	17621	0.9999545812606812
TCGAAGTAGAGTGACC-1	17638	0.9999545812606812
GTGTGGCAGAGTAACT-1	17595	0.9999545812606812
TCCATCGCACCAGCTG-1	17563	0.9999545812606812
ATCGATGCAGAGTCAG-1	17387	0.9999545812606812
GTGCTGGGTTAGCTAC-1	17349	0.9999545812606812
GGTCACGCACCGGAAA-1	17297	0.9999545812606812
ACCATTTCAGAGCCCT-1	17254	0.9999545812606812
GCCAGCACAGTTTGGT-1	17179	0.9999545812606812
TTGTTCAAGGCAGGGA-1	17164	0.9999545812606812
GTGCTTCTCTGGGTCG-1	17127	0.9999545812606812
AGTCAACTCTGGAGAG-1	17129	0.9999545812606812
ACGGTCGTCGCAATTG-1	17083	0.9999545812606812
ATGACCAGTGATTCTG-1	17065	0.9999545812606812
GAGGCAAGTACCTGTA-1	17035	0.9999545812606812
CCGTAGGGTGTCCAAT-1	16921	0.9999545812606812
TTGAACGCAACCGCCA-1	16699	0.9999545812606812
ATTCCCGCACGCTGTG-1	16697	0.9999545812606812
AACAAAGCAGAGTTCT-1	16550	0.9999545812606812
AGGCTGCCAAAGCTCT-1	16601	0.9999545812606812
CAGATACGTTCATCGA-1	16336	0.9999545812606812
CATTGAGCAAAGCGTG-1	16232	0.9999545812606812
TGTAGACAGACCAGCA-1	16232	0.9999545812606812
GTCTGTCGTTGGGTTT-1	16176	0.9999545812606812
ATGTCCCAGTGGCGAT-1	16126	0.9999545812606812
GATAGAATCGATTTCT-1	16087	0.9999545812606812
TATCTTGGTGTTATCG-1	16094	0.9999545812606812
ACACAGTGTCCAGGTC-1	16086	0.9999545812606812
CAGCGTGTCGCAATTG-1	16070	0.9999545812606812
CGATGCGTCTATTTCG-1	16015	0.9999545812606812
TCCCAGTTCCTGTACC-1	15977	0.9999545812606812
CTACCTGTCATTCGTT-1	15908	0.9999545812606812
TCTCAGCGTTGACGGA-1	15749	0.9999545812606812
GATTGGTCATGGGTTT-1	15738	0.9999545812606812
ACCATTTCACACCGAC-1	15694	0.9999545812606812
GATGCTAAGTCAGAGC-1	15556	0.9999545812606812
TTACGCCAGACATAAC-1	15543	0.9999545812606812
GTGAGTTTCGTAGCCG-1	15462	0.9999545812606812
CTGTCGTCACCCATAA-1	15440	0.9999545812606812
ACGTAACTCGACCCAG-1	15427	0.9999545812606812
AGTACCACAGGTGACA-1	15427	0.9999545812606812
GGGTATTGTATGCGGA-1	15348	0.9999545812606812
CCACGAGTCGACCATA-1	15339	0.9999545812606812
CTTCAATCATGGCCAC-1	15222	0.9999545812606812
TTAGTCTTCAGCACCG-1	15135	0.9999545812606812
CGGGACTTCTCACGAA-1	15028	0.9999545812606812
TCCGTGTTCCGCACGA-1	14960	0.9999545812606812
GCAACCGCACGACAAG-1	14896	0.9999545812606812
CCATCACAGGTAAAGG-1	14723	0.9999545812606812
CAGATCATCGATCCAA-1	14842	0.9999545812606812
ACAGGGAGTGGGAGAG-1	14772	0.9999545812606812
AAAGTGAAGTTGCGAG-1	14734	0.9999545812606812
GTCGCGAGTTTGACAC-1	14692	0.9999545812606812
GAGGGTAAGCTGAAAT-1	14669	0.9999545812606812
TTTACCAGTGCTGTCG-1	14463	0.9999545812606812
GACTATGTCCCTGGTT-1	14399	0.9999545812606812
GGCTTTCAGGTTGGAC-1	14270	0.9999545812606812
GGTAATCTCTCAAAGC-1	14261	0.9999545812606812
GTGGCGTAGAGGACTC-1	14215	0.9999545812606812
AGATGCTCAGACCAAG-1	14236	0.9999545812606812
GTTCGCTAGCTAGAGC-1	14215	0.9999545812606812
AGGGTTTCAAGACAAT-1	14165	0.9999545812606812
AGTGCCGAGTTGTCAC-1	14062	0.9999545812606812
TGGCGTGCATCTCAAG-1	14027	0.9999545812606812
GGTCTGGCATGACGTT-1	14010	0.9999545812606812
GGGATGATCTGTCCGT-1	14003	0.9999545812606812
ATCGCCTAGGGTGAGG-1	14008	0.9999545812606812
GTCTCACTCCGTGTAA-1	13911	0.9999545812606812
GCTACCTCACACTGGC-1	13917	0.9999545812606812
GAGGGATGTCCCGTGA-1	13851	0.9999545812606812
ACTGTCCCACGAAAGC-1	13868	0.9999545812606812
TAATTCCAGCAGGCTA-1	13777	0.9999545812606812
TTATTGCGTACCCACG-1	13742	0.9999545812606812
CACTAAGTCAGGTAAA-1	13720	0.9999545812606812
AGGGTTTGTACCTATG-1	13695	0.9999545812606812
CTGTATTAGCATTTGC-1	13665	0.9999545812606812
CTCCAACGTTATTCTC-1	13514	0.9999545812606812
TACGTCCGTCGACTGC-1	12821	0.9999545812606812
TCCTTCTAGACTTCAC-1	13469	0.9999545812606812
TGTAAGCTCGGCGATC-1	13415	0.9999545812606812
AACCATGGTTCACCGG-1	13406	0.9999545812606812
TATTGGGTCATTTGGG-1	13274	0.9999545812606812
TTGTGGAGTGTCGCTG-1	13242	0.9999545812606812
AGAACCTCAAAGGAGA-1	13205	0.9999545812606812
ATCCACCCACATTCGA-1	13212	0.9999545812606812
TTAATCCGTAACAGTA-1	13192	0.9999545812606812
CGACAGCAGCTTCTAG-1	13172	0.9999545812606812
AATGACCGTCTCGGAC-1	13085	0.9999545812606812
CATCCCAGTATCTCTT-1	13068	0.9999545812606812
ACCCAAAGTATGGGAC-1	13027	0.9999545812606812
CCCTAACAGCTTTCCC-1	13009	0.9999545812606812
AGACAAATCCCTCATG-1	12932	0.9999545812606812
GTGGTTACAGTCGTTA-1	12854	0.9999545812606812
ATTCACTTCGACGATT-1	12752	0.9999545812606812
TGCATGAGTCATTCCC-1	12701	0.9999545812606812
TCGTGCTGTGGTATGG-1	12740	0.9999545812606812
CAATGACCAACCCGCA-1	12678	0.9999545812606812
CCGTGAGTCCAAGAGG-1	12652	0.9999545812606812
TCCGATCTCTGACGCG-1	12631	0.9999545812606812
GTCTACCGTCACCCTT-1	12603	0.9999545812606812
TCACGCTTCTCTGAGA-1	12566	0.9999545812606812
GTGTGGCAGTGATTCC-1	12534	0.9999545812606812
GTTGTAGGTAGATCGG-1	12528	0.9999545812606812
GATTCTTTCTCATGCC-1	12470	0.9999545812606812
CTCCTCCAGTCATCCA-1	12469	0.9999545812606812
GGGCTACGTAACACGG-1	12434	0.9999545812606812
GCAGCTGCAATTAGGA-1	12447	0.9999545812606812
TTACGCCGTCGCATCG-1	12356	0.9999545812606812
TGCTTGCCACATTCGA-1	12362	0.9999545812606812
TACGGGCGTATGGTTC-1	12333	0.9999545812606812
CTCCACATCCACACCT-1	12294	0.9999545812606812
GATTTCTGTGAATATG-1	12244	0.9999545812606812
AGTCATGGTTCTCCCA-1	12235	0.9999545812606812
CAACGATAGCCTCTCT-1	12226	0.9999545812606812
CAACGATAGTTAACAG-1	12145	0.9999545812606812
GGGTGTCTCGCTTTAT-1	12129	0.9999545812606812
GTCATGAAGTCGGCAA-1	12104	0.9999545812606812
TAACGACTCCAAATGC-1	12047	0.9999545812606812
CCTCTCCAGCTAGCCC-1	11902	0.9999545812606812
CCTATCGGTGCTAGCC-1	11887	0.9999545812606812
CCTTCAGGTAGGTAGC-1	11562	0.9999545812606812
TCTAACTTCTAGACAC-1	11794	0.9999545812606812
ATTGGGTGTCTCGCGA-1	11782	0.9999545812606812
GAATCACCAACCACAT-1	11768	0.9999545812606812
TGAGGGACAACCAGAG-1	11745	0.9999545812606812
ATTCCATAGTCCCAAT-1	11718	0.9999545812606812
ATCTTCACAACACGTT-1	11715	0.9999545812606812
GGGTAGACAGACACAG-1	11689	0.9999545812606812
CTAGGTATCCTTCAGC-1	11687	0.9999545812606812
CAGGGCTAGGTTCTTG-1	11550	0.9999545812606812
AAGTGAACACCTCAGG-1	11669	0.9999545812606812
ATGAGGGCACGGGCTT-1	11617	0.9999545812606812
AGAGAATCACCTGATA-1	11583	0.9999545812606812
TAGGTTGAGCGTGCCT-1	11564	0.9999545812606812
AATGAAGAGGTGGTTG-1	11544	0.9999545812606812
GTAGGTTTCACTGAAC-1	11490	0.9999545812606812
TTCCTAAAGCCTCACG-1	11493	0.9999545812606812
AATCACGTCAGCTGTA-1	11454	0.9999545812606812
TTCTCTCAGTCCCTAA-1	11406	0.9999545812606812
CTGAGCGAGGACAGTC-1	11366	0.9999545812606812
GCCAGCAAGTCGAATA-1	11326	0.9999545812606812
GGAATGGGTTTACTGG-1	11231	0.9999545812606812
AGACCATCAATTGGTC-1	11196	0.9999545812606812
ACAGCCGAGTAGGCCA-1	11017	0.9999545812606812
GTAGAGGGTCGCACGT-1	10998	0.9999545812606812
CGTAATGTCAAACTGC-1	10974	0.9999545812606812
CTGCATCTCGCCGAAC-1	10902	0.9999545812606812
ATGAAAGGTTGATCGT-1	10918	0.9999545812606812
ACCCTTGGTTAGAAAC-1	10869	0.9999545812606812
TCTACATTCTTGGAAC-1	10883	0.9999545812606812
ATTCTACCATACCACA-1	10899	0.9999545812606812
CTTTCAACAATTTCTC-1	10877	0.9999545812606812
AGGACGATCATCGCTC-1	10866	0.9999545812606812
ACCCTCAGTCTACGAT-1	10837	0.9999545812606812
TAAGCACTCCTGTACC-1	10787	0.9999545812606812
TTACGTTCACCCTTAC-1	10782	0.9999545812606812
AAGCGAGTCCACGAAT-1	10774	0.9999545812606812
CTACGGGCAACAAGTA-1	10775	0.9999545812606812
TCGACCTGTCGAGTTT-1	10709	0.9999545812606812
ATGGATCTCACATTGG-1	10703	0.9999545812606812
TGAGTCAGTGGCCACT-1	10684	0.9999545812606812
TGGGAGATCAGGGTAG-1	10661	0.9999545812606812
TCCCAGTTCGATTGGT-1	10640	0.9999545812606812
CTATCCGAGACTTGTC-1	10605	0.9999545812606812
CATCAAGTCGTAATGC-1	10545	0.9999545812606812
ACAAGCTTCTGGGATT-1	10507	0.9999545812606812
GTTCCGTAGGAGAATG-1	10499	0.9999545812606812
CCTGTTGGTCCCTAAA-1	10446	0.9999545812606812
TTGCATTAGCTGTACT-1	10452	0.9999545812606812
GCGTGCAGTATAGGGC-1	10425	0.9999545812606812
TCAGTTTCAAACGGCA-1	10402	0.9999545812606812
GCACTAAGTTGAGAGC-1	10388	0.9999545812606812
TGTCAGACAGTCTCTC-1	10384	0.9999545812606812
CATCGGGAGTTGAATG-1	10362	0.9999545812606812
TTACCGCCAATCTAGC-1	10340	0.9999545812606812
GCGTTTCTCGGTATGT-1	10345	0.9999545812606812
TGAGCATGTACCTTCC-1	10340	0.9999545812606812
GTCCCATTCCACATAG-1	10323	0.9999545812606812
GACACGCGTTGTGGAG-1	10241	0.9999545812606812
CAGTTAGTCAGCGTCG-1	10240	0.9999545812606812
CCTCAGTTCTCTGGTC-1	10101	0.9999545812606812
TCCACCAGTAATCAAG-1	10126	0.9999545812606812
GCCAGCAAGCACTCGC-1	10110	0.9999545812606812
TTTCACATCCCGTTCA-1	10079	0.9999545812606812
CTACCTGTCCATTTCA-1	10098	0.9999545812606812
AGTTAGCAGTTCGGTT-1	10070	0.9999545812606812
TCGGGTGCATGTTTGG-1	10052	0.9999545812606812
TGCGACGGTAACATCC-1	10040	0.9999545812606812
GCAGCCACAGTAACAA-1	10022	0.9999545812606812
AGACCCGTCTCGTGAA-1	9922	0.9999545812606812
AGCGCTGGTCCTGAAT-1	9919	0.9999545812606812
ACCTGTCCATACCATG-1	9881	0.9999545812606812
TCAATTCCACACGGTC-1	9867	0.9999545812606812
GAGAAATTCGTAGCTA-1	9813	0.9999545812606812
GTGATGTGTCCTGGGT-1	9823	0.9999545812606812
GACTCAAGTCCAGAAG-1	9807	0.9999545812606812
ATGGTTGCACGGATCC-1	9726	0.9999545812606812
CCACTTGCAGGACTAG-1	9720	0.9999545812606812
CTAGACAAGCTAGATA-1	9701	0.9999545812606812
ACACTGACAAATCCCA-1	9697	0.9999545812606812
CTGCAGGAGCATTTCG-1	9661	0.9999545812606812
CTGCCTAAGACATCAA-1	9666	0.9999545812606812
TCTACCGCATCCGGTG-1	9641	0.9999545812606812
TGATTCTGTCTTCATT-1	9634	0.9999545812606812
GAACACTAGTTGTAAG-1	9592	0.9999545812606812
AATAGAGAGGAGACCT-1	9583	0.9999545812606812
CATTGAGTCCCTAGGG-1	9567	0.9999545812606812
CTGCATCTCTCGTCAC-1	9573	0.9999545812606812
CCGTTCAAGAATACAC-1	9550	0.9999545812606812
TTGGGCGTCACCTACC-1	9519	0.9999545812606812
ATGAGTCGTACTGCGC-1	9470	0.9999545812606812
TGTAACGAGACCTCCG-1	9468	0.9999545812606812
CTGCAGGTCTGTGCTC-1	9467	0.9999545812606812
GTAACACCAATTGAGA-1	9439	0.9999545812606812
TCAGCCTCAATCTCTT-1	9462	0.9999545812606812
TCCTAATAGCGAACTG-1	9437	0.9999545812606812
AGTACCAGTGGCACTC-1	9346	0.9999545812606812
AGACCCGCACAGAAGC-1	9370	0.9999545812606812
AGATGCTGTAATACCC-1	9155	0.9999545812606812
CGGGACTAGACGACTG-1	9320	0.9999545812606812
GTGCAGCCAATTTCCT-1	9288	0.9999545812606812
ATGAGTCCATTGCTGA-1	9297	0.9999545812606812
AGTCAACTCTTGGTCC-1	9255	0.9999545812606812
AGTTCCCTCTGTAAGC-1	9209	0.9999545812606812
TGATCAGGTGCAGTGA-1	9189	0.9999545812606812
TGTAGACGTAAGGTCG-1	9170	0.9999545812606812
GCAGCTGGTACTGGGA-1	9129	0.9999545812606812
TCTAACTTCAAGTTGC-1	9118	0.9999545812606812
ATTCACTGTGTCTAAC-1	9080	0.9999545812606812
ACTTCGCCACAGCTGC-1	9047	0.9999545812606812
CTCCACATCAGGGATG-1	9016	0.9999545812606812
TGAATGCTCCAAACCA-1	8981	0.9999545812606812
TCACATTAGACCAAGC-1	8968	0.9999545812606812
ATTACTCCACGTGTGC-1	8934	0.9999545812606812
GAGTGTTAGTCGAAGC-1	8946	0.9999545812606812
CGAGTGCCATAAGCGG-1	8933	0.9999545812606812
CAGCCAGAGGCCTTGC-1	8922	0.9999545812606812
AGCTTCCGTTTGAAAG-1	8922	0.9999545812606812
GCACATAGTCATACCA-1	8867	0.9999545812606812
GGGTGAAAGCACTCGC-1	8890	0.9999545812606812
GGTCTGGAGCCATTGT-1	8887	0.9999545812606812
ATGGGAGTCAATCTTC-1	8880	0.9999545812606812
TAACACGGTTGGCTAT-1	8840	0.9999545812606812
TTGTTTGTCCAGTACA-1	8837	0.9999545812606812
AGTGCCGTCTGAACGT-1	8845	0.9999545812606812
TCTCAGCGTTCCTTGC-1	8789	0.9999545812606812
TCTCAGCTCTTCCGTG-1	8777	0.9999545812606812
TGTCAGAGTGAACTAA-1	8779	0.9999545812606812
AATGAAGTCATGAAAG-1	8735	0.9999545812606812
CATCGGGAGGCACTAG-1	8703	0.9999545812606812
ACCCAAACACAGAGCA-1	8713	0.9999545812606812
CTACCTGTCATTACGG-1	8692	0.9999545812606812
CACGTTCGTAGACGGT-1	8659	0.9999545812606812
GCAGGCTCACGGTAGA-1	8676	0.9999545812606812
GCCAGCATCTGTGCTC-1	8614	0.9999545812606812
GGGCGTTGTGCATTTG-1	8619	0.9999545812606812
ACACGCGGTAGTATAG-1	8608	0.9999545812606812
CATCGGGAGATGGCGT-1	8606	0.9999545812606812
TTGAACGTCCTGCTAC-1	8576	0.9999545812606812
GTAGGAGCAACAACAA-1	8536	0.9999545812606812
GAGTGAGTCAGGAGAC-1	8548	0.9999545812606812
TCCCACACACAAGCCC-1	8519	0.9999545812606812
GGCTGTGCAGCTACCG-1	8495	0.9999545812606812
GTTCGCTCAAGGCCTC-1	8492	0.9999545812606812
TCCAGAAGTGCTGTCG-1	8489	0.9999545812606812
TGATTCTGTATCTCTT-1	8474	0.9999545812606812
ATGAAAGCACAAATGA-1	8465	0.9999545812606812
CTACCTGGTTGCATAC-1	8400	0.9999545812606812
CAGCAATTCTCAAAGC-1	8443	0.9999545812606812
CTTTCGGCAGGATCTT-1	8423	0.9999545812606812
AGCATCAGTTGTTTGG-1	8398	0.9999545812606812
AAGGAATAGAGAAGGT-1	8377	0.9999545812606812
GCTACCTCACAGGATG-1	8385	0.9999545812606812
TCTCACGAGTCACTAC-1	8399	0.9999545812606812
CGATCGGAGGGCTAAC-1	8385	0.9999545812606812
TAATCTCTCTCCACTG-1	8280	0.9999545812606812
GTGGCGTAGATGTTAG-1	8283	0.9999545812606812
TCAGCAATCACCATAG-1	8168	0.9999545812606812
CTACCTGTCGCCTAGG-1	8198	0.9999545812606812
TACGTCCCAATTGAGA-1	8140	0.9999545812606812
TTTCAGTGTACCTTCC-1	8125	0.9999545812606812
TTACTGTGTGCCCACA-1	8101	0.9999545812606812
GTCGAATCATTGTCGA-1	8095	0.9999545812606812
GAATAGAAGCAACAAT-1	8070	0.9999545812606812
TGCTTCGCAGCTATAC-1	8042	0.9999545812606812
TCACGCTCACGACGTC-1	8030	0.9999545812606812
ATCGTGAGTTTACCTT-1	7988	0.9999545812606812
GACTCTCTCTGAATCG-1	7990	0.9999545812606812
TCCTTCTTCGAATCCA-1	7965	0.9999545812606812
TGGCGTGAGGCTCCCA-1	7972	0.9999545812606812
CTCAGAAGTCCAGGTC-1	7962	0.9999545812606812
TCCCAGTAGAGTAACT-1	7913	0.9999545812606812
GTAGATCGTTATTCCT-1	7904	0.9999545812606812
GGGTGAATCGATAACC-1	7901	0.9999545812606812
TCGTAGATCAGACATC-1	7861	0.9999545812606812
TCATTACGTGGTCTAT-1	7855	0.9999545812606812
ACAACCACAGTGCCTG-1	7834	0.9999545812606812
GGGATGATCCGATCGG-1	7843	0.9999545812606812
GAGTTTGCATCATTTC-1	7790	0.9999545812606812
CGAGAAGAGGAGAGTA-1	7803	0.9999545812606812
GTTCGCTAGGGTATAT-1	7806	0.9999545812606812
GTGTCCTGTGCGGTAA-1	7645	0.9999545812606812
ACGGAAGCATGACTAC-1	7776	0.9999545812606812
GGAGATGGTAGATCCT-1	7752	0.9999545812606812
TGAGGTTTCTCACTCG-1	7738	0.9999545812606812
GCCGATGCAGCTTCCT-1	7700	0.9999545812606812
TAGATCGTCGATGCTA-1	7694	0.9999545812606812
TGATTTCCAAGTTTGC-1	7490	0.9999545812606812
GTCATCCTCAGATTGC-1	7613	0.9999545812606812
CTCCCTCAGTGGTGAC-1	7499	0.9999545812606812
CTACCCAAGTCACACT-1	7553	0.9999545812606812
AGGGCTCAGCTTACGT-1	7583	0.9999545812606812
AAAGTCCTCGCATTGA-1	7547	0.9999545812606812
TGCGGGTTCGCAAGAG-1	7549	0.9999545812606812
TCGCAGGGTCGAGTGA-1	7526	0.9999545812606812
TACCTCGCACGCTGAC-1	7506	0.9999545812606812
AGGGAGTAGGAGACCT-1	7473	0.9999545812606812
CGATGCGTCTTAATCC-1	7487	0.9999545812606812
CCTTGTGTCAGACTGT-1	7477	0.9999545812606812
TGGGAAGTCGTGGAAG-1	7480	0.9999545812606812
TCGCAGGCAAGGCCTC-1	7431	0.9999545812606812
ATCCATTGTTCTATCT-1	7439	0.9999545812606812
TCCTAATTCCAGTACA-1	7399	0.9999545812606812
GTTGAACAGTTGGAGC-1	7376	0.9999545812606812
ACTGATGGTATGAGAT-1	7371	0.9999545812606812
GACCCAGCAACAGCCC-1	7320	0.9999545812606812
AGTACTGCAATGCTCA-1	7313	0.9999545812606812
TTCTGTAAGCTGCCTG-1	7291	0.9999545812606812
TGGGAGACAACAACAA-1	7268	0.9999545812606812
CAAGACTGTGGCAACA-1	7244	0.9999545812606812
TAGATCGAGTGGACTG-1	7285	0.9999545812606812
AGGTGTTAGGTAGACC-1	7235	0.9999545812606812
TAGGAGGGTTGTGCCG-1	7220	0.9999545812606812
CTCCAACTCCTTTAGT-1	7195	0.9999545812606812
TCTTAGTAGAGGCGGA-1	7183	0.9999545812606812
CAAAGAATCACTGTCC-1	7182	0.9999545812606812
TCCACGTAGTAGGATT-1	7172	0.9999545812606812
CACCAAAGTCCTTAAG-1	7123	0.9999545812606812
TGGAGAGTCCATTGCC-1	7134	0.9999545812606812
TGAGGGACAAGCCTGC-1	7127	0.9999545812606812
ATCAGGTCACTGAGGA-1	7099	0.9999545812606812
GCAGTTACAAATTAGG-1	7097	0.9999545812606812
AAGACAAAGGCAGTCA-1	7059	0.9999545812606812
AGTGCCGTCCATGCAA-1	7046	0.9999545812606812
AGACACTGTCGCAACC-1	7016	0.9999545812606812
CAAGACTCAGCGGTTC-1	6955	0.9999545812606812
TGACGCGCAAGACAAT-1	6979	0.9999545812606812
GCACTAACAGTGGCTC-1	6970	0.9999545812606812
TCACGCTAGTTCATGC-1	6951	0.9999545812606812
TCGACCTTCGGTGTTA-1	6948	0.9999545812606812
AGTGATCGTGTGTGTT-1	6929	0.9999545812606812
GGGACAATCCGACATA-1	6924	0.9999545812606812
ATCTTCAGTTACCTTT-1	6880	0.9999545812606812
GTGAGCCGTTCAGTAC-1	6824	0.9999545812606812
AGGAAATCACACAGAG-1	6851	0.9999545812606812
GAAATGACACACTGGC-1	6847	0.9999545812606812
TGTTCCGAGATTACCC-1	6756	0.9999545812606812
CGAAGGATCGACATAC-1	6734	0.9999545812606812
TCCTAATGTCCTCAGG-1	6731	0.9999545812606812
TTCGGTCTCTATCGCC-1	6712	0.9999545812606812
AAACCCACAGAGCTAG-1	6691	0.9999545812606812
AGGATCTTCTATACGG-1	6708	0.9999545812606812
GTAACCAGTGGTAACG-1	6707	0.9999545812606812
CTGCATCCAGGCACAA-1	6697	0.9999545812606812
CATGCCTGTACCAGAG-1	6661	0.9999545812606812
CTCATGCAGTGAGGCT-1	6655	0.9999545812606812
CTACCCAAGCGTGAAC-1	6660	0.9999545812606812
CGAGGAAGTTCCTACC-1	6655	0.9999545812606812
CGCATGGAGCTCGAAG-1	6420	0.9999545812606812
GCGTTTCTCGGTGCAC-1	6613	0.9999545812606812
CTAACCCTCTAGCCAA-1	6589	0.9999545812606812
AGAGAGCGTAGTGTGG-1	6591	0.9999545812606812
TAGCACACATTGCAAC-1	6553	0.9999545812606812
ATGTCCCGTAGCGCCT-1	6564	0.9999545812606812
GGGTATTTCCCTCGTA-1	6557	0.9999545812606812
GGGTCTGCAAGCAGGT-1	6536	0.9999545812606812
ACGTCCTAGCCGAACA-1	6487	0.9999545812606812
ATCCCTGCAGCCGTCA-1	6525	0.9999545812606812
GACTCAAAGGCGACAT-1	6496	0.9999545812606812
GTAAGTCCAATACGCT-1	6493	0.9999545812606812
GTTACGAGTCAGCTTA-1	6362	0.9999545812606812
CTGAATGCACCTATCC-1	6456	0.9999545812606812
GAAGGGTTCCGTGTAA-1	6443	0.9999545812606812
GAGTCTAGTGTCCCTT-1	6272	0.9999545812606812
TTCAATCGTTCCAAAC-1	6421	0.9999545812606812
ATCACGAGTATGAGAT-1	6421	0.9999545812606812
ATGAAAGTCGTGGAAG-1	6399	0.9999545812606812
TGATTTCGTCGCATCG-1	6404	0.9999545812606812
CGTCCATCAATTGCCA-1	6377	0.9999545812606812
TACCTGCAGGGCAGTT-1	6330	0.9999545812606812
GGGACAAAGTGCACTT-1	6310	0.9999545812606812
ACGGAAGAGAGAGAAC-1	6305	0.9999545812606812
TCGCACTTCTTCCCGA-1	6294	0.9999545812606812
AATCACGGTAAGCGGT-1	6092	0.9999545812606812
CCATAAGGTTCGGTTA-1	6293	0.9999545812606812
GGGTGTCCATTACTCT-1	6244	0.9999545812606812
AGTGTTGTCGACCCAG-1	6265	0.9999545812606812
TGAGGAGTCACCTCTG-1	6086	0.9999545812606812
GTTGCTCTCAGTGCGC-1	6253	0.9999545812606812
CTCTCGACACCAGGTC-1	6225	0.9999545812606812
TCAGCCTGTCTGTGCG-1	6229	0.9999545812606812
CGGAACCCAATCTAGC-1	6194	0.9999545812606812
GTAACCACATCGAAGG-1	6218	0.9999545812606812
AGACCCGTCTCTGCTG-1	6158	0.9999545812606812
GACCCAGTCTAAACGC-1	6189	0.9999545812606812
ATGCATGGTGAGATTA-1	6198	0.9999545812606812
GAGTTGTCATGTTCAG-1	6176	0.9999545812606812
TTGCGTCGTCACTGAT-1	6157	0.9999545812606812
CGTGAATCAGGTGTTT-1	6171	0.9999545812606812
CTTGAGAGTAGTGTGG-1	6155	0.9999545812606812
CTACATTGTTAACAGA-1	6141	0.9999545812606812
GACCGTGGTCGAACGA-1	6142	0.9999545812606812
AGGTAGGGTCATCAGT-1	6125	0.9999545812606812
CACTGGGTCGGTAACT-1	6140	0.9999545812606812
TTCTAACGTGGTCTTA-1	6120	0.9999545812606812
TCAGTCCAGTTGTACC-1	6087	0.9999545812606812
TCGCACTAGATGTTGA-1	6107	0.9999545812606812
ATCAGGTCAGGTTTAC-1	6087	0.9999545812606812
CGTTGGGGTTCCGCTT-1	5987	0.9999545812606812
TCATCATAGAAACTGT-1	6083	0.9999545812606812
GCCAGCACACTGAGTT-1	6080	0.9999545812606812
TCTTTGATCAAGAAAC-1	6066	0.9999545812606812
CTTACCGGTCTCGCGA-1	6049	0.9999545812606812
GGTAACTTCGGCCTTT-1	6048	0.9999545812606812
GTGTGGCTCCGCAGTG-1	6017	0.9999545812606812
ATGAGTCCAAGTGGCA-1	6028	0.9999545812606812
GAACACTCACACCTGG-1	5993	0.9999545812606812
CGGAACCAGTCGTTAC-1	6023	0.9999545812606812
GCTACCTTCCCTCGAT-1	6020	0.9999545812606812
TGTGATGTCCCGAATA-1	6000	0.9999545812606812
GTCATGAAGTATGACA-1	5993	0.9999545812606812
TGCGGGTAGCCAGACA-1	5958	0.9999545812606812
GGTGATTAGGCCCGTT-1	5919	0.9999545812606812
GGAATGGGTTGACTAC-1	5452	0.9999545812606812
GGGACTCAGGTCCCTG-1	5925	0.9999545812606812
GGCTTTCTCTAGGCAT-1	5907	0.9999545812606812
CGTTAGACAACACTAC-1	5907	0.9999545812606812
TGGAACTCAATGGGTG-1	5922	0.9999545812606812
TTCCGGTTCAGCTGTA-1	5896	0.9999545812606812
AAAGGATCAGGAGGAG-1	5891	0.9999545812606812
AACAACCTCTGGGCAC-1	5877	0.9999545812606812
CGTCAAAGTCCCGGTA-1	5848	0.9999545812606812
CATTGTTGTCTAACGT-1	5874	0.9999545812606812
GAAATGAGTACTCGAT-1	5837	0.9999545812606812
ATGTCCCTCGAGCCTG-1	5859	0.9999545812606812
TCTGGCTAGCGCCTTG-1	5836	0.9999545812606812
TAGGGTTCAACACGTT-1	5828	0.9999545812606812
TAAGTCGAGTGCAGGT-1	5793	0.9999545812606812
AACTTCTCATAAGATG-1	5775	0.9999545812606812
TACCCGTAGTGATGGC-1	5773	0.9999545812606812
TCTACATGTAGCCCTG-1	5767	0.9999545812606812
TGTACAGCACTCAAGT-1	5742	0.9999545812606812
AAACGAATCGATACTG-1	5729	0.9999545812606812
GTATTGGGTGTGCTTA-1	5732	0.9999545812606812
CTACTATTCGAGAAGC-1	5746	0.9999545812606812
ATGCCTCCACATCCCT-1	5729	0.9999545812606812
ACTGCAATCATGCCGG-1	5684	0.9999545812606812
CTTGATTGTCGCTGCA-1	5672	0.9999545812606812
CATGGATGTCGCGGTT-1	5649	0.9999545812606812
TCATTTGAGACGCCAA-1	5657	0.9999545812606812
TCACTATCATTGGGAG-1	5633	0.9999545812606812
GTCAGCGAGCCTGTCG-1	5621	0.9999545812606812
TTTGTTGAGATTGCGG-1	5637	0.9999545812606812
AACAGGGCAGTCTTCC-1	5596	0.9999545812606812
CAGGTATCACAACCGC-1	5599	0.9999545812606812
TTACGTTTCTCTGGTC-1	5592	0.9999545812606812
TGTTACTTCCAAAGGG-1	5606	0.9999545812606812
GCGTGCATCAGACTGT-1	5561	0.9999545812606812
GTAATGCCAGAGGTTG-1	5599	0.9999545812606812
CAGCAGCCATCGGCCA-1	5562	0.9999545812606812
ACATTTCCACAAGTTC-1	5579	0.9999545812606812
TTCCTCTGTGGTGATG-1	5568	0.9999545812606812
GTAACACCACGCGTGT-1	5537	0.9999545812606812
GGGCGTTTCCGCCTAT-1	5207	0.9999545812606812
GATCAGTCACACCGCA-1	5547	0.9999545812606812
TCTTCCTCATCGTGCG-1	5541	0.9999545812606812
TTGCTGCCAGCTCGGT-1	5566	0.9999545812606812
CTCCATGTCAGACCTA-1	5518	0.9999545812606812
GAATAGACAAGCTGCC-1	5529	0.9999545812606812
CGAGGCTAGGTGTGAC-1	5519	0.9999545812606812
ACCAAACAGCCAGAGT-1	5523	0.9999545812606812
CCGATGGAGTCCTGTA-1	5480	0.9999545812606812
CCACGAGCATGACTCA-1	5467	0.9999545812606812
ACTCCCAGTCCCTCAT-1	5417	0.9999545812606812
CGGGTCAAGTTGCCTA-1	5432	0.9999545812606812
AAAGTCCAGGTGCTAG-1	5417	0.9999545812606812
CGGGCATTCGTTGTAG-1	5411	0.9999545812606812
AGGACGAAGGGTAATT-1	5378	0.9999545812606812
GGTTGTACACACGGAA-1	5416	0.9999545812606812
ACGTACATCAAGCCCG-1	5393	0.9999545812606812
AGTCAACGTACTGAGG-1	5387	0.9999545812606812
CCGGACATCGGCATCG-1	5385	0.9999545812606812
ATCCACCAGTCCTGCG-1	5373	0.9999545812606812
AACAAAGAGCCGATAG-1	5331	0.9999545812606812
GAGTCATGTAGGCAAC-1	5351	0.9999545812606812
GTGTTAGCACGAAGAC-1	5366	0.9999545812606812
TTGTGTTTCTTACGTT-1	5310	0.9999545812606812
TAATTCCAGGTAGGCT-1	5305	0.9999545812606812
TTCAATCAGATAGCTA-1	5271	0.9999545812606812
TAGGGTTTCGAACTCA-1	5258	0.9999545812606812
GTAGAGGGTACACTCA-1	5255	0.9999545812606812
GCTGAATGTATGGTTC-1	5022	0.9999545812606812
AACCCAACAGCGATTT-1	5257	0.9999545812606812
ATTCTACGTTCAAACC-1	5273	0.9999545812606812
GGGATCCAGACCTTTG-1	5253	0.9999545812606812
TGTGCGGAGGGAGGTG-1	5220	0.9999545812606812
CGCAGGTAGGGATGTC-1	5084	0.9999545812606812
TCACTCGGTGTCCGTG-1	4948	0.9999545812606812
TACAACGGTATTTCCT-1	5181	0.9999545812606812
GGGCGTTCAATGTTGC-1	5088	0.9999545812606812
TACGGGCTCAGAGCAG-1	5144	0.9999545812606812
CCTCCTCCAAAGACTA-1	5143	0.9999545812606812
TCACTCGCACACGCCA-1	5143	0.9999545812606812
AGTAACCCAGGCACAA-1	5146	0.9999545812606812
GGTGAAGCAGAGGTAC-1	5078	0.9999545812606812
TACCTGCAGTTGGAGC-1	5083	0.9999545812606812
AACAAGAAGATCGCTT-1	4986	0.9999545812606812
GTCTACCTCTCTCAAT-1	5074	0.9999545812606812
TTAGGGTGTAGACGTG-1	5049	0.9999545812606812
ACTACGAAGGTACAAT-1	5032	0.9999544620513916
TTTACGTTCTGAGAGG-1	5037	0.9999544620513916
CAACAGTGTGTCATTG-1	4659	0.9999544620513916
CTTAGGAGTAGCGTAG-1	5064	0.9999544620513916
GCACATAGTAGGCTCC-1	5025	0.9999545812606812
TTGCCTGAGAGCCTGA-1	4901	0.9999544620513916
GACCCAGGTAGTGTGG-1	5030	0.9999544620513916
TACCTGCCATGGTGGA-1	4955	0.9999544620513916
TTGTTCACAGGAACCA-1	5005	0.9999544620513916
AACCTGAAGTAGACCG-1	4835	0.9999544620513916
TTACCATCATGGGAAC-1	4985	0.9999544620513916
AACAGGGTCGCGAAGA-1	4985	0.9999544620513916
TCCATGCCATATGAAG-1	4954	0.9999544620513916
CGTAAGTTCCAAAGGG-1	4981	0.9999544620513916
AGAAATGCACGGTGTC-1	4954	0.9999544620513916
CATGGATGTGTGACCC-1	4944	0.9999544620513916
GGTCTGGCAAATGGAT-1	4921	0.9999542236328125
ATTCAGGCAGTAGAGC-1	4948	0.999954342842102
GTCATTTAGCACGTCC-1	4939	0.999954342842102
ATGAGTCTCCGATCGG-1	4935	0.999954342842102
TTACCGCAGGTAATCA-1	4808	0.999954342842102
GATAGAAAGTTACTCG-1	4904	0.999954342842102
TAATCTCAGGATTTCC-1	4882	0.999954342842102
TTGCCTGCACTGAATC-1	4875	0.999954342842102
GTTACGACACCAGGTC-1	4393	0.999954104423523
GTGCACGCAATCGCGC-1	4845	0.999954104423523
AAGTACCAGTGCCTCG-1	4830	0.9999539852142334
AAATGGAGTGTGTCGC-1	4821	0.9999539852142334
CAGTTAGCAGCCTTCT-1	4787	0.9999538660049438
CGATCGGAGGTATTGA-1	4821	0.9999537467956543
GGAGAACGTATCGTTG-1	4760	0.9999537467956543
TGTGTGATCTGAGCAT-1	4753	0.9999535083770752
GGTTGTACATACAGCT-1	4764	0.9999533891677856
TTGCCTGCAGGACAGT-1	4751	0.9999533891677856
AATCGTGCAAAGAGTT-1	4553	0.9999532699584961
CCTTGTGAGGGTCTTT-1	4717	0.9999532699584961
ACCATTTGTGCCGTAC-1	4742	0.9999533891677856
TCTTTGATCCCAGCGA-1	4738	0.9999533891677856
GCCGTGAGTTTCAGAC-1	4517	0.999953031539917
CTTTCGGAGACTTCAC-1	4722	0.9999523162841797
TTTGGAGCAGTAGAAT-1	4753	0.9999531507492065
ACCTACCTCCTTCGAC-1	4727	0.9999532699584961
GAACTGTCACTTCTCG-1	4680	0.9999527931213379
CACTAAGGTGTCATTG-1	4719	0.9999514818191528
AGTCACACAGTCGGAA-1	4707	0.9999518394470215
GAATAGATCTTAGGAC-1	4690	0.9999524354934692
GAAGTAAAGCCTGAAG-1	4708	0.9999526739120483
CCGTAGGGTGATGAAT-1	4374	0.9999525547027588
GTAGTACCAAGGTCGA-1	4701	0.9999520778656006
GTTACCCCACTGGATT-1	4665	0.999951958656311
CGAATTGCACGCTTAA-1	4541	0.9999518394470215
TCCTTCTCACTAGGCC-1	4675	0.999951958656311
CCCGGAATCGAAGCAG-1	4679	0.9999518394470215
AGCGTCGAGGTTGTTC-1	4680	0.9999517202377319
TCGGGCACAAGTGACG-1	4637	0.9999508857727051
CTCATTATCAGATTGC-1	4490	0.9999508857727051
AGGACTTTCAGCTCTC-1	4627	0.9999508857727051
ATTCCATTCAGGAGAC-1	4629	0.9999507665634155
GTTGTGATCTAGACCA-1	4617	0.9999501705169678
TTCCTAACATCAGCAT-1	4613	0.9999496936798096
AGGATCTGTTCCTAAG-1	4595	0.9999496936798096
ACATTTCCAACGATTC-1	4597	0.9999494552612305
TCTATACCAGATGCGA-1	4625	0.9999492168426514
CCCGAAGTCGCTGATA-1	4459	0.9999490976333618
TCTCACGGTTGCATCA-1	4588	0.9999489784240723
GAGAAATGTCACCTTC-1	4593	0.9999487400054932
AACCTGAGTGTGAATA-1	4604	0.9999464750289917
AATGACCTCTAGACAC-1	4583	0.999948263168335
TATCCTATCTGATGGT-1	4553	0.9999454021453857
GGAAGTGTCTCCGATC-1	4551	0.9999431371688843
GAAGGGTAGGCGTCCT-1	4535	0.9999390840530396
CGATCGGAGCCACCGT-1	4395	0.9999372959136963
TGGGAAGGTTCTCACC-1	4484	0.9999386072158813
CACTAAGCAGAGTTCT-1	4482	0.9999375343322754
GTTCGCTCAAGTGCAG-1	4488	0.9999343156814575
CGCGTGAGTAGAATAC-1	4474	0.999933123588562
CTAGACAAGAGCAAGA-1	4447	0.999929666519165
CGTTGGGCATCACAGT-1	4470	0.9999243021011353
CCTCTCCTCTGACAGT-1	4457	0.9999263286590576
CGAGGAAGTGACACAG-1	4432	0.9999161958694458
GTAACCATCTAGGAAA-1	4442	0.9999251365661621
GATCATGGTCTCTCAC-1	4433	0.9999164342880249
GCTACAATCATTCGTT-1	4449	0.9999105930328369
CGGAGAACACTTCAGA-1	4416	0.9999083280563354
TAAGCACAGGGATCAC-1	4357	0.9999276399612427
CCAATTTTCGTTCTGC-1	4430	0.9999123811721802
TCATTCATCCTACGAA-1	4426	0.9999136924743652
TACCTGCAGAACCGCA-1	4396	0.9999043941497803
GTGCAGCCAGTCAGCC-1	4193	0.9998903274536133
TCAGTGAAGCATTTCG-1	4375	0.999893307685852
CCGATCTCACTTGGCG-1	4273	0.9998699426651001
CGGGTCACATGTTCGA-1	4361	0.9998559951782227
GCCATTCAGGCTGAAC-1	4351	0.9998425245285034
TAACGACGTCATCTAG-1	4369	0.9998465776443481
CTTGATTAGTCGAAGC-1	4349	0.9998476505279541
TGACAGTTCTATTTCG-1	4333	0.9998642206192017
CCTAACCGTGCCGAAA-1	4332	0.9998143315315247
CGAGAAGCAGCGAGTA-1	4319	0.9998764991760254
GTGGCGTAGCGGTATG-1	4002	0.999788224697113
TCCGTGTGTTCTATCT-1	4297	0.9998273849487305
TGCCGAGCAACCACAT-1	4268	0.9997727274894714
CTATAGGAGCATGAAT-1	4296	0.9998283386230469
GCCCAGACACGGTGCT-1	4287	0.999722421169281
GCAGCTGGTCTATGAC-1	4249	0.9996435642242432
GTTGCGGAGAATCCCT-1	4254	0.9992111921310425
GTAGAGGGTTTGAACC-1	4268	0.999733030796051
TCTTGCGCAGTCCCGA-1	4250	0.9997836947441101
AGTTAGCTCCTAAGTG-1	4253	0.999721109867096
AGGAATAGTTGCATAC-1	4228	0.9951909780502319
GAGAAATCAGATAAAC-1	4245	0.9997937083244324
GACATCACACGGCACT-1	4198	0.9996356964111328
TACTGCCGTCCGGTGT-1	4240	0.9997698664665222
CCTCAACAGATACAGT-1	4230	0.9996755123138428
CGCCATTGTATCCCAA-1	4233	0.9996533393859863
AATGACCCAGGGAATC-1	4216	0.999183714389801
AGACACTTCGATTGAC-1	4211	0.9996011853218079
TCATACTAGCGCTTCG-1	4233	0.9997190833091736
TGAGGAGGTGTTCAGT-1	4211	0.9997432827949524
TGGGAAGAGAGGCGTT-1	4197	0.99943608045578
TACTGCCGTATAGCTC-1	4204	0.9995667338371277
CTACGGGTCTAGTGTG-1	4199	0.999225378036499
GATCCCTCAGCGTTTA-1	4178	0.9994304776191711
GGAATCTTCTAGTGTG-1	4210	0.9997090697288513
GAGAGGTTCCGTTGAA-1	4193	0.9992824196815491
TCTACCGTCAGGTGTT-1	4175	0.999758780002594
CGAAGGAAGAGTCTTC-1	3997	0.9988258481025696
CTACTATGTTGGTGTT-1	4151	0.9993645548820496
CATACTTTCAATCAGC-1	4177	0.9995940327644348
CGAGGCTCAGCAGTTT-1	4161	0.999313235282898
GTTCCGTTCACGGTCG-1	4160	0.9996169805526733
CCCGAAGAGCTTGTTG-1	4124	0.9982603192329407
ACGGGTCAGTCCGCGT-1	4125	0.9997770190238953
AGAAATGAGAAACCCG-1	4149	0.9994626641273499
GGAATGGCATAGTCGT-1	4152	0.9988802075386047
TCCGAAAGTACAACGG-1	4123	0.9989582300186157
GAATCACGTTGGACTT-1	4098	0.9996651411056519
TTGTTCAAGGTGAGCT-1	4120	0.9997116923332214
AAGACAAAGCCTTTGA-1	4106	0.9992871880531311
TTGTTCAAGATCGGTG-1	4113	0.9997004270553589
AGTGATCTCCCGTGAG-1	4097	0.9993651509284973
GCCTGTTCAGCGCGTT-1	4098	0.9995393753051758
CCACAAAGTCGTTCAA-1	4092	0.9995304346084595
CGTGCTTTCTCGCTCA-1	4104	0.9993566870689392
CCAATTTCAATTCTCT-1	4065	0.9994733929634094
TCGAACAAGCTGTTCA-1	4064	0.9996762275695801
CTTCTCTAGTTGTAAG-1	4052	0.9995599389076233
CTGTAGAGTACAGAGC-1	4061	0.9997478127479553
TGTGAGTTCATCGACA-1	4051	0.9998804330825806
GGGACAAAGGGCCAAT-1	0	0.35545438528060913
ATCCCTGTCGTTATCT-1	4047	0.9996261596679688
GTTGCTCAGCTCCACG-1	4006	0.9998555183410645
ACTGCAAGTATCGGTT-1	4015	0.9996274709701538
GACTTCCAGCTCCACG-1	4013	0.9998131394386292
CAGGCCACAGCACGAA-1	3835	0.9992331266403198
GTGGAGACATTGAGGG-1	3998	0.9998719692230225
ATACTTCGTTTCTTAC-1	4005	0.9993104934692383
ATGCCTCCAGCATACT-1	4011	0.9991739392280579
ACTATCTCATGGTACT-1	3908	0.9993890523910522
TGGAGGACAGCTACTA-1	3942	0.9996647834777832
ATGAGTCAGGATTCCT-1	3958	0.9996115565299988
CACTAAGCATGACTAC-1	3772	0.9994789958000183
CCAAGCGGTCTTTATC-1	3957	0.9966714382171631
GGAAGTGTCTCGTCAC-1	3949	0.9996920824050903
CCGGTGATCATACGGT-1	3962	0.9982929825782776
ATTGTTCCATATAGCC-1	3951	0.9996376037597656
GGGAGATAGGGAGGTG-1	3942	0.9998774528503418
CGTTAGAGTGACAGGT-1	3923	0.998865008354187
GCTTCACCATCAGTCA-1	3897	0.9995866417884827
GGAGAACAGCAGCGAT-1	3925	0.9997970461845398
TTGACCCAGCTATCCA-1	3904	0.9998754262924194
TGTAGACCACTTGTGA-1	3912	0.9998831748962402
ACAGGGAAGTAATTGG-1	3887	0.999817430973053
TAAGCACCAGACATCT-1	3883	0.9996950626373291
TGAGTCAGTTATCTTC-1	3837	0.9995893836021423
TGGAGGAAGCACAAAT-1	3755	0.9996104836463928
TACGTCCGTACGCTTA-1	3820	0.99993896484375
CATCGTCCACGGCGTT-1	3820	0.9996787309646606
TGGTAGTGTGTGTTTG-1	3825	0.9999157190322876
CACCAAACAACGGCTC-1	3812	0.9998815059661865
GTAATCGAGTGAGTTA-1	3657	0.9997703433036804
TCACTCGCATTCATCT-1	3773	0.9999386072158813
AGGACTTAGGCTAACG-1	3673	0.9997761845588684
CATTCCGGTCACGCTG-1	3788	0.999932050704956
ATCGCCTAGACCATTC-1	3759	0.9998550415039062
TCATGGACAAGAGTTA-1	3764	0.9997624754905701
CATGCTCCAGCAGTGA-1	3754	0.9999474287033081
TTTGACTGTCCAGCAC-1	3761	0.9998736381530762
AAGCCATAGGCTGTAG-1	3762	0.9999048709869385
TTTACCAGTCTGTCAA-1	3749	0.9999550580978394
GAGTTACCATCTTCGC-1	3736	0.9998888969421387
TACTTCAGTCAGACTT-1	3741	0.9999562501907349
TCATATCAGGCTGTAG-1	3740	0.9995317459106445
AACCCAACAGTGGTGA-1	3729	0.9999892711639404
GGTGAAGGTAGGCTGA-1	3730	0.9998815059661865
GATAGAATCATCGCCT-1	3695	0.9999663829803467
ATCAGGTCAGGCACAA-1	3704	0.999602735042572
TTACCATTCCCGAATA-1	3690	0.9999529123306274
CGAGGCTGTTCAGCGC-1	3691	0.9999788999557495
GGTAACTCAGCTTCCT-1	3654	0.9998660087585449
CCCTCTCTCCTTACCG-1	3681	0.9998482465744019
ATCGTGATCTTTGCGC-1	3662	0.9998594522476196
CTCCCAAAGTACAGCG-1	3682	0.9999349117279053
CAACGGCGTTCGGCGT-1	3569	0.9998955726623535
AGGTAGGTCTTGGTGA-1	3657	0.9999306201934814
GGAACCCAGTCAGCCC-1	3678	0.999962329864502
CCTGCATGTGTATCCA-1	3678	0.9999821186065674
GGTCTGGGTACTAGCT-1	3663	0.9999380111694336
GAAGGGTGTCGACTTA-1	3675	0.9999147653579712
GAGTGTTCACTGCACG-1	3633	0.9996509552001953
CGTAGTAGTGTCCCTT-1	3657	0.9999274015426636
TGGAGAGGTTCCACAA-1	3607	0.9921661615371704
ACGGTTACAGCCGTTG-1	3637	0.9999468326568604
CAGATCACAACCGTGC-1	3623	0.9999817609786987
CAACCAAAGTGCCGAA-1	3210	0.9998581409454346
TTCCTAAAGCTAGATA-1	3233	0.9998036026954651
CGGAACCCACCAGCTG-1	3617	0.9999434947967529
GATCGTATCGCTGACG-1	3632	0.9999700784683228
ACGGGTCTCCTTACCG-1	3621	0.997477114200592
ACGTACAAGCCTATCA-1	3588	0.9999743700027466
GTGGTTACATGTCGTA-1	3593	0.9999748468399048
ACTGATGGTTTACGAC-1	3573	0.9999661445617676
TATACCTGTCCGATCG-1	3598	0.999984860420227
GAACACTTCTTCTTCC-1	3568	0.9998717308044434
TGCCGAGGTAGACAAT-1	3593	0.9999725818634033
TTTGGAGCATCAGCGC-1	3573	0.9999868869781494
GCTCAAAGTTCTAAGC-1	3581	0.9999790191650391
ACGTAGTCATACACCA-1	3546	0.9903855323791504
ATACTTCTCGAGCCTG-1	3582	0.9999721050262451
AGATGCTAGTCTGCAT-1	3553	0.999970555305481
TTGCCTGGTCGACTGC-1	3507	0.9999654293060303
TTTACTGAGGGCAGTT-1	3550	0.9999693632125854
TTACTGTGTTACGGAG-1	3537	0.9999271631240845
TTCACCGAGAGCCTGA-1	3520	0.999937891960144
ACGTCCTTCTTCACGC-1	3486	0.9999737739562988
CTTCCGACAAGTGGAC-1	3518	0.9999747276306152
TGAGCATCAACTGATC-1	3543	0.9999856948852539
CTTTCGGTCCCATAGA-1	3527	0.9999750852584839
GAGTTACTCACCTACC-1	3505	0.9999748468399048
GTCATTTCAAACGTGG-1	3502	0.9999892711639404
AGTAGCTAGGAAACGA-1	3491	0.9999936819076538
ACGATGTCACCTGCAG-1	3494	0.9999710321426392
TTCGATTTCGCGTAGC-1	3499	0.9999895095825195
CACGGGTCAGTCAGAG-1	3485	0.9998254179954529
GAATAGAAGGAGTCTG-1	3479	0.9999849796295166
AACGTCAAGACAGCTG-1	3468	0.9999120235443115
ATTCAGGGTCGCATGC-1	3241	0.9999665021896362
GATGATCGTCTGGTTA-1	3295	0.9999717473983765
GTGAGCCGTTCTTGCC-1	3482	0.9999847412109375
TTGCCTGGTATGCTTG-1	3452	0.9999949932098389
ATTCGTTTCGCTGACG-1	3453	0.9999853372573853
AGAGCAGCAATGGCCC-1	3455	0.999991774559021
CATGGTAAGGATGTTA-1	3429	0.9999843835830688
CACTGTCGTCGCCACA-1	3164	0.9999622106552124
AAACCCAGTCCGGACT-1	3435	0.9999877214431763
TGACAGTTCACGGGAA-1	3439	0.9999843835830688
GGAATGGAGCTAAATG-1	3439	0.9999933242797852
GAGAAATCATATGGCT-1	3422	0.999988317489624
GTAGTACTCAACCTTT-1	3447	0.9999899864196777
ACTGTGATCATTCGTT-1	3431	0.9999926090240479
GAGACTTAGGAACGCT-1	3397	0.9974328875541687
CAAGACTAGTCGAATA-1	3436	0.9999897480010986
GGAGAACGTCATCACA-1	3425	0.9999734163284302
GCAGTTAGTCAAAGTA-1	3429	0.9999872446060181
CAACAACAGGGCAAGG-1	3405	0.9999724626541138
ATCTCTAGTTGTGGAG-1	3421	0.9999852180480957
TCCAGAAGTTAGGGTG-1	3400	0.9999983310699463
ACTATCTGTCTGCCTT-1	3375	0.9999935626983643
CTGGCAGGTGCAGGAT-1	3418	0.999992847442627
ATCGGCGAGAAGTGTT-1	3358	0.999958872795105
ACGTAGTTCTTCTGTA-1	3364	0.999950647354126
GAGAGGTGTAGGTGCA-1	3370	0.9999897480010986
TAGGGTTGTGATGGCA-1	3381	0.9999903440475464
TACTGCCCATGGCCCA-1	3374	0.9999949932098389
ATGGGAGTCGAGAGAC-1	3349	0.9999887943267822
TGTGCGGGTGCCTACG-1	3376	0.9999889135360718
ATAGGCTCACGGGCTT-1	3347	0.9999924898147583
CGGACACGTTGCATAC-1	3319	0.9999371767044067
TCAGCCTAGATACATG-1	3354	0.9999903440475464
CTATCTAAGTGGACGT-1	3248	0.9999871253967285
AGACAAAGTAAGGCCA-1	3347	0.9999938011169434
TGCGACGGTTAGGACG-1	3330	0.9999794960021973
AGGTCATGTCGGTACC-1	3322	0.99998939037323
TGCACGGTCTGTAACG-1	3327	0.999988317489624
TTACGCCTCGAGAATA-1	3316	0.999996542930603
AGATCCACACTTGTCC-1	3290	0.9999872446060181
GGGTCTGGTGCACATT-1	3259	0.9999926090240479
AACCCAATCGCTCCTA-1	3262	0.999997615814209
TCCTCTTGTAGATGTA-1	3292	0.9999942779541016
CAGGCCATCATGGTAC-1	3271	0.9999963045120239
TCGATTTAGCGTGTTT-1	3284	0.9999972581863403
TTTCGATCATTCTCCG-1	3280	0.9999891519546509
CAGTGCGGTGCGTTTA-1	3255	0.9999964237213135
GCTGGGTGTACCGGCT-1	3270	0.9999921321868896
GAGATGGTCGCGTTTC-1	3260	0.9999979734420776
AAGCGTTCAACTCCCT-1	3252	0.9999945163726807
TCAGTGATCTCTCCGA-1	3204	0.999996542930603
TTTCACAGTATCGTAC-1	3207	0.9999980926513672
CACTTCGAGCATGAAT-1	3202	0.9999964237213135
TCCTCGATCAACTTTC-1	2842	0.99998939037323
TACAACGTCATTTACC-1	3215	0.999996542930603
TCAAGTGCAAGTGGAC-1	3194	0.9999947547912598
GAGATGGTCACTGCTC-1	3188	0.9999984502792358
TTAGGCAAGAAACCCG-1	3182	0.9999973773956299
GAGTTACGTGTAACGG-1	3170	0.999993085861206
AGTAGTCTCGATTGGT-1	3188	0.9999964237213135
TTCTCTCTCGGACAAG-1	3174	0.9999740123748779
CTCTGGTCAGAAGCGT-1	3054	0.9999954700469971
GATGTTGGTACAGTTC-1	3192	0.9999964237213135
GGGTCTGTCTCTATAC-1	3160	0.9999984502792358
ATCGTGATCACAGAGG-1	3174	0.9999988079071045
GACTGATCAATAGAGT-1	3148	0.9999973773956299
TACGTCCGTACCGTGC-1	3146	0.9999959468841553
GTGAGCCGTCAACCAT-1	3142	0.9999899864196777
CGTGTCTGTGGCTACC-1	3142	0.9999969005584717
GGGCCATAGAGCAGCT-1	3138	0.9999960660934448
TTCCGTGAGATGGCGT-1	3017	0.9999959468841553
GGATGTTGTCTGTCAA-1	3116	0.999995231628418
ATCGTGAAGGCGAAGG-1	3121	0.9999951124191284
AAACGAAGTTTACTTC-1	3109	0.9999957084655762
ACCCTTGGTTCGTACA-1	3109	0.9999990463256836
ATTCACTCACGCTTAA-1	3087	0.9999970197677612
TGACCCTCACCCTCTA-1	3088	0.9999988079071045
AGTTAGCTCTGGGCGT-1	3090	0.9999977350234985
GGCTGTGAGCTGCGAA-1	3102	0.9999979734420776
GTCCCATGTTAACAGA-1	3079	0.9999973773956299
TTAGGGTAGCAAGGAA-1	3090	0.9999929666519165
CTCTCAGAGCTTGTTG-1	3080	0.9999988079071045
AGGCTGCTCTAAACGC-1	3068	0.9999983310699463
AGATGAAAGGAACGAA-1	3060	0.9999982118606567
GAAGGGTTCAGCAATC-1	3054	0.9999979734420776
TATCCTACACCGTCGA-1	3052	0.9999992847442627
TATCTTGGTGTCTTCC-1	3036	0.9999945163726807
TCTTTGACAGAGGGTT-1	3058	0.9999942779541016
CAGATTGCAGCGTAGA-1	3035	0.9999982118606567
GTGCGTGGTACGGGAT-1	3033	0.9999839067459106
ATCACAGTCCCAGTGG-1	3021	0.9999880790710449
CTGAGGCAGTACCCTA-1	3050	0.9999994039535522
TCAAGTGCATCTGTTT-1	3039	0.9999994039535522
GGAGGATAGGATGAGA-1	3054	0.9999898672103882
ATTCAGGTCACATACG-1	2994	0.9999988079071045
TGGGAAGGTGTAGGAC-1	3001	0.999998927116394
CTCCCTCTCCGACATA-1	2997	0.9999991655349731
ACTATTCCACCATAAC-1	2993	0.9999994039535522
GTAAGTCTCCCTCGTA-1	2980	0.9999994039535522
GGCACGTAGAATCGTA-1	2996	0.9999995231628418
GCACGGTGTTTACCTT-1	2966	0.9999979734420776
GTAGCTACAGTCCCGA-1	2929	0.9999245405197144
CCCTTAGTCAAGCTGT-1	2971	0.999996542930603
AGAGAATGTCGGAAAC-1	2965	0.9999997615814209
TCATTTGGTATAATGG-1	2941	0.9999994039535522
ATTCACTCACTTGGGC-1	2870	0.9999988079071045
CCCGAAGCATAGACTC-1	2924	0.9999984502792358
GTCCACTGTACCAGAG-1	2942	0.9999982118606567
TCAAGTGTCATGCCGG-1	2950	0.9999996423721313
ATCCGTCCAGAGAATT-1	2927	0.9999992847442627
ATTACTCGTATACCCA-1	2929	0.9999973773956299
CCGGACACATCGCTCT-1	2940	0.9999996423721313
CGCAGGTTCGAAGCCC-1	2867	0.9999990463256836
GAGGGATTCGCGTGAC-1	2918	0.9999982118606567
AAACGAAGTTTGTGGT-1	2934	0.9999983310699463
GACACGCGTGAATGAT-1	2696	0.9999983310699463
TTGATGGAGGCATTTC-1	2907	0.9999984502792358
TCATGGACAACCGTGC-1	2584	0.9999979734420776
GAGATGGCACAATGCT-1	2920	0.9999996423721313
CCACGTTGTAGTACGG-1	2907	0.9999995231628418
CTCAAGAAGGTTGTTC-1	2919	0.999996542930603
CAATACGCAGCCTTCT-1	2884	0.9999986886978149
AGTCTCCAGGCTGTAG-1	2886	1.0
ATCCACCCAGTAGAGC-1	2863	0.9999982118606567
ACGTAACTCTGCGATA-1	2863	0.9999915361404419
GGAGAACAGTCGAATA-1	2857	0.9999990463256836
AAACCCAGTGCAGTGA-1	2868	0.9999998807907104
TACATTCGTTGGCCTG-1	2831	0.9999831914901733
AGAACAAAGCGCCCAT-1	2825	0.9999986886978149
GGGATGACATACGCAT-1	2852	0.9999978542327881
GATCAGTTCAAAGGAT-1	2573	0.9999988079071045
ATGAGTCAGGTAGACC-1	2862	0.9999991655349731
ATGAAAGGTTTGCAGT-1	2818	0.9999998807907104
CATGCCTTCTAGTGAC-1	2824	0.999996542930603
GAAGCGACACAGCCTG-1	2827	0.999998927116394
AGGATAAAGATGAACT-1	2831	0.9999977350234985
CTGTATTCAAGTAGTA-1	2826	0.999998927116394
AGGTTACTCTAGGCAT-1	2834	0.9999992847442627
CAACCAAGTACCACGC-1	2790	0.9999374151229858
GTGTTCCTCCACTGAA-1	2825	0.9999995231628418
ATTCTACTCTGCGGAC-1	2804	0.9999992847442627
TTCCACGGTCGGTGAA-1	2714	0.9999983310699463
GTGGAGACATGGGCAA-1	2485	0.9999986886978149
CAGATCAGTCTTCGAA-1	2813	0.9999991655349731
CACAGATAGAGGTCGT-1	2680	0.9999994039535522
GCAGTTAGTTGACGGA-1	2802	0.9999990463256836
ATGAAAGAGTAGCCAG-1	2679	0.9999994039535522
ATCATTCCAGTCGGAA-1	2762	0.9999979734420776
TCGACCTGTTGCTAGT-1	2808	0.9999990463256836
ATGATCGGTTTCGTGA-1	2796	0.9999995231628418
GGGAGATCACGAAGAC-1	2789	0.9999995231628418
GCAACATTCATGCGGC-1	2805	0.9999996423721313
GTCACGGAGCACACAG-1	2642	0.9999995231628418
CTCAATTGTTGAATCC-1	2712	0.999998927116394
GACCCTTAGGCTCTAT-1	2768	0.9999996423721313
TGACGCGAGATAACGT-1	2755	0.9999885559082031
CGTGTCTAGCTAGATA-1	2749	0.9999997615814209
GACCGTGAGTAGTCTC-1	2748	0.9999995231628418
GTCATGACAAGTATCC-1	2651	0.9999995231628418
CGGAGAAGTAGGGTAC-1	2741	0.9999995231628418
TAACACGCAGAAATTG-1	2746	0.9999997615814209
ATGGGTTGTTCTTGCC-1	2731	0.9999992847442627
CGTAATGTCCTGGGAC-1	2730	0.9999994039535522
CCTCACAGTATGTGTC-1	2710	0.9999996423721313
TCACACCCATTGACTG-1	2502	0.9999995231628418
ATCGGCGTCCGTGGGT-1	2739	0.9999996423721313
CAGTGCGGTACAAGTA-1	2726	0.9999996423721313
GATTTCTCAAATCGTC-1	2715	0.9999997615814209
GATCCCTGTACTAACC-1	2699	0.9999997615814209
TATTTCGGTCTCTCCA-1	2719	0.9999998807907104
CCTTGTGGTTAAAGTG-1	2722	0.9999992847442627
AGTCAACCAGACGCTC-1	2699	0.9999996423721313
AAGGAATGTCGCATTA-1	2698	0.9999995231628418
CACCGTTCAGCCTTCT-1	2581	0.9999996423721313
TCAGTTTAGCAGTAAT-1	2702	0.9999997615814209
TCATCCGGTAGTACGG-1	2693	0.9999997615814209
GGTTGTACAAACGTGG-1	2674	0.9999995231628418
GACTATGGTGGACCAA-1	2684	0.9999998807907104
TACACCCCACACGGTC-1	2533	0.999998927116394
ACCTACCGTTCCGTTC-1	2609	0.9999997615814209
TAGTGCAAGAGCTTTC-1	2694	0.9999998807907104
CACAACACACATCCCT-1	2572	0.9999997615814209
CGGAGAAGTGGTTTAC-1	2578	0.9999946355819702
GAGTGTTCAGCCCACA-1	2653	0.9999996423721313
AATGACCGTGCTGATT-1	2653	0.9999995231628418
CTAACCCTCACATCAG-1	2610	0.9999996423721313
CTACGGGGTCACTTAG-1	2660	0.9999992847442627
GAGAAATCAGCTCTGG-1	2646	0.9999994039535522
ACCACAAGTAGTGGCA-1	2645	0.9999998807907104
AGGGCTCGTCCGTACG-1	2648	0.9999995231628418
TTCTTGAAGGATGGCT-1	2655	0.9999997615814209
GAAGCCCCATCTTAGG-1	2645	0.9999994039535522
TGAGCGCGTGGTTTGT-1	2546	0.9999997615814209
CAACGGCCATCCGTTC-1	2659	0.9999983310699463
ACTATTCTCGACATCA-1	2642	0.9999997615814209
TATGTTCTCCTGCCAT-1	2650	0.9999997615814209
GAATCACGTCCCGGTA-1	2636	0.9999998807907104
CACTAAGAGTTGAAGT-1	2615	0.9999996423721313
CCCTGATGTCTTGCTC-1	2612	0.9999995231628418
TGTTACTTCCCAGCGA-1	2567	0.9999998807907104
TTTGTTGAGACTGAGC-1	2571	0.9999998807907104
CAACCAAAGTCACAGG-1	2593	0.9999988079071045
GTGACGCGTACCCACG-1	2575	0.9999980926513672
TAAGCACCATCGATCA-1	2613	0.9999994039535522
CCGGTAGAGGTCATTC-1	2599	0.9999995231628418
GTACAACAGTGCAACG-1	2613	0.9999995231628418
CAACCTCAGGATATGT-1	2595	0.9999995231628418
CCCGAAGAGCGTACAG-1	2502	0.9999997615814209
TACTGCCCACAGGATG-1	2626	0.9999995231628418
TGGATCATCATCGGGC-1	2501	0.9999997615814209
TCACGCTCAGTCTGGC-1	2598	0.9999992847442627
AGCGATTTCATTATCC-1	2557	0.9999995231628418
TGAGGAGGTATGATCC-1	2500	1.0
GAACACTGTTCTGAGT-1	2577	0.9999998807907104
GAAATGACAAGGATGC-1	2580	0.9999998807907104
CAATACGTCAGATGCT-1	2558	0.9999997615814209
GCGGAAAGTACTCCCT-1	2573	0.9999998807907104
GCAGTTAGTCCAAGAG-1	2549	0.9999998807907104
CCGGTAGTCGGTCTGG-1	2555	0.9999994039535522
GCTACAAAGTTGGCGA-1	2545	0.9999997615814209
GTTACCCGTCACGACC-1	2549	0.9999995231628418
CCCTCTCGTGCTGATT-1	2553	0.9999995231628418
GATGGAGAGCGTGAAC-1	2548	0.9999998807907104
GGGCTACGTTGAATCC-1	2565	0.9999994039535522
AGGCATTTCGAGAAAT-1	2542	0.9999998807907104
CTGCCTACATCCCGTT-1	2549	0.9999998807907104
ACGTCCTTCACTACTT-1	2525	0.9999998807907104
TAGACTGGTTTGATCG-1	2536	0.9999997615814209
CACCAAAAGTGACACG-1	2539	0.9999997615814209
CACAGATCATCGTGGC-1	2509	0.9999998807907104
CAATACGAGGCTGGAT-1	2523	0.9999997615814209
GGCGTCAGTCACTCTC-1	2393	0.9999991655349731
GGTAACTTCGCTAAAC-1	2503	0.9999998807907104
AGCGCCATCGCGCCAA-1	2505	0.9999998807907104
GTTACCCTCGGCTATA-1	2501	0.9999998807907104
CGTTCTGAGGAACTCG-1	2492	0.9999995231628418
ATCACTTCAAGAAATC-1	2432	0.9999998807907104
CTACGGGAGCATGCGA-1	2490	0.9999997615814209
AATGAAGCAACCGGAA-1	2470	1.0
TCGCTTGGTATCGCAT-1	2479	0.9999998807907104
AGGCTGCGTACGTGAG-1	2466	0.9999998807907104
AACTTCTAGTTTGAGA-1	2481	0.9999997615814209
CTTCCTTGTTGTCTAG-1	2457	0.9999990463256836
TGACTCCTCGGACTGC-1	2462	0.9999997615814209
CTCACTGCAAGTGGAC-1	2480	0.9999997615814209
AGGATCTGTTGGTGTT-1	2172	0.9999998807907104
GCCAGGTTCCGGACTG-1	2466	0.9999992847442627
GTCTCACTCCGTCAAA-1	2423	0.9999998807907104
CTCTGGTGTATCCCTC-1	2460	0.9999998807907104
CACTAAGGTTCTCACC-1	2345	0.9999998807907104
TTACCGCGTCCGAAGA-1	2433	0.9999998807907104
AGGAGGTGTAATGCGG-1	2440	0.9999998807907104
AGTTAGCAGAATGTTG-1	2439	0.9999997615814209
TCGGGTGCAGTTGGTT-1	2344	0.9999998807907104
TCAGTGAAGCCTTCTC-1	2415	0.9999998807907104
CTACCTGGTGAGCAGT-1	2415	0.9999998807907104
TAGATCGAGATAACAC-1	2363	0.9999994039535522
GTAGAAAGTGTTCAGT-1	2249	0.9999998807907104
AGGATCTGTTCTTGTT-1	2417	0.9999997615814209
GAGGCAAGTGCGCTCA-1	2423	0.9999998807907104
TTTCAGTGTCTCACGG-1	2402	0.9999997615814209
AGAAGCGCAGCCATTA-1	2412	0.9999997615814209
ACACAGTGTCAGTCTA-1	2405	0.9999998807907104
GTCTGTCGTCGCGGTT-1	2395	1.0
TTCTCTCAGTTGTAAG-1	2392	0.9999998807907104
ACCCAAATCCAAGCTA-1	2385	0.9999998807907104
CACGAATTCAACTGAC-1	2402	0.9999998807907104
GTGAGTTAGTGCCGAA-1	2247	0.9999998807907104
CGTAGTAGTATGATCC-1	2390	0.9999998807907104
GTATTTCAGGTAAAGG-1	2390	1.0
TGTGAGTGTGGCACTC-1	2389	0.9999997615814209
TTCATGTTCCTGGTCT-1	2398	0.9999998807907104
TTACGTTGTACACGTT-1	2375	0.9999996423721313
ATTCATCGTCTGTGAT-1	2373	1.0
CTCATGCCAAGGCCTC-1	2405	0.9999998807907104
ACGATGTCAAAGCTCT-1	2372	1.0
CGGGTGTGTGACGTCC-1	2392	0.9999998807907104
CGGAGAAGTTTGTTCT-1	2365	1.0
TCATTCACAGTCTTCC-1	2359	1.0
TGATCAGAGATACCAA-1	2366	0.9999998807907104
AGTCATGCACACTGGC-1	2367	0.9999998807907104
TGTTCATCACCAATTG-1	2034	0.9999998807907104
ACATTTCCATCTTTCA-1	2362	0.9999998807907104
GTCGCGAGTTTGTTGG-1	2330	1.0
AATCGACGTTCATCGA-1	2352	1.0
TCTCACGGTCAGACTT-1	2356	0.9999998807907104
CATCGGGTCTCACGAA-1	2361	0.9999997615814209
AGCGATTGTCACAATC-1	2338	0.9999998807907104
GGGTATTCAAGACTGG-1	2349	0.9999998807907104
GTTCGCTCAGCTGAAG-1	2346	0.9999998807907104
GCAGCCAAGGACTATA-1	2320	1.0
TCCCATGGTCTGTCCT-1	2342	0.9999995231628418
TATTTCGCAACTACGT-1	2331	0.9999995231628418
ACGTACAAGATTGGGC-1	2338	0.9999998807907104
GATGCTAAGTTAGAAC-1	2362	0.9999997615814209
CCACCATTCATCACAG-1	2325	1.0
ATTCTACTCAGGAAAT-1	2350	0.9999998807907104
GACAGCCCAAGAGGCT-1	2314	0.9999998807907104
AGGACTTAGTGTTCCA-1	2284	1.0
GGGATCCTCTCATAGG-1	2320	0.9999998807907104
AAAGTCCAGCCTCTGG-1	2306	0.9999996423721313
TCGGTCTCACCCATAA-1	2230	0.9999998807907104
TTACAGGTCGACGACC-1	2350	1.0
TCGGATAAGCGCCATC-1	2308	0.9999998807907104
CAGCAGCAGGAACATT-1	2312	1.0
TGGGCTGCACTTCATT-1	2302	0.9999998807907104
GTAGAGGAGCGAGTAC-1	2035	0.9999998807907104
CTACCCAGTCCTACAA-1	2298	0.9999998807907104
ACGTAACCAAGTTTGC-1	2074	0.9999998807907104
TCTTTGATCTGGGCCA-1	2181	0.9999997615814209
GATGGAGTCACCTCGT-1	2308	0.9999998807907104
GTTACCCCATTGACTG-1	2283	0.9999997615814209
TTCATGTCAAGCGATG-1	2044	0.9999998807907104
TCGAACATCTGGGCGT-1	2298	1.0
AATGAAGAGGTTAGTA-1	2228	1.0
AGTTAGCCAAAGGCGT-1	2248	0.9999998807907104
TTTCACACAGGCTATT-1	2288	0.9999990463256836
CGGACACGTTTATGCG-1	2245	0.9999998807907104
CACCGTTTCTCGTTTA-1	2266	0.9999997615814209
GAGGCAACAACGGTAG-1	2268	1.0
TCAGCAAGTTACTCAG-1	2169	1.0
GTGAGTTAGACTACGG-1	2260	1.0
ATGCATGTCGTCTCAC-1	2214	0.9999502897262573
AAGCATCAGGTCCAGA-1	2266	0.9999998807907104
AGTGATCGTAACAAGT-1	2236	0.9999974966049194
GTATTTCGTTGTGGCC-1	2231	0.9999997615814209
CTAACTTCAATACCTG-1	2232	1.0
TCTGGCTAGCTAGATA-1	2251	1.0
TACCGGGGTTTGGCTA-1	2240	1.0
TTACGTTGTAGGCTGA-1	2239	0.9999997615814209
AACAAGAGTCACTCTC-1	2227	0.9999997615814209
CATTTCAAGCAGAAAG-1	2256	1.0
TGAGGAGTCGCTGTTC-1	2112	0.9999997615814209
GTCTAGAAGTATGGAT-1	2244	0.9999996423721313
AATGACCAGGGCGAAG-1	1908	0.9999998807907104
TACGGGCAGGTCTACT-1	2180	1.0
AACCTTTTCCGATGCG-1	2240	1.0
TCAATTCCAGAGTCAG-1	2248	1.0
CCGTTCATCAGCCTCT-1	2178	1.0
GACCGTGGTAGGAGTC-1	2106	1.0
CATCAAGGTATAATGG-1	2205	1.0
CTAGACAAGCAGTCTT-1	2199	0.9999998807907104
GACTTCCCATGTGGTT-1	2199	1.0
TGGTAGTGTGTAAATG-1	2197	0.9999998807907104
GACGCTGTCGGATAAA-1	2093	1.0
ATGACCAAGTATAGGT-1	2199	0.9999998807907104
GGTTCTCCAATGGGTG-1	2181	0.9999998807907104
TCTATACGTTGCTGAT-1	2200	1.0
TACCTGCAGTAAACTG-1	2174	1.0
TGCAGTATCTAAGGAA-1	2173	1.0
TTATTGCGTGCTCTTC-1	2158	1.0
AGGTTGTCAAATGGTA-1	2073	1.0
GACCCTTAGAGTAACT-1	2176	1.0
GTATTGGAGTATGATG-1	2174	0.9999997615814209
TCAATTCTCTCGGTAA-1	2169	1.0
GGGACTCAGCTTAGTC-1	2153	0.9999998807907104
GACATCATCGCGAAGA-1	2155	0.9999971389770508
ACGTTCCTCACCATAG-1	2158	0.9999994039535522
CTGTGAAAGCCACAAG-1	2165	1.0
GGTGTTAGTTCGATTG-1	2151	1.0
TACTTGTTCCTCAGAA-1	2146	1.0
GTCATCCCAGAATGTA-1	2047	1.0
TGAACGTGTAGGATAT-1	2149	1.0
GAAGGGTGTAGCGCTC-1	2164	1.0
CGTGATATCGCTCTCA-1	2137	1.0
CTCATGCAGTATTAGG-1	2130	1.0
GTCTCACGTACTCCCT-1	2134	1.0
AAGTGAACAAACTAGA-1	2102	0.9999998807907104
CAGTGCGGTGCCTGCA-1	2144	1.0
CATTGTTAGACTTAAG-1	2155	1.0
TGCGGGTCACCAACAT-1	2111	1.0
GAATAGAGTCGGATTT-1	2137	1.0
TTACGCCAGATTCGAA-1	2102	0.9999991655349731
GTTAGACTCCAGCTCT-1	2122	1.0
GAGACCCGTATCACCA-1	2127	0.9999998807907104
TTCTTGACAGCAATTC-1	1956	1.0
TGGGCTGGTTTCGTTT-1	2112	0.9999998807907104
GTAGATCAGCGTTCAT-1	2126	1.0
GCACTAATCGAACGCC-1	1954	1.0
CCACCATCATACACCA-1	2099	0.9999998807907104
TCTCACGGTCGAAGCA-1	2061	1.0
GTGGAAGCAAGTTCGT-1	2092	1.0
GTTAGACGTTGCCATA-1	2018	1.0
GTATTGGAGTCTGCAT-1	1697	0.9999998807907104
AAACGCTTCTTTCTAG-1	2086	0.9999998807907104
ACCAAACGTCATACCA-1	2080	0.9999998807907104
CCCGGAATCCAAAGGG-1	2084	1.0
TAGGGTTTCTAGCCTC-1	2086	1.0
CTCAGGGGTTCCCAAA-1	2076	1.0
CTCCGATTCCGCGAGT-1	2091	1.0
AGGATCTAGAAGTCAT-1	2046	1.0
TGGTACACATAGTCGT-1	2050	1.0
GGCGTCAGTTAACAGA-1	2054	0.9999998807907104
TACCTCGCAGATACTC-1	2065	1.0
CGTGTCTTCTCAGGCG-1	2080	1.0
TTAGTCTAGTAACCTC-1	2071	1.0
GCACGTGGTTACCCAA-1	1909	1.0
GTTAGTGCATCTAGAC-1	2070	1.0
ACTTATCCAGGGAGAG-1	2061	1.0
CAATTTCGTTCTCGCT-1	1944	1.0
TCCTCTTCATACAGGG-1	2032	1.0
GCTTTCGGTAGGTGCA-1	2069	1.0
GTGCTGGGTGTCCAAT-1	2078	1.0
TGAGCATTCCACTTCG-1	2055	1.0
AATCGTGAGCTGCGAA-1	2056	1.0
TAGGAGGTCGAGAAAT-1	2058	1.0
GCTACAAGTTAAGCAA-1	2057	1.0
GTCCCATGTGTCGATT-1	1993	1.0
TTGAGTGTCCACAAGT-1	2029	1.0
GGAAGTGCATACAGGG-1	1982	0.9999998807907104
GTCATGACACCACATA-1	2059	0.9999998807907104
ATGTCCCGTGGTAACG-1	2012	0.9999997615814209
GGTAATCGTACTCAAC-1	2051	1.0
TGTTCTAAGCAGCCTC-1	2016	0.9999998807907104
TCTATACAGGAGGCAG-1	2043	0.9999998807907104
ATCCACCTCATGAGAA-1	1986	1.0
GTTGCTCCAGGGAGAG-1	2039	1.0
TACCCACGTCGTACAT-1	2000	1.0
AATAGAGTCACACCCT-1	2007	1.0
CGGGCATCAGGTGTTT-1	2018	1.0
AGGAAATTCGATCCCT-1	2007	1.0
CACTGAACATCCGAAT-1	2009	1.0
GGGTAGACACGACGCT-1	1941	1.0
TCGATTTTCGCAGTCG-1	2012	1.0
AGGATCTAGAGTGGCT-1	1943	1.0
CATTCTACACCTATCC-1	1879	1.0
ACTTATCTCGCAATTG-1	2002	1.0
ATACCTTAGCCTGTGC-1	1999	1.0
CACTTCGGTATGGGAC-1	2002	1.0
ATTCTACCAAGCGAGT-1	1924	0.9999998807907104
CACTGGGCATAATGCC-1	2019	1.0
CTTCTCTAGCAGCGAT-1	1995	1.0
TGATGCATCCCTTCCC-1	1725	1.0
GCAGCTGTCCAACCGG-1	1990	1.0
TCAAGACGTCGAGCAA-1	1990	1.0
GCAGTTAGTGTTCGAT-1	1991	1.0
TCAGTCCAGTGCTCAT-1	2010	1.0
TCCATCGGTGTCATGT-1	1989	1.0
ACGTTCCGTCCTACAA-1	1974	1.0
TTGGATGTCGGTAGGA-1	1956	1.0
TGATCAGAGGCGTCCT-1	1998	1.0
ATCGGATAGGAAAGTG-1	1929	1.0
CCGAACGCATGAGTAA-1	1976	1.0
CTCGAGGTCGTTCGCT-1	1977	1.0
TGCATGAAGGTTGAGC-1	1731	1.0
GTAATGCCAGCATTGT-1	1949	0.9999983310699463
CCTTTGGGTGCAACAG-1	1934	0.9999998807907104
TAGACCAGTGAGGATC-1	1878	1.0
TGAGCATAGCCGCTTG-1	1950	1.0
GAAGCCCGTGTTGAGG-1	1947	1.0
CAGATACTCACTGTCC-1	1867	1.0
ATCTCTAAGCAGCACA-1	1962	0.9999998807907104
GTTGCTCGTCTTGAGT-1	1927	1.0
TAGGGTTAGCATGGGT-1	1951	0.9999998807907104
TACCGAACACTACGGC-1	1941	0.9999998807907104
GCCAGCACAATTGCCA-1	1924	1.0
TGGATGTGTTCTGAGT-1	1845	1.0
TGCATCCCAATTTCTC-1	1868	0.9999998807907104
CATAGACCAAATGAGT-1	1915	0.9999998807907104
CGTAAGTGTCGTGTTA-1	1933	1.0
CAACCTCCAAACACGG-1	1913	0.9999996423721313
CATGCTCTCGTAGGGA-1	1834	1.0
GTGATGTCACGCTGAC-1	1908	1.0
GTGTCCTTCCGCGGAT-1	1672	1.0
CTCAACCGTGTAAATG-1	1940	1.0
CCTCATGTCCGTTGAA-1	1909	0.9999998807907104
AGCCAATGTGCTCTTC-1	1887	1.0
TGACCCTGTCCAGGTC-1	1927	1.0
TTTCGATAGGCATCGA-1	1935	1.0
CAACAACGTCGAATGG-1	1741	0.9999998807907104
TAGTGCATCGGCCCAA-1	1890	0.9999996423721313
AAGAACATCACGTCCT-1	1886	0.9999998807907104
ACGTCCTTCAATGTCG-1	1920	1.0
AGGTAGGAGTGTAGAT-1	1910	1.0
GGTGAAGTCCATAGGT-1	1876	1.0
AGAGCAGCAAGATTGA-1	1858	1.0
CCCTCAAGTACTCAAC-1	1905	1.0
AGACAGGCAGTGGCTC-1	1893	1.0
GTTGTGAAGGCAGGTT-1	1899	1.0
CTGTGGGCAAGTGGCA-1	1888	1.0
TGTCCACGTGTTGATC-1	1888	1.0
CCGTGAGGTTATTCTC-1	1894	1.0
ACGGTTAGTGTTGACT-1	1882	1.0
GTCCACTGTTACCTGA-1	1906	1.0
TTGAGTGAGGCCGCTT-1	1889	1.0
TCCATGCAGTGTTCAC-1	1814	1.0
AGACACTAGTAGAATC-1	1882	1.0
GAGTTTGAGTCGGCAA-1	1634	1.0
ATTCAGGAGTAGAATC-1	1835	1.0
TAATTCCCACTCCTGT-1	1884	1.0
TGCAGATGTAAGCGGT-1	1803	0.9999998807907104
GAAGCCCAGGTCCCTG-1	1830	1.0
CATTCCGGTTCTCACC-1	1871	1.0
CTAACCCCAATGTTGC-1	1872	1.0
GTTAGACAGCGACATG-1	1845	1.0
TATCTGTTCCACGTGG-1	1762	1.0
TCATTCAGTTATAGCC-1	1861	1.0
CTATAGGAGAAGTCCG-1	1845	1.0
ATCTTCAAGGCTCACC-1	1859	1.0
CCGTGAGCATACTGAC-1	1858	1.0
GGAATCTGTCGTGCCA-1	1861	1.0
GCAACCGTCGTTGTAG-1	1850	1.0
CATTTCATCTGCACCT-1	1650	1.0
GTAGATCCAGGTGACA-1	1799	1.0
CCTGTTGCAGTCGGTC-1	1694	1.0
CCCAACTAGGGAGTTC-1	1841	1.0
GTGTCCTGTCGTACAT-1	1819	1.0
CCTCAACCACCCAATA-1	1814	0.9999998807907104
GTCTACCAGATGCTAA-1	1647	1.0
CAGATTGCATGTGACT-1	1508	1.0
GTGGCGTAGACGTCCC-1	1825	1.0
GAAGGACCACGACCTG-1	1822	0.9999998807907104
AGGGAGTGTTGCATGT-1	1825	1.0
GAAATGATCTACGCGG-1	1798	1.0
GTAACCACAGAAATTG-1	1800	1.0
TACATTCTCTACACTT-1	1801	1.0
AACGAAACAGCCGGTT-1	1799	0.9999998807907104
GGTGTTAAGGCGAAGG-1	1794	1.0
GCAACATCAGCTTTGA-1	1809	1.0
TTGAACGCATGACTGT-1	1805	1.0
GAGTTGTTCGAAGCCC-1	1801	1.0
AGCTCAACAGCTTTCC-1	1738	0.9999997615814209
GTCGAATGTAGTATAG-1	1789	1.0
ATATCCTCACGAAGAC-1	1762	1.0
GCTGGGTTCGTCGACG-1	1791	0.9999998807907104
GGGCCATTCTCAGTCC-1	1783	1.0
AATGACCGTGGATCAG-1	1673	1.0
TTTACCATCCACTGAA-1	1542	1.0
CTGTAGACAAATAGCA-1	1758	0.9999998807907104
CTGCAGGAGAAATCCA-1	1774	1.0
AAGGAATTCCGAGGCT-1	1783	1.0
CTCTGGTGTCACGACC-1	1766	1.0
GTCTCACCAGTCGGTC-1	1770	1.0
AGTTCCCGTTGGACCC-1	1760	1.0
ATTCCCGAGTTGAATG-1	1772	1.0
CAGCGTGGTGGACAGT-1	1779	1.0
CATCCACCAAATCGGG-1	1744	1.0
TATTCCAAGCTACGTT-1	1748	0.9999997615814209
GTCATTTCAGATTAAG-1	1748	1.0
GCAACCGAGTCTAGCT-1	1743	1.0
AATGAAGTCATTCTTG-1	1741	1.0
GTGCGTGTCAGGTGTT-1	1735	0.9999998807907104
TACTTACGTGCCGTTG-1	1580	1.0
TGAGCGCTCCGCGAGT-1	1736	1.0
CACGTTCAGTGAACAT-1	1746	0.9999998807907104
TAGACCATCGGTGAAG-1	1720	1.0
CACTAAGGTATCTCTT-1	1474	1.0
TCACAAGGTTGGATCT-1	1507	1.0
TTGCCTGCATAATGCC-1	1738	1.0
TCTCAGCTCGAGAGAC-1	1708	1.0
GCTGAATCATCATCTT-1	1584	1.0
AGACCCGGTGCTCTTC-1	1723	1.0
ACAGCCGCAGGTGAGT-1	1639	1.0
GTAGAGGAGTTCTACG-1	1713	1.0
TATATCCGTCAATGGG-1	1571	1.0
AGGCCACTCTATACTC-1	1696	1.0
ACAGAAATCTTGGCTC-1	1708	1.0
CGTGCTTTCAAGCCGC-1	1591	1.0
ACCTGAACAACCGACC-1	1706	1.0
GTGGAGATCCTTATGT-1	1681	0.9999997615814209
ATACTTCCACGCGGTT-1	1660	1.0
GGTAATCAGACTCTAC-1	1699	0.9999998807907104
ATCCACCTCGGACTTA-1	1710	1.0
CTGTGGGTCACTCTTA-1	1687	1.0
CGCATGGCATGATCTG-1	1492	1.0
GTGTTCCCACGGAAGT-1	1475	1.0
GTTACGAGTACATACC-1	1685	0.9999998807907104
TACTTACGTCCAGCAC-1	1701	0.9999998807907104
TTACAGGGTGGGATTG-1	1727	1.0
TGCCGAGCAGAAGTTA-1	1693	1.0
TAGGTTGTCTAACGGT-1	1697	1.0
GATTCGAGTAGTATAG-1	1669	1.0
TTCGATTTCATGGAGG-1	1695	0.9999997615814209
TATTGCTAGTATGACA-1	1692	1.0
AGGGCCTGTTGGATCT-1	1565	0.9999997615814209
CGCGTGACACTGGCCA-1	1673	1.0
AGGGTTTCATTGAGCT-1	1681	1.0
TTAATCCAGAAGTGTT-1	1694	1.0
ATGAAAGAGCAGATAT-1	1655	1.0
CAGCAGCAGAAACTCA-1	1679	1.0
AGAACCTTCCGGACGT-1	1473	1.0
GTTGTCCTCAGTCATG-1	1661	1.0
GAAACCTGTGTTCATG-1	1683	1.0
GTTCTATCAGGAACCA-1	1670	1.0
CACGAATAGTCTTCCC-1	1597	1.0
TACGCTCGTGCTGCAC-1	1646	1.0
GAGAAATTCCACCTGT-1	1653	1.0
AGCTCAAAGAGTGAAG-1	1651	1.0
CAGATTGCAGCTGTGC-1	1665	1.0
GTAGAGGAGATCGCCC-1	1639	1.0
GTAGGTTGTCCCTGTT-1	1641	0.9999998807907104
GCACTAAGTAAGGCTG-1	1414	1.0
TACTTCAGTGTCCACG-1	1424	1.0
CTATAGGCATTCCTAT-1	1634	1.0
TGTTTGTAGAGATTCA-1	1614	0.9999998807907104
AGGACGATCGACACTA-1	1600	1.0
ACCTGTCCATCAGCTA-1	1644	1.0
GTTATGGGTTCCTAAG-1	1522	1.0
GAACACTTCTCAGGCG-1	1649	1.0
TTCCTCTCATAGACTC-1	1612	0.9999998807907104
AGGACTTCACAGTCGC-1	1579	1.0
TGTAACGTCACACCCT-1	1619	1.0
GGAGATGAGGTCACAG-1	1591	1.0
TTTCACATCATTCACT-1	1411	1.0
TGGAACTCATTACGGT-1	1613	1.0
GTATTTCAGGGCAGTT-1	1569	1.0
CCCTTAGAGGGCAACT-1	1624	1.0
AAGTGAAGTGATTCAC-1	1625	1.0
GCCAGCAGTCTCCCTA-1	1484	1.0
ATGGGTTAGCTAAACA-1	1616	1.0
ACAACCATCCTTATGT-1	1124	1.0
GGGCTACTCTCGGGAC-1	1531	1.0
ATAGACCGTGTAACGG-1	1632	0.9999998807907104
GGCGTCAAGTAAGAGG-1	1601	1.0
TCGGGTGGTAGTCGTT-1	1581	1.0
GCGAGAACACCATTCC-1	1620	1.0
GTTGAACCAACGAGGT-1	1611	1.0
CAGCAATAGATAACGT-1	1615	1.0
AATGACCCATAACTCG-1	1606	1.0
AGCCAATAGACTACCT-1	1590	1.0
CTAGACATCATCGTAG-1	1532	1.0
GAGGCCTCAGAGATGC-1	1600	1.0
CTTCTCTGTCTCAAGT-1	1586	1.0
CTCGAGGCAAGCTACT-1	1576	1.0
TGAACGTAGCTCTATG-1	1566	1.0
TCGACCTCAATGGCCC-1	1534	1.0
GTAGGTTTCTGGGTCG-1	1577	1.0
CAGCGTGAGTTGCTGT-1	1537	1.0
CGATCGGTCGTCAACA-1	1576	1.0
TGATTTCTCTTTACAC-1	1536	1.0
ACCATTTCATAATCCG-1	1579	1.0
ACGGTCGCATGGTGGA-1	1569	1.0
AGGAAATTCGCCAGAC-1	1570	1.0
TCGCAGGCAATTGCCA-1	1507	1.0
CGCATGGTCCAAGCTA-1	1536	1.0
CAGATCAAGAAGGGAT-1	1561	1.0
TGTTTGTGTAGTCTGT-1	1572	1.0
TCTTAGTGTCCCTGTT-1	1574	1.0
CAGTTCCGTATGATCC-1	1556	1.0
GGAGATGTCCATATGG-1	1552	1.0
TCTTAGTCATCGGAAG-1	1570	0.9999998807907104
AACCCAACACACACGC-1	1560	1.0
GACCAATTCACTTTGT-1	1544	0.9999998807907104
GGGACAACAGCGAGTA-1	1396	1.0
CGGAATTTCCTCGCAT-1	1332	1.0
TGTTCCGCATCGAGCC-1	1525	1.0
CGATGGCCAGCTTCCT-1	1203	1.0
CCGTTCACACCCTAAA-1	1546	1.0
CCTCAACCACAAATCC-1	1555	1.0
CAGGCCACAGAGGTAC-1	1510	1.0
CGTTAGATCTCTTGCG-1	1553	1.0
GGCAGTCGTTCTGAGT-1	1549	1.0
TAGGGTTGTTACCCTC-1	1535	1.0
AAACGAAAGGTCACAG-1	1450	0.9999998807907104
CAAGCTAAGCTCGAAG-1	1451	0.9999998807907104
GTCCACTGTCTCAGAT-1	1531	1.0
TCAAGCAAGTGGTGAC-1	1222	1.0
GTCGCGAAGGCTGTAG-1	1535	1.0
CAACAACAGAGCCATG-1	1514	1.0
AAATGGAAGTGGTGGT-1	1520	1.0
AGAACAAGTCGTGGTC-1	1491	1.0
AGGATCTCACGCGCAT-1	1528	1.0
CCGATCTGTATGGAAT-1	1528	1.0
CATCGGGTCTCCGTGT-1	1478	1.0
ACTTTGTAGCGGATCA-1	1437	1.0
ATGGTTGCAGACTCTA-1	1496	1.0
TATCGCCGTGCGCTCA-1	1521	1.0
CTAACCCTCCCATGGG-1	1514	1.0
GACTTCCGTTCTCAGA-1	1502	1.0
GTAGGAGCAAGTCATC-1	1322	1.0
GGGTTTATCGGTTAGT-1	1499	1.0
CACGAATAGTTTCGGT-1	1489	1.0
CATGAGTGTACTCGCG-1	1492	1.0
CACTTCGAGCTTCTAG-1	1503	1.0
TGCAGGCGTAGAGCTG-1	1326	1.0
CTAACCCCACCATTCC-1	1490	1.0
TTCCTAAGTAGCGTAG-1	1487	1.0
GATAGAAGTGTGTGTT-1	1466	0.9999997615814209
GGAAGTGGTTGGGCCT-1	1491	1.0
AGGATCTTCCTCTCTT-1	1476	1.0
CTTCCTTGTATGGAGC-1	1480	1.0
ATGTCTTCATCCGTTC-1	1482	1.0
CCACAAAAGCCTCTGG-1	1380	1.0
CGGACACGTCAAAGAT-1	1456	0.9999998807907104
TTCTTGAAGACATCAA-1	1445	1.0
CAAAGAAAGGGTAGCT-1	1456	1.0
CCACACTCATAAGCGG-1	1467	0.9999998807907104
GAGGCAAGTCTGTCAA-1	1455	1.0
TCCCACATCGAAACAA-1	1450	1.0
CTAGGTAAGAGAGAAC-1	1453	1.0
TTGCATTAGGAATTAC-1	1430	1.0
GTAGTACAGGATACCG-1	1389	1.0
GGAACCCAGAGGATGA-1	1486	1.0
GGCTTGGAGTCATACC-1	1459	0.9999998807907104
ATGGAGGGTGGTATGG-1	1457	1.0
AATGGAATCAGCTGAT-1	1456	1.0
GGTGATTCAACTCGTA-1	1464	1.0
GAGTCATCACCAGCGT-1	1454	1.0
AAAGGATCAAGTTTGC-1	1459	1.0
TAGATCGGTTTCGATG-1	1377	1.0
TTGTGGAAGCTCGTGC-1	1412	1.0
TTTACTGTCACAAGGG-1	1441	1.0
TTGTTCACATGGCTAT-1	1436	1.0
TCTGGCTTCATCTACT-1	1206	1.0
TCTCTGGAGAGTTGAT-1	1432	1.0
CTGTGAAGTAGACAAT-1	1379	1.0
CAGGGCTCAACGTATC-1	1429	1.0
GGGCCATGTCATCCGG-1	1432	1.0
GGAGATGGTTCGATTG-1	1286	1.0
ACTTATCTCGCTCTAC-1	1426	1.0
ACCAAACCAATTAGGA-1	1220	1.0
AGAGAATGTACAGTCT-1	1379	1.0
TGTTTGTAGGTAAGTT-1	1358	1.0
GGCAGTCTCCCATAGA-1	1421	1.0
TACGGTATCGCCAACG-1	1316	1.0
GCATGATCAGTCGTTA-1	1428	1.0
GGGCTACAGTAAACGT-1	1362	1.0
GATTCGAAGGCTGTAG-1	1412	0.9999998807907104
CAACAACTCAGACCGC-1	1409	1.0
GGCTTGGAGACTTCCA-1	1437	1.0
TCTTAGTTCTAGACCA-1	1176	1.0
TTACAGGCAACTTCTT-1	1130	1.0
CTCAAGAGTGGCCACT-1	1402	1.0
TGCTTCGCAGGAGGTT-1	1389	1.0
CTTTCAAGTTCGGGTC-1	1392	1.0
GATCGTACACTCACTC-1	1391	1.0
GCTTTCGGTGTAAATG-1	1316	1.0
GCACATATCCAACTAG-1	1391	0.9999997615814209
CTGTATTGTGACCGAA-1	1178	1.0
TTCGCTGCAATATCCG-1	1233	1.0
TCCACCATCATAGGCT-1	1268	1.0
CTACCTGCATTGGGAG-1	1331	1.0
GTTTACTTCTCGGTCT-1	1353	0.9999992847442627
AGTCATGAGAGAAGGT-1	1183	1.0
GTCGTTCCAAGACGAC-1	1410	1.0
ATCACGAAGACGCATG-1	1157	1.0
CTAGGTAAGAGCGACT-1	1395	1.0
AACCATGCAACCCGCA-1	1383	1.0
CGATGGCCAACAGATA-1	1384	1.0
GACTGATTCCATTTCA-1	1378	1.0
TCTCAGCAGGGAGGGT-1	1388	1.0
TTTGGTTTCCGATCGG-1	1370	1.0
GTCATTTTCGCTCTCA-1	1335	1.0
TTCCGGTTCTTGGAAC-1	1316	1.0
TACGGTAGTGCCTTTC-1	1351	0.9999998807907104
GGGTCTGTCGAGGCAA-1	1223	1.0
TGGTAGTGTCACCGAC-1	1368	1.0
ATGCCTCAGTAACAGT-1	1329	1.0
CAGGCCATCTATACGG-1	1368	1.0
TCGTGGGGTATTCCGA-1	1266	1.0
ATGGGAGGTAGCTGTT-1	1284	0.9999997615814209
CAATACGGTAACAGGC-1	1309	1.0
CTGGCAGCACCTGAAT-1	1359	1.0
GAGGGATGTCGCAACC-1	1287	0.9999998807907104
TACCTGCGTAGCTTTG-1	1361	1.0
CCAATGAGTTCTTGCC-1	1154	1.0
GCTTCACAGCGTGTCC-1	1340	1.0
ATCCGTCCATTGCTGA-1	1328	1.0
CACTGGGCAGGTGAGT-1	1342	1.0
TCATTACCAGCAGTGA-1	1301	1.0
CATGGATTCTATCGTT-1	1351	1.0
TACGCTCAGATAACAC-1	1329	1.0
GTTTACTAGTAAGACT-1	1336	1.0
TGGGAAGTCAAACCCA-1	1346	1.0
CCACTTGTCTCCAATT-1	1355	1.0
TGATTCTCACCAGCTG-1	1337	0.9999998807907104
GATTCGAAGTGCGACA-1	1358	1.0
ACTTCCGGTAGAGGAA-1	1315	1.0
CGGACACAGAAACTCA-1	1299	1.0
CCTAAGATCTGTGCAA-1	1291	1.0
GGCAGTCCAAGGGCAT-1	1338	1.0
ATTGGGTGTCCCGCAA-1	1335	1.0
TGTTGGATCAGACAAA-1	1324	0.9999998807907104
CGTTGGGTCCCTCAAC-1	1306	1.0
TAGAGTCGTTATTCCT-1	1336	1.0
AGAAGCGGTCAACACT-1	1343	1.0
AGGTCTAGTCGAAACG-1	1249	1.0
AGTACCAGTGGGTATG-1	1270	1.0
CCTCTAGGTAGACAGC-1	1319	1.0
ACAGCCGAGGCACAAC-1	1290	0.9999997615814209
GATTCTTGTGGTCAAG-1	1314	1.0
GTCATTTCATCGATGT-1	1300	1.0
ATTCCCGTCACCATCC-1	1330	1.0
TACACCCCAAGCGCAA-1	1322	1.0
ACTTCCGGTTCGAAGG-1	1322	1.0
TGTTCATTCACGGAGA-1	1312	1.0
CTGCATCCATGAATCC-1	1306	1.0
CATTCCGAGAAGCGAA-1	1234	1.0
AGAACCTAGGTACAGC-1	1297	1.0
GATGATCCAGAATGTA-1	1231	1.0
CGCCAGACAAACTAGA-1	1319	1.0
GGGCGTTTCAAGCCTA-1	1202	1.0
AAGCGAGCAGATGCGA-1	1329	1.0
CGGGACTGTTTATGCG-1	1068	1.0
ATGGAGGTCCGGACTG-1	1296	1.0
CAGCCAGCAGTCCCGA-1	1308	0.9999998807907104
GAACGTTGTGCCCGTA-1	1300	1.0
TGAGCGCGTACAGTTC-1	1291	1.0
CTACCTGGTAAGTTAG-1	1310	1.0
ATTTACCAGGGCCCTT-1	1082	1.0
GCAGCCAGTAATGATG-1	1270	1.0
AATCACGGTGGTCAAG-1	1281	1.0
TATCGCCAGGGAGGTG-1	1067	1.0
TCTGCCAAGCGCACAA-1	1163	1.0
TGCTCCATCAGACATC-1	1171	1.0
TGAATGCGTACAAACA-1	1171	1.0
TCATCATGTGGCCTCA-1	1309	1.0
TAATCTCAGGGCTAAC-1	1283	1.0
GACTTCCTCCGGTAAT-1	1210	1.0
ACGATCATCTCCCATG-1	1273	1.0
CACTAAGTCTTAGCAG-1	1300	1.0
AATCGACGTGATTGGG-1	1274	1.0
AGAAATGGTATGGTAA-1	1277	0.9999998807907104
TGGGAGATCAAGCGTT-1	1290	1.0
CCACCATCAGCACCCA-1	1272	1.0
GCTACCTCAGTCCGTG-1	1291	1.0
TACCCGTTCTAGAGCT-1	1280	1.0
GTGAGTTTCTCTGCTG-1	1280	1.0
GGGATCCCACACGTGC-1	1277	1.0
ACTATGGCATATAGCC-1	1121	1.0
AGGGCCTGTTAAGGAT-1	1283	0.9999998807907104
TCTTGCGGTACTTCCC-1	1272	1.0
TCGGATACATCGCTCT-1	1238	1.0
TGGTGATTCCGAGATT-1	1242	1.0
ATGCCTCCATAATGCC-1	1257	0.9999998807907104
GAAATGAAGGTAACTA-1	1254	1.0
ATGATCGAGGTGCATG-1	1266	1.0
TAGTGCACATTGTAGC-1	1260	1.0
AACCATGCAACGTAAA-1	1258	1.0
GCCAGCAAGTGATTCC-1	1095	1.0
GTACAGTGTCCACACG-1	1243	1.0
TGTTTGTAGTCCCAGC-1	1278	1.0
GGTTCTCCATTCGGGC-1	1266	1.0
TTCTCTCGTGACCTGC-1	1223	1.0
TGTGCGGTCACTAGCA-1	1256	1.0
CCTTGTGGTAATCAAG-1	1228	1.0
ACAACCATCACATCAG-1	1213	1.0
TTACGCCCAAGTGGGT-1	1237	1.0
CGTGATAAGGCCTGAA-1	1094	1.0
ACCAACAGTGTTGCCG-1	1093	1.0
CTTCCGAGTTTCCAAG-1	1235	0.9999998807907104
AAGTGAACAATAGTGA-1	1257	1.0
ACTTAGGTCTTACGGA-1	1136	0.9999996423721313
GATTTCTGTACCTAGT-1	1257	1.0
TGTAACGCAACTGAAA-1	1243	1.0
GGTTCTCTCGTGCTCT-1	1252	1.0
GGAATCTGTCACTAGT-1	1214	1.0
TCATTTGTCTATCGGA-1	1241	1.0
ACTTATCAGGGAGGAC-1	1229	1.0
CTATCTAAGATTGAGT-1	1202	1.0
TCACGCTCAATCTGCA-1	1214	1.0
CAAGCTAAGGTTTGAA-1	1200	0.9999998807907104
GCCGATGAGTGTACAA-1	1248	1.0
GAGTTTGAGGATAATC-1	1233	1.0
AGGCCACGTCGGTAAG-1	1124	0.9999996423721313
TCACACCTCGTGAGAG-1	1223	1.0
CATAAGCCAGTTGTCA-1	1134	1.0
CAGCAATCAGCTCGGT-1	1235	1.0
CGTGTCTTCTCTCTAA-1	1193	1.0
CGGTCAGCATCGCTGG-1	1210	0.9999998807907104
TTCATTGGTAGACAGC-1	1246	1.0
GTTAGACAGGCCTTGC-1	1130	1.0
GGTGTTAGTATCGTGT-1	1237	1.0
TCGCAGGGTCTATGAC-1	1243	1.0
TACGGGCTCGATTGAC-1	1196	1.0
GTTAGTGAGCCGGAAT-1	1244	1.0
ATTCACTGTGACAGCA-1	1239	1.0
CGTAATGTCAACCCGG-1	1193	1.0
TGTGGCGGTCCGATCG-1	1237	1.0
GTCTGTCTCTGGGCAC-1	1198	0.9999998807907104
AGGTAGGCAAGGTCAG-1	1241	1.0
AGACACTCATTCTTCA-1	1193	1.0
GACCTTCCATGAGGGT-1	1060	1.0
CCCTCTCTCAAGTTGC-1	649	1.0
ATTCTACGTCGTTGGC-1	1230	1.0
AGTTCCCAGCGATCGA-1	1195	1.0
AAATGGAGTACCTTCC-1	1176	1.0
ATCGGCGAGATGGTCG-1	1201	1.0
CAGATTGTCCAATCCC-1	1172	0.9999998807907104
CGGAATTCATCCTCAC-1	1067	1.0
ACGCACGCAAACAGGC-1	1228	1.0
TTGATGGGTGGCTCTG-1	1210	1.0
CATGGATCAAACACGG-1	1217	1.0
CTCAACCAGAGGTCGT-1	1244	1.0
AGGCCACGTCTAGGCC-1	1198	1.0
ATGGGTTTCGAGATGG-1	1034	1.0
GAAGCCCGTGGAGGTT-1	1192	1.0
AAGTTCGTCCTGTTAT-1	1227	1.0
GCCTGTTGTATCCTCC-1	1236	1.0
GAAACCTTCCACGTGG-1	1225	1.0
TACTTGTCAGACCGCT-1	1229	1.0
GCGGATCGTCCACACG-1	1085	0.9999998807907104
CTTCCTTGTACATACC-1	1111	0.9999998807907104
GTGGAGACATCGATGT-1	1205	1.0
ATCCGTCTCGACGATT-1	1179	1.0
TCCCAGTGTTCTTAGG-1	1094	1.0
TATGTTCAGCTTAAGA-1	1188	1.0
TCACGGGGTTGTGCAT-1	1187	1.0
GAAGGGTAGTAACGTA-1	1211	1.0
CTTTCGGGTATGCGTT-1	1087	1.0
TTCACGCGTGCATGAG-1	1183	1.0
TAAGCGTCATAATCGC-1	1114	1.0
GAACGTTAGAGCTGCA-1	1146	1.0
CTGATCCCACTCAGAT-1	1184	1.0
ACGTACACATCCTATT-1	1183	0.9999998807907104
TGAGCATCATACACCA-1	1165	1.0
GCTTCACGTATACCTG-1	1140	1.0
GTTCATTAGGAACATT-1	1168	1.0
TTAATCCGTAATACCC-1	1159	1.0
CGAAGTTAGGTTCTAC-1	1178	1.0
ATTCCATGTCGCTTAA-1	1159	1.0
CGAGAAGCACGTCATA-1	1202	1.0
TGGGAGAAGCTGACTT-1	1087	1.0
GTCAAGTGTGGTTTGT-1	1035	1.0
GTCGCGAGTAGAATAC-1	1227	1.0
TTGTTTGTCTCAATCT-1	983	1.0
CCACGTTTCTATCGGA-1	1182	1.0
TGGTAGTAGGCCTGAA-1	1184	0.9999998807907104
GGTTGTATCTTGAACG-1	1157	1.0
TTACCATTCGCTCTCA-1	1162	1.0
CACTTCGGTTGGTACT-1	1170	1.0
CTCTCGAGTGAGATTA-1	1147	1.0
TTCACGCCAGTTTCGA-1	1181	1.0
CACTAAGAGATCACTC-1	1147	1.0
AGACAGGTCTACCAGA-1	1147	1.0
AAATGGAGTCCTCAGG-1	1129	1.0
ATGGAGGGTAGCTCGC-1	1173	1.0
CTGGCAGTCACGGACC-1	988	1.0
ACATCGAAGACCTCCG-1	1147	1.0
ATGACCAAGGCCTAAG-1	1122	1.0
TAAGCGTTCCCTAGGG-1	1151	1.0
ATTCCATCATGACAAA-1	1156	1.0
TCCGATCTCTCATAGG-1	1065	1.0
CTCATGCCACAAATCC-1	1003	0.9999996423721313
CCTTGTGCAAATCAAG-1	1172	1.0
CTTCGGTCATGAGTAA-1	1137	0.9999998807907104
CTCATCGGTCTGTGGC-1	1135	1.0
CTATCCGCACTTCTCG-1	1128	1.0
AATCGTGTCAGCTGTA-1	1099	1.0
CCACACTGTGAGTTGG-1	1174	1.0
ATGATCGGTTGACTGT-1	1070	0.9999998807907104
TTAGGCAGTTGCCTAA-1	1152	1.0
CCTCATGAGAACGCGT-1	1119	1.0
CTGGTCTGTGGCTTAT-1	1068	1.0
TCGTCCAGTTCCACGG-1	1125	1.0
CGTGAATCACTAACGT-1	1143	1.0
CCGGACACAAGGTTGG-1	1132	1.0
ACGATCAGTCTTGCTC-1	1140	1.0
AGAAGTACAGAAACCG-1	1100	1.0
TAGGAGGGTTATAGCC-1	1143	1.0
TATCGCCTCGCTTAAG-1	1119	1.0
ACTACGAGTAACCCTA-1	1006	0.9999998807907104
CTCAGGGCAGAGTGAC-1	1108	0.9999998807907104
GCTACCTGTACGTGAG-1	1137	1.0
TAGTGCATCGGTGTAT-1	1116	1.0
TTCATTGTCCATCACC-1	1144	1.0
TCCGGGACACAGCGCT-1	1137	1.0
GACTCAAAGTTCATCG-1	934	1.0
ACCACAAAGGTTACAA-1	1107	0.9999998807907104
CAAGAGGGTCATTGCA-1	994	1.0
GATGTTGAGTGGCAGT-1	1056	1.0
CCCATTGGTGCTGATT-1	1096	1.0
GGCTTTCCAAGAGTAT-1	1103	1.0
CTCCAACTCTCACTCG-1	1109	1.0
TCACTCGCAGCCTATA-1	1109	1.0
GTCGCGACAAACTAGA-1	1162	1.0
CATGCCTAGAAATTGC-1	979	1.0
ATCTCTAGTGCCCACA-1	1110	1.0
GTCCACTAGTGCACAG-1	1128	1.0
AGCGTCGAGCATGTTC-1	1108	0.9999998807907104
TACACCCCACTCCCTA-1	1109	1.0
CGTCAAAGTCGTCTCT-1	1122	1.0
ACCTGAAAGGGTTAGC-1	1106	1.0
TTAGTCTGTGTCCTAA-1	944	1.0
CACGTGGGTCAAACGG-1	1080	0.9999998807907104
GTGTTCCCAGTATTCG-1	909	1.0
AATGACCCAAATGGCG-1	1077	1.0
TCGCTCAGTCGTACAT-1	1103	0.9999998807907104
TAAGCCACACCCTGTT-1	1015	1.0
AGGCTGCGTTGCCGCA-1	1097	0.9999998807907104
TGTCCACAGGCAGGTT-1	968	1.0
TTTCGATAGGAAAGGT-1	961	1.0
ATGATCGCAGAACGCA-1	1117	1.0
GGAACCCGTAGGTACG-1	1034	1.0
AAAGTGATCCGTTGGG-1	1109	1.0
CGTCCATTCTTACTGT-1	1084	0.9999998807907104
TCTCACGCAGAACGCA-1	1083	1.0
ACATGCATCAAACCCA-1	1063	1.0
TAGGTACCAGAGTTGG-1	1066	1.0
CGGGACTCAACTTCTT-1	1072	1.0
AACACACGTCCGAAGA-1	1102	1.0
TTCGATTCAACGGCCT-1	1069	1.0
TCATTCAAGTGCACAG-1	1093	0.9999998807907104
CATACTTCAGCGGTCT-1	1079	1.0
TTTGACTAGAGTCTTC-1	978	1.0
CTGTACCAGGTACATA-1	913	1.0
CTTTCAATCTCGGCTT-1	1086	1.0
TCGGGTGTCTCGAACA-1	1067	1.0
GGGCTACTCGAGCACC-1	1053	1.0
TGGTACATCTAGCCTC-1	1100	1.0
AGGGTGATCCACAGGC-1	1045	0.9999998807907104
GACTGATTCGGTTGTA-1	1044	1.0
CCCAACTAGGCATGCA-1	1080	1.0
TATTGGGGTCCGACGT-1	1069	1.0
CTACCCAAGTTTGTCG-1	1056	1.0
TCCGTGTTCCCTATTA-1	905	1.0
TACCCGTGTGCACGCT-1	991	1.0
TACCGAATCTGCTAGA-1	1078	1.0
TCGACGGCAGGGATAC-1	1083	1.0
CTATAGGGTACGGGAT-1	1096	1.0
GTAGAAATCAAGCCGC-1	1029	1.0
TGTGATGAGGATGCGT-1	923	0.9999998807907104
CAGGCCATCGCCTTTG-1	1037	1.0
CACCGTTAGTACCGGA-1	1051	1.0
ACATGCACATCATTGG-1	1059	1.0
CATACTTTCGACTCCT-1	1045	0.9999998807907104
ACGTAGTCAAATGAGT-1	1038	1.0
CTCTGGTGTAGTCGGA-1	1045	0.9999998807907104
ACTGTCCAGGAAACGA-1	1024	1.0
CTGCCTAGTTCAGGTT-1	1051	1.0
ATACCTTGTATCCTCC-1	1052	1.0
[truncated: 19,991 more rows]
