# Supplementary material for: Disturbances of paraventricular thalamic nucleus neurons in bipolar disorder revealed by single-nucleus analysis
Source: Nat Commun. 2026 Jan 7;17:1338. doi: 10.1038/s41467-025-68094-5 (PMC12873406; doi:10.1038/s41467-025-68094-5)
Supplement: Supplementary file 6 — Source Data [file 41467_2025_68094_MOESM6_ESM.zip › SourceData/FigureS12a_CT17.txt]

barcode	total_umi	cell_probability
TTTGTTGCACGTACTA-1	231962	0.9999545812606812
GATCATGCATTCTGTT-1	211443	0.9999545812606812
CATCCACAGTTGCTCA-1	183709	0.9999545812606812
TTTGACTGTGGCTGCT-1	183059	0.9999545812606812
AGACTCATCGTCCTTG-1	172558	0.9999545812606812
GTCATTTAGCGGTAAC-1	169215	0.9999545812606812
CTTCTCTGTCTGCATA-1	168281	0.9999545812606812
AGCGATTAGCTAAACA-1	161026	0.9999545812606812
AGCCAATCAGCGCTTG-1	159542	0.9999545812606812
ATTCCTATCATAGCAC-1	155698	0.9999545812606812
AGCCACGCAAGGCAAC-1	154701	0.9999545812606812
TACCTGCCAATCCTAG-1	149304	0.9999545812606812
TGAGGTTCATAATCCG-1	147482	0.9999545812606812
TACCTGCTCTGGCCTT-1	146511	0.9999545812606812
CAGGCCACAAATGAAC-1	140722	0.9999545812606812
GAGACCCTCATCCCGT-1	133001	0.9999545812606812
CGAATTGAGACCGTTT-1	130694	0.9999545812606812
GTGTGGCCAGTGGGTA-1	130631	0.9999545812606812
CATGCTCCATGACTCA-1	119772	0.9999545812606812
TCAATTCAGACGGTCA-1	118158	0.9999545812606812
GCTTTCGCACGATTCA-1	116313	0.9999545812606812
TCAGCCTCAGAACTAA-1	114141	0.9999545812606812
AACCACATCCAGCCTT-1	113326	0.9999545812606812
AGGTTACAGATTACCC-1	112091	0.9999545812606812
CCCATTGCATCCGAGC-1	111772	0.9999545812606812
TTCCGTGGTTCGCGTG-1	108095	0.9999545812606812
GGGATCCTCCTCTAGC-1	107250	0.9999545812606812
TGTCCTGCATCCCGTT-1	106620	0.9999545812606812
CGAAGGATCACCTCAC-1	105919	0.9999545812606812
CCAATGATCTTCCTAA-1	104518	0.9999545812606812
CTGGTCTGTCCCGGTA-1	103833	0.9999545812606812
TTACGTTCATCCGAGC-1	102950	0.9999545812606812
CCCTCAAGTCAGTCGC-1	101947	0.9999545812606812
TAGTGCAAGATCCTAC-1	101715	0.9999545812606812
GTCCACTTCATTGTTC-1	101716	0.9999545812606812
ATCACTTTCCTCGATC-1	101343	0.9999545812606812
TGCAGGCTCCTAGCGG-1	99341	0.9999545812606812
AGATAGAGTTATCTTC-1	98610	0.9999545812606812
ATCCCTGTCGCCTTTG-1	98233	0.9999545812606812
ATTCGTTCATGATCTG-1	97158	0.9999545812606812
AATCGTGCACAGCCAC-1	96438	0.9999545812606812
AATTTCCTCATCCTGC-1	96435	0.9999545812606812
ATTCATCAGGCTCACC-1	96235	0.9999545812606812
GATAGCTCAATGGCCC-1	95820	0.9999545812606812
CATGGTATCCAAGCTA-1	95808	0.9999545812606812
ATCCATTCACACACGC-1	95298	0.9999545812606812
ACCATTTGTCAAGCCC-1	94932	0.9999545812606812
GCTGGGTTCGCGGTAC-1	94808	0.9999545812606812
TACCGAAGTCACAGTT-1	94791	0.9999545812606812
ATTGGGTTCTTCTAAC-1	93795	0.9999545812606812
TGACAGTTCCTGGGAC-1	93351	0.9999545812606812
GATGTTGTCCCGTGTT-1	91271	0.9999545812606812
ATGGATCTCCTTATAC-1	91296	0.9999545812606812
GAACGTTCAGTCTTCC-1	90943	0.9999545812606812
TCCTTCTGTTCGGTTA-1	90342	0.9999545812606812
AACCAACCAGATACTC-1	90257	0.9999545812606812
ACCAACACAGGGTCTC-1	89725	0.9999545812606812
CTACTATGTCATCCCT-1	89590	0.9999545812606812
TAATTCCGTCTAGGTT-1	89462	0.9999545812606812
GTGATGTGTACCTTCC-1	89345	0.9999545812606812
TTTCGATGTTGGACTT-1	89372	0.9999545812606812
ATTCCCGTCACATCAG-1	89158	0.9999545812606812
GAATAGAAGTTAGAAC-1	88861	0.9999545812606812
GCAGGCTTCAATGTCG-1	87884	0.9999545812606812
ACTTTCATCTCCGCAT-1	87002	0.9999545812606812
CACCAAAGTAACACCT-1	86413	0.9999545812606812
CTTGAGACACACGGTC-1	86184	0.9999545812606812
TCGCACTAGCCGATCC-1	86121	0.9999545812606812
TAGCACAGTATCGCGC-1	85393	0.9999545812606812
TGAGCATTCATAGGCT-1	84890	0.9999545812606812
AAGCCATCAACGATTC-1	84878	0.9999545812606812
TCGGGACCAATTCTCT-1	84702	0.9999545812606812
TTCTCTCAGATCCCAT-1	84493	0.9999545812606812
CGGAACCTCGCCTAGG-1	84070	0.9999545812606812
CATAAGCTCTTAGCTT-1	83874	0.9999545812606812
CACACAATCATATGGC-1	83241	0.9999545812606812
TCATGCCGTCAGGCAA-1	83381	0.9999545812606812
CATGGTACACATACGT-1	82982	0.9999545812606812
GCCATGGAGGTTCACT-1	82671	0.9999545812606812
TACTTGTTCATCTACT-1	82533	0.9999545812606812
ACGTACACACTCTCGT-1	81883	0.9999545812606812
AAAGGGCCAAGGTCTT-1	81738	0.9999545812606812
CTATCCGAGACGCAGT-1	81627	0.9999545812606812
TTCCTTCAGTTGGCTT-1	81435	0.9999545812606812
GGTAACTGTTTCGTTT-1	81138	0.9999545812606812
TTACCATGTAGCTGCC-1	81011	0.9999545812606812
CATTTCAAGACTCATC-1	80349	0.9999545812606812
GAATCGTCAGGATCTT-1	80223	0.9999545812606812
GTGGGAACAAGAAACT-1	79991	0.9999545812606812
AGGGTCCCAGCTCGGT-1	79505	0.9999545812606812
ACTCCCATCATTGCCC-1	79408	0.9999545812606812
AAGACTCAGACTCTTG-1	79122	0.9999545812606812
GTGAGGAGTCGAGATG-1	79118	0.9999545812606812
TTTGGTTGTGCACAAG-1	78156	0.9999545812606812
GGGTCTGCACATAACC-1	78277	0.9999545812606812
CAAGCTACATCTAGAC-1	77999	0.9999545812606812
AACCATGAGTTCTACG-1	77768	0.9999545812606812
TACGCTCAGTACCGGA-1	77707	0.9999545812606812
TCCCACATCCGTGTGG-1	77338	0.9999545812606812
GGATGTTCATGAGATA-1	77082	0.9999545812606812
TGTTTGTCAAACTGCT-1	77012	0.9999545812606812
GATTTCTGTTTGAAAG-1	76605	0.9999545812606812
CAGATCAAGTGCCCGT-1	76554	0.9999545812606812
TGGATCATCTGGCCAG-1	76475	0.9999545812606812
CTGTGAAGTAACTGCT-1	76287	0.9999545812606812
AGGATCTTCCTTCACG-1	76081	0.9999545812606812
ACGATGTAGGTCACAG-1	75936	0.9999545812606812
GGGACCTAGAGTAACT-1	75687	0.9999545812606812
CTATCTACACTCCGAG-1	75586	0.9999545812606812
TCACTATGTGGTTCTA-1	75358	0.9999545812606812
CCTCAACAGGTAACTA-1	75236	0.9999545812606812
TCAATTCAGCTCCACG-1	75009	0.9999545812606812
TATCAGGGTCTTTATC-1	74937	0.9999545812606812
GAAGCCCAGACCAAGC-1	74804	0.9999545812606812
TACATTCGTCTTACAG-1	74306	0.9999545812606812
TCACACCGTACCAATC-1	74186	0.9999545812606812
ATTCTACAGAGAATCT-1	73814	0.9999545812606812
CTAGGTAGTATGTCTG-1	73778	0.9999545812606812
GTTTACTTCGCAATTG-1	73202	0.9999545812606812
GGTGAAGCATAAGATG-1	73175	0.9999545812606812
ACTTTCAGTCCAATCA-1	73171	0.9999545812606812
TGCTGAAAGCGATGCA-1	73149	0.9999545812606812
TGCGGCAAGGTGGTTG-1	72680	0.9999545812606812
AGAACCTAGATGGTCG-1	72582	0.9999545812606812
ATCGCCTAGGGTACAC-1	72461	0.9999545812606812
CGCATGGCAACGAGGT-1	72155	0.9999545812606812
GCCGATGTCACTTTGT-1	72164	0.9999545812606812
CAACGATCAGCTAACT-1	71956	0.9999545812606812
CTTTCGGAGAGTCGAC-1	71422	0.9999545812606812
GTCTAGATCACACCGG-1	71353	0.9999545812606812
GATGACTTCCACCCTA-1	71277	0.9999545812606812
GAGTCTATCCAGCACG-1	71086	0.9999545812606812
CATGCGGAGGGCAGTT-1	70125	0.9999545812606812
GACCTTCCACAAATGA-1	69981	0.9999545812606812
ACGTCCTCAGTATACC-1	69922	0.9999545812606812
AGTTCGAGTATATGGA-1	69485	0.9999545812606812
TCGAACACAGCTGCCA-1	69393	0.9999545812606812
GATGATCCAGCTCATA-1	69247	0.9999545812606812
CATACCCGTGAATTAG-1	69093	0.9999545812606812
CACGGGTTCCGCATAA-1	68914	0.9999545812606812
AACGAAATCATTCACT-1	68433	0.9999545812606812
GACTGATGTACCTAGT-1	68269	0.9999545812606812
CGTCCATGTCAAAGAT-1	68227	0.9999545812606812
GATCGTAAGCACCAGA-1	68201	0.9999545812606812
CGTGATAGTCATTCCC-1	68133	0.9999545812606812
ATGGGAGTCTCGGTAA-1	68006	0.9999545812606812
AGTCTCCTCTAGGCCG-1	67771	0.9999545812606812
CCTACGTCACCATAAC-1	67734	0.9999545812606812
ACAAGCTTCCCTGTTG-1	67681	0.9999545812606812
TGAGCATAGCCATTCA-1	67409	0.9999545812606812
CTGGTCTGTTAGTCGT-1	67237	0.9999545812606812
CACAGGCGTTCTCTAT-1	67163	0.9999545812606812
TTCAATCTCAAGTCGT-1	67018	0.9999545812606812
CAGAGCCAGCAACCAG-1	66857	0.9999545812606812
TACATTCTCCCAGGAC-1	66486	0.9999545812606812
ACCCTCATCGTAGGGA-1	66456	0.9999545812606812
ACGGTCGAGGCCACCT-1	66311	0.9999545812606812
GTCAGCGGTCGAATTC-1	66176	0.9999545812606812
TTTCACAAGGTGATAT-1	65731	0.9999545812606812
TAAGCCATCGACGATT-1	65720	0.9999545812606812
GACCAATGTAGAATAC-1	65636	0.9999545812606812
ATTCTACGTGACCGTC-1	65643	0.9999545812606812
CAGGCCATCACGAGGA-1	65437	0.9999545812606812
ATGGTTGAGAGTCCGA-1	65337	0.9999545812606812
CGAGAAGTCCAGCTCT-1	65266	0.9999545812606812
CCCAACTTCAGGAAGC-1	65105	0.9999545812606812
ACTGTCCTCCGTCCTA-1	65089	0.9999545812606812
CCTAACCCATTATGCG-1	65038	0.9999545812606812
CATTCTATCCGGACGT-1	64376	0.9999545812606812
TCATGCCTCACGTCCT-1	64246	0.9999545812606812
GCCAGCACATGTGTCA-1	64248	0.9999545812606812
TGTCCCAGTGGAGAAA-1	64005	0.9999545812606812
GAACACTCATGGACAG-1	63706	0.9999545812606812
TGGTTAGCAAGCTCTA-1	63630	0.9999545812606812
TGTACAGTCAGGAACG-1	63649	0.9999545812606812
ATTCCATCATGGGTTT-1	63459	0.9999545812606812
GTACAGTCAAGCGCAA-1	63338	0.9999545812606812
GCCAGTGCAAGAAATC-1	63077	0.9999545812606812
AGACTCAGTGCCTAAT-1	62983	0.9999545812606812
ACGATCATCATTACGG-1	62711	0.9999545812606812
CTAAGTGAGGACATCG-1	62414	0.9999545812606812
CGTGATATCAATCTTC-1	61934	0.9999545812606812
TTGGTTTGTGTCCATA-1	61969	0.9999545812606812
CTTTCAAGTACGAAAT-1	61886	0.9999545812606812
TTCGGTCGTATCAAGA-1	61825	0.9999545812606812
TCTGTCGGTACCTAAC-1	61779	0.9999545812606812
CAATACGGTAGGGAGG-1	61700	0.9999545812606812
CTCCCAAAGTAACCTC-1	61308	0.9999545812606812
AGCCAATGTCATGGCC-1	61133	0.9999545812606812
CTGAGCGCAGCTGAGA-1	60993	0.9999545812606812
TACAACGAGGAAAGGT-1	60910	0.9999545812606812
GTTCCGTAGACCATGG-1	60737	0.9999545812606812
AGGTCATGTGCAATGG-1	60607	0.9999545812606812
CAAGGGAAGTCACTAC-1	60418	0.9999545812606812
ATTGGGTGTGCTATTG-1	60119	0.9999545812606812
TATTCCAGTGGCCACT-1	59983	0.9999545812606812
AGGCTGCCACTGGACC-1	59963	0.9999545812606812
GGAGGTACACTACCCT-1	59557	0.9999545812606812
GTAGTACGTCATCACA-1	59435	0.9999545812606812
CCCTCAAAGTGTTCCA-1	59436	0.9999545812606812
TTGTTGTGTCTTTATC-1	59419	0.9999545812606812
CTCTCGACACAAGTTC-1	59330	0.9999545812606812
CATACCCAGTACCGGA-1	59000	0.9999545812606812
CCATAAGGTCATTGCA-1	58953	0.9999545812606812
TCACTATTCATACAGC-1	58961	0.9999545812606812
GTGATGTGTGAATGAT-1	58741	0.9999545812606812
GCATCTCAGGGCTAAC-1	58640	0.9999545812606812
ATCCTATTCCGTATAG-1	58606	0.9999545812606812
CATTGAGGTGACATCT-1	58591	0.9999545812606812
GAAGCCCTCGTTCCCA-1	58475	0.9999545812606812
AACGTCACACCCTTAC-1	57701	0.9999545812606812
GTGTTAGTCGTGCATA-1	57613	0.9999545812606812
GGAGGTAGTTTCGACA-1	57457	0.9999545812606812
ATCCGTCGTACGCTTA-1	57348	0.9999545812606812
CGAGGAAGTATGCTTG-1	57197	0.9999545812606812
CATGCTCAGCATGAAT-1	57176	0.9999545812606812
TCACGCTTCATGAGTC-1	57157	0.9999545812606812
ACATCGACACCAGCGT-1	56925	0.9999545812606812
CCAATTTCAGCCGTCA-1	56939	0.9999545812606812
GATAGAACAGGTTACT-1	56833	0.9999545812606812
TGTCCACAGCGCTGCT-1	56529	0.9999545812606812
GCAGCCAGTTCCGCTT-1	56381	0.9999545812606812
GGCACGTCAGACCCGT-1	56311	0.9999545812606812
ATTCTTGAGTCACGCC-1	56298	0.9999545812606812
TACTTACAGGAGTACC-1	56077	0.9999545812606812
TGGGAAGCATGGATCT-1	56103	0.9999545812606812
GTCTAGATCTTACACT-1	56017	0.9999545812606812
GGAATGGGTATGATCC-1	55388	0.9999545812606812
CATTGCCGTAATCAGA-1	55349	0.9999545812606812
AGTAACCTCGTGGGTC-1	55298	0.9999545812606812
TGTTCTAAGGCACGAT-1	55045	0.9999545812606812
AATTCCTAGAATCGCG-1	54845	0.9999545812606812
ATTATCCTCCTTATCA-1	54788	0.9999545812606812
TTGTGTTTCACAGTGT-1	54696	0.9999545812606812
CACGTGGCAATGCAGG-1	54649	0.9999545812606812
TTACCATGTTCCAAAC-1	54617	0.9999545812606812
TTCAATCGTCGCAGTC-1	54524	0.9999545812606812
TTCCGGTGTCATTCCC-1	54051	0.9999545812606812
TCAATCTGTGAGTTGG-1	53945	0.9999545812606812
GGCTTGGTCCAACTAG-1	53875	0.9999545812606812
AATGACCAGCATTTGC-1	53816	0.9999545812606812
CGATGCGTCCTCTTTC-1	53682	0.9999545812606812
ACCCAAATCCAATCCC-1	53563	0.9999545812606812
AATGCCAGTTCAACGT-1	53542	0.9999545812606812
CGCCAGACAAATTAGG-1	53477	0.9999545812606812
GACATCACACTCCGGA-1	53456	0.9999545812606812
TGTAGACCACCAACAT-1	53254	0.9999545812606812
TCCGATCGTATCGTGT-1	53115	0.9999545812606812
ATTATCCGTGTGTGGA-1	52636	0.9999545812606812
TCGACGGAGTCGTCTA-1	52419	0.9999545812606812
GTTCGCTTCGATACAC-1	52445	0.9999545812606812
ACTGTGAAGCGACTAG-1	52435	0.9999545812606812
GGGACCTGTCCCGCAA-1	52356	0.9999545812606812
AGACCCGTCCTTACCG-1	52331	0.9999545812606812
GTTTGGATCCGTGTCT-1	52347	0.9999545812606812
AGGGCTCTCATCGCCT-1	52059	0.9999545812606812
TGGAGGACAGAACATA-1	51986	0.9999545812606812
ATGTCCCCACTACTTT-1	51960	0.9999545812606812
TGGTACATCTCTGAGA-1	51686	0.9999545812606812
TAGTGCACACGGAAGT-1	51648	0.9999545812606812
CTATCTAAGAGATTCA-1	51602	0.9999545812606812
CTCTCGAGTTACGGAG-1	51563	0.9999545812606812
CAGGCCAAGTCGTCTA-1	51546	0.9999545812606812
GGTGATTTCGCGTGCA-1	51562	0.9999545812606812
TCGCACTGTGTATACC-1	50988	0.9999545812606812
TCGCAGGTCATATGGC-1	50983	0.9999545812606812
CGAGGAAAGCGATGAC-1	50886	0.9999545812606812
CCCAACTAGGAACGTC-1	50854	0.9999545812606812
GAGACTTTCGCTTTAT-1	50816	0.9999545812606812
GGTTGTACAACGTTAC-1	50593	0.9999545812606812
AACAGGGAGTGCCAGA-1	50516	0.9999545812606812
GATCAGTGTACGTGTT-1	50393	0.9999545812606812
CACGGGTAGCAACTCT-1	50382	0.9999545812606812
CCTACGTGTACAAAGT-1	50312	0.9999545812606812
CCGGTAGTCTCGGTCT-1	50301	0.9999545812606812
AGCTCAAGTCGTCAGC-1	50253	0.9999545812606812
CGTCCATCAATCCAGT-1	50174	0.9999545812606812
AAATGGATCTTAGGAC-1	50117	0.9999545812606812
AGTCATGCAGGTAGTG-1	50095	0.9999545812606812
GTGTTAGTCGAGCTGC-1	50059	0.9999545812606812
GGAGGATCAGTGCCTG-1	50044	0.9999545812606812
AGCGTATAGGCGACAT-1	49936	0.9999545812606812
CGAGGCTCAAGGATGC-1	49466	0.9999545812606812
ACTATGGAGCTTGTTG-1	49367	0.9999545812606812
ACGTAACGTTGTCATG-1	49283	0.9999545812606812
ATCAGGTTCTATGCCC-1	49289	0.9999545812606812
GTGCACGTCAAGGACG-1	49289	0.9999545812606812
TTACCATTCGTTGTAG-1	49128	0.9999545812606812
GCTGGGTAGCTCGGCT-1	48884	0.9999545812606812
GTCGTTCAGTCACTAC-1	48675	0.9999545812606812
TACACCCCAATACCTG-1	48667	0.9999545812606812
ATGATCGTCTGGAGAG-1	48634	0.9999545812606812
CACTGTCCAGTTACCA-1	48236	0.9999545812606812
CGGAACCCACACAGCC-1	48192	0.9999545812606812
TGATGGTGTCCAACGC-1	48130	0.9999545812606812
GTTGCGGGTAGCTGTT-1	48113	0.9999545812606812
TGTCAGATCTGCGTCT-1	48038	0.9999545812606812
GACTCTCTCGGCGATC-1	47959	0.9999545812606812
TTCCAATAGCTTTGTG-1	47926	0.9999545812606812
ATCCCTGCACCCGTAG-1	47572	0.9999545812606812
GTTACAGGTTCGGCCA-1	47427	0.9999545812606812
ACGTAGTTCGAACTCA-1	47417	0.9999545812606812
ACGTACAAGCGCCATC-1	47266	0.9999545812606812
AGGAGGTCAGAACGCA-1	47076	0.9999545812606812
AACCTTTTCTCCTACG-1	47067	0.9999545812606812
GTCTACCCACTAACCA-1	46979	0.9999545812606812
AAATGGAAGTGCTAGG-1	46936	0.9999545812606812
CGAGAAGAGGATACAT-1	46927	0.9999545812606812
TTACGTTAGTCAGGGT-1	46533	0.9999545812606812
AGAGAATTCGCAGATT-1	46469	0.9999545812606812
CGGGCATGTCAAGTTC-1	46232	0.9999545812606812
TTACGCCTCGCGATCG-1	46229	0.9999545812606812
GCAGCCATCGTGGCGT-1	46146	0.9999545812606812
GATAGCTGTACTCCCT-1	46003	0.9999545812606812
CACATGAAGCAATAGT-1	45990	0.9999545812606812
AAACCCACACCAGCGT-1	45899	0.9999545812606812
CATGCTCTCGTAGCTA-1	45900	0.9999545812606812
TGCAGGCCATAATCGC-1	45705	0.9999545812606812
CTCAGTCGTCATTCCC-1	45571	0.9999545812606812
CCGTAGGGTAGCTTTG-1	45577	0.9999545812606812
TGGTACATCTCTATGT-1	45559	0.9999545812606812
CTGCTCACAACAGTGG-1	45413	0.9999545812606812
CTCAATTAGGTCTACT-1	45411	0.9999545812606812
GCCATGGCAAGGCCTC-1	45216	0.9999545812606812
TAATTCCTCAAACCTG-1	45111	0.9999545812606812
TGCATGATCTCTGCCA-1	44985	0.9999545812606812
CGGACACGTTCTCTCG-1	44879	0.9999545812606812
TTTGACTGTATGAGAT-1	44682	0.9999545812606812
TCGAACATCTGTCAGA-1	44707	0.9999545812606812
GAAGTAATCACTTCTA-1	44594	0.9999545812606812
CCAATGAGTATTTCTC-1	44353	0.9999545812606812
TTTCACACAGAGTTCT-1	44070	0.9999545812606812
ACCACAATCCGTGTGG-1	43936	0.9999545812606812
TGGAACTCAGCGTAGA-1	43857	0.9999545812606812
AGAACCTAGCGACCCT-1	43860	0.9999545812606812
CCTCTCCCACATTCGA-1	43457	0.9999545812606812
GCAGCTGAGGCACGAT-1	43530	0.9999545812606812
GATGAGGGTAATCAGA-1	43341	0.9999545812606812
TGACTCCTCAAGCGTT-1	43274	0.9999545812606812
TACGGGCCATCAGCGC-1	43251	0.9999545812606812
GTCGAATGTGCTCTTC-1	43026	0.9999545812606812
TCTATACGTTGCTCCT-1	42967	0.9999545812606812
TATCAGGCACGGTAGA-1	42938	0.9999545812606812
CATGAGTTCGGTTGTA-1	42737	0.9999545812606812
GACCCAGGTAACGGTG-1	42659	0.9999545812606812
CTCAGGGAGGTAAGAG-1	42640	0.9999545812606812
TGATCAGTCGACACTA-1	42328	0.9999545812606812
TCACTCGGTGAGACCA-1	42292	0.9999545812606812
TCACTATGTTGATCGT-1	42239	0.9999545812606812
GTGTGATGTAGACTGG-1	42032	0.9999545812606812
ACATCCCGTGTATTGC-1	42046	0.9999545812606812
GAGTCATGTCGGTGAA-1	42007	0.9999545812606812
GGAATGGCATGACTAC-1	41964	0.9999545812606812
CGATGGCCATACACCA-1	41804	0.9999545812606812
GAAGAATCAGCGCGTT-1	41813	0.9999545812606812
ACTCCCAAGGTGGTTG-1	41728	0.9999545812606812
GGCACGTGTTAGCGGA-1	41397	0.9999545812606812
GCTTGGGCAGGCTACC-1	41342	0.9999545812606812
ACTTATCCACCGTCGA-1	41219	0.9999545812606812
TACGGTATCTTGGGCG-1	41149	0.9999545812606812
AGACCCGCAGCGCGTT-1	41047	0.9999545812606812
TGAGGGAAGCTTCATG-1	40989	0.9999545812606812
TTTACTGTCGCCTTTG-1	40847	0.9999545812606812
CGGGACTCACATACTG-1	40775	0.9999545812606812
GTTGCGGCAATTCGTG-1	40650	0.9999545812606812
TCTGGCTTCAGTAGGG-1	40543	0.9999545812606812
CCGGTAGAGGTAACTA-1	40487	0.9999545812606812
AAATGGACACACCTTC-1	40365	0.9999545812606812
ACCCAAATCACCGGTG-1	40356	0.9999545812606812
GCACGGTAGATGACAT-1	40330	0.9999545812606812
AGTACCATCGAACCAT-1	39930	0.9999545812606812
GGCTTGGCACACAGAG-1	39893	0.9999545812606812
TAGATCGCATCAGTGT-1	39916	0.9999545812606812
AAACGAATCGTGGGAA-1	39731	0.9999545812606812
CAGTTAGTCGTTGTGA-1	39550	0.9999545812606812
AGACAGGGTTGCCATA-1	39333	0.9999545812606812
CAGAGCCAGCCAAGCA-1	39193	0.9999545812606812
GGAGCAATCGCATTAG-1	39083	0.9999545812606812
TATTGCTAGGTATCTC-1	39007	0.9999545812606812
TCATCCGAGGTCACTT-1	38799	0.9999545812606812
CCCTCAATCCCGTTCA-1	38710	0.9999545812606812
TTGTTCACAGACGCTC-1	38665	0.9999545812606812
TAACCAGTCTTTCAGT-1	38581	0.9999545812606812
AGGGCTCGTCAAAGCG-1	38383	0.9999545812606812
TGAGGGAGTCACTCTC-1	38309	0.9999545812606812
AACACACAGGGCAATC-1	38112	0.9999545812606812
GTTCTATCATGACACT-1	37745	0.9999545812606812
AACGAAAGTCCCGCAA-1	37742	0.9999545812606812
CGAGGCTGTCAGTCGC-1	37763	0.9999545812606812
TCTCCGAAGTGATCGG-1	37657	0.9999545812606812
GTAATGCGTGAGGAAA-1	37561	0.9999545812606812
GTTAGACCACCCTAGG-1	37461	0.9999545812606812
CTCCGATCAGTTAGAA-1	37384	0.9999545812606812
TTTAGTCAGGGCCCTT-1	37090	0.9999545812606812
GCGGAAAGTTGGAGGT-1	37091	0.9999545812606812
TGGGAAGAGTAAAGCT-1	37008	0.9999545812606812
GTCCACTTCCGGTAGC-1	36909	0.9999545812606812
TTCCGTGGTCCACGCA-1	36748	0.9999545812606812
TGTCCCAAGCATACTC-1	36806	0.9999545812606812
GACTATGTCAGTGTGT-1	36705	0.9999545812606812
AGGGCTCGTAGTCGGA-1	36638	0.9999545812606812
ATGACCATCCGTGACG-1	36523	0.9999545812606812
CTGCAGGAGACCTGGA-1	36444	0.9999545812606812
CGTAAGTAGGCAGGGA-1	36389	0.9999545812606812
GAGAGGTGTTTGCAGT-1	36212	0.9999545812606812
CATGCGGAGTAATCCC-1	36026	0.9999545812606812
ACGATGTTCTGGAAGG-1	35968	0.9999545812606812
GCTTTCGAGGGACAGG-1	35955	0.9999545812606812
GGAACCCAGGACTGGT-1	35803	0.9999545812606812
GATTTCTGTGCCTATA-1	35634	0.9999545812606812
CACCGTTGTACGTTCA-1	35363	0.9999545812606812
GCCGATGGTGAGTAAT-1	35319	0.9999545812606812
AAAGAACGTTGCAACT-1	35087	0.9999545812606812
GTTCCGTGTCACCGAC-1	35059	0.9999545812606812
CCAAGCGCAGTGTATC-1	35049	0.9999545812606812
ATCGATGCAGTCGTTA-1	35066	0.9999545812606812
CTCAATTCAACACACT-1	34975	0.9999545812606812
ATGATCGAGCTACTGT-1	34906	0.9999545812606812
GGCTGTGTCGAAGAAT-1	34761	0.9999545812606812
TTTGGAGTCAAACGAA-1	34801	0.9999545812606812
GGTAATCGTTGGATCT-1	34786	0.9999545812606812
CGTAAGTTCGTTCAGA-1	34787	0.9999545812606812
GCATCTCTCACCGCTT-1	34518	0.9999545812606812
AGTAGCTGTATCGAAA-1	34455	0.9999545812606812
CAGCACGAGAGTTGCG-1	34423	0.9999545812606812
AGCCACGAGTCACTAC-1	34410	0.9999545812606812
GGAGAACCAATTGCGT-1	33751	0.9999545812606812
GTGTGATTCGCGTCGA-1	33759	0.9999545812606812
GTCCACTGTTAGCTAC-1	33689	0.9999545812606812
TACGTCCGTTGCGTAT-1	33723	0.9999545812606812
AGTGTTGGTCCAACGC-1	33655	0.9999545812606812
CTGCAGGAGTCTGGAG-1	33595	0.9999545812606812
CGAGTTATCCCGTTCA-1	33514	0.9999545812606812
ATTCGTTTCAACGAGG-1	33470	0.9999545812606812
TTGGTTTAGAGGGTCT-1	33447	0.9999545812606812
GAACGTTTCCTTCTGG-1	33438	0.9999545812606812
CCTTTGGCAAACTCGT-1	33113	0.9999545812606812
ATATCCTAGGTTATAG-1	33080	0.9999545812606812
TCGCTTGCAGTTTCAG-1	32930	0.9999545812606812
ACTGATGAGGTGATCG-1	32941	0.9999545812606812
TAGGGTTAGCGTCAAG-1	32781	0.9999545812606812
CCGAACGGTAGGAAAG-1	32657	0.9999545812606812
ATACCTTAGGTGCATG-1	32576	0.9999545812606812
CCTTGTGTCGGAATGG-1	32361	0.9999545812606812
ATCGGCGCAACAGTGG-1	32166	0.9999545812606812
TTGACCCTCGATGGAG-1	32227	0.9999545812606812
ATTCAGGCAGGTCCCA-1	31979	0.9999545812606812
GACGTTACAACTTGCA-1	31882	0.9999545812606812
CAGGTATAGGCACTCC-1	31759	0.9999545812606812
GATCAGTAGACGGATC-1	31677	0.9999545812606812
ATCTCTACACCATTCC-1	31639	0.9999545812606812
GGTGTCGGTGTACATC-1	31545	0.9999545812606812
TAACTTCGTATCCTTT-1	31468	0.9999545812606812
GAAGCGATCACCTGTC-1	31431	0.9999545812606812
AGGGAGTGTTGCACGC-1	31368	0.9999545812606812
GATGAGGGTGGTTCTA-1	31347	0.9999545812606812
CTACGGGTCCTAGCTC-1	31133	0.9999545812606812
CTTCGGTAGGAGAATG-1	30885	0.9999545812606812
ACCATTTAGTTGCCTA-1	31043	0.9999545812606812
GTCGTAATCGTGCAGC-1	30987	0.9999545812606812
GTCCTCAGTAGCTGCC-1	30757	0.9999545812606812
TGTTGAGCAGAGGTAC-1	30817	0.9999545812606812
GTCGCGAAGCCTTGAT-1	30629	0.9999545812606812
CGTTGGGTCCTGTTAT-1	30575	0.9999545812606812
AACCTTTTCCTTATCA-1	30540	0.9999545812606812
TCATTCAAGAGCGACT-1	30554	0.9999545812606812
ATCCTATTCCCGAATA-1	30331	0.9999545812606812
AGTTAGCTCTAGTGTG-1	30211	0.9999545812606812
TGGGCGTAGTTCGCAT-1	30075	0.9999545812606812
AAAGTCCCAGTCTACA-1	29986	0.9999545812606812
GAGTCTACAGTACTAC-1	29907	0.9999545812606812
CCGAACGCATGCAGCC-1	29819	0.9999545812606812
GGGTATTGTGTTCCTC-1	29836	0.9999545812606812
GATCACACACGGCCAT-1	29777	0.9999545812606812
AACCATGTCTTACGGA-1	29680	0.9999545812606812
TTTCACATCATTCGTT-1	29543	0.9999545812606812
GATCATGGTGCGGCTT-1	29582	0.9999545812606812
TGTCAGATCTTCGGAA-1	29572	0.9999545812606812
ACATCGAGTAGGCTGA-1	29360	0.9999545812606812
ATAGGCTCATAGGCGA-1	29281	0.9999545812606812
ATTCCTAAGACTCGAG-1	28962	0.9999545812606812
TCCCATGTCTTCGATT-1	28899	0.9999545812606812
GTGTTCCGTAGGGTAC-1	28869	0.9999545812606812
ATGCCTCGTAGGGAGG-1	28681	0.9999545812606812
GGAGCAATCGCAACAT-1	28620	0.9999545812606812
AAGTACCGTGCCTACG-1	28309	0.9999545812606812
CGGGTCATCTGGGTCG-1	28348	0.9999545812606812
TATCGCCCAACCGTAT-1	28348	0.9999545812606812
AGATGCTAGATGGCGT-1	28286	0.9999545812606812
GTCCACTGTACAGTCT-1	28282	0.9999545812606812
ATTACCTCAATTGTGC-1	27985	0.9999545812606812
ATCTCTAAGGCCACCT-1	27958	0.9999545812606812
AAATGGAAGAGCCGTA-1	27848	0.9999545812606812
CTGGCAGTCTTAATCC-1	27828	0.9999545812606812
TCAGCAAAGAACCCGA-1	27806	0.9999545812606812
TCATATCCATACTGAC-1	27512	0.9999545812606812
AGGGAGTTCATCGGGC-1	27433	0.9999545812606812
AACACACCAATAGTAG-1	27448	0.9999545812606812
TAATCTCTCTCTGGTC-1	27424	0.9999545812606812
GTGCACGTCGCAGATT-1	27439	0.9999545812606812
GTCGAATGTTGCCGAC-1	27412	0.9999545812606812
CATACCCGTTGGTAGG-1	27305	0.9999545812606812
AGATAGATCCATGATG-1	27254	0.9999545812606812
CAGGTATCAGGAGGAG-1	27239	0.9999545812606812
CTGGACGAGCAGGGAG-1	27235	0.9999545812606812
TTCACCGGTTCCTACC-1	27230	0.9999545812606812
CTCCTCCTCCTGTAGA-1	27040	0.9999545812606812
GCTACCTTCTCCCTAG-1	27070	0.9999545812606812
ATCATTCCATACTTTC-1	26859	0.9999545812606812
TTCAGGAGTTTACACG-1	26884	0.9999545812606812
TCCACGTGTGATCATC-1	26815	0.9999545812606812
CGGTCAGAGGCGACAT-1	26793	0.9999545812606812
TTCTTCCCACAGCTTA-1	26778	0.9999545812606812
TCTGCCAAGTCAACAA-1	26672	0.9999545812606812
TGCAGATCACCCTTAC-1	26618	0.9999545812606812
AGATCCAAGAGGGTCT-1	26594	0.9999545812606812
ACTATTCGTTCCTTGC-1	26303	0.9999545812606812
CGCGTGAAGAACAGGA-1	26326	0.9999545812606812
AGGATCTTCGGAGCAA-1	26117	0.9999545812606812
GCGTGCAAGGCCCGTT-1	25945	0.9999545812606812
GCTTGGGGTTCCTACC-1	25824	0.9999545812606812
TTTCATGAGTGATAGT-1	25796	0.9999545812606812
GGGACCTTCACTCTTA-1	25729	0.9999545812606812
TCAATTCCAGAAACCG-1	25701	0.9999545812606812
AGTTCGATCTACCCAC-1	25567	0.9999545812606812
AGTTCGAGTTACCCAA-1	25533	0.9999545812606812
CCACGAGTCAACTGGT-1	25408	0.9999545812606812
TGAGCGCAGCAACTTC-1	25353	0.9999545812606812
TGTGTGAAGGACTGGT-1	25293	0.9999545812606812
CCACGAGAGTAGACAT-1	25228	0.9999545812606812
GACGCTGGTCCAGTTA-1	25225	0.9999545812606812
GTGGTTACATAGCACT-1	25205	0.9999545812606812
TTTACGTGTTGACGGA-1	25191	0.9999545812606812
TCTACATCACACACTA-1	25185	0.9999545812606812
TGCACGGAGAGTATAC-1	25099	0.9999545812606812
GAGAGGTCACATCCCT-1	25148	0.9999545812606812
TTCCGGTGTTGCGGAA-1	24973	0.9999545812606812
ATACCGAAGTCCGTCG-1	24761	0.9999545812606812
GTATTGGCACGGTAGA-1	24746	0.9999545812606812
CACTGTCTCCTGGCTT-1	24632	0.9999545812606812
TCATGTTTCAGCTCTC-1	24624	0.9999545812606812
GAGAGGTTCCACTTTA-1	24521	0.9999545812606812
AAGCATCAGTTCTACG-1	24551	0.9999545812606812
ACTTTGTGTTGTCAGT-1	24421	0.9999545812606812
ATCCATTAGTATGGCG-1	24422	0.9999545812606812
GTGTGATTCTAAGCCA-1	24396	0.9999545812606812
GTAGAGGTCCCTCAAC-1	24284	0.9999545812606812
TATGTTCGTCAGCTTA-1	24164	0.9999545812606812
GCAGCCACATGACTGT-1	24199	0.9999545812606812
AAAGTCCAGTTCCGGC-1	24128	0.9999545812606812
CCACACTTCTATGTGG-1	24161	0.9999545812606812
CGCAGGTAGTGCAAAT-1	24083	0.9999545812606812
ATGAGGGAGATGAAGG-1	24061	0.9999545812606812
GAGTCATAGTTCTACG-1	23987	0.9999545812606812
GCGTTTCAGAGGTATT-1	23983	0.9999545812606812
TCCTCTTGTGTCATCA-1	24034	0.9999545812606812
CGTCAAACACGTAACT-1	23979	0.9999545812606812
CTACAGAGTGCCGAAA-1	23952	0.9999545812606812
GATGACTCAGCATACT-1	23843	0.9999545812606812
GCTACCTTCCACAAGT-1	23725	0.9999545812606812
CACCAAAAGACTCTTG-1	23536	0.9999545812606812
AGACACTTCCGCACGA-1	23536	0.9999545812606812
TGTTACTAGCGTCGAA-1	23439	0.9999545812606812
TCGATTTCAGTCACGC-1	23411	0.9999545812606812
TCCCATGCACGGATCC-1	23218	0.9999545812606812
GTAAGTCTCAGCATTG-1	23175	0.9999545812606812
TGGGAGAAGATGGTCG-1	23204	0.9999545812606812
TAGATCGGTAGGAAAG-1	23072	0.9999545812606812
ACTGCAAAGGGAGAAT-1	23032	0.9999545812606812
CGGACACAGTATGAAC-1	23004	0.9999545812606812
GGAACCCTCCCATGGG-1	22960	0.9999545812606812
TAACCAGCAGTCGAGA-1	22731	0.9999545812606812
AGATCGTCAGGGAATC-1	22665	0.9999545812606812
ATGAAAGAGGCACTAG-1	22511	0.9999545812606812
TAGGTTGCAGAACCGA-1	22468	0.9999545812606812
ACGTCCTAGCGAAACC-1	22435	0.9999545812606812
CTCTCAGGTGGAATGC-1	22394	0.9999545812606812
GATGCTAAGTCACTGT-1	22311	0.9999545812606812
TGATGCACACATACTG-1	22275	0.9999545812606812
GCCAGTGCATCATTGG-1	22216	0.9999545812606812
CATGCAACAAATGGTA-1	21924	0.9999545812606812
CTGTAGATCGGAACTT-1	21966	0.9999545812606812
GTCAAACGTTTCACTT-1	21954	0.9999545812606812
CCTCACACACTCAGAT-1	21791	0.9999545812606812
TCACGGGGTACGCGTC-1	21748	0.9999545812606812
ACGATCACAGGTGACA-1	21734	0.9999545812606812
TTCGCTGCACTCCACT-1	21639	0.9999545812606812
TCTACATCACATCCCT-1	21560	0.9999545812606812
ACCAAACTCCACTTCG-1	21438	0.9999545812606812
TTCATTGCAACGCCCA-1	21410	0.9999545812606812
GGCACGTAGGTAGGCT-1	21267	0.9999545812606812
TCATCATAGTTGCTGT-1	20922	0.9999545812606812
ACATGCAGTTTCGGCG-1	20867	0.9999545812606812
TTTCAGTTCCCATAGA-1	20708	0.9999545812606812
CTCCTCCAGTGGATAT-1	20757	0.9999545812606812
CCTAAGAAGGATGAGA-1	20551	0.9999545812606812
TTACCGCGTGTCATGT-1	20591	0.9999545812606812
GGGATGAAGCAAATCA-1	20488	0.9999545812606812
AGCCAGCGTGAAGCGT-1	20387	0.9999545812606812
GTTCATTGTCAACATC-1	20275	0.9999545812606812
CATAAGCTCTGGCCTT-1	20223	0.9999545812606812
ATTTCACTCACACCCT-1	20236	0.9999545812606812
ACTGCAACAGACCTGC-1	20174	0.9999545812606812
GTCACTCAGACTCTAC-1	20141	0.9999545812606812
ATGTCTTCACTGAGGA-1	20117	0.9999545812606812
ACGGTCGAGCGCCTAC-1	20098	0.9999545812606812
GTAGTACGTCGTTTCC-1	20011	0.9999545812606812
CCTCACAAGGCATGCA-1	19993	0.9999545812606812
GAGCTGCTCTTGAACG-1	19993	0.9999545812606812
TCCTTTCGTTACCGTA-1	19965	0.9999545812606812
ACGGGTCCAATCGTCA-1	19915	0.9999545812606812
GACCCAGCACATTACG-1	19919	0.9999545812606812
ACTATTCCATTGTGCA-1	19849	0.9999545812606812
CTTCAATGTGCATGTT-1	19820	0.9999545812606812
GGAGGATAGGCACTAG-1	19855	0.9999545812606812
CCCGAAGTCAGTCATG-1	19818	0.9999545812606812
CATACCCGTACGCGTC-1	19632	0.9999545812606812
GGGTATTTCCGAACGC-1	19590	0.9999545812606812
TGCTCGTAGACTTCCA-1	19454	0.9999545812606812
TATTGCTGTCAATGGG-1	19461	0.9999545812606812
GGAGCAAGTGTCATGT-1	19447	0.9999545812606812
GGAATCTTCATAAGGA-1	19386	0.9999545812606812
CATTGTTCAGCATCTA-1	19359	0.9999545812606812
CCTGCATGTGTTGACT-1	19315	0.9999545812606812
ACCGTTCTCCGGCTTT-1	19205	0.9999545812606812
AGCCAGCCATGCAGGA-1	19199	0.9999545812606812
TAGGTTGGTCTCGCGA-1	19118	0.9999545812606812
AAAGTCCTCAAGAGGC-1	19170	0.9999545812606812
CTATCCGAGCCAAGCA-1	18960	0.9999545812606812
ATTCTTGGTAGGCTCC-1	19000	0.9999545812606812
CGATGGCCAGACACCC-1	19012	0.9999545812606812
ATGAAAGGTCGACTTA-1	18853	0.9999545812606812
AGCGCCAAGGAGAGTA-1	18858	0.9999545812606812
ACCGTTCAGTAGTGCG-1	18797	0.9999545812606812
CCCTCTCGTACGCTTA-1	18761	0.9999545812606812
CCTATCGAGCTTGTGT-1	18442	0.9999545812606812
AGAACAAAGTATTAGG-1	18368	0.9999545812606812
TACTGCCTCGCTGATA-1	18325	0.9999545812606812
AGATCGTGTTCGGCTG-1	18362	0.9999545812606812
GAGTTGTGTCATGGCC-1	18194	0.9999545812606812
TCAGTTTGTACTGACT-1	18166	0.9999545812606812
TTATTGCAGGAACGAA-1	18054	0.9999545812606812
TAGATCGAGACATATG-1	17996	0.9999545812606812
GGGTGAACAAAGGGTC-1	17957	0.9999545812606812
CTTCAATTCTTAATCC-1	17917	0.9999545812606812
GAGTGAGCACTTGGCG-1	17916	0.9999545812606812
GAAGCGAGTTTCACTT-1	17845	0.9999545812606812
TACAGGTCAGGTTACT-1	17741	0.9999545812606812
GAGTTACGTACCGCGT-1	17732	0.9999545812606812
TGGGCTGTCACCATCC-1	17672	0.9999545812606812
CGATGCGGTCCGGTGT-1	17640	0.9999545812606812
GTGCGTGAGATTCGAA-1	17600	0.9999545812606812
TCTACATAGTTTCAGC-1	17524	0.9999545812606812
AAGACAAGTCTTGAGT-1	17483	0.9999545812606812
ACTCTCGTCTTGGTCC-1	17534	0.9999545812606812
TTGCGTCCACTAGGTT-1	17505	0.9999545812606812
GTGTGATCACAGCGCT-1	17377	0.9999545812606812
GTAGATCAGCACTCAT-1	17395	0.9999545812606812
CGGAACCGTATTTCTC-1	17384	0.9999545812606812
AGCCACGTCGAGCCTG-1	17254	0.9999545812606812
CTCCAACCACAATGCT-1	17347	0.9999545812606812
CCTCACACAGCTGCCA-1	17310	0.9999545812606812
CGTGCTTAGGGCAGGA-1	17252	0.9999545812606812
GCAACATAGAACCGCA-1	17251	0.9999545812606812
ACCACAAGTGAGGCAT-1	17191	0.9999545812606812
GTGCGTGGTTAAACCC-1	17153	0.9999545812606812
CCCTCAATCTACGGTA-1	17023	0.9999545812606812
CTAACTTGTCCAGCAC-1	16810	0.9999545812606812
TCTGGCTGTCTTTCAT-1	16730	0.9999545812606812
AGACCATCACAGAGAC-1	16638	0.9999545812606812
AAGCGTTTCCTTCAGC-1	16633	0.9999545812606812
TTCAATCTCCGCCTAT-1	16609	0.9999545812606812
TCATTACGTCCAACGC-1	16633	0.9999545812606812
GACTATGAGCGTGAAC-1	16571	0.9999545812606812
CATGGTATCACCTCTG-1	16516	0.9999545812606812
AAAGTGAAGTTGTCGT-1	16438	0.9999545812606812
TAAGCGTTCTTCGGAA-1	16436	0.9999545812606812
GTGAGCCCAAGGGTCA-1	16389	0.9999545812606812
TCATGTTCACCTCTAC-1	16388	0.9999545812606812
AGTACCATCCGTTGGG-1	16218	0.9999545812606812
CTCGAGGTCTGCTTTA-1	16244	0.9999545812606812
AAAGTGATCTGCACCT-1	16058	0.9999545812606812
CGCATGGTCTAGGAAA-1	15972	0.9999545812606812
AGGATCTAGTCTTCCC-1	15988	0.9999545812606812
TTTACCACACGAGGTA-1	15882	0.9999545812606812
AACAAAGAGAGGCTGT-1	15755	0.9999545812606812
ACATCGAAGCCACTCG-1	15812	0.9999545812606812
CGATGGCGTGAATAAC-1	15781	0.9999545812606812
TATCGCCCATCATGAC-1	15746	0.9999545812606812
CGTAAGTTCAATCCAG-1	15731	0.9999545812606812
CGTTGGGGTTGTCTAG-1	15665	0.9999545812606812
AGACAAAAGACATAAC-1	15637	0.9999545812606812
AAGTCGTAGACCTTTG-1	15479	0.9999545812606812
GTAACCACACGTACTA-1	15487	0.9999545812606812
CTCATCGCAATCAAGA-1	15416	0.9999545812606812
CACACAACAGTCTCTC-1	15341	0.9999545812606812
CCTCAGTTCACCTACC-1	15332	0.9999545812606812
GACACGCAGTAGATCA-1	15321	0.9999545812606812
GCTTCACAGAACCCGA-1	15288	0.9999545812606812
ATACCGAAGCGTTCAT-1	15233	0.9999545812606812
AACCTTTCAATACAGA-1	15248	0.9999545812606812
CACTGAATCCTCACGT-1	15223	0.9999545812606812
GATAGCTAGCTACGTT-1	15108	0.9999545812606812
AATGAAGTCACTCACC-1	15113	0.9999545812606812
CATTGAGTCGTTAGTG-1	15091	0.9999545812606812
TAACCAGTCACTAGCA-1	15102	0.9999545812606812
TTTACTGGTGATACAA-1	14933	0.9999545812606812
ATACCGACACAACCGC-1	14804	0.9999545812606812
TGTCCACAGTAGAATC-1	14784	0.9999545812606812
GGATCTATCATCTCTA-1	14700	0.9999545812606812
CTACCTGTCGTTCCCA-1	14719	0.9999545812606812
TGGCGTGGTAAGGTCG-1	14635	0.9999545812606812
GGGATCCTCACCTTGC-1	14545	0.9999545812606812
CTGTAGAAGCTCGAAG-1	14472	0.9999545812606812
TAAGTCGGTCATAGTC-1	14409	0.9999545812606812
CTGCTCATCCATCTAT-1	14456	0.9999545812606812
GACCTTCTCTCTCTAA-1	14436	0.9999545812606812
TAGACCAGTCTTCCGT-1	14260	0.9999545812606812
TACTTACGTACCCACG-1	14415	0.9999545812606812
CTGAGGCGTACCAGAG-1	14360	0.9999545812606812
CACATGATCTGGGCGT-1	14360	0.9999545812606812
TTGAGTGAGTTCCGGC-1	14272	0.9999545812606812
GTGTGGCTCGAATCCA-1	14234	0.9999545812606812
AGGACGAGTATGGTAA-1	14201	0.9999545812606812
TAACTTCAGCTCCACG-1	14165	0.9999545812606812
TCATTACCATGGTACT-1	14113	0.9999545812606812
ACTTTGTTCGCCTAGG-1	14088	0.9999545812606812
CTAAGTGGTCCGGTCA-1	14109	0.9999545812606812
TGTTGAGCAAACCACT-1	13993	0.9999545812606812
TATTCCAGTCGACGCT-1	13978	0.9999545812606812
TAACCAGGTCAACACT-1	13887	0.9999545812606812
GTTGAACGTCGATTTG-1	13843	0.9999545812606812
CTGTAGAGTGGATCAG-1	13885	0.9999545812606812
CTAACTTGTCTAACGT-1	13880	0.9999545812606812
TCGAAGTCACGTAACT-1	13857	0.9999545812606812
TCTAACTTCGGTATGT-1	13808	0.9999545812606812
TCGCTTGTCGGACCAC-1	13814	0.9999545812606812
CCTCAACCACAGCTTA-1	13819	0.9999545812606812
AGAAGTACATCCTAAG-1	13639	0.9999545812606812
TCGGGCACAACGTATC-1	13662	0.9999545812606812
TCCCATGAGATGTTAG-1	13527	0.9999545812606812
AAGCATCTCTAAGGAA-1	13573	0.9999545812606812
GGAATGGAGTCTTCGA-1	13545	0.9999545812606812
TCATATCTCCATACTT-1	13513	0.9999545812606812
AAGGTAACAAGGTCTT-1	13495	0.9999545812606812
GATCACAAGTTCGGTT-1	13491	0.9999545812606812
ACCCTTGTCATCTACT-1	13428	0.9999545812606812
ACTCCCATCGAATCCA-1	13419	0.9999545812606812
CCACGTTTCATTGTTC-1	13385	0.9999545812606812
TATTTCGGTGCCTAAT-1	13373	0.9999545812606812
GAGGCAAAGCCTGGAA-1	13329	0.9999545812606812
GGTAGAGAGCGAGAAA-1	13350	0.9999545812606812
ATCATTCTCCATCTAT-1	13329	0.9999545812606812
ACGGGTCAGCATCCTA-1	13249	0.9999545812606812
AGTAGCTGTACGAGCA-1	13289	0.9999545812606812
CCTGCATAGAACTTCC-1	13263	0.9999545812606812
GTTGTAGAGGACGCTA-1	13178	0.9999545812606812
TCCAGAAGTTACCTTT-1	13192	0.9999545812606812
GCGTGCACAACAAGAT-1	13152	0.9999545812606812
TCAGTTTAGAGATGCC-1	13190	0.9999545812606812
TGCTGAATCATACGAC-1	13125	0.9999545812606812
GTGGGAAAGAAGGGAT-1	13139	0.9999545812606812
CCTCAACAGGCTCTCG-1	13092	0.9999545812606812
AATGAAGCAAACTAGA-1	13013	0.9999545812606812
TCTACATAGGCTCTAT-1	13021	0.9999545812606812
GTCAAACTCCTGTACC-1	13028	0.9999545812606812
GTGCTGGTCCTAGAGT-1	12975	0.9999545812606812
AAGATAGTCGTGGACC-1	12998	0.9999545812606812
GTGTGATAGTATGACA-1	12927	0.9999545812606812
CTCTCGAGTAAGATCA-1	12946	0.9999545812606812
GGAGATGCATGTGGTT-1	12891	0.9999545812606812
TTGATGGGTTTACACG-1	12872	0.9999545812606812
TCCGGGACACACAGCC-1	12784	0.9999545812606812
CATGGATGTCCACGCA-1	12820	0.9999545812606812
TTCACGCCAACGGTAG-1	12784	0.9999545812606812
AGGAGGTAGTCTGGTT-1	12712	0.9999545812606812
TGAGCATCAACCCTCT-1	12668	0.9999545812606812
TCTAACTTCTGGGCCA-1	12742	0.9999545812606812
CGTTAGAGTTCTCTAT-1	12716	0.9999545812606812
CGAAGGAGTCGATTTG-1	12535	0.9999545812606812
AACCTTTGTAACGTTC-1	12637	0.9999545812606812
GAGTCATTCAAAGGAT-1	12667	0.9999545812606812
CTTGAGACACAGTACT-1	12611	0.9999545812606812
TGGGAAGTCGTCTACC-1	12572	0.9999545812606812
ACTTTGTTCAACTGGT-1	12539	0.9999545812606812
AGCCAGCCACCGCTAG-1	12533	0.9999545812606812
AGGGCCTGTGTCCAAT-1	12535	0.9999545812606812
CTCACTGTCTTAGCAG-1	12513	0.9999545812606812
TGAACGTAGGAAGTGA-1	12474	0.9999545812606812
GTGCAGCGTAGTACGG-1	12431	0.9999545812606812
TTACGCCCAATATCCG-1	12326	0.9999545812606812
TTCCAATCAGACCCGT-1	12388	0.9999545812606812
AGATGAAAGTCGAATA-1	12373	0.9999545812606812
CTCAACCTCTCAATCT-1	12197	0.9999545812606812
CAGCACGAGATAGCAT-1	12342	0.9999545812606812
CCTCCAACAGTTTCGA-1	12372	0.9999545812606812
AGTGACTGTCGCCACA-1	12150	0.9999545812606812
TATGTTCGTTGTATGC-1	12346	0.9999545812606812
TCACTCGGTGTGTTTG-1	12060	0.9999545812606812
CCTTGTGCACAGACGA-1	12318	0.9999545812606812
TATTTCGTCTGTTGGA-1	12292	0.9999545812606812
AGGAGGTCAATACCTG-1	12267	0.9999545812606812
CCGTAGGGTGGGTCAA-1	12282	0.9999545812606812
CTCATCGAGCCTTGAT-1	12268	0.9999545812606812
CACAACATCTCCAAGA-1	12210	0.9999545812606812
GAGGCCTTCAAGGAGC-1	12210	0.9999545812606812
CACAGGCCAGCGATTT-1	12176	0.9999545812606812
TTTGTTGGTCGCCACA-1	12182	0.9999545812606812
CATACCCTCCGAGATT-1	12155	0.9999545812606812
AGCCACGCATCATTTC-1	12108	0.9999545812606812
GCCAGTGCAGAGTAAT-1	12100	0.9999545812606812
ACGTTCCAGTAACAGT-1	12084	0.9999545812606812
AGGAAATTCATAGAGA-1	11983	0.9999545812606812
TCTTAGTGTACAGTTC-1	12045	0.9999545812606812
GACCAATCATGGCCAC-1	12039	0.9999545812606812
TGTGAGTCAATAACGA-1	11997	0.9999545812606812
TCTATACGTTCACCGG-1	12007	0.9999545812606812
ACATCCCCAGACGGAT-1	11998	0.9999545812606812
CCAAGCGTCTTCACAT-1	11962	0.9999545812606812
AGAAGCGTCAATCTCT-1	11973	0.9999545812606812
TATCCTATCCCTTGGT-1	11905	0.9999545812606812
TCCATCGCAAGACAAT-1	11916	0.9999545812606812
GGTCACGAGTTGCGCC-1	11840	0.9999545812606812
CCCTCTCAGGAAACGA-1	11799	0.9999545812606812
TGGGATTAGATTAGCA-1	11775	0.9999545812606812
TGCGACGGTTACGATC-1	11788	0.9999545812606812
GAGTTACTCCTACTGC-1	11681	0.9999545812606812
TCCGGGAGTGTTCCTC-1	11747	0.9999545812606812
ATCCCTGCACGTGAGA-1	11719	0.9999545812606812
TCTGCCACACAAATGA-1	11736	0.9999545812606812
AGTGCCGCATAATCCG-1	11689	0.9999545812606812
CGTGAATTCATCGTAG-1	11716	0.9999545812606812
TAGACCACAATTGCAC-1	11639	0.9999545812606812
ACCAACAGTCGGTGAA-1	11506	0.9999545812606812
TTTAGTCTCGCGTTTC-1	11539	0.9999545812606812
TACACCCAGCTAGAGC-1	11475	0.9999545812606812
ACTTCCGGTGGTTCTA-1	11460	0.9999545812606812
ATATCCTTCTGCGTCT-1	11445	0.9999545812606812
ATGGGAGGTTTCCAAG-1	11443	0.9999545812606812
TCACACCTCCGTGACG-1	11464	0.9999545812606812
CTCTGGTAGTTTGCTG-1	11433	0.9999545812606812
AAGACAACATCCGCGA-1	11404	0.9999545812606812
TTTCAGTGTATAATGG-1	11391	0.9999545812606812
CCCTAACCATGACTTG-1	11436	0.9999545812606812
TGCGACGCAATACCTG-1	11373	0.9999545812606812
AGGGAGTGTAAGAACT-1	11337	0.9999545812606812
TGCATGAGTGACGTCC-1	11313	0.9999545812606812
GGTGGCTGTATCCTCC-1	11296	0.9999545812606812
ACCCAAAAGTGCCAGA-1	11232	0.9999545812606812
ACACGCGGTTGTGGCC-1	11227	0.9999545812606812
CTAGACACACACCTAA-1	11131	0.9999545812606812
GGGACTCCAAACAGGC-1	11186	0.9999545812606812
CAGCGTGGTAGTCTTG-1	11231	0.9999545812606812
CTTCGGTCACCTGATA-1	11224	0.9999545812606812
AGGGCTCAGACCTTTG-1	11175	0.9999545812606812
ATCACGAAGTCAATCC-1	11159	0.9999545812606812
TTGGGCGCAGCGGTCT-1	11075	0.9999545812606812
CACGGGTCATGGCTGC-1	11054	0.9999545812606812
CAAGACTCACAGAGCA-1	11008	0.9999545812606812
GACATCATCCAAATGC-1	10945	0.9999545812606812
GGCTGTGAGCGAATGC-1	11013	0.9999545812606812
TTCAGGAGTATGGTTC-1	10997	0.9999545812606812
CAAGCTAGTGTCATCA-1	10913	0.9999545812606812
CCCTGATCAGTGTGCC-1	10835	0.9999545812606812
GGAGGATGTCGGCCTA-1	10871	0.9999545812606812
TGCTTCGTCTGCCCTA-1	10876	0.9999545812606812
TCGCTTGTCTATCGTT-1	10882	0.9999545812606812
AGCGATTTCTCCAATT-1	10757	0.9999545812606812
TTGTGGAGTCACCCTT-1	10826	0.9999545812606812
GCCAGTGGTTGGCTAT-1	10819	0.9999545812606812
ACAGCCGGTCGTCATA-1	10800	0.9999545812606812
CGAGTTACACCTGCGA-1	10601	0.9999545812606812
ACGTACATCTTACGTT-1	10733	0.9999545812606812
GTCGTTCAGCCTCAGC-1	10745	0.9999545812606812
ATTCTTGGTGACCGAA-1	10705	0.9999545812606812
CACCGTTCATGACTTG-1	10654	0.9999545812606812
GTTCGCTAGCAGTCTT-1	10676	0.9999545812606812
TGATGGTGTCTTACAG-1	10641	0.9999545812606812
CTGGACGGTCTGATAC-1	10623	0.9999545812606812
ATGGTTGGTATTCTCT-1	10535	0.9999545812606812
CAGATACCACGGCCAT-1	10611	0.9999545812606812
CGAGTTAGTTGCCGAC-1	10605	0.9999545812606812
CTCATGCAGATACCAA-1	10568	0.9999545812606812
ATTTACCAGACTTAAG-1	10579	0.9999545812606812
ACAAGCTTCTGATTCT-1	10595	0.9999545812606812
CAGGGCTTCTATGTGG-1	10564	0.9999545812606812
CACTGAATCAGGTGTT-1	10514	0.9999545812606812
TGCGACGGTAGTCACT-1	10463	0.9999545812606812
TTTAGTCTCGTCAACA-1	10487	0.9999545812606812
TCGACCTGTTGTCAGT-1	10479	0.9999545812606812
ACGGTCGGTAGGTACG-1	10415	0.9999545812606812
TCCTGCAGTCCTGGGT-1	10467	0.9999545812606812
GTTGAACAGGTCCAGA-1	10457	0.9999545812606812
GATTTCTAGTGCGTCC-1	10465	0.9999545812606812
CCCTGATTCCTCACCA-1	10464	0.9999545812606812
CTGTGAATCGGTCTGG-1	10434	0.9999545812606812
ATTTACCCACACGCCA-1	10400	0.9999545812606812
TGTCAGAGTACAAAGT-1	10390	0.9999545812606812
GAAACCTTCACCTCGT-1	10412	0.9999545812606812
CGGGTCAAGCTATCCA-1	10199	0.9999545812606812
TGCTGAAGTTACTCAG-1	10322	0.9999545812606812
GTCCCATGTACGGTTT-1	10309	0.9999545812606812
TCATTTGGTATATGGA-1	10279	0.9999545812606812
CAAGAGGCAGGCTTGC-1	10295	0.9999545812606812
CTGCTCACAGAGGGTT-1	10219	0.9999545812606812
ATCATTCGTACGAGCA-1	10222	0.9999545812606812
AGGGTCCTCGGTTGTA-1	10223	0.9999545812606812
TCACGGGAGCTAATCC-1	10082	0.9999545812606812
GGGTCTGCATGCAGGA-1	10191	0.9999545812606812
CTATCTAGTCGTAATC-1	10171	0.9999545812606812
CATTGCCTCAGAGTGG-1	10159	0.9999545812606812
AGTCACATCCACAAGT-1	10135	0.9999545812606812
TAGATCGTCTGTCTCG-1	10082	0.9999545812606812
GTAGAAAAGCTTGTGT-1	10075	0.9999545812606812
TCCTTTCAGGTAGCAC-1	10057	0.9999545812606812
ATGAAAGTCATTATCC-1	9986	0.9999545812606812
TCAATTCCAATACCTG-1	9987	0.9999545812606812
AGTGATCCAGGTGAGT-1	9979	0.9999545812606812
TCAAGTGAGACACACG-1	9919	0.9999545812606812
GCATGATTCAGGAAAT-1	9914	0.9999545812606812
AGGGTTTAGGTGCTAG-1	9932	0.9999545812606812
GAACGTTTCTCGCGTT-1	9913	0.9999545812606812
TCACGCTAGACCTGGA-1	9923	0.9999545812606812
TACGTCCTCCGTGGCA-1	9890	0.9999545812606812
CTGCATCAGACCATTC-1	9871	0.9999545812606812
CGAGTTAGTTAGGAGC-1	9833	0.9999545812606812
AACCACACACGGTGCT-1	9775	0.9999545812606812
TGAACGTTCTAGTGAC-1	9758	0.9999545812606812
AAGCATCTCGGTATGT-1	9634	0.9999545812606812
GTAGCTACAGTCAGCC-1	9697	0.9999545812606812
GTCCACTTCGGCATCG-1	9731	0.9999545812606812
GAGTGTTCAGAGCTAG-1	9671	0.9999545812606812
CAGGCCATCCCTCGTA-1	9645	0.9999545812606812
TGGGAAGTCAGGAACG-1	9639	0.9999545812606812
CTTAGGATCTTTGCTA-1	9626	0.9999545812606812
GTCGTTCGTATCCTTT-1	9616	0.9999545812606812
CGGAGAAAGTCGCTAT-1	9575	0.9999545812606812
TTCATGTCAAATGATG-1	9537	0.9999545812606812
CTGCGAGTCATTTACC-1	9528	0.9999545812606812
GACCTTCCAATAGTCC-1	9534	0.9999545812606812
TCTTTGATCGTGCGAC-1	9568	0.9999545812606812
TGCTTCGGTTACGTAC-1	9524	0.9999545812606812
ATCAGGTAGGCGACAT-1	9479	0.9999545812606812
GTGTAACCAGCTCTGG-1	9513	0.9999545812606812
AGGTGTTGTGCCCACA-1	9475	0.9999545812606812
ACAAGCTAGCGCCGTT-1	9485	0.9999545812606812
TAGATCGCACCATTCC-1	9422	0.9999545812606812
CCGGTAGAGTCTGCAT-1	9416	0.9999545812606812
CATGCAACAATAGTGA-1	9419	0.9999545812606812
CACAGATAGTAATTGG-1	9402	0.9999545812606812
GAGGGATGTCAGACTT-1	9287	0.9999545812606812
AGGTTGTAGATACGAT-1	9410	0.9999545812606812
GTTGTCCGTTAAACAG-1	9406	0.9999545812606812
CACAACACAACACAAA-1	9372	0.9999545812606812
GAATCACTCGAAGAAT-1	9372	0.9999545812606812
AGTAACCTCCAATCCC-1	9328	0.9999545812606812
TACTTCAGTTGTATGC-1	9315	0.9999545812606812
CTAGACAAGAAATCCA-1	9291	0.9999545812606812
AACGGGACACGGTGAA-1	9283	0.9999545812606812
AACAAAGGTACCCACG-1	9259	0.9999545812606812
TAGTGCAGTCCTGTCT-1	9246	0.9999545812606812
CTCAATTTCCTACCGT-1	9227	0.9999545812606812
CTCAAGACACCGGTCA-1	9223	0.9999545812606812
TACTGCCAGGTCGCCT-1	9175	0.9999545812606812
TTTCAGTAGCGACAGT-1	9221	0.9999545812606812
GCAGCTGGTTCGAACT-1	9176	0.9999545812606812
ATCTCTAAGCTAAATG-1	9169	0.9999545812606812
ACTTATCCAATTTCTC-1	9173	0.9999545812606812
CATACCCGTATGAAGT-1	9165	0.9999545812606812
AACCATGAGGATTTAG-1	9175	0.9999545812606812
GTATTTCAGGCTCTAT-1	9150	0.9999545812606812
CAGATTGAGAATAGTC-1	9070	0.9999545812606812
ACCTACCTCGTGTGGC-1	9097	0.9999545812606812
AGTTCGATCGTGGAAG-1	9081	0.9999545812606812
TGTTCTAGTATCCCTC-1	9021	0.9999545812606812
GAAGCCCAGCAATTAG-1	9033	0.9999545812606812
GGGTATTGTTCTATCT-1	9043	0.9999545812606812
AGTACTGCAGGCTCTG-1	8599	0.9999545812606812
TCCTCCCGTTCTTGCC-1	8989	0.9999545812606812
TTCAGGATCTCGCCTA-1	9024	0.9999545812606812
GATGACTGTAGTTAGA-1	9037	0.9999545812606812
TAGAGTCGTCAACATC-1	9038	0.9999545812606812
TGTGCGGCAAGAGTAT-1	9004	0.9999545812606812
CCCTAACGTTAGAAGT-1	8932	0.9999545812606812
AATGAAGGTCTAGATC-1	8927	0.9999545812606812
CTACCCAAGAGCCATG-1	8975	0.9999545812606812
ATCGTAGAGCAAACAT-1	8934	0.9999545812606812
GACCGTGGTCATAGTC-1	8939	0.9999545812606812
TACTTCAGTTTACGAC-1	8945	0.9999545812606812
CGGGTGTAGCCAGACA-1	8940	0.9999545812606812
TTCCTAAGTTCGTTCC-1	8897	0.9999545812606812
GCAACATGTAATGCTC-1	8916	0.9999545812606812
AACGAAACACACCTTC-1	8904	0.9999545812606812
TACTTGTTCAGACAAA-1	8853	0.9999545812606812
ACGGTCGAGAGTACCG-1	8864	0.9999545812606812
GATTTCTAGATACGAT-1	7002	0.9999545812606812
GCACTAAGTCGTGATT-1	8815	0.9999545812606812
TCTATACGTAGCTCGC-1	8803	0.9999545812606812
GGGTCACAGCACTCAT-1	8766	0.9999545812606812
CGTAATGCACACCTTC-1	8746	0.9999545812606812
TTGGGTATCTAGTGTG-1	8766	0.9999545812606812
TAGTGCATCTTTCCAA-1	8736	0.9999545812606812
ATAGAGATCCGGTTCT-1	8713	0.9999545812606812
CTGTGGGCATAGAAAC-1	8746	0.9999545812606812
CTCCCAACAAGTCATC-1	8722	0.9999545812606812
AGTACCATCACACGAT-1	8735	0.9999545812606812
CCCTAACAGAGTCGAC-1	8746	0.9999545812606812
CTCCTCCTCCACTTCG-1	8745	0.9999545812606812
CCTCTCCGTCTCGGGT-1	8576	0.9999545812606812
AGAGAATGTGACTCTA-1	8666	0.9999545812606812
GAGATGGAGGCCTAGA-1	8664	0.9999545812606812
TTTCGATGTTCTTGCC-1	8677	0.9999545812606812
GACATCAAGGTTGAGC-1	8460	0.9999545812606812
TCCATGCCAGACAATA-1	8657	0.9999545812606812
AGTCAACAGCACCAGA-1	8641	0.9999545812606812
GATAGCTAGTTTGCTG-1	8607	0.9999545812606812
GGAACCCCATGACAAA-1	8615	0.9999545812606812
AGGTAGGTCCTGCTAC-1	8609	0.9999545812606812
GATTTCTTCGTTCAGA-1	8566	0.9999545812606812
TCTATACAGCCTAACT-1	8338	0.9999545812606812
TGTGCGGTCAGCGCAC-1	8528	0.9999545812606812
TTTGATCAGCTACAAA-1	8534	0.9999545812606812
AGTCAACGTACGGATG-1	8522	0.9999545812606812
AATCGTGTCACTGTCC-1	8414	0.9999545812606812
CGTGAATCAAATTGGA-1	8487	0.9999545812606812
CTGATCCGTGCTTATG-1	8276	0.9999545812606812
GGGATGAGTGCAGTGA-1	8460	0.9999545812606812
CTACATTTCAAGCTTG-1	8504	0.9999545812606812
TGAGGTTCAGCGGTTC-1	8424	0.9999545812606812
GTGACGCCAACGCATT-1	8436	0.9999545812606812
TGTGGCGAGAATGTTG-1	8484	0.9999545812606812
CTAGGTATCTGCGTCT-1	8424	0.9999545812606812
TAATCTCTCGCTATTT-1	8356	0.9999545812606812
AATGACCCATCACGGC-1	8396	0.9999545812606812
TGTGCGGCACGACTAT-1	8420	0.9999545812606812
CATTGCCCATACAGCT-1	8408	0.9999545812606812
CAATACGAGGACATCG-1	8392	0.9999545812606812
CTCAGGGGTGTTACTG-1	8394	0.9999545812606812
AATGACCGTCCCTGTT-1	8366	0.9999545812606812
TCCTAATCAACAAGAT-1	8346	0.9999545812606812
CTCTGGTAGTAAGAGG-1	8340	0.9999545812606812
CGTCCATAGCAAACAT-1	8350	0.9999545812606812
GGGACCTTCCTGGCTT-1	8288	0.9999545812606812
AGAGAATCATGTTTGG-1	8336	0.9999545812606812
TCCTTTCGTAGGTAGC-1	8277	0.9999545812606812
GTCGCGAGTACAGGTG-1	8319	0.9999545812606812
CGTCAAATCCCATGGG-1	8280	0.9999545812606812
CCACGAGAGTGACACG-1	8285	0.9999545812606812
TGGGCGTCAAACGTGG-1	8295	0.9999545812606812
CATGGTAAGCTCCCTT-1	8246	0.9999545812606812
GATCGTATCAACTTTC-1	8233	0.9999545812606812
TACTTGTTCTCTGACC-1	8279	0.9999545812606812
GGTGATTCACCGTCTT-1	8247	0.9999545812606812
TTGATGGTCCCAGCGA-1	8228	0.9999545812606812
GCCAACGAGGGCAGAG-1	8271	0.9999545812606812
TCACACCCACAAGTGG-1	8199	0.9999545812606812
CGCAGGTTCCAGTACA-1	8189	0.9999545812606812
AGCGTATGTTCGGCGT-1	8243	0.9999545812606812
GGAGCAAGTTAAAGTG-1	8202	0.9999545812606812
GGTGTTATCATACAGC-1	8197	0.9999545812606812
CACTAAGCAAGGACAC-1	8120	0.9999545812606812
TCATGGATCGCCTAGG-1	8175	0.9999545812606812
TGTTGGACAACACAAA-1	8106	0.9999545812606812
AGTCATGAGGTGCGAT-1	8180	0.9999545812606812
AGCCACGCACGCACCA-1	8137	0.9999545812606812
TCGGGACAGAGAGGTA-1	8189	0.9999545812606812
TCTTGCGGTTTAGACC-1	8079	0.9999545812606812
ATGCCTCCATGGTACT-1	8148	0.9999545812606812
GTTATGGGTGAGGCAT-1	8124	0.9999545812606812
TTCAGGAGTCCGTACG-1	8129	0.9999545812606812
ACTTTCAGTTACCCAA-1	8109	0.9999545812606812
ACTGCAATCCTCTCTT-1	8068	0.9999545812606812
GCCCGAACACGTATAC-1	8109	0.9999545812606812
TTCATTGCACTGCACG-1	8089	0.9999545812606812
GTCCCATGTAGCGTAG-1	8077	0.9999545812606812
CTATCTAGTCTTGAGT-1	8056	0.9999545812606812
TCATGGATCTTCTTCC-1	8067	0.9999545812606812
GTTGTAGGTTCTCTAT-1	8052	0.9999545812606812
TTTGACTCATGAGATA-1	7975	0.9999545812606812
GCACATAGTGAGATTA-1	7833	0.9999545812606812
TCCTCGATCCATTCAT-1	7968	0.9999545812606812
CTAGGTAAGCTGCCTG-1	7987	0.9999545812606812
GTCCTCATCTAGGCAT-1	7967	0.9999545812606812
CACTGTCAGCGGTAAC-1	7951	0.9999545812606812
ACCCAAAAGGATTTAG-1	7936	0.9999545812606812
CCGATGGCACATAACC-1	7903	0.9999545812606812
GTGGCGTAGGTCGTAG-1	7893	0.9999545812606812
TCCTCCCTCCGGGACT-1	7889	0.9999545812606812
CGCCATTCAATTCACG-1	7956	0.9999545812606812
GTCGAATGTGGCTCTG-1	7909	0.9999545812606812
AGGGTTTCACGGCGTT-1	7903	0.9999545812606812
ACCATTTTCAACTCTT-1	7854	0.9999545812606812
TGAGCGCTCACCGGGT-1	7927	0.9999545812606812
CACGGGTAGCGGTAAC-1	7907	0.9999545812606812
CACATGACAGCGTGAA-1	7907	0.9999545812606812
TGCTGAAGTATGCGTT-1	7877	0.9999545812606812
CTCAGGGTCAATGCAC-1	7860	0.9999545812606812
TGACCCTTCGCTAATG-1	7844	0.9999545812606812
TCCATCGTCATAAGGA-1	7869	0.9999545812606812
GTTACAGAGAAGGATG-1	7868	0.9999545812606812
GGTTGTAGTGACTATC-1	7831	0.9999545812606812
CACATGACACGAAAGC-1	7817	0.9999545812606812
TGGGTTAAGTACTGGG-1	7800	0.9999545812606812
TACCCGTGTAACATAG-1	7714	0.9999545812606812
ACTTCGCTCGAATGCT-1	7761	0.9999545812606812
CTATAGGGTACTGCCG-1	7777	0.9999545812606812
CACATGATCGCACGGT-1	7750	0.9999545812606812
TGCTGAATCTGAGTCA-1	7726	0.9999545812606812
ACTTAGGGTTTAGACC-1	7641	0.9999544620513916
CAATCGAGTGCGTTTA-1	7656	0.9999545812606812
GACCCTTTCCTTGGAA-1	7618	0.9999544620513916
CGGGTGTGTGCGACAA-1	7623	0.9999544620513916
TTGAGTGCACAGTCAT-1	7613	0.9999544620513916
TGTGCGGCAAATGGAT-1	7619	0.9999544620513916
GGTAACTGTAGTCGGA-1	7576	0.999954342842102
CTTTCGGAGCCAGTAG-1	7621	0.9999544620513916
ACAGGGACACGGTAGA-1	7561	0.9999544620513916
CAAGGGACACTGAATC-1	7556	0.9999544620513916
CATTTCACATTGACCA-1	7543	0.9999544620513916
CCGGACACAAGTTCCA-1	7516	0.9999544620513916
TACAGGTCAGTTGTTG-1	7522	0.9999544620513916
ATTACCTTCCCGTGTT-1	7500	0.9999544620513916
CAAGCTAGTTCGAACT-1	7257	0.9999544620513916
AGTAACCCATTGGCAT-1	7522	0.9999544620513916
GCACATAGTTCTCTAT-1	7515	0.9999544620513916
AGGGAGTAGTTCCAGT-1	7509	0.9999544620513916
ACCTGAAAGGGATGTC-1	7518	0.9999544620513916
CGAGTTACAGACCAAG-1	7460	0.9999542236328125
AATCACGAGTTTCAGC-1	7523	0.999954342842102
CGTGAATCAGTTTCAG-1	7467	0.9999544620513916
GTTACAGAGTAACGTA-1	7459	0.999954342842102
GTGAGCCAGTACAGCG-1	7476	0.999954342842102
AGGAATAGTCATTCCC-1	7412	0.9999542236328125
TATCCTAAGAACTCCT-1	7413	0.999954342842102
CTGGTCTTCCCATTTA-1	7346	0.9999542236328125
GTGATGTCATTGACCA-1	7369	0.9999542236328125
GTGTCCTTCATCCTAT-1	7366	0.9999538660049438
TGATCTTTCGTTCCCA-1	7371	0.9999542236328125
CTAGACATCAAACCCA-1	7347	0.9999542236328125
TCATCATTCGTTGCCT-1	7300	0.9999542236328125
ACGATCACAACGACTT-1	7337	0.9999539852142334
TTCTGTACATCATCTT-1	7310	0.9999538660049438
GCATCGGAGCCATCCG-1	7358	0.999954104423523
TCCATGCGTCTACAAC-1	7338	0.9999539852142334
ACACTGAGTAGCTGCC-1	7337	0.999954104423523
CAAGCTACAATCGTCA-1	7256	0.9999537467956543
ACCCTCAGTCGATTCA-1	7283	0.9999539852142334
ACCCAAAGTTATTCCT-1	7305	0.999954104423523
GCAGTTAGTTCTCCTG-1	7100	0.9999537467956543
CCTCACAGTGTCCAAT-1	7317	0.9999539852142334
AACGAAATCGGCATTA-1	7296	0.999954104423523
CGGGTCACATGCGTGC-1	7298	0.9999538660049438
TCATCATGTCTGTCAA-1	7283	0.9999538660049438
CCTGCATCAAAGGAGA-1	7298	0.9999538660049438
CTAACCCCACGGCCAT-1	7293	0.9999537467956543
TGTTCCGAGCAGGGAG-1	7286	0.9999539852142334
TGTTGAGCATGCACTA-1	7238	0.9999536275863647
TCCTGCAAGCACGTCC-1	7269	0.9999537467956543
CGCATGGAGGGCAATC-1	7203	0.9999533891677856
ATCAGGTGTTCAAGGG-1	7248	0.9999537467956543
GGAGGATAGGAAACGA-1	7214	0.9999533891677856
GCGTTTCCAAGCACCC-1	7229	0.9999535083770752
ATTACCTCACAGCTTA-1	7218	0.9999533891677856
TGATCTTTCCGACAGC-1	7174	0.9999536275863647
CCAATGATCCGTCAAA-1	7212	0.9999533891677856
CGATCGGGTAACACCT-1	7211	0.9999537467956543
CTAGGTACAGCAATTC-1	7117	0.9999525547027588
TCATACTTCGCAGTTA-1	7165	0.9999532699584961
TGAATGCAGAGCATCG-1	7195	0.9999535083770752
CTCCCAAAGAGGGCGA-1	7196	0.999953031539917
GACTCAAGTGTATTCG-1	7107	0.9999527931213379
GAAGGGTAGTTACGTC-1	7156	0.999953031539917
GGGTGAACATCTCGTC-1	7126	0.9999532699584961
AACAAGACACCGCTGA-1	7171	0.9999532699584961
TCAGGGCAGCGCCATC-1	7105	0.9999524354934692
GATGGAGCAGCAGTAG-1	7167	0.9999525547027588
GCAACCGAGCACTCAT-1	7094	0.9999516010284424
AGAGAATCATGGACAG-1	7124	0.999953031539917
GTAGGAGAGCGAAACC-1	7103	0.9999507665634155
ACAAAGACATCAGTCA-1	7101	0.9999532699584961
AACAGGGAGCGAGGAG-1	7129	0.9999525547027588
TGCGGGTGTACGGTTT-1	6755	0.9999518394470215
ACAAGCTAGAAATGGG-1	7084	0.9999521970748901
TTGCGTCCACACCAGC-1	7073	0.9999499320983887
ACTGCAAGTTTGGCTA-1	7065	0.9999517202377319
CTGGCAGGTCAAGTTC-1	6904	0.999950647354126
TACCCACCAGCTGTCG-1	7066	0.9999521970748901
TTTAGTCCAAACACGG-1	7065	0.9999508857727051
GGGATCCTCGTACCTC-1	7039	0.9999512434005737
TACTGCCGTCGATGCC-1	7062	0.9999510049819946
GCTACCTGTGGAACCA-1	7023	0.999951958656311
AGACTCATCGCAGATT-1	7039	0.9999520778656006
GTAGGAGCATTGTAGC-1	6936	0.9999490976333618
ATCGCCTTCTACCAGA-1	7014	0.9999514818191528
CTGGCAGCAGGTTCGC-1	6963	0.9999501705169678
GACGTTATCTAGGAAA-1	6982	0.9999498128890991
TCCGATCAGGTGGCTA-1	7021	0.9999505281448364
AAGACAATCCGAGATT-1	6991	0.9999489784240723
CATGCGGCACGTATAC-1	6971	0.9999490976333618
GTTACAGAGTGGCGAT-1	6982	0.9999489784240723
AGTAACCGTTACCCAA-1	6978	0.9999493360519409
TGAACGTTCTACGGGC-1	6968	0.9999507665634155
TGGGATTTCTGTAACG-1	6943	0.9999492168426514
ACATCGATCTAGTCAG-1	6935	0.9999470710754395
CTCCATGAGTTCTACG-1	6932	0.9999494552612305
GTTATGGTCCCGTGTT-1	6911	0.9999480247497559
TTCCGTGCAAATGCTC-1	6905	0.9999465942382812
GTCAGCGGTAATACCC-1	6911	0.9999481439590454
TCCACGTCACGTGAGA-1	6910	0.9999485015869141
TTTGGAGAGCGCCTCA-1	6917	0.9999492168426514
GTGTTAGGTGTTCATG-1	6888	0.999945878982544
CCTAAGAGTTAAGGGC-1	6889	0.9999443292617798
CACATGAAGCATACTC-1	6878	0.999943733215332
TGACAGTCACTATCGA-1	6802	0.9999439716339111
CTCAACCCACGTCGGT-1	6871	0.9999468326568604
ACGCACGGTGCGGCTT-1	6778	0.9999343156814575
ACTTCCGAGTTCATGC-1	6818	0.99993896484375
GTCATGAGTCCTACAA-1	6771	0.9999438524246216
ATACCGACATCACGGC-1	6825	0.9999372959136963
TGCGATACAAAGGTTA-1	6825	0.9999439716339111
GGGAGTATCTAGCATG-1	6786	0.9999363422393799
TTGAGTGAGTCGAAGC-1	6818	0.9999433755874634
ATGGTTGTCTACCCAC-1	6763	0.9999427795410156
AAACGCTTCCCGTGAG-1	6790	0.9999239444732666
CAGATTGCATGACGTT-1	6722	0.9999054670333862
CAAGACTTCTATGTGG-1	6751	0.9999402761459351
GCTTCACAGGTGCCTC-1	6719	0.9998867511749268
ATCGATGTCGAGTACT-1	6736	0.9999417066574097
GTAGCTAAGTCATACC-1	6711	0.9999399185180664
AGGAATACAGGCCTGT-1	6730	0.999920129776001
ACAGAAAAGTTGAATG-1	6707	0.9999260902404785
ACAGAAACAGACAAAT-1	6656	0.9999173879623413
CCGGGTAGTCGTGGAA-1	6694	0.999931812286377
GACCCAGCAGTCGGAA-1	6719	0.999933123588562
TTTCGATAGCATGCGA-1	6634	0.9998537302017212
GGCTGTGTCAATCTTC-1	6402	0.9998481273651123
CCATAAGAGACAGCGT-1	6610	0.9999232292175293
CTTTCAAGTACTAAGA-1	6521	0.9997105002403259
GAGGCCTGTACTAACC-1	6589	0.9997926354408264
GGGAAGTTCGGCATTA-1	6600	0.9998708963394165
GGATGTTTCACTTATC-1	6590	0.9997970461845398
ACGGTCGAGGGATCGT-1	6559	0.9998974800109863
TACAACGTCATCTCTA-1	6560	0.9998185038566589
ATGAGTCTCGCTATTT-1	6553	0.9998136162757874
ATCGGATCAATCTAGC-1	6524	0.9999098777770996
CTGAGCGAGATGGCGT-1	6574	0.9998595714569092
TGCTTCGGTTTACTGG-1	6531	0.9999152421951294
GACCAATAGCTCGTGC-1	6547	0.9998860359191895
TGTCCCATCACAGTGT-1	6537	0.99986732006073
CCGATCTCAGAACTCT-1	6499	0.999724805355072
CGAAGGACAATTGAAG-1	6507	0.9999058246612549
GGTTGTAAGAATCGAT-1	6475	0.9987875819206238
AGGTGTTCAGTTCACA-1	6478	0.9998383522033691
TAGTGCACATCACCAA-1	6447	0.9998779296875
GGGCTCAAGAGCAAGA-1	6463	0.9989268183708191
CAGTTCCTCGTAATGC-1	6426	0.9999103546142578
AATGAAGAGAGCTTTC-1	6469	0.9994012117385864
TTAGGCAGTAAGCTCT-1	6406	0.999656081199646
ACTCTCGTCACAATGC-1	6426	0.9996416568756104
ACATCGAAGGAACTCG-1	6398	0.9998738765716553
CTGTAGATCCCGTGAG-1	6405	0.9999169111251831
CCTCTAGAGTCCGCGT-1	6377	0.9995148181915283
TATCTGTAGGAAACGA-1	6368	0.9996821880340576
TCCAGAACATATGAAG-1	6339	0.9999263286590576
GAAGTAATCGCAGTTA-1	6376	0.9999101161956787
ACAAGCTTCGGTCTGG-1	6322	0.9985784292221069
TGTGTGAAGCAAACAT-1	6307	0.9999386072158813
TACGCTCTCCGGACGT-1	6329	0.9999295473098755
AAGATAGTCCGGGACT-1	6261	0.9955222606658936
TTACGCCGTCGTCTCT-1	6306	0.9998204112052917
TCACAAGAGATTAGCA-1	6328	0.9996592998504639
AGGCTGCCAGGACATG-1	6306	0.999946117401123
TCATGCCTCGACCTAA-1	6277	0.9998981952667236
TGTGAGTGTCAAATCC-1	6277	0.9999613761901855
TCACATTAGCGCCGTT-1	6262	0.9999432563781738
TGGGAGACATGGGTTT-1	6273	0.999946117401123
AGCGTATAGTGCTAGG-1	6290	0.999934196472168
AGAGCAGCATCTTAGG-1	6271	0.9999681711196899
CCTTGTGGTGAATTGA-1	6081	0.9962831139564514
GAATCGTGTTCGAACT-1	6235	0.9997608065605164
GGGCCATAGAGGTCAC-1	6211	0.999972939491272
GCAACATCATGACTGT-1	6155	0.999922513961792
TATTTCGAGTATGGAT-1	5944	0.9982228875160217
CTTGAGATCATTTGTC-1	6169	0.781531035900116
TCACAAGTCGAAGCAG-1	6196	0.9999608993530273
GGTGGCTAGCAATTAG-1	6175	0.9996809959411621
TTCCTAATCCGATTAG-1	6171	0.9997183680534363
CCTCCAAGTTGCAAGG-1	6157	0.9999748468399048
AACCTTTCAAACGGCA-1	6123	0.9749657511711121
ATCCATTGTATGTCCA-1	6121	0.9996111989021301
AGACAGGGTACGTGTT-1	6168	0.9999805688858032
CACTGGGGTCGGTGTC-1	6166	0.9999862909317017
GAAACCTGTGGAGAAA-1	6152	0.9999333620071411
CTCTCAGTCTTCCAGC-1	6117	0.9998949766159058
CAGTTAGTCCGTGTGG-1	6123	0.9999707937240601
CATGCTCCAGCGACAA-1	6069	0.9990020394325256
CTGAGCGGTAACAAGT-1	5921	0.9975858926773071
CTGAGCGTCTAGACAC-1	6077	0.9983729124069214
TGCAGGCCAATCAGCT-1	6107	0.9999632835388184
TTTCACATCAAGCCAT-1	6107	0.9998939037322998
GTAGCTATCGAACACT-1	6089	0.9993367791175842
TGGGCTGTCCCTCTCC-1	6090	0.9996860027313232
GAGGCAACACATATCG-1	6069	0.9988197684288025
CATGCTCGTAGACAGC-1	6014	0.9999855756759644
ATGAGGGCAGCAATTC-1	5992	0.9999502897262573
AATTTCCGTACATTGC-1	5921	0.9997707009315491
GAGGGTACACATATCG-1	6004	0.9648535847663879
TCACGGGGTTGGCTAT-1	5964	0.9999754428863525
AAACGAATCGCGTTTC-1	6022	0.9999861717224121
AATGACCGTCTATGAC-1	6018	0.9998451471328735
TCTAACTCAGAGTCTT-1	6028	0.9999197721481323
AACTTCTCAGGCACAA-1	5945	0.9999830722808838
ACTGATGTCGCGCTGA-1	5946	0.9999902248382568
ATCGTGAGTTTGGGAG-1	5966	0.9999874830245972
CTTTCGGGTCGCTGCA-1	5937	0.9999849796295166
TCAAGCATCGACGAGA-1	5928	0.9999828338623047
CACGAATAGGACAACC-1	5912	0.9998573064804077
TCCAGAACAGGTTACT-1	5898	0.9999041557312012
ACTATTCCACACCGAC-1	5845	0.9999604225158691
AGTGACTCACGGCCAT-1	5931	0.999943733215332
AACCACATCGAAGAAT-1	5936	0.999992847442627
CTGCCTAAGCGTGTTT-1	5902	0.9999951124191284
GGCACGTTCTCTCGAC-1	5863	0.9999940395355225
GCCAGTGTCCCTTGGT-1	5895	0.999993085861206
CATTGAGAGTACGAGC-1	5825	0.9998624324798584
ACCAACAGTTGTCATG-1	5783	0.9999804496765137
TTTACGTAGCGCCATC-1	5837	0.9999538660049438
TCCTCGATCTGGGCCA-1	5787	0.9999737739562988
GACTCAAAGCCATCCG-1	5810	0.9999573230743408
CGTGTCTAGCGCCGTT-1	5815	0.9999679327011108
AGTCTCCGTACTGTTG-1	5735	0.9999420642852783
TGATGGTCATCACGGC-1	5744	0.9999730587005615
TAGCACACACGCCACA-1	5769	0.9999874830245972
AAACGAAGTCGGTGAA-1	5741	0.9999972581863403
AGGTCATGTTGTCAGT-1	5757	0.9999520778656006
TCGCAGGCAGCTGTAT-1	5681	0.9999668598175049
CCAATGAGTGGTCTTA-1	5751	0.9999513626098633
TGCTCCACAGGTCTCG-1	5646	0.9998414516448975
GGCGTCACATTACGGT-1	5712	0.9999964237213135
TAGCACAGTAGAGATT-1	5641	0.9999920129776001
CATCCGTAGTACGTCT-1	5660	0.9999827146530151
GAGGGTATCCATGATG-1	5685	0.9998688697814941
GGGTATTGTGACATCT-1	5670	0.999997615814209
CCAATTTGTACCTATG-1	5607	0.9999747276306152
CCCTTAGCAGCTTCGG-1	5661	0.9999942779541016
CAATACGAGCATGAAT-1	5670	0.9999957084655762
CATGCTCGTTGGACTT-1	5555	0.9997374415397644
GGAGGATAGAGTCTTC-1	5650	0.9999985694885254
ATTTCTGCAAATCGGG-1	5650	0.9999979734420776
GATGACTGTCGAGTTT-1	5619	0.9999986886978149
CCCAACTAGACATAAC-1	5625	0.9999831914901733
TGAGACTAGCCGTTAT-1	5619	0.9999985694885254
GTGTGATAGAATTGCA-1	5581	0.9999901056289673
GTCTACCTCGACATCA-1	5650	0.9999634027481079
AGGCTGCTCTGCTTAT-1	5601	0.9999947547912598
TTCGGTCTCAGATGCT-1	5556	0.9999686479568481
GAGACCCAGGACAGCT-1	5602	0.9999828338623047
CCACGTTCAGTCCCGA-1	5607	0.9999797344207764
CTGGACGTCCGTATAG-1	5606	0.9999643564224243
ATGGAGGGTTGGGACA-1	5619	0.9999977350234985
ATGAAAGTCTGGGCGT-1	5590	0.9999988079071045
CCTCAACTCTGCGATA-1	5597	0.9999953508377075
GTTGTAGCAGAGCCCT-1	5532	0.999942421913147
TTGTTGTGTATCGATC-1	5588	0.999997615814209
CCGATGGTCTCTCGCA-1	5508	0.9999973773956299
CGCATAACAATCGAAA-1	5539	0.999981164932251
CTACCTGGTAATGCTC-1	5363	0.9992290735244751
AGTCAACGTGCGTCGT-1	5500	0.9966753721237183
ATATCCTTCCCATACC-1	5462	0.9999963045120239
CCGAACGTCGTTCAGA-1	5466	0.9999939203262329
GTTGTAGCATTCCTAT-1	5466	0.9999958276748657
CTTCCGAGTTCGGCTG-1	5518	0.9999973773956299
GGCGTCAAGGTAGACC-1	5490	0.9999910593032837
GCACGTGGTTCTTAGG-1	5482	0.9999877214431763
GGGCTCATCGCAGAGA-1	5481	0.9999983310699463
TGGGTTAAGTGCCAGA-1	5366	0.9999748468399048
ATTCCTAAGTCCCAAT-1	5357	0.9999947547912598
CCTCCAAAGCTTAAGA-1	5429	0.9999983310699463
CATCGGGAGGTGATCG-1	5464	0.999996542930603
TTTGATCCATGTCAGT-1	5283	0.9999963045120239
GGAATGGAGGGAGGTG-1	5390	0.9999791383743286
CGTCAAATCGGAGATG-1	5372	0.9948844313621521
GTGTTAGTCACCCTCA-1	5432	0.9999959468841553
TGCAGGCTCCACTGAA-1	5396	0.9999699592590332
GGATGTTAGGTAAGAG-1	5395	0.9999995231628418
GCGATCGAGAGAGTGA-1	5394	0.9999995231628418
CCACGTTTCTACGGGC-1	5388	0.9999799728393555
AGTCTCCAGAAGATCT-1	5341	0.9999632835388184
CCTCAGTAGAAGCCAC-1	5253	0.9999569654464722
CTTCTAATCCTCACTG-1	5356	0.9999790191650391
ATGCGATGTTCCGCAG-1	5375	0.9999980926513672
AAAGGGCGTATAATGG-1	5397	0.9999986886978149
AGATGAAGTCTACATG-1	5266	0.9999918937683105
CATCCGTCAGTAGATA-1	5311	0.9999922513961792
CTGGTCTTCTACTTCA-1	5345	0.9999969005584717
TCTTCCTAGGCGCTCT-1	5324	0.9999949932098389
CGTAATGAGGGAGGTG-1	5349	0.9999939203262329
AAGCGTTAGGCATCAG-1	5306	0.9999994039535522
GCCAGCATCTTAGTTC-1	5329	0.9999986886978149
TAGTGCAGTGCCTACG-1	5277	0.9999988079071045
CCGCAAGTCATTGCGA-1	5296	0.9999982118606567
TTTAGTCTCCCTTTGG-1	5175	0.9999845027923584
GATTCTTTCATTTCGT-1	5239	0.9999992847442627
GGACGTCAGCATCGAG-1	5261	0.9999995231628418
GTTGAACGTCTGGTTA-1	5220	0.9999983310699463
GTCACGGAGACGACTG-1	5268	0.9999997615814209
CAAGGGAGTCTCACGG-1	5232	0.9996168613433838
CCTATCGCACTGCATA-1	5049	0.9999493360519409
GGAACCCCAGGCTATT-1	5212	0.9999972581863403
GTCTACCTCAACGTGT-1	5085	0.9999488592147827
TGTGATGGTTCGAGCC-1	5204	0.9999921321868896
GCACTAAGTTAAACCC-1	5188	0.9999979734420776
CTACTATGTGCAGTGA-1	5165	0.9999966621398926
CCATCACTCGCGGACT-1	5158	0.9999998807907104
ATCTTCAGTCCCGGTA-1	5155	0.9986347556114197
GTGAGGAAGGGAGGCA-1	5199	0.9999996423721313
TACTTCACAGGTTACT-1	5158	0.9999997615814209
CGCCAGAAGGTTATAG-1	5161	0.9999891519546509
CATTGTTGTAGTATAG-1	5172	0.9999988079071045
AAATGGATCCCTCTTT-1	5157	0.999998927116394
TCCTCTTAGTTGTAAG-1	5115	0.9999781847000122
AGTGTTGAGATGACCG-1	5132	0.9999984502792358
CTTCCGAAGAATAACC-1	5118	0.9999972581863403
GGCACGTTCTGTCGCT-1	5132	0.9999992847442627
AGGAAATCACAGCGCT-1	5064	0.9999258518218994
CTGGACGAGTAGATCA-1	5118	0.9999693632125854
GAGTTTGTCAACCTTT-1	5105	0.9999994039535522
TAGAGTCGTAGGTGCA-1	5074	0.999997615814209
TCCGATCCAGTTTCGA-1	5103	0.9999955892562866
GGGTGAACACTATGTG-1	5041	0.9999992847442627
AGGATCTCATCGCTCT-1	5020	0.9999731779098511
CTTGAGAGTAGATGTA-1	5086	0.9999997615814209
ATTTCTGCAAGCCTGC-1	4904	0.9999498128890991
GATGAGGGTGCGTTTA-1	5076	0.9999990463256836
TCTGGCTGTAGCTTAC-1	5022	0.9999990463256836
GAGTTGTCATCGGAAG-1	5067	0.9999990463256836
GGGACTCCAGAGGGTT-1	5060	0.9999945163726807
ATGGGTTAGTGAGGCT-1	5019	0.9999994039535522
GAGTCATGTTGGGATG-1	5068	0.9999998807907104
GGGACCTCAGTGCCTG-1	5025	0.9999973773956299
CTCAATTTCTGGTGCG-1	5034	0.9999992847442627
GTGTAACTCCGCAAAT-1	5037	0.9999994039535522
ACTATCTAGGAAGTGA-1	5019	0.9999998807907104
CACGGGTGTCGAGCAA-1	5010	0.9999998807907104
TTCACCGGTTATCTGG-1	4959	0.9999997615814209
GCTACAACAGAGTTCT-1	4963	0.9999866485595703
CCCTTAGAGTGAGCCA-1	4926	0.9999884366989136
ACGTACATCCGGCAGT-1	4960	0.9999984502792358
GCCCAGATCAACTTTC-1	4953	0.9999996423721313
ACGTTCCGTAACGATA-1	4934	0.9999994039535522
TTGCTGCCAAGCGAGT-1	4956	0.9999998807907104
ATTTCACGTATGTCAC-1	4935	0.9999992847442627
ATCTTCACACGATTCA-1	4887	0.9999997615814209
CGAGGCTGTCGCATGC-1	4920	0.9999998807907104
GGCTTGGAGCTTTCCC-1	4913	0.9999992847442627
CTCAGGGCACCCTTAC-1	4884	1.0
CATCCGTGTCTCACGG-1	4873	0.9999914169311523
GACTCTCAGATCGACG-1	4917	0.9999998807907104
TGCTCCAAGAAATGGG-1	4872	0.9999985694885254
AGGAGGTCATTAGGCT-1	4904	0.9999996423721313
CACGTTCGTTGCTTGA-1	4869	0.9999984502792358
ACGTCCTCACTTGGCG-1	4873	0.9999994039535522
CATGAGTTCGTTCCCA-1	4889	1.0
TGCGGGTCAGACCCGT-1	4699	0.9999872446060181
TTACGTTCAGCTCCTT-1	4690	0.9999881982803345
GAGAAATTCCATTGCC-1	4765	0.9999997615814209
CCGGGTAAGTGACCTT-1	4587	0.9999955892562866
TAACACGTCACGACTA-1	4787	1.0
CGGGACTTCTAAGCGT-1	4819	1.0
GGACGTCTCTACTCAT-1	4819	1.0
GCTTCACCAACGGTAG-1	4823	0.9999996423721313
TATGTTCAGATAGGGA-1	4833	0.9999997615814209
CACTAAGGTAAGGCTG-1	4737	0.9999998807907104
TCAAGTGGTTAGGGAC-1	4771	0.9999996423721313
CATTGAGGTTATCCAG-1	4705	0.9999958276748657
TCCTGCACAAAGGCGT-1	4753	1.0
TCGGATACATAATGAG-1	4769	1.0
GATTGGTTCAGACCCG-1	4578	0.9999957084655762
TCGGGTGTCTCTATGT-1	4730	0.9999996423721313
TCATCATAGGCATGGT-1	4638	0.9999997615814209
AACACACGTCTGTCAA-1	4725	0.9999992847442627
AGATCCAGTTGTGTTG-1	4785	1.0
GTTGTAGTCCCGGTAG-1	4737	0.9999970197677612
AGTCAACTCGCTTAAG-1	4633	0.9999983310699463
GTCGTTCCATACTGTG-1	4684	1.0
GTTAGTGGTTAAGAAC-1	4560	0.9999972581863403
CAACCAAAGGCATGCA-1	4699	0.9999992847442627
CCTATCGTCTCCCATG-1	4702	1.0
ACTCCCAGTATAATGG-1	4680	1.0
AGGGTCCGTGTGTACT-1	4706	1.0
CATCGGGAGGTGAGCT-1	4658	0.9999998807907104
GAGTCATCAACATCGT-1	4669	1.0
GAGACCCCAAGGATGC-1	4629	0.9999998807907104
ATTCATCCAGCAGAAC-1	4594	0.9999998807907104
CGAGAAGCATGCCATA-1	4605	1.0
TGAGTCAGTTCGGCTG-1	4594	0.9999868869781494
CTTAGGATCCTGGTCT-1	4597	0.9999998807907104
GTCATGACACCACATA-1	4519	0.9999984502792358
TGGATGTCAGACCCGT-1	4519	0.9999998807907104
CACTGAACAATTTCCT-1	4560	1.0
TCGCACTGTGGGACAT-1	4549	0.9999998807907104
TGTGAGTGTTCGAACT-1	4520	0.9999997615814209
TGGGAGATCATCGCAA-1	4512	1.0
CTTCCGACAGCGTTTA-1	4505	1.0
TCCGAAAAGACTCATC-1	4511	0.9999998807907104
CATAGACCAATTCGTG-1	4480	1.0
CACGAATAGACCATAA-1	4463	1.0
GTCAAACTCTCGAACA-1	4493	0.9999998807907104
TCTGCCACAACTTGGT-1	4470	0.9999997615814209
AATGAAGTCATCTACT-1	4146	0.9999996423721313
ATTTCTGGTGGGCTCT-1	4324	0.9999974966049194
CGGCAGTCAGACACCC-1	4281	0.9999980926513672
GTAGTACTCGCCAGAC-1	4442	1.0
ATCCGTCAGTTGCCTA-1	4442	0.9999998807907104
AATGGAATCGCGGTAC-1	4416	0.9999998807907104
GAAGTAAAGATGTTAG-1	4450	1.0
ATCCTATAGATTGCGG-1	4426	1.0
CAGCAGCAGCGATGCA-1	4405	1.0
ATCATTCAGGGTATAT-1	4417	1.0
TCTAACTGTCATAAAG-1	4391	0.9999955892562866
GTGGTTACAGTACTAC-1	4403	1.0
TGTCAGACAACGAGGT-1	4386	0.9999998807907104
TTTCCTCTCCTTCGAC-1	4375	1.0
CTAACTTGTCGTTGGC-1	4346	0.999998927116394
TCTTTGACACGTGAGA-1	4389	1.0
GTAGGAGAGCATGGGT-1	4210	0.9999978542327881
ACTTAGGCATGGACAG-1	4321	1.0
TCGACCTGTTAAGGGC-1	4351	0.9999998807907104
GTCAAACGTGGAAGTC-1	4307	1.0
TCATGCCCAATCACGT-1	4264	0.9999949932098389
GAAGGACAGTAAGACT-1	4166	0.9999994039535522
GAGAGGTTCTCTGCTG-1	4255	1.0
GGGTAGAAGTATAGAC-1	4272	1.0
TGCGGCATCAAGCCGC-1	4271	0.9999998807907104
GAACGTTAGCAACTCT-1	4270	0.9999997615814209
TCATCCGGTCACTTCC-1	4276	0.9999986886978149
GTTGTGACATTGTACG-1	4282	1.0
GTCTACCAGCCTATCA-1	4233	1.0
AACAGGGAGAGTCAAT-1	4251	1.0
CGAAGGAGTGATTGGG-1	4285	1.0
TCAAGCATCCGCGATG-1	4218	1.0
CACATGAAGACCATTC-1	4199	1.0
CTACCCAGTCTCCCTA-1	4241	1.0
ATAGAGAGTCCATACA-1	4221	1.0
TTTACGTCATGATAGA-1	4201	1.0
CACAACAAGTACCCTA-1	4181	1.0
GGAACCCGTCGTCAGC-1	4190	1.0
GCATGATAGGTTCTAC-1	4047	0.9999994039535522
ATGATCGTCTGTGTGA-1	4074	0.9999995231628418
GGAATGGGTTATTCTC-1	4114	1.0
CTCAGTCGTAGGTACG-1	4066	0.9999994039535522
CATCAAGCACAAAGCG-1	4184	1.0
AGGCCACGTTCTTGCC-1	4086	0.9999991655349731
TCAGGGCAGTAGACAT-1	4139	0.9999998807907104
GCAGCCACATAATCGC-1	4161	1.0
CAGCGTGTCTGACCCT-1	4019	0.9999996423721313
GATTTCTGTCGGAAAC-1	4156	1.0
TGCATGAGTTGCGGAA-1	4097	1.0
AGCGTCGCAGAAGTGC-1	4112	1.0
GGGTGAAGTCTTCAAG-1	4089	1.0
ACTTTCACAGTGTGCC-1	4099	1.0
GAGAAATTCGGCTCTT-1	4047	1.0
AGACTCAGTACGGTTT-1	4069	1.0
ATTATCCTCGGACTTA-1	4065	1.0
TGAGGTTGTCGCGGTT-1	4057	1.0
CTACTATGTACAGGTG-1	4025	1.0
GTTACGACACTTCTCG-1	4027	1.0
ACCGTTCGTCGAACAG-1	4047	1.0
GCTTCACGTAAGTCAA-1	3975	1.0
TAAGCCAAGCTCTTCC-1	3950	1.0
ATGTCTTCAGAATCGG-1	4064	1.0
CACCGTTTCGCTACGG-1	4009	1.0
TTCTTGACAGCGTAGA-1	4018	1.0
GGGAGATCACAAAGCG-1	4041	1.0
ACTTCGCCACTGATTG-1	3819	0.9999997615814209
TCAAGCACAGCTTCGG-1	3924	1.0
GTCAAGTGTAGAATGT-1	3954	1.0
TCCTCGAAGCATCAAA-1	3901	0.9998786449432373
TTCGATTCAGACCATT-1	3873	1.0
CCTAAGAAGCTGAAAT-1	3942	1.0
GCACATATCCGGGACT-1	3874	1.0
CTTGAGAAGTGGTTCT-1	3896	1.0
GACTCAACATTGTCGA-1	3858	1.0
ACCAACAGTGGTTTGT-1	3892	1.0
TCCCATGCAGAAGCTG-1	3934	1.0
TTGCTGCGTAGCTGAG-1	3918	1.0
CTGAATGTCTGTAACG-1	3720	0.9999996423721313
CAGCCAGAGGGTTGCA-1	3761	0.9999998807907104
CAGCAATAGAGCAGTC-1	3876	1.0
CTGCTCAAGAGACAAG-1	3889	1.0
TTCGGTCCAAAGGCGT-1	3662	1.0
TGTACAGTCCATACAG-1	3804	1.0
TGGGAGATCTCCTGAC-1	3846	1.0
TTATTGCCACAAGCAG-1	3762	0.9999992847442627
TGAATGCCAACTTGGT-1	3816	1.0
CTACAGACATTGAAGA-1	3347	0.9999997615814209
AATGGAATCTAGTCAG-1	3840	1.0
TGGGCTGCAATTCGTG-1	3821	1.0
AAAGGATAGGTCCGAA-1	3748	0.9999998807907104
AGAGCCCGTGTCTCCT-1	3787	1.0
TGCGATAAGGCTCCCA-1	3765	1.0
CACGTTCCAGTCAGCC-1	3768	1.0
AGTAGTCAGTAGCTCT-1	3792	1.0
ATCAGGTGTATCATGC-1	3767	1.0
TCGAAGTTCGTACACA-1	3809	1.0
ATTCGTTAGGCTGAAC-1	3755	1.0
TATCTTGCAATCGAAA-1	3758	1.0
GATCGTAAGGGTGGGA-1	3727	1.0
CTAACCCTCCATGCAA-1	3714	1.0
AAGCGAGTCTGTAACG-1	3713	0.9999995231628418
AACCTGAAGGCGTCCT-1	2093	1.0
GTTCGCTCAGTTCCAA-1	3695	1.0
GTTTGGAGTGAATGAT-1	3696	1.0
GTAGGAGGTACCCGCA-1	3701	1.0
TGATCTTCAGCCTTCT-1	3694	1.0
AGGCCACCACTTCTCG-1	3718	1.0
TTGGGCGGTCCTTTGC-1	3641	1.0
GTCGAATAGTGATCGG-1	3600	1.0
GGTAATCTCTTACACT-1	3675	1.0
TCCTCCCGTAACAGGC-1	3680	1.0
GGGCGTTAGGTTGGTG-1	3672	1.0
CGTAAGTAGCCTGTGC-1	3697	1.0
TCTTAGTGTAATGATG-1	3618	1.0
TTCTTCCGTCACGCTG-1	3661	1.0
GTTACGAGTAGCTGCC-1	3694	1.0
CTCAGAAAGTGCTCAT-1	3615	1.0
CCTCCTCAGTGTTGTC-1	3649	1.0
TTTATGCTCGTGCACG-1	3665	1.0
GGGCGTTTCGGACTGC-1	3622	1.0
GAGACCCTCGAAGAAT-1	3458	1.0
AAATGGACACCGTCGA-1	3655	1.0
ATCCTATAGTTGGCTT-1	3616	1.0
GTTTGGACAAGCACAG-1	3617	1.0
AAAGTCCAGCACACCC-1	3591	1.0
GGATGTTCAAGGTCAG-1	3506	1.0
TAAGCCATCTTGTGCC-1	3648	1.0
CCATAAGTCGAATCCA-1	3585	1.0
CAAAGAAGTCACCGAC-1	3582	1.0
CAGGCCAAGCACTAAA-1	3621	1.0
CTTTCAATCTCAACGA-1	3585	1.0
CCCGAAGCAGGTATGG-1	3617	1.0
CCTACGTAGGAGATAG-1	3604	1.0
CATGGTACACGTGTGC-1	3573	1.0
CTGTGGGCAATGCAAA-1	3546	1.0
TTCTTCCGTCAACGCC-1	3516	1.0
GTAGGAGGTGACTCTA-1	3585	1.0
TGCTGAAAGTGAGGCT-1	3594	1.0
GACCGTGTCACTTGTT-1	3463	1.0
TTTCACATCCGCTGTT-1	3541	1.0
CCTCAGTGTTGTAAAG-1	3534	1.0
CAACGGCCATCGGTTA-1	3395	0.9999998807907104
GAGTGAGAGGGAGAAT-1	3507	1.0
CCTCCAAAGGTCCGAA-1	3497	1.0
GAGTTTGGTCTGTCAA-1	3524	1.0
TCCAGAAAGGTCGCCT-1	3377	0.9999998807907104
TTCCAATAGTCGAGGT-1	3497	1.0
CAAGACTTCGAACGGA-1	3520	1.0
GCCTGTTGTACCGCGT-1	2407	1.0
GATGTTGTCCTAAGTG-1	3484	1.0
TCGTGGGGTCGAGTTT-1	3526	1.0
CGGACACTCCAAGCTA-1	3428	1.0
CGTAAGTCACCCATAA-1	3446	1.0
TAGCACAGTCTCGCGA-1	3369	1.0
AAGTACCTCAATCAGC-1	3441	1.0
AGTACCAGTGCACATT-1	3473	1.0
CTGTCGTAGGGAGGGT-1	3538	1.0
GATCATGGTACATACC-1	3464	1.0
GCGGAAATCGCCAATA-1	3464	1.0
TCGCTTGAGCTCCGAC-1	3455	1.0
ATCGATGCAGAGATTA-1	3479	1.0
GAGATGGCATTGACCA-1	3343	1.0
GAAACCTCAGAGTAAT-1	3439	1.0
AGCCAGCCAGCAGACA-1	3449	1.0
ATTCACTGTGTTCAGT-1	2985	1.0
GCAACATCAAGAGCTG-1	3422	1.0
AAAGTCCGTCGCGTTG-1	3440	1.0
AGTCACAGTGCTGCAC-1	3438	1.0
CTTCGGTTCGATACGT-1	3450	1.0
GTCATCCCAGTCGGAA-1	1987	1.0
GTTCATTAGGGCATGT-1	3417	1.0
CCGATCTGTCCGGATC-1	3355	1.0
AAAGGATTCGAACGGA-1	3461	1.0
AGAACAACACCCTGAG-1	3272	0.9999998807907104
AAATGGAGTCCTTGTC-1	3338	1.0
AGTAACCAGCAAGGAA-1	3381	1.0
TACAACGTCTATGCCC-1	3318	1.0
GCGAGAAAGTACAACA-1	3374	1.0
TATCAGGCACGTGAGA-1	3305	1.0
GTTGTGAAGATGGCAC-1	3398	1.0
GGTGTTAAGGTTTGAA-1	3260	1.0
CGGACACTCCTTATGT-1	3229	1.0
CGAGTTAGTAGTAAGT-1	3323	0.9999998807907104
GTGTTAGGTGACGCCT-1	3313	1.0
TCGCTTGCAGAGGTAC-1	3334	1.0
GGGACTCGTATTTCGG-1	3329	1.0
TCCACCACAGCTCTGG-1	3277	1.0
CGAGGAATCATGAGTC-1	3280	1.0
TGGTGATTCCTGATAG-1	3321	1.0
ATTCGTTCACTGCGAC-1	3157	1.0
TCGTGGGGTCTCGGAC-1	3301	1.0
TCGTGGGAGTAGCATA-1	3281	1.0
TTTCATGGTATGAGGC-1	3283	1.0
CGTGCTTCACAAGTGG-1	3286	1.0
GTCAAACGTGGTCTAT-1	3214	1.0
GCTTTCGAGCGATCGA-1	3107	1.0
CTCCATGGTAGATCGG-1	3207	1.0
GCGGAAAAGCAAATGT-1	3175	1.0
CTAAGTGCAGGACGAT-1	3119	1.0
AGTCTCCAGCATGATA-1	3170	1.0
TCATTTGGTTTAAGGA-1	3164	1.0
ATTCTACAGCATTTCG-1	2625	1.0
TCATTTGAGTAAACAC-1	3113	1.0
TTTCAGTTCGGAGTAG-1	3184	1.0
GGGTCTGGTACAAGTA-1	3108	0.9999998807907104
TGGGCGTAGTACCCTA-1	3159	1.0
CCTCCTCAGGTCCCGT-1	3138	1.0
TTCCACGTCCGTGACG-1	3151	1.0
AAAGTGAGTGAGCAGT-1	3109	1.0
TTCCAATCAAGATGTA-1	3139	1.0
AATGGAAAGCGTCGAA-1	3142	1.0
TCGTGCTCAAGTATAG-1	2998	1.0
GACCAATAGCGTACAG-1	2989	1.0
AGATCCAGTCGGTGTC-1	3054	1.0
CTCAGTCCATCGGTTA-1	3017	1.0
GTTGCGGCAGAGAAAG-1	3075	1.0
GGAGATGGTGAATTAG-1	2974	1.0
TATCCTATCCCAGGCA-1	3001	1.0
TTCAGGAAGCCTGAGA-1	3123	1.0
AGTCATGGTGCATGAG-1	3049	1.0
CAGCAATTCCTACGGG-1	3024	1.0
TGTAAGCTCGGCAGTC-1	3035	1.0
GTGAGGATCAAAGAAC-1	3044	1.0
TATCTGTAGATACGAT-1	2994	1.0
TTCGGTCCACGTTGGC-1	2995	1.0
CTCATTATCTCGGGAC-1	2841	1.0
TCATCCGGTCTTGGTA-1	2960	1.0
GATGTTGGTCCTTAAG-1	2875	1.0
TGTCCACGTCTACAGT-1	2891	1.0
CCGATCTTCGTCAAAC-1	2882	1.0
CACTTCGTCTGCATAG-1	2879	1.0
AAGTTCGTCGTTGTAG-1	3018	1.0
CGTGAATTCGTAGCCG-1	2961	1.0
TTGCCTGCATGCCGGT-1	2803	1.0
ATGGGAGGTAATCAAG-1	2968	1.0
CCTTTGGGTTCGTGCG-1	2940	1.0
CCCATTGTCGGCATAT-1	2815	1.0
CCATCACGTCTACAAC-1	2912	1.0
GTAATCGAGCAATTAG-1	2901	1.0
GATCACATCACATTGG-1	2947	1.0
AACTTCTAGCAGCACA-1	2921	1.0
CCTGCATCATTAAAGG-1	2927	1.0
TGAGGTTTCACAATGC-1	2899	1.0
GAAGTAATCCATCGTC-1	2912	1.0
CGGAACCGTGACTCGC-1	2906	1.0
TCATTACAGCCTCAGC-1	2776	1.0
CTCCCAAGTGGTCTTA-1	2878	1.0
GCCCGAAAGGATGTTA-1	2915	1.0
CACGAATGTCGCAGTC-1	2799	1.0
ACATGCAGTTGTAGCT-1	2876	1.0
GTGTCCTAGCATGCAG-1	2873	1.0
ACTGCAACAGTCTCTC-1	2856	1.0
AGCGCCAAGTAAACAC-1	2915	1.0
GGCACGTCAACTGTGT-1	2888	1.0
AGATCGTAGGTAAGAG-1	2804	1.0
AGTCAACGTTAAGGAT-1	2847	1.0
CCCTCAACATTAGGAA-1	2698	1.0
GTATTTCTCTGCGATA-1	2805	1.0
AGCGTATGTACTGGGA-1	2866	1.0
AGCATCAAGCGTGTTT-1	2863	1.0
AACAAGAAGGGCAGAG-1	2833	1.0
TCATGCCAGATGGCGT-1	2803	1.0
GATGAGGTCTCCCATG-1	2738	1.0
GAGTCTACAGACAATA-1	2806	1.0
AGGGTTTAGGCGCTCT-1	2812	1.0
CAATTTCTCCTCTTTC-1	2824	1.0
CCGTAGGTCCTGTACC-1	2726	1.0
ACGGGTCGTTGGCTAT-1	2835	1.0
TCGAAGTCAATCGTCA-1	2812	1.0
CAAGAGGCATCCAACA-1	2781	1.0
AAACGCTGTTCCATTT-1	2809	1.0
TCTGCCAAGATGTTCC-1	2655	1.0
TGCTGAAGTCTCGCGA-1	2774	1.0
GTAATCGCATGAAAGT-1	2728	1.0
TCATCCGTCAAATGAG-1	2643	1.0
GATGTTGTCGGACAAG-1	2737	1.0
GAGCCTGCAGCACACC-1	2698	0.9999997615814209
CCGAACGCAGTAACGG-1	2522	1.0
GGAGCAAGTTCAAGGG-1	2727	1.0
GTGAGGAAGAGTCAAT-1	2715	1.0
TGTGGCGCACAGTCAT-1	2649	1.0
GCTACAAAGCTCGACC-1	2648	1.0
TCCTCCCCAGGAATAT-1	2678	1.0
TTTCGATCATCTCGTC-1	2710	1.0
ACACAGTTCCGCTAGG-1	2645	1.0
AATGACCAGTAGTCAA-1	2653	1.0
CATGCTCCACTATCGA-1	2742	1.0
CCTCATGGTTGTGTTG-1	2759	1.0
ACGGAAGTCATCGCAA-1	2749	1.0
CTCCTCCTCATGCAGT-1	2699	1.0
TCACTCGGTTATGTGC-1	2717	1.0
GACTCAATCGTGCTCT-1	2590	1.0
CAGAGCCAGTCATTGC-1	2690	1.0
ACTTCGCGTACGGTTT-1	2581	1.0
TTGTGTTGTTCTTCAT-1	2537	1.0
GTCTTTACACGCGGTT-1	2584	1.0
CGAGTTAGTGACCGAA-1	2670	1.0
CATTGTTCACACTGGC-1	2593	1.0
AGGAATACACAACGCC-1	2663	1.0
ATTCGTTGTACTCGCG-1	2680	1.0
AGCGATTAGTATTCCG-1	2590	1.0
CAATTTCTCCACGAAT-1	2638	1.0
TCACGGGAGGTAGACC-1	2687	1.0
TAATTCCCAAGGCGTA-1	2671	1.0
TACCTCGAGCGGTAGT-1	2641	1.0
ACTTTGTGTGTCCATA-1	2596	1.0
GACTCTCCAGCGAGTA-1	2661	1.0
GAAGGACGTGACATCT-1	2453	1.0
GGGTATTGTGCATGTT-1	2584	1.0
ACACGCGCAAAGCACG-1	2576	1.0
TAGGAGGTCATTCGTT-1	2525	1.0
TTCCGGTTCCGAGAAG-1	2628	1.0
TTCCGTGAGAGCGACT-1	2356	1.0
AGCGTCGTCCAGTACA-1	2648	1.0
CCTTGTGTCCATTCGC-1	1741	1.0
ATGGATCTCAACGTGT-1	2414	1.0
GAAGCGAAGAGGTGCT-1	2542	1.0
AGCTCAACACGCCACA-1	2640	1.0
ATTACCTGTTTAGACC-1	2577	1.0
CCTCTAGCAGCCGTTG-1	2501	1.0
GATGCTAAGAGCAGTC-1	2570	1.0
TTTCGATGTTTCGATG-1	2385	1.0
AAGACAAAGCTTTGTG-1	2549	1.0
GAGTTACGTCTCGCGA-1	2521	1.0
AAACGCTCACCATAAC-1	2559	1.0
ACCCAAAAGGGTAATT-1	2523	1.0
ATTCCTACACCGTGGT-1	2473	1.0
CTCCGATTCAAGCTGT-1	2528	1.0
AGGTTACTCGCAACAT-1	2460	1.0
AGACCCGAGGAACGTC-1	2335	1.0
AAGACAAGTACAAAGT-1	2602	1.0
AGGTTACAGTGAACAT-1	2473	1.0
AAAGTGACATTGAAAG-1	2420	1.0
TACCGGGAGGCCCAAA-1	2581	1.0
TTTCCTCAGTCATCGT-1	2480	1.0
GTCCTCAGTTCTGAGT-1	2450	1.0
TGCGATAGTCGTCTCT-1	2590	1.0
AGAAGTACACTTTAGG-1	2443	1.0
TGAGGAGCATGTACGT-1	2508	1.0
CTCTCAGTCAAGAATG-1	2444	1.0
AAAGTCCAGCGAGAAA-1	2458	1.0
TGTACAGGTATCTTCT-1	2411	1.0
CGTGCTTCATTGCTGA-1	2192	1.0
ACCTGAAAGCAAACAT-1	2433	1.0
ACTTTCAGTTTCCAAG-1	2239	1.0
ATGCCTCGTAACACCT-1	2256	1.0
TCACTCGTCTTGATTC-1	2447	1.0
CGGTCAGAGCTCGTGC-1	2408	1.0
GTGCTTCGTTTGGGAG-1	2337	1.0
CTGTCGTGTTACACAC-1	2450	1.0
AGTGCCGAGAGCAGCT-1	2389	1.0
TCCAGAATCAGTGTTG-1	2391	1.0
AGGACGAGTTGGGTTT-1	2435	1.0
ATCCTATCACGAGGTA-1	2343	1.0
TGTTCCGCACCGAATT-1	2182	1.0
GTAGAAAAGTGCCGAA-1	2418	1.0
CTATCCGTCTTCGCTG-1	2423	1.0
GGTCACGAGGAAACGA-1	2106	1.0
AGAACAACAGTAACGG-1	2365	1.0
TGCGACGAGTTTGAGA-1	2462	1.0
TCAGTTTCAATAGAGT-1	2345	1.0
AGTCTCCTCAAGTCGT-1	2330	1.0
GTTGCGGAGGGAGGAC-1	2357	1.0
TGATGGTCATGTTCGA-1	2324	1.0
CCTCTAGCACGTCTCT-1	2347	1.0
ATCACGACACAAGGTG-1	2297	1.0
TGTCAGATCCGAACGC-1	2276	1.0
AGCATCATCAACTCTT-1	2335	1.0
GACGCTGGTTTGGGAG-1	2364	1.0
ATTACTCTCGCAGTTA-1	2382	1.0
CCTTGTGAGGTTGAGC-1	2368	1.0
CTCACTGTCGGTCACG-1	2343	1.0
CCTCAACCAAGGCCTC-1	2323	1.0
GATCAGTGTAGTTAGA-1	2377	1.0
GTTGTAGTCGCACGAC-1	2345	1.0
TGCTTCGGTACGTGAG-1	2302	1.0
ATACTTCGTACGCTTA-1	1781	1.0
GTCATTTTCGTCAAAC-1	2292	1.0
CACTAAGGTAGACAAT-1	2262	1.0
CCCGAAGAGATGCTTC-1	2264	1.0
AGAACCTCAAGAGCTG-1	2339	1.0
ACACGCGAGACGACTG-1	2301	1.0
GTGATGTCATGGGTTT-1	2248	1.0
ATGGTTGTCTTGCGCT-1	2168	1.0
CTGATCCGTGTTTACG-1	2224	1.0
TGTAACGTCGATGGAG-1	2314	1.0
AGCTCAAGTTCAAAGA-1	2285	1.0
GTTCTATCACCCTGAG-1	2253	1.0
TATTCCAAGTTTGGCT-1	2151	1.0
TTCATTGTCTACTATC-1	2224	1.0
ACAGGGAGTGATGTAA-1	2233	1.0
TTCGGTCAGACACACG-1	2186	1.0
AAGTTCGAGTACTGTC-1	2188	1.0
ACTTCGCAGCGTATAA-1	2180	1.0
TGGAACTGTGGTCTTA-1	2230	1.0
TACAACGCATACGCAT-1	2214	1.0
GTGTGATAGCATGCAG-1	2269	1.0
ATGGTTGCATCAACCA-1	2190	1.0
GGTTAACTCCTTCTTC-1	2121	1.0
AGCGTATTCATGTCTT-1	2105	1.0
AGGGCTCGTTGTTGCA-1	2202	1.0
ATTCAGGGTTCGAGCC-1	2124	1.0
AGCCAGCAGGAAGTGA-1	2134	1.0
AGCGTATTCGAGAAAT-1	2113	1.0
CTGGCAGGTCGGTGTC-1	2119	1.0
GATAGAATCGGTCTGG-1	2198	1.0
TCCCAGTCACCCTAGG-1	2173	1.0
GTAATGCCATAGATCC-1	2094	1.0
GTAGAGGAGCACGATG-1	1976	1.0
TTACGCCAGGTGGCTA-1	2110	1.0
GACCCTTCAGAGTTCT-1	2096	1.0
ACGGAAGGTAGACACG-1	2102	1.0
AGCCAGCGTCATCCGG-1	2112	1.0
TTCCACGTCATGCTAG-1	2090	1.0
GTCCACTTCAAGATAG-1	2074	1.0
TATCTTGTCGTAGTCA-1	2088	1.0
ATTCCCGCACCAACAT-1	2112	1.0
TGCGACGCAAAGCACG-1	1575	1.0
CGCATAAAGTCGCCCA-1	2051	1.0
GGGACCTGTTCCACGG-1	2137	1.0
CGCATGGCAAACTAAG-1	2058	1.0
GATCATGAGAGCATAT-1	2105	1.0
AGGTAGGCATAGATCC-1	2119	1.0
GGGCGTTCAAGGTACG-1	2057	1.0
CCTGTTGCACACCTAA-1	2057	1.0
AGGGAGTGTAACACGG-1	2055	1.0
AGTCAACGTACAGAAT-1	2040	1.0
GAATCACGTAGTGTGG-1	2086	1.0
GAAGCCCGTACGTTCA-1	2053	1.0
ATTCCTATCGCTGTCT-1	2041	1.0
CAGCCAGCAGAGGCAT-1	2049	1.0
ACATCCCAGAAACCCG-1	2058	1.0
GTTTGGAGTTTCGGCG-1	2084	1.0
TCTTAGTCACTGCGTG-1	1991	1.0
CTAGGTACAGTGTGCC-1	2009	1.0
AAGAACACACAAATGA-1	1921	1.0
GGTTCTCGTTGCTGAT-1	1933	1.0
CAACAGTTCGCTACGG-1	2038	1.0
CAGCAGCGTCTGTGCG-1	2030	1.0
TCACTCGAGAGGACTC-1	1869	1.0
ATCGATGAGTGATAAC-1	1985	1.0
TGCGGCAAGTGCTCGC-1	2038	1.0
TTGAGTGGTCCAGTTA-1	2000	1.0
GACTTCCCATAATGAG-1	1968	1.0
ATCATTCTCATCCTGC-1	1955	1.0
TTCGGTCCACTACAGT-1	2069	1.0
GGGTGTCTCACAGAGG-1	1972	1.0
CTGGTCTAGCCTCATA-1	1786	1.0
GGGTGTCGTGATAGAT-1	2009	1.0
GGGTCTGCATCCTTGC-1	1992	1.0
CCGAACGTCGCTGCGA-1	2006	1.0
GTACAGTTCATCACTT-1	1952	1.0
GTCCTCAGTTCAGCGC-1	1995	1.0
GAAGGACCATGGCTAT-1	1951	1.0
AAAGGTAAGTTCGGTT-1	1899	1.0
GAGAGGTAGCAGCAGT-1	1998	1.0
ATTCCATCATGGGCAA-1	1953	1.0
CCTCACATCAGGCGAA-1	1960	1.0
GAGTCTACACAATCTG-1	1986	1.0
ACACGCGTCGCGTTTC-1	1986	1.0
TGCTCCAAGAGAGTGA-1	1934	1.0
ATGATCGAGCAGCAGT-1	2095	1.0
AAAGGGCAGAGGGCGA-1	1957	1.0
TGTCCTGCACGCTGAC-1	1956	1.0
CATTGTTGTGTCTTGA-1	1894	1.0
CCCGAAGCAGTTCTAG-1	1866	1.0
TAAGCACTCATCACCC-1	1876	1.0
ATGAGGGCATCAGCTA-1	1889	1.0
TCGACCTAGCGACTTT-1	1667	1.0
ATTCGTTAGACCATTC-1	1966	1.0
ACAGGGATCACTTATC-1	1804	1.0
GAGTCTAAGACTCTTG-1	1885	1.0
TTACAGGGTTAACCTG-1	1871	1.0
CTGCGAGGTAACTTCG-1	1676	1.0
AGGACTTCACAAAGTA-1	1877	1.0
CCTAACCGTTCCTAGA-1	1830	1.0
CTAACCCGTTCGTAAC-1	1830	1.0
CACGTGGAGCGTGAAC-1	1934	1.0
TCACACCAGGGACACT-1	1869	1.0
GACCCAGCAAGGTCGA-1	1568	1.0
ATCGGATGTTCAGCGC-1	1431	1.0
CGCATGGAGTAGCCAG-1	1846	1.0
AGATGAACATGCACTA-1	1810	1.0
ATGGTTGTCCATCTGC-1	1841	1.0
ACTTTCAGTGTATTCG-1	1795	1.0
TGAGGTTGTTCAACGT-1	1820	1.0
CACGTTCCAAGTGACG-1	1766	1.0
CCAATTTTCTGGACCG-1	1826	1.0
ACGATGTTCTGGTCAA-1	1759	1.0
GGTGTCGAGGTACTGG-1	1764	1.0
[truncated: 20,695 more rows]
