# Supplementary material for: Disturbances of paraventricular thalamic nucleus neurons in bipolar disorder revealed by single-nucleus analysis
Source: Nat Commun. 2026 Jan 7;17:1338. doi: 10.1038/s41467-025-68094-5 (PMC12873406; doi:10.1038/s41467-025-68094-5)
Supplement: Supplementary file 6 — Source Data [file 41467_2025_68094_MOESM6_ESM.zip › SourceData/FigureS12a_CT20.txt]

barcode	total_umi	cell_probability
CTATAGGTCGCTCATC-1	226726	0.9999545812606812
CCTCAACTCTTAATCC-1	185576	0.9999545812606812
GCTGCAGAGCCATGCC-1	159818	0.9999545812606812
GAGTCTACACGCGCAT-1	150067	0.9999545812606812
CATTCATCAAGCTACT-1	149913	0.9999545812606812
CTCACTGTCATTTCGT-1	149600	0.9999545812606812
TGCATGAGTATCCTCC-1	139535	0.9999545812606812
AAACCCAGTATCGTAC-1	135149	0.9999545812606812
TGCGATACATGTCAGT-1	132807	0.9999545812606812
TCCACGTTCGAACACT-1	131000	0.9999545812606812
ACTTCCGTCCCTCTCC-1	127421	0.9999545812606812
TCAGCCTGTATGCGTT-1	123067	0.9999545812606812
CCTGCATTCCTAGCCT-1	121283	0.9999545812606812
TCTATACCAGCAGATG-1	119534	0.9999545812606812
TGCATGATCACATCAG-1	119446	0.9999545812606812
ACTGTCCGTTGGGATG-1	118781	0.9999545812606812
ATATCCTAGGTTGCCC-1	117006	0.9999545812606812
CACTAAGTCCCAGGCA-1	116042	0.9999545812606812
TACTGCCTCAGTCTTT-1	115961	0.9999545812606812
TACAACGCATCCGGTG-1	115154	0.9999545812606812
CAACCAATCCATCTCG-1	114178	0.9999545812606812
TTACAGGAGAACTCCT-1	113884	0.9999545812606812
TTACAGGTCCGTCCTA-1	113326	0.9999545812606812
GGGCGTTAGGTTAAAC-1	112832	0.9999545812606812
AGTAACCCAGCAGATG-1	112183	0.9999545812606812
CATGAGTCACTGAATC-1	111871	0.9999545812606812
GCGAGAATCAGTGGGA-1	110573	0.9999545812606812
ATCGTAGTCTACCACC-1	110562	0.9999545812606812
TAATCTCTCCTGTAGA-1	110347	0.9999545812606812
CTTACCGCAACGACTT-1	110110	0.9999545812606812
ATTTCACAGACGCTCC-1	109945	0.9999545812606812
ACTATGGGTGACATCT-1	109424	0.9999545812606812
AACCAACCACAGCCAC-1	109241	0.9999545812606812
GGATCTACAAGGATGC-1	108817	0.9999545812606812
TTTACTGCAGTCTCTC-1	108391	0.9999545812606812
TGTTGGAGTCGCATGC-1	108050	0.9999545812606812
CTACTATCAATTTCTC-1	107452	0.9999545812606812
ACTGATGGTACTTCCC-1	107274	0.9999545812606812
CAAGCTACACAGTCAT-1	105639	0.9999545812606812
CTTCTCTCATCGTGCG-1	105124	0.9999545812606812
TTGGTTTTCCATTCGC-1	104942	0.9999545812606812
GAAACCTGTGATACAA-1	105116	0.9999545812606812
CACGAATTCATTGTTC-1	105074	0.9999545812606812
TTATTGCAGCAAATCA-1	104653	0.9999545812606812
CTAACCCTCTGCTTAT-1	104371	0.9999545812606812
AGTACCAGTGTATACC-1	103783	0.9999545812606812
CCCTTAGGTTTCGATG-1	102893	0.9999545812606812
TGCATGAGTACGCTAT-1	102042	0.9999545812606812
AGTTCGATCCATACAG-1	101894	0.9999545812606812
CAGATACAGTTGCATC-1	101500	0.9999545812606812
TTCACCGGTGATGTAA-1	100849	0.9999545812606812
CCCGAAGGTACTAACC-1	100820	0.9999545812606812
TCCACCATCCGATTAG-1	100709	0.9999545812606812
TACCTGCAGTAGCAAT-1	99589	0.9999545812606812
ATCGGATGTACTCCGG-1	98231	0.9999545812606812
AGGCATTGTATTCTCT-1	98120	0.9999545812606812
AACCACACAATCGCAT-1	97880	0.9999545812606812
AGTACTGAGTGACCTT-1	97697	0.9999545812606812
AACCTGAGTCCTGGGT-1	97259	0.9999545812606812
CATGGTACACAAGTTC-1	96634	0.9999545812606812
ATGTCTTGTGCGAACA-1	96407	0.9999545812606812
TCACTCGCATAATCCG-1	96104	0.9999545812606812
CATTCTACACGCACCA-1	95814	0.9999545812606812
AAACGCTGTGAGATCG-1	95606	0.9999545812606812
GCCGATGCACCGCTGA-1	95631	0.9999545812606812
GCACATACACATACGT-1	95244	0.9999545812606812
AAGGTAATCTACCTTA-1	95242	0.9999545812606812
TATACCTGTTCCGCAG-1	94606	0.9999545812606812
TTTCAGTTCCAGGACC-1	94388	0.9999545812606812
ACCAAACCAAATACGA-1	93770	0.9999545812606812
CTTGATTCAATATCCG-1	93677	0.9999545812606812
CTGCCTATCTCGACGG-1	93688	0.9999545812606812
TCTCTGGGTCATCACA-1	93051	0.9999545812606812
CGCGTGAGTGAGATCG-1	92808	0.9999545812606812
CTCTCGACAGCATTGT-1	92518	0.9999545812606812
CCTAACCAGGTCACCC-1	92400	0.9999545812606812
GGGTCTGCATGCCGCA-1	92035	0.9999545812606812
CTGCAGGTCTCTGCTG-1	91903	0.9999545812606812
TCACTATTCTGGACCG-1	91817	0.9999545812606812
GTGTGGCAGTACTGTC-1	91794	0.9999545812606812
GTTCTATCAGTCGCAC-1	91207	0.9999545812606812
ATTGGGTCACCAGGTC-1	90983	0.9999545812606812
CGGACACGTAACGATA-1	90919	0.9999545812606812
TTGTGGACACACCTTC-1	90876	0.9999545812606812
TGAATGCTCCCTCTAG-1	90840	0.9999545812606812
CTCCACATCTCGGTAA-1	90798	0.9999545812606812
GCCGATGAGTCATCCA-1	90556	0.9999545812606812
CGAGGCTAGCGATGAC-1	90397	0.9999545812606812
CATGCCTGTACGGCAA-1	90216	0.9999545812606812
CGAGGCTCACTTTATC-1	89984	0.9999545812606812
ACTTTCAAGTAACCTC-1	89981	0.9999545812606812
GTCTGTCTCACCTGGG-1	89204	0.9999545812606812
GGGTCACCAACAAAGT-1	89174	0.9999545812606812
AATGACCGTTGCCGCA-1	89108	0.9999545812606812
GACGCTGTCTCACTCG-1	88202	0.9999545812606812
TCGAACACATGAGATA-1	88204	0.9999545812606812
CGAGGCTGTTGCTCAA-1	88104	0.9999545812606812
CGTAGTAGTTTCGACA-1	88085	0.9999545812606812
AACACACCAAATCAAG-1	88076	0.9999545812606812
CAACAGTAGGATAATC-1	86126	0.9999545812606812
TACCTGCCAGTGACCC-1	86091	0.9999545812606812
TGTGTGAGTAACCCTA-1	86085	0.9999545812606812
ACAGGGACAATTCTCT-1	85151	0.9999545812606812
ATTTCACGTCCAGCGT-1	84971	0.9999545812606812
TCATGTTTCATCCCGT-1	84878	0.9999545812606812
TGTCCACTCTACTGCC-1	84923	0.9999545812606812
TTAGTCTGTACTCCGG-1	84817	0.9999545812606812
GATCCCTCACATCCCT-1	84861	0.9999545812606812
ACTCTCGAGGCACTAG-1	84804	0.9999545812606812
TGAGGGACACGGCTAC-1	84795	0.9999545812606812
TAGGTACCATATCTCT-1	84519	0.9999545812606812
TGGCGTGCATCCCACT-1	84441	0.9999545812606812
CATCCCATCCCGTAAA-1	84225	0.9999545812606812
AATGGCTGTCTTACAG-1	84179	0.9999545812606812
ATGGATCCAGACGGAT-1	84178	0.9999545812606812
CCTCCTCCAGCAAGAC-1	84041	0.9999545812606812
GAGACTTCAAACCACT-1	84041	0.9999545812606812
ACCTGTCAGTAGCAAT-1	83952	0.9999545812606812
AAAGGTAAGCACTTTG-1	83781	0.9999545812606812
AGATCCAGTTCGGCGT-1	83553	0.9999545812606812
ATCACTTGTGTCTTCC-1	83601	0.9999545812606812
TCCGGGAAGGTGGTTG-1	83293	0.9999545812606812
GGGAGATAGGCTCACC-1	83047	0.9999545812606812
TCATCATTCCGACGGT-1	82933	0.9999545812606812
AGGTCTACAATCCTTT-1	82893	0.9999545812606812
CTCAGAATCTTTGCAT-1	82606	0.9999545812606812
TCTGTCGAGACTCAAA-1	82579	0.9999545812606812
CGATGCGCATATGGCT-1	82574	0.9999545812606812
TGTCCTGTCCGAGATT-1	82393	0.9999545812606812
TGCGACGAGGCTATCT-1	82264	0.9999545812606812
TCGTAGACATGCCGGT-1	82108	0.9999545812606812
GGGATGAGTCTTGCTC-1	82065	0.9999545812606812
CACCAAAGTACGTTCA-1	82005	0.9999545812606812
CTTACCGCAGCGAACA-1	81912	0.9999545812606812
GTTTGGATCTCAAAGC-1	81817	0.9999545812606812
AGAAATGAGTCAGAGC-1	81695	0.9999545812606812
ACCGTTCGTAACTGCT-1	81599	0.9999545812606812
CATGAGTAGATTGTGA-1	81599	0.9999545812606812
AGACCATTCACTTCTA-1	81367	0.9999545812606812
GAACACTGTGCTTCAA-1	80987	0.9999545812606812
CACTGTCGTAGCCCTG-1	80956	0.9999545812606812
TCGGGACTCGATAACC-1	80907	0.9999545812606812
GTCCACTGTGTAAATG-1	80740	0.9999545812606812
GTTTACTGTGATGTAA-1	80504	0.9999545812606812
TTGTGGAGTTCCAGGC-1	80554	0.9999545812606812
TACGTCCTCGGCTCTT-1	80443	0.9999545812606812
TATTGGGTCTCGAACA-1	80254	0.9999545812606812
AGACCATTCATAAGGA-1	80151	0.9999545812606812
AAACGCTGTGAGCCAA-1	80118	0.9999545812606812
TAACTTCTCCACATAG-1	79521	0.9999545812606812
TCATCCGAGACGATAT-1	79426	0.9999545812606812
TACGCTCTCACCATGA-1	79376	0.9999545812606812
GGGTGTCCAACATCGT-1	79197	0.9999545812606812
ATCCTATAGTTCAACC-1	79062	0.9999545812606812
CTATAGGAGCTTAAGA-1	79012	0.9999545812606812
ATTTCTGCAGGTCAAG-1	78965	0.9999545812606812
GTGACGCCAGTCTACA-1	78917	0.9999545812606812
AGGAATATCTATTCGT-1	78918	0.9999545812606812
GCACGGTCACCGGTCA-1	78788	0.9999545812606812
CGCATGGTCGTGCATA-1	78752	0.9999545812606812
TCAGTCCCACTTGAAC-1	78731	0.9999545812606812
AAATGGAAGATGAATC-1	78596	0.9999545812606812
CTGTATTCAAGGTCAG-1	78398	0.9999545812606812
TTACCGCAGCGATGCA-1	78313	0.9999545812606812
TGTGCGGAGGATACCG-1	78135	0.9999545812606812
ACATCCCGTACGTAGG-1	78134	0.9999545812606812
GGCAGTCTCCGCACGA-1	77981	0.9999545812606812
TACAACGCAATAGTGA-1	77509	0.9999545812606812
GATCACAGTATTGAGA-1	77210	0.9999545812606812
GACACGCTCAGTGATC-1	77213	0.9999545812606812
CTTCCGACATGAAGGC-1	76952	0.9999545812606812
GTCACGGCACAGCTGC-1	76765	0.9999545812606812
TCAAGTGCAGAACATA-1	76545	0.9999545812606812
ATCCACCGTCGAATTC-1	76432	0.9999545812606812
CTTCAATGTCCCGTGA-1	76386	0.9999545812606812
AAACGCTGTTATAGCC-1	76358	0.9999545812606812
CGAATTGGTCTTCCGT-1	76270	0.9999545812606812
GTAACACGTGCCCTTT-1	76190	0.9999545812606812
CAACAGTAGTGCAGCA-1	76242	0.9999545812606812
TCTTAGTCACCTTCGT-1	75861	0.9999545812606812
GGTTAACCAAGCCATT-1	75669	0.9999545812606812
TCCTGCAAGTCAATCC-1	75450	0.9999545812606812
GAATCGTCAATCTAGC-1	75314	0.9999545812606812
TGCTTGCGTACTGCGC-1	75266	0.9999545812606812
TCCACCACAGGATTCT-1	75244	0.9999545812606812
ACTCCCAAGCTGAGCA-1	75180	0.9999545812606812
TTCAGGACAACCCTAA-1	74937	0.9999545812606812
CATCGCTCATGGACAG-1	74922	0.9999545812606812
TGAGCGCCAGATTAAG-1	74915	0.9999545812606812
AGGAGGTTCACGAACT-1	74903	0.9999545812606812
CATTCTATCGATGCAT-1	74851	0.9999545812606812
TCAAGCACAATCCAGT-1	74727	0.9999545812606812
TGAATCGCATAATCCG-1	74562	0.9999545812606812
ATACTTCTCACCATAG-1	74558	0.9999545812606812
CCTAAGATCCTTACCG-1	74573	0.9999545812606812
TATATCCCAAGGCAAC-1	74463	0.9999545812606812
TTCCTCTTCGCTCATC-1	74019	0.9999545812606812
TACCCGTTCAGCAATC-1	73921	0.9999545812606812
TCTCTGGGTCGGCCTA-1	73759	0.9999545812606812
AATGACCGTGGTCTGC-1	73635	0.9999545812606812
CACAGGCCACTGTTCC-1	73559	0.9999545812606812
TGCATCCAGGTTGTTC-1	73461	0.9999545812606812
ATCCACCGTTGACTGT-1	73309	0.9999545812606812
CCGATCTGTTGGGCCT-1	73291	0.9999545812606812
GCACTAATCATCACTT-1	73247	0.9999545812606812
TTTACCAAGAGTAACT-1	73015	0.9999545812606812
AGTACCACAACCAATC-1	72929	0.9999545812606812
GGGCGTTTCGAGATAA-1	72823	0.9999545812606812
CGTAAGTCAGCGACAA-1	72480	0.9999545812606812
AACACACGTGTACATC-1	72464	0.9999545812606812
GTAACACTCATAGCAC-1	72367	0.9999545812606812
ATGTCTTTCCATAGAC-1	71786	0.9999545812606812
TGATGCAGTAGCACGA-1	71793	0.9999545812606812
TACTTACCAAATCGGG-1	71768	0.9999545812606812
GAGACTTTCGAGCTGC-1	71559	0.9999545812606812
TGGTGATGTGCACAAG-1	70863	0.9999545812606812
CCCTAACGTGATAGTA-1	70826	0.9999545812606812
CAATGACGTTAGAAGT-1	70646	0.9999545812606812
GTGTGGCCATGACTCA-1	70630	0.9999545812606812
GGTGAAGGTTCTTAGG-1	70562	0.9999545812606812
ACTATGGCATGACAGG-1	70602	0.9999545812606812
CCGGACACACAATCTG-1	70563	0.9999545812606812
CCAATTTCACCACTGG-1	70486	0.9999545812606812
GAGAAATAGTATGCAA-1	70269	0.9999545812606812
CAGTTCCGTCAGTCCG-1	70122	0.9999545812606812
TTCCGGTCATTAGGAA-1	70117	0.9999545812606812
GTGTTCCGTTCCTTGC-1	69917	0.9999545812606812
GCTACAAGTCGTACAT-1	69912	0.9999545812606812
GACCGTGTCAGCTGTA-1	69881	0.9999545812606812
TTACGCCAGCGGGTAT-1	69795	0.9999545812606812
TACACCCTCACCGCTT-1	69819	0.9999545812606812
GATGACTAGGGCGAAG-1	69686	0.9999545812606812
ATCCGTCAGGATAATC-1	69726	0.9999545812606812
TAGGAGGTCTAGGCCG-1	69603	0.9999545812606812
TACCCGTTCAGCTTCC-1	69451	0.9999545812606812
AGAACCTAGAAACACT-1	69267	0.9999545812606812
TAGGTTGAGTAAACAC-1	69266	0.9999545812606812
GTTCATTGTAACAAGT-1	69241	0.9999545812606812
TTCATTGTCATTTGTC-1	69171	0.9999545812606812
GCAACCGGTCCAGTTA-1	68808	0.9999545812606812
TTCCTTCCATCCCACT-1	68603	0.9999545812606812
TAGACCAAGGAACGAA-1	68571	0.9999545812606812
TACTGCCCACGGCCAT-1	68545	0.9999545812606812
GGGACCTGTTGGTACT-1	68382	0.9999545812606812
GACTGATAGAGAAGGT-1	68385	0.9999545812606812
AGGCATTGTCGTCATA-1	68376	0.9999545812606812
CGATCGGGTCTCAAGT-1	68322	0.9999545812606812
TGACCCTCAACACGAG-1	68304	0.9999545812606812
AGCGTATCAGAGTTGG-1	68279	0.9999545812606812
CAGGGCTGTATCGATC-1	68261	0.9999545812606812
AACCAACGTTGCATGT-1	68181	0.9999545812606812
GTTAGTGAGGCCTGAA-1	68181	0.9999545812606812
TCCGTGTTCGCCTATC-1	68145	0.9999545812606812
ATGCGATAGACCGCCT-1	68109	0.9999545812606812
TCCCATGCATGTACGT-1	68053	0.9999545812606812
CACTTCGCAACGTATC-1	67918	0.9999545812606812
CAGTTCCGTTCTCTCG-1	67963	0.9999545812606812
TGACCCTAGGCCGCTT-1	67747	0.9999545812606812
AGATGAACAAGGCCTC-1	67703	0.9999545812606812
GCCAGGTTCTCGACCT-1	67640	0.9999545812606812
AGTGCCGAGACCATAA-1	67656	0.9999545812606812
TAAGCCATCGTGGGAA-1	67561	0.9999545812606812
TGATTCTTCTATCGTT-1	67462	0.9999545812606812
GGTGGCTCACAAATCC-1	67221	0.9999545812606812
TCTTTGACAACTTGCA-1	67082	0.9999545812606812
ACCTACCGTTACGTAC-1	67088	0.9999545812606812
GGAATGGGTTCGCGTG-1	66967	0.9999545812606812
GTCAGCGTCTATTCGT-1	66708	0.9999545812606812
CATGCTCTCCGGTAGC-1	66667	0.9999545812606812
GGGTGAATCATTTGTC-1	66618	0.9999545812606812
TGTCAGAAGGCGCTCT-1	66457	0.9999545812606812
GTATTGGAGAGGTCAC-1	66396	0.9999545812606812
AGACCATCATTCTTCA-1	66180	0.9999545812606812
AGCGCCACAACACGAG-1	66112	0.9999545812606812
CAGCGTGTCCGTGGCA-1	66063	0.9999545812606812
TCATTTGAGGCTAAAT-1	66030	0.9999545812606812
ACCACAAGTCCATACA-1	65939	0.9999545812606812
GGGTAGAGTACCCAGC-1	65844	0.9999545812606812
GGTGTTAAGTAAGCAT-1	65789	0.9999545812606812
CTAGACAAGAAATTCG-1	65750	0.9999545812606812
AGGTGTTCAAGCGGAT-1	65661	0.9999545812606812
AGCGATTAGATGAACT-1	65638	0.9999545812606812
GAGAAATTCATAGAGA-1	65594	0.9999545812606812
GGAACCCTCGGCTTGG-1	65582	0.9999545812606812
AACCCAAGTACATACC-1	65471	0.9999545812606812
GTCATTTTCTACTATC-1	65360	0.9999545812606812
CGTAATGGTAGAGACC-1	65328	0.9999545812606812
AATAGAGCAACCAATC-1	65266	0.9999545812606812
ATTCCATCATGGAATA-1	65176	0.9999545812606812
TCATTCACAACTGTGT-1	65171	0.9999545812606812
GACTTCCTCACGTCCT-1	65087	0.9999545812606812
GTTCATTAGCCGTTGC-1	65080	0.9999545812606812
ATCGGCGCACAGCTGC-1	65066	0.9999545812606812
CGTGTCTGTTTGACAC-1	65031	0.9999545812606812
GACCCTTGTAGATTAG-1	64850	0.9999545812606812
GGGATGACAGCAGAAC-1	64798	0.9999545812606812
ACCGTTCAGAACTCCT-1	64761	0.9999545812606812
CCGTTCACAGCAATTC-1	64639	0.9999545812606812
GGGACAAAGCGCTTCG-1	64604	0.9999545812606812
CGTCAAAAGAGCAACC-1	64538	0.9999545812606812
GCCCAGAGTCGATGCC-1	64545	0.9999545812606812
GTGAGGAGTCGCGTTG-1	64374	0.9999545812606812
AGAGCCCGTGGTCTGC-1	64291	0.9999545812606812
CTGATCCGTCACGTGC-1	64267	0.9999545812606812
TCACTCGAGCTGCCTG-1	63979	0.9999545812606812
GTTATGGTCTGTCGTC-1	63885	0.9999545812606812
CTTCCTTTCCTGGCTT-1	63778	0.9999545812606812
TTCCAATGTCTACACA-1	63711	0.9999545812606812
CGACAGCAGAGCCGTA-1	63586	0.9999545812606812
GTTGTCCAGATGAATC-1	63528	0.9999545812606812
ATCGTAGGTTCGTGCG-1	63475	0.9999545812606812
GAGAGGTAGGTTCTAC-1	63435	0.9999545812606812
TTGCTGCTCCGGACGT-1	63348	0.9999545812606812
CGACAGCGTAATTGGA-1	63339	0.9999545812606812
GTTGCGGAGCATTTCG-1	63330	0.9999545812606812
CCGATGGGTACAGTTC-1	63287	0.9999545812606812
CTCAGTCAGATGGCAC-1	63263	0.9999545812606812
CATTTCACATTGCCTC-1	63239	0.9999545812606812
AGACACTGTCAGCTTA-1	63219	0.9999545812606812
TTGTTTGAGAGGGTCT-1	63219	0.9999545812606812
GAGACTTTCGGTCGAC-1	63149	0.9999545812606812
AATCGTGGTAGCTGAG-1	63128	0.9999545812606812
TAAGTCGAGCCTGTCG-1	63020	0.9999545812606812
TACATTCGTAGCTGAG-1	62890	0.9999545812606812
AAGGAATGTAGGGTAC-1	62847	0.9999545812606812
CCCGGAACATACCACA-1	62826	0.9999545812606812
TTCGCTGTCCTACGGG-1	62590	0.9999545812606812
TTCTTCCGTAACTAAG-1	62590	0.9999545812606812
CTTTCAAAGAGTTGAT-1	62486	0.9999545812606812
ATCTTCAGTAGCACAG-1	62405	0.9999545812606812
GCAGCTGGTAGTCCTA-1	62338	0.9999545812606812
AAGCATCTCTGGGCAC-1	62305	0.9999545812606812
GCGGAAAGTTTCGTAG-1	62184	0.9999545812606812
AAACGCTAGCGTCAAG-1	62121	0.9999545812606812
AGTTCCCAGCTGACTT-1	61969	0.9999545812606812
GATTCGAGTACCCGCA-1	61736	0.9999545812606812
TCGCTCAGTAGGCTGA-1	61545	0.9999545812606812
CGAGAAGAGACTAAGT-1	61494	0.9999545812606812
CATGCTCCATAGATGA-1	61478	0.9999545812606812
GATTCGATCGATACTG-1	61439	0.9999545812606812
AACCAACAGAGGCGTT-1	61254	0.9999545812606812
CGTAAGTCAGCTGGTC-1	61247	0.9999545812606812
TGGTGATCACCGCTGA-1	61047	0.9999545812606812
TGATGCACAACACGTT-1	61060	0.9999545812606812
ATGGGAGTCATGTCAG-1	61019	0.9999545812606812
CTCAGAAGTCCAACGC-1	60932	0.9999545812606812
TTCTTCCGTAGTCACT-1	60806	0.9999545812606812
AGACCATCATGGCTGC-1	60794	0.9999545812606812
CTCTCGAAGGATTTGA-1	60684	0.9999545812606812
TTAATCCAGACCACGA-1	60718	0.9999545812606812
GAGACCCTCGCAACAT-1	60682	0.9999545812606812
ACCGTTCCAACCGACC-1	60618	0.9999545812606812
AGTGATCGTGAGCGAT-1	60679	0.9999545812606812
CGATGGCGTTCGATTG-1	60514	0.9999545812606812
CAATTTCAGGGTTAAT-1	60500	0.9999545812606812
TGTTACTGTTAAACAG-1	60482	0.9999545812606812
TGTGTGAAGAAGCGCT-1	60373	0.9999545812606812
CCTCATGGTCTCAGGC-1	60244	0.9999545812606812
CGCGTGAGTCGTCGGT-1	60270	0.9999545812606812
AATGACCGTGTCATGT-1	60273	0.9999545812606812
GTTCGCTAGAAGTCCG-1	60239	0.9999545812606812
TGTAACGAGGGTAGCT-1	60089	0.9999545812606812
AGAAGTACACTAACGT-1	59994	0.9999545812606812
TGCGACGCATACAGGG-1	60018	0.9999545812606812
ATACCGAGTTCTTGTT-1	59979	0.9999545812606812
CAACGGCCAGGTGAGT-1	59871	0.9999545812606812
CGCATAAAGTACTGGG-1	59834	0.9999545812606812
TGCTCCATCGAACCAT-1	59771	0.9999545812606812
CTAGACAAGATGGGCT-1	59691	0.9999545812606812
TTAGTCTCAGTTAAAG-1	59504	0.9999545812606812
GATTCGATCCACACCT-1	59378	0.9999545812606812
TCACAAGTCCTTCGAC-1	59347	0.9999545812606812
TTTACTGAGCGATGCA-1	59288	0.9999545812606812
TGGAGGAGTAATTGGA-1	59276	0.9999545812606812
CGAGGCTTCCAAATGC-1	59249	0.9999545812606812
TTCCTAAAGTAATTGG-1	59230	0.9999545812606812
GCATTAGCATCCGATA-1	59176	0.9999545812606812
TTACCATTCATTGTGG-1	59004	0.9999545812606812
ATGAGGGCAACTGTGT-1	58853	0.9999545812606812
TACCGGGGTTGTAAAG-1	58807	0.9999545812606812
GACTTCCGTTTCAGAC-1	58825	0.9999545812606812
ATACCGACAGCATTGT-1	58761	0.9999545812606812
GAACACTAGAAGCGAA-1	58631	0.9999545812606812
TGCACGGGTGGACTGA-1	58614	0.9999545812606812
CCCTTAGTCGGACTGC-1	58595	0.9999545812606812
AGAAGCGAGCTCCGAC-1	58526	0.9999545812606812
GAAGCGATCAAGAAAC-1	58501	0.9999545812606812
GTTCGCTGTCCGACGT-1	58503	0.9999545812606812
CATCGTCAGTTACGAA-1	58500	0.9999545812606812
GGAACCCGTTTCACAG-1	58466	0.9999545812606812
CCTCCTCCAGTCAGCC-1	58321	0.9999545812606812
ACACAGTCATGTGCCG-1	58324	0.9999545812606812
TTGTGTTAGTCACTCA-1	58269	0.9999545812606812
ACTGTCCTCACCGACG-1	58206	0.9999545812606812
ACATCGAAGCCTATCA-1	58177	0.9999545812606812
TACTTGTCAATAGGAT-1	58123	0.9999545812606812
GGGTTATGTGTGACCC-1	58126	0.9999545812606812
CAAAGAACATGCTGCG-1	58126	0.9999545812606812
ATAGAGAGTACACGCC-1	58105	0.9999545812606812
AACTTCTTCACAACCA-1	58103	0.9999545812606812
GGTTGTACATGTGGTT-1	58128	0.9999545812606812
TACGTCCCATTCTTCA-1	58084	0.9999545812606812
GCTGGGTAGGACTGGT-1	58010	0.9999545812606812
ACGATCACACCCGTAG-1	57888	0.9999545812606812
CTCAATTAGGGCGAAG-1	57945	0.9999545812606812
CATAGACTCTGCATAG-1	57940	0.9999545812606812
GGAGCAATCCTACTGC-1	57838	0.9999545812606812
AGAAGCGAGATTTGCC-1	57746	0.9999545812606812
ACTATGGTCGTTAGTG-1	57736	0.9999545812606812
AGGGAGTCATGGTACT-1	57702	0.9999545812606812
TGTCAGACAAGACGAC-1	57644	0.9999545812606812
TCACACCCAAGAGAGA-1	57674	0.9999545812606812
CGATGCGGTAGACTGG-1	57537	0.9999545812606812
ACAGCCGGTTGCTCGG-1	57432	0.9999545812606812
TCTAACTCATCGTCCT-1	57421	0.9999545812606812
ATGAGGGGTACCGTGC-1	57300	0.9999545812606812
CATCGTCTCGAGAATA-1	57283	0.9999545812606812
CTCAAGACATACATCG-1	57269	0.9999545812606812
TCCTTCTCATTATGCG-1	57159	0.9999545812606812
AAAGGATAGGGACAGG-1	57152	0.9999545812606812
GAGGGATAGCACTAAA-1	57034	0.9999545812606812
GACTCAACAATCGTCA-1	57049	0.9999545812606812
ATTCTTGTCCACCTCA-1	56899	0.9999545812606812
CAACGGCCATTGAAAG-1	56838	0.9999545812606812
CCTTGTGTCGTGGAAG-1	56816	0.9999545812606812
TTCCACGGTTATTCTC-1	56776	0.9999545812606812
CTGCTCATCAATCCGA-1	56787	0.9999545812606812
AGGTGTTGTAGGAGGG-1	56650	0.9999545812606812
ATCCTATTCGCATAGT-1	56619	0.9999545812606812
AGCGATTCAAGCGGAT-1	56524	0.9999545812606812
TATCAGGGTCATACCA-1	56516	0.9999545812606812
AGCATCAAGGTGCCTC-1	56354	0.9999545812606812
AGTCATGGTTCTCTCG-1	56163	0.9999545812606812
TCATTGTGTGCTTATG-1	56071	0.9999545812606812
GGGAAGTTCAGCGTCG-1	56082	0.9999545812606812
CTGCATCAGTGATGGC-1	56063	0.9999545812606812
TGGAGAGGTGACACAG-1	56002	0.9999545812606812
CTGCAGGAGTAGTGCG-1	56017	0.9999545812606812
TCAATCTAGAGATTCA-1	55953	0.9999545812606812
CTCCGATTCTCTTCAA-1	55823	0.9999545812606812
TCATGGAGTTGAATCC-1	55650	0.9999545812606812
TCAGTCCGTGAGTTGG-1	55652	0.9999545812606812
CTACAGAGTCCTACGG-1	55628	0.9999545812606812
AAAGTGAAGATAGGGA-1	55571	0.9999545812606812
GGAGAACCACGGTGTC-1	55538	0.9999545812606812
GTGCTTCAGCCGATTT-1	55513	0.9999545812606812
TCCGGGAGTCACCCTT-1	55491	0.9999545812606812
TGATCAGTCCACTTCG-1	55475	0.9999545812606812
ACCCAAAGTACTCGCG-1	55533	0.9999545812606812
ATCTTCAGTCGAAGCA-1	55477	0.9999545812606812
AAGTGAAAGGTCTTTG-1	55423	0.9999545812606812
CAACAGTTCCCGTTGT-1	55379	0.9999545812606812
CCGGGTAAGGGCAGGA-1	55364	0.9999545812606812
TTTACCAAGGAACGTC-1	55351	0.9999545812606812
CCCAACTTCTCGTCGT-1	55302	0.9999545812606812
ATGCGATTCATTGCGA-1	55137	0.9999545812606812
GGTAATCGTCCTTAAG-1	55155	0.9999545812606812
GCGTTTCGTAACATGA-1	55114	0.9999545812606812
TTTCGATCAAGATGTA-1	55071	0.9999545812606812
AATAGAGTCCTTCTAA-1	55069	0.9999545812606812
CCACCATGTCTTTCAT-1	55051	0.9999545812606812
CCGAACGTCCTAACAG-1	55012	0.9999545812606812
AAGTGAATCCAGCTCT-1	55001	0.9999545812606812
TAATCTCAGGTCTTTG-1	54777	0.9999545812606812
GTGCTGGAGGCCCAAA-1	54681	0.9999545812606812
GTGAGGAAGTTAGTAG-1	54654	0.9999545812606812
CTTCTCTTCCGAGATT-1	54611	0.9999545812606812
CTACATTGTGGCGTAA-1	54517	0.9999545812606812
CAGCAGCAGCAGTAAT-1	54508	0.9999545812606812
CTAGGTAAGTCACAGG-1	54442	0.9999545812606812
CATTGTTCATACCAGT-1	54390	0.9999545812606812
TCCTCTTCAGAGTTCT-1	54338	0.9999545812606812
TCTCCGATCGCGTTTC-1	54289	0.9999545812606812
GGATGTTAGACGGAAA-1	54222	0.9999545812606812
TTCCGTGTCTTCACAT-1	54186	0.9999545812606812
CTCCACAAGCTTTCCC-1	54095	0.9999545812606812
AATTTCCAGTTTCAGC-1	53971	0.9999545812606812
CTGTATTAGGAAACGA-1	53967	0.9999545812606812
CTCCTCCTCACGATCA-1	53961	0.9999545812606812
CCTCAACGTTGTGGCC-1	53878	0.9999545812606812
GGGAGATAGGTTAAAC-1	53821	0.9999545812606812
ACCGTTCAGAAACTGT-1	53683	0.9999545812606812
AACCATGGTGCCGGTT-1	53643	0.9999545812606812
CTACCTGAGACTTAAG-1	53629	0.9999545812606812
TACAACGTCGTACCTC-1	53491	0.9999545812606812
CGGAACCGTGGCTTAT-1	53486	0.9999545812606812
ACCTACCAGATGGCAC-1	53350	0.9999545812606812
TGTTCCGGTACTTCCC-1	53247	0.9999545812606812
TCGCAGGTCGCAGATT-1	53144	0.9999545812606812
GAGCTGCTCTGGCTGG-1	53066	0.9999545812606812
ACCCTCACAGTAGTGG-1	52981	0.9999545812606812
TCGCAGGCACTGGACC-1	52928	0.9999545812606812
TCGTGCTCACAGTGAG-1	52871	0.9999545812606812
TCACACCAGTGTTCCA-1	52848	0.9999545812606812
ATTATCCGTTTGGAGG-1	52810	0.9999545812606812
CTTACCGCAGTCCGTG-1	52831	0.9999545812606812
CCGGTAGGTACTAACC-1	52737	0.9999545812606812
TAGATCGAGACCAACG-1	52692	0.9999545812606812
GAGTGAGCACTTCCTG-1	52568	0.9999545812606812
AGACCATGTCGGTAAG-1	52580	0.9999545812606812
TAGACCATCCCGAGGT-1	52456	0.9999545812606812
ATCGGATGTGTTCCTC-1	52341	0.9999545812606812
TGATCAGGTACTCCCT-1	52299	0.9999545812606812
GTTTACTAGCCGGATA-1	52299	0.9999545812606812
GACGTTAGTTAAGCAA-1	52200	0.9999545812606812
CGGAGAACAGGATGAC-1	51938	0.9999545812606812
AGACAGGGTTAGGAGC-1	51904	0.9999545812606812
GTTGTCCCACAAGCTT-1	51639	0.9999545812606812
CGTCAAATCGTCCATC-1	51641	0.9999545812606812
CATCAAGAGAGTGGCT-1	51535	0.9999545812606812
ATTCGTTAGTACTGTC-1	51551	0.9999545812606812
ATCATTCGTGATTCTG-1	51554	0.9999545812606812
ACCACAATCGGCACTG-1	51522	0.9999545812606812
GTAGAGGTCCGACAGC-1	51544	0.9999545812606812
GAGTGTTTCATATGGC-1	51430	0.9999545812606812
CAAGCTACACGACAAG-1	51372	0.9999545812606812
ATGGGTTTCCGCACTT-1	51329	0.9999545812606812
GGCAGTCGTAGTTACC-1	51241	0.9999545812606812
GTCAGCGAGTGGACGT-1	51191	0.9999545812606812
GCTCAAACAGATACCT-1	51161	0.9999545812606812
AGACCCGTCGTAGTCA-1	51158	0.9999545812606812
AGGAAATCATTGCTTT-1	50962	0.9999545812606812
GGATCTATCTGGACCG-1	50876	0.9999545812606812
GCAGCCAGTAGAGATT-1	50857	0.9999545812606812
CCGTTCACAATCGTCA-1	50853	0.9999545812606812
CCCTCTCTCAAGCCCG-1	50832	0.9999545812606812
TATTGGGGTCAGTCGC-1	50712	0.9999545812606812
AAATGGACACTTGTGA-1	50713	0.9999545812606812
ACTACGAGTCACAATC-1	50685	0.9999545812606812
CCTAAGAAGACTTCAC-1	50680	0.9999545812606812
TTACCATAGACTGGGT-1	50575	0.9999545812606812
GCTGAATAGGCTAGCA-1	50435	0.9999545812606812
TAGACTGAGCCAGACA-1	50273	0.9999545812606812
TACGTCCGTGACACAG-1	50272	0.9999545812606812
TACGCTCTCGAAGGAC-1	50134	0.9999545812606812
ATCCTATAGCCTCATA-1	50146	0.9999545812606812
AGCGTATTCTGAGGCC-1	50096	0.9999545812606812
CAGCGTGGTCCGTTTC-1	50018	0.9999545812606812
TTCTTCCTCCCTCTCC-1	49949	0.9999545812606812
TGCGATAGTCATGACT-1	49893	0.9999545812606812
CATCCCAGTGGGAGAG-1	49819	0.9999545812606812
ACAGCCGGTCGACTTA-1	49744	0.9999545812606812
GTTGCGGAGTTAGAAC-1	49690	0.9999545812606812
CTTAGGAGTCATGCAT-1	49678	0.9999545812606812
ACCTGAAGTTCTCTCG-1	49641	0.9999545812606812
GCCCAGAAGCGACTTT-1	49518	0.9999545812606812
TGTGAGTGTAAGGCTG-1	49507	0.9999545812606812
ATTTCACTCGTCCTCA-1	49502	0.9999545812606812
TATTCCACACTTGACA-1	49460	0.9999545812606812
CCCTGATCATATACCG-1	49387	0.9999545812606812
GAGGCAACAGTTGTCA-1	49370	0.9999545812606812
TCATACTCAGTCCCGA-1	49324	0.9999545812606812
TCCCAGTCAAGGTCGA-1	49264	0.9999545812606812
TCTACATGTTATTCCT-1	49248	0.9999545812606812
CTGCAGGAGTAACCTC-1	49278	0.9999545812606812
AGAACCTCACTCGATA-1	49168	0.9999545812606812
TGATTCTAGGCGCTCT-1	49108	0.9999545812606812
CAGCCAGAGGGAACAA-1	49084	0.9999545812606812
GATGCTACATGGAATA-1	48893	0.9999545812606812
GTGGAAGAGTGGACGT-1	48911	0.9999545812606812
CGAGGCTTCCCATAGA-1	48840	0.9999545812606812
CTGTGGGCATACAGAA-1	48798	0.9999545812606812
GACAGCCCACGCAGTC-1	48746	0.9999545812606812
CATTCCGTCTTCGGTC-1	48758	0.9999545812606812
TCCGGGAAGGGTAATT-1	48710	0.9999545812606812
CGGACACGTGTGCCTG-1	48583	0.9999545812606812
CCCGGAACAATTGCCA-1	48498	0.9999545812606812
GGCTTTCCAGCCGTCA-1	48524	0.9999545812606812
CGACAGCAGGTACATA-1	48432	0.9999545812606812
GGGCCATGTGCCGAAA-1	48419	0.9999545812606812
GACTCTCTCATTACCT-1	48356	0.9999545812606812
ATCAGGTCACGACAAG-1	48232	0.9999545812606812
GAAATGATCAGGAAAT-1	48246	0.9999545812606812
ACTATCTTCTATACTC-1	48122	0.9999545812606812
GTGACGCAGATCCCAT-1	48148	0.9999545812606812
TCAGGGCTCGGCATCG-1	48011	0.9999545812606812
TTCCTTCTCTCTATAC-1	48001	0.9999545812606812
TTGTTCATCATCGCTC-1	47919	0.9999545812606812
GTATTGGAGTCTAGAA-1	47885	0.9999545812606812
ATTCATCGTCACTCTC-1	47842	0.9999545812606812
CCTCATGGTGCCTTCT-1	47779	0.9999545812606812
GGGTCTGAGGGCAATC-1	47763	0.9999545812606812
GTAGATCTCGAGAAAT-1	47739	0.9999545812606812
AGAGAATGTAGTCCTA-1	47728	0.9999545812606812
CTCATCGGTCAGTCCG-1	47642	0.9999545812606812
CAATTTCAGCGTCGAA-1	47501	0.9999545812606812
ATCAGGTAGAAAGCGA-1	47504	0.9999545812606812
ACTGATGCATCTGTTT-1	47439	0.9999545812606812
GTGGCGTGTTCGTACA-1	47445	0.9999545812606812
CACATGACAAGGCGTA-1	47439	0.9999545812606812
CCACCATGTACTGCGC-1	47421	0.9999545812606812
CTCTGGTGTTACGATC-1	47410	0.9999545812606812
ACCAACACATGGAGAC-1	47416	0.9999545812606812
CTACAGACATTGAGGG-1	47346	0.9999545812606812
AACAACCAGCATGCGA-1	47326	0.9999545812606812
TCACATTAGTGTCATC-1	47273	0.9999545812606812
AACCAACAGTAAACTG-1	47224	0.9999545812606812
AGCGCTGTCGGTAGAG-1	47287	0.9999545812606812
ACGGTTACACTCCGGA-1	47245	0.9999545812606812
CAACCAAAGGATTACA-1	47204	0.9999545812606812
GGGTCTGAGGGCTTCC-1	47184	0.9999545812606812
TAGCACAAGGAGCTGT-1	47132	0.9999545812606812
GTTGCGGTCATTACTC-1	47091	0.9999545812606812
TGATCAGGTCGTAATC-1	47107	0.9999545812606812
TGAGACTGTCGATTCA-1	47080	0.9999545812606812
TCAGCCTTCACCGCTT-1	46957	0.9999545812606812
TGTTCCGGTCCGGATC-1	46955	0.9999545812606812
CACTGGGAGTCGGCAA-1	46914	0.9999545812606812
GAATCGTGTTTGAACC-1	46830	0.9999545812606812
CTACGGGCAGTGGGTA-1	46794	0.9999545812606812
GCAGCTGAGGACGGAG-1	46800	0.9999545812606812
ACAGAAACATGCCGCA-1	46734	0.9999545812606812
TAGACCATCACACCCT-1	46765	0.9999545812606812
TGTCAGATCCGGTAAT-1	46720	0.9999545812606812
AACAAAGGTCATGGCC-1	46735	0.9999545812606812
TTCACGCGTGAATGTA-1	46632	0.9999545812606812
GTGTGGCTCCGAAATC-1	46571	0.9999545812606812
CATCGGGAGATCCTAC-1	46566	0.9999545812606812
CTAGGTATCATGCCAA-1	46583	0.9999545812606812
AGCGCCATCTCTCTAA-1	46511	0.9999545812606812
TGAGCATCATGGCTAT-1	46509	0.9999545812606812
TTGCCTGCAATCCTAG-1	46493	0.9999545812606812
TACAGGTGTACTTGTG-1	46429	0.9999545812606812
GCACGGTGTCCGGATC-1	46430	0.9999545812606812
TCAAGTGCAGAAACCG-1	46356	0.9999545812606812
CCTGCATTCGTAGTCA-1	46311	0.9999545812606812
CTCTCGATCTGCTAGA-1	46296	0.9999545812606812
AGTTCGACACAATGCT-1	46309	0.9999545812606812
CTGTCGTTCGCGCTGA-1	46139	0.9999545812606812
TATTTCGAGTTCTCTT-1	46106	0.9999545812606812
CCACAAAGTTGTATGC-1	46116	0.9999545812606812
TAGACTGTCTTCCCGA-1	46019	0.9999545812606812
TATCTGTGTGAGTAAT-1	45913	0.9999545812606812
CCGGGTAAGTTTCTTC-1	45935	0.9999545812606812
TGAGCATAGCATCTTG-1	45893	0.9999545812606812
CTGAGCGAGCCTCAAT-1	45869	0.9999545812606812
TGGTTAGGTTGGGCCT-1	45846	0.9999545812606812
GATAGCTAGTAGCCAG-1	45831	0.9999545812606812
TGAGGAGTCTCGACCT-1	45754	0.9999545812606812
ATGTCCCAGATCGCCC-1	45732	0.9999545812606812
ACGGGTCTCTCGCTTG-1	45607	0.9999545812606812
GTGAGCCCAAGCAGGT-1	45601	0.9999545812606812
GGAGATGAGACCTTTG-1	45475	0.9999545812606812
GGCTTTCGTCCTTGTC-1	45494	0.9999545812606812
TCCATGCAGCGAGAAA-1	45474	0.9999545812606812
CACGTTCCACAAATGA-1	45401	0.9999545812606812
TCACATTTCGGTTGTA-1	45381	0.9999545812606812
GCCCGAAAGACCATAA-1	45343	0.9999545812606812
TCGTCCAAGTCAGCCC-1	45358	0.9999545812606812
TGTAAGCAGAGTACCG-1	45307	0.9999545812606812
GGAATGGGTGTAGCAG-1	45240	0.9999545812606812
TGATCTTTCGTAATGC-1	45091	0.9999545812606812
TCACAAGTCAAGCTTG-1	45115	0.9999545812606812
TAACACGGTTGGGACA-1	45087	0.9999545812606812
GCTGCAGAGCGATTCT-1	45108	0.9999545812606812
TCTGTCGAGACTCTTG-1	45028	0.9999545812606812
CGCCATTCACGGGCTT-1	45007	0.9999545812606812
CATGCGGCAGTGGTGA-1	44998	0.9999545812606812
CGTGTCTTCTATCCAT-1	44924	0.9999545812606812
GTTACCCAGGCAATGC-1	44871	0.9999545812606812
AAGTCGTCAGCTACCG-1	44793	0.9999545812606812
AAGTGAAGTCGAGATG-1	44784	0.9999545812606812
CCGATCTGTTGTAGCT-1	44727	0.9999545812606812
ACCAAACAGAGCAACC-1	44748	0.9999545812606812
ACTATCTAGGGAGGTG-1	44743	0.9999545812606812
ACACAGTTCGGCATTA-1	44708	0.9999545812606812
TGCAGATCAGCTTCGG-1	44677	0.9999545812606812
GTGCGTGTCAGCGCGT-1	44631	0.9999545812606812
ATCACGAGTGGCCTCA-1	44534	0.9999545812606812
AGAAGTAAGCAGATAT-1	44474	0.9999545812606812
TCAGGGCGTTTAGACC-1	44468	0.9999545812606812
AATGCCAGTTACGATC-1	44483	0.9999545812606812
CCCTAACGTCGGCACT-1	44469	0.9999545812606812
CCTATCGCACTACCGG-1	44341	0.9999545812606812
CACTGTCAGGGAGAAT-1	44361	0.9999545812606812
CTCCCTCGTCGGCACT-1	44281	0.9999545812606812
TAACTTCCAGGTGAGT-1	44197	0.9999545812606812
TTTGGAGGTGAGGATC-1	44160	0.9999545812606812
TACGTCCAGTTACGTC-1	44030	0.9999545812606812
ACCTGTCGTCTTGAAC-1	43766	0.9999545812606812
TAGACCACATTGACTG-1	43766	0.9999545812606812
CGGACACTCTAGACAC-1	43759	0.9999545812606812
CTACCTGTCTCAGTCC-1	43738	0.9999545812606812
CGCCAGATCTCTTAAC-1	43726	0.9999545812606812
CAGCGTGCATAAGCGG-1	43639	0.9999545812606812
CCTATCGGTCCGATCG-1	43573	0.9999545812606812
TATCGCCTCACAATGC-1	43490	0.9999545812606812
TCACATTAGCTCCATA-1	43496	0.9999545812606812
GAAGCCCTCTCACCCA-1	43414	0.9999545812606812
ACTGCAACAGATTAAG-1	43376	0.9999545812606812
CCACACTGTCGTATTG-1	43355	0.9999545812606812
CAAGACTAGTAACGTA-1	43296	0.9999545812606812
AGGCATTGTTGGTGTT-1	43264	0.9999545812606812
TCTTAGTTCCCAACTC-1	43074	0.9999545812606812
CCCATTGCACCAGACC-1	43002	0.9999545812606812
GTAGAGGAGGCCTGAA-1	42832	0.9999545812606812
CATACAGGTTGTTGAC-1	42826	0.9999545812606812
CCTCAGTAGGATACGC-1	42811	0.9999545812606812
TCCATCGTCACGTCCT-1	42744	0.9999545812606812
GTTAGACTCGTTGCCT-1	42746	0.9999545812606812
GCATCGGTCCACTGAA-1	42574	0.9999545812606812
CCTCACACATTGCCGG-1	42556	0.9999545812606812
ACGGTTATCTGAGGTT-1	42521	0.9999545812606812
TGTTACTAGATGTTAG-1	42528	0.9999545812606812
GAATCACTCCGTTTCG-1	42484	0.9999545812606812
GTGCTTCCACAGTACT-1	42424	0.9999545812606812
AGTACTGCATCTCAAG-1	42444	0.9999545812606812
TCGCAGGCAAGGTCTT-1	42350	0.9999545812606812
CTCCGATCATGAATAG-1	42380	0.9999545812606812
TGCTCGTAGTGGAAGA-1	42284	0.9999545812606812
TTAGGCATCCATACTT-1	42317	0.9999545812606812
CCCTAACCAAGTATAG-1	42161	0.9999545812606812
TTGTGGACAACAACAA-1	42137	0.9999545812606812
AGGTCATCACCAATTG-1	42087	0.9999545812606812
GGTGGCTGTGCGACAA-1	42092	0.9999545812606812
GAGACTTTCTCCCAAC-1	42123	0.9999545812606812
GACCTTCTCGAAGTGG-1	42032	0.9999545812606812
ACACGCGCAACGAGGT-1	42109	0.9999545812606812
GCCATGGAGCAAACAT-1	42011	0.9999545812606812
CCCATTGGTGCGGTAA-1	41936	0.9999545812606812
GTGAGTTCAGGAATAT-1	41953	0.9999545812606812
TTTACCATCCACACCT-1	41949	0.9999545812606812
AAACCCAGTATCGCGC-1	41892	0.9999545812606812
ATTTCTGTCTACCTTA-1	41875	0.9999545812606812
TGTGATGCAGGCGATA-1	41826	0.9999545812606812
ATGCCTCCACGACGAA-1	41789	0.9999545812606812
AGGATCTTCCGATGCG-1	41825	0.9999545812606812
GTTACGAAGCACCTGC-1	41772	0.9999545812606812
AGAGCAGAGGTCGCCT-1	41793	0.9999545812606812
GACCCAGTCGAATCCA-1	41750	0.9999545812606812
TCTACATAGGAAGTCC-1	41702	0.9999545812606812
TGGATCAAGCCTCAGC-1	41580	0.9999545812606812
GTGTAACCATCTAGAC-1	41620	0.9999545812606812
TCCGTGTCAACGACAG-1	41561	0.9999545812606812
CATGCAATCTTTGCAT-1	41491	0.9999545812606812
AGTTCGAGTATAGGAT-1	41487	0.9999545812606812
ATCAGGTTCTCATTGT-1	41418	0.9999545812606812
CAGATCACAAGTATCC-1	41311	0.9999545812606812
CTGCAGGCAAGTCCCG-1	41275	0.9999545812606812
TCATCCGCACTACAGT-1	41293	0.9999545812606812
TGAATCGCAGATTTCG-1	41266	0.9999545812606812
TCATTGTGTCAGATTC-1	41215	0.9999545812606812
TGGAACTTCAGTCCGG-1	41202	0.9999545812606812
TGATCTTAGCTCGAAG-1	41185	0.9999545812606812
GAAGTAACATGAAAGT-1	41133	0.9999545812606812
TGGCGTGAGAAAGCGA-1	41106	0.9999545812606812
TGAGGTTAGCTGTTAC-1	41060	0.9999545812606812
TTTGATCCAATGCTCA-1	41035	0.9999545812606812
CGGGACTCAGCTGAGA-1	41047	0.9999545812606812
AGGGTGAAGCGTCTCG-1	41005	0.9999545812606812
TTGTTTGGTCTCAGGC-1	40966	0.9999545812606812
CGATGGCAGAAACCCG-1	40974	0.9999545812606812
CTCTGGTGTGTCCGGT-1	40881	0.9999545812606812
TGATCTTCAGCCCAGT-1	40827	0.9999545812606812
CTTCGGTCATCTCATT-1	40803	0.9999545812606812
ATTGGGTGTAGCTTTG-1	40721	0.9999545812606812
GTGTTAGTCACCTCAC-1	40751	0.9999545812606812
AATAGAGTCAGGCGAA-1	40668	0.9999545812606812
CTACGGGCAGGCGATA-1	40711	0.9999545812606812
AGTTCCCAGCATCCTA-1	40549	0.9999545812606812
GTTACAGTCGCAGTCG-1	40496	0.9999545812606812
GTTTACTTCGTGAGAG-1	40424	0.9999545812606812
GGGTAGAAGTCAAGCG-1	40418	0.9999545812606812
GTCATTTTCGCCAATA-1	40399	0.9999545812606812
TGCAGGCGTTCTTCAT-1	40398	0.9999545812606812
CACCGTTGTGCCGGTT-1	40338	0.9999545812606812
GACATCAGTTTGATCG-1	40282	0.9999545812606812
TGGATCATCACAAGAA-1	40317	0.9999545812606812
GTTGTGAGTTACCGTA-1	40233	0.9999545812606812
CATGGATAGCATGTTC-1	40219	0.9999545812606812
TGTCCCACAGATTCGT-1	40101	0.9999545812606812
CTACGGGAGGGCAAGG-1	40094	0.9999545812606812
TCATCCGAGGAACGAA-1	40037	0.9999545812606812
ACGTAACTCGAGCACC-1	39966	0.9999545812606812
AGGGCTCTCAGGACGA-1	39954	0.9999545812606812
ACTTCGCAGTGGTGAC-1	39926	0.9999545812606812
CCACACTTCTTCTGTA-1	39764	0.9999545812606812
CCACAAACAGCAGACA-1	39769	0.9999545812606812
GCTACAAAGACCAAGC-1	39666	0.9999545812606812
AGATCCAAGATCGACG-1	39552	0.9999545812606812
TGGTGATGTTTACTTC-1	39557	0.9999545812606812
GCAACATGTCTATGAC-1	39511	0.9999545812606812
GAGTGTTTCATTTGGG-1	39514	0.9999545812606812
GGTCTGGGTTTACTGG-1	39393	0.9999545812606812
GAGGCCTGTGAATGAT-1	39320	0.9999545812606812
TGAATGCTCGGCTTGG-1	39212	0.9999545812606812
ATCACTTCAGGAATCG-1	39213	0.9999545812606812
GACCGTGAGTGCTAGG-1	39160	0.9999545812606812
CTACATTTCCGATAGT-1	39169	0.9999545812606812
CCGGTAGAGTGTTCAC-1	39047	0.9999545812606812
GTCAGCGTCAGCTTGA-1	39011	0.9999545812606812
TCACAAGTCCCTGGTT-1	39036	0.9999545812606812
GTCAAACTCCGGCTTT-1	38940	0.9999545812606812
ACCACAAAGAGAGGGC-1	38937	0.9999545812606812
GTCGTTCGTGGGAGAG-1	38930	0.9999545812606812
CATCGCTCACCAGCCA-1	38812	0.9999545812606812
AGAGCAGGTAGATTGA-1	38740	0.9999545812606812
TGCGACGTCGAACGGA-1	38756	0.9999545812606812
ATTTCTGAGTAACGAT-1	38709	0.9999545812606812
TCCGGGACATACAGGG-1	38652	0.9999545812606812
TGATGCACAGACTGCC-1	38497	0.9999545812606812
TATTGGGCAGCATTGT-1	38503	0.9999545812606812
GCGTTTCGTCGAATGG-1	38465	0.9999545812606812
CTCCCTCGTCTACTGA-1	38462	0.9999545812606812
CATCGGGGTTGCTCCT-1	38429	0.9999545812606812
CAGATACTCGATACAC-1	38375	0.9999545812606812
GTCTCACTCCTAGCCT-1	38361	0.9999545812606812
ATACTTCAGCCTATCA-1	38278	0.9999545812606812
GCGATCGAGCGTGAAC-1	38277	0.9999545812606812
AGCGATTCAGTAGTTC-1	38260	0.9999545812606812
GTCCTCATCTTCCCAG-1	38235	0.9999545812606812
TAGACTGTCTGAGGTT-1	38259	0.9999545812606812
GCAGTTAAGACATCCT-1	38199	0.9999545812606812
GCACATAGTCATATGC-1	38177	0.9999545812606812
TTCCTTCTCACCTCTG-1	38168	0.9999545812606812
TACCTCGAGCAAGCCA-1	38137	0.9999545812606812
CACCAAACATCATCCC-1	38068	0.9999545812606812
AGTCATGCAGGTGAGT-1	38074	0.9999545812606812
GAGTCTAAGGGTTGCA-1	38065	0.9999545812606812
CTCCCAATCCAAACCA-1	38038	0.9999545812606812
TCATGAGAGGCTCACC-1	37971	0.9999545812606812
GTAATCGTCTGCATGA-1	37916	0.9999545812606812
GCCCGAAGTCAATCTG-1	37858	0.9999545812606812
CAGAGCCGTGCACATT-1	37737	0.9999545812606812
TGCATGATCATTCGTT-1	37792	0.9999545812606812
TTTCGATCACGATAGG-1	37767	0.9999545812606812
GTGGCGTGTTCTCTCG-1	37704	0.9999545812606812
ACGTAGTCATGGGAAC-1	37646	0.9999545812606812
CTTCCTTGTCTTTCAT-1	37667	0.9999545812606812
GTTGTAGCATGTTCAG-1	37618	0.9999545812606812
AGTGATCCACTGCGTG-1	37579	0.9999545812606812
CCTTCAGGTGCACATT-1	37527	0.9999545812606812
TGACAGTCACTTCAAG-1	37486	0.9999545812606812
AGAACCTCATTGGATC-1	37452	0.9999545812606812
TCCATGCCACAAATAG-1	37424	0.9999545812606812
AAAGTGACACGGCGTT-1	37435	0.9999545812606812
TTCGGTCTCGTGGTAT-1	37366	0.9999545812606812
ACTATCTGTGAGTAGC-1	37286	0.9999545812606812
AGACAGGCAGACCAGA-1	37282	0.9999545812606812
GGCGTCATCGCCTTGT-1	37235	0.9999545812606812
TCATACTGTGTCCCTT-1	37226	0.9999545812606812
GCATTAGCAGAGGCTA-1	37137	0.9999545812606812
GCACGTGCAGATACTC-1	37161	0.9999545812606812
AATGACCCAATAGTAG-1	37125	0.9999545812606812
TCTCAGCTCGATGCTA-1	37089	0.9999545812606812
CTCGAGGTCCAACCGG-1	37040	0.9999545812606812
CTACCCAGTGAATAAC-1	37066	0.9999545812606812
GTCACTCAGTGTTGAA-1	37100	0.9999545812606812
TAGACCAGTCGCTTAA-1	37019	0.9999545812606812
TTGGGTAAGGCGTTGA-1	36933	0.9999545812606812
TTGAGTGGTTGTAGCT-1	36872	0.9999545812606812
AAGTGAACACCGTCTT-1	36788	0.9999545812606812
GGTAACTTCTTTGGAG-1	36809	0.9999545812606812
CTCATCGTCAGCCCAG-1	36828	0.9999545812606812
GGGCGTTAGACATCAA-1	36776	0.9999545812606812
TATCTGTTCCGCTAGG-1	36756	0.9999545812606812
TTGCTGCAGTTGGCTT-1	36721	0.9999545812606812
CGGACACTCTCTGAGA-1	36708	0.9999545812606812
GGATGTTGTAGTGATA-1	36664	0.9999545812606812
AGCGCTGGTTCTCGTC-1	36602	0.9999545812606812
TACTGCCTCCTCTAGC-1	36579	0.9999545812606812
GTGCAGCCAAGCTGCC-1	36519	0.9999545812606812
AATGCCAAGTTCTCTT-1	36534	0.9999545812606812
ACGTAACTCACGGACC-1	36520	0.9999545812606812
GCTACAAAGTAGACAT-1	36451	0.9999545812606812
ATGCGATTCCGACGGT-1	36442	0.9999545812606812
TACGTCCCAACAAAGT-1	36357	0.9999545812606812
ATCCCTGCAGAGCTAG-1	36324	0.9999545812606812
TAGGTTGCAAAGGTTA-1	36293	0.9999545812606812
TTCAATCAGATTCGAA-1	36192	0.9999545812606812
AAGTCGTTCATACGGT-1	36220	0.9999545812606812
GCTACAAGTCCGAAGA-1	36164	0.9999545812606812
ATCGTAGAGACCAAAT-1	36118	0.9999545812606812
GAGGGTAGTTTGGGTT-1	36090	0.9999545812606812
TTGGGATTCTGAGTCA-1	35924	0.9999545812606812
GGGCTCACACGTCATA-1	36025	0.9999545812606812
CAATCGACAGCGTGCT-1	36041	0.9999545812606812
GTAATCGCAACTGGTT-1	35978	0.9999545812606812
TTGAACGAGTGATTCC-1	35816	0.9999545812606812
CAGATACCAGAGCGTA-1	35753	0.9999545812606812
GATAGCTCAGACACCC-1	35770	0.9999545812606812
ACCCTCATCGTTGCCT-1	35785	0.9999545812606812
CTGCCATTCATTTGTC-1	35630	0.9999545812606812
AGGGTCCGTGTTCATG-1	35722	0.9999545812606812
AAGACAAGTCTAGTGT-1	35709	0.9999545812606812
TTTCCTCCAGACCTAT-1	35651	0.9999545812606812
GCAGCTGAGAACCGCA-1	35670	0.9999545812606812
ATCATTCTCGATACTG-1	35631	0.9999545812606812
TCCTGCAGTTACAGCT-1	35530	0.9999545812606812
CGTGTCTCACAACATC-1	35570	0.9999545812606812
CTGAGCGTCCACGTGG-1	35540	0.9999545812606812
TTAGGGTTCCTTATGT-1	35457	0.9999545812606812
CTTCAATGTCACTCTC-1	35423	0.9999545812606812
ACCACAAGTATGGAAT-1	35426	0.9999545812606812
GACCTTCGTAGAATGT-1	35359	0.9999545812606812
AGATGCTTCAGCCTTC-1	35355	0.9999545812606812
GTTCTATCACATATGC-1	35297	0.9999545812606812
CGGTCAGCACTGTCCT-1	35264	0.9999545812606812
CGAGTGCAGTACAACA-1	35265	0.9999545812606812
TGTGCGGCAGCTGTGC-1	35221	0.9999545812606812
TCTCTGGGTTATTCCT-1	35072	0.9999545812606812
ACTATTCCACGTCTCT-1	35163	0.9999545812606812
GATAGAAAGAAATGGG-1	35105	0.9999545812606812
AGGCCACGTGTGTGGA-1	35081	0.9999545812606812
TTAGGCATCACCGGTG-1	35008	0.9999545812606812
CAGATCAGTTACGTAC-1	34934	0.9999545812606812
TTGGTTTCACGACGAA-1	34830	0.9999545812606812
CAAGACTTCGCACTCT-1	34932	0.9999545812606812
CACTAAGGTACGTGTT-1	34944	0.9999545812606812
GGTAATCCATTCTGTT-1	34887	0.9999545812606812
TGCTTCGGTCCAAATC-1	34816	0.9999545812606812
GAATCACAGCCTGAGA-1	34829	0.9999545812606812
CTACGGGCAGATTTCG-1	34817	0.9999545812606812
ATTCCCGAGTCATGGG-1	34743	0.9999545812606812
TAGTGCAGTGTGGACA-1	34765	0.9999545812606812
CGGTCAGGTGATAGTA-1	34743	0.9999545812606812
AATGAAGTCGGTAGAG-1	34638	0.9999545812606812
GTCGAATAGGCAGGGA-1	34616	0.9999545812606812
CCGCAAGTCTGAATCG-1	34643	0.9999545812606812
CATCAAGAGGTCTGGA-1	34608	0.9999545812606812
CATAGACCAATTGCAC-1	34669	0.9999545812606812
AAGCGTTCATCCAACA-1	34610	0.9999545812606812
TCAAGACTCGTAGGGA-1	34599	0.9999545812606812
TGTCCCAGTTCCGCTT-1	34586	0.9999545812606812
AGAAGTACATCTCATT-1	34537	0.9999545812606812
GAGATGGCAGACCCGT-1	34481	0.9999545812606812
ATGACCAGTGGCAACA-1	34462	0.9999545812606812
CCTCAACGTCTTGCTC-1	34525	0.9999545812606812
TGCGACGGTGCCGTTG-1	34418	0.9999545812606812
ATGATCGAGATTAGTG-1	34394	0.9999545812606812
TGAGACTGTGTCATCA-1	34410	0.9999545812606812
AGTAGTCCATTCATCT-1	34284	0.9999545812606812
CGGAACCCAGTAGTTC-1	34255	0.9999545812606812
GGGAGTAGTTTGATCG-1	34208	0.9999545812606812
CACCGTTAGCCTCAGC-1	34178	0.9999545812606812
ATTCAGGGTCATCAGT-1	34222	0.9999545812606812
GTATTGGAGAGTCGAC-1	34153	0.9999545812606812
ATATCCTCAGTCACGC-1	34168	0.9999545812606812
CATCAAGTCCCACAGG-1	34170	0.9999545812606812
GCACATACACTTGTCC-1	34112	0.9999545812606812
CTCCTCCCAACTTCTT-1	34080	0.9999545812606812
TAATCTCTCTTAGTTC-1	34072	0.9999545812606812
GTTAGACCACGCTATA-1	34057	0.9999545812606812
GGGTTTACAAGGTCTT-1	33955	0.9999545812606812
CATCCACGTGAATAAC-1	33950	0.9999545812606812
TCAAGACGTTGATCGT-1	33859	0.9999545812606812
GTCTACCAGTTGGCGA-1	33800	0.9999545812606812
TCATATCGTACTCCGG-1	33692	0.9999545812606812
CAACAGTGTTCTGACA-1	33708	0.9999545812606812
CCTCTAGAGCCGATTT-1	33691	0.9999545812606812
TAATCTCGTTACGGAG-1	33626	0.9999545812606812
CTGTAGAAGCGCCTAC-1	33624	0.9999545812606812
TTTACTGAGGCCACCT-1	33607	0.9999545812606812
GCGTTTCAGTACCGGA-1	33598	0.9999545812606812
CTCAGGGGTCATACCA-1	33577	0.9999545812606812
GATTCGAGTCGTACAT-1	33517	0.9999545812606812
TGCTCGTCACTCCTGT-1	33555	0.9999545812606812
TGATGGTGTTGTCAGT-1	33482	0.9999545812606812
TTCACCGTCGCAATGT-1	33448	0.9999545812606812
CTCCTCCCAGGTTTAC-1	33417	0.9999545812606812
GTCAGCGCATCAGCTA-1	33394	0.9999545812606812
AGTACTGAGTTAGAAC-1	33395	0.9999545812606812
TATCTTGCAAAGCTAA-1	33408	0.9999545812606812
GACCCAGTCGCCGTGA-1	33375	0.9999545812606812
TGCTTCGCAGAGTTGG-1	33370	0.9999545812606812
GATCGTAGTGCTAGCC-1	33267	0.9999545812606812
AACCACATCGTAACAC-1	33264	0.9999545812606812
TCTACATTCAAACCCA-1	33105	0.9999545812606812
CGAAGTTCACAAACGG-1	33151	0.9999545812606812
TCAAGACCATAATGCC-1	33110	0.9999545812606812
AGTACTGGTCGACGCT-1	33112	0.9999545812606812
TCTATCAGTGTCTTGA-1	33123	0.9999545812606812
TCCTCCCGTGGCTACC-1	33083	0.9999545812606812
CGTGATATCAAGCCAT-1	33053	0.9999545812606812
ATCATTCGTCGAGCTC-1	33035	0.9999545812606812
TATTCCACAAACTAAG-1	33009	0.9999545812606812
CACAGGCTCACCCTTG-1	33002	0.9999545812606812
CAGATCACAACGGCTC-1	32960	0.9999545812606812
CCGTAGGAGTGGTTCT-1	32895	0.9999545812606812
ACTGATGTCAACCGAT-1	32728	0.9999545812606812
GTCATCCAGGTGTGAC-1	32817	0.9999545812606812
CGAGAAGGTTCTATCT-1	32767	0.9999545812606812
TGCTTCGAGCATATGA-1	32769	0.9999545812606812
TACGTCCTCTTGTGCC-1	32720	0.9999545812606812
GCACTAAGTTGCATCA-1	32654	0.9999545812606812
GCATGATGTCATTGCA-1	32615	0.9999545812606812
CTATCCGTCATTTGTC-1	32623	0.9999545812606812
ATCACAGTCTTAGTTC-1	32617	0.9999545812606812
TTAATCCAGGCGTTAG-1	32583	0.9999545812606812
TAGGAGGCAGAGAAAG-1	32570	0.9999545812606812
AGATAGAAGACCATGG-1	32586	0.9999545812606812
CAGTTCCCAGGCGAAT-1	32494	0.9999545812606812
AATTCCTCACAACGCC-1	32491	0.9999545812606812
TAGACTGTCTCTCGCA-1	32513	0.9999545812606812
GCACGTGCAATAGAGT-1	32413	0.9999545812606812
AGTACCAAGACGTCCC-1	32450	0.9999545812606812
ATGTCTTTCTCAGTCC-1	32444	0.9999545812606812
AGAAGTAGTGGCAACA-1	32435	0.9999545812606812
GTGTAACAGAAGGCTC-1	32401	0.9999545812606812
CTGTGGGTCTTCCCAG-1	32417	0.9999545812606812
TCAAGTGAGGAGAATG-1	32360	0.9999545812606812
TGCCGAGAGGACGCAT-1	32398	0.9999545812606812
TATCTTGCAGGTATGG-1	32395	0.9999545812606812
ACAACCAGTCGAACAG-1	32331	0.9999545812606812
ACTTTGTTCGGTCTAA-1	32362	0.9999545812606812
ACAAGCTGTTGAATCC-1	32319	0.9999545812606812
GGAGAACCAGGAATAT-1	32309	0.9999545812606812
ATCCTATAGGTGATAT-1	32326	0.9999545812606812
TCTGCCATCTCTCCGA-1	32302	0.9999545812606812
TTTCGATAGCCTCAGC-1	32231	0.9999545812606812
GTAGATCGTGAGTAAT-1	32206	0.9999545812606812
TAGGAGGCAATGAAAC-1	32206	0.9999545812606812
ACATCGACATACAGAA-1	32178	0.9999545812606812
ACAAGCTCAGAAGTGC-1	32152	0.9999545812606812
CTGCGAGCAGGCTACC-1	32186	0.9999545812606812
AGCGATTAGGCGCTCT-1	32160	0.9999545812606812
TAGGTACCAGTTGTTG-1	32134	0.9999545812606812
AGGTCATTCACTTGTT-1	32035	0.9999545812606812
CGGGACTGTCCTCATC-1	32088	0.9999545812606812
AGGACTTAGAGTACCG-1	32018	0.9999545812606812
TCCGATCTCACTGTTT-1	31986	0.9999545812606812
AGTCATGCAGGCGAAT-1	31871	0.9999545812606812
ATGGATCGTGGGTCAA-1	31887	0.9999545812606812
ATTGTTCGTCGCAGTC-1	31881	0.9999545812606812
GTCATCCCACCTTCGT-1	31868	0.9999545812606812
ATGAGTCAGAACGTGC-1	31815	0.9999545812606812
CTCAACCCACGGTGTC-1	31821	0.9999545812606812
GATGGAGTCATTCGTT-1	31845	0.9999545812606812
TGTTCTAAGTGCTCGC-1	31769	0.9999545812606812
TTTACTGTCTATCACT-1	31776	0.9999545812606812
CACCGTTGTTTCGTTT-1	31630	0.9999545812606812
GACCCAGGTGTCCAAT-1	31654	0.9999545812606812
ATCCCTGAGGCGAAGG-1	31633	0.9999545812606812
AAAGAACAGGGAGTTC-1	31660	0.9999545812606812
AGTCACACACAGTGTT-1	31547	0.9999545812606812
GCCAGTGTCTTCACGC-1	31525	0.9999545812606812
CACCAAACACCGTGCA-1	31497	0.9999545812606812
ATCCACCAGGGTACGT-1	31491	0.9999545812606812
TGCTCGTCAGCTGTGC-1	31520	0.9999545812606812
GACCCTTTCGGCATCG-1	31457	0.9999545812606812
TCACACCAGCCGTAAG-1	31445	0.9999545812606812
CGATGGCAGTCGTCTA-1	31441	0.9999545812606812
AACCATGAGTTGGAAT-1	31410	0.9999545812606812
AAACCCAAGCTCATAC-1	31404	0.9999545812606812
CAAGCTATCCGATCTC-1	31422	0.9999545812606812
TATTGCTGTCGAATTC-1	31375	0.9999545812606812
GTGCTGGAGATGCGAC-1	31384	0.9999545812606812
AAAGTCCAGTTACTCG-1	31360	0.9999545812606812
TTCATTGCATGGGTTT-1	31372	0.9999545812606812
TTGAGTGCACCCTCTA-1	31242	0.9999545812606812
TTCCGTGCAGCTCGGT-1	31254	0.9999545812606812
ACACCAATCGTCTAAG-1	31232	0.9999545812606812
GTTTACTAGTGCTCAT-1	31220	0.9999545812606812
TCGTCCAGTTCTCACC-1	31215	0.9999545812606812
AGGCCACGTAGAGACC-1	31024	0.9999545812606812
CTTCTCTAGTCGTCTA-1	31041	0.9999545812606812
ACACCAAAGCTTCATG-1	31039	0.9999545812606812
AGGTCATAGTTGGCGA-1	31083	0.9999545812606812
AGTTAGCAGATTAGTG-1	31013	0.9999545812606812
CGGAGAAGTCTAATCG-1	30977	0.9999545812606812
TGTTGGATCGAGAACG-1	30912	0.9999545812606812
CTCAAGACACATAGCT-1	30979	0.9999545812606812
CTACCCATCAAGAAAC-1	30921	0.9999545812606812
GACTGATTCGGTCATA-1	30915	0.9999545812606812
TTCTTGAGTTAGTCGT-1	30919	0.9999545812606812
CAGTTCCTCGGCTATA-1	30878	0.9999545812606812
TGGGCGTTCCGTGGTG-1	30919	0.9999545812606812
GTCATGAAGCGTATAA-1	30870	0.9999545812606812
TTCACCGTCAGGAACG-1	30844	0.9999545812606812
ACCTGAAGTCACAATC-1	30803	0.9999545812606812
GTTATGGCACGGCACT-1	30828	0.9999545812606812
GAGACTTGTGGAGAAA-1	30811	0.9999545812606812
CGGAGAAGTCTGATCA-1	30767	0.9999545812606812
CTCTCAGTCTACGCGG-1	30774	0.9999545812606812
ACGATGTAGAAGATCT-1	30728	0.9999545812606812
TTACAGGTCGCTAATG-1	30711	0.9999545812606812
TTAGGCACAGGACAGT-1	30666	0.9999545812606812
GTAAGTCCATGTTACG-1	30657	0.9999545812606812
GCTTGGGTCAGACAAA-1	30660	0.9999545812606812
CTTGAGACAGCTCATA-1	30623	0.9999545812606812
CGGAGAACAGGCTCTG-1	30511	0.9999545812606812
AGCGTATAGGAACTCG-1	30535	0.9999545812606812
TCTACATAGTATGAGT-1	30564	0.9999545812606812
TACCTCGCACTAGAGG-1	30530	0.9999545812606812
AGAAATGGTGAGACCA-1	30504	0.9999545812606812
GTAATGCGTATAGGAT-1	30514	0.9999545812606812
CGAAGTTTCCGGACTG-1	30580	0.9999545812606812
GCAACATAGTGACACG-1	30511	0.9999545812606812
GTAGCTACATAGGTAA-1	30458	0.9999545812606812
CCGGTGAAGGTGATAT-1	30429	0.9999545812606812
AAACGCTTCTATCGCC-1	30412	0.9999545812606812
GGTAACTAGCATGCGA-1	30476	0.9999545812606812
CGTAAGTCAACTGAAA-1	30401	0.9999545812606812
TATTGGGAGTACCGGA-1	30419	0.9999545812606812
TGACTCCCACGGTGTC-1	30383	0.9999545812606812
GCCAGTGAGACAACAT-1	30368	0.9999545812606812
TTTAGTCTCGTCGCTT-1	30360	0.9999545812606812
ATACCTTTCCCTGTTG-1	30323	0.9999545812606812
GATCATGCATCGCCTT-1	30322	0.9999545812606812
TCGTGCTCAAGGGCAT-1	30307	0.9999545812606812
CGTTCTGCAGGACTAG-1	30287	0.9999545812606812
GGGAAGTGTGACAGGT-1	30259	0.9999545812606812
GATCAGTAGCGAACTG-1	30257	0.9999545812606812
GGTCTGGAGATTGGGC-1	30201	0.9999545812606812
GTTACAGGTTAGAGTA-1	30201	0.9999545812606812
CACAGGCTCCGGCTTT-1	30201	0.9999545812606812
TTTGATCGTGGTCCGT-1	30157	0.9999545812606812
TCGGATACACCTCAGG-1	30148	0.9999545812606812
CTCACTGTCACGGACC-1	30095	0.9999545812606812
CTCCAACTCACAGAGG-1	30065	0.9999545812606812
AAGCGTTTCACCCTGT-1	30038	0.9999545812606812
TCAGTTTAGCGAGTAC-1	30009	0.9999545812606812
TGACTCCCATACTGAC-1	29979	0.9999545812606812
TTCTTCCGTATGCTTG-1	30000	0.9999545812606812
GATCACAAGTCACTGT-1	29944	0.9999545812606812
TGCTGAAAGAAACTCA-1	29902	0.9999545812606812
AGCGCTGAGCACCTGC-1	29899	0.9999545812606812
GTCATCCGTAGCGATG-1	29877	0.9999545812606812
TAACGACGTCCTATAG-1	29852	0.9999545812606812
GGGACTCGTTGCGGCT-1	29857	0.9999545812606812
CTCCAACCAGGATGAC-1	29792	0.9999545812606812
TGGAGGAGTATTGAGA-1	29818	0.9999545812606812
TTGCCTGGTACCACGC-1	29768	0.9999545812606812
ATAGGCTCAGGCAATG-1	29773	0.9999545812606812
ACAACCATCCATCTAT-1	29728	0.9999545812606812
ATGATCGCAAGTTCGT-1	29743	0.9999545812606812
ATCCATTAGTAGTCCT-1	29756	0.9999545812606812
TGCATCCTCCTACACC-1	29558	0.9999545812606812
TCACACCAGTATGGCG-1	29575	0.9999545812606812
TTTGGTTCAGCTGCCA-1	29500	0.9999545812606812
GAGGGATTCGCTACAA-1	29611	0.9999545812606812
TACGTCCGTACGCTTA-1	29604	0.9999545812606812
ATCGTGACATCTCGTC-1	29539	0.9999545812606812
CTGTAGAGTCAAAGAT-1	29497	0.9999545812606812
GTCACTCCAGCGTTTA-1	29494	0.9999545812606812
AACCCAAAGCCTCTGG-1	29495	0.9999545812606812
TCAATCTGTTAATCGC-1	29476	0.9999545812606812
TATTCCATCTCTTAAC-1	29457	0.9999545812606812
GGGATGAAGATACAGT-1	29489	0.9999545812606812
ATTCGTTTCTTCCCGA-1	29441	0.9999545812606812
CCACACTAGGTCTACT-1	29452	0.9999545812606812
GAGGGATGTACGATCT-1	29427	0.9999545812606812
GATTCTTCAGCGTGAA-1	29452	0.9999545812606812
CGCATAAGTGAGGATC-1	29446	0.9999545812606812
CGCATAATCACTACGA-1	29371	0.9999545812606812
CAGAGCCTCACCTTAT-1	29406	0.9999545812606812
CACGGGTAGGTACAAT-1	29337	0.9999545812606812
GTTTGGACAATCGAAA-1	29295	0.9999545812606812
ATGCCTCTCGGCACTG-1	29314	0.9999545812606812
CATTCCGTCGGACTTA-1	29231	0.9999545812606812
CACTGTCTCACCATAG-1	29244	0.9999545812606812
CCACCATAGTGTACCT-1	29248	0.9999545812606812
TCTTAGTTCTCAGGCG-1	29205	0.9999545812606812
GTAACCAAGATACAGT-1	29222	0.9999545812606812
CATAGACCAACACGTT-1	29245	0.9999545812606812
CCCTTAGGTGCCTACG-1	29135	0.9999545812606812
GTTCGCTGTACGTACT-1	29068	0.9999545812606812
AGGAGGTAGGGTCAAC-1	29158	0.9999545812606812
GGGTTTAAGGACAACC-1	29032	0.9999545812606812
TGATTCTAGTGAACAT-1	29025	0.9999545812606812
CTCTGGTCATCGGAGA-1	29023	0.9999545812606812
ACTTCCGTCTGGACTA-1	29030	0.9999545812606812
GCCAGTGTCCCTTGGT-1	28987	0.9999545812606812
TATGTTCTCTCTCCGA-1	28956	0.9999545812606812
CTCATGCAGCACTCTA-1	28963	0.9999545812606812
AGTTCCCAGCTGTTCA-1	28929	0.9999545812606812
TACCTGCCAGCTGCCA-1	28924	0.9999545812606812
TGTTTGTCAGACGCTC-1	28921	0.9999545812606812
CGGGACTTCGCACTCT-1	28884	0.9999545812606812
CATCCCATCCCATACC-1	28834	0.9999545812606812
CGCATAATCTTGGAAC-1	28807	0.9999545812606812
AAGATAGTCGCCTCTA-1	28796	0.9999545812606812
AGTTCGAGTCAACACT-1	28789	0.9999545812606812
CCTCTCCCAACTGGTT-1	28797	0.9999545812606812
GACCCAGAGCCGAATG-1	28657	0.9999545812606812
TAAGTCGCATACAGCT-1	28702	0.9999545812606812
CGACAGCAGGATACAT-1	28680	0.9999545812606812
CCGGACAGTTGTTGAC-1	28668	0.9999545812606812
AACAACCGTCTAGGTT-1	28645	0.9999545812606812
GTGGGAAAGCCGATCC-1	28633	0.9999545812606812
TCATATCTCGAGAAAT-1	28605	0.9999545812606812
GGCTGTGGTGCACAAG-1	28645	0.9999545812606812
TATCTTGGTTCAAAGA-1	28589	0.9999545812606812
GGCGTCATCGTTCATT-1	28600	0.9999545812606812
GGGCTACTCACACGAT-1	28476	0.9999545812606812
AGGAAATGTGTGGTCC-1	28492	0.9999545812606812
GAGGCAAGTATCTCGA-1	28454	0.9999545812606812
GTGTGATAGTCGGCAA-1	28395	0.9999545812606812
TCATGCCTCAGTCATG-1	28417	0.9999545812606812
GATCATGAGAGATGCC-1	28392	0.9999545812606812
CAGATACCATACCAGT-1	28420	0.9999545812606812
TTCGCTGTCCCATGGG-1	28347	0.9999545812606812
TTCGATTGTGGAACAC-1	28369	0.9999545812606812
CATCAAGAGTGGACTG-1	28349	0.9999545812606812
AGTCACACAACACGAG-1	28332	0.9999545812606812
CACAGATAGGATTTAG-1	28342	0.9999545812606812
TTCCGGTTCCGTGGTG-1	28285	0.9999545812606812
CAGCAGCGTACTCAAC-1	28281	0.9999545812606812
TTCGGTCTCGACGTCG-1	28256	0.9999545812606812
CCTAAGACACCCTGAG-1	28257	0.9999545812606812
ACTTAGGTCATTACTC-1	28256	0.9999545812606812
GGGCTCAGTCTCAAGT-1	28211	0.9999545812606812
ACAGGGAAGGTGCTGA-1	28216	0.9999545812606812
GTGACGCGTGCCTGAC-1	28193	0.9999545812606812
ACCCTTGAGGTGATAT-1	28154	0.9999545812606812
GCAGCTGTCATCGGGC-1	28092	0.9999545812606812
TGGTTAGCAATCGAAA-1	28114	0.9999545812606812
TCAGCCTAGGGAACAA-1	28071	0.9999545812606812
TGTCCTGAGAGAGCCT-1	28052	0.9999545812606812
TCCGGGATCCCAAGCG-1	28072	0.9999545812606812
GACTTCCAGATTCGAA-1	28007	0.9999545812606812
TGAGCATTCTATCGTT-1	27964	0.9999545812606812
AACAAAGGTCGTCTCT-1	27958	0.9999545812606812
CTTGATTTCTACCAGA-1	27931	0.9999545812606812
TCGATTTCAACCTATG-1	27852	0.9999545812606812
GATAGAATCCATAAGC-1	27848	0.9999545812606812
TTTCGATGTTGTAGCT-1	27863	0.9999545812606812
TTCATTGTCAATCCGA-1	27859	0.9999545812606812
TGGTAGTTCCCATACC-1	27834	0.9999545812606812
GAGACTTCATCGGTTA-1	27757	0.9999545812606812
TACCTCGCACCTCTGT-1	27763	0.9999545812606812
GCATCTCAGAGGTCGT-1	27745	0.9999545812606812
CACTGAATCCCAGGAC-1	27748	0.9999545812606812
GATGCTAAGCAGCACA-1	27712	0.9999545812606812
ACGTAACAGGGTTAGC-1	27714	0.9999545812606812
GATCATGGTAACATAG-1	27710	0.9999545812606812
GCAGGCTTCAGCAGAG-1	27669	0.9999545812606812
TACGCTCTCGTAATGC-1	27667	0.9999545812606812
GACGTTAGTGCCAAGA-1	27660	0.9999545812606812
TCAAGCACAGTTGAAA-1	27666	0.9999545812606812
TGTCCCAAGCGTGTCC-1	27674	0.9999545812606812
TAGGGTTTCTCCCATG-1	27597	0.9999545812606812
CGTTAGACAGACAATA-1	27502	0.9999545812606812
ACTTTGTAGTCACTGT-1	27536	0.9999545812606812
TCAGTTTGTCAACATC-1	27543	0.9999545812606812
AACCCAAGTTCGGCTG-1	27513	0.9999545812606812
AACCTTTCACGGAAGT-1	27521	0.9999545812606812
AACCATGGTGTGCTTA-1	27485	0.9999545812606812
CTCCTTTCAAGTATAG-1	27447	0.9999545812606812
CTATCTAGTAGCTTGT-1	27408	0.9999545812606812
AGGCTGCGTCGGAACA-1	27448	0.9999545812606812
ACATCCCCAGTTTCGA-1	27440	0.9999545812606812
AGATCGTCAAGTGCAG-1	27437	0.9999545812606812
TTCCTCTGTTCGTGCG-1	27308	0.9999545812606812
AGGAATAGTAAGAACT-1	27272	0.9999545812606812
ATAGAGATCACAGTGT-1	27241	0.9999545812606812
GAAGCCCAGAGGGTGG-1	27267	0.9999545812606812
GGTGATTAGGCTGTAG-1	27199	0.9999545812606812
CCGTAGGGTCGTCATA-1	27259	0.9999545812606812
TTGGGTACAAGTGGTG-1	27229	0.9999545812606812
TGCATCCGTCACAATC-1	27175	0.9999545812606812
TTGTTGTCATAAGATG-1	27121	0.9999545812606812
CTGTGGGGTGACTGTT-1	27174	0.9999545812606812
GTTCGCTAGAGCTTTC-1	27137	0.9999545812606812
TGCACGGCAATGAAAC-1	27105	0.9999545812606812
GGGTCTGGTTGCTCAA-1	27124	0.9999545812606812
AAGGAATAGGGACCAT-1	27102	0.9999545812606812
GTGGGAAGTTAGGCTT-1	27053	0.9999545812606812
TACCTGCAGCCGTAAG-1	27059	0.9999545812606812
CAACAACAGACCATAA-1	26938	0.9999545812606812
GCCATGGAGTCCCGAC-1	26974	0.9999545812606812
TCTACCGGTGTTCAGT-1	26944	0.9999545812606812
ATGTCCCGTGGTAACG-1	27031	0.9999545812606812
CATCAAGGTCATCCCT-1	27000	0.9999545812606812
GGCAGTCAGATGTTCC-1	26945	0.9999545812606812
CTCAACCTCCCTTCCC-1	26928	0.9999545812606812
AGAGCCCTCATGGAGG-1	26946	0.9999545812606812
CAATACGGTAGCTGTT-1	26934	0.9999545812606812
TTACTGTTCCGTTGAA-1	26926	0.9999545812606812
GACGTTACAGGAAGTC-1	26906	0.9999545812606812
CCGAACGGTGATGGCA-1	26855	0.9999545812606812
AGTCACAAGTGTCATC-1	26858	0.9999545812606812
CGAGTGCCAGGTGAGT-1	26802	0.9999545812606812
CGGGTGTTCTGCGGCA-1	26807	0.9999545812606812
AAACGAAAGTGCAGCA-1	26783	0.9999545812606812
CGTAAGTGTCGTTTCC-1	26797	0.9999545812606812
TTGATGGTCAGTGATC-1	26666	0.9999545812606812
TTCTAACAGTGTACCT-1	26702	0.9999545812606812
CCTCTCCCAGTAGTTC-1	26661	0.9999545812606812
TCGTGGGAGTGCGACA-1	26594	0.9999545812606812
TCGACCTGTTGCTCAA-1	26584	0.9999545812606812
ATCACTTTCTACCTTA-1	26540	0.9999545812606812
TTGGGATCACCGTGCA-1	26607	0.9999545812606812
AACCCAAAGCGCTGCT-1	26566	0.9999545812606812
GTCATCCAGTGCTACT-1	26584	0.9999545812606812
AGACTCACACCCTAAA-1	26489	0.9999545812606812
CTCTGGTTCTATCGTT-1	26439	0.9999545812606812
AGACACTCACTACGGC-1	26530	0.9999545812606812
GGTCACGGTAACAGGC-1	26491	0.9999545812606812
GTTCTATGTATGTGTC-1	26446	0.9999545812606812
TCTTAGTTCTGTCCGT-1	26417	0.9999545812606812
TCCACCACATCGCTAA-1	26342	0.9999545812606812
TCCATGCCACGCTGTG-1	26336	0.9999545812606812
TCTGGCTCATCAGCAT-1	26282	0.9999545812606812
TAAGCACAGTGGGAAA-1	26284	0.9999545812606812
GTAACACTCTACGCGG-1	26263	0.9999545812606812
CGTTGGGGTAGCGTAG-1	26238	0.9999545812606812
CGAGGAATCGTAGAGG-1	26254	0.9999545812606812
TTGCTGCCAACCACAT-1	26257	0.9999545812606812
GTCAAGTCAATCGAAA-1	26241	0.9999545812606812
TCGACGGTCCAATGCA-1	26186	0.9999545812606812
AGACCATCAAGCACAG-1	26198	0.9999545812606812
AGTAGTCAGCTGGTGA-1	26159	0.9999545812606812
GGGTAGATCTACGCAA-1	26172	0.9999545812606812
GCTCAAAGTGACTCTA-1	26095	0.9999545812606812
CTACATTAGTAGACAT-1	26126	0.9999545812606812
GGAACCCAGAATTCAG-1	26171	0.9999545812606812
TTCCTCTGTTGCGTAT-1	26061	0.9999545812606812
CCTTCAGCATAGGTAA-1	26030	0.9999545812606812
TCAGTGAAGAGCCGAT-1	26068	0.9999545812606812
ATTCAGGCACAGCGCT-1	26073	0.9999545812606812
AAACCCACATTGTACG-1	26043	0.9999545812606812
TGTCCCAGTACCGTCG-1	26024	0.9999545812606812
TGTCAGACACTACTTT-1	26004	0.9999545812606812
TTGCGTCAGAAGTCAT-1	25939	0.9999545812606812
TCACAAGGTGCGTCGT-1	25905	0.9999545812606812
CTTGAGAGTGACTATC-1	25925	0.9999545812606812
TATTTCGGTGCTAGCC-1	25936	0.9999545812606812
GCTGAATCAGCTCTGG-1	25896	0.9999545812606812
GACCCAGGTTGACTAC-1	25857	0.9999545812606812
TCCACGTGTCGTTGGC-1	25874	0.9999545812606812
GACATCATCTGCACCT-1	25839	0.9999545812606812
ATGAAAGCAATAACGA-1	25786	0.9999545812606812
TGGTGATAGTAGTCTC-1	25785	0.9999545812606812
CCTCACAAGTCACGCC-1	25709	0.9999545812606812
ACGTCCTTCTTAGCCC-1	25748	0.9999545812606812
TCCTAATGTAGTTACC-1	25813	0.9999545812606812
GAAGGACAGTTCCTGA-1	25706	0.9999545812606812
AGGTGTTAGTTCCGGC-1	25693	0.9999545812606812
GGGCTACGTCTCGCGA-1	25711	0.9999545812606812
TGAGGAGAGCGAACTG-1	25780	0.9999545812606812
CCGAACGCAATCACGT-1	25723	0.9999545812606812
TTGTGTTTCGGTCTAA-1	25694	0.9999545812606812
TTAATCCCAAGCGCTC-1	25711	0.9999545812606812
CGTGATAGTTGCGTAT-1	25658	0.9999545812606812
GAGTGAGGTCATACCA-1	25671	0.9999545812606812
TGGGAGAGTGTTGACT-1	25626	0.9999545812606812
TGGATCATCCGTACGG-1	25583	0.9999545812606812
CCTCAGTAGCATAGGC-1	25596	0.9999545812606812
ACTGTCCCATGACTGT-1	25628	0.9999545812606812
ACTTCCGTCTGCTCTG-1	25528	0.9999545812606812
ACACGCGTCGAAGCAG-1	25595	0.9999545812606812
ATTGGGTAGTGTTGAA-1	25435	0.9999545812606812
ACACGCGAGTCATGCT-1	25462	0.9999545812606812
TTGTGGAAGATCGACG-1	25417	0.9999545812606812
GGATCTATCCGAACGC-1	25441	0.9999545812606812
AGGCATTCACTGTCCT-1	25409	0.9999545812606812
CCTGTTGGTTATAGCC-1	25386	0.9999545812606812
AACAACCAGTCTAGAA-1	25400	0.9999545812606812
TCCGGGATCATCTACT-1	25419	0.9999545812606812
TCCATGCGTGTGATGG-1	25415	0.9999545812606812
GGTCTGGCACACCTGG-1	25275	0.9999545812606812
AATAGAGAGTCGGGAT-1	25270	0.9999545812606812
AGACCATAGTACTGGG-1	25279	0.9999545812606812
CGATGGCAGAGTTGCG-1	25242	0.9999545812606812
GCGTGCAAGGTACATA-1	25257	0.9999545812606812
CATCGTCTCCGAAGGA-1	25207	0.9999545812606812
TACGTCCCATTGGGAG-1	25211	0.9999545812606812
AGTACCAAGCCATCCG-1	25159	0.9999545812606812
GGGACTCTCGGAATTC-1	25038	0.9999545812606812
CTCTCAGAGGTATTGA-1	25019	0.9999545812606812
TTCCTCTAGGGTGGGA-1	24977	0.9999545812606812
TGCTTGCTCTCCACTG-1	25009	0.9999545812606812
GCTTCACTCCATACAG-1	25018	0.9999545812606812
CCGTGAGTCATTTGGG-1	24953	0.9999545812606812
AGGCATTCAACTGCCG-1	24750	0.9999545812606812
AAGCATCAGAACCCGA-1	24943	0.9999545812606812
CGGGTGTGTCTCTCTG-1	24891	0.9999545812606812
GAAATGATCTAGACAC-1	24907	0.9999545812606812
GTGTCCTCAGTAGGAC-1	24865	0.9999545812606812
TTTGGAGTCCGGCAGT-1	24896	0.9999545812606812
ACGGTCGGTTAAGCAA-1	24853	0.9999545812606812
GGGCCATTCGTGTTCC-1	24848	0.9999545812606812
AATCGTGAGCTGAGCA-1	24827	0.9999545812606812
ACCATTTCATGGCTGC-1	24807	0.9999545812606812
TCTTTGAAGAATCTAG-1	24818	0.9999545812606812
TGTCCCAAGCTAAATG-1	24791	0.9999545812606812
AGATCGTGTCATGACT-1	24716	0.9999545812606812
TCTACATTCAACCTCC-1	24706	0.9999545812606812
CAGCGTGCAATCTAGC-1	24742	0.9999545812606812
CCGTAGGGTTAAGGAT-1	24681	0.9999545812606812
GGGTCTGGTGTTGACT-1	24703	0.9999545812606812
GAGGCAAGTGATTCTG-1	24659	0.9999545812606812
TATACCTCAGTTGCGC-1	24632	0.9999545812606812
CGGTCAGCATGATAGA-1	24604	0.9999545812606812
CTGCCATAGCACGGAT-1	24457	0.9999545812606812
TATCCTACAACTTGCA-1	24465	0.9999545812606812
ATCGGATAGACAGTCG-1	24416	0.9999545812606812
AGCTCAACATAGCACT-1	24449	0.9999545812606812
TCACGGGAGTCAACAA-1	24430	0.9999545812606812
AGTAACCCAATACAGA-1	24378	0.9999545812606812
TAGATCGAGACGAGCT-1	24366	0.9999545812606812
TTGTTCAAGCTAAATG-1	24370	0.9999545812606812
TAACTTCGTTGGACCC-1	24295	0.9999545812606812
ATCAGGTCAGACCAAG-1	24258	0.9999545812606812
AATCGTGCAATTCACG-1	24203	0.9999545812606812
CTCAATTTCTTCGACC-1	24166	0.9999545812606812
GCTACAAAGGAGAGGC-1	24175	0.9999545812606812
ATGGAGGTCTTCGATT-1	24177	0.9999545812606812
CAACAGTTCCCGAGGT-1	24180	0.9999545812606812
TCGTAGAAGACCAAGC-1	24180	0.9999545812606812
CACAACACATGTGGCC-1	24181	0.9999545812606812
TGAGGTTAGTGATTCC-1	24100	0.9999545812606812
CATCGCTTCCAGCCTT-1	24112	0.9999545812606812
TGGGAGAGTGTCCAAT-1	24127	0.9999545812606812
TCTCACGGTTAACCTG-1	24104	0.9999545812606812
CTTGAGAAGGGCGAAG-1	24121	0.9999545812606812
GAGTTGTAGTAGGATT-1	24047	0.9999545812606812
CATCAAGGTGAAGCTG-1	24071	0.9999545812606812
CTGAGCGGTATGTGTC-1	24110	0.9999545812606812
TCGCAGGGTTCAGTAC-1	24066	0.9999545812606812
TTCTGTACACCGCTGA-1	24021	0.9999545812606812
GAGTTGTTCCGTAGTA-1	24014	0.9999545812606812
ACGGGTCAGCCTCACG-1	23966	0.9999545812606812
TAGAGTCCAAACACCT-1	23950	0.9999545812606812
TCCAGAAAGAGGTCGT-1	23933	0.9999545812606812
CAACAGTAGGTCGTCC-1	23886	0.9999545812606812
TAGACTGAGTTGTCGT-1	23901	0.9999545812606812
ACCGTTCGTTTACCTT-1	23847	0.9999545812606812
TGAGCATAGGCAGGGA-1	23756	0.9999545812606812
AGAACAACACATACTG-1	23748	0.9999545812606812
CTGAGCGGTATCGTGT-1	23653	0.9999545812606812
TGGGATTTCACTGCTC-1	23638	0.9999545812606812
CACAGATCACCAGCTG-1	23611	0.9999545812606812
AGGGTCCCAACCACGC-1	23591	0.9999545812606812
ATTCAGGCAACGGCCT-1	23556	0.9999545812606812
TCTCTGGGTGCAGATG-1	23583	0.9999545812606812
CTGTCGTCAAGCTGTT-1	23453	0.9999545812606812
GACTTCCTCCGTGGTG-1	23564	0.9999545812606812
ACGGTCGCATGTTACG-1	23562	0.9999545812606812
ATTACCTGTTAATGAG-1	23485	0.9999545812606812
AAGCGTTGTACGATCT-1	23516	0.9999545812606812
CACAGATTCGGATACT-1	23503	0.9999545812606812
AGTGCCGGTTAAGCAA-1	23472	0.9999545812606812
GTTCTATTCTAGCCAA-1	23418	0.9999545812606812
AGGAAATCATCATTTC-1	23429	0.9999545812606812
GAGTTGTCACAGCTTA-1	23416	0.9999545812606812
GAGAAATAGAAGTCTA-1	23412	0.9999545812606812
CACAGATTCGGCATAT-1	23320	0.9999545812606812
ACGTAGTAGTTACGGG-1	23364	0.9999545812606812
TGTTCCGGTCTACAGT-1	23226	0.9999545812606812
TGTCAGAAGGTATAGT-1	23362	0.9999545812606812
GCTGCAGTCGCTATTT-1	23301	0.9999545812606812
GATTGGTGTGCATTTG-1	23236	0.9999545812606812
CGAATTGAGGTAAACT-1	23283	0.9999545812606812
TCCGATCCAGTTTCAG-1	23203	0.9999545812606812
TGTCAGAAGCGTCTCG-1	23221	0.9999545812606812
GGGTCACTCACAGAGG-1	23195	0.9999545812606812
TATACCTGTCCGCAGT-1	23153	0.9999545812606812
TGATGGTGTCGTCGGT-1	23163	0.9999545812606812
AGAGAATCATCATTTC-1	23126	0.9999545812606812
TCTCAGCTCAATCAGC-1	22999	0.9999545812606812
ATCAGGTCAGTAGAAT-1	23106	0.9999545812606812
ATCGGATAGGACCCAA-1	23064	0.9999545812606812
TCTACCGTCTGTCTCG-1	23059	0.9999545812606812
CATGGATCAGGATCTT-1	23007	0.9999545812606812
TACTGCCGTACGTTCA-1	23027	0.9999545812606812
TACCGAACACGTGTGC-1	22994	0.9999545812606812
GTTTACTTCGAGTGAG-1	22940	0.9999545812606812
TGATGCAGTCAAGGCA-1	22900	0.9999545812606812
GCATGATCACTACACA-1	22867	0.9999545812606812
CCACCATGTCTTGCTC-1	22830	0.9999545812606812
AGGACGATCCCGTTCA-1	22798	0.9999545812606812
GGACGTCGTAAGGAGA-1	22802	0.9999545812606812
ATTCCATGTGCGAGTA-1	22818	0.9999545812606812
CAGAGCCTCCATAGAC-1	22789	0.9999545812606812
GTAATCGTCGTGGGTC-1	22802	0.9999545812606812
TGGGCGTGTAGTAAGT-1	22721	0.9999545812606812
TCCCATGCACGGAAGT-1	22670	0.9999545812606812
TCCGTGTTCATGCATG-1	22640	0.9999545812606812
CACACAAAGGTCGTCC-1	22617	0.9999545812606812
GTAATCGGTACTCGCG-1	22630	0.9999545812606812
CGAAGGACAGGCATGA-1	22580	0.9999545812606812
ATGTCCCCAACCGCTG-1	22640	0.9999545812606812
CAACGGCGTTGGCCGT-1	22492	0.9999545812606812
TCCTAATAGCTCTGTA-1	22520	0.9999545812606812
TGAGGAGTCGAGTGAG-1	22511	0.9999545812606812
TCACGCTGTAACGTTC-1	22481	0.9999545812606812
TGTTCATCAGCGTTTA-1	22451	0.9999545812606812
GTCGTTCGTATACCCA-1	22436	0.9999545812606812
GCGGATCTCCTGGCTT-1	22414	0.9999545812606812
TAAGCGTGTGTTGAGG-1	22407	0.9999545812606812
ATTCTACAGCAATAGT-1	22352	0.9999545812606812
TCAATCTTCGTGTTCC-1	22337	0.9999545812606812
GGGACTCCACACACGC-1	22363	0.9999545812606812
AACAACCAGCCTGAAG-1	22368	0.9999545812606812
GGGATGAGTCACAGTT-1	22355	0.9999545812606812
GAGACTTGTGAGTTGG-1	22316	0.9999545812606812
TTGTGTTTCCAACTGA-1	22337	0.9999545812606812
ATCGTAGTCCATTGGA-1	22311	0.9999545812606812
GTTTGGAGTTCTCAGA-1	22224	0.9999545812606812
GTCATGATCTACCAGA-1	22252	0.9999545812606812
GTCCACTTCCAACTAG-1	22086	0.9999545812606812
TCACATTGTTTCGACA-1	22095	0.9999545812606812
AGGGCTCGTTGTCTAG-1	22071	0.9999545812606812
GCAGCTGAGCAAATGT-1	22127	0.9999545812606812
GCGGATCCACGTCTCT-1	22090	0.9999545812606812
CAGAGCCCAAATCCCA-1	22032	0.9999545812606812
GGAAGTGAGATCCCGC-1	22102	0.9999545812606812
TGCAGGCTCTACGGGC-1	22049	0.9999545812606812
CGCCAGAGTGTTACAC-1	22036	0.9999545812606812
TGATCAGTCGTTAGAC-1	22045	0.9999545812606812
AACCACAAGTTTCAGC-1	21986	0.9999545812606812
TCGCTCACATATAGCC-1	22012	0.9999545812606812
GGGTTTAGTCTCCCTA-1	22034	0.9999545812606812
TCTATCATCGATCCAA-1	22020	0.9999545812606812
CATGCTCTCAGTGGGA-1	21949	0.9999545812606812
ATAGGCTAGATCCGAG-1	21932	0.9999545812606812
TTCAGGACACCCAAGC-1	21940	0.9999545812606812
TCGTGCTAGTTCCTGA-1	21906	0.9999545812606812
GTTACCCGTCACCTTC-1	21792	0.9999545812606812
TTGTTTGCAGTAGAAT-1	21856	0.9999545812606812
AGGGCTCGTCCATACA-1	21826	0.9999545812606812
GTCACGGCATGGCTGC-1	21714	0.9999545812606812
TGTAAGCAGCCTCGTG-1	21759	0.9999545812606812
CACGTTCGTGGTACAG-1	21723	0.9999545812606812
CGAGGCTCAGCAGGAT-1	21716	0.9999545812606812
GTTCTATAGATAGTCA-1	21726	0.9999545812606812
CATAGACCAACGATTC-1	21731	0.9999545812606812
AGCCAATGTTAGTCGT-1	21722	0.9999545812606812
TATCTGTAGGTCGTAG-1	21684	0.9999545812606812
TAAGCCACACGACAGA-1	21596	0.9999545812606812
TCACTATAGTTGAAGT-1	21671	0.9999545812606812
TAGTGCATCTACAGGT-1	21620	0.9999545812606812
TACCGAATCTATACGG-1	21644	0.9999545812606812
AAGCATCCATCGTGGC-1	21528	0.9999545812606812
TTCATTGAGACGGATC-1	21548	0.9999545812606812
TCGGGCAGTATGTCCA-1	21529	0.9999545812606812
GAAGCCCAGAAGCTCG-1	21485	0.9999545812606812
TCAGTTTAGGACATCG-1	21522	0.9999545812606812
GAGCTGCGTCATTGCA-1	21427	0.9999545812606812
GTATTTCAGTCACTAC-1	21451	0.9999545812606812
GTGTTAGGTCTACGAT-1	21472	0.9999545812606812
AGACCATAGAGTGTGC-1	21450	0.9999545812606812
CGCAGGTAGTTGTAAG-1	21468	0.9999545812606812
CTACAGAGTATCGCTA-1	21463	0.9999545812606812
CGAATTGCACCACATA-1	21401	0.9999545812606812
CAGGGCTAGACGAAGA-1	21410	0.9999545812606812
TCGTAGACATAGATGA-1	21447	0.9999545812606812
TACGTCCTCTGGACTA-1	21406	0.9999545812606812
GAATCGTGTATAATGG-1	21390	0.9999545812606812
ACAAGCTAGAGTTGAT-1	21360	0.9999545812606812
GCACGTGTCGCAATGT-1	21284	0.9999545812606812
AAGTGAAAGCTGCCAC-1	21210	0.9999545812606812
CGAGAAGTCTGATGGT-1	21195	0.9999545812606812
TGTTCCGGTATGATCC-1	21236	0.9999545812606812
GGTGATTAGCGCACAA-1	21058	0.9999545812606812
TATCTTGGTGTATACC-1	21196	0.9999545812606812
GCCCAGAAGAGTGAAG-1	21181	0.9999545812606812
GTACAACGTGGCGTAA-1	21166	0.9999545812606812
GGAGCAAGTGGGATTG-1	21183	0.9999545812606812
TGTTCATGTATCCCAA-1	21074	0.9999545812606812
GTACAGTAGAATTGTG-1	21033	0.9999545812606812
CTCGAGGAGATGTTAG-1	21037	0.9999545812606812
GTTCGCTCACGTTCGG-1	21047	0.9999545812606812
CTACCCACATTGAAGA-1	21072	0.9999545812606812
AATGCCACAAGGGTCA-1	21018	0.9999545812606812
GTAGATCAGCTTTGTG-1	21031	0.9999545812606812
TCATATCCACGGTGTC-1	21023	0.9999545812606812
GAGATGGGTGTCCAAT-1	20954	0.9999545812606812
CTACGGGCAGACAATA-1	20773	0.9999545812606812
TGGGAGATCAGAGCAG-1	20830	0.9999545812606812
CTTCAATAGGCGAACT-1	20770	0.9999545812606812
GTTACGAGTGCTGTCG-1	20840	0.9999545812606812
CATGGATGTATAGCTC-1	20766	0.9999545812606812
ACTGTGAGTGTCTAAC-1	20766	0.9999545812606812
TAACGACTCGATTGAC-1	20709	0.9999545812606812
AGTTAGCGTGTTAGCT-1	20735	0.9999545812606812
AGGAGGTCAAAGTGTA-1	20697	0.9999545812606812
ACGTTCCAGTAACGAT-1	20713	0.9999545812606812
GAATCACTCGTGTTCC-1	20657	0.9999545812606812
ATTCCCGAGATGCTAA-1	20657	0.9999545812606812
GAAGCCCGTCTTCTAT-1	20622	0.9999545812606812
GTGGGAAAGAGTCACG-1	20665	0.9999545812606812
CTTGAGAAGCTGGTGA-1	20614	0.9999545812606812
ATCACTTAGAAATTGC-1	20545	0.9999545812606812
GCCGATGCAAGAGATT-1	20529	0.9999545812606812
ATTCAGGCAAATGAAC-1	20514	0.9999545812606812
TGGTTAGAGGTGCAGT-1	20516	0.9999545812606812
GATGCTAAGCGTGTCC-1	20507	0.9999545812606812
TTCAATCAGCTCCACG-1	20483	0.9999545812606812
TGGTGATGTGAGTTGG-1	20489	0.9999545812606812
TGTCCTGTCGAGTACT-1	20447	0.9999545812606812
CTATAGGCACTAGGCC-1	20439	0.9999545812606812
CCTGCATCATGGACAG-1	20404	0.9999545812606812
CACCAAAAGTAGGAAG-1	20379	0.9999545812606812
TGTCCACAGCGATTCT-1	20388	0.9999545812606812
CACACAAGTACGACAG-1	20398	0.9999545812606812
GCGGATCCAATGAACA-1	20344	0.9999545812606812
TGTGTGACAGGGTTGA-1	20338	0.9999545812606812
CTCCTCCGTCGTGGAA-1	20343	0.9999545812606812
GCCGTGAGTTCAAAGA-1	20317	0.9999545812606812
TGGATGTAGAGTCACG-1	20318	0.9999545812606812
TCCATCGGTTGTTGAC-1	20286	0.9999545812606812
ACCTGTCAGTAATCCC-1	20200	0.9999545812606812
TCCGAAACATTCGGGC-1	20205	0.9999545812606812
TAGGAGGAGAGCTGCA-1	20223	0.9999545812606812
GTTAGACAGACTAGAT-1	20178	0.9999545812606812
TGTGGCGAGGCGATAC-1	20218	0.9999545812606812
TGAGGGAGTCAACATC-1	20172	0.9999545812606812
GACCCAGAGTACGTCT-1	20199	0.9999545812606812
GGGAGTATCGTCAACA-1	20148	0.9999545812606812
CTCAGGGGTACGCGTC-1	20076	0.9999545812606812
TGGGATTTCGGACTTA-1	20127	0.9999545812606812
GGGTGTCCATTACTCT-1	20040	0.9999545812606812
AGATAGAGTGTATACC-1	20030	0.9999545812606812
ATTCACTTCATCTATC-1	20006	0.9999545812606812
GACTGATCAACCGGAA-1	20059	0.9999545812606812
TGTTTGTAGATCGCTT-1	19949	0.9999545812606812
TTACGCCGTTGTTGTG-1	19977	0.9999545812606812
AGGGTGAAGTAGGATT-1	19943	0.9999545812606812
ATCGTGAGTAGTCGTT-1	19916	0.9999545812606812
GTGAGCCAGTCTGGAG-1	19952	0.9999545812606812
ACCTGTCGTAGATTGA-1	19893	0.9999545812606812
TCGGTCTTCACCGGGT-1	19889	0.9999545812606812
CACAACAAGCAAATGT-1	19748	0.9999545812606812
AAGAACAAGCGTCAGA-1	19915	0.9999545812606812
TCAAGCATCCAGTACA-1	19778	0.9999545812606812
AATAGAGGTGGCTACC-1	19833	0.9999545812606812
ACGTTCCCAGGAAGTC-1	19810	0.9999545812606812
GTGATGTTCCGCTAGG-1	19759	0.9999545812606812
AGTGCCGGTATCGGTT-1	19835	0.9999545812606812
ATCATTCCAATGAACA-1	19780	0.9999545812606812
TGTTCTAGTACCCGCA-1	19773	0.9999545812606812
TGGTGATGTAATGCGG-1	19770	0.9999545812606812
ACAAAGAAGTAACGTA-1	19751	0.9999545812606812
CCTAAGACAAAGCGTG-1	19727	0.9999545812606812
ACTGTGAGTGCATCTA-1	19659	0.9999545812606812
AGACCATCACTAACCA-1	19627	0.9999545812606812
ATGTCTTTCTAGTGTG-1	19652	0.9999545812606812
CTTGAGAGTTCCAGGC-1	19642	0.9999545812606812
AGTGACTCACGCTATA-1	19617	0.9999545812606812
ACGTTCCGTAGGACTG-1	19601	0.9999545812606812
ATCCTATAGTAGCCAG-1	19500	0.9999545812606812
AGGGTTTTCGTAACTG-1	19491	0.9999545812606812
CTGTGAATCACTGCTC-1	19486	0.9999545812606812
CCCTCAAGTGGGATTG-1	19439	0.9999545812606812
TGTACAGAGAGGCTGT-1	19502	0.9999545812606812
CACGGGTTCCGAGTGC-1	19488	0.9999545812606812
CTCAGGGGTTCATCTT-1	19466	0.9999545812606812
CTCCTTTGTTGGAGGT-1	19466	0.9999545812606812
AGGTAGGCAGTCGAGA-1	19446	0.9999545812606812
TGCAGTATCATTACCT-1	19509	0.9999545812606812
CTGAGGCAGGTGCAGT-1	19435	0.9999545812606812
GGTGTTAGTTGTGCCG-1	19420	0.9999545812606812
GCATCGGGTGTCCGGT-1	19321	0.9999545812606812
GGGAAGTCATGCCATA-1	19327	0.9999545812606812
TTTGATCTCACCCTGT-1	19291	0.9999545812606812
GCAGGCTAGTGGCAGT-1	19249	0.9999545812606812
GCACGTGCACGTACTA-1	19189	0.9999545812606812
AAAGAACGTGCAGGAT-1	19244	0.9999545812606812
GGAATGGGTCCGATCG-1	19206	0.9999545812606812
GCATTAGAGCCGGAAT-1	19191	0.9999545812606812
CTAACCCGTGGATCAG-1	19176	0.9999545812606812
AAACCCATCCGCATAA-1	19208	0.9999545812606812
CTGTACCCATCGGATT-1	19151	0.9999545812606812
ACTATCTGTTTCACAG-1	19115	0.9999545812606812
ACGGGTCCAACGTTAC-1	19100	0.9999545812606812
CAGATCAAGGAATGTT-1	19126	0.9999545812606812
TCGGGACGTGTAGCAG-1	19105	0.9999545812606812
GAGCCTGGTATCAGGG-1	19047	0.9999545812606812
TAGGGTTTCGAACGGA-1	19051	0.9999545812606812
ATCCTATCACCTGCAG-1	19008	0.9999545812606812
AGTTCGAGTCGTCTCT-1	18981	0.9999545812606812
CTGCGAGAGTTGCTGT-1	18948	0.9999545812606812
GAGTTGTTCGAGCTGC-1	18914	0.9999545812606812
TACTTACTCACGGAGA-1	18865	0.9999545812606812
GTGTCCTCACTAACGT-1	18818	0.9999545812606812
GTTCCGTTCCAATCTT-1	18837	0.9999545812606812
CAGGGCTTCAGTGTCA-1	18792	0.9999545812606812
CATGCGGAGCTAAACA-1	18781	0.9999545812606812
ATGAGGGAGGATTCCT-1	18831	0.9999545812606812
GATTCGATCCATGCAA-1	18811	0.9999545812606812
TTGCTGCTCGACCCAG-1	18580	0.9999545812606812
TTGGGCGAGCCAAGCA-1	18602	0.9999545812606812
GAGGGTACAACTTCTT-1	18666	0.9999545812606812
ATCGTAGGTTTGACAC-1	18597	0.9999545812606812
CTGGACGGTAGGCTCC-1	18566	0.9999545812606812
GCCGATGTCCAACTGA-1	18377	0.9999545812606812
GTAACACTCGTTAGTG-1	18587	0.9999545812606812
CAGCACGAGACGGATC-1	18523	0.9999545812606812
TCCTGCATCCATAGAC-1	18527	0.9999545812606812
TTGGGATCATAATGAG-1	18607	0.9999545812606812
AGCCACGGTTATAGAG-1	18592	0.9999545812606812
TTGCATTGTACAACGG-1	18350	0.9999545812606812
CTTTCGGGTATGAGAT-1	18518	0.9999545812606812
TACTGCCAGATTGCGG-1	18527	0.9999545812606812
ATGGGAGGTATCGTAC-1	18521	0.9999545812606812
AATCACGCATGTGACT-1	18439	0.9999545812606812
CAGTGCGTCAACGCTA-1	18403	0.9999545812606812
TTCCTAAAGAGCTGCA-1	18341	0.9999545812606812
TACTTCAGTGAAGCGT-1	18345	0.9999545812606812
GCATCGGCAGTTTCAG-1	18374	0.9999545812606812
TAGAGTCCATGTCGTA-1	18310	0.9999545812606812
ACCATTTGTTAAGACA-1	18326	0.9999545812606812
CCGATCTTCTGCGTCT-1	18353	0.9999545812606812
AACGTCAGTGTTGAGG-1	18280	0.9999545812606812
CGATGCGTCCGAGGCT-1	18143	0.9999545812606812
AACCTGACAATGAAAC-1	18188	0.9999545812606812
TGTAAGCTCCACGTGG-1	18212	0.9999545812606812
TCGCACTAGGGAGATA-1	18211	0.9999545812606812
TTTGATCGTGGACTAG-1	18189	0.9999545812606812
GTCGAATAGAACGCGT-1	18183	0.9999545812606812
TATACCTTCCGCGATG-1	18148	0.9999545812606812
CCGCAAGTCCGTGGCA-1	18148	0.9999545812606812
TTTGACTTCGTCTCAC-1	18021	0.9999545812606812
TCGGGACTCGCTTGCT-1	18127	0.9999545812606812
GAAGTAAGTCGAACGA-1	18142	0.9999545812606812
CTCTGGTTCGAGCTGC-1	18088	0.9999545812606812
GGTTCTCGTGTACGCC-1	18096	0.9999545812606812
GTGGTTAAGAGCGACT-1	18017	0.9999545812606812
ACATCGACAAGGCGTA-1	17992	0.9999545812606812
CAGCACGCATGAGGGT-1	17941	0.9999545812606812
CCTGTTGAGCTTTCCC-1	17954	0.9999545812606812
AGAGAGCGTGACTCGC-1	17881	0.9999545812606812
TTTGGAGGTAGGAGTC-1	17953	0.9999545812606812
CTGCCTAAGGTCGCCT-1	17922	0.9999545812606812
AAGTGAAGTAAGTTGA-1	17844	0.9999545812606812
TGGTACACATAGATGA-1	17883	0.9999545812606812
GGGAAGTCATTCAGGT-1	17867	0.9999545812606812
TTACCATGTGTATACC-1	17907	0.9999545812606812
CCTGCATCACATTGTG-1	17791	0.9999545812606812
GTTCCGTTCTCTGCTG-1	17833	0.9999545812606812
TTGTTCAAGGCGATAC-1	17839	0.9999545812606812
GGGAGATAGAGGTATT-1	17744	0.9999545812606812
CGTTGGGCAGAATTCC-1	17722	0.9999545812606812
TGAACGTCATCGGAAG-1	17684	0.9999545812606812
TTCCGGTTCGCGTGAC-1	17731	0.9999545812606812
CTTCGGTGTGAGTTGG-1	17711	0.9999545812606812
AACAACCAGTGTACAA-1	17695	0.9999545812606812
ATTCTTGGTTCACGAT-1	17629	0.9999545812606812
AAGGTAAAGCTAAGTA-1	17617	0.9999545812606812
AATGGAAGTATCCCTC-1	17594	0.9999545812606812
ACGATCATCGGAAACG-1	17458	0.9999545812606812
CTGTACCTCTCCGAGG-1	17416	0.9999545812606812
ATTGGGTGTGGAGAAA-1	17467	0.9999545812606812
CCACAAATCGTTAGAC-1	17438	0.9999545812606812
GACACGCGTGTCTTGA-1	17374	0.9999545812606812
ACCCTCAAGTATGTAG-1	17417	0.9999545812606812
TAGATCGCACCTAAAC-1	17262	0.9999545812606812
GTTACAGAGGCTTCCG-1	17346	0.9999545812606812
TACCGAAAGCCTCTGG-1	17410	0.9999545812606812
TCCACGTGTGGAAGTC-1	17358	0.9999545812606812
GAAGGGTGTTAGAAGT-1	17356	0.9999545812606812
TACTTACGTTCTTGTT-1	17316	0.9999545812606812
AGGACTTGTAACACGG-1	17307	0.9999545812606812
GTGGGAAGTCAACCTA-1	17228	0.9999545812606812
TAATTCCGTAGATTAG-1	17204	0.9999545812606812
ACAAGCTTCTCTAAGG-1	17179	0.9999545812606812
CTATCCGGTAGAGTTA-1	17134	0.9999545812606812
AATAGAGAGTTGGAAT-1	17117	0.9999545812606812
GCTACCTCATTGCTTT-1	17092	0.9999545812606812
CACTGGGAGATCGCTT-1	17051	0.9999545812606812
AGGACGATCATTCGTT-1	17051	0.9999545812606812
AGTGTTGTCTTGGAAC-1	17044	0.9999545812606812
TGCCGAGCAAGCTCTA-1	17003	0.9999545812606812
TTCAATCAGCGGTAGT-1	16941	0.9999545812606812
CTCAATTAGACTGGGT-1	17011	0.9999545812606812
GTTGTAGAGTTCGCAT-1	16990	0.9999545812606812
TCATCATGTTAAAGTG-1	16971	0.9999545812606812
TTGTGTTGTGGATGAC-1	16845	0.9999545812606812
AGGTAGGGTTAAGGGC-1	16820	0.9999545812606812
CAAAGAAGTAATCAGA-1	16709	0.9999545812606812
TGGGCGTGTGCATGTT-1	16747	0.9999545812606812
TACGTCCTCCGAACGC-1	16728	0.9999545812606812
TGATCAGTCAGCGGAA-1	16728	0.9999545812606812
TTCAGGAGTTGGGTTT-1	16692	0.9999545812606812
TCGAAGTAGGGAGGTG-1	16596	0.9999545812606812
CGAAGGAGTCAGACGA-1	16680	0.9999545812606812
CCGTAGGGTGCCTAAT-1	16645	0.9999545812606812
TGGAGGAAGCGCTGCT-1	16515	0.9999545812606812
TCGACGGGTGTCCATA-1	16510	0.9999545812606812
GCCGATGGTCTCGGAC-1	16419	0.9999545812606812
ATTGGGTTCTAGAACC-1	16419	0.9999545812606812
TCCCACAAGTGCAGCA-1	16404	0.9999545812606812
AAGTGAAAGCAAGTGC-1	16441	0.9999545812606812
TGTGAGTAGTCAGCCC-1	16462	0.9999545812606812
AGAGCCCCATCTGTTT-1	16408	0.9999545812606812
GTACAACTCTCTGCCA-1	16408	0.9999545812606812
CGAGAAGAGGAAAGAC-1	16372	0.9999545812606812
CGCATGGAGATTGAGT-1	16360	0.9999545812606812
TGTTACTAGAATTCAG-1	16318	0.9999545812606812
GCGTGCAGTACAACGG-1	16301	0.9999545812606812
ATTTACCCACGACGCT-1	16272	0.9999545812606812
GCAGCTGCAGATTTCG-1	16285	0.9999545812606812
AGACTCAGTGGGAGAG-1	16281	0.9999545812606812
AAGATAGAGCCATTGT-1	16319	0.9999545812606812
CTGATCCAGAGTGGCT-1	16241	0.9999545812606812
ATTGGGTGTGGCTACC-1	16198	0.9999545812606812
CTCCAACGTATGGAAT-1	16125	0.9999545812606812
TCTCAGCCAACCACAT-1	16125	0.9999545812606812
GGTGAAGAGAGTCAGC-1	16161	0.9999545812606812
GGAGCAACAGTCGCAC-1	16149	0.9999545812606812
TGTCCCAAGGTACAGC-1	16161	0.9999545812606812
AGGAAATCAATACAGA-1	16112	0.9999545812606812
GTTTGGAAGAAGTCCG-1	16137	0.9999545812606812
ATGAGTCCAATGTCTG-1	16031	0.9999545812606812
CTGGCAGAGAGTCTGG-1	16027	0.9999545812606812
TTTACCACAGGAGGAG-1	16049	0.9999545812606812
ATCGATGAGGACGCAT-1	15978	0.9999545812606812
GACCCTTAGGTTATAG-1	15987	0.9999545812606812
AATGAAGGTCCCAAAT-1	15989	0.9999545812606812
TTCCAATAGAGAGGTA-1	15961	0.9999545812606812
TCTGCCATCAAGGTGG-1	15845	0.9999545812606812
GATCCCTGTACTCCCT-1	15923	0.9999545812606812
GTCATTTGTGAAAGTT-1	15882	0.9999545812606812
TTCGATTCAGTCGGAA-1	15820	0.9999545812606812
TTGGGCGTCGCAGTTA-1	15795	0.9999545812606812
CTCAAGAAGACTCAAA-1	15636	0.9999545812606812
CATGCAACAAATGGTA-1	15661	0.9999545812606812
GAAATGAGTAGTTACC-1	15556	0.9999545812606812
ACTGTCCCACTAACCA-1	15470	0.9999545812606812
AGATCCAAGGGACAGG-1	15509	0.9999545812606812
CGTAGTAGTGAGATCG-1	15504	0.9999545812606812
TCCATGCGTTTCGTAG-1	15508	0.9999545812606812
GTTGTCCAGATGTAGT-1	15488	0.9999545812606812
CGGAATTTCTTTCCGG-1	15424	0.9999545812606812
TGATGGTGTTGTTGAC-1	15406	0.9999545812606812
CTCAGTCTCAACTACG-1	15432	0.9999545812606812
TAGATCGCATCCGAAT-1	15426	0.9999545812606812
TCTTCCTGTATGAGCG-1	15379	0.9999545812606812
TTTGATCGTGCCAAGA-1	15342	0.9999545812606812
GATAGAAGTGGAAGTC-1	15345	0.9999545812606812
ATGATCGAGCCGAACA-1	15321	0.9999545812606812
ATTGTTCCAGTCGCAC-1	15260	0.9999545812606812
CTCAGTCTCTTCGATT-1	15315	0.9999545812606812
ACTGTCCCACCATATG-1	15311	0.9999545812606812
CACTTCGTCAAGAATG-1	15177	0.9999545812606812
CTTCCTTAGACCCTTA-1	15300	0.9999545812606812
GGTCACGAGTCACTCA-1	15274	0.9999545812606812
GGGAGTAAGGTGATCG-1	15233	0.9999545812606812
GTAGGTTCACACCAGC-1	15286	0.9999545812606812
CAACGATGTCCGACGT-1	15220	0.9999545812606812
TTCGGTCGTGCGAGTA-1	15263	0.9999545812606812
GCACGGTGTCTGTAAC-1	15232	0.9999545812606812
AAGCGTTGTGGACCTC-1	15172	0.9999545812606812
CACAGATGTATCGTAC-1	15120	0.9999545812606812
GAGGCAATCACTTATC-1	15166	0.9999545812606812
GATAGAAGTTACGGAG-1	15185	0.9999545812606812
AGGTCTATCATCTATC-1	15090	0.9999545812606812
GATGCTAGTGGGCTCT-1	15137	0.9999545812606812
TTCACCGCACCGGCTA-1	15141	0.9999545812606812
CAAGGGATCAGACCTA-1	15048	0.9999545812606812
AGACACTGTTACACTG-1	15077	0.9999545812606812
AGAGCAGTCACAAGAA-1	15006	0.9999545812606812
GTTGCGGGTACACTCA-1	14928	0.9999545812606812
TATCTGTTCGAGTGGA-1	14964	0.9999545812606812
TTCCGTGCAAGGCAAC-1	14923	0.9999545812606812
CTAGACAAGAGAGCGG-1	14675	0.9999545812606812
GCGTTTCAGATGAATC-1	14868	0.9999545812606812
GTGGGAACATCGAAGG-1	14688	0.9999545812606812
GGGCCATGTATTTCCT-1	14736	0.9999545812606812
GCCAGCAAGGATGTTA-1	14850	0.9999545812606812
CGGGTGTGTATGGTAA-1	14833	0.9999545812606812
AGTTAGCAGGCTCACC-1	14813	0.9999545812606812
AGTAGTCAGAACAAGG-1	14768	0.9999545812606812
TACCCACTCAAAGCCT-1	14659	0.9999545812606812
CTCAGTCGTATGTCAC-1	14726	0.9999545812606812
AGCGTATGTGCAATAA-1	14701	0.9999545812606812
CAACGGCTCTCATTTG-1	14669	0.9999545812606812
TCTCTGGCAGCAGATG-1	14728	0.9999545812606812
TGAGACTCAATGTCTG-1	14618	0.9999545812606812
CAATGACTCCATCTGC-1	14664	0.9999545812606812
CGAAGTTTCTTAAGGC-1	14623	0.9999545812606812
TCGTGCTAGGAAAGAC-1	14672	0.9999545812606812
TAGTGCAGTCACAGTT-1	14575	0.9999545812606812
CAGTTAGGTTCTAAGC-1	14549	0.9999545812606812
GGGAAGTTCAGTCATG-1	14513	0.9999545812606812
TGTGGCGGTTTCCATT-1	14497	0.9999545812606812
GACTTCCGTACAACGG-1	14496	0.9999545812606812
CACAGGCAGGCGAACT-1	14469	0.9999545812606812
AATTTCCAGCGGGTTA-1	14431	0.9999545812606812
GCGAGAAAGGCGCTCT-1	14428	0.9999545812606812
GGGTATTCACCGTACG-1	14372	0.9999545812606812
TCCCACATCCAACCAA-1	14399	0.9999545812606812
CACGAATGTACTGCCG-1	14397	0.9999545812606812
AACCCAAAGCAATTAG-1	14411	0.9999545812606812
AGGGTGATCACTACTT-1	14400	0.9999545812606812
TCCATGCCAAACACCT-1	14441	0.9999545812606812
CACAACAAGTTACTCG-1	14297	0.9999545812606812
TTCAATCAGCGCGTTC-1	14230	0.9999545812606812
TGCTGAATCACCTCAC-1	14146	0.9999545812606812
GAGGCAATCAGCGGAA-1	14148	0.9999545812606812
TGAGGGACATTCACAG-1	14115	0.9999545812606812
ATCCGTCTCTAGTCAG-1	14081	0.9999545812606812
TTAGGCAAGGACAGTC-1	14126	0.9999545812606812
GATCATGGTATTTCGG-1	14065	0.9999545812606812
TTTGATCCATCTTAGG-1	14073	0.9999545812606812
CATACCCTCGTAGGGA-1	14036	0.9999545812606812
CGTGAATCATAGGTTC-1	14001	0.9999545812606812
AGATGAATCGAGAGCA-1	14063	0.9999545812606812
CCCTCTCAGTTTCTTC-1	13989	0.9999545812606812
GAATCGTAGGCGAAGG-1	13899	0.9999545812606812
TCGGATAAGCATACTC-1	14012	0.9999545812606812
ATTCCCGTCGATGCAT-1	13938	0.9999545812606812
TTGTGTTTCCCATTCG-1	13917	0.9999545812606812
GCCATGGCACCTCTGT-1	13897	0.9999545812606812
CTACGGGTCTCGTGAA-1	13837	0.9999545812606812
CATCGTCTCCTCGCAT-1	13868	0.9999545812606812
GTGAGGAGTCCTCCTA-1	13802	0.9999545812606812
CCGAACGCACTCAAGT-1	13714	0.9999545812606812
AGGGCTCGTTTCCATT-1	13714	0.9999545812606812
TCTTAGTCATAACCCA-1	13710	0.9999545812606812
CCACGTTCAGGCGAAT-1	13673	0.9999545812606812
TGCTGAAGTACCACGC-1	13720	0.9999545812606812
GGGATGATCGGAGCAA-1	13701	0.9999545812606812
TTGTGTTCAAATGCGG-1	13590	0.9999545812606812
ACTCCCAAGCGTTAGG-1	13474	0.9999545812606812
CTCTGGTCAGTCTTCC-1	13382	0.9999545812606812
GGCACGTTCGAACTCA-1	13361	0.9999545812606812
GATCCCTCAGTCGGAA-1	13505	0.9999545812606812
GTGGAAGAGCTAAATG-1	13497	0.9999545812606812
GCGGATCTCAGCTGAT-1	13431	0.9999545812606812
ACAAGCTGTAGGCAAC-1	13360	0.9999545812606812
GTTATGGAGGTTATAG-1	13388	0.9999545812606812
TTACGCCAGCCTCCAG-1	13330	0.9999545812606812
GAGGGTAGTAATTGGA-1	13313	0.9999545812606812
GAAGCCCTCAATCTTC-1	13191	0.9999545812606812
CTGTCGTGTAAGTTAG-1	13233	0.9999545812606812
ATCGCCTCAGCTGGTC-1	13259	0.9999545812606812
ATTGTTCCAATCAGCT-1	13208	0.9999545812606812
CAACCTCAGAAATGGG-1	13049	0.9999545812606812
CCTCTAGTCGGAATTC-1	13110	0.9999545812606812
ATCGTAGAGACAACAT-1	12955	0.9999545812606812
TGACAGTTCAGACCTA-1	12999	0.9999545812606812
TTCCGTGTCGAGAATA-1	13041	0.9999545812606812
TAATTCCAGATTGACA-1	12908	0.9999545812606812
CCCATTGTCTCCAAGA-1	12850	0.9999545812606812
TGAGGAGAGGTAGTCG-1	12611	0.9999545812606812
GTTAGACGTACAGGTG-1	12657	0.9999545812606812
ACTGATGCAAGAGAGA-1	12637	0.9999545812606812
CAGTTCCAGGTCCGAA-1	12682	0.9999545812606812
ACGTAGTGTAACTTCG-1	12698	0.9999545812606812
CAGATACTCTCGCCTA-1	12585	0.9999545812606812
ATGCGATGTAACACGG-1	12523	0.9999545812606812
GTGTTAGCACGGCGTT-1	12516	0.9999545812606812
ACGTAGTGTATTGAGA-1	12539	0.9999545812606812
GGAATCTAGTCGAAAT-1	12447	0.9999545812606812
ATGGGTTAGTCGCTAT-1	12486	0.9999545812606812
GTGACGCCAACCGACC-1	12389	0.9999545812606812
GTGTTAGTCTGCTCTG-1	12418	0.9999545812606812
TCCACGTAGAGAATCT-1	12274	0.9999545812606812
TTGGATGAGGTACAAT-1	12263	0.9999545812606812
CATCGCTGTGTTTCTT-1	12332	0.9999545812606812
CAACAGTTCGAGAGCA-1	12155	0.9999545812606812
CTGCATCAGTGGACTG-1	12163	0.9999545812606812
TCGTGGGAGCACCTGC-1	12130	0.9999545812606812
CCGATCTAGCGCCGTT-1	12072	0.9999545812606812
TCTAACTGTGCTGTCG-1	12090	0.9999545812606812
GGATCTATCCTCCACA-1	12106	0.9999545812606812
CTCAATTTCCTCCACA-1	12064	0.9999545812606812
AATCACGAGAAATTGC-1	12054	0.9999545812606812
ACAAGCTTCCATATGG-1	12013	0.9999545812606812
GCCGATGAGGCACGAT-1	12035	0.9999545812606812
ATCCACCGTATTCTCT-1	11819	0.9999545812606812
TTGACCCCATGACTGT-1	12102	0.9999545812606812
CTACGGGCACCCAAGC-1	11950	0.9999545812606812
GTCTACCCAACACGAG-1	11944	0.9999545812606812
GAAGCGAAGCACTAGG-1	11780	0.9999545812606812
CGGTCAGGTCCCACGA-1	11873	0.9999545812606812
CGTTAGACAAAGGATT-1	11742	0.9999545812606812
GACCTTCTCCTGATAG-1	11763	0.9999545812606812
TACTTACTCTGGGTCG-1	11684	0.9999545812606812
CACTGAACACAGTCCG-1	11672	0.9999545812606812
CCATCACTCCGATAAC-1	11703	0.9999545812606812
TTTACTGTCAAGTTGC-1	11614	0.9999545812606812
ACTTCCGAGCATGCAG-1	11619	0.9999545812606812
GGGAGATCAGATCCAT-1	11645	0.9999545812606812
TAGACTGAGCTAATGA-1	11569	0.9999545812606812
CCCTCAAAGCGAACTG-1	11573	0.9999545812606812
GTCTAGACAATCCTTT-1	11557	0.9999545812606812
TTTATGCAGCATCCCG-1	11455	0.9999545812606812
CTAACTTCAACGTATC-1	11414	0.9999545812606812
AAAGGTAGTATTCCTT-1	11446	0.9999545812606812
ATGACCATCGGTATGT-1	11299	0.9999545812606812
AGAACCTAGGACGCAT-1	11424	0.9999545812606812
GTTGTGATCTGGAGAG-1	11393	0.9999545812606812
TGGATGTCATAGTCGT-1	11315	0.9999545812606812
TCGGGCACAACAGAGC-1	11351	0.9999545812606812
TACCCGTCACTGGCGT-1	11307	0.9999545812606812
TGGCGTGGTCCCACGA-1	11024	0.9999545812606812
GAGCCTGCAGACGCTC-1	11249	0.9999545812606812
ATCTTCATCGCAGAGA-1	11191	0.9999545812606812
TAGATCGAGAGGTGCT-1	11182	0.9999545812606812
TTTACCAAGGTGATCG-1	11068	0.9999545812606812
CGGGCATCACAAGTTC-1	11072	0.9999545812606812
GCTACCTCAGGCCCTA-1	11042	0.9999545812606812
CATGCAACACTACTTT-1	10989	0.9999545812606812
TACGGTATCGTGGGAA-1	10923	0.9999545812606812
TAACACGAGCCTTTCC-1	11000	0.9999545812606812
TGGATCATCAGCATTG-1	10952	0.9999545812606812
GCATCTCGTTAGGACG-1	10922	0.9999545812606812
GTCAGCGGTCAATGGG-1	10913	0.9999545812606812
CTACCCACACCCATAA-1	10953	0.9999545812606812
GGGTATTTCTAGTGTG-1	10898	0.9999545812606812
TATCCTAGTATTCTCT-1	10846	0.9999545812606812
TCCGGGAGTACGCGTC-1	10891	0.9999545812606812
GTAACACTCATCGCTC-1	10837	0.9999545812606812
GAATCACCACAAATAG-1	10807	0.9999545812606812
[truncated: 23,172 more rows]
