# Supplementary material for: Disturbances of paraventricular thalamic nucleus neurons in bipolar disorder revealed by single-nucleus analysis
Source: Nat Commun. 2026 Jan 7;17:1338. doi: 10.1038/s41467-025-68094-5 (PMC12873406; doi:10.1038/s41467-025-68094-5)
Supplement: Supplementary file 6 — Source Data [file 41467_2025_68094_MOESM6_ESM.zip › SourceData/FigureS12bcd.txt]

celltype	umap_1	umap_2
Tha_ExN_PVALB_1	7.54255949545197	1.29956510016329
Tha_ExN_PVALB_1	8.04722534704498	1.17910637804873
Tha_ExN_PVALB_1	7.36927496481232	1.87911047884829
Tha_ExN_PVALB_1	8.74615656423859	1.83245565840609
Tha_ExN_PVALB_1	8.22389494467072	1.72679545828707
Tha_ExN_PVALB_1	8.07282768774323	0.847557508438892
Tha_ExN_PVALB_1	7.90801035452179	2.0042175287903
Tha_ExN_PVALB_2	13.3195036559134	3.49496474215395
Tha_ExN_PVALB_1	8.50942884970001	2.11120095202333
Tha_ExN_PVALB_1	7.54577099371247	1.45240762183077
Tha_ExN_PVALB_1	7.72193132925324	1.07841553637392
Tha_ExN_PVALB_1	7.62713133383087	1.0821542973221
Tha_ExN_PVALB_1	7.82903706121735	1.19685580679781
Tha_ExN_PVALB_2	11.8742884306937	3.66511621424562
Tha_ExN_PVALB_1	8.47128092336945	1.82113268324739
Tha_ExN_PVALB_2	12.9984615950613	3.6722673411072
Tha_ExN_PVALB_1	7.63870321798615	1.01786276051409
Tha_ExN_PVALB_1	7.30076681661896	1.43958630511171
Tha_ExN_PVALB_1	7.74948107290558	0.900606119126148
Tha_ExN_PVALB_2	12.7144554762869	3.52626481005556
Tha_ExN_PVALB_1	9.0179146437674	1.44616463133699
Tha_InN_1	2.1726084857016	10.6632026667298
Tha_ExN_PVALB_1	7.61883389044098	1.65597190806276
Tha_ExN_PVALB_1	7.40574299383454	1.33739712187655
Tha_ExN_PVALB_1	9.98828302908234	1.07814743468172
Tha_ExN_PVALB_1	7.61468302297882	1.48416938731081
Tha_ExN_PVALB_1	8.46925436544708	0.408491873234577
Tha_ExN_PVALB_1	7.86422096777252	1.69676747271425
Tha_ExN_PVALB_1	8.98110662985138	1.22121300646669
Tha_ExIn	13.1609886794119	2.84999098727114
Tha_ExN_PVALB_1	8.23583208608917	1.63913383433229
Tha_ExN_PVALB_1	8.55052458334259	1.47824778506166
Tha_ExN_PVALB_1	8.85088621664337	1.48086466738588
Tha_ExN_PVALB_1	8.17508875417999	1.50967636057741
Tha_ExN_PVALB_1	8.82937323141388	1.11932041594393
Tha_ExN_PVALB_1	7.82441269445709	1.34987153956301
Tha_ExN_PVALB_1	8.70781981039337	1.49548580595858
Tha_ExN_PVALB_1	9.42066942739777	1.04483439871675
Tha_ExN_CALB	11.2411135344534	1.83271911093599
Tha_ExN_PVALB_1	7.52094875860504	0.88768752762682
Tha_ExN_PVALB_1	7.7280067114859	1.50931777903444
Tha_ExN_PVALB_1	7.99921213674835	1.00843294808275
Tha_ExN_CALB	12.0971192030936	2.02652611681826
Tha_ExN_PVALB_1	8.07602106619171	1.73218300291903
Tha_ExN_PVALB_1	9.91448103475861	1.25152816721804
Tha_InN_1	1.22495519209198	9.76143398234255
Tha_ExN_PVALB_1	7.2698186545401	1.86244001337893
Tha_ExN_PVALB_2	11.8059557585745	3.88883056589968
Tha_ExN_PVALB_1	8.07766472387604	1.2709548706711
Tha_ExN_PVALB_1	7.2563499121695	1.49577286192781
Tha_ExN_CALB	11.6840447096854	2.09982457110292
Tha_ExN_PVALB_1	8.83681570577911	1.10417118021853
Tha_ExN_PVALB_1	9.06810461569122	0.9187238449753
Tha_InN_1	1.51856922197632	11.4396347040833
Tha_ExN_PVALB_1	8.54621016073517	1.28613259741671
Tha_ExN_PVALB_1	7.16424404669098	2.53698673197634
Tha_ExN_PVALB_1	8.67080294180206	1.79102625796206
Tha_ExN_PVALB_1	7.9339655547171	1.6332401270569
Tha_ExN_PVALB_1	7.7538593916922	1.90099217841036
Tha_ExN_PVALB_1	9.1491869597464	1.58071711012728
Tha_ExN_PVALB_1	8.82679258871369	1.45526649901278
Tha_ExN_PVALB_1	8.69429289388947	1.5366460318268
Tha_ExN_PVALB_1	8.62315737295441	1.23192443796999
Tha_ExN_PVALB_1	8.26249491262726	1.62725117155916
Tha_ExN_CALB	10.7269734053641	1.18326022574312
Tha_ExN_CALB	11.1684273390799	1.85673859068758
Tha_ExN_PVALB_1	8.88012396383576	0.912931525200672
Tha_InN_1	3.02756892729096	10.249162101239
Tha_ExN_PVALB_1	8.55713354635529	1.11790993162996
Tha_InN_2	3.9170035033255	9.96696224161989
Tha_ExN_PVALB_1	8.11597334432892	0.792828762024708
Tha_ExN_PVALB_1	8.65245329428009	1.42165150591738
Tha_ExN_PVALB_1	8.43481241751007	1.31192686507113
Tha_ExN_PVALB_1	7.46011053610138	1.24367239424593
Tha_ExN_PVALB_1	9.24599348593048	1.46199681708223
Tha_ExN_PVALB_1	8.53503309774689	0.441764467448063
Tha_ExN_PVALB_1	7.2571405081778	1.22348835417635
Tha_ExN_PVALB_1	8.95012651968292	1.06130602309114
Tha_ExN_PVALB_1	10.0319708495169	1.1673708195389
Tha_InN_1	0.988858273509065	10.4500087732971
Tha_ExN_PVALB_1	8.58977972555451	1.38822760531313
Tha_ExN_PVALB_1	7.59834515142731	1.67906131693728
Tha_ExN_PVALB_1	8.66034590292267	2.05911412188417
Tha_InN_2	4.42836939382843	11.9255260462464
Tha_ExN_PVALB_1	7.37273251104645	1.81671669432528
Tha_ExN_PVALB_1	8.22793757009796	1.36593284556276
Tha_ExN_PVALB_1	8.2689551024466	2.04016127535707
Tha_ExN_PVALB_1	9.88299547720245	1.15147855231173
Tha_ExN_PVALB_1	7.1282080321341	2.29213037440187
Tha_ExN_PVALB_1	8.70708357382111	1.30028893896944
Tha_InN_1	2.93243896055512	8.34338607737429
Tha_ExN_CALB	10.5679482131033	0.990159534901447
Tha_InN_1	0.81658666420273	10.0010026926697
Tha_InN_1	1.35769890833191	11.6138624186218
Tha_ExN_PVALB_1	9.78291307974152	0.951155626267262
Tha_ExN_PVALB_1	7.77284513998322	0.988428556412525
Tha_ExN_CALB	11.9636181502371	1.70481862971193
Tha_ExN_PVALB_1	10.1254986434012	1.13144090124971
Tha_ExN_PVALB_1	7.9918759970694	0.939584040135212
Tha_ExN_PVALB_1	8.36329733419708	0.868254208058186
Tha_ExN_PVALB_1	7.97405468511872	1.58907165476686
Tha_ExN_PVALB_1	9.90509020376495	1.05106499144442
Tha_ExN_PVALB_2	11.9753626494437	3.68803849169619
Tha_ExN_PVALB_1	7.71959482717804	1.56482639262087
Tha_ExN_PVALB_1	8.44786154318146	1.230442308873
Tha_ExN_CALB	12.0931261687308	2.32562484690554
Tha_ExN_PVALB_1	7.94373880911164	1.15191974589235
Tha_ExN_PVALB_1	8.55718218374542	2.16955580660707
Tha_ExN_PVALB_2	11.9020193724661	3.66866126009829
Tha_ExN_PVALB_1	7.80349766302399	1.85234680125124
Tha_ExN_CALB	11.3955505995779	1.71138729998476
Tha_ExN_PVALB_1	8.27026831198029	0.890048229187794
Tha_ExN_PVALB_1	9.07165419149689	1.05848433920748
Tha_ExN_PVALB_2	13.2397402434378	3.91342678019411
Tha_InN_1	3.38999854612641	7.82657136866457
Tha_InN_1	1.0460860042601	9.45036067911989
Tha_ExN_PVALB_1	10.018932214263	1.11565794894106
Tha_ExN_PVALB_1	9.07035719442658	0.983961784333057
Tha_ExN_PVALB_1	8.60657583761505	1.08239319273836
Tha_ExN_PVALB_1	8.06242262411408	1.10781028220064
Tha_InN_1	1.82563053655914	10.3270372385681
Tha_ExN_PVALB_1	7.72088324117951	1.0778727764786
Tha_ExN_PVALB_1	7.25383364248566	1.48043742129213
Tha_InN_2	4.15209662008576	11.6852582926453
Tha_InN_1	1.75400780725769	9.66237297007448
Tha_InN_2	3.06625162649445	11.1047367090882
Tha_InN_1	1.35974203634552	8.84407558390505
Tha_InN_1	2.69956862020783	10.0219053263367
Tha_InN_1	1.11320524502091	10.1215614313782
Tha_ExN_PVALB_1	10.1492775588065	0.893351280182667
Tha_ExN_CALB	11.5904902129202	1.91273775050051
Tha_InN_1	2.84601508665375	10.8739675516785
Tha_ExN_PVALB_1	7.32613598394684	1.53373327204592
Tha_ExN_CALB	11.4661263136893	1.98638524958498
Tha_ExN_PVALB_1	7.55356203604035	1.62874975153811
Tha_InN_1	1.53430460977844	9.40825214335329
Tha_InN_2	2.97589551496796	11.3756889338196
Tha_InN_2	4.35149084615998	10.7007688517273
Tha_ExN_CALB	11.5939654021292	1.80435826727755
Tha_InN_1	3.60589276838593	9.53512325236208
Tha_InN_1	0.891598930838625	10.3926357264221
Tha_InN_1	1.92324077177338	9.02149620005495
Tha_InN_1	4.4010671286612	9.54260673472292
Tha_ExN_PVALB_1	8.48567854452423	2.09126129099733
Tha_InN_1	1.33977889108948	11.0498994822205
Tha_InN_1	1.89466737795166	11.4418472284973
Tha_ExN_PVALB_1	7.32514320898346	1.36171379038698
Tha_InN_1	3.67785965490631	8.477059745282
Tha_ExIn	14.5062168746024	2.30599775263674
Tha_ExN_PVALB_1	8.08422218847565	1.82375373789675
Tha_InN_2	4.89387785482697	11.3807481760681
Tha_ExN_PVALB_1	8.87107073355011	0.989645266026325
Tha_ExN_PVALB_2	12.0886028914481	4.02027072855837
Tha_ExN_PVALB_2	13.31842028189	3.90803351351625
Tha_InN_1	2.01087211656861	9.86940135905153
Tha_ExN_PVALB_1	8.45141874838165	0.767395579308338
Tha_InN_1	4.84612833547882	8.83342494913942
Tha_InN_1	1.29507659960083	9.05654087015993
Tha_InN_1	3.37230836439423	9.1174520487488
Tha_InN_1	1.07184087324433	11.4750684733093
Tha_ExN_PVALB_1	8.15151964712433	0.681468867749043
Tha_ExN_PVALB_1	7.61966263342194	1.15268983790285
Tha_ExN_PVALB_2	12.3865297942191	3.96039833971865
Tha_InN_1	0.93432610321335	10.3826421732605
Tha_InN_1	1.90932976293854	10.6356700892151
Tha_ExN_PVALB_1	8.26211153555206	0.653231167286701
Tha_InN_1	1.7555318980246	10.4216922754944
Tha_ExN_PVALB_1	8.32576166677765	0.988214992970295
Tha_ExN_PVALB_1	8.02178036260895	0.805722975224323
Tha_InN_1	1.14842723894409	10.338481330365
Tha_InN_1	1.17029928255371	10.5819915766419
Tha_InN_1	2.46212612676911	10.0870813364685
Tha_ExN_PVALB_1	7.95983397054962	1.44050993868715
Tha_InN_2	4.27638041067414	11.4952329630554
Tha_InN_1	1.10263614940933	9.71746387431032
Tha_InN_1	2.5025440363913	8.01629533717043
Tha_InN_2	4.97487961340241	10.4667629236878
Tha_ExN_PVALB_1	8.57955252218536	1.18884434649355
Tha_InN_1	2.56170665312103	9.71684017130739
Tha_InN_1	2.76846133756928	9.85957469889528
Tha_ExN_PVALB_1	10.1754873900443	0.71183713623888
Tha_InN_2	3.5075956492453	11.6466020579041
Tha_ExN_PVALB_1	8.63394819784454	1.87707855650789
Tha_ExN_PVALB_2	11.7814005522757	3.84802260348207
Tha_InN_2	3.44111358213715	11.3218120569885
Tha_ExN_PVALB_1	8.48036562490753	0.805748843640156
Tha_InN_1	3.80670916128449	9.51507797190554
Tha_ExN_PVALB_1	9.08303247976593	1.47125520655519
Tha_ExN_PVALB_1	7.7376764922171	0.994380497425861
Tha_InN_1	0.865459373477022	9.58420791575319
Tha_ExN_PVALB_2	11.7150295882254	3.8065709109009
Tha_InN_1	1.607311120513	10.5408538813294
Tha_ExN_PVALB_1	7.56674515295319	1.87021377035982
Tha_InN_1	0.926241090777437	10.3984397883118
Tha_ExN_PVALB_1	7.42343842077545	1.38689079234011
Tha_ExN_PVALB_2	11.5184296278983	3.44195189425356
Tha_ExN_PVALB_1	8.34858118582062	0.95893415161974
Tha_ExN_PVALB_1	9.7124718337088	1.16836717078096
Tha_InN_1	3.14703690100006	10.7144874567688
Tha_InN_1	1.04901700306229	9.91474666544802
Tha_ExN_PVALB_2	11.9338005690604	3.91983451792604
Tha_InN_2	4.19683395910553	11.7883256907166
Tha_InN_1	2.80071484136872	9.24712886759646
Tha_ExN_CALB	11.1934479384451	1.73817052790529
Tha_InN_2	3.64305626440338	11.51756896922
Tha_InN_1	1.42142759847931	10.9555906290711
Tha_InN_2	3.265673985961	11.5308965677918
Tha_InN_2	5.27431332159332	11.2890218729675
Tha_InN_1	2.30449210691742	10.2829841608704
Tha_InN_1	1.07487898159317	8.92758407542116
Tha_ExN_PVALB_1	8.49176489401154	0.470574789732761
Tha_InN_2	4.91774689245514	11.1188920969666
Tha_InN_1	2.20954977560333	11.4819559092224
Tha_InN_1	0.84106051016144	9.37612953135378
Tha_ExN_PVALB_1	9.4453295378714	1.41212906786806
Tha_InN_1	2.1326355843573	11.0812076563538
Tha_ExN_PVALB_1	10.507285943511	1.93933882662661
Tha_ExN_PVALB_1	8.7271898894339	1.4223060841263
Tha_ExN_PVALB_2	13.5216663985281	3.64488997408754
Tha_ExN_PVALB_1	7.44093214559845	1.46129801222689
Tha_ExN_PVALB_1	8.1296728758841	1.80048456141359
Tha_ExN_PVALB_1	9.29818045187286	0.918335520714588
Tha_InN_1	3.61391650724701	10.8135274882019
Tha_InN_1	2.96375977087311	8.28418102213747
Tha_InN_1	3.69915281820587	9.46594371744997
Tha_ExN_PVALB_2	11.4753826766043	3.52456965395815
Tha_InN_1	2.14672981787018	9.18971385905153
Tha_InN_2	4.56841837454132	9.95622577616579
Tha_InN_2	5.12047468710236	10.3322328562439
Tha_ExN_PVALB_1	9.10175310659699	1.64143612334139
Tha_InN_2	5.04560648489289	10.3150409693421
Tha_InN_1	1.58376597452454	10.306106948346
Tha_InN_1	2.49332129049591	8.45538272807009
Tha_InN_1	1.13127373743347	10.8265708918274
Tha_InN_1	4.97385250616364	9.19832935282595
Tha_ExN_CALB	10.356765618804	0.888417922943897
Tha_InN_1	2.18477808523468	11.6350072855652
Tha_InN_1	1.78177510786347	9.05376853892214
Tha_InN_1	3.28929578352265	10.783793830365
Tha_InN_2	3.99428736257843	12.0026487345398
Tha_InN_2	4.91161572027497	9.69884719797976
Tha_ExN_PVALB_1	8.53311621237091	0.678456091374226
Tha_InN_2	5.04692017126373	11.2084812159241
Tha_ExN_PVALB_1	9.0070389418631	1.70823957869417
Tha_InN_1	2.36138354826264	9.16502227732546
Tha_InN_1	4.3745492606192	9.40189495036013
Tha_InN_1	2.96114193487457	11.353940391034
Tha_InN_1	4.05719458151154	8.01024761149294
Tha_InN_1	2.07960723924927	8.85366001078493
Tha_InN_1	2.55925070333771	11.0737051005066
Tha_InN_2	4.76369320440582	9.55535259196169
Tha_InN_1	2.04929136324219	10.9485115046204
Tha_InN_1	1.22236119795136	9.05719127604372
Tha_ExN_PVALB_1	8.91398130941681	0.27558667311079
Tha_InN_1	1.8317721991568	9.18148364970095
Tha_InN_2	5.30502258825592	11.8572582239807
Tha_ExN_PVALB_1	8.84325205374054	1.63091030070192
Tha_InN_1	0.886151602747957	9.76715507456667
Tha_ExN_PVALB_1	10.7611540465384	1.38605632731325
Tha_InN_1	1.29986571359924	10.2104858393372
Tha_InN_1	1.5890896229773	10.0513652796448
Tha_InN_1	1.7622787861853	8.9140829081238
Tha_InN_1	2.72147499609284	11.3395713801087
Tha_InN_1	2.35890423345856	8.05771579691774
Tha_ExN_PVALB_1	8.11977993536286	1.15560808131105
Tha_InN_2	5.39529882955841	10.8471549982727
Tha_InN_1	2.95983325529389	8.19167461344606
Tha_InN_1	2.7887395529776	10.6865676874817
Tha_InN_2	4.62488113928131	11.6761840815247
Tha_InN_1	1.435755601409	9.69709911295778
Tha_InN_2	4.59857307958893	10.564404868573
Tha_InN_2	4.4046367316275	11.1251300806702
Tha_InN_1	2.20092164564423	10.0943645472229
Tha_InN_2	5.22670971441559	11.0884708399475
Tha_InN_1	1.83553504038147	9.7074760431946
Tha_InN_2	4.84143148947052	11.4256566996277
Tha_ExN_PVALB_1	9.10433088827423	0.506052070349522
Tha_ExN_PVALB_1	9.86392199087433	1.36018934199221
Tha_InN_1	3.68411861944489	7.95051183649904
Tha_InN_1	2.0512751250296	11.4596742624939
Tha_InN_2	4.77413021612457	11.0893949503601
Tha_InN_2	4.66677557516388	11.9650291437805
Tha_ExN_PVALB_1	8.81237398672394	1.05626823851473
Tha_InN_1	1.35514222669892	9.98572196909792
Tha_InN_1	5.07245337057404	9.15117492625124
Tha_InN_1	4.39785133886627	9.33307304331667
Tha_InN_1	1.91630350637726	10.7115730280579
Tha_InN_1	0.935114732268373	9.67062702128298
Tha_InN_2	4.74031817007355	10.7078603739441
Tha_InN_2	5.50201641607575	10.5333684916199
Tha_InN_1	3.91052900839142	8.10726108500368
Tha_InN_2	3.67256843138031	11.0438941950501
Tha_ExN_PVALB_1	9.55898462820343	1.40962412306673
Tha_InN_2	3.35834776449494	10.9949726099671
Tha_InN_1	1.00408165741257	8.94347228953249
Tha_InN_1	3.12260018873505	9.76762618967897
Tha_InN_2	5.55194698858551	10.4862340922058
Tha_ExN_PVALB_1	7.91986834097199	0.767637633770771
Tha_ExN_PVALB_2	11.938706269744	3.75624051043398
Tha_ExIn	14.2142275481253	2.05093350359804
Tha_InN_2	3.55082880544953	10.6502231592835
Tha_InN_2	4.40742622900299	11.9293226237
Tha_InN_2	4.21696888494782	11.4148477549256
Tha_ExN_PVALB_1	9.09469210195831	0.689984881371327
Tha_ExN_PVALB_1	7.81182514715485	1.31145157763369
Tha_InN_1	0.900164595130007	11.3995746607483
Tha_InN_1	1.37674068498902	8.82907047221071
Tha_InN_1	1.65495204019837	10.9888500208557
Tha_InN_2	5.73720203924469	10.7012247080506
Tha_InN_1	2.91411220121674	11.6335853571594
Tha_InN_1	2.61324106741242	10.4217418665589
Tha_InN_1	1.81493126440338	11.0543054575623
Tha_InN_1	2.26514851141266	8.36283340403444
Tha_InN_1	1.10356610107712	11.4261583323181
Tha_InN_2	4.6261681227713	10.6063808436096
Tha_InN_2	3.51494680929474	10.7755941385925
Tha_InN_1	2.87062417555145	11.0518945688904
Tha_InN_1	3.40790258932404	8.59092845866091
Tha_InN_2	4.92164169836334	10.7658437723816
Tha_InN_1	1.92524575281433	10.3325113291443
Tha_ExN_PVALB_1	10.1479920058279	1.1633140082062
Tha_InN_1	3.22719489622406	10.4345945353211
Tha_InN_2	5.17898594427399	11.6925376887024
Tha_InN_2	3.97518455076508	10.7955440516175
Tha_ExN_PVALB_1	8.17798315573029	1.66867222735292
Tha_InN_2	4.00010119962982	10.706741713971
Tha_ExN_VGLUT1	15.1241282134085	4.30201568552858
Tha_InN_1	1.86156021642975	10.8060535425842
Tha_InN_1	4.0386027007132	8.45832862803347
Tha_InN_2	5.39887749243073	11.5360807413758
Tha_InN_2	4.79582106161408	9.98701324412233
Tha_InN_1	2.25538980055145	10.0382036204041
Tha_InN_2	4.25389610815338	10.5491622919739
Tha_InN_1	2.22123228597931	9.22212066599733
Tha_InN_2	4.46648489523224	10.8542112345398
Tha_InN_1	2.74259172964386	8.92010440775759
Tha_InN_1	3.90595375585846	9.5466512674988
Tha_InN_2	4.34196983862213	11.587655448407
Tha_InN_1	3.21827899503998	10.089400672406
Tha_InN_1	2.68286143827728	10.9078964228333
Tha_InN_2	4.5616682677298	10.2848209376038
Tha_InN_2	4.92574392843537	11.9249385828675
Tha_InN_2	5.42745911169342	11.185236358136
Tha_InN_1	2.14751993704132	8.6793884272278
Tha_InN_1	4.47278248358063	8.71442546793825
Tha_InN_2	5.44304405737213	11.012101554364
Tha_ExN_PVALB_1	7.58904444265656	0.7777605886162
Tha_ExN_PVALB_2	13.1808022170096	3.93094649264223
Tha_InN_2	4.6525033621817	11.5230669016541
Tha_InN_2	4.39607273626618	9.81072750040896
Tha_InN_2	4.52430664587311	10.2313369745911
Tha_InN_2	5.66801964330963	11.604238891095
Tha_ExN_PVALB_1	7.71656452703766	1.92844524332888
Tha_InN_1	4.67298399496369	9.44152011820681
Tha_ExN_CALB	10.1462935118704	0.954623245686359
Tha_InN_2	5.89679371404938	10.976872825116
Tha_InN_2	4.91139494467072	11.070113563031
Tha_InN_1	1.82201861429505	9.33550682017214
Tha_ExN_PVALB_1	8.96314703512482	0.976487659901447
Tha_InN_1	1.39388572264008	10.8264841074646
Tha_InN_1	4.69341742086701	9.29962387034304
Tha_InN_1	1.77806328821472	10.8676790232361
Tha_InN_1	3.72958694982819	8.528573417157
Tha_InN_2	3.90110074568085	12.2752555842102
Tha_InN_1	1.68615650224976	9.18710079142458
Tha_InN_2	5.02503143835358	11.5922426218689
Tha_InN_1	4.37052284765534	8.78373756358034
Tha_InN_1	2.13863789129547	8.65877189585573
Tha_InN_2	4.66810595083527	12.0572933191956
Tha_InN_1	1.70887886572174	11.3823503489197
Tha_InN_1	2.8748687415152	11.6276058191956
Tha_InN_1	1.52120315122894	11.6808065409363
Tha_InN_1	1.15101324606232	8.95321788737185
Tha_InN_1	1.0208882598906	10.0871900553406
Tha_InN_2	5.27098738241486	10.3035367960633
Tha_InN_2	5.54141699362091	11.7613300318421
Tha_ExN_PVALB_1	9.51722609091095	1.2008580202759
Tha_ExN_PVALB_2	12.3999928145438	4.00939741083986
Tha_InN_1	3.45359694052033	8.46071090647585
Tha_InN_2	5.37685667562775	10.5773281092346
Tha_InN_1	0.939856818202059	10.570866965741
Tha_InN_1	2.19484650183014	9.21616973826296
Tha_InN_2	4.65501200247101	11.9096073145569
Tha_InN_2	3.95715295362763	9.69911231943972
Tha_InN_1	3.65122162390045	8.25130596110231
Tha_InN_1	2.68810521650604	8.79390563914187
Tha_ExN_PVALB_1	9.66789328146271	1.42781987139589
Tha_InN_1	1.28193532514862	10.6465486521424
Tha_InN_1	1.96655320215515	9.17660846659548
Tha_InN_2	5.03809868383698	10.7973913187683
Tha_InN_2	5.40540205526642	11.4307350153626
Tha_InN_2	4.14376770544342	11.4815801615418
Tha_InN_1	2.10901652860932	8.53435554453737
Tha_InN_1	2.7582265048056	9.98278655955202
Tha_InN_2	5.25345980215363	10.3684057230652
Tha_InN_1	2.53780829000763	10.1828712458313
Tha_InN_1	4.5579160361319	9.03053417155153
Tha_ExN_PVALB_1	9.2100304274588	1.27520146319277
Tha_InN_2	3.6110850482016	11.2730936045349
Tha_InN_2	5.25366293478302	12.0662807459534
Tha_InN_1	4.58443581152252	8.79427089640505
Tha_InN_2	5.76512037802033	11.1909250254334
Tha_InN_1	3.31126033354096	9.60351219126589
Tha_InN_2	5.23823248434357	10.8350681299866
Tha_InN_1	2.9172578959494	9.02890720316774
Tha_InN_1	4.10278760481171	7.88978805491335
Tha_InN_1	3.33156858969025	8.56214370676882
Tha_ExN_PVALB_1	8.57400976705841	1.18331029364473
Tha_InN_1	1.46549247789673	9.05181827494509
Tha_InN_1	2.64902912664704	8.96254577586062
Tha_InN_2	5.17931543875031	11.2361167902649
Tha_InN_2	5.35798822927765	10.4057649607361
Tha_InN_1	3.34544908094696	8.28029193827517
Tha_InN_2	5.16595350790314	10.7549499506653
Tha_InN_1	1.9489072470694	12.1865495676697
Tha_InN_1	1.54589163351349	11.0250085825623
Tha_InN_1	3.15956675100617	8.20442619273073
Tha_InN_1	2.01039909410767	9.59838714548952
Tha_InN_1	4.32104860830597	8.55428066203005
Tha_InN_1	1.0227243809729	10.9778417582215
Tha_InN_1	3.17496167707733	7.97280874201662
Tha_InN_1	2.13799487638764	8.88377990671999
Tha_InN_2	5.00980507421784	10.9803709025086
Tha_InN_1	1.49563287782959	9.60569038340456
Tha_InN_1	0.875300338748018	10.7462905878723
Tha_ExN_PVALB_1	8.74350439596466	1.00869777151949
Tha_InN_1	0.968087306502382	9.45206203410036
Tha_InN_1	4.3598049788504	8.23257198283083
Tha_InN_2	5.4563420920401	12.0227741236389
Tha_ExIn	15.4746321349173	2.57067670771486
Tha_InN_1	1.12106435585312	9.21299972483522
Tha_InN_1	1.43905436086945	11.0889257425965
Tha_InN_1	4.50396906423859	9.16897811838991
Tha_InN_1	5.90559946584992	9.79334201762087
Tha_InN_1	3.0365160613089	8.33669223734743
Tha_InN_1	0.867585888388674	10.2505945200623
Tha_InN_1	2.67724048185639	7.94598569819338
Tha_InN_2	4.99904095220856	11.1906274790467
Tha_InN_1	2.81497918653778	11.132257842511
Tha_InN_2	4.57744585562042	10.9051650995911
Tha_ExN_PVALB_1	8.74865423727326	1.40311291167147
Tha_InN_1	4.30177580404572	8.77870407053835
Tha_InN_1	2.4694048075705	9.25106277415163
Tha_InN_2	4.61140715170197	11.8193620676697
Tha_InN_2	5.72521816778473	11.267683410138
Tha_InN_1	1.00575869369797	10.3996862406433
Tha_InN_2	5.75671278524689	10.0177930826843
Tha_InN_1	3.40519057798676	10.8545888895691
Tha_InN_2	5.90758501577667	11.1112874979675
Tha_InN_2	5.67088686514191	11.4931882853211
Tha_InN_2	4.5838268904715	10.819118880719
Tha_InN_1	2.59610902357392	8.79150047251589
Tha_InN_1	2.44730555105499	10.4650262827576
Tha_InN_2	3.92672311353974	10.7544855112732
Tha_InN_1	3.52793895292572	8.48042430827028
Tha_InN_1	4.24108730840973	9.23982372233278
Tha_ExN_PVALB_1	8.20506369161896	1.22660782286531
Tha_InN_2	4.54594837713532	11.1672948832215
Tha_InN_1	2.80703841734223	10.5053991312683
Tha_InN_1	3.17050396490387	7.70890369364626
Tha_InN_1	1.28088008451752	9.80527343699343
Tha_InN_1	2.15468536901764	10.2705224985779
Tha_InN_2	5.6880749373465	10.4589056009949
Tha_InN_1	3.08289753485016	8.02569236704714
Tha_InN_1	0.861926486971895	9.41606178233034
Tha_InN_1	1.0095220117598	9.59649124094851
Tha_InN_1	2.17090546179108	11.820267104596
Tha_InN_2	4.61307226705841	11.7982076639832
Tha_InN_1	3.35773979711823	8.02128925272829
Tha_InN_1	2.72282492208771	9.11342468211062
Tha_InN_2	4.28498827505402	11.1032022471131
Tha_ExN_PVALB_1	7.44157587576203	1.78412845084078
Tha_InN_1	2.03098606157593	9.55639209696657
Tha_InN_2	4.24192368078522	11.6278804773987
Tha_InN_1	4.36469685125641	8.28217830607302
Tha_InN_2	5.89459883261017	9.75876369425661
Tha_ExN_CALB	10.3406580595999	0.643043660610981
Tha_ExN_CALB	11.7588461546927	1.64071311900026
Tha_InN_1	2.89445387411408	8.21140994974978
Tha_InN_1	4.35855566549591	8.46434535929567
Tha_InN_2	4.97103153753571	11.6381305689514
Tha_InN_1	2.86865269232086	8.29515876719362
Tha_InN_1	2.58565007734589	8.16301002451784
Tha_InN_2	5.64232050466828	11.0964931482971
Tha_InN_2	3.6871975569754	11.3446926111878
Tha_ExN_PVALB_1	9.19417463827423	1.12372400709993
Tha_InN_2	4.15233217764191	10.8481487269104
Tha_InN_2	4.96098743963532	10.5037006373108
Tha_InN_2	3.92425381231598	11.2368892664612
Tha_InN_1	3.93008362341217	8.12401332804567
Tha_InN_1	0.99819283771805	9.31102313944704
Tha_ExN_PVALB_2	11.9489515929251	3.8667892450989
Tha_InN_2	4.28277193594269	9.93590011546022
Tha_InN_2	5.64974390554718	11.6051506037415
Tha_InN_1	2.42257987547211	7.99034538218386
Tha_InN_1	2.17527329016022	8.26318588206179
Tha_InN_2	4.97679363775543	10.6293434138001
Tha_InN_1	1.02122282076172	9.71626796671755
Tha_InN_1	3.77371751356415	7.79337253519899
Tha_ExN_PVALB_1	10.0432928710013	1.66312518069155
Tha_InN_2	4.9797476439505	9.69586696574099
Tha_InN_1	2.49258362341217	11.6179174418152
Tha_ExN_PVALB_1	8.9626806883841	1.01501073786623
Tha_InN_2	5.5839284567862	11.4593805308045
Tha_InN_1	1.21001898336701	10.7415317530335
Tha_InN_2	4.82405649709992	10.7467292780579
Tha_InN_1	4.5895470290213	8.38392295786745
Tha_InN_1	5.07792793798737	9.49462451884157
Tha_InN_2	4.4857724814444	10.0875009531677
Tha_InN_2	4.99877869177155	11.9960130686463
Tha_InN_1	2.58541595030121	10.4665636057556
Tha_InN_1	5.1416357665091	9.05037345835573
Tha_InN_2	5.89262949514679	11.0567525858582
Tha_InN_2	6.04457222509674	11.1201509470642
Tha_InN_1	3.89497672605805	8.63342323252565
Tha_InN_1	1.3775325922995	9.20552959391481
Tha_InN_1	4.15588890600495	8.52232398936159
Tha_InN_2	5.14644943762116	10.9125150675476
Tha_InN_2	3.36477242994599	11.1786550516785
Tha_InN_1	4.49992882299713	8.97637023875124
Tha_InN_1	2.68196951437287	9.34023132273562
Tha_InN_1	2.67226873922638	10.5496152872742
Tha_InN_1	4.12163197088532	7.94376220652468
Tha_InN_1	4.36201464224152	9.28633632609255
Tha_InN_1	3.38833343076996	10.3401788706482
Tha_InN_1	1.92709564256958	9.18917407938845
Tha_InN_1	3.19355618048004	8.53541603037722
Tha_InN_1	4.11676799345307	8.74507179209597
Tha_InN_2	5.80457483816437	10.8597520823181
Tha_InN_1	3.05646978903107	10.0812744135559
Tha_InN_1	4.39547525930695	8.31108322092897
Tha_InN_1	4.03180944013886	8.55797901102907
Tha_InN_1	2.25374828863434	8.28545131632692
Tha_InN_1	2.31080209303192	11.3834251398743
Tha_InN_2	5.45707880544953	11.0447105402649
Tha_InN_1	2.73497449446015	8.99444045969851
Tha_InN_2	3.4615341334372	10.7225736612976
Tha_InN_1	4.27517973470978	8.11942520090944
Tha_InN_2	5.17007338095001	10.7322877878845
Tha_InN_1	4.36552130270294	7.61700763651735
Tha_InN_1	3.9919980673819	8.85953082987673
Tha_InN_1	4.42902170706085	8.46950759837038
Tha_InN_1	1.8239471821814	9.07882251688845
Tha_InN_2	4.37408052969269	12.3425001139343
Tha_InN_1	3.65960299063019	7.99099912592775
Tha_InN_1	1.49703930902771	11.6530059809387
Tha_InN_2	4.63144384908966	11.2809299463928
Tha_InN_1	3.68736278105072	8.10861148783571
Tha_InN_1	4.46052347708039	9.15910282084353
Tha_InN_1	4.74650370168976	7.91480531641848
Tha_InN_2	5.30075537252716	11.1717437739075
Tha_InN_2	3.7520397810965	10.4494575495423
Tha_InN_1	3.92694150495819	8.48105850169069
Tha_OPC	5.76898800421051	-10.5040174489319
Tha_Oligo_3	2.73820959615998	-1.66958389332884
Tha_ExN_PVALB_1	9.38767897177033	1.43338003107912
Tha_InN_2	5.98521648931793	10.3315853113831
Tha_InN_1	4.73872982549957	8.41629447886354
Tha_InN_1	2.01680075216583	8.64650096842653
Tha_InN_1	4.6404241232901	7.77084388682253
Tha_InN_1	3.26692568350128	7.7750858301819
Tha_Astro_2	-2.8514119477243	-11.9103332524597
Tha_Oligo_3	0.247236354532759	-0.830229378253155
Tha_ExN_PVALB_1	7.49597536611847	1.5248850817383
Tha_InN_1	1.04854660320572	10.3667043680847
Tha_InN_1	2.75003563452057	8.980477714032
Tha_ExN_PVALB_1	7.68656193304352	2.04742445895082
Tha_InN_2	5.52536808538727	11.9613822931946
Tha_InN_2	5.75582348394684	10.8847803110779
Tha_InN_1	1.17287324953369	10.0316061014832
Tha_Astro_1	-7.4665733666391	-10.5291973119079
Tha_InN_1	3.71104632902435	8.24380912730104
Tha_InN_1	3.27164422560028	8.79308643290407
Tha_InN_1	2.50156842756561	10.5162557596863
Tha_ExIn	14.2992828993826	2.26290264078981
Tha_InN_1	3.9756029753714	8.13531627604372
Tha_InN_1	1.05289440441422	8.98727931925661
Tha_ExN_PVALB_1	7.32009636450104	0.86462547728426
Tha_ExN_PVALB_1	10.1894138960867	0.970411860436268
Tha_OPC	5.13595806646637	-10.3066993718445
Tha_InN_1	2.2987710146933	8.69644489237673
Tha_ExN_PVALB_1	8.68309389639191	0.984473847836323
Tha_ExN_PVALB_1	10.3783453612357	1.38414182612307
Tha_OPC	5.24880730200104	-10.1004816060364
Tha_OPC	6.89974199819855	-8.83349666646116
Tha_ExN_PVALB_1	8.82048021841339	0.203643464535542
Tha_InN_1	2.69928013372711	10.7757657999695
Tha_InN_1	0.929681053641359	9.96108188578493
Tha_ExN_PVALB_1	8.17042910147003	0.537976526707478
Tha_InN_1	3.71892296362213	8.73762454935915
Tha_Astro_1	-5.13868392419525	-10.8568206792175
Tha_ExN_PVALB_1	8.21889959860138	0.820491218060322
Tha_InN_1	1.59324645090393	10.7195590967835
Tha_InN_1	3.33926927137665	7.95866432139284
Tha_Astro_1	-4.74722732019134	-11.4815469746887
Tha_InN_1	2.94423352766327	8.24931278178103
Tha_Astro_2	-4.47445262384125	-11.3429008488952
Tha_InN_1	4.55760466146759	8.35605468699343
Tha_OPC	6.03402840185456	-9.88105735829466
Tha_OPC	5.57576309728913	-8.61365947774046
Tha_OPC	5.18066393423371	-10.3866516118347
Tha_Astro_2	-4.18390048455902	-11.5096202855408
Tha_ExN_PVALB_X	8.67465769338898	1.16528179594881
Tha_InN_1	2.81001841116242	8.46087779948122
Tha_InN_2	4.77161013174347	10.1370214457215
Tha_OPC	6.54497944402985	-9.49977359822386
Tha_OPC	5.50715147543244	-9.21594200184935
Tha_InN_1	4.14632498312287	8.46904888102419
Tha_OPC	5.68130909490875	-10.0327621465027
Tha_OPC	5.32382761526398	-9.75556907704466
Tha_InN_1	0.981493463995973	10.896285438031
Tha_OPC	6.58219229269318	-9.25023422291868
Tha_InN_1	4.77967297125153	8.22155418345339
Tha_InN_1	3.2488077788382	8.300865554303
Tha_InN_1	4.40977369833283	9.67764034220583
Tha_OPC	6.72191320944123	-8.80572280934446
Tha_OPC	6.91489922094635	-9.75315532734983
Tha_InN_2	5.34365164327912	10.9441493982971
Tha_OPC	4.85029636907868	-9.19745216420286
Tha_OPC	6.59386478948883	-9.19142494252317
Tha_InN_1	1.23597597170166	9.30924930521853
Tha_OPC	5.66280304479889	-8.83299503377073
Tha_OPC	4.7538503317862	-9.46418247273558
Tha_Astro_1	-6.58102811288544	-11.0435920720398
Tha_OPC	5.64720379400543	-9.90388736775511
Tha_Oligo_2	-2.78274072122284	0.105592579633064
Tha_OPC	4.51666962194733	-9.04284629872435
Tha_InN_1	4.79620539236359	8.46405448862917
Tha_Oligo_3	2.4428983836203	-1.5862433677017
Tha_ExN_PVALB_1	9.93855654287628	1.35151531645662
Tha_OPC	5.27012716818146	-9.13879356434935
Tha_Oligo_3	1.24705838251404	-1.2835421328842
Tha_OPC	5.28767239141754	-8.71121749928587
Tha_OPC	5.04282843160919	-9.55100593617552
Tha_OPC	6.92272841024689	-9.45213565877073
Tha_OPC	5.0682018904715	-8.74984703114622
Tha_Oligo_3	-0.656124302861174	-0.651509321242504
Tha_OPC	4.51400696325592	-9.64032135060423
Tha_OPC	5.70066772985748	-9.11595687916868
Tha_OPC	6.2419193892508	-10.3111063008606
Tha_OPC	6.00670134115509	-9.301673508197
Tha_ExIn	15.609806886199	2.65039100596315
Tha_OPC	5.22701822805695	-8.67449436238401
Tha_OPC	5.45931660223297	-8.88100585988157
Tha_OPC	5.01053034353546	-9.18961963704222
Tha_Astro_1	-7.17409051370331	-10.6728750233948
Tha_OPC	4.54411016989044	-9.33116588643187
Tha_Oligo_3	-1.65593946885773	-0.216253570228748
Tha_OPC	4.50447927999787	-8.83761940053099
Tha_OPC	7.33337532568268	-9.47185573628538
Tha_OPC	5.8472341208487	-10.2661233907043
Tha_OPC	4.9843863158255	-9.87801513722532
Tha_OPC	5.12781607199005	-10.1969781880676
Tha_Astro_2	-3.247842678544	-11.7506156926452
Tha_OPC	4.88147961187653	-9.48534069111937
Tha_Astro_1	-4.44634021234222	-10.7564741139709
Tha_OPC	5.88705717611603	-9.41644821217649
Tha_OPC	5.30100952673248	-9.61307106068724
Tha_OPC	5.84236799764923	-10.3043752675354
Tha_OPC	6.73062931585602	-9.75791511586302
Tha_OPC	5.09191214132599	-9.01501903584593
Tha_OPC	4.9952357916861	-9.87072238972776
Tha_OPC	4.22513376760773	-9.18239173939817
Tha_OPC	5.7236760764151	-10.0878911977112
Tha_OPC	5.50471436071686	-9.51847229054563
Tha_Astro_1	-6.71758902978607	-10.7268644337951
Tha_OPC	5.33524118948273	-10.4013734822571
Tha_OPC	5.2727974562674	-9.24447021535032
Tha_OPC	6.86894403982453	-8.45765552571409
Tha_OPC	6.0541900305777	-9.6631179814636
Tha_Astro_2	-3.03669441652008	-11.7493577962219
Tha_Oligo_3	1.35959719705872	-1.20338461449736
Tha_OPC	5.15884386587433	-10.1154762273132
Tha_Astro_1	-6.69823564004608	-10.9463439946472
Tha_OPC	6.8367623000174	-9.74195251515501
Tha_OPC	4.43421064901642	-9.14438972523802
Tha_OPC	5.14672123480133	-8.300284004718
Tha_OPC	5.43498455572418	-10.4681030278503
Tha_Oligo_3	2.51887809324555	-1.66029737046354
Tha_OPC	6.13328968572907	-9.53115711262815
Tha_Astro_1	-5.71925557565399	-10.7578378682434
Tha_OPC	5.34047638464264	-9.34408912709349
Tha_Endo	-0.125355938193281	-7.4613643651306
Tha_OPC	5.84402977514557	-8.4961486821472
Tha_OPC	6.99927794027619	-10.0240179066955
Tha_OPC	5.15421568441681	-9.30321273854368
Tha_OPC	5.69357763815216	-9.03091201832884
Tha_OPC	5.76096998739533	-9.84756050160521
Tha_Astro_1	-6.55605567407318	-10.4978319173157
Tha_OPC	6.04455267477326	-9.61409435322874
Tha_OPC	4.94532238531403	-9.43321476033323
Tha_Oligo_3	0.460358938458483	-0.674704647570782
Tha_OPC	7.51241623449616	-9.27718410542601
Tha_OPC	5.83311878729157	-8.58644638112181
Tha_OPC	5.58995424795441	-10.2269903188049
Tha_OPC	4.47452007818512	-8.9358812337219
Tha_Oligo_3	-2.14292825174042	-0.466440356284313
Tha_OPC	4.87908779669098	-9.26625309041136
Tha_Astro_1	-7.34197438668915	-10.2898288731872
Tha_Astro_1	-6.29560817193695	-10.8257394795715
Tha_OPC	4.6439584403067	-8.44818458607786
Tha_OPC	4.55024563360504	-8.60167274525755
Tha_Oligo_3	2.12843488741211	-1.08220300725096
Tha_OPC	5.30635630178742	-9.47401008656614
Tha_Astro_1	-4.65318025064178	-11.417055702716
Tha_ExIn	15.7246178298026	2.73137917467958
Tha_OPC	5.2899511961966	-8.20855960896604
Tha_OPC	5.89887510824494	-10.3383394246399
Tha_InN_1	2.83469878721527	8.07987728068239
Tha_OPC	6.96864162969879	-9.19598541310423
Tha_OPC	6.1253455786734	-8.50354347279661
Tha_OPC	5.2357667593985	-8.61795578053587
Tha_OPC	5.76530634451203	-8.43412742665403
Tha_Oligo_3	0.628361543896715	-1.25870690396421
Tha_OPC	6.16176973867706	-9.18304500630491
Tha_OPC	5.89321600485138	-8.19161758473509
Tha_OPC	6.14698492574982	-9.7690397267639
Tha_OPC	6.69923054266266	-9.77883205464476
Tha_OPC	5.71850430059723	-8.80769119313353
Tha_OPC	5.48152529287628	-8.82388172200315
Tha_OPC	5.93896996069245	-9.77884159138792
Tha_Oligo_3	0.204467086377661	-0.418103850394421
Tha_OPC	6.95678268957428	-9.6059309010803
Tha_OPC	5.93146931219391	-8.4148498540222
Tha_OPC	6.49651943731598	-9.61816844990843
Tha_OPC	6.39012800741486	-8.74539432576292
Tha_Astro_1	-7.06873668145843	-10.3260208134949
Tha_OPC	6.64368092108063	-9.23959598591917
Tha_OPC	6.72812973547272	-8.54175052693479
Tha_OPC	6.14281593847565	-10.0773244862854
Tha_OPC	4.72440468359284	-8.6528287892639
Tha_OPC	5.92559801626496	-8.63210735371702
Tha_OPC	6.24833809423737	-8.5713439946472
Tha_Oligo_3	-2.5912162156076	0.110029802709885
Tha_OPC	6.76948010015778	-8.62830886891478
Tha_OPC	7.22265230703644	-9.15099010518187
Tha_OPC	5.09968077230744	-9.28896484425657
Tha_InN_2	5.61528765249542	10.8139032358826
Tha_OPC	6.77504431295685	-9.19994411519163
Tha_OPC	5.79016195822052	-9.35245189717405
Tha_Astro_1	-5.03027785730072	-11.5050683980285
Tha_InN_1	2.32383381414704	8.65614547678835
Tha_Astro_1	-5.45542205285736	-11.2671991353332
Tha_OPC	6.21721731710724	-9.81646213582151
Tha_OPC	6.82491385031037	-9.12453231862181
Tha_OPC	5.87323748159699	-9.60175571492308
Tha_OPC	5.08356415319733	-8.15550575307005
Tha_OPC	5.26832520056061	-9.07760295918577
Tha_Astro_2	-4.28917611550995	-10.9720521931946
Tha_OPC	5.58764969396881	-8.63235530903929
Tha_Oligo_3	2.52041470098786	-1.39613900235289
Tha_OPC	7.30322920370392	-8.67912159016722
Tha_OPC	5.96433006811432	-9.29508361867063
Tha_Astro_2	-4.3133899064035	-11.362781143695
Tha_Astro_2	-4.13195765924164	-11.4855257039367
Tha_OPC	5.47694765615753	-8.39541492512815
Tha_Astro_1	-4.92721045922943	-10.8997770314514
Tha_OPC	4.38605915594391	-8.2156892781555
Tha_Astro_2	-3.32799185228058	-11.2600694661438
Tha_OPC	4.86179148245148	-8.59650764515989
Tha_OPC	4.93750177908234	-9.43204937031858
Tha_OPC	5.33608614492706	-9.56693706563108
Tha_Astro_1	-6.90509189080902	-10.6585632329284
Tha_OPC	6.46734177160553	-9.975989914447
Tha_OPC	4.30102430868439	-8.75744686177366
Tha_OPC	6.97641789007477	-8.83926639607542
Tha_OPC	4.74739061880402	-8.47888240864866
Tha_OPC	4.45462595510773	-8.89606342366331
Tha_OPC	5.53342949438385	-9.68214950612181
Tha_OPC	6.71257530737213	-9.82562599232786
Tha_OPC	5.42203508901886	-9.53335819295042
Tha_OPC	7.21221529531769	-9.02568779042356
Tha_OPC	5.33888279485993	-9.72465667775267
Tha_Oligo_3	-1.31311930131622	-0.367138660460644
Tha_Oligo_3	-1.17639685582825	-0.256042784959011
Tha_Astro_1	-6.53700650644012	-10.7355171208679
Tha_OPC	5.21442638922028	-10.2527967458069
Tha_InN_1	2.45206533956818	8.32070960947878
Tha_Astro_1	-5.41486657571502	-11.3146072392761
Tha_Oligo_3	1.99143969106964	-0.924522734194927
Tha_OPC	4.77488695669464	-9.30427417805784
Tha_OPC	6.1132286696463	-9.19688663533323
Tha_Oligo_3	1.84306286859802	-1.50775013020628
Tha_OPC	6.36485659170441	-10.0361114507019
Tha_OPC	4.38644634771637	-8.40891132405394
Tha_OPC	7.27205835867218	-7.99302921345823
Tha_OPC	6.63196264791779	-9.19310531666868
Tha_InN_1	2.13532768774323	9.55010929057009
Tha_Oligo_3	0.51193099308304	-0.786999679118328
Tha_OPC	6.653040757659	-9.53143558552854
Tha_OPC	6.44835840750031	-8.96834335377806
Tha_OPC	5.21686874914459	-9.34875831654661
Tha_Oligo_3	-0.215674767014464	-0.839776850253277
Tha_OPC	4.79593025732331	-8.8688817982971
Tha_Astro_1	-5.13180125665375	-11.1551700597107
Tha_OPC	6.05128895330719	-8.87949142506712
Tha_OPC	4.65622221517853	-8.01554355671995
Tha_OPC	5.78001581716828	-9.68193302205198
Tha_Oligo_3	-0.526230105874022	0.54093083092577
Tha_OPC	6.86298548269562	-9.47329578450315
Tha_Astro_1	-6.20189917993255	-10.349356270343
Tha_OPC	5.10775219488434	-9.98871383717649
Tha_Peri	-2.07439244699188	-5.47649345448606
Tha_OPC	5.82636295843414	-10.3766437535583
Tha_OPC	4.76184021520905	-9.33845768025511
Tha_OPC	5.06592308569245	-8.64066562703245
Tha_Oligo_3	0.145105321216504	-0.170794865995579
Tha_OPC	6.55056416082672	-9.23287162831419
Tha_OPC	5.90053879308991	-8.87590656331175
Tha_Oligo_3	-0.490683207032164	-0.55960342934721
Tha_OPC	5.54260050344757	-8.83147678425901
Tha_OPC	6.68776642370514	-8.2243619923889
Tha_OPC	4.79982458639435	-9.3033996587097
Tha_OPC	5.52980410147003	-9.96472606709593
Tha_OPC	6.03333126592926	-10.0626092915832
Tha_OPC	4.34189783621124	-8.95855197957151
Tha_OPC	6.5869835524588	-9.63802204182737
Tha_OPC	6.3855937628775	-8.69755992940062
Tha_OPC	5.29036747503571	-8.88936290791624
Tha_Oligo_2	-3.58360303353973	-0.171716324001484
Tha_OPC	5.48132502126984	-8.43386707356565
Tha_OPC	6.68656050253205	-9.51441345265501
Tha_Oligo_3	-2.18977917146393	0.335012012213535
Tha_Astro_1	-4.88429845285126	-10.805166817218
Tha_Astro_1	-6.51342309426971	-10.4092212682068
Tha_OPC	7.29446827459625	-9.15352783253782
Tha_OPC	4.72300802755646	-8.55930099537962
Tha_OPC	6.2035139708548	-9.14641532948606
Tha_Astro_1	-6.75356305551239	-10.5167089467346
Tha_OPC	5.00342880773834	-8.88512954762571
Tha_Oligo_3	-0.0552500874967176	-0.749237454444103
Tha_OPC	6.18206535864166	-9.52821884205931
Tha_Astro_1	-7.66918004464813	-9.20879707387083
Tha_OPC	5.9397200255423	-9.30273780873411
Tha_Oligo_3	0.202086305501978	-1.48950026085966
Tha_OPC	6.3685268073111	-9.83512744954222
Tha_OPC	7.55819593954376	-9.31196174672239
Tha_OPC	6.2603233962088	-8.58827934315794
Tha_OPC	5.63159882116608	-8.66327819874876
Tha_OPC	6.45260750341706	-9.20380268147581
Tha_OPC	7.31845699835114	-9.15828571370237
Tha_OPC	6.05331598806671	-8.54738769581907
Tha_Oligo_3	1.07465278196625	-0.394772476464443
Tha_Oligo_3	1.91837381410889	-1.35638926079863
Tha_OPC	5.00335918951325	-8.99147377064817
Tha_Oligo_2	-4.53837073754974	0.0926411161721421
Tha_OPC	6.4360316901236	-9.52581367543333
Tha_Endo	-0.110608169552763	-7.53623685887449
Tha_Oligo_3	0.832419624808351	-0.562861240416698
Tha_OPC	7.66811024236969	-8.82029876759642
Tha_OPC	5.74103724050812	-9.71444950154417
Tha_OPC	5.51314865637116	-9.94052276661985
Tha_InN_1	3.15507422972016	8.71416988322146
Tha_Oligo_3	0.450593343260805	-0.874594069033794
Tha_Oligo_3	1.3182623295813	-0.670564449340038
Tha_OPC	5.86838470983795	-9.60817298939817
Tha_Oligo_3	1.14010547685913	-1.17270634225004
Tha_OPC	6.75918137121491	-8.90869007161253
Tha_OPC	5.95350777197174	-9.63480815938108
Tha_Oligo_3	1.04730986643128	-1.09704134514921
Tha_OPC	7.02536331701569	-9.5110765462219
Tha_OPC	5.61533724355988	-8.72637805989378
Tha_OPC	4.59277712393097	-8.73039684346312
Tha_OPC	5.62965237188629	-8.57580528309935
Tha_Astro_1	-7.13039935540863	-10.6902481084167
Tha_Astro_1	-5.88043321084686	-10.2632127766907
Tha_OPC	5.98794209051422	-9.76602420857542
Tha_OPC	5.16006123113922	-8.97805557301634
Tha_OPC	6.38888107824616	-8.77855262807005
Tha_Astro_1	-5.07642568063446	-10.4590984349548
Tha_OPC	6.33540951299957	-8.96309719136351
Tha_OPC	7.37037216711334	-9.06065616658323
Tha_OPC	6.19673716116242	-9.48327217152708
Tha_OPC	6.73333345938019	-9.76901969960325
Tha_Oligo_3	-0.120614120480498	-0.242591208726101
Tha_Oligo_2	-4.18639148187347	-0.303923851758175
Tha_OPC	6.03432928610138	-8.97603187611692
Tha_OPC	7.24397551107697	-9.23129234364622
Tha_Astro_2	-3.31027615976044	-11.3123603825867
Tha_OPC	7.30174385595612	-8.84882125905149
Tha_OPC	6.93101393270783	-9.09211406758421
Tha_Oligo_3	0.375507390382807	-0.181677452236347
Tha_OPC	6.71008383322052	-8.70057354024046
Tha_OPC	7.04011284399323	-8.60458145192259
Tha_OPC	5.9260800986319	-9.76190433552854
Tha_OPC	5.31026827383331	-9.0886779790222
Tha_OPC	7.03852449941925	-9.9151350026428
Tha_OPC	5.82090698766998	-9.92802963307493
Tha_OPC	5.25936543035797	-8.34714565327757
Tha_Oligo_3	2.12865387487702	-1.03998336842649
Tha_OPC	6.13710104513458	-10.0122104649841
Tha_OPC	5.14280449438385	-8.70626125386351
Tha_Astro_2	-4.8865329117746	-11.3192850117981
Tha_Oligo_3	-0.98023928117462	-0.471381760150127
Tha_Astro_2	-3.11417139482208	-11.7914081578552
Tha_OPC	4.80240427542023	-8.96829853108519
Tha_OPC	5.69055878210358	-10.3406768803894
Tha_OPC	5.91031490850739	-8.53496513417356
Tha_Oligo_3	2.15313016462616	-1.21163675835722
Tha_OPC	5.81248270559601	-8.53976593068235
Tha_OPC	6.70046268987946	-9.30113182118528
Tha_Astro_1	-7.1838961930246	-10.697500801593
Tha_OPC	4.49554239797882	-8.41382179310911
Tha_OPC	5.32794653463654	-9.39353332570188
Tha_OPC	6.90995060491852	-9.75084266713255
Tha_OPC	6.44336306143097	-9.33129940083616
Tha_OPC	6.09499775457672	-8.16474208882444
Tha_OPC	5.67187058019928	-10.3486867909729
Tha_Oligo_3	2.28623949575714	-1.34222087910765
Tha_OPC	5.73643480825714	-9.26079902699583
Tha_Astro_1	-7.65984929513641	-9.82482490590208
Tha_Astro_2	-3.79773105096527	-11.0473037724792
Tha_Oligo_2	-4.77516091775604	0.0380632654354645
Tha_Oligo_2	-3.76097119760223	-0.288099623233013
Tha_OPC	5.78642975378327	-9.86875591328733
Tha_OPC	5.09417139578156	-9.10024700215452
Tha_Oligo_3	-2.27719677400299	-0.0626203109919356
Tha_OPC	4.48847805548004	-9.12855587056272
Tha_Astro_1	-7.01536620568939	-9.68950710347288
Tha_OPC	6.93602406072907	-9.13771972706907
Tha_OPC	6.46937357473664	-9.51963672688597
Tha_Astro_1	-7.45236266565033	-9.07541046193235
Tha_OPC	5.91281115103058	-9.65462265065306
Tha_OPC	6.20132433462433	-8.78943500569456
Tha_OPC	5.49368797827057	-8.77878913930052
Tha_OPC	5.34385859060578	-8.98306045582884
Tha_Oligo_2	-2.71733845185943	-0.159792399913006
Tha_OPC	4.82809483099274	-9.34320983937376
Tha_Astro_1	-4.57386125039764	-11.2811380391418
Tha_OPC	6.70066153097443	-10.0401979451477
Tha_OPC	4.75648581075958	-8.51495895436399
Tha_OPC	7.44900738287262	-9.45624980977171
Tha_OPC	4.91435324240021	-8.45523414662474
Tha_Oligo_3	0.697072258475343	-0.822681165248089
Tha_OPC	4.65106283712677	-8.38228855183714
Tha_OPC	5.43632589865021	-8.44245681813353
Tha_Oligo_2	-4.21414292764374	0.193502717703648
Tha_OPC	6.22281300115875	-9.43003521016233
Tha_OPC	5.29535233068756	-8.83406982472532
Tha_OPC	5.50092922735504	-8.74039707234495
Tha_OPC	6.8717735915213	-10.1297908788025
Tha_Oligo_3	2.29751740980438	-1.10355291417234
Tha_OPC	5.13704906988434	-8.11012039235228
Tha_OPC	5.58351456213288	-9.00440750172728
Tha_OPC	5.71652113485626	-9.5185981755554
Tha_Astro_1	-7.68815339517303	-9.69360218098753
Tha_Astro_2	-2.80654467057892	-11.8374076848327
Tha_OPC	7.23783289480499	-9.27537212422483
Tha_OPC	5.88272081899933	-8.84601173451536
Tha_OPC	6.28432499456696	-9.27142868092649
Tha_OPC	5.72219025183014	-9.49624881795042
Tha_OPC	4.64209925222687	-8.43209228566282
Tha_Oligo_2	-2.33287156533905	0.412436121195622
Tha_Astro_1	-4.48830140542694	-10.9628749852478
Tha_Astro_1	-7.57130158853241	-9.43568096211546
Tha_OPC	4.67765175390534	-9.12536678364866
Tha_OPC	7.01846443701081	-8.76132736256712
Tha_OPC	5.64167009878449	-9.00224552205198
Tha_Astro_1	-7.36678660821625	-10.0514484410583
Tha_Astro_1	-4.91895879220672	-10.7994647984802
Tha_Oligo_2	-4.16169322442718	0.116608345002003
Tha_OPC	5.48074661779694	-9.4828840260803
Tha_InN_1	4.30478750753693	7.56113138148195
Tha_OPC	7.14354120779328	-8.55130825093382
Tha_OPC	6.00297056722931	-9.06286010792845
Tha_OPC	6.22281347799591	-8.79810009053343
Tha_OPC	6.13482700872711	-8.06007823994749
Tha_Astro_1	-7.77629674386688	-9.16430435231321
Tha_OPC	5.46051584768585	-9.91939506581419
Tha_OPC	5.57410465765289	-8.59928569844358
Tha_OPC	4.89037119436554	-8.76301536610716
Tha_OPC	5.15986191320709	-8.42729339650267
Tha_OPC	5.92027746725373	-7.89095125249021
Tha_Astro_1	-6.60234034967132	-10.2451025014221
Tha_OPC	6.73965345907501	-8.39734611561888
Tha_Oligo_2	-4.58182919931122	0.0851143906415177
Tha_Oligo_2	-3.72938335847565	-0.209672382980518
Tha_OPC	5.6187800078421	-10.090006447345
Tha_OPC	6.76739965963654	-8.08366832783812
Tha_Astro_1	-7.71310008477875	-9.59843120625608
Tha_OPC	7.34216724920563	-9.13506946614378
Tha_Oligo_3	0.266769683244745	-0.912175393611126
Tha_OPC	5.89684902715973	-8.50435886433714
Tha_OPC	4.783984532836	-8.9569993977844
Tha_Astro_1	-5.43789924096771	-10.50440368703
Tha_Oligo_3	-0.874422559258421	-0.208304888516598
Tha_OPC	6.05171810674957	-8.43830928853147
Tha_Oligo_2	-3.69935167741485	0.159322910994358
Tha_OPC	6.2397426276236	-9.1234041219055
Tha_Oligo_3	0.625072142365495	-0.617378151923351
Tha_OPC	5.9590972571402	-10.2631631856262
Tha_OPC	5.95452581930451	-8.9839941029846
Tha_Oligo_2	-3.0159307808847	0.26452832767374
Tha_OPC	5.38330780554108	-8.77546558430784
Tha_Astro_2	-2.63272155236908	-11.8347774510681
Tha_OPC	6.37276922750763	-9.83537445119017
Tha_OPC	4.69596754598908	-8.64579639485472
Tha_OPC	5.42470871496491	-8.48555145314329
Tha_Astro_1	-5.62287915658661	-10.7631116872131
Tha_OPC	5.58838402319245	-8.48010692647093
Tha_OPC	5.20499598074249	-9.34960422566526
Tha_OPC	7.2564433722525	-9.08895072987669
Tha_OPC	4.67040812063507	-9.30590114644163
Tha_OPC	4.97531687307648	-8.23240528157347
Tha_Astro_1	-6.99112332772919	-10.4218460088074
Tha_Astro_1	-7.6536055893869	-8.8920637135803
Tha_Astro_1	-7.59339679193207	-9.62482032826536
Tha_OPC	6.06215130377106	-9.27156982472532
Tha_Astro_1	-7.14686692666717	-9.95957050374144
Tha_OPC	6.10756527471832	-9.09139785817259
Tha_OPC	6.09011351156525	-9.62905559590452
Tha_OPC	6.91341148901276	-7.74762783101194
Tha_OPC	4.89114462423615	-8.42534122517698
Tha_Oligo_3	-1.7793847413034	-0.808267331629925
Tha_Astro_1	-7.76097691964813	-9.14960727742308
Tha_OPC	5.76059423971466	-9.22122535756224
Tha_OPC	6.83002268362335	-8.53586063435667
Tha_Oligo_3	-1.84576726865478	-0.0125410733222293
Tha_OPC	5.8142431883841	-7.71949205449217
Tha_OPC	5.79315792608551	-8.2487531667053
Tha_OPC	4.98019777822785	-8.16476688435667
Tha_Astro_1	-7.76628697824188	-8.93444023182981
Tha_OPC	5.34783016729645	-8.19127426198118
Tha_Oligo_3	0.658262243750612	-0.832137322932415
Tha_Oligo_3	1.22543798971466	-1.49721202900999
Tha_OPC	5.18100582647614	-9.95561275532835
Tha_Oligo_3	2.23117958593659	-0.983286476641827
Tha_OPC	5.84282671499542	-8.19398078969114
Tha_OPC	6.01692902136139	-9.41286239674681
Tha_OPC	5.8507717757254	-8.17926750233763
Tha_Oligo_3	0.127102592284898	-0.234652734309368
Tha_Oligo_3	0.791350415232698	-1.02450738003843
Tha_Astro_2	-2.65646518182464	-11.8932510381042
Tha_OPC	6.41508089590363	-8.95673522999876
Tha_OPC	6.4537900595694	-9.20562610676878
Tha_Astro_2	-4.43776668023773	-11.046112633258
Tha_OPC	7.58997665930084	-8.23179874470823
Tha_OPC	6.21321808386139	-9.62868270924681
Tha_Oligo_2	-2.34092486810394	0.577657663315601
Tha_OPC	5.43540703344635	-10.0380235677063
Tha_OPC	5.02778421926789	-9.16737613728636
Tha_OPC	5.8947809844046	-8.694326973468
Tha_Astro_1	-7.07672227334686	-9.79592952778929
Tha_Astro_1	-7.10415519189544	-10.3520504002868
Tha_Astro_1	-6.58329833459564	-10.21631774953
Tha_OPC	6.08152996588043	-9.76367626240843
Tha_Oligo_3	0.577143213036577	-1.10348222306364
Tha_Oligo_2	-5.08939326715179	0.173909389466114
Tha_Oligo_3	-0.369978913781126	-0.736829257517986
Tha_OPC	5.58122288275055	-8.40635261586302
Tha_OPC	7.21680580663971	-8.35063228657835
Tha_Astro_1	-7.03048385095306	-10.2007928853332
Tha_OPC	5.86625515508942	-9.33933124592894
Tha_Oligo_3	-0.10120397221752	-0.580387270957165
Tha_Oligo_3	-1.92774380159088	0.112744660168953
Tha_Astro_1	-7.60683644723602	-9.81780300191038
Tha_OPC	6.1164926199942	-8.47257671406858
Tha_OPC	5.81298862982086	-8.23396835377806
Tha_Oligo_3	1.58902548837952	-0.969375944644146
Tha_OPC	4.38067709493927	-8.03525314381712
Tha_OPC	5.98731457281403	-8.65889987996214
Tha_OPC	6.10655724096588	-9.3981786732971
Tha_OPC	5.75376831579498	-9.73004970601194
Tha_OPC	5.90752159643463	-8.33915672352903
Tha_OPC	6.68396746206574	-9.38843402913206
Tha_OPC	5.76391111898712	-8.51716861775511
Tha_OPC	5.6567553191214	-8.24014720967405
Tha_OPC	5.8779319434195	-10.0762554173767
Tha_Astro_1	-6.94549382638641	-9.67585907033079
Tha_OPC	5.58589588690094	-8.82976875355833
Tha_OPC	6.31857430029206	-9.71452961018675
Tha_OPC	5.45461403417877	-7.74029789021604
Tha_OPC	6.72198854971222	-9.35378608754271
Tha_OPC	7.43460308599762	-8.55608425191038
Tha_Astro_1	-5.06206382226654	-10.6583171849548
Tha_Astro_1	-7.78498042535492	-9.31898365071409
Tha_Oligo_2	-2.66905964326568	-0.264748073130779
Tha_OPC	6.68353401708893	-9.82365474751585
Tha_Astro_1	-7.23938287210174	-9.75724372914427
Tha_OPC	6.00446735906891	-9.3124967580139
Tha_OPC	6.80264221716217	-7.97579250386351
Tha_OPC	7.01901279974274	-8.49138507893675
Tha_OPC	4.70116030264191	-8.81703624775999
Tha_Astro_1	-6.37410987329193	-10.1976343159973
Tha_Oligo_3	-2.10188520860382	-0.254879510909252
Tha_OPC	5.74670158911041	-9.92391262105101
Tha_OPC	6.08650480795197	-9.87485466054075
Tha_Astro_1	-7.73185695123382	-9.6381689076721
Tha_Astro_1	-7.75188983392425	-9.68676147511595
Tha_OPC	7.3543928771048	-8.18547115376585
Tha_OPC	6.19106327581696	-8.04937992146604
Tha_OPC	6.1269062666922	-9.30539760640257
Tha_Oligo_2	-3.17407954644867	0.0211844640374852
Tha_OPC	6.89519249487213	-9.48754463246458
Tha_OPC	7.52794729757599	-8.642080879718
Tha_OPC	6.31394135046295	-8.5643106465637
Tha_OPC	5.97726093817047	-8.3297554021179
Tha_Astro_2	-3.03287971925445	-11.4005161290466
Tha_Oligo_2	-4.37694943856903	0.774751686543293
Tha_OPC	4.72246395635895	-8.31956825307005
Tha_Astro_1	-7.14240849923797	-10.0146146779358
Tha_Astro_2	-3.67963088464447	-10.8664680486023
Tha_OPC	5.9134257941275	-10.0555473332702
Tha_Oligo_2	-4.62622273873993	0.328105383604832
Tha_Oligo_3	-1.27121604394623	-0.440547919779949
Tha_Oligo_3	0.551983883860628	-0.448205954343014
Tha_OPC	6.30958067465119	-9.18780765584104
Tha_Astro_2	-3.12440598916717	-11.27357921651
Tha_Oligo_3	-0.640985736367186	-0.684571242839031
Tha_OPC	5.77848469305329	-9.68036899617308
Tha_Oligo_3	0.781375637534181	-0.190787098318272
Tha_Astro_1	-4.52980292749115	-10.6611085896789
Tha_Astro_1	-6.80713189553924	-9.93998012593382
Tha_OPC	6.48337494421295	-8.21063003590696
Tha_Astro_1	-7.64925921868988	-9.44883403828733
Tha_OPC	6.70497690725617	-8.59238205006712
Tha_OPC	5.74821602392487	-8.76904830983274
Tha_OPC	5.54625832128815	-9.91598758748167
Tha_OPC	6.15900932836823	-9.27652607014769
Tha_Astro_1	-7.618359217164	-8.96991882374876
Tha_Astro_2	-4.01575292062469	-10.8550020222961
Tha_Astro_1	-7.25053180169769	-9.75399837544554
Tha_OPC	4.9448879866629	-8.00661525776976
Tha_Astro_2	-2.62838328790375	-11.8057743077575
Tha_Oligo_3	-0.572619089600523	0.113257304817505
Tha_OPC	5.69819103765778	-8.69826946309202
Tha_OPC	5.40883957433991	-8.57542953541868
Tha_Astro_1	-7.40413773965545	-9.05518970540159
Tha_Astro_1	-5.16710532617279	-11.1578165059387
Tha_OPC	5.40990578222565	-8.70012340596312
Tha_Astro_1	-7.65408719491669	-9.22882804921263
Tha_OPC	5.89226519155792	-8.82909736683958
Tha_Astro_1	-7.11767114114471	-10.300187683612
Tha_OPC	6.39251600790314	-8.1854682927429
Tha_Oligo_3	-1.34114504766174	-0.469633019477062
Tha_Astro_1	-7.18066419076629	-10.7119546895325
Tha_OPC	6.56718718099884	-9.1599555974304
Tha_OPC	4.9188517241507	-8.73110637715452
Tha_OPC	5.42628227758698	-9.43451080372923
Tha_OPC	5.32358156729035	-8.28476581624144
Tha_Astro_2	-3.10755623292633	-11.385959244281
Tha_Oligo_3	0.481443753722231	-1.00164661458128
Tha_OPC	6.19188581991486	-9.22168598225706
Tha_Astro_1	-7.66699851464935	-9.87010154774778
Tha_Oligo_2	-3.85445202302643	0.481472098320789
Tha_OPC	5.40472828436188	-8.81756362965696
Tha_OPC	5.11631666708283	-9.48558578541868
Tha_Astro_2	-4.01702798318573	-11.2723651891052
Tha_OPC	5.56343065786652	-9.04067859700315
Tha_OPC	6.30566584158234	-9.59306583455198
Tha_OPC	6.14647709417633	-8.3008714680969
Tha_Astro_1	-7.62474883508392	-9.47347316792601
Tha_OPC	7.72547089147858	-9.42507991841429
Tha_Astro_1	-7.74302161645599	-9.30244693806761
Tha_Oligo_2	-4.58284486245819	-0.27982751181715
Tha_Astro_1	-7.6391054482431	-9.01742515614622
Tha_Oligo_2	-4.88266242456146	1.37941935011751
Tha_OPC	6.45888458776764	-10.2766738896667
Tha_Astro_2	-3.67945564698883	-10.82445106557
Tha_OPC	6.90327107000641	-9.06609306386106
Tha_Astro_1	-7.79237760019012	-9.14698753407591
Tha_Oligo_2	-4.96010840844818	1.9496418471039
Tha_Oligo_2	-4.81997550439544	0.567342125862904
Tha_OPC	6.67940699148468	-8.73842678120726
Tha_Astro_2	-3.34244311761566	-11.1995931630432
Tha_Oligo_3	-0.983015546318968	-0.554594255000286
Tha_Astro_1	-6.75231326532074	-10.6091295247375
Tha_OPC	5.24455153036408	-9.24296817830198
Tha_OPC	5.80265652227692	-9.11418018391722
Tha_Astro_2	-2.80040086221405	-11.5928293233215
Tha_OPC	5.98661600637726	-9.04483089497679
Tha_Oligo_2	-3.8372906537027	1.10808207938082
Tha_Astro_2	-4.0165354104013	-11.1727996831238
Tha_Astro_1	-4.22259725045868	-10.6797681813537
Tha_OPC	5.66255556631378	-10.2298198705017
Tha_OPC	6.05507694769196	-7.60940227559202
Tha_OPC	6.42084156561188	-9.1743656163513
Tha_Astro_1	-4.78177178811737	-10.3721405034363
Tha_Oligo_3	-0.512562224385222	-0.350087231904201
Tha_Oligo_2	-4.67665494394012	1.68517317721254
Tha_Oligo_3	-0.39415050458618	-0.59553442052
Tha_OPC	5.96257101583771	-8.0165811543762
Tha_Oligo_3	1.27615570116333	-1.29312799027555
Tha_Oligo_3	-1.09532798242279	-0.461171722918682
Tha_Astro_1	-6.87300408792206	-10.2473541264831
Tha_Oligo_3	1.62938069391541	-1.3410542970001
Tha_Astro_1	-7.60604728173919	-9.56266651204222
Tha_Oligo_2	-3.57230580758758	0.175645598262615
Tha_OPC	5.76020084905914	-10.3814722066223
Tha_Oligo_3	1.20081340360932	-1.05617616227262
Tha_OPC	7.15430008459381	-8.36511001637571
Tha_Oligo_2	-4.09751237344452	0.662368499726124
Tha_Astro_1	-6.9535905213327	-8.86181793263548
Tha_Oligo_2	-4.10310948800751	-0.718972123175793
Tha_OPC	4.70283781576447	-9.338782883197
Tha_OPC	5.66755043554596	-7.78740034154051
Tha_OPC	7.48096977758698	-8.86645946553343
Tha_OPC	7.38792025137238	-9.68794307759397
Tha_OPC	6.11590229559235	-7.98017177632444
Tha_Oligo_3	0.968957593920748	-0.486409760028057
Tha_Astro_2	-3.04804910134979	-11.3527160649597
Tha_Oligo_2	-5.21765340280243	1.14959289976961
Tha_Oligo_2	-3.14325154733368	0.623099827259846
Tha_Oligo_2	-4.65768826913544	-0.0814386968910026
Tha_Oligo_2	-3.73139966439911	0.0509612290710879
Tha_ExIn	14.939230790618	2.54104890772707
Tha_OPC	5.10384689855866	-7.85480794957273
Tha_Astro_1	-7.44264424752899	-8.66742572835081
Tha_Oligo_2	-4.93767751168915	-0.300211048632793
Tha_Oligo_3	0.530935338023226	-0.948005533724956
Tha_Astro_1	-6.67979968499847	-9.30980644276731
Tha_Astro_2	-2.61900843095489	-11.8629184727966
Tha_OPC	6.33803688574127	-8.69760952046507
Tha_Oligo_2	-5.33553040933319	-0.00627417019002905
Tha_Astro_1	-7.50087750863739	-9.56137714436644
Tha_Oligo_2	-3.04653657388397	0.440242433041401
Tha_OPC	4.70896135855011	-9.442054367572
Tha_OPC	6.81287609625153	-7.88706741383665
Tha_Oligo_3	-1.32209206533142	-0.00488414144509306
Tha_OPC	6.56369911718659	-8.69571838429563
Tha_Oligo_2	-4.9099704117746	-0.01575834578269
Tha_Astro_1	-7.30069983911224	-9.78205547383421
Tha_OPC	5.43669115591339	-9.03932533314817
Tha_OPC	5.8954929022818	-8.62655983021849
Tha_Oligo_2	-5.15223420571991	-0.371402240306072
Tha_OPC	5.90590941000275	-7.96060190251463
Tha_Oligo_2	-5.3397423119516	-0.334991699963741
Tha_OPC	4.90927683401398	-8.68490085652464
Tha_OPC	6.6514629035025	-8.82880458882444
Tha_Astro_1	-5.00950349282928	-11.0367008214294
Tha_OPC	5.4281929640799	-9.25610694935911
Tha_Astro_1	-7.77486432504364	-9.24575099995726
Tha_Oligo_2	-3.7944279999704	0.560720169037647
Tha_OPC	6.5074633269339	-8.5910497670471
Tha_OPC	6.48093926000885	-8.32591114094847
Tha_OPC	7.68098675298981	-9.01327762654417
Tha_Astro_1	-7.28589929055877	-9.56157932332151
Tha_Oligo_2	-3.46792257737823	-0.593320167571239
Tha_Astro_1	-6.68274463128753	-9.63670883229368
Tha_Astro_1	-7.21754754495331	-9.98756370595091
Tha_Astro_1	-6.15316689920135	-9.96538219502562
Tha_Astro_2	-3.5074566693277	-11.253728485614
Tha_Astro_1	-4.98466742944427	-10.4120098119079
Tha_OPC	6.79868446874909	-9.48975620320433
Tha_Oligo_3	-1.79336226892181	0.0667639459074212
Tha_Astro_1	-7.54149926614471	-8.84024581959837
Tha_OPC	4.86708866644196	-9.01378593495481
Tha_Astro_1	-5.96528590631195	-9.87522659352415
Tha_OPC	7.35675703573517	-8.4527326588928
Tha_Peri	-1.96584595155426	-5.55227623036497
Tha_OPC	5.41340719747833	-8.69414768269651
Tha_Oligo_2	-3.10503400277801	0.495659672707386
Tha_Oligo_3	-0.482426294800718	-0.078069037705593
Tha_OPC	5.85993563223175	-9.09247455647581
Tha_Astro_1	-7.49582446527191	-9.18957672169798
Tha_Astro_1	-7.59898723077484	-8.84068737080687
Tha_Astro_1	-7.75863231134125	-9.34757099202269
Tha_Astro_2	-3.31663049173065	-11.1671815877258
Tha_OPC	5.09323345709137	-9.98231372883909
Tha_Oligo_3	1.27950941610626	-0.725078738242321
Tha_OPC	5.99978958654694	-9.7958951955139
Tha_OPC	6.73921619940094	-8.32813892415159
Tha_Oligo_3	-2.5589212269754	0.0787024358809663
Tha_OPC	5.96082006979279	-9.53473529866331
Tha_Oligo_2	-3.59883726548858	0.517752849549122
Tha_Micro	-13.4594279618234	5.97345104166872
Tha_OPC	7.39457212972931	-8.20869407704466
Tha_Oligo_3	-0.224582144734343	-0.477045155078106
Tha_Oligo_3	-1.66670549821564	0.693452143162556
Tha_OPC	6.88042627859406	-10.0147653584778
Tha_Oligo_2	-3.29965580415436	-0.555868244677715
Tha_OPC	4.49158941793732	-8.4388748174011
Tha_Oligo_2	-2.99866999101349	-0.376619047433071
Tha_Oligo_2	-3.07149232339569	0.503890746325321
Tha_OPC	6.84264360952667	-8.4175764088928
Tha_OPC	4.64495169210724	-8.66667900136106
Tha_Oligo_3	-0.921217212197264	-0.223076975852184
Tha_OPC	6.64684473562531	-9.50672302296751
Tha_OPC	6.83401190328888	-8.12567768147581
Tha_Astro_1	-5.06893790673919	-10.7257762914001
Tha_Oligo_2	-3.92222751092621	0.168372013658352
Tha_OPC	7.20580898809723	-8.12830696156614
Tha_Astro_1	-6.36653817605682	-10.6853052144348
Tha_OPC	6.78964697408966	-8.70038280537718
Tha_OPC	4.69330536413483	-8.45459232380979
Tha_Oligo_3	0.299139818432848	-0.566967523604565
Tha_Astro_1	-6.10181773614593	-10.3651472096741
Tha_OPC	4.9556416182547	-8.44514331868284
Tha_OPC	5.76941763449005	-8.668128586322
Tha_Oligo_3	-1.05014217805572	-0.902594841033153
Tha_OPC	5.98305450964264	-7.99765358021849
Tha_Oligo_3	-0.588364669796904	-0.68837837031477
Tha_OPC	5.11766277838043	-8.64377365162962
Tha_OPC	7.29153620291046	-9.48046264699095
Tha_Oligo_2	-3.2644990773172	0.382899873942204
Tha_Astro_1	-5.69669593286224	-11.0679794316589
Tha_OPC	5.78284441519074	-8.6550670628845
Tha_Micro	-12.7701388688058	6.17749633738405
Tha_Oligo_2	-3.43117798280426	-0.389298326283626
Tha_Astro_1	-6.45106900644012	-9.47156677296751
Tha_OPC	6.3896769194632	-9.50335464528196
Tha_OPC	7.54123102712921	-6.58377037098997
Tha_Astro_2	-2.93101585817047	-11.5584875111877
Tha_Astro_1	-7.67970002603241	-9.11113700917356
Tha_Astro_1	-7.48338187646576	-9.14176425984495
Tha_Endo	-0.160430500027617	-7.57931814244383
Tha_ExIn	14.8823803572684	2.39764609286196
Tha_OPC	5.92895781088165	-10.0753723149597
Tha_Astro_2	-3.41831553888031	-11.2514205937683
Tha_Astro_1	-5.46851981591888	-10.111768341571
Tha_Astro_2	-2.69441450547882	-11.7090621953308
Tha_OPC	4.22930561590485	-8.11391029408567
Tha_OPC	6.6493204741507	-8.50165996602171
Tha_Oligo_2	-3.29239595842071	0.745845758408375
Tha_Astro_1	-7.0006343216867	-9.84126052907103
Tha_OPC	5.86689983892731	-9.55996379902952
Tha_Astro_1	-6.69399417352386	-9.6719242101013
Tha_Astro_1	-6.13124764871307	-10.3223148351013
Tha_OPC	5.24381004858307	-8.35176620534056
Tha_Astro_1	-6.6974231095285	-10.2259555821716
Tha_Astro_1	-6.76954949807831	-10.1712785725891
Tha_OPC	6.24746214437775	-9.06258354237669
Tha_OPC	7.29931580114655	-9.59235916188353
Tha_Oligo_3	0.926160386088411	-1.18991622975462
Tha_Astro_1	-7.64614118051239	-9.47424945881956
Tha_Astro_1	-6.71349299859711	-10.5488677983581
Tha_OPC	6.89428268957428	-8.78401336720579
Tha_Peri	-2.07734526109405	-5.46437034657591
Tha_OPC	6.96522556829743	-8.91541061452024
Tha_Astro_2	-3.43239510965057	-11.2999263768493
Tha_OPC	6.73627459097199	-8.12791309407347
Tha_OPC	4.56018911886505	-9.06087932637327
Tha_Astro_1	-7.68424189996429	-9.35834178975218
Tha_OPC	6.46021400976471	-9.84480056813353
Tha_Astro_1	-5.47206605386444	-11.2542806630432
Tha_Oligo_2	-4.83749783944794	-0.331242627412014
Tha_OPC	6.68333326864533	-8.68856105855101
Tha_OPC	5.79844938803009	-9.40608367970579
Tha_OPC	5.32730042028717	-8.71948108723753
Tha_Oligo_3	-1.94411719751068	-0.326798236876659
Tha_Astro_1	-7.66619504403778	-9.34592876484983
Tha_Astro_1	-7.67121613931366	-9.51597175648802
Tha_OPC	4.34874998617462	-8.17322502186888
Tha_Astro_1	-6.64976514291473	-10.3544879918396
Tha_Oligo_2	-4.38482297372528	0.261849605530567
Tha_Astro_1	-6.5280386300058	-9.686439133197
Tha_OPC	4.9678429274588	-8.91628608754271
Tha_OPC	5.52274452734284	-8.3875585561096
Tha_Astro_2	-2.79068625878998	-11.5910221104919
Tha_OPC	5.51389776754669	-8.71696720173948
Tha_Oligo_3	0.0377631692915362	-0.938534474879436
Tha_Oligo_2	-5.01094830941864	0.0931512164474202
Tha_Oligo_3	1.90543543386749	-0.541195250064068
Tha_OPC	7.12731396246247	-9.09311542561644
Tha_OPC	5.90440165090851	-7.82157621434324
Tha_OPC	6.10393225240998	-9.01535377553099
Tha_Oligo_3	0.80528592157654	-0.648566401511364
Tha_Oligo_3	1.17768036413483	-1.41932687810057
Tha_OPC	6.18409048605255	-8.80399761250608
Tha_OPC	5.45725285101227	-9.54247436574095
Tha_Astro_2	-3.1023885102243	-11.1710182195007
Tha_OPC	7.34828602361969	-8.48003158619993
Tha_OPC	7.32562338400177	-9.35596523335569
Tha_Oligo_3	0.796324065211336	-0.752363837271862
Tha_InN_2	4.76276861715607	10.5943140024842
Tha_OPC	5.22344481039337	-8.59575996449583
Tha_OPC	5.83575903463654	-9.2670284276306
Tha_Astro_1	-6.75533593606659	-9.89277038624876
Tha_Astro_1	-4.20915997934051	-10.9609113698303
Tha_Oligo_2	-3.53809655618377	0.318625920504398
Tha_Endo	-0.128809431311567	-7.54057703068846
Tha_OPC	6.84556519079498	-8.07286224415892
Tha_OPC	7.02389990377716	-7.83677063038938
Tha_Oligo_3	2.32965265798859	-1.3071039681732
Tha_OPC	4.91193424749664	-8.32281074574583
Tha_OPC	6.38825213003449	-8.36464557698362
Tha_Oligo_3	-0.0465315223903257	-0.170308924227886
Tha_Oligo_2	-3.94146264505096	-0.118083379179172
Tha_OPC	7.17845999288849	-8.46828136494749
Tha_Astro_2	-2.64001668405243	-11.75111827901
Tha_Oligo_3	-1.16446782064148	0.121366941422291
Tha_OPC	5.51116167593292	-7.91998205235594
Tha_Astro_1	-6.97956622552582	-10.1917072301208
Tha_Oligo_2	-4.10736907434173	1.79758610674746
Tha_Oligo_2	-4.47110570382782	0.20765055069334
Tha_OPC	7.25996147680573	-8.41148719838255
Tha_OPC	6.03246819067291	-8.98769435933226
Tha_Astro_1	-4.91526425790497	-10.6521106725036
Tha_OPC	6.50614201116852	-9.24848613789671
Tha_Astro_1	-7.61771357965179	-9.74928722432249
Tha_Astro_1	-6.13288892221161	-10.0273185735046
Tha_Astro_1	-5.62773765039154	-10.3729492192566
Tha_Astro_2	-3.44359553765961	-10.9679857259094
Tha_Astro_1	-6.56206000756927	-10.5532880788147
Tha_Oligo_2	-3.79461420488067	-0.438539183646374
Tha_Oligo_3	-0.494939097878416	-1.22432789853209
Tha_OPC	6.12512146520905	-7.84163246205442
Tha_OPC	4.88735949087433	-8.50128326466673
Tha_OPC	5.32048975515656	-7.78903684666746
Tha_OPC	5.42569195318512	-9.40465507557981
Tha_OPC	5.38244997549347	-8.32350502064817
Tha_OPC	7.27601467657379	-9.15974483540647
Tha_OPC	7.45100390005402	-9.08326396992796
Tha_Astro_1	-7.72580970239349	-9.45550785115354
Tha_OPC	5.59592186498932	-9.65716133168333
Tha_OPC	7.40347897100739	-8.58461341908567
Tha_OPC	6.44909273672394	-8.49439678242796
Tha_OPC	6.51723658132843	-8.54975280812376
Tha_OPC	4.97067247915558	-8.07792911580198
Tha_Astro_1	-4.81016267251678	-10.2950082783996
Tha_Oligo_2	-4.62761701059051	0.933387124031849
Tha_OPC	6.16617094564728	-7.72085914662474
Tha_Astro_1	-6.27998841714569	-9.90961227467649
Tha_Astro_1	-5.92307771157928	-10.7277818684875
Tha_OPC	7.5162957816153	-8.51396141102903
Tha_Astro_1	-6.31672252130218	-10.333863831073
Tha_OPC	5.63746487188629	-8.32083377888792
Tha_Astro_1	-7.15668500375458	-9.16736755421751
Tha_Endo	-0.101836079475363	-7.53879652073973
Tha_Astro_2	-3.07188213777252	-11.2954822545349
Tha_OPC	6.40608727026276	-9.56893501332396
Tha_Oligo_2	-3.27868164491363	1.37488641688234
Tha_Astro_1	-7.37310231637665	-9.91122493794554
Tha_OPC	5.39991222906403	-8.70513591817015
Tha_OPC	6.11952911901764	-7.71282014897459
Tha_Oligo_2	-4.99976218652435	-0.116692102461986
Tha_Oligo_3	-0.607351908204039	-1.323282218486
Tha_Oligo_3	-0.266328641888579	-0.450386024027996
Tha_Astro_1	-6.33444131326385	-10.2018848424255
Tha_Astro_1	-6.80673469018646	-8.94529590657347
Tha_Astro_2	-5.34022677850433	-11.6272960667908
Tha_Astro_1	-5.05819858026214	-10.6289402013122
Tha_Astro_1	-7.0029503197641	-9.48448905995481
Tha_Astro_1	-5.73752368402191	-10.3690620427429
Tha_OPC	5.90097366857819	-9.11866054585569
Tha_Oligo_3	-1.88423908662506	-0.774305379897289
Tha_OPC	6.41882216024689	-9.16700801900022
Tha_Astro_1	-6.37907231759735	-9.73442802479856
Tha_OPC	7.30963598776154	-9.3337255482971
Tha_OPC	6.61020790624909	-10.220600700885
Tha_OPC	5.56715714025788	-7.92316732457273
Tha_OPC	6.09554611730866	-7.80857667973631
Tha_Astro_1	-7.71263421487518	-9.65464077046507
Tha_Oligo_3	0.524580380204241	0.105831594258614
Tha_Astro_1	-5.68977750253387	-9.98231563618772
Tha_Astro_1	-5.74031794976898	-10.2168746953308
Tha_OPC	7.13688885259918	-7.53807315877073
Tha_Oligo_3	0.773519864562074	-0.710565603285961
Tha_Astro_1	-6.9340854973764	-10.1208072667419
Tha_OPC	5.57843433904938	-8.18566951802366
Tha_Oligo_2	-3.7218211979837	0.405456774920292
Tha_Astro_2	-3.67212570619293	-10.9269147877991
Tha_OPC	6.44026600408844	-8.68349514058226
Tha_Astro_2	-4.27544749688812	-11.2457014088928
Tha_Oligo_3	0.552741607907335	0.00455676676339636
Tha_OPC	6.63966118383698	-8.26539478352659
Tha_Astro_1	-5.04845393609711	-10.8534112935364
Tha_Oligo_3	-0.934962281701048	-0.262320435553722
Tha_Oligo_3	-1.34981978845306	-0.362308300048046
Tha_Astro_2	-3.58291948747345	-10.9461132054626
Tha_Astro_1	-6.59087956857391	-9.96991596272581
Tha_OPC	6.44808756399445	-8.73549518635862
Tha_Astro_2	-3.53918732118316	-11.2409244542419
Tha_OPC	6.74080120611481	-9.58955440571897
Tha_OPC	5.94482552099518	-8.94563350728147
Tha_OPC	5.01530062246613	-9.44531879475706
Tha_Astro_1	-5.02294457864471	-10.2833524709045
Tha_Astro_2	-4.29811919641205	-11.3375221257507
Tha_OPC	6.92290293264679	-8.83693180134886
Tha_Astro_1	-5.95586265039154	-10.3075271611511
Tha_OPC	5.57974850225739	-8.36846218159788
Tha_Oligo_2	-5.02579463433929	1.21871867129213
Tha_OPC	6.25796782064728	-9.12274322560423
Tha_OPC	6.25042044210724	-9.56380424550169
Tha_NeuCyto_GAD	1.86726998377136	11.1417745585144
Tha_Oligo_2	-3.02453101587005	0.234231152623959
Tha_OPC	5.66611515569977	-8.85773143818968
Tha_Oligo_3	0.920612862589876	-0.578093922644787
Tha_Oligo_3	-1.18430162381836	-0.134932911902599
Tha_OPC	7.23011194753937	-9.39342079213255
Tha_OPC	5.86002337026886	-9.10294780781858
Tha_OPC	5.18409382391266	-7.98757610371702
Tha_OPC	6.320849767211	-8.50063095143431
Tha_OPC	6.11171471166901	-8.48249111226194
Tha_Endo	-0.200716325756987	-6.88468465855711
Tha_OPC	6.19443642187409	-8.40087661793821
Tha_Astro_1	-6.09317124795624	-9.06774959614866
Tha_OPC	6.25926863241486	-9.25600299885862
Tha_Oligo_2	-5.20371688317962	0.703660332650013
Tha_OPC	5.75046192694	-8.23966083577269
Tha_OPC	6.72690664816193	-9.26289806416624
Tha_Astro_1	-7.49857533883758	-9.9198900227844
Tha_Astro_2	-3.65837229203888	-11.2849079137146
Tha_Oligo_2	-4.2069183678598	0.53056135126955
Tha_Astro_1	-5.89364207696625	-10.5319019322693
Tha_Astro_1	-7.38316024255462	-9.07000312855833
Tha_Astro_1	-5.07724679422088	-10.4769207005798
Tha_Astro_1	-7.67548287820526	-9.25403556874388
Tha_InN_2	4.37307392645172	11.2498439783753
Tha_Astro_1	-7.49204314660736	-9.31195316365354
Tha_Oligo_3	-0.282963463780363	-0.773846483737163
Tha_OPC	5.68487536001496	-9.71249637654417
Tha_Astro_1	-6.40768159341522	-9.53467426350706
Tha_Astro_2	-3.4759339184732	-11.168674088031
Tha_Astro_1	-6.87280095529266	-9.94733867695921
Tha_OPC	6.79271256017975	-9.64324531605833
Tha_Oligo_2	-3.81355775308319	0.521459960430927
Tha_Oligo_3	0.802596858027498	-0.382719016581707
Tha_Astro_1	-6.2460709900827	-10.3714548116028
Tha_Astro_1	-6.59350074243255	-9.91412792256468
Tha_Astro_1	-7.63531125497528	-9.61245498707884
Tha_OPC	6.66929518270783	-9.68016300252073
Tha_Astro_1	-7.5089374871225	-9.2594896321594
Tha_OPC	6.68520819235138	-8.17538604786985
Tha_OPC	5.72007118749909	-8.71275196126097
Tha_Astro_1	-6.88489926767059	-9.22242507985228
Tha_OPC	6.86625753927521	-8.73159179738157
Tha_Oligo_1	-2.28862513017364	1.51746895262606
Tha_Oligo_2	-4.76612294625946	1.57141759344942
Tha_Astro_1	-6.78829205941864	-9.87469539692991
Tha_Oligo_2	-4.91230596017547	0.815409206837483
Tha_OPC	5.34939848470978	-8.85277137807005
Tha_Astro_1	-7.45908606958099	-8.85846958211058
Tha_OPC	6.32623945761017	-9.30434379628294
Tha_OPC	6.40492283392243	-9.73628864338987
Tha_Astro_1	-6.81917489480682	-9.55353984883421
Tha_Oligo_3	1.05473106193833	-0.874101317435436
Tha_OPC	5.49089132833771	-7.87949237874144
Tha_Astro_1	-5.08444465112396	-10.5224052434265
Tha_OPC	6.24158560324005	-8.62920627644651
Tha_InN_X	3.42292939710907	11.5072015757263
Tha_Astro_1	-6.94633353662201	-10.4345384602844
Tha_OPC	5.20740162420563	-7.9361253743469
Tha_OPC	6.98909794378571	-9.92494926503294
Tha_Oligo_3	0.588675460103075	-0.39366880705946
Tha_Astro_2	-3.47377193879791	-11.2149778371155
Tha_OPC	6.53453432607941	-8.62895259907835
Tha_Astro_1	-6.60106910180755	-9.75433216145628
Tha_OPC	5.07196413564972	-8.15596065571897
Tha_Oligo_2	-4.52692426156708	0.0786510119736863
Tha_OPC	6.66194378423981	-8.44405326893919
Tha_Astro_1	-7.02354157876678	-8.8129850392639
Tha_Astro_1	-7.03358949136444	-8.32661018422239
Tha_OPC	7.51469074774079	-9.08546791127317
Tha_OPC	5.1479548125296	-7.74958381703489
Tha_Astro_1	-5.71133864831634	-9.98480377247923
Tha_Astro_1	-6.81580747079559	-9.1799169545471
Tha_OPC	7.88566862631134	-7.67559728673094
Tha_OPC	5.47723280477814	-8.3589998250305
Tha_Oligo_3	-0.565261492249449	-0.43816456845396
Tha_Astro_1	-5.52097094964691	-10.1975723271667
Tha_OPC	5.4634016661673	-7.86849126866453
Tha_Astro_1	-6.91300786447235	-10.4468494420349
Tha_Oligo_2	-3.07484663438507	0.311098241299458
Tha_OPC	4.86386906194977	-7.7523628239929
Tha_Micro	-13.5667287201852	4.67175760218508
Tha_Astro_2	-2.56958521318146	-11.8696504597961
Tha_OPC	4.83372961569123	-8.59609756520384
Tha_Oligo_2	-3.93824828576752	1.10403325507051
Tha_OPC	6.37618958044342	-8.59974060109251
Tha_Astro_1	-4.97234500360199	-10.3995262151062
Tha_Astro_1	-7.20073140573211	-8.69826088002317
Tha_OPC	6.31977020788483	-7.62517414143675
Tha_OPC	6.67048059988312	-8.2630582814514
Tha_Astro_2	-4.61885131311127	-10.9161230092346
Tha_Astro_1	-7.63984263848968	-9.12182960560911
Tha_OPC	4.76738153982453	-8.18472824147337
Tha_OPC	7.27818428564362	-8.85454521229856
Tha_OPC	6.72966467428498	-9.29909477284544
Tha_Astro_1	-6.7946721405954	-10.1535602574646
Tha_OPC	7.29899155187897	-7.00673542073362
Tha_OPC	5.88277327108673	-8.1813293462097
Tha_Oligo_2	-3.45648110818573	0.127713480085201
Tha_OPC	7.35528217840485	-9.24964008381956
Tha_OPC	6.53113638449005	-8.15887222340696
Tha_OPC	7.44371210623078	-8.2456546788513
Tha_Oligo_2	-4.5673076004953	-0.510681307822399
Tha_Astro_1	-6.16216672372528	-10.1548791890442
Tha_OPC	5.36323963690094	-9.29308948567503
Tha_Astro_1	-6.04127849054046	-10.4913850789367
Tha_Oligo_2	-3.98938239526459	0.623917841404743
Tha_Astro_2	-3.17129362535187	-11.3782983784973
Tha_Astro_1	-6.62997210931488	-10.5672460561096
Tha_OPC	6.61307751226715	-9.06049881032103
Tha_OPC	6.91580282736115	-8.64943752339476
Tha_OPC	4.96098410177521	-8.16965923359983
Tha_Astro_1	-6.58240474176117	-9.39467487385862
Tha_OPC	6.54539763021759	-8.75240097096556
Tha_Astro_1	-7.41716779184051	-9.01365337422483
Tha_OPC	6.98513304281525	-9.67568168690794
Tha_Astro_2	-3.48260820817657	-11.3595548634826
Tha_Oligo_3	0.466816684487383	-1.08562717488401
Tha_OPC	5.50620066213898	-9.182364082843
Tha_Astro_1	-6.20799745034881	-10.3088174825012
Tha_OPC	6.79837881613068	-9.28988418629759
Tha_OPC	7.2677286772757	-7.41168317845457
Tha_Astro_1	-4.62708390664764	-10.4434333806335
Tha_Astro_2	-2.8985105843515	-11.5169282918274
Tha_Astro_1	-5.99793590020843	-10.1061998372375
Tha_OPC	5.89811359930329	-8.26777038624876
Tha_Peri	-2.08500946473785	-5.54651794484251
Tha_Astro_1	-7.45378507089325	-9.50867328694456
Tha_Oligo_2	-3.9413892121286	0.142814070969887
Tha_OPC	7.43460976171784	-9.03849945119017
Tha_Astro_1	-5.07831967782684	-9.88131675770872
Tha_OPC	5.55251680898956	-8.10963020375364
Tha_Oligo_2	-3.09980023812958	1.14345314452059
Tha_Oligo_2	-5.09662593316742	0.682452046364613
Tha_Astro_2	-3.8753000588388	-11.0875164037048
Tha_Oligo_2	-5.27307904672333	0.599079751461811
Tha_Astro_1	-7.04828465890594	-9.06140098622435
Tha_Astro_1	-6.33544839334198	-9.64847240498655
Tha_Oligo_3	-0.4241373629541	-0.591699040442638
Tha_OPC	7.99460875082306	-8.38232955983274
Tha_Oligo_3	-0.113983371970137	-0.702337301284008
Tha_Astro_1	-6.65900004815765	-10.5046230321228
Tha_OPC	6.04350506353668	-8.77610740712278
Tha_OPC	7.10771023321442	-9.21608314564817
Tha_Oligo_2	-4.26056111764618	0.733107590168781
Tha_Astro_2	-4.04663003396698	-10.8327594762146
Tha_OPC	6.61820351171784	-9.00537262013548
Tha_Astro_1	-5.63543713998504	-10.3401914601623
Tha_Astro_2	-3.08762396287628	-11.4166379933655
Tha_OPC	6.54090153265289	-7.65092191746824
Tha_OPC	5.00288044500641	-7.94389019063108
Tha_InN_1	3.25240670728974	10.4050182337464
Tha_Oligo_2	-3.63249410104461	0.527047061413593
Tha_Oligo_2	-2.91738952111908	0.191786223143406
Tha_Astro_1	-7.12055791330047	-9.13533458760374
Tha_OPC	5.8330773024588	-7.7055369382202
Tha_InN_1	2.71487509298615	8.54451122233278
Tha_Astro_1	-7.11639941644378	-8.86478672078245
Tha_OPC	5.27556025076203	-8.70088920643919
Tha_Astro_1	-7.60904754113861	-9.30745277455442
Tha_Oligo_3	0.670578887942354	0.0350291187000198
Tha_Astro_1	-6.90029204797455	-10.0750671391784
Tha_OPC	6.11601387548737	-8.20541153004759
Tha_Astro_1	-6.72394145440765	-9.92652854970091
Tha_Endo	-0.203059384343107	-6.68994913151854
Tha_Astro_1	-6.27125132989593	-10.4591070180237
Tha_ExN_PVALB_1	7.88985907125763	1.27582659670717
Tha_Oligo_2	-3.76652921151825	1.66445949026949
Tha_Astro_2	-2.55400503587433	-11.8396554951965
Tha_Oligo_2	-3.03296316575714	0.0931481691599561
Tha_Micro	-13.3561135621042	3.78647556254274
Tha_Astro_1	-7.56255210351654	-8.93828353932493
Tha_OPC	6.90175186682038	-8.18081340840452
Tha_Oligo_2	-5.07750667047211	0.872049891442127
Tha_Oligo_3	-0.807762095448454	-0.747746921092205
Tha_Astro_2	-3.15242064904877	-11.2315450673401
Tha_Astro_1	-7.15920318078705	-9.62906990101927
Tha_Oligo_3	-0.737125405785521	-0.903396285086803
Tha_Oligo_2	-4.23337329339691	0.806147777527638
Tha_Oligo_3	-0.354371735569914	-0.42020911625021
Tha_Astro_1	-5.8610407204599	-9.77008876851194
Tha_OPC	6.13801228094391	-9.02343616536253
Tha_Astro_1	-7.25989354562469	-9.29106960347288
Tha_Astro_1	-7.75520242166229	-9.69118080189817
Tha_Astro_1	-6.92815173577972	-10.2111345296203
Tha_Astro_1	-6.37195027780243	-10.0206819539367
Tha_OPC	6.34964930105499	-9.16148624470823
Tha_OPC	5.59651409673981	-7.67039117863768
Tha_Oligo_3	1.82676540899567	-1.14234886220091
Tha_Astro_1	-7.3840104432077	-8.34144458821409
Tha_OPC	6.48169027853302	-8.03332672169798
Tha_OPC	5.47940527487091	-8.58217773488157
Tha_Endo	-0.388818213459929	-5.66441211751097
Tha_Astro_1	-7.16100133371063	-9.86584434559935
Tha_Astro_1	-6.29418672036835	-9.38104591420286
Tha_Astro_2	-2.74031365823456	-11.7154270177185
Tha_Astro_1	-6.9000541062326	-10.1905418401062
Tha_Oligo_2	-3.96437705468841	-0.600681698828869
Tha_OPC	7.45043932485871	-7.53075323155516
Tha_Astro_1	-7.53920043420502	-8.99032650044554
Tha_Astro_1	-6.703892836091	-9.80239257863157
Tha_Astro_2	-3.90718997430511	-11.4297567372619
Tha_Astro_1	-7.80893815469452	-9.02933368733519
Tha_Astro_1	-7.61822141122528	-8.71219406178587
Tha_Astro_1	-7.41840566110321	-9.84955749562376
Tha_Astro_1	-5.36996282052704	-10.2711206441223
Tha_Astro_1	-6.85513699960419	-9.37221393635862
Tha_Astro_1	-5.87442601632782	-10.3217245106994
Tha_Astro_1	-5.75995171975799	-9.92947731068724
Tha_OPC	7.39792715597443	-9.16496715596312
Tha_Oligo_2	-2.4553634018869	0.502665751665897
Tha_OPC	6.00977789449982	-8.00791606953733
Tha_OPC	5.9613321929007	-8.67936668446653
Tha_Astro_1	-6.39664710473724	-10.437659836322
Tha_OPC	4.98242460775665	-8.24702987721556
Tha_Oligo_2	-5.53241790246673	0.171029144018955
Tha_Astro_1	-6.26444638681122	-9.91768417409056
Tha_Oligo_2	-4.09126199197479	-0.370891398698025
Tha_OPC	7.08657967138581	-8.33895645192259
Tha_Astro_1	-7.67494500589081	-8.83279476216429
Tha_Oligo_3	-2.33173788499542	0.10892637172348
Tha_Astro_2	-3.47538031053253	-11.1813951497375
Tha_Astro_1	-6.41624797296234	-10.3632093434631
Tha_Oligo_2	-4.0445066781015	0.228880607575245
Tha_Astro_1	-7.34578526925751	-9.65309581807249
Tha_Astro_1	-6.71033872079559	-9.32971153309935
Tha_OPC	5.65424524832062	-7.94691047719114
Tha_Astro_1	-7.10409272622772	-9.08465251973265
Tha_Astro_1	-7.22946418237396	-8.91375885060423
Tha_Astro_1	-6.18264878701874	-9.3163858418762
Tha_Astro_2	-3.48520768594452	-11.4086586003601
Tha_Oligo_3	-1.49831629705139	-0.0242185880839156
Tha_Astro_1	-6.39914525460907	-10.3600002293884
Tha_OPC	6.93014465856842	-8.52384052327269
Tha_Endo	-0.371976921078642	-5.74272975972288
Tha_OPC	6.84435307073883	-9.60731468251341
Tha_Astro_1	-6.57278598260589	-8.76282844594114
Tha_Astro_1	-5.02958310556122	-10.4612604146301
Tha_Astro_1	-5.51072991800018	-10.1597896580993
Tha_Astro_1	-7.0584169716806	-8.61260185292356
Tha_Astro_1	-5.86241448831268	-10.1276060109436
Tha_Astro_1	-6.92268575143524	-10.1684728627502
Tha_Oligo_2	-3.46666754197784	-0.400411314278774
Tha_Oligo_2	-4.858753332612	1.56226899573214
Tha_Oligo_2	-3.34098065805145	0.810052477806873
Tha_Astro_1	-7.38369906854339	-9.69378147175901
Tha_Astro_1	-7.16439021539398	-9.19346485188597
Tha_Oligo_2	-5.32045234155365	0.354793661326237
Tha_Astro_1	-7.20910275888153	-9.92545089772337
Tha_Astro_1	-7.33241618585296	-8.67258510640257
Tha_OPC	7.21009623098664	-7.64400682499998
Tha_OPC	7.23762594747833	-8.68848857930296
Tha_Astro_1	-7.75012458276459	-9.33238468220823
Tha_Oligo_2	-5.85203469705292	0.377910816162891
Tha_OPC	6.83921801138214	-7.58140716603392
Tha_Oligo_3	1.52045940447144	-1.00436101010435
Tha_Micro	-13.6153775544138	4.7319916720093
Tha_Astro_2	-3.03420628022857	-11.3470159535705
Tha_Astro_1	-6.98456014108368	-9.23956451466673
Tha_OPC	6.97227942037873	-8.49091491749876
Tha_Astro_1	-6.16417802285858	-9.25880203297728
Tha_Oligo_1	-4.68979323816009	2.07820382067568
Tha_Astro_1	-6.33666099023529	-9.54121265462034
Tha_Astro_1	-7.1353064866037	-9.65723762562864
Tha_Astro_1	-7.60422004174896	-9.36670360615843
Tha_Oligo_3	0.458456447604219	-1.16775426915281
Tha_Oligo_2	-4.60969174813934	1.13718714663393
Tha_OPC	4.81792389440827	-7.51838455250853
Tha_Astro_1	-7.17410577249237	-8.78431186726683
Tha_Astro_1	-7.34904635858246	-9.01470527699583
Tha_OPC	6.91323887396149	-8.42459163716429
Tha_Oligo_3	-2.09385741662689	0.477843933790989
Tha_Astro_1	-6.37408841561981	-9.54415569356077
Tha_Peri	-2.10742152642914	-5.45002708485716
Tha_OPC	7.12308870840363	-8.91177616170042
Tha_Oligo_3	-1.01128555249878	-0.0564275299608039
Tha_Micro	-12.9002248139352	6.82664670893557
Tha_Astro_1	-6.7492824883432	-9.79011879017942
Tha_OPC	5.80041491079621	-8.60564956715696
Tha_OPC	6.43847500372223	-7.92089471867674
Tha_Astro_1	-7.06850255441376	-9.05226192525022
Tha_Astro_1	-4.73722041558929	-9.07804927876585
Tha_Oligo_2	-3.08287919473358	0.558683061093159
Tha_Astro_1	-7.22675717782684	-9.74072036793821
Tha_Astro_1	-6.23948634576507	-10.2362686162292
Tha_Astro_1	-7.04628337335296	-8.99408302357786
Tha_Astro_1	-6.59262050103851	-9.56486091664427
Tha_OPC	7.0601018576651	-10.1116214757263
Tha_Oligo_2	-4.64864552926727	0.135800422221489
Tha_Astro_1	-6.96677268457123	-8.89016304066771
Tha_Astro_1	-6.15776027154632	-9.80995712330931
Tha_Astro_1	-7.40719998788544	-8.58188400319212
Tha_Oligo_1	-5.58207763147064	2.09508647868044
Tha_Astro_1	-6.1663590760202	-10.6901288991272
Tha_OPC	7.01233994055084	-7.71870384266966
Tha_Astro_1	-4.41537011575409	-10.3688322072326
Tha_OPC	6.49052511740021	-8.14356956532591
Tha_Oligo_3	-1.83618474912353	0.608803534001179
Tha_Astro_1	-7.03961099099823	-8.32745418599241
Tha_OPC	5.74251352834992	-7.79224977543943
Tha_Oligo_2	-3.70452965211578	0.848712586849995
Tha_OPC	5.03719698477081	-7.62492523244017
Tha_OPC	4.11623870420746	-8.57627544453733
Tha_OPC	6.22058235693268	-7.6507249837219
Tha_Oligo_2	-2.74441016626068	0.486475192993946
Tha_Astro_1	-7.06465352487274	-8.88376579335325
Tha_OPC	7.4922536520987	-8.31183490803831
Tha_OPC	6.99590384054474	-9.21980915120237
Tha_OPC	5.29712616491608	-8.37575779011839
Tha_Oligo_2	-5.1142464966745	0.69882603833086
Tha_Astro_1	-7.40943158578583	-8.75953922322386
Tha_Astro_2	-3.06311286401459	-11.433415985614
Tha_Oligo_3	-1.72519339036651	-0.647139764338665
Tha_OPC	5.93443237829498	-7.74165782979124
Tha_OPC	7.1407059340506	-8.46563301137083
Tha_Oligo_2	-2.7039624543161	0.33953528949625
Tha_Oligo_2	-3.54357779931732	-0.265348679333858
Tha_Astro_1	-7.59749711465545	-8.67341671040647
Tha_OPC	6.49601732778839	-7.93738803914183
Tha_Oligo_3	-0.908870944497069	0.688771628826923
Tha_Oligo_3	-0.183868357655485	-0.0817082961499022
Tha_Oligo_2	-4.65415395211883	-0.0389771898686217
Tha_Micro	-13.4290496201486	4.78825082728273
Tha_Astro_2	-4.19559110116669	-10.9967733388244
Tha_Astro_1	-5.94324124765106	-9.39150867512815
Tha_Astro_2	-3.62756265115448	-10.8536897664367
Tha_Oligo_3	-2.02045644235321	0.760359549015827
Tha_Astro_1	-7.14543212365814	-9.14515457203978
Tha_OPC	7.36333452749542	-7.94092140248411
Tha_Astro_2	-2.73788870286651	-11.3938089375793
Tha_Astro_1	-5.09729541253753	-10.3901382451355
Tha_OPC	7.0889104514151	-8.51850853016966
Tha_Astro_1	-6.7533632607431	-8.93858299306028
Tha_OPC	6.61776625204376	-9.33241806080931
Tha_Astro_2	-4.2621260971994	-10.6996580128967
Tha_OPC	6.82924734640412	-8.64589939168089
Tha_Astro_1	-5.89019978952118	-9.40875301411741
Tha_Oligo_2	-4.14159215402313	0.764377974957295
Tha_Astro_1	-5.38597405862518	-10.476104355365
Tha_Astro_1	-6.08430684518524	-9.18639526417845
Tha_Astro_1	-6.76331628274627	-9.83056697896116
Tha_OPC	7.01963078069977	-8.0131517415344
Tha_Astro_1	-7.72093547296234	-9.1674133305847
Tha_OPC	6.53920208502106	-8.44181118062132
Tha_Astro_1	-7.53615868997284	-9.63172779133909
Tha_OPC	6.81367098379425	-8.23793087056272
Tha_Astro_2	-4.12914908837982	-11.1839853291809
Tha_OPC	6.82862698126129	-7.52396163991087
Tha_Oligo_3	1.4070097117453	-1.3206035857498
Tha_Astro_2	-3.34537948083587	-11.144654846698
Tha_OPC	6.15662800360016	-8.04549274495237
Tha_Astro_1	-5.55153382730194	-10.2329536443054
Tha_Oligo_3	-0.868271836754759	0.336435400933094
Tha_Oligo_2	-4.52746737909027	0.511808239907093
Tha_Oligo_2	-3.81323111962982	0.628888749569721
Tha_Oligo_2	-3.82016719293304	0.379983657091923
Tha_Astro_1	-6.80437816095062	-9.51932964375608
Tha_Astro_1	-7.18818486642547	-9.61736736348265
Tha_Oligo_2	-3.82112301301666	0.0515386043638659
Tha_Endo	-0.111569771286925	-7.56254539540403
Tha_Astro_2	-3.73031748246856	-10.9409318929016
Tha_OPC	5.2729080824881	-8.39758930256956
Tha_Astro_1	-5.87237990808197	-10.5807205205261
Tha_OPC	6.98642288732819	-8.40788898518675
Tha_OPC	6.06412159490875	-8.90193615010374
Tha_Astro_1	-7.07751143884369	-10.1510807042419
Tha_OPC	8.10096632528595	-8.56790695241087
Tha_Astro_1	-6.37033189248749	-10.3454547887146
Tha_Astro_1	-6.93625176858612	-8.14463195851438
Tha_Oligo_3	-1.06086040448852	0.0717516700328065
Tha_Oligo_2	-4.2537499756784	0.24016269394762
Tha_Oligo_2	-5.64390195321747	0.49141334840662
Tha_Astro_1	-6.80882037591644	-9.52099762013548
Tha_Oligo_2	-4.72548497628876	0.387098067492313
Tha_Oligo_2	-5.05880559396454	0.162086286634274
Tha_OPC	6.6648873000174	-8.47534427693479
Tha_Oligo_3	1.194673529151	-0.743789887934856
Tha_Astro_1	-6.53116763543793	-9.60826549580687
Tha_Oligo_2	-4.73871100854584	0.6353866691292
Tha_Astro_1	-6.67527783822723	-9.34939441731565
Tha_Astro_1	-6.84292663049408	-9.73184070637815
Tha_Astro_1	-7.06177819680877	-9.56406555226438
Tha_Astro_1	-7.58667481851288	-9.20657310536497
Tha_Astro_1	-5.55253089379974	-10.4109827046692
Tha_Astro_1	-6.19317401361175	-10.4138151173889
Tha_Astro_1	-5.77074254464813	-9.64748344472044
Tha_Astro_1	-6.26326573800751	-8.18702182820433
Tha_Astro_1	-7.04514802407928	-9.87612400105589
Tha_Oligo_2	-5.43360007714935	0.332464390486546
Tha_Astro_1	-7.62138093423553	-9.4752803807556
Tha_OPC	7.01558624792389	-8.13585052540892
Tha_Astro_2	-3.57253874253937	-10.9698692326843
Tha_OPC	4.82289253759674	-7.67709932377928
Tha_OPC	7.53340946722321	-9.14496765187376
Tha_Peri	-2.05313957643219	-5.47734746983641
Tha_Oligo_2	-4.51832641076752	1.4413604969681
Tha_OPC	6.70599209356598	-7.71993837407225
Tha_Oligo_2	-3.26173723649689	-0.756670034438305
Tha_Astro_1	-6.36427558374115	-9.88132057240599
Tha_Astro_1	-6.76398004007049	-10.2505928044617
Tha_Astro_1	-6.51260150384613	-9.2693944936096
Tha_Astro_1	-4.36723054361053	-10.6688867574035
Tha_Astro_1	-5.01481641244598	-9.45340976765745
Tha_OPC	7.89638840246491	-8.19344196370237
Tha_OPC	6.30543076086334	-8.75672111561888
Tha_Astro_1	-6.12635625314422	-8.41860351613157
Tha_OPC	6.31991945791535	-9.10397872975462
Tha_Astro_2	-2.84530223321625	-11.5172210698425
Tha_Astro_1	-5.08925069284149	-10.4652791981994
Tha_Micro	-13.5644217820139	4.33917369791872
Tha_Oligo_2	-2.70709956597992	-0.0699046840369033
Tha_Astro_1	-7.08732379388519	-9.42749366810911
Tha_Astro_2	-3.76201642465301	-10.7760654454529
Tha_Astro_1	-5.03816092920013	-9.76459560444944
Tha_Oligo_2	-4.86083281945892	1.69272186705477
Tha_Astro_1	-5.88031495523163	-9.61603221943968
Tha_Astro_1	-6.4556132645578	-8.91099891713255
Tha_Oligo_2	-4.46787894677826	0.833223306626148
Tha_Oligo_2	-4.48198426675506	1.55637183138735
Tha_Oligo_2	-4.71393598031708	-0.243451720982723
Tha_OPC	6.11177336263947	-8.01950702717894
Tha_Astro_1	-7.06147969674774	-9.28181991627806
Tha_Astro_1	-5.08360446405121	-10.1148410802185
Tha_Astro_1	-5.99879373025604	-9.73363647511595
Tha_Astro_1	-6.28239453744598	-9.47422370961302
Tha_Oligo_3	0.908998003485719	0.0665060552359296
Tha_Endo	-0.0956346185178358	-7.51592931798094
Tha_Oligo_3	-2.72657001924225	-0.335278815537624
Tha_Astro_1	-6.37076724481293	-9.30516014149778
Tha_OPC	4.59472929525665	-7.64434347203367
Tha_Astro_1	-6.61716521691986	-8.52339897206419
Tha_Astro_2	-3.61732161950775	-10.6010004048645
Tha_Oligo_3	-2.21719492387481	-0.639149642497234
Tha_Oligo_2	-3.15121329736419	-0.0756691684424209
Tha_Peri	-2.08582247209259	-5.45956382802122
Tha_Astro_1	-6.60006726693817	-10.05749378255
Tha_Astro_2	-2.98571718644806	-11.5985704427063
Tha_OPC	5.19900499868683	-7.7046972279846
Tha_Endo	-0.272236624476393	-5.73741540959471
Tha_Oligo_2	-4.30055488061615	0.883161687344379
Tha_Astro_1	-6.16426146936127	-9.62935028126829
Tha_Astro_1	-4.74656976175018	-10.2726903920471
Tha_Oligo_2	-4.51375926446625	1.68884422728426
Tha_Astro_1	-7.55187524270721	-9.43298587849729
Tha_Astro_1	-7.00644744348236	-8.92835197499388
Tha_Astro_1	-4.67423594903656	-10.5874391560852
Tha_OPC	7.481081357482	-9.21421966603392
Tha_Astro_1	-7.08726705026336	-8.75839004567259
Tha_Astro_1	-7.61486447763153	-9.5676065450012
Tha_OPC	6.21041571188263	-9.80945739796751
Tha_Astro_1	-6.65497744989105	-9.04656086018675
Tha_Astro_1	-7.17213023614593	-8.53579292348021
Tha_Oligo_2	-4.6540676445932	0.244770922750301
Tha_Astro_1	-7.63421643686004	-9.19690380147093
Tha_Oligo_3	-0.346765527245482	0.17724792012579
Tha_Oligo_3	-0.22074500631996	-0.148309937626057
Tha_Oligo_2	-4.94785178613373	0.93141504475481
Tha_Astro_1	-5.2451788277597	-9.93060741475218
Tha_Astro_1	-6.98767960977264	-9.4874235158264
Tha_OPC	7.21528994131378	-7.49207983067625
Tha_Oligo_3	-0.846588739869078	-0.122369623690777
Tha_Astro_2	-3.23117483567901	-11.1665445332825
Tha_Astro_1	-6.64238275003143	-8.18496189168089
Tha_Oligo_2	-5.1326996178598	0.0693555968404485
Tha_Oligo_1	-2.74430001687713	1.43545618006594
Tha_OPC	7.564830651763	-7.69811544468992
Tha_Oligo_2	-5.41203034829803	0.801183425873585
Tha_Peri	-1.96156753015228	-5.5141397481262
Tha_OPC	6.49766098547272	-7.77729282429808
Tha_OPC	5.33761774587921	-7.84568176320188
Tha_Astro_1	-5.66160930108734	-9.66076240590208
Tha_Oligo_3	0.317867374303858	-0.625196552783184
Tha_OPC	7.43182932424835	-7.80276546528929
Tha_Astro_1	-6.29383195352264	-10.6163421635925
Tha_Astro_2	-3.38427580308624	-11.1604982381164
Tha_Astro_1	-5.9487601609201	-10.1870265965759
Tha_OPC	7.60798250723175	-8.6558109288513
Tha_Oligo_2	-4.45586217355438	1.05964138457186
Tha_Astro_1	-5.60270942163177	-9.91774616292112
Tha_Micro	-13.450643667695	5.23848380991823
Tha_OPC	5.58072887945465	-8.20574722340696
Tha_Endo	-0.326850184914549	-5.69988594105833
Tha_Astro_1	-4.52349770974823	-10.677384949237
Tha_OPC	6.63470541525177	-9.11978969624632
Tha_Oligo_2	-6.08110440683075	1.26437535235292
Tha_Micro	-13.4470521302194	4.98466291376955
Tha_Oligo_1	-4.65120900582977	2.2418941492737
Tha_Oligo_2	-4.9501201004953	0.317850434273548
Tha_OPC	6.73932253408722	-8.42417678883665
Tha_Oligo_3	-0.232597896573027	0.731982671707935
Tha_Astro_1	-5.85696948480316	-9.30502090504759
Tha_Oligo_2	-4.1712943406076	0.247354962915249
Tha_OPC	7.32353912878327	-9.44978485158079
Tha_OPC	7.01282774496369	-8.02108345082396
Tha_Oligo_1	-5.03029502343841	2.07249226519472
Tha_Astro_1	-7.57339108895965	-8.64407215169065
Tha_Astro_1	-7.06348956536957	-9.31436405232542
Tha_OPC	6.04062115240387	-7.43337450078123
Tha_Micro	-12.7760144562692	6.49803485819704
Tha_Astro_1	-7.08185971688934	-9.24107036641233
Tha_Oligo_1	-2.92806900453277	1.69863989302523
Tha_Oligo_2	-3.26876963090606	-0.324692106753521
Tha_OPC	5.84435879278473	-8.89315567067259
Tha_Astro_1	-4.34948934030243	-10.4239955907165
Tha_Astro_1	-6.19690383386322	-9.43142185261839
Tha_Astro_1	-4.48721946191498	-10.6555582051575
Tha_Astro_1	-6.95785773706146	-9.56338367512815
Tha_OPC	7.26052748251251	-8.31987056782835
Tha_Astro_2	-3.5393489689798	-11.0629335408508
Tha_Astro_1	-5.87391341638275	-10.1746803288757
Tha_Astro_1	-6.84676135492035	-9.50632438710325
Tha_OPC	7.55690514135651	-7.31825742772215
Tha_Astro_1	-4.79302276086517	-10.0025669102966
Tha_Astro_1	-7.24436248254486	-9.02202282002562
Tha_Oligo_2	-5.10987723779388	1.61358382651217
Tha_OPC	6.95300756979279	-9.00918922474974
Tha_Astro_1	-4.19075072717377	-10.6106153493225
Tha_Oligo_2	-5.28775037240692	0.358026766270466
Tha_Micro	-12.4756289811105	7.11696281382448
Tha_Astro_1	-5.496213564393	-10.2750726704895
Tha_OPC	5.89103066015534	-8.24360904744261
Tha_Astro_1	-7.24610198449798	-9.50790939381712
Tha_OPC	7.19507681417755	-7.21477470448606
Tha_Astro_1	-5.1177636475534	-9.38864383748167
Tha_OPC	5.51910625982575	-9.50785789540403
[truncated: 130,701 more rows]
