# Supplementary material for: Disturbances of paraventricular thalamic nucleus neurons in bipolar disorder revealed by single-nucleus analysis
Source: Nat Commun. 2026 Jan 7;17:1338. doi: 10.1038/s41467-025-68094-5 (PMC12873406; doi:10.1038/s41467-025-68094-5)
Supplement: Supplementary file 6 — Source Data [file 41467_2025_68094_MOESM6_ESM.zip › SourceData/FigureS12e.txt]

celltype	gene	avg.exp	pct.exp	avg.exp.scaled
Tha_ExN_PVALB_X	SNAP25	6.75656979767681	72.5649350649351	0.486986132832466
Tha_ExN_PVALB_X	RBFOX1	76.8758472020321	97.4025974025974	1.42901203377347
Tha_ExN_PVALB_X	RBFOX3	0.43915901710422	6.49350649350649	-0.149611504657349
Tha_ExN_PVALB_X	SLC17A6	1.76471581191758	37.012987012987	0.732662486725477
Tha_ExN_PVALB_X	SLC17A7	0.012933658449918	NA	-0.170054057213676
Tha_ExN_PVALB_X	NXPH1	6.7504912832608	50.8116883116883	1.23747584878267
Tha_ExN_PVALB_X	CALB1	0.376652462184459	10.5519480519481	0.56454680695704
Tha_ExN_PVALB_X	CALB2	0.133305728846574	3.57142857142857	-0.167742238295389
Tha_ExN_PVALB_X	PVALB	0.909290490739352	22.5649350649351	1.13707361803821
Tha_ExN_PVALB_X	PROX1	1.41907925610321	30.5194805194805	1.22902752387315
Tha_ExN_PVALB_X	SNCG	0.729700884151082	20.9415584415584	0.486234818952133
Tha_ExN_PVALB_X	SV2C	0.467017415612315	7.14285714285714	-0.048856733686589
Tha_ExN_PVALB_X	GAD1	0.050120608937958	1.2987012987013	-0.51841137531482
Tha_ExN_PVALB_X	GAD2	0.063524804262078	NA	-0.487359966959129
Tha_ExN_PVALB_X	SLC32A1	0	NA	-0.320043891949913
Tha_ExN_PVALB_X	PDGFRA	0.049998508017364	2.27272727272727	-0.264062888508208
Tha_ExN_PVALB_X	OLIG1	0.017741421361512	NA	-0.457576452744356
Tha_ExN_PVALB_X	OLIG2	0.009722907293125	NA	-0.388873640919112
Tha_ExN_PVALB_X	MOBP	0.709679964180119	12.012987012987	0.068103126943336
Tha_ExN_PVALB_X	MAG	5.72E-02	1.46103896103896	-0.326067762206497
Tha_ExN_PVALB_X	MOG	0.168918626540381	4.54545454545455	-0.23872401494828
Tha_ExN_PVALB_X	PLP1	1.70516517926407	16.7207792207792	0.129238709843513
Tha_ExN_PVALB_X	AQP4	0.082265367328203	3.57142857142857	-0.258300375121922
Tha_ExN_PVALB_X	GJA1	0.018903151564651	1.2987012987013	-0.403683473012529
Tha_ExN_PVALB_X	GFAP	0.169818928186535	5.03246753246753	-0.290653862909068
Tha_ExN_PVALB_X	C3	0.036556976816478	1.2987012987013	-0.257093559268452
Tha_ExN_PVALB_X	CX3CR1	1.02E-01	3.73376623376623	-0.116657001380099
Tha_ExN_PVALB_X	PTPRC	0.085716917085006	2.75974025974026	-0.237925983609517
Tha_ExN_PVALB_X	P2RY12	0.220172883483048	8.6038961038961	0.026708465173623
Tha_ExN_PVALB_X	CLDN5	0	NA	-0.228683892921162
Tha_ExN_PVALB_X	FLT1	3.00E-02	NA	-0.242551521177738
Tha_ExN_PVALB_X	VWF	0.038521688813073	NA	-0.19020219888606
Tha_ExN_PVALB_X	CD96	0.011235317968193	NA	-0.266461197200765
Tha_ExN_PVALB_X	CD3E	0	NA	-0.219272521506485
Tha_ExN_PVALB_X	CD3G	0	NA	-0.225800625181929
Tha_InN_X	SNAP25	13.9730233062226	85.5098389982111	0.980882762614984
Tha_InN_X	RBFOX1	4.43089142098385	47.9427549194991	-0.093735636638726
Tha_InN_X	RBFOX3	2.99892904362805	41.1449016100179	1.50823113005803
Tha_InN_X	SLC17A6	0.009366589640846	NA	-0.508320083217492
Tha_InN_X	SLC17A7	0	NA	-0.268938093402052
Tha_InN_X	NXPH1	0.006404972308102	NA	-0.643893268106961
Tha_InN_X	CALB1	0	NA	-0.452453418489122
Tha_InN_X	CALB2	0.075894745087016	1.78890876565295	-0.284413307524394
Tha_InN_X	PVALB	0.026119047546094	1.61E+00	-0.441482067662108
Tha_InN_X	PROX1	0.01779947347354	NA	-0.847829908867412
Tha_InN_X	SNCG	0.053066060088949	2.14669051878354	-0.452124386849415
Tha_InN_X	SV2C	2.32018331090109	35.4203935599284	1.28527883385316
Tha_InN_X	GAD1	6.86364713109302	6.42E+01	1.4413511559959
Tha_InN_X	GAD2	6.18900064368685	66.1896243291592	1.50353600308561
Tha_InN_X	SLC32A1	2.29E-01	6.08E+00	0.226311089920187
Tha_InN_X	PDGFRA	0.06309173261729	1.25223613595707	-0.24296739235689
Tha_InN_X	OLIG1	0.063149322543078	1.25223613595707	-0.351839807043611
Tha_InN_X	OLIG2	0.002499872506502	NA	-0.421150268071109
Tha_InN_X	MOBP	0.44865776144384	4.29338103756708	-0.103876770168353
Tha_InN_X	MAG	0.085916932439472	1.25223613595707	-0.268441889415227
Tha_InN_X	MOG	0.188004654175823	1.96779964221825	-0.214792671964845
Tha_InN_X	PLP1	2.09478221448246	1.04E+01	0.232963316316268
Tha_InN_X	AQP4	0.011586196668737	NA	-0.361090586474219
Tha_InN_X	GJA1	1.05E-02	NA	-0.419859072634212
Tha_InN_X	GFAP	0.143217855311669	2.14669051878354	-0.316832242658838
Tha_InN_X	C3	0.02797375771799	NA	-0.272817016950701
Tha_InN_X	CX3CR1	0.076417269136537	NA	-0.161330278642566
Tha_InN_X	PTPRC	7.50E-02	NA	-0.249332168433236
Tha_InN_X	P2RY12	0.04414820971081	NA	-0.2439226360962
Tha_InN_X	CLDN5	0	NA	-0.228683892921162
Tha_InN_X	FLT1	0.072117084466423	NA	-0.189632828100723
Tha_InN_X	VWF	0.034553920909579	NA	-0.197996027994608
Tha_InN_X	CD96	0	NA	-0.288345607274333
Tha_InN_X	CD3E	0	NA	-0.219272521506485
Tha_InN_X	CD3G	0	NA	-0.225800625181929
Tha_ExN_CALB	SNAP25	5.90817653346205	99.3197278911565	0.400002101189443
Tha_ExN_CALB	RBFOX1	59.5892825840397	99.9622071050643	1.2854879772809
Tha_ExN_CALB	RBFOX3	0.273016801673725	54.875283446712	-0.348606624108698
Tha_ExN_CALB	SLC17A6	2.46248324754835	97.5056689342404	1.0098327494415
Tha_ExN_CALB	SLC17A7	0.003716991681473	NA	-0.240389547784859
Tha_ExN_CALB	NXPH1	14.8672030920583	99.1307634164777	1.89781483009472
Tha_ExN_CALB	CALB1	0.685192444419716	78.6848072562358	1.20793723089699
Tha_ExN_CALB	CALB2	8.95E-01	82.312925170068	0.98575055781214
Tha_ExN_CALB	PVALB	0.202629833207434	41.6855631141345	-0.037971140695661
Tha_ExN_CALB	PROX1	1.48382326113186	93.7263794406652	1.29238803910209
Tha_ExN_CALB	SNCG	0.721846653205305	84.2781557067271	0.477628930912835
Tha_ExN_CALB	SV2C	0.251653130020592	28.3068783068783	-0.308184071665263
Tha_ExN_CALB	GAD1	0.09751916017651	21.1640211640212	-0.475439006122555
Tha_ExN_CALB	GAD2	0.011587818060989	5.5177626606198	-0.539521693151368
Tha_ExN_CALB	SLC32A1	0.000648037333411	NA	-0.318325461486489
Tha_ExN_CALB	PDGFRA	0.002686172429424	2.07860922146636	-0.342547530934999
Tha_ExN_CALB	OLIG1	0.006479675671075	4.34618291761149	-0.484530667335052
Tha_ExN_CALB	OLIG2	0.002642581728746	1.7384731670446	-0.420510313062197
Tha_ExN_CALB	MOBP	0.034157532448019	19.1609977324263	-0.453767020142035
Tha_ExN_CALB	MAG	0.002592979964008	1.62509448223734	-0.43994184249804
Tha_ExN_CALB	MOG	0.012035417502774	8.2010582010582	-0.451669374951064
Tha_ExN_CALB	PLP1	0.044485733444667	21.8065003779289	-0.604354488722896
Tha_ExN_CALB	AQP4	0.010218181829908	6.87830687830688	-0.363150234046819
Tha_ExN_CALB	GJA1	0.00573150343954	4.45956160241875	-0.429090278685067
Tha_ExN_CALB	GFAP	0.05163535486967	23.469387755102	-0.411863451340973
Tha_ExN_CALB	C3	0.002997223099432	2.07860922146636	-0.319329236753297
Tha_ExN_CALB	CX3CR1	0.001412345281241	NA	-0.296352413671776
Tha_ExN_CALB	PTPRC	0.009984725422224	2.19198790627362	-0.321092885978368
Tha_ExN_CALB	P2RY12	0.07854242698236	31.40589569161	-0.187623496775975
Tha_ExN_CALB	CLDN5	0.000591453889535	NA	-0.227416385177626
Tha_ExN_CALB	FLT1	0.006303222913656	4.08163265306122	-0.2732544904566
Tha_ExN_CALB	VWF	0.005803146296742	3.51473922902494	-0.255380098434483
Tha_ExN_CALB	CD96	0.023408928208451	7.75E+00	-0.243021935061796
Tha_ExN_CALB	CD3E	0.000362618167645	NA	-0.217691397190212
Tha_ExN_CALB	CD3G	0.001360086909937	NA	-0.217467608606218
Tha_ExN_PVALB_1	SNAP25	5.80692793713185	99.7160704145372	0.388914708324891
Tha_ExN_PVALB_1	RBFOX1	94.9371114603901	100	1.54827928504282
Tha_ExN_PVALB_1	RBFOX3	0.068993260553835	28.0238500851789	-0.631960996190602
Tha_ExN_PVALB_1	SLC17A6	1.94660211473197	97.5771342040507	0.811133933800643
Tha_ExN_PVALB_1	SLC17A7	0.000702755390516	NA	-0.263532418604079
Tha_ExN_PVALB_1	NXPH1	2.88858210927544	74.1434790838539	0.601823760261764
Tha_ExN_PVALB_1	CALB1	2.87E-01	64.2911224682945	0.350370551301373
Tha_ExN_PVALB_1	CALB2	0.082699046298488	32.6424380087072	-0.270264508786325
Tha_ExN_PVALB_1	PVALB	0.86906895577953	89.4094264622374	1.08294754831367
Tha_ExN_PVALB_1	PROX1	1.41337469339923	96.8673102403937	1.22336380109951
Tha_ExN_PVALB_1	SNCG	0.684444719270614	86.6931667613099	0.436101520213345
Tha_ExN_PVALB_1	SV2C	0.214661957997728	13.903085368162	-0.357184782264646
Tha_ExN_PVALB_1	GAD1	0.043286207794709	13.9409426462237	-0.524767077152867
Tha_ExN_PVALB_1	GAD2	0.001144226202672	1.00321786863525	-0.550333393509241
Tha_ExN_PVALB_1	SLC32A1	0.000369340390856	NA	-0.319064358584366
Tha_ExN_PVALB_1	PDGFRA	0.0012207483526	1.04107514669695	-0.345037199107513
Tha_ExN_PVALB_1	OLIG1	0.009203764955824	6.37895135339769	-0.477983194489775
Tha_ExN_PVALB_1	OLIG2	0.001630279498046	1.35339769070604	-0.42505177856599
Tha_ExN_PVALB_1	MOBP	0.012746657691588	8.63145939806928	-0.475485019551727
Tha_ExN_PVALB_1	MAG	0.002391339718199	1.71304183229226	-0.440373924661561
Tha_ExN_PVALB_1	MOG	0.020135531323064	12.9187961385576	-0.439890043055814
Tha_ExN_PVALB_1	PLP1	0.032342989617758	18.3323869013818	-0.613368839731907
Tha_ExN_PVALB_1	AQP4	0.013478021978113	8.34752981260647	-0.358246888096817
Tha_ExN_PVALB_1	GJA1	0.00313060045894	2.18E+00	-0.434146484615127
Tha_ExN_PVALB_1	GFAP	0.036093013965493	17.4143479083854	-0.42880907133445
Tha_ExN_PVALB_1	C3	0.004243472854021	2.86768881317433	-0.316981105354118
Tha_ExN_PVALB_1	CX3CR1	0.00090008003151	NA	-0.297308945552504
Tha_ExN_PVALB_1	PTPRC	0.001277194055293	NA	-0.331052429472667
Tha_ExN_PVALB_1	P2RY12	0.101616123374685	40.1665720234715	-0.150852082849364
Tha_ExN_PVALB_1	CLDN5	0.000345210882127	NA	-0.227944002070796
Tha_ExN_PVALB_1	FLT1	0.006022935231588	3.64376301343933	-0.273622191807208
Tha_ExN_PVALB_1	VWF	0.005046521510982	3.37876206700738	-0.256912315205131
Tha_ExN_PVALB_1	CD96	0.014357902878127	5.83002082150293	-0.260422125149398
Tha_ExN_PVALB_1	CD3E	0.000363384407228	NA	-0.217688056761942
Tha_ExN_PVALB_1	CD3G	0.001127743908625	NA	-0.218890331971527
Tha_ExN_PVALB_2	SNAP25	6.64394539332357	98.9150090415913	0.476002736489166
Tha_ExN_PVALB_2	RBFOX1	78.3098213212728	99.6383363471971	1.4394454164863
Tha_ExN_PVALB_2	RBFOX3	0.886139185991078	86.1965039180229	0.289151656222762
Tha_ExN_PVALB_2	SLC17A6	1.35102836188612	91.500904159132	0.533037919025549
Tha_ExN_PVALB_2	SLC17A7	0.009780049218271	1.32610006027728	-0.194048026279869
Tha_ExN_PVALB_2	NXPH1	16.3849363075709	96.2025316455696	1.98200465904057
Tha_ExN_PVALB_2	CALB1	0.099950463215282	18.5654008438819	-0.149361851494637
Tha_ExN_PVALB_2	CALB2	0.19529273972592	34.5991561181435	-0.048229492370203
Tha_ExN_PVALB_2	PVALB	0.637032371316774	63.1103074141049	0.745969212935381
Tha_ExN_PVALB_2	PROX1	0.671394802615819	76.3713080168776	0.34207557560784
Tha_ExN_PVALB_2	SNCG	0.938132334759977	81.4948764315853	0.701377684656744
Tha_ExN_PVALB_2	SV2C	0.535001814142174	54.5509342977697	0.025136213586799
Tha_ExN_PVALB_2	GAD1	0.223571435509899	15.4912597950573	-0.369610848016017
Tha_ExN_PVALB_2	GAD2	0.246301129828983	11.4526823387583	-0.322134958587765
Tha_ExN_PVALB_2	SLC32A1	0.012765174940577	3.07414104882459	-0.286397221215479
Tha_ExN_PVALB_2	PDGFRA	0.004947683913628	2.77275467148885	-0.338712489304455
Tha_ExN_PVALB_2	OLIG1	0.007058408728395	4.94273658830621	-0.483138174769251
Tha_ExN_PVALB_2	OLIG2	0.001142794945298	NA	-0.42724040559266
Tha_ExN_PVALB_2	MOBP	0.006306789586693	3.67691380349608	-0.482107149682143
Tha_ExN_PVALB_2	MAG	0.001558362975773	1.26582278481013	-0.442159779617839
Tha_ExN_PVALB_2	MOG	0.011007787974925	7.05244122965642	-0.453170507113091
Tha_ExN_PVALB_2	PLP1	0.042760725449484	18.5051235684147	-0.60562866889653
Tha_ExN_PVALB_2	AQP4	0.009732483967003	5.96745027124774	-0.363882159096649
Tha_ExN_PVALB_2	GJA1	0.005502686601662	3.67691380349608	-0.429534578183538
Tha_ExN_PVALB_2	GFAP	0.055358479673023	1.85E+01	-0.407841361348196
Tha_ExN_PVALB_2	C3	0.002419254210828	2.04942736588306	-0.320419211917659
Tha_ExN_PVALB_2	CX3CR1	0.003199299010913	NA	-0.293019534571028
Tha_ExN_PVALB_2	PTPRC	0.008441552474153	1.68776371308017	-0.322851668321289
Tha_ExN_PVALB_2	P2RY12	0.07999259618403	30.379746835443	-0.18528936881339
Tha_ExN_PVALB_2	CLDN5	0.000497342202178	NA	-0.227618019901893
Tha_ExN_PVALB_2	FLT1	0.014136827166053	2.16998191681736	-0.263019029220187
Tha_ExN_PVALB_2	VWF	0.005044717841929	2.9535864978903	-0.256915969135895
Tha_ExN_PVALB_2	CD96	0.035729685055481	9.52380952380952	-0.219581545103799
Tha_ExN_PVALB_2	CD3E	0.000439880604163	NA	-0.217354583789041
Tha_ExN_PVALB_2	CD3G	0.00069279133524	NA	-0.221554597611727
Tha_InN_1	SNAP25	13.9811453736734	99.9226425311364	0.981289993761658
Tha_InN_1	RBFOX1	7.28E+00	97.0062659549779	0.147281751454625
Tha_InN_1	RBFOX3	2.32458831479271	97.8804053531369	1.20864083158078
Tha_InN_1	SLC17A6	0.002579358590581	NA	-0.516629663504299
Tha_InN_1	SLC17A7	1.12E-03	NA	-0.260301403203556
Tha_InN_1	NXPH1	0.001437848111276	NA	-0.648453197446017
Tha_InN_1	CALB1	0.004034613224204	1.53167788349965	-0.43964288870817
Tha_InN_1	CALB2	0.09616062415132	21.675562775586	-0.242532728149357
Tha_InN_1	PVALB	0.112513883271535	21.3197184188133	-0.235976938744221
Tha_InN_1	PROX1	0.000605274302749	NA	-0.88870242288064
Tha_InN_1	SNCG	0.168749674322637	36.6364972538099	-0.25503562451464
Tha_InN_1	SV2C	2.90209503798052	95.0104432582966	1.54906110578539
Tha_InN_1	GAD1	5.73050449323216	99.3424615146592	1.28989188045678
Tha_InN_1	GAD2	5.74274350783154	99.5900054150228	1.43677014183114
Tha_InN_1	SLC32A1	0.252154953598887	50.2900905082386	0.276436910438938
Tha_InN_1	PDGFRA	2.78E-03	1.04432582965885	-0.342396419043153
Tha_InN_1	OLIG1	0.002168395565792	NA	-0.494929329919515
Tha_InN_1	OLIG2	0.000658180906772	NA	-0.429417201626982
Tha_InN_1	MOBP	0.003626325470633	NA	-0.484875976102547
Tha_InN_1	MAG	0.001994656850158	NA	-0.441224205104309
Tha_InN_1	MOG	0.006732411027274	1.96487970913592	-0.459432279692675
Tha_InN_1	PLP1	0.050080434577226	7.40310977024832	-0.600236385721988
Tha_InN_1	AQP4	0.00474320316483	1.97261545602228	-0.37142123260096
Tha_InN_1	GJA1	0.003620306206945	1.46979190840876	-0.433193486093005
Tha_InN_1	GFAP	0.033788468265223	10.110621180475	-0.431343307164463
Tha_InN_1	C3	0.003838657081464	NA	-0.317743522523137
Tha_InN_1	CX3CR1	0.00660065930581	1.8256362651814	-0.286691969704942
Tha_InN_1	PTPRC	0.021295036042833	6.38199118124855	-0.308283757505166
Tha_InN_1	P2RY12	0.033518827379449	10.4664655372476	-0.261697279080043
Tha_InN_1	CLDN5	0.000226545738033	NA	-0.228198308396924
Tha_InN_1	FLT1	0.006542447007321	1.97261545602228	-0.27294074024667
Tha_InN_1	VWF	0.003847581471369	1.47752765529512	-0.259342614173458
Tha_InN_1	CD96	0.003894620518262	1.42337742709059	-0.280731856436167
Tha_InN_1	CD3E	0.000851360534598	NA	-0.215561239998917
Tha_InN_1	CD3G	0.000754072473182	NA	-0.221179155045901
Tha_InN_2	SNAP25	11.8038249866049	99.9222797927461	0.863356978356738
Tha_InN_2	RBFOX1	5.57899185322565	96.9689119170984	0.015925827779575
Tha_InN_2	RBFOX3	1.87143115593361	96.7487046632124	0.970930331422976
Tha_InN_2	SLC17A6	0.000604588686033	NA	-0.519057933231371
Tha_InN_2	SLC17A7	0.000663216790947	NA	-0.263836453234252
Tha_InN_2	NXPH1	0.000627532529749	NA	-0.649199230169615
Tha_InN_2	CALB1	0.002436210015886	NA	-0.444711901647926
Tha_InN_2	CALB2	0.06481930875852	17.1632124352332	-0.307635947161978
Tha_InN_2	PVALB	0.020301905600115	6.78756476683938	-0.455934820476271
Tha_InN_2	PROX1	0.000200636715452	NA	-0.889672728213498
Tha_InN_2	SNCG	0.274779966140889	50.9585492227979	-0.090829149561844
Tha_InN_2	SV2C	1.17946449770816	78.7305699481865	0.597717737192723
Tha_InN_2	GAD1	6.88704565338706	99.6632124352332	1.44424319555954
Tha_InN_2	GAD2	6.3715063724253	99.6502590673575	1.52965454460318
Tha_InN_2	SLC32A1	0.229321446996168	46.3860103626943	0.227619208147864
Tha_InN_2	PDGFRA	0.004644887364254	1.1139896373057	-0.339225467045561
Tha_InN_2	OLIG1	0.003615543251228	1.17875647668394	-0.491433878972541
Tha_InN_2	OLIG2	0.00098901475058	NA	-0.427931043443583
Tha_InN_2	MOBP	0.008188172736832	1.69689119170984	-0.480168147617231
Tha_InN_2	MAG	0.002000504959909	NA	-0.441211667373375
Tha_InN_2	MOG	0.009568779084184	3.21243523316062	-0.455275136907462
Tha_InN_2	PLP1	0.050661266752917	10.0518134715026	-0.599810109227367
Tha_InN_2	AQP4	0.004784586389546	1.90414507772021	-0.371358546467121
Tha_InN_2	GJA1	0.003452140784853	1.30829015544041	-0.433520694262629
Tha_InN_2	GFAP	0.033450413730589	10.259067357513	-0.43171553008014
Tha_InN_2	C3	0.003168248336336	NA	-0.319006825524941
Tha_InN_2	CX3CR1	0.008958263305413	2.72020725388601	-0.282318642765804
Tha_InN_2	PTPRC	0.014417043554403	4.31347150259067	-0.316056196079606
Tha_InN_2	P2RY12	0.040440988795901	11.8264248704663	-0.250101284176876
Tha_InN_2	CLDN5	0.000262227264316	NA	-0.228121837632694
Tha_InN_2	FLT1	0.007055311839492	1.9300518134715	-0.272268352496016
Tha_InN_2	VWF	0.00340921805661	NA	-0.260231918901558
Tha_InN_2	CD96	0.004220831679131	1.42487046632124	-0.280095474289984
Tha_InN_2	CD3E	0.000445878717377	NA	-0.217328437048968
Tha_InN_2	CD3G	0.000776730123505	NA	-0.22104034741421
Tha_OPC	SNAP25	1.39875606900794	55.1705018020516	-0.39430220689948
Tha_OPC	RBFOX1	10.9340051026087	91.1006376490158	0.356446953895811
Tha_OPC	RBFOX3	0.002890271223305	NA	-0.735508428009785
Tha_OPC	SLC17A6	0.000933737112173	NA	-0.518652864245679
Tha_OPC	SLC17A7	0.000548353488301	NA	-0.264719770209737
Tha_OPC	NXPH1	11.6754425603006	91.3270492560762	1.69083019172334
Tha_OPC	CALB1	0.001856073873591	NA	-0.44655368564267
Tha_OPC	CALB2	0.000216715927506	NA	-0.448101418153123
Tha_OPC	PVALB	0.000678568875039	NA	-0.505304363281145
Tha_OPC	PROX1	0.408987429812328	24.0689400240274	-0.067630512194984
Tha_OPC	SNCG	0.000953800404442	NA	-0.548093970212496
Tha_OPC	SV2C	0.005705800923011	NA	-0.665530264440666
Tha_OPC	GAD1	1.27851047698786	51.5201922188337	0.235589962007874
Tha_OPC	GAD2	6.39E-04	NA	-0.550858851913619
Tha_OPC	SLC32A1	0.0002834979678	NA	-0.319291990339767
Tha_OPC	PDGFRA	6.77474249569911	89.6774789760651	2.5
Tha_OPC	OLIG1	3.41639094827102	75.0854819332779	2.5
Tha_OPC	OLIG2	1.41800956689089	53.1512799186767	2.5
Tha_OPC	MOBP	0.02028465445618	NA	-0.467786965606013
Tha_OPC	MAG	0.009880399166823	NA	-0.424384134843539
Tha_OPC	MOG	0.0574898803881	3.3592089455688	-0.386751676198344
Tha_OPC	PLP1	0.242839901488375	8.73301912947047	-0.470319273492463
Tha_OPC	AQP4	0.037808699965582	2.51363090287404	-0.32214005631818
Tha_OPC	GJA1	0.013092492946133	NA	-0.414850929186614
Tha_OPC	GFAP	0.178327681695361	8.32640236577026	-0.282405844223625
Tha_OPC	C3	0.007334774331818	NA	-0.311169160556585
Tha_OPC	CX3CR1	0.002310860623877	NA	-0.294675834043144
Tha_OPC	PTPRC	0.004340956125328	NA	-0.327538302703243
Tha_OPC	P2RY12	0.038997018357424	3.10507346825617	-0.252513840231861
Tha_OPC	CLDN5	0.000455961810884	NA	-0.227706683584406
Tha_OPC	FLT1	0.003240213908586	NA	-0.277278331301843
Tha_OPC	VWF	0.025028633174502	1.43702060807689	-0.216829102578667
Tha_OPC	CD96	0.193115493997613	5.22594954255614	0.057505937575069
Tha_OPC	CD3E	0.000519750571667	NA	-0.217006430610053
Tha_OPC	CD3G	0.001670234812117	NA	-0.215568970993122
Tha_Oligo_1	SNAP25	0.011576472921833	NA	-1.04268873878864
Tha_Oligo_1	RBFOX1	0.566141952448319	3.20760550316896	-0.80477941745032
Tha_Oligo_1	RBFOX3	0	NA	-0.74019028227171
Tha_Oligo_1	SLC17A6	0	NA	-0.51980232212471
Tha_Oligo_1	SLC17A7	0.001215567162988	NA	-0.259590207074912
Tha_Oligo_1	NXPH1	0.003028191249346	NA	-0.646990770610925
Tha_Oligo_1	CALB1	0	NA	-0.452453418489122
Tha_Oligo_1	CALB2	0.001344387351385	NA	-0.445572590150783
Tha_Oligo_1	PVALB	0	NA	-0.507028816231868
Tha_Oligo_1	PROX1	1.31566526615819	24.7101561292317	1.12421842898723
Tha_Oligo_1	SNCG	0.002867669095697	NA	-0.544481881743604
Tha_Oligo_1	SV2C	0	NA	-0.674823583190115
Tha_Oligo_1	GAD1	0.002351677328944	NA	-0.563728442962648
Tha_Oligo_1	GAD2	0.001046307059434	NA	-0.550435296838945
Tha_Oligo_1	SLC32A1	0	NA	-0.320043891949913
Tha_Oligo_1	PDGFRA	0.005926994508791	NA	-0.337054464228274
Tha_Oligo_1	OLIG1	0.978116702643545	19.0446746019478	1.15224685201498
Tha_Oligo_1	OLIG2	0.311133097491844	7.85283660534859	0.785515554651342
Tha_Oligo_1	MOBP	14.1209798985042	78.8607203586335	2.33091863692461
Tha_Oligo_1	MAG	2.59516707055973	42.0389550162313	2.30328225229759
Tha_Oligo_1	MOG	6.38E+00	69.4697789457412	2.4836222196355
Tha_Oligo_1	PLP1	30.2205043492032	88.313495130623	2.01472862475862
Tha_Oligo_1	AQP4	0.007087469742413	NA	-0.367874267301007
Tha_Oligo_1	GJA1	0.005577942881793	NA	-0.429388439984943
Tha_Oligo_1	GFAP	0.092396507771756	1.73133405472252	-0.368584716444222
Tha_Oligo_1	C3	0.007708670505217	NA	-0.310467409105682
Tha_Oligo_1	CX3CR1	0.002837802257902	NA	-0.293693289307047
Tha_Oligo_1	PTPRC	0.002866013019793	NA	-0.329228718305633
Tha_Oligo_1	P2RY12	0.005440355830833	NA	-0.309544575699145
Tha_Oligo_1	CLDN5	0.000378889913369	NA	-0.227871831438071
Tha_Oligo_1	FLT1	0.001331699775949	NA	-0.279791741964895
Tha_Oligo_1	VWF	0.083695613345848	2.055959189983	-0.103509443209297
Tha_Oligo_1	CD96	0.006227082657866	NA	-0.276186161458035
Tha_Oligo_1	CD3E	0	NA	-0.219272521506485
Tha_Oligo_1	CD3G	0.000911122123658	NA	-0.220217085893114
Tha_Oligo_2	SNAP25	0.01882008386433	NA	-1.03733067664657
Tha_Oligo_2	RBFOX1	0.053066865231042	1.44048521607278	-1.031737229999
Tha_Oligo_2	RBFOX3	0.000668054992838	NA	-0.739106920915997
Tha_Oligo_2	SLC17A6	0.002381231737487	NA	-0.516873073617707
Tha_Oligo_2	SLC17A7	0.000523262971352	NA	-0.264912733750487
Tha_Oligo_2	NXPH1	0.00037340122143	NA	-0.649433325528259
Tha_Oligo_2	CALB1	0.00079569199957	NA	-0.449922885024477
Tha_Oligo_2	CALB2	0.000105483222545	NA	-0.448351014409827
Tha_Oligo_2	PVALB	0.002697497816053	NA	-0.500180548558132
Tha_Oligo_2	PROX1	1.55852238598333	47.2074804144554	1.36347039717762
Tha_Oligo_2	SNCG	0.003733083151323	NA	-0.542850828512608
Tha_Oligo_2	SV2C	0.00030993538558	NA	-0.674317415812531
Tha_Oligo_2	GAD1	0.000983119017042	NA	-0.565058361317601
Tha_Oligo_2	GAD2	0.000124282829042	NA	-0.551395326003492
Tha_Oligo_2	SLC32A1	0.001447174937564	NA	-0.316207883189681
Tha_Oligo_2	PDGFRA	0.001657682927414	NA	-0.344294492236711
Tha_Oligo_2	OLIG1	1.77044425382434	49.9957880549238	1.96825979377476
Tha_Oligo_2	OLIG2	0.668596763429796	25.3643332490944	1.86942788636083
Tha_Oligo_2	MOBP	10.7854225409917	88.4929660517227	2.07220483064588
Tha_Oligo_2	MAG	3.01479547457146	70.8027967315306	2.5
Tha_Oligo_2	MOG	5.57609502206222	88.5856288433999	2.31362964302805
Tha_Oligo_2	PLP1	57.4276256251362	99.7135877348159	2.49784592788757
Tha_Oligo_2	AQP4	0.006556391668952	NA	-0.368677084912985
Tha_Oligo_2	GJA1	0.003744254373886	NA	-0.432952348822251
Tha_Oligo_2	GFAP	0.066553277007613	3.09156768595738	-0.395832552058074
Tha_Oligo_2	C3	0.005685266613661	NA	-0.314268171133361
Tha_Oligo_2	CX3CR1	0.002800202877022	NA	-0.293763380673982
Tha_Oligo_2	PTPRC	0.001645157681983	NA	-0.33062980846141
Tha_Oligo_2	P2RY12	0.002938207160367	NA	-0.313873029400435
Tha_Oligo_2	CLDN5	0.000573672049509	NA	-0.227454481398728
Tha_Oligo_2	FLT1	0.002155390120247	NA	-0.278706398903747
Tha_Oligo_2	VWF	0.075840773432455	3.35270828068402	-0.118320906218525
Tha_Oligo_2	CD96	0.010996298092604	NA	-0.266924229159624
Tha_Oligo_2	CD3E	0.000359118976782	NA	-0.217706651976407
Tha_Oligo_2	CD3G	0.001282031057866	NA	-0.217945537047507
Tha_Oligo_3	SNAP25	0.010281514560586	NA	-1.04365065417423
Tha_Oligo_3	RBFOX1	11.390567691787	57.8204661325564	0.377914916596492
Tha_Oligo_3	RBFOX3	0.000185062178467	NA	-0.739890100968121
Tha_Oligo_3	SLC17A6	0.001295578121185	NA	-0.51820771556452
Tha_Oligo_3	SLC17A7	0.000939417991514	NA	-0.261712837263473
Tha_Oligo_3	NXPH1	0	NA	-0.649777395354328
Tha_Oligo_3	CALB1	0.001963940047281	NA	-0.446211157406556
Tha_Oligo_3	CALB2	0.000656137603459	NA	-0.447115666498907
Tha_Oligo_3	PVALB	0.00138190824198	NA	-0.503518194602152
Tha_Oligo_3	PROX1	1.43460245264367	56.6005098324836	1.24437222717439
Tha_Oligo_3	SNCG	0.004710436939604	NA	-0.541010491563217
Tha_Oligo_3	SV2C	0.000332375534697	NA	-0.674280774032223
Tha_Oligo_3	GAD1	0.000898944502705	NA	-0.565140218590405
Tha_Oligo_3	GAD2	0.000181222052548	NA	-0.551336014165352
Tha_Oligo_3	SLC32A1	0.000984818916199	NA	-0.317432841656871
Tha_Oligo_3	PDGFRA	0.000811569299573	NA	-0.345733020741918
Tha_Oligo_3	OLIG1	1.13086881431613	46.9410050983248	1.33243541734655
Tha_Oligo_3	OLIG2	0.295969872881778	17.9715950473416	0.733218056208765
Tha_Oligo_3	MOBP	19.8645501770226	97.8241077931537	2.5
Tha_Oligo_3	MAG	2.60661529318783	75.0637290604516	2.31011190372908
Tha_Oligo_3	MOG	5.71005186651525	93.4814275309541	2.34342633500828
Tha_Oligo_3	PLP1	49.3667736774734	99.2807720320466	2.38340420598496
Tha_Oligo_3	AQP4	0.00426928142887	NA	-0.372139299938763
Tha_Oligo_3	GJA1	0.002531990384614	NA	-0.435312050010046
Tha_Oligo_3	GFAP	0.044577818331011	3.10451565914057	-0.419526936702596
Tha_Oligo_3	C3	4.68E-03	NA	-0.316167700853685
Tha_Oligo_3	CX3CR1	0.002290501451455	NA	-0.294713806481504
Tha_Oligo_3	PTPRC	0.002082463833084	NA	-0.330127746624801
Tha_Oligo_3	P2RY12	0.013373637121412	1.10160233066278	-0.295891710542694
Tha_Oligo_3	CLDN5	0.000223031638733	NA	-0.228205839776667
Tha_Oligo_3	FLT1	0.002524729722931	NA	-0.278220024869057
Tha_Oligo_3	VWF	0.051197696940899	3.32301529497451	-0.165500939571025
Tha_Oligo_3	CD96	0.01562804662786	NA	-0.257970987247499
Tha_Oligo_3	CD3E	0	NA	-0.219272521506485
Tha_Oligo_3	CD3G	0.001080829822545	NA	-0.219177644587346
Tha_Astro_1	SNAP25	0.372871201433009	14.3657202396457	-0.813357805594419
Tha_Astro_1	RBFOX1	0.019820992473107	1.04845011721803	-1.05008080146497
Tha_Astro_1	RBFOX3	0.00420493187155	NA	-0.733383315636666
Tha_Astro_1	SLC17A6	0.001949421475906	NA	-0.517403743833532
Tha_Astro_1	SLC17A7	0.000778950509482	NA	-0.262946545165773
Tha_Astro_1	NXPH1	0.002568852951583	NA	-0.647412924605534
Tha_Astro_1	CALB1	0.000342256122738	NA	-0.451364697149717
Tha_Astro_1	CALB2	0.000437839849846	NA	-0.447605318244311
Tha_Astro_1	PVALB	0.002329909930691	NA	-0.501112676654914
Tha_Astro_1	PROX1	0.00648415370824	NA	-0.874649190690443
Tha_Astro_1	SNCG	0.003227957231939	NA	-0.54380267268502
Tha_Astro_1	SV2C	0.008439697072745	NA	-0.661096100790971
Tha_Astro_1	GAD1	0.01198030736607	NA	-0.554422681857588
Tha_Astro_1	GAD2	0.000211286283521	NA	-0.551304698542561
Tha_Astro_1	SLC32A1	0.000368144693721	NA	-0.3190675291277
Tha_Astro_1	PDGFRA	0.021398591357564	NA	-0.3110722785159
Tha_Astro_1	OLIG1	0.029275923288585	1.16566814274551	-0.430276848484248
Tha_Astro_1	OLIG2	0.009231191374077	NA	-0.391063572097602
Tha_Astro_1	MOBP	0.067905224308271	1.80385517061735	-0.420431840844725
Tha_Astro_1	MAG	0.014663087278095	NA	-0.414234606551804
Tha_Astro_1	MOG	0.039565699835028	1.2959103933316	-0.412011331565861
Tha_Astro_1	PLP1	0.180383073408275	3.81609794217244	-0.510065518773065
Tha_Astro_1	AQP4	6.6675952774828	72.4537640010419	2.5
Tha_Astro_1	GJA1	4.87763415460804	63.9033602500651	2.5
Tha_Astro_1	GFAP	14.9598642827422	79.9557176348007	2.5
Tha_Astro_1	C3	0.139527293910537	3.11278978900755	-0.078001015318427
Tha_Astro_1	CX3CR1	0.013188626009517	NA	-0.27449692889173
Tha_Astro_1	PTPRC	0.011286821147619	NA	-0.319610952827853
Tha_Astro_1	P2RY12	0.02328001908433	1.08752279239385	-0.278992503324037
Tha_Astro_1	CLDN5	0.043766087385438	1.41964053138838	-0.136858867039114
Tha_Astro_1	FLT1	0.003058694571896	NA	-0.277517176680694
Tha_Astro_1	VWF	0.025648703924479	NA	-0.215597804625768
Tha_Astro_1	CD96	0.024609147281842	NA	-0.240726131983527
Tha_Astro_1	CD3E	0	NA	-0.219272521506485
Tha_Astro_1	CD3G	0.001616667738529	NA	-0.215896851442852
Tha_Astro_2	SNAP25	0.141229137268998	6.95058256327842	-0.952129204343468
Tha_Astro_2	RBFOX1	0.123624143837432	2.93290478103656	-0.994653625632221
Tha_Astro_2	RBFOX3	0.017541704782672	NA	-0.711980718628851
Tha_Astro_2	SLC17A6	0.002121265988512	NA	-0.517192529323501
Tha_Astro_2	SLC17A7	0.005713801259321	NA	-0.225096571221073
Tha_Astro_2	NXPH1	0.008006098558202	NA	-0.64242819434916
Tha_Astro_2	CALB1	0.001506176352991	NA	-0.447665036522695
Tha_Astro_2	CALB2	0	NA	-0.44858773498783
Tha_Astro_2	PVALB	0.031326862287867	NA	-0.428612535916725
Tha_Astro_2	PROX1	0.010867762914424	NA	-0.864223664099807
Tha_Astro_2	SNCG	0.005286733810002	NA	-0.539926175326304
Tha_Astro_2	SV2C	0.004941542992865	NA	-0.666771986359837
Tha_Astro_2	GAD1	0.004798456248045	NA	-0.561355265437621
Tha_Astro_2	GAD2	0	NA	-0.551524799334629
Tha_Astro_2	SLC32A1	0.000562973201149	NA	-0.318550966502568
Tha_Astro_2	PDGFRA	0.023363608786485	NA	-0.307800534288688
Tha_Astro_2	OLIG1	0.009992731066659	NA	-0.47609017877719
Tha_Astro_2	OLIG2	0.002306698960824	NA	-0.42201666680774
Tha_Astro_2	MOBP	0.054763950420522	1.32583366813982	-0.433285529707582
Tha_Astro_2	MAG	0.022360676255427	NA	-0.39799928893987
Tha_Astro_2	MOG	0.020247329419715	NA	-0.439728119430324
Tha_Astro_2	PLP1	0.264936008854267	5.14262756126959	-0.456734523532378
Tha_Astro_2	AQP4	9.79768820503342	82.0409803133789	2.5
Tha_Astro_2	GJA1	4.02224640307618	60.9481719566091	2.5
Tha_Astro_2	GFAP	24.5908040675899	94.053836882282	2.5
Tha_Astro_2	C3	0.622939119771583	15.5885897950984	0.590696925445779
Tha_Astro_2	CX3CR1	0.013844500154461	NA	-0.273287177677851
Tha_Astro_2	PTPRC	0.008808784482586	NA	-0.3224328833978
Tha_Astro_2	P2RY12	0.069760969818862	3.73644033748493	-0.20182513382452
Tha_Astro_2	CLDN5	0.045724828545167	1.76777822418642	-0.132839804030113
Tha_Astro_2	FLT1	0.006686090285978	NA	-0.272752383224837
Tha_Astro_2	VWF	0.052418520554157	1.76777822418642	-0.16313771120899
Tha_Astro_2	CD96	0.011052930459143	NA	-0.26681451041471
Tha_Astro_2	CD3E	0	NA	-0.219272521506485
Tha_Astro_2	CD3G	0	NA	-0.225800625181929
Tha_Micro	SNAP25	0.005997809707694	NA	-1.04684146570519
Tha_Micro	RBFOX1	0.025392473935871	NA	-1.04696537256941
Tha_Micro	RBFOX3	0.003694448426239	NA	-0.734208167336644
Tha_Micro	SLC17A6	0.007081240133979	NA	-0.511111771602351
Tha_Micro	SLC17A7	0.001030737883815	NA	-0.261010838941487
Tha_Micro	NXPH1	0	NA	-0.649777395354328
Tha_Micro	CALB1	0.001522774845728	NA	-0.447612307315627
Tha_Micro	CALB2	0.004364545670079	NA	-0.438813820387638
Tha_Micro	PVALB	0.002033318064573	NA	-0.501865022507055
Tha_Micro	PROX1	0.01367351575413	NA	-0.857574451720494
Tha_Micro	SNCG	0.001327358313137	NA	-0.547388403612721
Tha_Micro	SV2C	0.00039481712823	NA	-0.674178819536611
Tha_Micro	GAD1	0.000785924950869	NA	-0.565250137652772
Tha_Micro	GAD2	0.00030032284277	NA	-0.551211961452089
Tha_Micro	SLC32A1	0.001424486120109	NA	-0.316267981374264
Tha_Micro	PDGFRA	0.003571217797235	NA	-0.341045653388502
Tha_Micro	OLIG1	0.000623343251471	NA	-0.49866683606395
Tha_Micro	OLIG2	0.001578983768907	NA	-0.425282027444021
Tha_Micro	MOBP	0.013496254990935	NA	-0.474716944594963
Tha_Micro	MAG	0.002709459204124	NA	-0.439692286078027
Tha_Micro	MOG	0.009950908575736	NA	-0.454715959075326
Tha_Micro	PLP1	0.039286892321568	NA	-0.608201030760705
Tha_Micro	AQP4	0.007132874576971	NA	-0.367805649579635
Tha_Micro	GJA1	0.005503128288524	NA	-0.429533720451486
Tha_Micro	GFAP	0.036141569470107	NA	-0.428755737039733
Tha_Micro	C3	10.286462336177	83.7198957869988	2.5
Tha_Micro	CX3CR1	10.0406290824357	78.1343331003368	2.5
Tha_Micro	PTPRC	8.76649569495133	80.9557094744869	2.28877853620874
Tha_Micro	P2RY12	13.6480972311343	86.8335769206329	2.5
Tha_Micro	CLDN5	0.001920384898114	NA	-0.224571167277736
Tha_Micro	FLT1	0.372914596476815	7.60627819787761	0.136793242408654
Tha_Micro	VWF	0.00900598123079	NA	-0.248906880274919
Tha_Micro	CD96	0.043127596372243	NA	-0.205640538769148
Tha_Micro	CD3E	0.001419744125431	NA	-0.213085278728006
Tha_Micro	CD3G	0.002356383961577	NA	-0.211370648333735
Tha_Endo	SNAP25	0.109553781540693	4.20875420875421	-0.973266441457031
Tha_Endo	RBFOX1	0.238367127811449	5.89225589225589	-0.939053655723854
Tha_Endo	RBFOX3	0.009499873745625	NA	-0.724852264626525
Tha_Endo	SLC17A6	0.028007922394505	1.85185185185185	-0.485781878154872
Tha_Endo	SLC17A7	0.010811470657302	NA	-0.186192307136958
Tha_Endo	NXPH1	0.015430216918471	NA	-0.635665197026361
Tha_Endo	CALB1	0.019079543993459	NA	-0.392322573954973
Tha_Endo	CALB2	0.01553582254082	NA	-0.413989188415439
Tha_Endo	PVALB	0.021751733729851	1.01010101010101	-0.452325011946192
Tha_Endo	PROX1	0.02295243220276	1.34680134680135	-0.835715156869367
Tha_Endo	SNCG	0.231237691290676	9.25925925925926	-0.156545862368717
Tha_Endo	SV2C	0.01013010026609	NA	-0.658360410605376
Tha_Endo	GAD1	0.014798268741979	1.34680134680135	-0.551715956751166
Tha_Endo	GAD2	0.002601207792802	NA	-0.548818305823749
Tha_Endo	SLC32A1	0.017972144619294	NA	-0.272794216007469
Tha_Endo	PDGFRA	0.052366198350316	2.02020202020202	-0.260228707251163
Tha_Endo	OLIG1	0.035495787044451	2.02020202020202	-0.415682504584638
Tha_Endo	OLIG2	1.09E-02	NA	-0.383616690897556
Tha_Endo	MOBP	0.064725002448017	1.68350168350168	-0.423527900077938
Tha_Endo	MAG	0.025358615518808	1.34680134680135	-0.39170925747122
Tha_Endo	MOG	0.094483155671992	1.85185185185185	-0.335945533984989
Tha_Endo	PLP1	0.780416601650632	6.06060606060606	-0.193229882455967
Tha_Endo	AQP4	0.083210691333132	4.54545454545455	-0.256971547950425
Tha_Endo	GJA1	0.537304124640087	17.3400673400673	0.399441271945477
Tha_Endo	GFAP	0.746288190645387	16.3299663299663	0.165314947239053
Tha_Endo	C3	0.028400414827447	1.17845117845118	-0.272032335185756
Tha_Endo	CX3CR1	0.02882336066461	NA	-0.245869845634793
Tha_Endo	PTPRC	0.019825126537991	NA	-0.309940413753799
Tha_Endo	P2RY12	0.00519947507205	NA	-0.309960805191411
Tha_Endo	CLDN5	7.51487011284418	55.5555555555556	2.5
Tha_Endo	FLT1	31.6896630181751	68.5185185185185	2.5
Tha_Endo	VWF	8.70082738152463	58.0808080808081	2.5
Tha_Endo	CD96	0.055116314157838	NA	-0.183256969650796
Tha_Endo	CD3E	0	NA	-0.219272521506485
Tha_Endo	CD3G	0	NA	-0.225800625181929
Tha_Peri	SNAP25	0.050192858691174	2.76923076923077	-1.01455587156699
Tha_Peri	RBFOX1	0.796564961101005	11.0769230769231	-0.726291525163069
Tha_Peri	RBFOX3	0.015899448693147	NA	-0.71460098542801
Tha_Peri	SLC17A6	0.004287796929937	NA	-0.514532743297557
Tha_Peri	SLC17A7	0.003864024961601	NA	-0.239262425988296
Tha_Peri	NXPH1	0.018064617029976	NA	-0.633277271239735
Tha_Peri	CALB1	0	NA	-0.452453418489122
Tha_Peri	CALB2	0.006133773207369	NA	-0.434863924835528
Tha_Peri	PVALB	0.009730939522211	NA	-0.482410691561768
Tha_Peri	PROX1	0.011222460880784	NA	-0.863382064878266
Tha_Peri	SNCG	0.003882552778452	NA	-0.542569264259548
Tha_Peri	SV2C	0.024140253179612	1.23076923076923	-0.63586150729465
Tha_Peri	GAD1	0.005648839869512	NA	-0.560531815197427
Tha_Peri	GAD2	0	NA	-0.551524799334629
Tha_Peri	SLC32A1	0	NA	-0.320043891949913
Tha_Peri	PDGFRA	5.58780171620147	72	2.5
Tha_Peri	OLIG1	0.01868139246249	NA	-0.455340199362812
Tha_Peri	OLIG2	0	NA	-0.432375316505902
Tha_Peri	MOBP	0.043734401208563	1.53846153846154	-0.44419792803592
Tha_Peri	MAG	0.010672152138009	NA	-0.422700609442023
Tha_Peri	MOG	0.017987782609211	NA	-0.443004201085091
Tha_Peri	PLP1	0.232647946023417	6.46153846153846	-0.476666917134855
Tha_Peri	AQP4	0.181337332349571	3.38461538461538	-0.124988362203314
Tha_Peri	GJA1	0.804491495923216	18.4615384615385	0.712347719460277
Tha_Peri	GFAP	0.218417239051552	4	-0.244329350051937
Tha_Peri	C3	0.142403842237518	4.61538461538462	-0.073233566070427
Tha_Peri	CX3CR1	0	NA	-0.29899081445667
Tha_Peri	PTPRC	0.057122145356116	1.84615384615385	-0.26862561508777
Tha_Peri	P2RY12	0.085078951181571	1.23076923076923	-0.177127300361975
Tha_Peri	CLDN5	0	NA	-0.228683892921162
Tha_Peri	FLT1	0.496890790512291	2.15384615384615	0.25090905401915
Tha_Peri	VWF	0.041689643883809	1.53846153846154	-0.184000779220273
Tha_Peri	CD96	0.080509001129981	1.53846153846154	-0.136675636783514
Tha_Peri	CD3E	0	NA	-0.219272521506485
Tha_Peri	CD3G	0	NA	-0.225800625181929
Tha_Tcell	SNAP25	0.093181375017702	4.45859872611465	-0.984429671895851
Tha_Tcell	RBFOX1	0.159054599497836	5.4140127388535	-0.976901451640893
Tha_Tcell	RBFOX3	0.001815354165079	NA	-0.737248072616011
Tha_Tcell	SLC17A6	0.033032179457526	1.59235668789809	-0.479777232468822
Tha_Tcell	SLC17A7	0	NA	-0.268938093402052
Tha_Tcell	NXPH1	0.033396889160562	1.59235668789809	-0.619500953435289
Tha_Tcell	CALB1	0.044565837891614	NA	-0.313733257199387
Tha_Tcell	CALB2	0.004335892955475	NA	-0.438877846351196
Tha_Tcell	PVALB	0.004690299522528	NA	-0.495133149212138
Tha_Tcell	PROX1	0.056398303111739	3.5031847133758	-0.758536117577155
Tha_Tcell	SNCG	0.021674265744584	1.59235668789809	-0.5093500284974
Tha_Tcell	SV2C	0.006396291174525	NA	-0.664409207083451
Tha_Tcell	GAD1	0.01830040571858	1.27388535031847	-0.548362519063263
Tha_Tcell	GAD2	0.013368459057994	NA	-0.537689433562989
Tha_Tcell	SLC32A1	0.009995961631501	NA	-0.293660198645166
Tha_Tcell	PDGFRA	0.063868052746211	2.54777070063694	-0.241724775616769
Tha_Tcell	OLIG1	0.109912044439677	5.09554140127389	-0.247567430064591
Tha_Tcell	OLIG2	0.025805116660317	1.59235668789809	-0.317830803691539
Tha_Tcell	MOBP	0.290398507656049	6.05095541401274	-0.223970192591272
Tha_Tcell	MAG	0.067886777833852	4.14012738853503	-0.304408836414813
Tha_Tcell	MOG	0.23514813196053	5.73248407643312	-0.157290652258579
Tha_Tcell	PLP1	1.69182129293889	12.4203821656051	0.125426776885156
Tha_Tcell	AQP4	0.319695893937329	7.64331210191083	0.043578177321759
Tha_Tcell	GJA1	0.210223509301453	7.00636942675159	-0.067677705582871
Tha_Tcell	GFAP	0.781449312768326	8.9171974522293	0.188002510228113
Tha_Tcell	C3	0.294058545920795	6.36942675159236	0.162474631145206
Tha_Tcell	CX3CR1	0.993842938158588	17.515923566879	0.991026976710795
Tha_Tcell	PTPRC	29.4106746700561	96.8152866242038	2.5
Tha_Tcell	P2RY12	0.222096139902976	5.09554140127389	0.02944441921484
Tha_Tcell	CLDN5	0	NA	-0.228683892921162
Tha_Tcell	FLT1	0.057531928721788	1.91082802547771	-0.207712869084051
Tha_Tcell	VWF	0	NA	-0.267161464586056
Tha_Tcell	CD96	9.62686753683982	74.5222929936306	2.5
Tha_Tcell	CD3E	1.86058747710121	31.8471337579618	2.5
Tha_Tcell	CD3G	1.11411798386841	19.1082802547771	2.5
Tha_ExN_VGLUT1	SNAP25	7.04013515843606	96.3541666666667	0.513948932320445
Tha_ExN_VGLUT1	RBFOX1	70.8082339180509	100	1.38262837054447
Tha_ExN_VGLUT1	RBFOX3	5.9949726719042	95.8333333333333	2.41531244467136
Tha_ExN_VGLUT1	SLC17A6	0.171154824943936	24.4791666666667	-0.32522083331482
Tha_ExN_VGLUT1	SLC17A7	0.820775030528543	69.2708333333333	2.5
Tha_ExN_VGLUT1	NXPH1	0.081117616678723	5.72916666666667	-0.577895327969572
Tha_ExN_VGLUT1	CALB1	0.09079770539569	10.4166666666667	-0.17594655707803
Tha_ExN_VGLUT1	CALB2	0.104039576940782	6.77083333333333	-0.226459108845189
Tha_ExN_VGLUT1	PVALB	0.000671073201739	NA	-0.505323405712534
Tha_ExN_VGLUT1	PROX1	0.008284649844912	2.60416666666667	-0.870361590876021
Tha_ExN_VGLUT1	SNCG	0.041129715235644	8.85416666666667	-0.473680175439832
Tha_ExN_VGLUT1	SV2C	0.087950238727311	5.20833333333333	-0.537136178552697
Tha_ExN_VGLUT1	GAD1	0.025070087315489	5.20833333333333	-0.54191284372041
Tha_ExN_VGLUT1	GAD2	0.125652626464565	4.16666666666667	-0.428210889495895
Tha_ExN_VGLUT1	SLC32A1	0.00183592418955	NA	-0.315178374874477
Tha_ExN_VGLUT1	PDGFRA	0.009952663364704	1.04166666666667	-0.330255705410353
Tha_ExN_VGLUT1	OLIG1	0.004461371186249	2.08333333333333	-0.489393193192029
Tha_ExN_VGLUT1	OLIG2	0.000715076793527	NA	-0.429161581284083
Tha_ExN_VGLUT1	MOBP	0.019392414863098	3.125	-0.468695177502309
Tha_ExN_VGLUT1	MAG	0.007463642480253	1.04166666666667	-0.429531124155449
Tha_ExN_VGLUT1	MOG	0.011499684203364	5.20833333333333	-0.452451768723584
Tha_ExN_VGLUT1	PLP1	0.196880504023858	21.875	-0.499366121563978
Tha_ExN_VGLUT1	AQP4	0.050839210689018	8.33333333333333	-0.303149267283288
Tha_ExN_VGLUT1	GJA1	0.011398228512547	3.64583333333333	-0.418119184602872
Tha_ExN_VGLUT1	GFAP	0.163215247493403	14.5833333333333	-0.297096640310849
Tha_ExN_VGLUT1	C3	0.009862123913605	1.04166666666667	-0.306430736102796
Tha_ExN_VGLUT1	CX3CR1	0.003606629273134	NA	-0.292260646556435
Tha_ExN_VGLUT1	PTPRC	0.028589346657326	1.04166666666667	-0.300097846444579
Tha_ExN_VGLUT1	P2RY12	0.093075002351685	18.75	-0.164373078681492
Tha_ExN_VGLUT1	CLDN5	0	NA	-0.228683892921162
Tha_ExN_VGLUT1	FLT1	0.007821726606508	2.08333333333333	-0.271264187865815
Tha_ExN_VGLUT1	VWF	0.019389054505348	4.16666666666667	-0.228062144041457
Tha_ExN_VGLUT1	CD96	0.211680686127817	10.4166666666667	0.087749827460548
Tha_ExN_VGLUT1	CD3E	0.00E+00	NA	-0.219272521506485
Tha_ExN_VGLUT1	CD3G	0.001367734593838	NA	-0.2174207845804
Tha_ExIn	SNAP25	6.43713429831595	97.4275023386342	0.455405911402733
Tha_ExIn	RBFOX1	42.0381172297945	98.1758652946679	1.08990940134617
Tha_ExIn	RBFOX3	3.00513439841383	89.6632366697848	1.51074644475887
Tha_ExIn	SLC17A6	1.40421206167473	55.9869036482694	0.560588153033818
Tha_ExIn	SLC17A7	0.059709460276917	4.06922357343312	0.177321088901944
Tha_ExIn	NXPH1	8.32986109095718	65.1543498596819	1.40840309550392
Tha_ExIn	CALB1	0.268038065133353	24.2282507015903	0.303073899209762
Tha_ExIn	CALB2	0.95583556029082	57.2965388213283	1.05690932151321
Tha_ExIn	PVALB	0.086778105485105	10.5706267539757	-0.295475840279312
Tha_ExIn	PROX1	0.526268439428104	29.1393826005613	0.124174590463147
Tha_ExIn	SNCG	0.596409736290144	57.1094480823199	0.334598791354724
Tha_ExIn	SV2C	0.919404898240022	37.3246024321796	0.390172461030344
Tha_ExIn	GAD1	1.42171461999819	44.2469597754911	0.294921622173209
Tha_ExIn	GAD2	1.74348057282096	42.9840972871843	0.499916929277276
Tha_ExIn	SLC32A1	0.087444952312358	14.4995322731525	-0.097673704987036
Tha_ExIn	PDGFRA	0.03698710027959	5.00467726847521	-0.285288786455273
Tha_ExIn	OLIG1	0.013516861918517	2.80636108512629	-0.467652526406743
Tha_ExIn	OLIG2	0.005548197505549	1.63704396632367	-0.407500347281498
Tha_ExIn	MOBP	0.033918070005018	7.76426566884939	-0.454007422144299
Tha_ExIn	MAG	0.003612587092727	NA	-0.437758320512424
Tha_ExIn	MOG	0.012503251867178	3.55472404115996	-0.450986480590123
Tha_ExIn	PLP1	0.138485803990515	18.9429373246024	-0.537924816079868
Tha_ExIn	AQP4	0.031667384381546	6.54817586529467	-0.331173294273883
Tha_ExIn	GJA1	0.018480390606954	4.44340505144995	-0.404493822889258
Tha_ExIn	GFAP	0.1161235828779	16.1833489242282	-0.344129778662233
Tha_ExIn	C3	0.008822638317946	1.77736202057998	-0.308378187900547
Tha_ExIn	CX3CR1	0.00579738160254	NA	-0.288184379999076
Tha_ExIn	PTPRC	0.012924404669516	1.63704396632367	-0.317749902885763
Tha_ExIn	P2RY12	0.050894099733029	14.0318054256314	-0.232735653101916
Tha_ExIn	CLDN5	0.005434202795335	NA	-0.217066287753705
Tha_ExIn	FLT1	0.051478067678257	6.08044901777362	-0.215290694329151
Tha_ExIn	VWF	0.011557738666542	2.52572497661366	-0.243764238186079
Tha_ExIn	CD96	0.01796263422092	3.41440598690365	-0.253473658175222
Tha_ExIn	CD3E	7.80E-05	NA	-0.21893253983761
Tha_ExIn	CD3G	0.001254408569318	NA	-0.218114675801575
Tha_NeuCyto_VGLUT2	SNAP25	43.4879788840178	95.679012345679	1.79862631553204
Tha_NeuCyto_VGLUT2	RBFOX1	2.15963659983231	20.7407407407407	-0.403456513786296
Tha_NeuCyto_VGLUT2	RBFOX3	0.182341099802709	3.33333333333333	-0.468476433767693
Tha_NeuCyto_VGLUT2	SLC17A6	29.306623979169	85.679012345679	2.5
Tha_NeuCyto_VGLUT2	SLC17A7	0.022838625358671	NA	-0.095175832233101
Tha_NeuCyto_VGLUT2	NXPH1	1.31824269817638	21.1111111111111	0.125129461143418
Tha_NeuCyto_VGLUT2	CALB1	2.94915645934246	23.9506172839506	2.5
Tha_NeuCyto_VGLUT2	CALB2	6.0872110821362	30.4938271604938	2.5
Tha_NeuCyto_VGLUT2	PVALB	4.2519049082777	32.962962962963	2.5
Tha_NeuCyto_VGLUT2	PROX1	1.77067469004542	19.0123456790123	1.55457128431295
Tha_NeuCyto_VGLUT2	SNCG	9.78622953263366	63.9506172839506	2.5
Tha_NeuCyto_VGLUT2	SV2C	1.71687415493277	17.9012345679012	0.95772180293153
Tha_NeuCyto_VGLUT2	GAD1	0.208820897456922	1.60493827160494	-0.381416628411027
Tha_NeuCyto_VGLUT2	GAD2	0.492725245164427	3.45679012345679	-0.134164737965189
Tha_NeuCyto_VGLUT2	SLC32A1	0.031524137602148	NA	-0.237713780449558
Tha_NeuCyto_VGLUT2	PDGFRA	0	NA	-0.347113961526773
Tha_NeuCyto_VGLUT2	OLIG1	0.012110314123827	NA	-0.471016630927531
Tha_NeuCyto_VGLUT2	OLIG2	0	NA	-0.432375316505902
Tha_NeuCyto_VGLUT2	MOBP	0.013090517310404	NA	-0.475132613201135
Tha_NeuCyto_VGLUT2	MAG	0.013476268001264	NA	-0.416748732026085
Tha_NeuCyto_VGLUT2	MOG	0	NA	-0.469346767036444
Tha_NeuCyto_VGLUT2	PLP1	0.236232662019123	1.11111111111111	-0.474428359216888
Tha_NeuCyto_VGLUT2	AQP4	0.003186804081659	NA	-0.373780698233462
Tha_NeuCyto_VGLUT2	GJA1	0.010094586273382	NA	-0.420637654513406
Tha_NeuCyto_VGLUT2	GFAP	0.073892223402344	1.72839506172839	-0.388028174978035
Tha_NeuCyto_VGLUT2	C3	0.003186804081659	NA	-0.318971848141247
Tha_NeuCyto_VGLUT2	CX3CR1	0	NA	-0.29899081445667
Tha_NeuCyto_VGLUT2	PTPRC	0.015355322154659	NA	-0.314992800601696
Tha_NeuCyto_VGLUT2	P2RY12	0.031606160806229	NA	-0.264915071829335
Tha_NeuCyto_VGLUT2	CLDN5	0	NA	-0.228683892921162
Tha_NeuCyto_VGLUT2	FLT1	0	NA	-0.281548358228136
Tha_NeuCyto_VGLUT2	VWF	0.003401013502024	NA	-0.260248567126417
Tha_NeuCyto_VGLUT2	CD96	0	NA	-0.288345607274333
Tha_NeuCyto_VGLUT2	CD3E	0	NA	-0.219272521506485
Tha_NeuCyto_VGLUT2	CD3G	0.008576366107916	NA	-0.173443190999969
Tha_NeuCyto_GAD	SNAP25	53.9433504896396	96.7585089141005	1.95713616424732
Tha_NeuCyto_GAD	RBFOX1	0.104100236094176	1.62074554294976	-1.00467670413187
Tha_NeuCyto_GAD	RBFOX3	1.93529016801341	17.3419773095624	1.00661197644788
Tha_NeuCyto_GAD	SLC17A6	0.138229897053284	NA	-0.360341203763925
Tha_NeuCyto_GAD	SLC17A7	0	NA	-0.268938093402052
Tha_NeuCyto_GAD	NXPH1	0	NA	-0.649777395354328
Tha_NeuCyto_GAD	CALB1	0.022731354038566	NA	-0.380942032141824
Tha_NeuCyto_GAD	CALB2	0.205118386347337	2.75526742301459	-0.029856349222952
Tha_NeuCyto_GAD	PVALB	0.307346891638542	2.91734197730956	0.174272469155599
Tha_NeuCyto_GAD	PROX1	0.004499571190866	NA	-0.879384058929845
Tha_NeuCyto_GAD	SNCG	0.271637985037134	4.70016207455429	-0.09549552025816
Tha_NeuCyto_GAD	SV2C	9.05958959857639	48.9465153970827	2.5
Tha_NeuCyto_GAD	GAD1	44.0827272992459	92.7066450567261	2.5
Tha_NeuCyto_GAD	GAD2	28.8852796317443	87.6823338735819	2.5
Tha_NeuCyto_GAD	SLC32A1	4.65860388837435	34.3598055105348	2.5
Tha_NeuCyto_GAD	PDGFRA	0.004499571190866	NA	-0.339471706932118
Tha_NeuCyto_GAD	OLIG1	0.06058831477037	NA	-0.357682118085693
Tha_NeuCyto_GAD	OLIG2	0.019855213190176	NA	-0.343983727958736
Tha_NeuCyto_GAD	MOBP	0.120692125598878	1.45867098865478	-0.370346386745385
Tha_NeuCyto_GAD	MAG	0.082486789850019	1.13452188006483	-0.275238188641942
Tha_NeuCyto_GAD	MOG	0.030124743373153	NA	-0.42549167908994
Tha_NeuCyto_GAD	PLP1	0.92442201538441	2.43111831442464	-0.133272626365224
Tha_NeuCyto_GAD	AQP4	0.004499571190866	NA	-0.371790331749676
Tha_NeuCyto_GAD	GJA1	0.018207116599294	NA	-0.405017814596427
Tha_NeuCyto_GAD	GFAP	0.091229969736722	1.45867098865478	-0.369800699700822
Tha_NeuCyto_GAD	C3	0.024804028689687	NA	-0.27865680722828
Tha_NeuCyto_GAD	CX3CR1	0	NA	-0.29899081445667
Tha_NeuCyto_GAD	PTPRC	0.005294823727376	NA	-0.326446407196108
Tha_NeuCyto_GAD	P2RY12	0	NA	-0.318969625195487
Tha_NeuCyto_GAD	CLDN5	0	NA	-0.228683892921162
Tha_NeuCyto_GAD	FLT1	0	NA	-0.281548358228136
Tha_NeuCyto_GAD	VWF	0	NA	-0.267161464586056
Tha_NeuCyto_GAD	CD96	0.008634765812199	NA	-0.271504908465185
Tha_NeuCyto_GAD	CD3E	0	NA	-0.219272521506485
Tha_NeuCyto_GAD	CD3G	0	NA	-0.225800625181929
