# Supplementary material for: Disturbances of paraventricular thalamic nucleus neurons in bipolar disorder revealed by single-nucleus analysis
Source: Nat Commun. 2026 Jan 7;17:1338. doi: 10.1038/s41467-025-68094-5 (PMC12873406; doi:10.1038/s41467-025-68094-5)
Supplement: Supplementary file 6 — Source Data [file 41467_2025_68094_MOESM6_ESM.zip › SourceData/FigureS12f.txt]

celltype	percent.mt	nuc.rate
Tha_Astro_1	0.950644850477342	0.716189416845216
Tha_Astro_2	0.775741738139781	0.721351284624452
Tha_Endo	1.6519318173448	0.644240501823395
Tha_ExIn	1.53393164937904	0.746164195487051
Tha_ExN_CALB	1.59254861821594	0.773995920308667
Tha_ExN_PVALB_1	1.43450082154521	0.773132939410256
Tha_ExN_PVALB_2	1.70293890247205	0.763316804622315
Tha_ExN_PVALB_X	1.56872744701845	0.735590149324756
Tha_ExN_VGLUT1	0.941399244308493	0.758624794717483
Tha_InN_1	1.56287646468693	0.744687360542484
Tha_InN_2	1.41331582938058	0.741883442054899
Tha_InN_X	1.75254912186617	0.712508601780901
Tha_Micro	0.629153789022919	0.735874349004646
Tha_NeuCyto_GAD	2.64884319417452	0.133537489677974
Tha_NeuCyto_VGLUT2	3.29267713372956	0.126352019730169
Tha_Oligo_1	1.37073238572395	0.713685668264757
Tha_Oligo_2	1.0482251172827	0.722234560127466
Tha_Oligo_3	0.775892647120367	0.726256746040942
Tha_OPC	0.687467097915899	0.759379613185278
Tha_Peri	0.783632861964894	0.722101798367669
Tha_Tcell	1.95232269856514	0.666908988954551
