# Supplementary material for: Disturbances of paraventricular thalamic nucleus neurons in bipolar disorder revealed by single-nucleus analysis
Source: Nat Commun. 2026 Jan 7;17:1338. doi: 10.1038/s41467-025-68094-5 (PMC12873406; doi:10.1038/s41467-025-68094-5)
Supplement: Supplementary file 6 — Source Data [file 41467_2025_68094_MOESM6_ESM.zip › SourceData/FigureS12g_cellbender.txt]

celltype	detected_gene_count
Tha_ExN_PVALB_1	13180
Tha_ExN_PVALB_1	12584
Tha_ExN_PVALB_1	12540
Tha_ExN_PVALB_1	13052
Tha_ExN_PVALB_1	12667
Tha_ExN_PVALB_1	12431
Tha_ExN_PVALB_1	13228
Tha_ExN_PVALB_2	12050
Tha_ExN_PVALB_1	12637
Tha_ExN_PVALB_1	12364
Tha_ExN_PVALB_1	12434
Tha_ExN_PVALB_1	12001
Tha_ExN_PVALB_1	12519
Tha_ExN_PVALB_2	12367
Tha_ExN_PVALB_1	12433
Tha_ExN_PVALB_2	12768
Tha_ExN_PVALB_1	11979
Tha_ExN_PVALB_1	12056
Tha_ExN_PVALB_1	11468
Tha_ExN_PVALB_2	12669
Tha_ExN_PVALB_1	12162
Tha_InN_1	11770
Tha_ExN_PVALB_1	11964
Tha_ExN_PVALB_1	11831
Tha_ExN_PVALB_1	12305
Tha_ExN_PVALB_1	12050
Tha_ExN_PVALB_1	11826
Tha_ExN_PVALB_1	12177
Tha_ExN_PVALB_1	12049
Tha_ExIn	12841
Tha_ExN_PVALB_1	12064
Tha_ExN_PVALB_1	12211
Tha_ExN_PVALB_1	12161
Tha_ExN_PVALB_1	12186
Tha_ExN_PVALB_1	11757
Tha_ExN_PVALB_1	11447
Tha_ExN_PVALB_1	11510
Tha_ExN_PVALB_1	11760
Tha_ExN_CALB	11613
Tha_ExN_PVALB_1	11382
Tha_ExN_PVALB_1	11313
Tha_ExN_PVALB_1	11686
Tha_ExN_CALB	12629
Tha_ExN_PVALB_1	12075
Tha_ExN_PVALB_1	10895
Tha_InN_1	10966
Tha_ExN_PVALB_1	11531
Tha_ExN_PVALB_2	10612
Tha_ExN_PVALB_1	11618
Tha_ExN_PVALB_1	11990
Tha_ExN_CALB	12492
Tha_ExN_PVALB_1	11515
Tha_ExN_PVALB_1	11863
Tha_InN_1	10967
Tha_ExN_PVALB_1	11103
Tha_ExN_PVALB_1	11915
Tha_ExN_PVALB_1	11074
Tha_ExN_PVALB_1	11796
Tha_ExN_PVALB_1	11796
Tha_ExN_PVALB_1	11552
Tha_ExN_PVALB_1	11273
Tha_ExN_PVALB_1	11703
Tha_ExN_PVALB_1	10744
Tha_ExN_PVALB_1	11775
Tha_ExN_CALB	11164
Tha_ExN_CALB	11876
Tha_ExN_PVALB_1	11405
Tha_InN_1	10737
Tha_ExN_PVALB_1	11593
Tha_InN_2	10860
Tha_ExN_PVALB_1	11360
Tha_ExN_PVALB_1	11638
Tha_ExN_PVALB_1	11322
Tha_ExN_PVALB_1	11320
Tha_ExN_PVALB_1	11366
Tha_ExN_PVALB_1	11158
Tha_ExN_PVALB_1	11130
Tha_ExN_PVALB_1	10890
Tha_ExN_PVALB_1	11616
Tha_InN_1	11219
Tha_ExN_PVALB_1	11261
Tha_ExN_PVALB_1	11249
Tha_ExN_PVALB_1	11818
Tha_InN_2	11135
Tha_ExN_PVALB_1	11336
Tha_ExN_PVALB_1	10918
Tha_ExN_PVALB_1	11400
Tha_ExN_PVALB_1	10867
Tha_ExN_PVALB_1	10181
Tha_ExN_PVALB_1	10850
Tha_InN_1	10436
Tha_ExN_CALB	9975
Tha_InN_1	10429
Tha_InN_1	10628
Tha_ExN_PVALB_1	10849
Tha_ExN_PVALB_1	11374
Tha_ExN_CALB	12108
Tha_ExN_PVALB_1	11143
Tha_ExN_PVALB_1	10640
Tha_ExN_PVALB_1	10917
Tha_ExN_PVALB_1	11390
Tha_ExN_PVALB_1	10444
Tha_ExN_PVALB_2	11529
Tha_ExN_PVALB_1	11265
Tha_ExN_PVALB_1	10877
Tha_ExN_CALB	12055
Tha_ExN_PVALB_1	10683
Tha_ExN_PVALB_1	12492
Tha_ExN_PVALB_2	11188
Tha_ExN_PVALB_1	11507
Tha_ExN_CALB	11390
Tha_ExN_PVALB_1	11172
Tha_ExN_PVALB_1	10900
Tha_ExN_PVALB_2	11874
Tha_InN_1	9913
Tha_InN_1	10354
Tha_ExN_PVALB_1	10849
Tha_ExN_PVALB_1	11193
Tha_ExN_PVALB_1	10795
Tha_ExN_PVALB_1	10549
Tha_InN_1	10005
Tha_ExN_PVALB_1	10462
Tha_ExN_PVALB_1	10740
Tha_InN_2	10760
Tha_InN_1	9793
Tha_InN_2	9875
Tha_InN_1	9372
Tha_InN_1	10633
Tha_InN_1	10458
Tha_ExN_PVALB_1	10471
Tha_ExN_CALB	11467
Tha_InN_1	11045
Tha_ExN_PVALB_1	11198
Tha_ExN_CALB	12074
Tha_ExN_PVALB_1	10941
Tha_InN_1	10457
Tha_InN_2	10422
Tha_InN_2	10511
Tha_ExN_CALB	10789
Tha_InN_1	10623
Tha_InN_1	10446
Tha_InN_1	9620
Tha_InN_1	10101
Tha_ExN_PVALB_1	11234
Tha_InN_1	10337
Tha_InN_1	10197
Tha_ExN_PVALB_1	10946
Tha_InN_1	10573
Tha_ExIn	10798
Tha_ExN_PVALB_1	10782
Tha_InN_2	10555
Tha_ExN_PVALB_1	10414
Tha_ExN_PVALB_2	10824
Tha_ExN_PVALB_2	10967
Tha_InN_1	9404
Tha_ExN_PVALB_1	10456
Tha_InN_1	10030
Tha_InN_1	9466
Tha_InN_1	10523
Tha_InN_1	10453
Tha_ExN_PVALB_1	10641
Tha_ExN_PVALB_1	9869
Tha_ExN_PVALB_2	11076
Tha_InN_1	9700
Tha_InN_1	10190
Tha_ExN_PVALB_1	10222
Tha_InN_1	9796
Tha_ExN_PVALB_1	9896
Tha_ExN_PVALB_1	10133
Tha_InN_1	9943
Tha_InN_1	9707
Tha_InN_1	9278
Tha_ExN_PVALB_1	10181
Tha_InN_2	9863
Tha_InN_1	9189
Tha_InN_1	10024
Tha_InN_2	9642
Tha_ExN_PVALB_1	10705
Tha_InN_1	9670
Tha_InN_1	9550
Tha_ExN_PVALB_1	10031
Tha_InN_2	10722
Tha_ExN_PVALB_1	10706
Tha_ExN_PVALB_2	10307
Tha_InN_2	9888
Tha_ExN_PVALB_1	10212
Tha_InN_1	10058
Tha_ExN_PVALB_1	9533
Tha_ExN_PVALB_1	10187
Tha_InN_1	9657
Tha_ExN_PVALB_2	9722
Tha_InN_1	10265
Tha_ExN_PVALB_1	11003
Tha_InN_1	10418
Tha_ExN_PVALB_1	10638
Tha_ExN_PVALB_2	9988
Tha_ExN_PVALB_1	10456
Tha_ExN_PVALB_1	10383
Tha_InN_1	9388
Tha_InN_1	9633
Tha_ExN_PVALB_2	10166
Tha_InN_2	9966
Tha_InN_1	9537
Tha_ExN_CALB	10248
Tha_InN_2	9890
Tha_InN_1	9027
Tha_InN_2	9584
Tha_InN_2	10168
Tha_InN_1	9429
Tha_InN_1	9107
Tha_ExN_PVALB_1	10052
Tha_InN_2	10296
Tha_InN_1	9700
Tha_InN_1	8668
Tha_ExN_PVALB_1	10305
Tha_InN_1	9670
Tha_ExN_PVALB_1	9496
Tha_ExN_PVALB_1	11117
Tha_ExN_PVALB_2	11240
Tha_ExN_PVALB_1	9968
Tha_ExN_PVALB_1	10438
Tha_ExN_PVALB_1	10662
Tha_InN_1	9994
Tha_InN_1	10170
Tha_InN_1	10286
Tha_ExN_PVALB_2	9975
Tha_InN_1	10210
Tha_InN_2	10385
Tha_InN_2	9385
Tha_ExN_PVALB_1	10500
Tha_InN_2	9227
Tha_InN_1	9297
Tha_InN_1	9417
Tha_InN_1	9415
Tha_InN_1	10063
Tha_ExN_CALB	8464
Tha_InN_1	10269
Tha_InN_1	9546
Tha_InN_1	9310
Tha_InN_2	10137
Tha_InN_2	10194
Tha_ExN_PVALB_1	10562
Tha_InN_2	9849
Tha_ExN_PVALB_1	11150
Tha_InN_1	10470
Tha_InN_1	10036
Tha_InN_1	9482
Tha_InN_1	9827
Tha_InN_1	9208
Tha_InN_1	8619
Tha_InN_2	9288
Tha_InN_1	9452
Tha_InN_1	9374
Tha_ExN_PVALB_1	9679
Tha_InN_1	9473
Tha_InN_2	9867
Tha_ExN_PVALB_1	10514
Tha_InN_1	9073
Tha_ExN_PVALB_1	9798
Tha_InN_1	10008
Tha_InN_1	9398
Tha_InN_1	8878
Tha_InN_1	9564
Tha_InN_1	8986
Tha_ExN_PVALB_1	9726
Tha_InN_2	9749
Tha_InN_1	8749
Tha_InN_1	9343
Tha_InN_2	9987
Tha_InN_1	9512
Tha_InN_2	9450
Tha_InN_2	9271
Tha_InN_1	9031
Tha_InN_2	9787
Tha_InN_1	9399
Tha_InN_2	9984
Tha_ExN_PVALB_1	9544
Tha_ExN_PVALB_1	9096
Tha_InN_1	9351
Tha_InN_1	9253
Tha_InN_2	9687
Tha_InN_2	10237
Tha_ExN_PVALB_1	9196
Tha_InN_1	8930
Tha_InN_1	9457
Tha_InN_1	9421
Tha_InN_1	9666
Tha_InN_1	8944
Tha_InN_2	9069
Tha_InN_2	9955
Tha_InN_1	9452
Tha_InN_2	8475
Tha_ExN_PVALB_1	9383
Tha_InN_2	8684
Tha_InN_1	8620
Tha_InN_1	8864
Tha_InN_2	9059
Tha_ExN_PVALB_1	9144
Tha_ExN_PVALB_2	9589
Tha_ExIn	10602
Tha_InN_2	8847
Tha_InN_2	10011
Tha_InN_2	9419
Tha_ExN_PVALB_1	9414
Tha_ExN_PVALB_1	9326
Tha_InN_1	9494
Tha_InN_1	9197
Tha_InN_1	9534
Tha_InN_2	9713
Tha_InN_1	8786
Tha_InN_1	8867
Tha_InN_1	8880
Tha_InN_1	8860
Tha_InN_1	9295
Tha_InN_2	8807
Tha_InN_2	8911
Tha_InN_1	9240
Tha_InN_1	8765
Tha_InN_2	9043
Tha_InN_1	9039
Tha_ExN_PVALB_1	9034
Tha_InN_1	9208
Tha_InN_2	9383
Tha_InN_2	9108
Tha_ExN_PVALB_1	10266
Tha_InN_2	9255
Tha_ExN_VGLUT1	8608
Tha_InN_1	8678
Tha_InN_1	9758
Tha_InN_2	9803
Tha_InN_2	9660
Tha_InN_1	9077
Tha_InN_2	9144
Tha_InN_1	9234
Tha_InN_2	8969
Tha_InN_1	9317
Tha_InN_1	9362
Tha_InN_2	9425
Tha_InN_1	9657
Tha_InN_1	9073
Tha_InN_2	8528
Tha_InN_2	9592
Tha_InN_2	9238
Tha_InN_1	8982
Tha_InN_1	9293
Tha_InN_2	9761
Tha_ExN_PVALB_1	9000
Tha_ExN_PVALB_2	10530
Tha_InN_2	9785
Tha_InN_2	8934
Tha_InN_2	9250
Tha_InN_2	9873
Tha_ExN_PVALB_1	9777
Tha_InN_1	9601
Tha_ExN_CALB	9787
Tha_InN_2	9276
Tha_InN_2	8904
Tha_InN_1	9278
Tha_ExN_PVALB_1	9014
Tha_InN_1	9378
Tha_InN_1	8807
Tha_InN_1	9254
Tha_InN_1	9542
Tha_InN_2	9194
Tha_InN_1	8118
Tha_InN_2	9406
Tha_InN_1	9173
Tha_InN_1	8900
Tha_InN_2	9244
Tha_InN_1	8428
Tha_InN_1	9471
Tha_InN_1	9265
Tha_InN_1	8408
Tha_InN_1	8356
Tha_InN_2	9327
Tha_InN_2	9256
Tha_ExN_PVALB_1	9142
Tha_ExN_PVALB_2	9363
Tha_InN_1	9158
Tha_InN_2	8922
Tha_InN_1	8961
Tha_InN_1	9108
Tha_InN_2	9424
Tha_InN_2	8890
Tha_InN_1	8870
Tha_InN_1	8177
Tha_ExN_PVALB_1	8679
Tha_InN_1	9310
Tha_InN_1	8992
Tha_InN_2	8794
Tha_InN_2	9005
Tha_InN_2	9117
Tha_InN_1	8369
Tha_InN_1	9092
Tha_InN_2	8047
Tha_InN_1	8879
Tha_InN_1	8909
Tha_ExN_PVALB_1	8476
Tha_InN_2	9245
Tha_InN_2	9057
Tha_InN_1	9406
Tha_InN_2	9178
Tha_InN_1	9364
Tha_InN_2	8918
Tha_InN_1	8005
Tha_InN_1	8421
Tha_InN_1	8626
Tha_ExN_PVALB_1	8758
Tha_InN_1	7997
Tha_InN_1	8066
Tha_InN_2	8844
Tha_InN_2	8733
Tha_InN_1	8797
Tha_InN_2	8729
Tha_InN_1	9350
Tha_InN_1	8406
Tha_InN_1	8092
Tha_InN_1	9073
Tha_InN_1	8295
Tha_InN_1	8547
Tha_InN_1	7813
Tha_InN_1	8396
Tha_InN_2	8338
Tha_InN_1	8592
Tha_InN_1	8811
Tha_ExN_PVALB_1	8557
Tha_InN_1	8168
Tha_InN_1	8377
Tha_InN_2	9331
Tha_ExIn	7497
Tha_InN_1	8044
Tha_InN_1	9271
Tha_InN_1	8353
Tha_InN_1	9497
Tha_InN_1	7760
Tha_InN_1	9002
Tha_InN_1	8444
Tha_InN_2	8965
Tha_InN_1	8566
Tha_InN_2	8339
Tha_ExN_PVALB_1	8110
Tha_InN_1	8570
Tha_InN_1	9186
Tha_InN_2	9046
Tha_InN_2	9102
Tha_InN_1	8727
Tha_InN_2	8843
Tha_InN_1	8511
Tha_InN_2	9174
Tha_InN_2	9156
Tha_InN_2	7998
Tha_InN_1	8109
Tha_InN_1	7717
Tha_InN_2	7979
Tha_InN_1	8096
Tha_InN_1	8963
Tha_ExN_PVALB_1	8539
Tha_InN_2	8389
Tha_InN_1	8184
Tha_InN_1	7705
Tha_InN_1	8528
Tha_InN_1	7917
Tha_InN_2	8989
Tha_InN_1	8166
Tha_InN_1	7915
Tha_InN_1	7783
Tha_InN_1	8410
Tha_InN_2	8916
Tha_InN_1	7929
Tha_InN_1	7487
Tha_InN_2	8946
Tha_ExN_PVALB_1	7854
Tha_InN_1	8769
Tha_InN_2	8614
Tha_InN_1	8682
Tha_InN_2	8537
Tha_ExN_CALB	7820
Tha_ExN_CALB	8578
Tha_InN_1	7971
Tha_InN_1	7936
Tha_InN_2	8798
Tha_InN_1	8010
Tha_InN_1	7973
Tha_InN_2	8490
Tha_InN_2	8380
Tha_ExN_PVALB_1	7799
Tha_InN_2	7892
Tha_InN_2	8479
Tha_InN_2	8131
Tha_InN_1	8130
Tha_InN_1	8176
Tha_ExN_PVALB_2	8606
Tha_InN_2	8042
Tha_InN_2	8582
Tha_InN_1	7146
Tha_InN_1	7752
Tha_InN_2	8273
Tha_InN_1	7447
Tha_InN_1	8161
Tha_ExN_PVALB_1	7631
Tha_InN_2	8100
Tha_InN_1	7845
Tha_ExN_PVALB_1	7823
Tha_InN_2	8709
Tha_InN_1	7769
Tha_InN_2	7445
Tha_InN_1	8084
Tha_InN_1	8021
Tha_InN_2	7495
Tha_InN_2	8657
Tha_InN_1	7162
Tha_InN_1	8547
Tha_InN_2	8723
Tha_InN_2	8610
Tha_InN_1	7260
Tha_InN_1	7184
Tha_InN_1	8236
Tha_InN_2	7607
Tha_InN_2	7887
Tha_InN_1	8478
Tha_InN_1	7368
Tha_InN_1	7341
Tha_InN_1	8115
Tha_InN_1	8208
Tha_InN_1	7497
Tha_InN_1	8024
Tha_InN_1	8268
Tha_InN_1	8230
Tha_InN_2	8544
Tha_InN_1	7127
Tha_InN_1	8367
Tha_InN_1	7695
Tha_InN_1	7237
Tha_InN_1	7769
Tha_InN_2	7762
Tha_InN_1	8407
Tha_InN_2	7717
Tha_InN_1	8122
Tha_InN_2	7219
Tha_InN_1	6901
Tha_InN_1	7796
Tha_InN_1	6900
Tha_InN_1	7021
Tha_InN_2	8564
Tha_InN_1	7503
Tha_InN_1	7643
Tha_InN_2	7515
Tha_InN_1	6541
Tha_InN_1	7818
Tha_InN_1	7697
Tha_InN_2	7600
Tha_InN_2	7323
Tha_InN_1	7876
Tha_OPC	7066
Tha_Oligo_3	7178
Tha_ExN_PVALB_1	7349
Tha_InN_2	8134
Tha_InN_1	7701
Tha_InN_1	6990
Tha_InN_1	7284
Tha_InN_1	6932
Tha_Astro_2	7765
Tha_Oligo_3	6330
Tha_ExN_PVALB_1	6383
Tha_InN_1	7464
Tha_InN_1	7447
Tha_ExN_PVALB_1	7616
Tha_InN_2	7528
Tha_InN_2	7593
Tha_InN_1	6216
Tha_Astro_1	7296
Tha_InN_1	7056
Tha_InN_1	7027
Tha_InN_1	7185
Tha_ExIn	7607
Tha_InN_1	6560
Tha_InN_1	5547
Tha_ExN_PVALB_1	6648
Tha_ExN_PVALB_1	5991
Tha_OPC	6986
Tha_InN_1	6171
Tha_ExN_PVALB_1	6601
Tha_ExN_PVALB_1	5936
Tha_OPC	6932
Tha_OPC	5908
Tha_ExN_PVALB_1	5729
Tha_InN_1	6217
Tha_InN_1	6001
Tha_ExN_PVALB_1	6701
Tha_InN_1	7148
Tha_Astro_1	6538
Tha_ExN_PVALB_1	6563
Tha_InN_1	6889
Tha_InN_1	6197
Tha_Astro_1	7043
Tha_InN_1	6130
Tha_Astro_2	7123
Tha_InN_1	6255
Tha_OPC	5704
Tha_OPC	5586
Tha_OPC	6395
Tha_Astro_2	6634
Tha_ExN_PVALB_X	4766
Tha_InN_1	5929
Tha_InN_2	5961
Tha_OPC	5689
Tha_OPC	5573
Tha_InN_1	6847
Tha_OPC	6052
Tha_OPC	5579
Tha_InN_1	5980
Tha_OPC	5832
Tha_InN_1	6562
Tha_InN_1	6096
Tha_InN_1	5594
Tha_OPC	5214
Tha_OPC	5497
Tha_InN_2	6567
Tha_OPC	5221
Tha_OPC	5409
Tha_InN_1	5523
Tha_OPC	5249
Tha_OPC	5181
Tha_Astro_1	6284
Tha_OPC	5562
Tha_Oligo_2	5554
Tha_OPC	5598
Tha_InN_1	6807
Tha_Oligo_3	5356
Tha_ExN_PVALB_1	5313
Tha_OPC	5338
Tha_Oligo_3	5342
Tha_OPC	5176
Tha_OPC	4898
Tha_OPC	5748
Tha_OPC	5436
Tha_Oligo_3	5159
Tha_OPC	5443
Tha_OPC	5424
Tha_OPC	5408
Tha_OPC	5556
Tha_ExIn	6117
Tha_OPC	4964
Tha_OPC	5174
Tha_OPC	5200
Tha_Astro_1	6118
Tha_OPC	5534
Tha_Oligo_3	5158
Tha_OPC	5648
Tha_OPC	4897
Tha_OPC	6072
Tha_OPC	5637
Tha_OPC	5563
Tha_Astro_2	6099
Tha_OPC	5455
Tha_Astro_1	6083
Tha_OPC	4859
Tha_OPC	5470
Tha_OPC	5343
Tha_OPC	5304
Tha_OPC	5237
Tha_OPC	5452
Tha_OPC	5145
Tha_OPC	5061
Tha_OPC	5097
Tha_Astro_1	5987
Tha_OPC	5340
Tha_OPC	5100
Tha_OPC	4946
Tha_OPC	5146
Tha_Astro_2	5939
Tha_Oligo_3	4761
Tha_OPC	5365
Tha_Astro_1	5564
Tha_OPC	5083
Tha_OPC	5121
Tha_OPC	4826
Tha_OPC	5016
Tha_Oligo_3	5183
Tha_OPC	4964
Tha_Astro_1	5658
Tha_OPC	5066
Tha_Endo	4739
Tha_OPC	5093
Tha_OPC	5150
Tha_OPC	5021
Tha_OPC	4871
Tha_OPC	5095
Tha_Astro_1	6112
Tha_OPC	4776
Tha_OPC	5123
Tha_Oligo_3	4696
Tha_OPC	4634
Tha_OPC	5054
Tha_OPC	4933
Tha_OPC	5643
Tha_Oligo_3	4864
Tha_OPC	4962
Tha_Astro_1	5307
Tha_Astro_1	5905
Tha_OPC	5158
Tha_OPC	5082
Tha_Oligo_3	4730
Tha_OPC	4812
Tha_Astro_1	5465
Tha_ExIn	5429
Tha_OPC	4764
Tha_OPC	4855
Tha_InN_1	4981
Tha_OPC	4824
Tha_OPC	5227
Tha_OPC	5328
Tha_OPC	5164
Tha_Oligo_3	5012
Tha_OPC	4722
Tha_OPC	5040
Tha_OPC	4931
Tha_OPC	4694
Tha_OPC	4822
Tha_OPC	4518
Tha_OPC	5028
Tha_Oligo_3	5013
Tha_OPC	4753
Tha_OPC	4672
Tha_OPC	5073
Tha_OPC	5114
Tha_Astro_1	5301
Tha_OPC	5175
Tha_OPC	4559
Tha_OPC	5135
Tha_OPC	5016
Tha_OPC	4912
Tha_OPC	5082
Tha_Oligo_3	4494
Tha_OPC	4745
Tha_OPC	4521
Tha_OPC	4887
Tha_InN_2	5478
Tha_OPC	4685
Tha_OPC	5261
Tha_Astro_1	5689
Tha_InN_1	4975
Tha_Astro_1	5176
Tha_OPC	4689
Tha_OPC	4558
Tha_OPC	4941
Tha_OPC	4946
Tha_OPC	4711
Tha_Astro_2	5745
Tha_OPC	4654
Tha_Oligo_3	4914
Tha_OPC	4577
Tha_OPC	4630
Tha_Astro_2	5595
Tha_Astro_2	5505
Tha_OPC	4921
Tha_Astro_1	5392
Tha_OPC	4772
Tha_Astro_2	4551
Tha_OPC	5012
Tha_OPC	4793
Tha_OPC	4601
Tha_Astro_1	5303
Tha_OPC	5072
Tha_OPC	5024
Tha_OPC	4506
Tha_OPC	4839
Tha_OPC	4856
Tha_OPC	4804
Tha_OPC	4545
Tha_OPC	5035
Tha_OPC	4800
Tha_OPC	4995
Tha_Oligo_3	4367
Tha_Oligo_3	4586
Tha_Astro_1	5287
Tha_OPC	4705
Tha_InN_1	4782
Tha_Astro_1	5700
Tha_Oligo_3	4547
Tha_OPC	4603
Tha_OPC	4874
Tha_Oligo_3	4658
Tha_OPC	4737
Tha_OPC	4609
Tha_OPC	4762
Tha_OPC	4657
Tha_InN_1	4918
Tha_Oligo_3	4482
Tha_OPC	4809
Tha_OPC	4924
Tha_OPC	4946
Tha_Oligo_3	4519
Tha_OPC	4731
Tha_Astro_1	5097
Tha_OPC	4395
Tha_OPC	4808
Tha_OPC	4824
Tha_Oligo_3	4154
Tha_OPC	4753
Tha_Astro_1	4612
Tha_OPC	4836
Tha_Peri	4304
Tha_OPC	4767
Tha_OPC	4720
Tha_OPC	4744
Tha_Oligo_3	4352
Tha_OPC	5108
Tha_OPC	4552
Tha_Oligo_3	4389
Tha_OPC	4523
Tha_OPC	4704
Tha_OPC	4511
Tha_OPC	5165
Tha_OPC	4945
Tha_OPC	4658
Tha_OPC	4611
Tha_OPC	4522
Tha_OPC	4757
Tha_Oligo_2	4446
Tha_OPC	4746
Tha_OPC	4210
Tha_Oligo_3	4383
Tha_Astro_1	5185
Tha_Astro_1	5586
Tha_OPC	4395
Tha_OPC	4780
Tha_OPC	4635
Tha_Astro_1	4909
Tha_OPC	4744
Tha_Oligo_3	4502
Tha_OPC	4567
Tha_Astro_1	4721
Tha_OPC	4664
Tha_Oligo_3	4502
Tha_OPC	4718
Tha_OPC	4558
Tha_OPC	4683
Tha_OPC	4653
Tha_OPC	4603
Tha_OPC	4233
Tha_OPC	4205
Tha_Oligo_3	4235
Tha_Oligo_3	4721
Tha_OPC	4666
Tha_Oligo_2	4465
Tha_OPC	4804
Tha_Endo	3816
Tha_Oligo_3	4429
Tha_OPC	4126
Tha_OPC	4728
Tha_OPC	4477
Tha_InN_1	5426
Tha_Oligo_3	4648
Tha_Oligo_3	4277
Tha_OPC	4787
Tha_Oligo_3	4503
Tha_OPC	4392
Tha_OPC	4532
Tha_Oligo_3	4773
Tha_OPC	4722
Tha_OPC	4765
Tha_OPC	4592
Tha_OPC	4612
Tha_Astro_1	5141
Tha_Astro_1	4983
Tha_OPC	4705
Tha_OPC	4341
Tha_OPC	4383
Tha_Astro_1	4983
Tha_OPC	4383
Tha_OPC	4249
Tha_OPC	4601
Tha_OPC	4647
Tha_Oligo_3	4086
Tha_Oligo_2	4280
Tha_OPC	4501
Tha_OPC	4454
Tha_Astro_2	4485
Tha_OPC	4304
Tha_OPC	4070
Tha_Oligo_3	3956
Tha_OPC	4265
Tha_OPC	4331
Tha_OPC	4274
Tha_OPC	4772
Tha_OPC	4383
Tha_OPC	4802
Tha_OPC	4971
Tha_Oligo_3	4401
Tha_OPC	4524
Tha_OPC	4425
Tha_Astro_2	5089
Tha_Oligo_3	4229
Tha_Astro_2	4678
Tha_OPC	4815
Tha_OPC	4607
Tha_OPC	4271
Tha_Oligo_3	4255
Tha_OPC	4251
Tha_OPC	4702
Tha_Astro_1	4907
Tha_OPC	4619
Tha_OPC	4259
Tha_OPC	4239
Tha_OPC	5089
Tha_OPC	4449
Tha_OPC	4171
Tha_Oligo_3	4388
Tha_OPC	4408
Tha_Astro_1	4614
Tha_Astro_2	4558
Tha_Oligo_2	4071
Tha_Oligo_2	3974
Tha_OPC	4799
Tha_OPC	4282
Tha_Oligo_3	3978
Tha_OPC	4692
Tha_Astro_1	4664
Tha_OPC	4315
Tha_OPC	4623
Tha_Astro_1	4657
Tha_OPC	4557
Tha_OPC	4364
Tha_OPC	4527
Tha_OPC	4532
Tha_Oligo_2	4182
Tha_OPC	4448
Tha_Astro_1	4753
Tha_OPC	4480
Tha_OPC	4424
Tha_OPC	4472
Tha_OPC	4340
Tha_Oligo_3	4345
Tha_OPC	4587
Tha_OPC	4678
Tha_Oligo_2	3940
Tha_OPC	4250
Tha_OPC	4492
Tha_OPC	4288
Tha_OPC	4631
Tha_Oligo_3	4183
Tha_OPC	4365
Tha_OPC	4404
Tha_OPC	4444
Tha_Astro_1	4393
Tha_Astro_2	4537
Tha_OPC	4275
Tha_OPC	4568
Tha_OPC	4738
Tha_OPC	4343
Tha_OPC	4227
Tha_Oligo_2	3982
Tha_Astro_1	5128
Tha_Astro_1	4675
Tha_OPC	4277
Tha_OPC	4303
Tha_OPC	4393
Tha_Astro_1	4772
Tha_Astro_1	4667
Tha_Oligo_2	4105
Tha_OPC	4458
Tha_InN_1	4168
Tha_OPC	4400
Tha_OPC	3902
Tha_OPC	4342
Tha_OPC	4560
Tha_Astro_1	4290
Tha_OPC	4213
Tha_OPC	4434
Tha_OPC	4413
Tha_OPC	4543
Tha_OPC	4194
Tha_Astro_1	4587
Tha_OPC	4324
Tha_Oligo_2	3783
Tha_Oligo_2	3873
Tha_OPC	4291
Tha_OPC	4296
Tha_Astro_1	4862
Tha_OPC	4356
Tha_Oligo_3	4514
Tha_OPC	4311
Tha_OPC	3742
Tha_Astro_1	4579
Tha_Oligo_3	3935
Tha_OPC	4335
Tha_Oligo_2	4016
Tha_OPC	4149
Tha_Oligo_3	4178
Tha_OPC	4641
Tha_OPC	4003
Tha_Oligo_2	3958
Tha_OPC	4523
Tha_Astro_2	4416
Tha_OPC	4508
Tha_OPC	4411
Tha_OPC	4216
Tha_Astro_1	4491
Tha_OPC	4115
Tha_OPC	4475
Tha_OPC	4505
Tha_OPC	4096
Tha_OPC	4602
Tha_Astro_1	4284
Tha_Astro_1	4354
Tha_Astro_1	4538
Tha_OPC	4416
Tha_Astro_1	4542
Tha_OPC	4270
Tha_OPC	4263
Tha_OPC	4260
Tha_OPC	4230
Tha_Oligo_3	3850
Tha_Astro_1	4472
Tha_OPC	4243
Tha_OPC	4611
Tha_Oligo_3	3810
Tha_OPC	4086
Tha_OPC	4249
Tha_OPC	4132
Tha_Astro_1	4168
Tha_OPC	4368
Tha_Oligo_3	3971
Tha_Oligo_3	4443
Tha_OPC	4159
Tha_Oligo_3	4099
Tha_OPC	4101
Tha_OPC	4295
Tha_OPC	4231
Tha_Oligo_3	3902
Tha_Oligo_3	4197
Tha_Astro_2	4560
Tha_OPC	4205
Tha_OPC	4286
Tha_Astro_2	4513
Tha_OPC	4189
Tha_OPC	4608
Tha_Oligo_2	4013
Tha_OPC	4476
Tha_OPC	4291
Tha_OPC	4270
Tha_Astro_1	4283
Tha_Astro_1	4341
Tha_Astro_1	4455
Tha_OPC	4066
Tha_Oligo_3	3952
Tha_Oligo_2	3891
Tha_Oligo_3	4048
Tha_OPC	4432
Tha_OPC	3833
Tha_Astro_1	4072
Tha_OPC	4531
Tha_Oligo_3	4112
Tha_Oligo_3	3947
Tha_Astro_1	4373
Tha_OPC	4456
Tha_OPC	4315
Tha_Oligo_3	3890
Tha_OPC	4149
Tha_OPC	3916
Tha_OPC	4180
Tha_OPC	4311
Tha_OPC	4103
Tha_OPC	4172
Tha_OPC	3959
Tha_OPC	3989
Tha_OPC	4434
Tha_Astro_1	4293
Tha_OPC	4335
Tha_OPC	4246
Tha_OPC	4241
Tha_OPC	4114
Tha_OPC	4130
Tha_Astro_1	4518
Tha_Astro_1	4202
Tha_Oligo_2	4012
Tha_OPC	4027
Tha_Astro_1	4005
Tha_OPC	3972
Tha_OPC	4160
Tha_OPC	3774
Tha_OPC	4421
Tha_Astro_1	4296
Tha_Oligo_3	4108
Tha_OPC	4044
Tha_OPC	4316
Tha_Astro_1	4400
Tha_Astro_1	4213
Tha_OPC	4075
Tha_OPC	4018
Tha_OPC	4089
Tha_Oligo_2	3913
Tha_OPC	4045
Tha_OPC	3911
Tha_OPC	4051
Tha_OPC	4266
Tha_Astro_2	4261
Tha_Oligo_2	3412
Tha_OPC	4087
Tha_Astro_1	4271
Tha_Astro_2	4119
Tha_OPC	4113
Tha_Oligo_2	3622
Tha_Oligo_3	3826
Tha_Oligo_3	4111
Tha_OPC	4284
Tha_Astro_2	3999
Tha_Oligo_3	3949
Tha_OPC	3932
Tha_Oligo_3	3833
Tha_Astro_1	4178
Tha_Astro_1	4268
Tha_OPC	4048
Tha_Astro_1	4141
Tha_OPC	4277
Tha_OPC	4149
Tha_OPC	4014
Tha_OPC	4060
Tha_Astro_1	4029
Tha_Astro_2	3946
Tha_Astro_1	4027
Tha_OPC	4007
Tha_Astro_2	4243
Tha_Oligo_3	3637
Tha_OPC	4320
Tha_OPC	4049
Tha_Astro_1	4402
Tha_Astro_1	4047
Tha_OPC	4486
Tha_Astro_1	4164
Tha_OPC	4070
Tha_Astro_1	4161
Tha_OPC	4025
Tha_Oligo_3	3947
Tha_Astro_1	4433
Tha_OPC	3956
Tha_OPC	4092
Tha_OPC	4331
Tha_OPC	4349
Tha_Astro_2	3642
Tha_Oligo_3	3839
Tha_OPC	3934
Tha_Astro_1	4267
Tha_Oligo_2	3574
Tha_OPC	4094
Tha_OPC	4103
Tha_Astro_2	4041
Tha_OPC	4159
Tha_OPC	3890
Tha_OPC	4266
Tha_Astro_1	4154
Tha_OPC	4137
Tha_Astro_1	4267
Tha_Oligo_2	3662
Tha_Astro_1	4041
Tha_Oligo_2	3497
Tha_OPC	4194
Tha_Astro_2	3497
Tha_OPC	3934
Tha_Astro_1	4274
Tha_Oligo_2	3380
Tha_Oligo_2	3726
Tha_OPC	4079
Tha_Astro_2	3971
Tha_Oligo_3	3836
Tha_Astro_1	3968
Tha_OPC	3916
Tha_OPC	4255
Tha_Astro_2	4083
Tha_OPC	4246
Tha_Oligo_2	3723
Tha_Astro_2	4086
Tha_Astro_1	3796
Tha_OPC	4130
Tha_OPC	4029
Tha_OPC	3755
Tha_Astro_1	3727
Tha_Oligo_3	3817
Tha_Oligo_2	3447
Tha_Oligo_3	3751
Tha_OPC	3776
Tha_Oligo_3	3767
Tha_Oligo_3	3672
Tha_Astro_1	4299
Tha_Oligo_3	3978
Tha_Astro_1	4040
Tha_Oligo_2	3330
Tha_OPC	3910
Tha_Oligo_3	3896
Tha_OPC	3909
Tha_Oligo_2	3606
Tha_Astro_1	4389
Tha_Oligo_2	3648
Tha_OPC	4187
Tha_OPC	4175
Tha_OPC	4133
Tha_OPC	4044
Tha_OPC	4025
Tha_Oligo_3	3703
Tha_Astro_2	4223
Tha_Oligo_2	3544
Tha_Oligo_2	3430
Tha_Oligo_2	3721
Tha_Oligo_2	3800
Tha_ExIn	3756
Tha_OPC	3912
Tha_Astro_1	3978
Tha_Oligo_2	3569
Tha_Oligo_3	3795
Tha_Astro_1	4085
Tha_Astro_2	4264
Tha_OPC	3789
Tha_Oligo_2	3483
Tha_Astro_1	3784
Tha_Oligo_2	3711
Tha_OPC	4142
Tha_OPC	4250
Tha_Oligo_3	3615
Tha_OPC	4308
Tha_Oligo_2	3456
Tha_Astro_1	3963
Tha_OPC	3776
Tha_OPC	3948
Tha_Oligo_2	3391
Tha_OPC	3928
Tha_Oligo_2	3402
Tha_OPC	4179
Tha_OPC	4081
Tha_Astro_1	4157
Tha_OPC	3807
Tha_Astro_1	3862
Tha_Oligo_2	3720
Tha_OPC	4077
Tha_OPC	3885
Tha_OPC	3533
Tha_Astro_1	4022
Tha_Oligo_2	3700
Tha_Astro_1	3967
Tha_Astro_1	4196
Tha_Astro_1	4219
Tha_Astro_2	3747
Tha_Astro_1	3872
Tha_OPC	3881
Tha_Oligo_3	3702
Tha_Astro_1	4014
Tha_OPC	4368
Tha_Astro_1	4029
Tha_OPC	3618
Tha_Peri	3976
Tha_OPC	4056
Tha_Oligo_2	3401
Tha_Oligo_3	3611
Tha_OPC	3705
Tha_Astro_1	4096
Tha_Astro_1	4265
Tha_Astro_1	4235
Tha_Astro_2	3909
Tha_OPC	4120
Tha_Oligo_3	3616
Tha_OPC	3917
Tha_OPC	3841
Tha_Oligo_3	3692
Tha_OPC	4044
Tha_Oligo_2	3324
Tha_Micro	3349
Tha_OPC	3660
Tha_Oligo_3	3638
Tha_Oligo_3	3487
Tha_OPC	3801
Tha_Oligo_2	3521
Tha_OPC	3733
Tha_Oligo_2	3903
Tha_Oligo_2	3470
Tha_OPC	3913
Tha_OPC	3892
Tha_Oligo_3	3542
Tha_OPC	3998
Tha_OPC	3669
Tha_Astro_1	3985
Tha_Oligo_2	3574
Tha_OPC	4178
Tha_Astro_1	3940
Tha_OPC	3803
Tha_OPC	4065
Tha_Oligo_3	3644
Tha_Astro_1	4019
Tha_OPC	3760
Tha_OPC	4004
Tha_Oligo_3	4003
Tha_OPC	4030
Tha_Oligo_3	3659
Tha_OPC	3754
Tha_OPC	3860
Tha_Oligo_2	3639
Tha_Astro_1	3792
Tha_OPC	3758
Tha_Micro	3355
Tha_Oligo_2	3475
Tha_Astro_1	3959
Tha_OPC	4025
Tha_OPC	3110
Tha_Astro_2	3946
Tha_Astro_1	3768
Tha_Astro_1	3946
Tha_Endo	3057
Tha_ExIn	3684
Tha_OPC	3943
Tha_Astro_2	3997
Tha_Astro_1	3731
Tha_Astro_2	3905
Tha_OPC	3936
Tha_OPC	3761
Tha_Oligo_2	3592
Tha_Astro_1	3837
Tha_OPC	3869
Tha_Astro_1	3844
Tha_Astro_1	3887
Tha_OPC	4001
Tha_Astro_1	4096
Tha_Astro_1	4256
Tha_OPC	4056
Tha_OPC	3505
Tha_Oligo_3	3800
Tha_Astro_1	4183
Tha_Astro_1	4018
Tha_OPC	4057
Tha_Peri	3817
Tha_OPC	3751
Tha_Astro_2	4058
Tha_OPC	4190
Tha_OPC	3917
Tha_Astro_1	3901
Tha_OPC	4073
Tha_Astro_1	3866
Tha_Oligo_2	3521
Tha_OPC	3384
Tha_OPC	3825
Tha_OPC	3759
Tha_Oligo_3	3656
Tha_Astro_1	3774
Tha_Astro_1	3832
Tha_OPC	4012
Tha_Astro_1	4246
Tha_Oligo_2	3194
Tha_Astro_1	4218
Tha_OPC	3850
Tha_OPC	3857
Tha_Astro_2	4069
Tha_OPC	4185
Tha_Oligo_3	3629
Tha_Oligo_2	3539
Tha_Oligo_3	3501
Tha_OPC	3666
Tha_OPC	3898
Tha_OPC	3900
Tha_Oligo_3	3639
Tha_Oligo_3	3800
Tha_OPC	3766
Tha_OPC	3921
Tha_Astro_2	3494
Tha_OPC	3472
Tha_OPC	3975
Tha_Oligo_3	3773
Tha_InN_2	3999
Tha_OPC	3705
Tha_OPC	3906
Tha_Astro_1	3884
Tha_Astro_1	4137
Tha_Oligo_2	3457
Tha_Endo	2904
Tha_OPC	3689
Tha_OPC	3932
Tha_Oligo_3	3784
Tha_OPC	3872
Tha_OPC	3816
Tha_Oligo_3	3438
Tha_Oligo_2	3518
Tha_OPC	3714
Tha_Astro_2	3822
Tha_Oligo_3	3381
Tha_OPC	3832
Tha_Astro_1	3601
Tha_Oligo_2	3341
Tha_Oligo_2	3740
Tha_OPC	3617
Tha_OPC	3791
Tha_Astro_1	4236
Tha_OPC	3847
Tha_Astro_1	3647
Tha_Astro_1	3797
Tha_Astro_1	3599
Tha_Astro_2	3413
Tha_Astro_1	4200
Tha_Oligo_2	3565
Tha_Oligo_3	3663
Tha_OPC	4115
Tha_OPC	3646
Tha_OPC	3942
Tha_OPC	4125
Tha_OPC	3875
Tha_OPC	3826
Tha_OPC	4109
Tha_Astro_1	3609
Tha_OPC	3780
Tha_OPC	3556
Tha_OPC	3930
Tha_OPC	3981
Tha_OPC	3487
Tha_Astro_1	3606
Tha_Oligo_2	3703
Tha_OPC	3807
Tha_Astro_1	3800
Tha_Astro_1	3767
Tha_OPC	3794
Tha_Astro_1	3956
Tha_OPC	3800
Tha_Astro_1	3856
Tha_Endo	3011
Tha_Astro_2	3820
Tha_OPC	3641
Tha_Oligo_2	3250
Tha_Astro_1	3765
Tha_OPC	4002
Tha_OPC	3870
Tha_Oligo_2	3505
Tha_Oligo_3	3519
Tha_Oligo_3	3262
Tha_Astro_1	3785
Tha_Astro_1	3744
Tha_Astro_2	3664
Tha_Astro_1	3756
Tha_Astro_1	3927
Tha_Astro_1	3641
Tha_OPC	3770
Tha_Oligo_3	3502
Tha_OPC	3548
Tha_Astro_1	3783
Tha_OPC	3592
Tha_OPC	3789
Tha_OPC	3806
Tha_OPC	4116
Tha_Astro_1	3975
Tha_Oligo_3	3407
Tha_Astro_1	3687
Tha_Astro_1	3661
Tha_OPC	3705
Tha_Oligo_3	3515
Tha_Astro_1	3736
Tha_OPC	3836
Tha_Oligo_2	3322
Tha_Astro_2	3541
Tha_OPC	3622
Tha_Astro_2	3602
Tha_Oligo_3	3343
Tha_OPC	3512
Tha_Astro_1	3831
Tha_Oligo_3	3671
Tha_Oligo_3	3442
Tha_Astro_2	3591
Tha_Astro_1	3874
Tha_OPC	3832
Tha_Astro_2	3782
Tha_OPC	3751
Tha_OPC	3554
Tha_OPC	3651
Tha_Astro_1	3880
Tha_Astro_2	4147
Tha_OPC	3774
Tha_Astro_1	3488
Tha_OPC	3903
Tha_Oligo_2	3285
Tha_OPC	4008
Tha_OPC	3814
Tha_NeuCyto_GAD	3531
Tha_Oligo_2	3161
Tha_OPC	3835
Tha_Oligo_3	3156
Tha_Oligo_3	3371
Tha_OPC	3692
Tha_OPC	3834
Tha_OPC	3750
Tha_OPC	3817
Tha_OPC	3637
Tha_Endo	3304
Tha_OPC	3785
Tha_Astro_1	3592
Tha_OPC	3839
Tha_Oligo_2	3231
Tha_OPC	3707
Tha_OPC	3606
Tha_Astro_1	3878
Tha_Astro_2	3805
Tha_Oligo_2	3313
Tha_Astro_1	3661
Tha_Astro_1	3745
Tha_Astro_1	3737
Tha_Astro_1	3710
Tha_InN_2	4257
Tha_Astro_1	3839
Tha_Oligo_3	3451
Tha_OPC	3945
Tha_Astro_1	3620
Tha_Astro_2	3362
Tha_Astro_1	4013
Tha_OPC	3948
Tha_Oligo_2	3101
Tha_Oligo_3	3341
Tha_Astro_1	3401
Tha_Astro_1	3614
Tha_Astro_1	3542
Tha_OPC	3712
Tha_Astro_1	3776
Tha_OPC	3822
Tha_OPC	3940
Tha_Astro_1	3674
Tha_OPC	3340
Tha_Oligo_1	2946
Tha_Oligo_2	3200
Tha_Astro_1	3685
Tha_Oligo_2	3319
Tha_OPC	3956
Tha_Astro_1	3909
Tha_OPC	3887
Tha_OPC	3787
Tha_Astro_1	3411
Tha_Oligo_3	3464
Tha_OPC	3772
Tha_Astro_1	3404
Tha_OPC	3522
Tha_InN_X	3451
Tha_Astro_1	3723
Tha_OPC	3699
Tha_OPC	3638
Tha_Oligo_3	3459
Tha_Astro_2	3576
Tha_OPC	3569
Tha_Astro_1	3727
Tha_OPC	3493
Tha_Oligo_2	3152
Tha_OPC	3495
Tha_Astro_1	3709
Tha_Astro_1	3722
Tha_OPC	3785
Tha_OPC	3905
Tha_Astro_1	3500
Tha_Astro_1	3823
Tha_OPC	3515
Tha_OPC	3673
Tha_Oligo_3	3201
Tha_Astro_1	3851
Tha_OPC	3697
Tha_Astro_1	3774
Tha_Oligo_2	3195
Tha_OPC	3239
Tha_Micro	3425
Tha_Astro_2	3758
Tha_OPC	3811
Tha_Oligo_2	3204
Tha_OPC	3523
Tha_Astro_1	3498
Tha_Astro_1	3565
Tha_OPC	3426
Tha_OPC	3483
Tha_Astro_2	3347
Tha_Astro_1	3481
Tha_OPC	3561
Tha_OPC	3379
Tha_OPC	3278
Tha_Astro_1	3893
Tha_OPC	2978
Tha_OPC	3788
Tha_Oligo_2	3252
Tha_OPC	3336
Tha_OPC	3485
Tha_OPC	3761
Tha_Oligo_2	3310
Tha_Astro_1	3609
Tha_OPC	3787
Tha_Astro_1	3726
Tha_Oligo_2	3237
Tha_Astro_2	3465
Tha_Astro_1	3607
Tha_OPC	3460
Tha_OPC	3503
Tha_OPC	3838
Tha_Astro_1	3464
Tha_OPC	3461
Tha_Astro_1	3674
Tha_OPC	3589
Tha_Astro_2	3879
Tha_Oligo_3	3478
Tha_OPC	3902
Tha_Astro_1	3386
Tha_OPC	3672
Tha_OPC	3559
Tha_Astro_1	3543
Tha_Astro_2	3484
Tha_Astro_1	3426
Tha_OPC	3566
Tha_Peri	3104
Tha_Astro_1	3483
Tha_Oligo_2	3293
Tha_OPC	3464
Tha_Astro_1	3402
Tha_OPC	3749
Tha_Oligo_2	3153
Tha_Oligo_2	3321
Tha_Astro_2	3556
Tha_Oligo_2	3333
Tha_Astro_1	3347
Tha_Astro_1	3781
Tha_Oligo_3	3314
Tha_OPC	3798
Tha_Oligo_3	3297
Tha_Astro_1	3401
Tha_OPC	3554
Tha_OPC	3256
Tha_Oligo_2	3100
Tha_Astro_2	3478
Tha_OPC	3578
Tha_Astro_1	3502
Tha_Astro_2	3599
Tha_OPC	3399
Tha_OPC	3738
Tha_InN_1	3288
Tha_Oligo_2	3029
Tha_Oligo_2	3301
Tha_Astro_1	3642
Tha_OPC	3379
Tha_InN_1	3406
Tha_Astro_1	3561
Tha_OPC	3563
Tha_Astro_1	3480
Tha_Oligo_3	3265
Tha_Astro_1	3679
Tha_OPC	3504
Tha_Astro_1	3422
Tha_Endo	3322
Tha_Astro_1	3479
Tha_ExN_PVALB_1	3513
Tha_Oligo_2	3062
Tha_Astro_2	3672
Tha_Oligo_2	3172
Tha_Micro	2953
Tha_Astro_1	3522
Tha_OPC	3822
Tha_Oligo_2	3269
Tha_Oligo_3	3088
Tha_Astro_2	3346
Tha_Astro_1	3708
Tha_Oligo_3	3218
Tha_Oligo_2	3098
Tha_Oligo_3	3333
Tha_Astro_1	3570
Tha_OPC	3275
Tha_Astro_1	3416
Tha_Astro_1	3345
Tha_Astro_1	3396
Tha_Astro_1	3560
Tha_OPC	3394
Tha_OPC	3328
Tha_Oligo_3	3322
Tha_Astro_1	3406
Tha_OPC	3653
Tha_OPC	3158
Tha_Endo	2989
Tha_Astro_1	3405
Tha_Astro_1	3557
Tha_Astro_2	3487
Tha_Astro_1	3457
Tha_Oligo_2	3143
Tha_OPC	3555
Tha_Astro_1	3422
Tha_Astro_1	3367
Tha_Astro_2	3489
Tha_Astro_1	3353
Tha_Astro_1	3665
Tha_Astro_1	3513
Tha_Astro_1	3181
Tha_Astro_1	3336
Tha_Astro_1	3453
Tha_Astro_1	3233
Tha_OPC	3537
Tha_Oligo_2	3290
Tha_OPC	3125
Tha_OPC	3418
Tha_Astro_1	3423
Tha_OPC	3008
Tha_Oligo_2	2990
Tha_Astro_1	3536
Tha_Oligo_2	3147
Tha_OPC	3284
Tha_Astro_1	3235
Tha_Oligo_3	3048
Tha_Astro_2	3461
Tha_Astro_1	3587
Tha_Oligo_2	2850
Tha_Astro_1	3553
Tha_Astro_1	3340
Tha_OPC	3290
Tha_Astro_1	3397
Tha_Astro_1	3402
Tha_Astro_1	3554
Tha_Astro_2	3284
Tha_Oligo_3	3028
Tha_Astro_1	3649
Tha_OPC	3690
Tha_Endo	3147
Tha_OPC	3241
Tha_Astro_1	3408
Tha_Astro_1	3426
Tha_Astro_1	3477
Tha_Astro_1	3393
Tha_Astro_1	3366
Tha_Astro_1	3504
Tha_Oligo_2	3348
Tha_Oligo_2	2861
Tha_Oligo_2	2989
Tha_Astro_1	3361
Tha_Astro_1	3393
Tha_Oligo_2	3013
Tha_Astro_1	3307
Tha_Astro_1	3333
Tha_OPC	3176
Tha_OPC	3433
Tha_Astro_1	3439
Tha_Oligo_2	2942
Tha_OPC	3191
Tha_Oligo_3	3028
Tha_Micro	2803
Tha_Astro_2	3113
Tha_Astro_1	3182
Tha_OPC	3310
Tha_Astro_1	3399
Tha_Oligo_1	2805
Tha_Astro_1	3418
Tha_Astro_1	3289
Tha_Astro_1	3390
Tha_Oligo_3	3145
Tha_Oligo_2	3034
Tha_OPC	3387
Tha_Astro_1	3368
Tha_Astro_1	3148
Tha_OPC	3450
Tha_Oligo_3	3029
Tha_Astro_1	3294
Tha_Peri	2985
Tha_OPC	3285
Tha_Oligo_3	3006
Tha_Micro	2932
Tha_Astro_1	3173
Tha_OPC	3229
Tha_OPC	3363
Tha_Astro_1	3426
Tha_Astro_1	3161
Tha_Oligo_2	2917
Tha_Astro_1	3285
Tha_Astro_1	3372
Tha_Astro_1	3188
Tha_Astro_1	3476
Tha_OPC	3262
Tha_Oligo_2	3099
Tha_Astro_1	3289
Tha_Astro_1	3553
Tha_Astro_1	3421
Tha_Oligo_1	2952
Tha_Astro_1	3405
Tha_OPC	3291
Tha_Astro_1	3314
Tha_OPC	3415
Tha_Oligo_3	3047
Tha_Astro_1	3239
Tha_OPC	3172
Tha_Oligo_2	3020
Tha_OPC	3625
Tha_OPC	3597
Tha_OPC	3615
Tha_Oligo_2	3039
Tha_Astro_1	3444
Tha_OPC	3352
Tha_OPC	3495
Tha_OPC	3269
Tha_Oligo_2	2904
Tha_Astro_1	3178
Tha_Astro_2	3563
Tha_Oligo_3	3071
Tha_OPC	3155
Tha_OPC	3267
Tha_Oligo_2	3129
Tha_Oligo_2	3092
Tha_Astro_1	3176
Tha_OPC	3498
Tha_Oligo_3	3027
Tha_Oligo_3	3159
Tha_Oligo_2	3027
Tha_Micro	2677
Tha_Astro_2	3100
Tha_Astro_1	3512
Tha_Astro_2	3095
Tha_Oligo_3	2853
Tha_Astro_1	3396
Tha_OPC	3001
Tha_Astro_2	3283
Tha_Astro_1	3197
Tha_OPC	3203
Tha_Astro_1	3262
Tha_OPC	3581
Tha_Astro_2	3263
Tha_OPC	3213
Tha_Astro_1	3120
Tha_Oligo_2	2988
Tha_Astro_1	3121
Tha_Astro_1	3325
Tha_Astro_1	3235
Tha_OPC	3005
Tha_Astro_1	3395
Tha_OPC	3300
Tha_Astro_1	3177
Tha_OPC	3452
Tha_Astro_2	3444
Tha_OPC	3404
Tha_Oligo_3	3208
Tha_Astro_2	3446
Tha_OPC	3603
Tha_Astro_1	3176
Tha_Oligo_3	3043
Tha_Oligo_2	2940
Tha_Oligo_2	2793
Tha_Oligo_2	3033
Tha_Astro_1	3340
Tha_Astro_1	3339
Tha_Oligo_2	2843
Tha_Endo	2972
Tha_Astro_2	3358
Tha_OPC	3431
Tha_Astro_1	3161
Tha_OPC	3336
Tha_OPC	3505
Tha_Astro_1	3269
Tha_OPC	3185
Tha_Astro_1	3211
Tha_Astro_1	3259
Tha_Oligo_3	2990
Tha_Oligo_2	2919
Tha_Oligo_2	2726
Tha_Astro_1	3386
Tha_Oligo_2	3050
Tha_Oligo_2	3009
Tha_OPC	3170
Tha_Oligo_3	3126
Tha_Astro_1	3429
Tha_Oligo_2	2971
Tha_Astro_1	3303
Tha_Astro_1	3277
Tha_Astro_1	3256
Tha_Astro_1	3242
Tha_Astro_1	3220
Tha_Astro_1	3159
Tha_Astro_1	3191
Tha_Astro_1	3093
Tha_Astro_1	3093
Tha_Oligo_2	2834
Tha_Astro_1	3090
Tha_OPC	3052
Tha_Astro_2	3088
Tha_OPC	3038
Tha_OPC	3270
Tha_Peri	3215
Tha_Oligo_2	2736
Tha_OPC	3253
Tha_Oligo_2	2985
Tha_Astro_1	3161
Tha_Astro_1	3248
Tha_Astro_1	3161
Tha_Astro_1	3023
Tha_Astro_1	3124
Tha_OPC	3164
Tha_OPC	2966
Tha_Astro_1	3207
Tha_OPC	3203
Tha_Astro_2	3325
Tha_Astro_1	3262
Tha_Micro	2674
Tha_Oligo_2	2945
Tha_Astro_1	3156
Tha_Astro_2	2757
Tha_Astro_1	3023
Tha_Oligo_2	2830
Tha_Astro_1	3124
Tha_Astro_1	3117
Tha_Oligo_2	2816
Tha_Oligo_2	2868
Tha_Oligo_2	2912
Tha_OPC	3259
Tha_Astro_1	3164
Tha_Astro_1	3004
Tha_Astro_1	3175
Tha_Astro_1	3175
Tha_Oligo_3	2868
Tha_Endo	2718
Tha_Oligo_3	2982
Tha_Astro_1	3205
Tha_OPC	3357
Tha_Astro_1	3154
Tha_Astro_2	3309
Tha_Oligo_3	3006
Tha_Oligo_2	3096
Tha_Peri	2946
Tha_Astro_1	3052
Tha_Astro_2	3074
Tha_OPC	3300
Tha_Endo	2809
Tha_Oligo_2	2822
Tha_Astro_1	3149
Tha_Astro_1	3180
Tha_Oligo_2	2795
Tha_Astro_1	3146
Tha_Astro_1	3227
Tha_Astro_1	3211
Tha_OPC	3081
Tha_Astro_1	3107
Tha_Astro_1	3060
Tha_OPC	2937
Tha_Astro_1	3146
Tha_Astro_1	3114
Tha_Oligo_2	2777
Tha_Astro_1	3159
Tha_Oligo_3	2770
Tha_Oligo_3	2915
Tha_Oligo_2	2720
Tha_Astro_1	3194
Tha_Astro_1	3121
Tha_OPC	3209
Tha_Oligo_3	2789
Tha_Astro_2	2818
Tha_Astro_1	3182
Tha_Oligo_2	2779
Tha_Oligo_1	2642
Tha_OPC	3146
Tha_Oligo_2	2776
Tha_Peri	3283
Tha_OPC	3127
Tha_OPC	2960
Tha_Astro_1	2944
Tha_Oligo_3	2798
Tha_OPC	3220
Tha_Astro_1	3115
Tha_Astro_2	3009
Tha_Astro_1	3074
Tha_OPC	2550
Tha_Oligo_2	2870
Tha_Astro_1	3185
Tha_Micro	2638
Tha_OPC	3145
Tha_Endo	2535
Tha_Astro_1	3047
Tha_OPC	3002
Tha_Oligo_2	2743
Tha_Micro	2838
Tha_Oligo_1	2850
Tha_Oligo_2	2701
Tha_OPC	2657
Tha_Oligo_3	2680
Tha_Astro_1	2814
Tha_Oligo_2	2668
Tha_OPC	3026
Tha_OPC	2785
Tha_Oligo_1	2755
Tha_Astro_1	2977
Tha_Astro_1	3018
Tha_OPC	3045
Tha_Micro	2630
Tha_Astro_1	2951
Tha_Oligo_1	2698
Tha_Oligo_2	2964
Tha_OPC	3096
Tha_Astro_1	3196
Tha_Astro_1	3091
Tha_Astro_1	2860
Tha_Astro_1	2908
Tha_OPC	2789
Tha_Astro_2	2877
Tha_Astro_1	3128
Tha_Astro_1	3026
Tha_OPC	2413
Tha_Astro_1	2804
Tha_Astro_1	3139
Tha_Oligo_2	2579
Tha_OPC	3106
Tha_Astro_1	2905
Tha_Oligo_2	2567
Tha_Micro	2626
Tha_Astro_1	3046
Tha_OPC	3246
Tha_Astro_1	3063
Tha_OPC	3362
Tha_Astro_1	3061
Tha_OPC	3218
[truncated: 130,701 more rows]
