# Supplementary material for: Disturbances of paraventricular thalamic nucleus neurons in bipolar disorder revealed by single-nucleus analysis
Source: Nat Commun. 2026 Jan 7;17:1338. doi: 10.1038/s41467-025-68094-5 (PMC12873406; doi:10.1038/s41467-025-68094-5)
Supplement: Supplementary file 6 — Source Data [file 41467_2025_68094_MOESM6_ESM.zip › SourceData/FigureS12g_DecontX.txt]

celltype	detected_gene_count
Tha_Oligo_2	4217
Tha_OPC	4725
Tha_InN_2	8290
Tha_Oligo_2	3816
Tha_Oligo_3	808
Tha_Astro_3	3507
Tha_Astro_1	2638
Tha_Astro_1	2239
Tha_OPC	3776
Tha_Astro_3	2533
Tha_OPC	4030
Tha_Astro_2	1000
Tha_Astro_3	3215
Tha_InN_2	8999
Tha_ExN_PVALB_1	9044
Tha_Oligo_3	462
Tha_OPC	3515
Tha_Astro_1	2218
Tha_NeuCyto_GAD	1951
Tha_InN_1	8725
Tha_ExN_PVALB_1	9645
Tha_Oligo_2	3552
Tha_Astro_1	4429
Tha_InN_2	8832
Tha_Oligo_1	3075
Tha_ExN_CALB	11042
Tha_InN_1	8910
Tha_InN_1	8824
Tha_Micro_1	697
Tha_Oligo_3	665
Tha_InN_1	8076
Tha_Oligo_3	1048
Tha_ExN_PVALB_1	10499
Tha_Oligo_2	1158
Tha_Oligo_2	1672
Tha_InN_1	7755
Tha_Oligo_2	1541
Tha_Oligo_1	946
Tha_Oligo_1	2389
Tha_Oligo_2	2447
Tha_OPC	3590
Tha_OPC	5761
Tha_OPC	4557
Tha_Micro_1	2197
Tha_InN_1	10250
Tha_InN_1	9293
Tha_Astro_3	3340
Tha_InN_2	9820
Tha_Astro_3	3151
Tha_ExN_PVALB_1	10352
Tha_Astro_1	4317
Tha_ExN_PVALB_1	12762
Tha_InN_2	9984
Tha_ExN_CALB	9860
Tha_Astro_1	2716
Tha_Micro_1	549
Tha_OPC	4138
Tha_Astro_1	2141
Tha_Oligo_1	1462
Tha_Astro_2	1576
Tha_InN_1	6633
Tha_NeuCyto_VGLUT2	1625
Tha_OPC	3527
Tha_Astro_3	2688
Tha_Astro_1	2635
Tha_OPC	4702
Tha_InN_1	6884
Tha_Astro_1	3807
Tha_OPC	4561
Tha_OPC	4998
Tha_Astro_1	1807
Tha_InN_1	10306
Tha_Oligo_1	3206
Tha_OPC	3998
Tha_ExN_PVALB_1	11259
Tha_Oligo_1	1242
Tha_InN_2	9110
Tha_Astro_1	2914
Tha_Astro_1	2431
Tha_Micro_2	433
Tha_Astro_1	3066
Tha_Astro_2	797
Tha_OPC	4382
Tha_OPC	3714
Tha_OPC	4709
Tha_Oligo_2	2732
Tha_Oligo_1	1224
Tha_ExN_PVALB_1	10186
Tha_Micro_1	643
Tha_Micro_1	1522
Tha_OPC	3292
Tha_Oligo_1	1885
Tha_Vascular	957
Tha_OPC	4201
Tha_InN_2	9274
Tha_InN_2	9868
Tha_Astro_1	3397
Tha_Astro_1	2462
Tha_Astro_1	4025
Tha_OPC	3397
Tha_InN_2	7928
Tha_InN_1	9179
Tha_OPC	4247
Tha_OPC	5538
Tha_Astro_3	2602
Tha_Oligo_1	3542
Tha_Tcell	2044
Tha_Oligo_3	1059
Tha_Astro_1	3425
Tha_InN_1	7513
Tha_OPC	4577
Tha_ExN_PVALB_1	10702
Tha_Oligo_2	3959
Tha_InN_1	5945
Tha_OPC	4757
Tha_Oligo_1	2801
Tha_Astro_1	3250
Tha_InN_1	9596
Tha_Astro_1	2839
Tha_Oligo_3	590
Tha_InN_1	8623
Tha_Oligo_3	666
Tha_Astro_1	3991
Tha_InN_2	8930
Tha_Astro_2	2503
Tha_Astro_1	4060
Tha_OPC	3875
Tha_ExN_PVALB_1	7323
Tha_Oligo_2	3891
Tha_ExN_PVALB_1	10787
Tha_OPC	4536
Tha_Oligo_2	3936
Tha_Oligo_1	3764
Tha_Astro_3	3116
Tha_Astro_1	3430
Tha_Astro_2	1314
Tha_Oligo_1	1421
Tha_Astro_3	4276
Tha_NeuCyto_VGLUT2	1645
Tha_OPC	4272
Tha_Oligo_1	3430
Tha_Oligo_1	3405
Tha_Astro_1	3494
Tha_OPC	4953
Tha_Astro_1	2003
Tha_Astro_1	3217
Tha_ExN_PVALB_1	8436
Tha_Astro_2	731
Tha_OPC	5089
Tha_Astro_1	2631
Tha_OPC	5208
Tha_OPC	2806
Tha_InN_1	9040
Tha_Astro_1	2196
Tha_Oligo_1	2372
Tha_InN_2	5183
Tha_Astro_1	3830
Tha_InN_1	9342
Tha_Micro_2	415
Tha_Astro_3	3533
Tha_InN_1	9241
Tha_ExN_PVALB_1	9901
Tha_OPC	4654
Tha_ExN_PVALB_1	11210
Tha_ExN_PVALB_1	11480
Tha_Astro_1	3465
Tha_ExN_PVALB_2	10234
Tha_InN_2	9109
Tha_InN_1	7950
Tha_Vascular	3242
Tha_ExN_PVALB_1	11869
Tha_InN_2	9428
Tha_Tcell	2651
Tha_Oligo_2	3733
Tha_Astro_1	3822
Tha_Astro_1	4241
Tha_Micro_2	518
Tha_OPC	5062
Tha_Astro_1	3473
Tha_OPC	4260
Tha_OPC	4478
Tha_Astro_1	3653
Tha_Oligo_3	1008
Tha_ExN_PVALB_1	11932
Tha_Oligo_1	1240
Tha_Astro_3	1994
Tha_Astro_1	2996
Tha_Oligo_2	3663
Tha_OPC	5010
Tha_InN_2	7626
Tha_Oligo_1	2839
Tha_Oligo_1	3725
Tha_Astro_1	4217
Tha_InN_1	7886
Tha_Oligo_3	325
Tha_OPC	4388
Tha_Vascular	2703
Tha_OPC	3944
Tha_Micro_1	2339
Tha_OPC	3684
Tha_Oligo_3	791
Tha_Astro_1	5135
Tha_OPC	3189
Tha_Oligo_3	668
Tha_Oligo_1	2362
Tha_Micro_2	595
Tha_Oligo_3	1129
Tha_OPC	4608
Tha_Astro_1	2763
Tha_OPC	5062
Tha_Micro_1	912
Tha_Astro_1	3741
Tha_Astro_2	3140
Tha_Oligo_3	1305
Tha_OPC	3584
Tha_NeuCyto_VGLUT2	698
Tha_ExN_PVALB_1	10553
Tha_Micro_1	860
Tha_Oligo_2	5050
Tha_InN_1	8965
Tha_Oligo_1	2429
Tha_OPC	4299
Tha_Astro_1	4637
Tha_OPC	4272
Tha_Oligo_1	3052
Tha_Astro_1	4582
Tha_Micro_2	511
Tha_Astro_2	2924
Tha_Astro_1	2470
Tha_Oligo_1	3523
Tha_Oligo_1	3240
Tha_OPC	4394
Tha_ExN_PVALB_2	11501
Tha_OPC	3601
Tha_Astro_1	3053
Tha_OPC	5169
Tha_InN_2	9768
Tha_Micro_1	449
Tha_Oligo_3	1143
Tha_Astro_1	3600
Tha_InN_1	4184
Tha_Oligo_1	1408
Tha_OPC	1298
Tha_ExN_PVALB_2	6881
Tha_Oligo_1	4490
Tha_Astro_1	3994
Tha_OPC	4510
Tha_Oligo_2	3251
Tha_InN_1	2669
Tha_Astro_1	2855
Tha_Oligo_3	808
Tha_Astro_1	2271
Tha_Micro_1	520
Tha_Oligo_1	3491
Tha_Micro_1	629
Tha_ExN_PVALB_1	8388
Tha_OPC	4959
Tha_InN_1	7877
Tha_Micro_2	378
Tha_OPC	5453
Tha_Oligo_1	1420
Tha_Oligo_1	1784
Tha_OPC	5059
Tha_OPC	4091
Tha_OPC	4038
Tha_Astro_3	1429
Tha_InN_1	8731
Tha_Oligo_1	2726
Tha_InN_1	7870
Tha_Astro_2	638
Tha_InN_1	6998
Tha_InN_1	9378
Tha_InN_1	8900
Tha_InN_1	7127
Tha_ExN_PVALB_1	11659
Tha_OPC	4832
Tha_Astro_1	3817
Tha_InN_1	10291
Tha_OPC	4274
Tha_ExN_PVALB_1	11984
Tha_Astro_1	2734
Tha_Astro_1	3021
Tha_Astro_2	2702
Tha_Oligo_3	1204
Tha_OPC	3989
Tha_Oligo_3	1545
Tha_OPC	5358
Tha_Astro_1	3621
Tha_Astro_3	1953
Tha_Astro_3	2363
Tha_InN_1	8791
Tha_Astro_2	2450
Tha_InN_1	10258
Tha_Micro_1	1472
Tha_OPC	4448
Tha_InN_1	11546
Tha_Micro_2	502
Tha_Astro_1	3545
Tha_OPC	5002
Tha_Astro_3	2455
Tha_Oligo_2	5212
Tha_Micro_1	719
Tha_OPC	3892
Tha_Oligo_2	1807
Tha_Astro_3	2215
Tha_OPC	3442
Tha_Micro_1	3599
Tha_Oligo_1	839
Tha_OPC	3053
Tha_Astro_2	1451
Tha_Astro_3	2535
Tha_OPC	3685
Tha_InN_2	3417
Tha_NeuCyto_VGLUT2	2196
Tha_OPC	3414
Tha_OPC	4626
Tha_Micro_1	2993
Tha_Astro_1	3499
Tha_Oligo_1	3591
Tha_OPC	3942
Tha_ExN_PVALB_1	11222
Tha_Vascular	2282
Tha_Astro_1	1868
Tha_OPC	3942
Tha_Micro_1	806
Tha_OPC	4313
Tha_Astro_1	3359
Tha_Oligo_1	1042
Tha_Astro_2	2552
Tha_Oligo_1	2364
Tha_InN_2	9312
Tha_Oligo_3	1255
Tha_Astro_1	3497
Tha_Vascular	3127
Tha_Oligo_3	746
Tha_Oligo_2	1486
Tha_Astro_1	3978
Tha_Astro_2	2635
Tha_InN_1	9535
Tha_OPC	3869
Tha_InN_2	9180
Tha_Micro_2	493
Tha_InN_1	9098
Tha_OPC	4211
Tha_OPC	4163
Tha_Oligo_3	862
Tha_Oligo_2	2238
Tha_InN_1	9140
Tha_Oligo_2	1686
Tha_NeuCyto_GAD	855
Tha_Vascular	1768
Tha_Oligo_2	3840
Tha_OPC	4357
Tha_InN_2	9401
Tha_Oligo_1	1054
Tha_Oligo_1	3767
Tha_Oligo_2	3798
Tha_Astro_1	3772
Tha_Micro_1	3562
Tha_OPC	4277
Tha_OPC	3234
Tha_Astro_1	2975
Tha_InN_2	9901
Tha_InN_2	8961
Tha_Astro_1	3461
Tha_OPC	4130
Tha_InN_1	7534
Tha_Oligo_1	2686
Tha_ExN_PVALB_1	10727
Tha_Astro_3	3205
Tha_Astro_1	3568
Tha_Oligo_1	2860
Tha_Oligo_1	3675
Tha_Micro_1	659
Tha_InN_1	7944
Tha_InN_1	9302
Tha_OPC	3427
Tha_Astro_3	3307
Tha_Astro_3	2759
Tha_Astro_2	692
Tha_Oligo_2	3896
Tha_NeuCyto_VGLUT2	352
Tha_Micro_1	2030
Tha_Astro_1	3186
Tha_OPC	4638
Tha_Oligo_1	621
Tha_Micro_2	409
Tha_Micro_1	874
Tha_OPC	5423
Tha_Oligo_1	1456
Tha_Astro_1	3676
Tha_OPC	3829
Tha_Astro_1	3066
Tha_Oligo_3	442
Tha_Astro_1	3229
Tha_OPC	4278
Tha_InN_1	8654
Tha_Astro_3	3636
Tha_Astro_2	2164
Tha_Vascular	1859
Tha_Vascular	2782
Tha_Astro_1	3166
Tha_Vascular	1897
Tha_Oligo_3	1151
Tha_Astro_1	3348
Tha_Micro_1	1660
Tha_OPC	4049
Tha_Astro_3	3647
Tha_Oligo_2	2341
Tha_ExIn	4759
Tha_Astro_1	1924
Tha_Astro_2	1621
Tha_Oligo_1	995
Tha_Astro_2	2132
Tha_Astro_1	3889
Tha_OPC	3013
Tha_Oligo_1	1150
Tha_Oligo_1	1337
Tha_Astro_1	2368
Tha_Astro_1	3839
Tha_ExN_PVALB_1	8622
Tha_ExN_PVALB_2	2760
Tha_OPC	3563
Tha_Oligo_3	1498
Tha_ExIn	5075
Tha_NeuCyto_VGLUT2	1024
Tha_InN_1	8983
Tha_Oligo_2	3818
Tha_Astro_1	2674
Tha_InN_2	9472
Tha_OPC	3137
Tha_ExN_PVALB_1	5337
Tha_Astro_1	4068
Tha_InN_1	7837
Tha_Astro_1	3914
Tha_InN_2	9055
Tha_Micro_1	898
Tha_OPC	5146
Tha_InN_1	8224
Tha_Oligo_2	3958
Tha_OPC	5635
Tha_ExN_PVALB_1	7708
Tha_Oligo_3	1049
Tha_Oligo_3	463
Tha_Astro_1	3601
Tha_ExN_PVALB_2	2122
Tha_Oligo_1	3266
Tha_Astro_3	2914
Tha_InN_2	8555
Tha_OPC	4834
Tha_Astro_1	3311
Tha_OPC	5237
Tha_OPC	4642
Tha_Oligo_1	1633
Tha_Oligo_3	1710
Tha_OPC	4488
Tha_Astro_1	4140
Tha_ExN_PVALB_1	11800
Tha_OPC	4433
Tha_Oligo_1	3432
Tha_InN_1	7090
Tha_ExN_PVALB_1	10124
Tha_Micro_2	551
Tha_InN_1	8411
Tha_Astro_1	3759
Tha_Astro_3	2758
Tha_Oligo_1	1083
Tha_OPC	4420
Tha_Astro_1	2488
Tha_ExN_PVALB_1	11022
Tha_ExN_PVALB_1	10949
Tha_Astro_1	2983
Tha_Vascular	1938
Tha_Oligo_3	666
Tha_Astro_1	2518
Tha_InN_1	7192
Tha_Astro_2	526
Tha_Oligo_3	1124
Tha_Micro_1	3003
Tha_InN_2	9804
Tha_OPC	3102
Tha_Oligo_2	2423
Tha_Astro_3	3469
Tha_ExN_PVALB_1	8969
Tha_OPC	3980
Tha_Astro_1	2678
Tha_Micro_2	427
Tha_InN_1	9133
Tha_Micro_1	933
Tha_NeuCyto_GAD	1204
Tha_Astro_1	2414
Tha_InN_2	9409
Tha_Astro_1	3497
Tha_ExN_PVALB_2	5739
Tha_InN_1	6177
Tha_Oligo_3	1127
Tha_InN_1	8925
Tha_OPC	4038
Tha_Oligo_1	1272
Tha_Oligo_1	1024
Tha_Astro_3	2916
Tha_OPC	3800
Tha_ExN_PVALB_1	10613
Tha_Oligo_1	1542
Tha_Astro_1	5584
Tha_InN_2	9214
Tha_InN_1	7342
Tha_ExN_PVALB_1	11589
Tha_Oligo_2	2216
Tha_ExN_PVALB_1	11313
Tha_OPC	4686
Tha_Oligo_1	3054
Tha_InN_1	6482
Tha_Oligo_3	704
Tha_Oligo_3	528
Tha_OPC	4109
Tha_OPC	5405
Tha_Oligo_3	724
Tha_Oligo_3	958
Tha_ExN_CALB	11931
Tha_Oligo_1	1635
Tha_OPC	3826
Tha_OPC	3927
Tha_Oligo_2	3755
Tha_Astro_3	3090
Tha_Astro_2	1666
Tha_Astro_1	2270
Tha_OPC	3848
Tha_Oligo_3	893
Tha_Oligo_2	4313
Tha_Micro_1	1961
Tha_OPC	3100
Tha_OPC	3769
Tha_Astro_1	2228
Tha_InN_1	7651
Tha_Oligo_2	3449
Tha_Oligo_1	3367
Tha_Oligo_1	2931
Tha_Astro_2	1851
Tha_OPC	3876
Tha_Vascular	704
Tha_Oligo_2	2245
Tha_Oligo_3	1314
Tha_OPC	4224
Tha_OPC	3531
Tha_OPC	3658
Tha_OPC	4030
Tha_Astro_1	2846
Tha_OPC	3760
Tha_Oligo_3	879
Tha_OPC	3659
Tha_OPC	4206
Tha_OPC	2835
Tha_ExN_PVALB_1	10742
Tha_Vascular	862
Tha_Micro_1	848
Tha_Micro_1	1985
Tha_ExN_PVALB_1	10980
Tha_Oligo_1	1159
Tha_Astro_1	3508
Tha_Micro_2	446
Tha_Oligo_1	3013
Tha_Astro_3	2835
Tha_Astro_2	2140
Tha_ExN_PVALB_1	10657
Tha_InN_2	7410
Tha_ExN_PVALB_1	11910
Tha_Oligo_1	3302
Tha_Micro_1	1198
Tha_OPC	2890
Tha_Micro_1	2320
Tha_Astro_1	3256
Tha_InN_1	6853
Tha_Astro_2	1758
Tha_Oligo_1	1738
Tha_Oligo_3	548
Tha_Oligo_3	858
Tha_OPC	4071
Tha_Oligo_3	845
Tha_Astro_2	1453
Tha_ExN_PVALB_1	7588
Tha_OPC	3788
Tha_OPC	4059
Tha_OPC	3262
Tha_Oligo_1	1427
Tha_OPC	4763
Tha_Astro_3	2763
Tha_InN_1	9343
Tha_OPC	3780
Tha_Oligo_2	3103
Tha_InN_2	6926
Tha_Oligo_2	5342
Tha_OPC	4588
Tha_InN_2	9424
Tha_Oligo_3	667
Tha_Micro_1	1575
Tha_OPC	4006
Tha_OPC	4489
Tha_Oligo_2	3535
Tha_Oligo_2	3733
Tha_InN_2	8178
Tha_Astro_1	3396
Tha_Tcell	2657
Tha_Oligo_2	3936
Tha_OPC	4658
Tha_Oligo_2	5361
Tha_Oligo_1	2626
Tha_OPC	3546
Tha_Astro_3	3891
Tha_Astro_3	3509
Tha_InN_2	8609
Tha_Oligo_3	753
Tha_InN_2	9854
Tha_OPC	3727
Tha_ExN_PVALB_1	10762
Tha_Astro_2	1678
Tha_Oligo_3	575
Tha_OPC	4754
Tha_OPC	3426
Tha_Astro_1	4236
Tha_Oligo_3	641
Tha_OPC	1268
Tha_OPC	3450
Tha_Astro_1	2687
Tha_Oligo_2	5551
Tha_ExN_PVALB_1	11517
Tha_Micro_1	1626
Tha_Astro_2	2223
Tha_Oligo_1	2884
Tha_Oligo_1	3569
Tha_OPC	5131
Tha_OPC	770
Tha_InN_1	9306
Tha_InN_2	8083
Tha_Oligo_3	581
Tha_Astro_1	3408
Tha_OPC	4036
Tha_Astro_1	2832
Tha_ExN_PVALB_1	11330
Tha_OPC	2621
Tha_Micro_2	645
Tha_Micro_1	474
Tha_InN_2	9768
Tha_OPC	4990
Tha_Oligo_3	552
Tha_Astro_2	2141
Tha_Astro_3	3130
Tha_Oligo_2	1681
Tha_Astro_1	2336
Tha_InN_2	8181
Tha_Oligo_3	636
Tha_Oligo_1	1124
Tha_Oligo_1	2545
Tha_InN_2	8585
Tha_Astro_1	2431
Tha_Oligo_3	766
Tha_Oligo_3	725
Tha_Astro_3	2241
Tha_Astro_1	3575
Tha_Oligo_3	954
Tha_Astro_1	4550
Tha_OPC	3310
Tha_Micro_1	937
Tha_Astro_2	2615
Tha_OPC	5503
Tha_Oligo_3	448
Tha_OPC	4690
Tha_InN_1	7165
Tha_Oligo_3	369
Tha_Oligo_1	1174
Tha_Astro_3	2026
Tha_Oligo_1	1317
Tha_Oligo_2	2594
Tha_Oligo_1	3262
Tha_Oligo_2	3508
Tha_Oligo_2	4132
Tha_Micro_1	934
Tha_OPC	3729
Tha_InN_2	9733
Tha_Oligo_1	3830
Tha_Micro_1	514
Tha_Tcell	2030
Tha_Astro_3	2672
Tha_Micro_1	2056
Tha_Oligo_1	2783
Tha_OPC	4534
Tha_Astro_1	3203
Tha_Astro_2	2474
Tha_Astro_1	4056
Tha_InN_1	7725
Tha_InN_1	9797
Tha_Vascular	1011
Tha_InN_1	10812
Tha_NeuCyto_GAD	887
Tha_NeuCyto_GAD	1011
Tha_Oligo_1	1843
Tha_Astro_1	3012
Tha_Oligo_1	768
Tha_Oligo_2	4283
Tha_OPC	3875
Tha_Oligo_1	735
Tha_InN_1	8460
Tha_Oligo_1	3795
Tha_Astro_1	2245
Tha_Oligo_1	2486
Tha_Oligo_3	468
Tha_Astro_1	2688
Tha_Astro_1	3174
Tha_OPC	3307
Tha_Astro_2	1752
Tha_OPC	4861
Tha_ExN_PVALB_1	8928
Tha_Astro_1	3246
Tha_NeuCyto_GAD	908
Tha_Oligo_1	3221
Tha_Astro_1	3391
Tha_Astro_1	3245
Tha_Astro_1	3531
Tha_ExN_PVALB_1	7772
Tha_ExN_CALB	11910
Tha_NeuCyto_VGLUT2	2510
Tha_ExN_PVALB_1	7761
Tha_Astro_2	1485
Tha_InN_2	9192
Tha_Astro_3	4571
Tha_InN_1	4986
Tha_ExN_PVALB_1	12942
Tha_OPC	3912
Tha_ExN_PVALB_1	10447
Tha_Micro_1	1315
Tha_OPC	4956
Tha_InN_2	7263
Tha_InN_2	8607
Tha_Oligo_3	601
Tha_Oligo_1	1268
Tha_Astro_3	4072
Tha_OPC	4329
Tha_OPC	3495
Tha_Oligo_2	4156
Tha_OPC	1254
Tha_OPC	1499
Tha_Astro_3	2254
Tha_Micro_1	2091
Tha_InN_2	9636
Tha_Astro_1	3229
Tha_Oligo_2	3688
Tha_ExN_PVALB_1	8067
Tha_Astro_3	3672
Tha_Astro_3	2965
Tha_InN_2	3358
Tha_Oligo_1	3040
Tha_Astro_1	4522
Tha_Astro_1	2531
Tha_OPC	1513
Tha_OPC	4001
Tha_Astro_1	3097
Tha_ExN_PVALB_2	8340
Tha_Astro_1	3001
Tha_OPC	1347
Tha_InN_2	8784
Tha_Oligo_1	2092
Tha_OPC	3742
Tha_Astro_1	2448
Tha_OPC	4862
Tha_Astro_2	2658
Tha_Astro_2	1934
Tha_InN_2	7938
Tha_Micro_1	3067
Tha_OPC	4549
Tha_Astro_1	4102
Tha_ExN_PVALB_1	12348
Tha_Astro_1	2936
Tha_OPC	4092
Tha_InN_1	4612
Tha_Oligo_1	2155
Tha_Oligo_2	4633
Tha_OPC	4382
Tha_Micro_1	419
Tha_Astro_2	774
Tha_OPC	5974
Tha_Astro_1	3062
Tha_Astro_1	2966
Tha_Astro_3	3826
Tha_ExN_PVALB_1	11970
Tha_Oligo_2	4215
Tha_OPC	5411
Tha_ExN_PVALB_1	10777
Tha_OPC	4238
Tha_Astro_2	1793
Tha_InN_1	8050
Tha_Vascular	1303
Tha_Astro_1	3172
Tha_ExN_PVALB_1	11346
Tha_NeuCyto_VGLUT2	1036
Tha_ExN_PVALB_1	12381
Tha_NeuCyto_GAD	1063
Tha_Tcell	2763
Tha_ExN_PVALB_1	6003
Tha_Oligo_1	2061
Tha_Oligo_2	4157
Tha_Oligo_2	3428
Tha_Micro_2	845
Tha_InN_1	10803
Tha_InN_1	7740
Tha_Astro_1	2012
Tha_OPC	3937
Tha_Oligo_3	845
Tha_Astro_2	1215
Tha_Astro_2	2290
Tha_Oligo_3	957
Tha_InN_1	9400
Tha_Oligo_2	3538
Tha_Astro_2	1298
Tha_OPC	2869
Tha_OPC	3123
Tha_Astro_1	2939
Tha_Micro_2	433
Tha_Oligo_3	562
Tha_Oligo_1	3100
Tha_Astro_1	3272
Tha_InN_1	8274
Tha_InN_2	3417
Tha_OPC	3619
Tha_Astro_1	4741
Tha_Oligo_3	566
Tha_OPC	4290
Tha_OPC	2515
Tha_InN_2	9998
Tha_OPC	2562
Tha_Oligo_1	3119
Tha_OPC	4357
Tha_OPC	4897
Tha_Astro_1	2317
Tha_Astro_3	2694
Tha_Astro_1	3319
Tha_OPC	4537
Tha_Oligo_1	1366
Tha_InN_1	9102
Tha_ExN_PVALB_1	9900
Tha_Astro_2	1400
Tha_InN_1	8038
Tha_Astro_1	3306
Tha_OPC	1078
Tha_Oligo_3	674
Tha_Astro_2	2643
Tha_Astro_3	3481
Tha_Oligo_2	4423
Tha_Oligo_1	1298
Tha_InN_1	9322
Tha_Astro_1	2759
Tha_Oligo_3	729
Tha_Tcell	2393
Tha_OPC	4896
Tha_InN_1	7418
Tha_Oligo_2	1577
Tha_Tcell	1365
Tha_Astro_1	2878
Tha_Oligo_3	1115
Tha_Astro_1	2778
Tha_InN_2	6317
Tha_ExN_PVALB_1	6627
Tha_Oligo_3	1346
Tha_Astro_2	2890
Tha_InN_2	9626
Tha_Astro_2	1408
Tha_Oligo_3	496
Tha_InN_1	9292
Tha_ExN_PVALB_1	10327
Tha_OPC	4500
Tha_Micro_1	2703
Tha_OPC	3201
Tha_Astro_1	3646
Tha_InN_2	9122
Tha_Astro_3	2453
Tha_InN_1	9516
Tha_InN_2	5462
Tha_Oligo_3	751
Tha_OPC	5089
Tha_Micro_1	1339
Tha_InN_2	8714
Tha_OPC	4899
Tha_Micro_1	795
Tha_Astro_2	2185
Tha_Astro_1	1950
Tha_OPC	4589
Tha_Oligo_3	307
Tha_Oligo_1	2892
Tha_Astro_1	3914
Tha_Astro_1	3690
Tha_Astro_1	5325
Tha_Oligo_1	1806
Tha_InN_2	9516
Tha_InN_2	9816
Tha_OPC	3742
Tha_InN_1	8312
Tha_OPC	3790
Tha_Micro_1	747
Tha_Oligo_3	500
Tha_InN_1	6168
Tha_OPC	3579
Tha_InN_1	8810
Tha_OPC	4179
Tha_OPC	4045
Tha_OPC	3476
Tha_Astro_1	4129
Tha_Tcell	1821
Tha_Micro_1	1453
Tha_Astro_1	4005
Tha_Vascular	2510
Tha_Oligo_2	2757
Tha_OPC	4397
Tha_Astro_1	3264
Tha_Oligo_2	2950
Tha_OPC	4100
Tha_Astro_1	4413
Tha_Oligo_1	949
Tha_Astro_1	3464
Tha_InN_1	9128
Tha_InN_2	10593
Tha_Oligo_1	2500
Tha_Astro_1	4055
Tha_OPC	3377
Tha_Oligo_2	1663
Tha_Oligo_1	2612
Tha_Oligo_1	1642
Tha_InN_2	7952
Tha_Astro_3	2879
Tha_ExN_PVALB_1	10856
Tha_OPC	3772
Tha_Astro_1	1883
Tha_OPC	4279
Tha_OPC	4884
Tha_OPC	3846
Tha_Oligo_3	4336
Tha_OPC	3913
Tha_InN_1	5896
Tha_OPC	3634
Tha_ExN_PVALB_1	11853
Tha_Oligo_1	3716
Tha_InN_2	9993
Tha_InN_2	8408
Tha_Oligo_1	1217
Tha_Astro_1	4676
Tha_OPC	3973
Tha_NeuCyto_GAD	510
Tha_ExN_PVALB_2	9431
Tha_Micro_2	690
Tha_InN_1	8561
Tha_Astro_3	2735
Tha_OPC	4637
Tha_Oligo_2	3764
Tha_InN_2	6702
Tha_InN_1	7705
Tha_Astro_3	3411
Tha_Oligo_1	3922
Tha_Oligo_1	1556
Tha_Astro_1	3714
Tha_OPC	3850
Tha_OPC	3707
Tha_OPC	4291
Tha_Micro_2	747
Tha_Astro_3	3159
Tha_Astro_1	4368
Tha_InN_1	8687
Tha_OPC	4602
Tha_Astro_1	6283
Tha_NeuCyto_VGLUT2	1437
Tha_Oligo_1	1587
Tha_NeuCyto_GAD	792
Tha_Oligo_2	4381
Tha_OPC	3815
Tha_OPC	3140
Tha_Oligo_2	3857
Tha_Astro_2	1702
Tha_Astro_1	3551
Tha_OPC	3874
Tha_OPC	3834
Tha_Astro_1	2884
Tha_OPC	4558
Tha_OPC	3903
Tha_InN_2	8984
Tha_Micro_1	1222
Tha_InN_2	8276
Tha_OPC	4710
Tha_Astro_1	3063
Tha_Astro_3	2644
Tha_Astro_1	4438
Tha_Micro_2	308
Tha_Astro_3	1961
Tha_OPC	3314
Tha_Astro_3	2683
Tha_InN_1	6683
Tha_Astro_1	4702
Tha_Oligo_3	1019
Tha_Oligo_2	3585
Tha_Astro_1	3041
Tha_OPC	4237
Tha_OPC	3962
Tha_ExN_PVALB_1	10687
Tha_InN_1	8119
Tha_Oligo_1	2041
Tha_Astro_3	2721
Tha_OPC	3531
Tha_Astro_1	3173
Tha_Oligo_3	410
Tha_OPC	5056
Tha_InN_1	10300
Tha_Micro_1	723
Tha_Oligo_1	1137
Tha_Oligo_2	2236
Tha_InN_1	10131
Tha_OPC	5401
Tha_Oligo_1	1921
Tha_NeuCyto_GAD	1220
Tha_OPC	4387
Tha_Astro_1	2589
Tha_Astro_1	2929
Tha_Astro_2	2257
Tha_OPC	3939
Tha_Astro_1	3012
Tha_Oligo_1	1413
Tha_OPC	4482
Tha_Astro_1	4691
Tha_OPC	4679
Tha_Micro_1	1922
Tha_Astro_1	3651
Tha_InN_2	9653
Tha_Oligo_3	798
Tha_ExN_PVALB_2	7731
Tha_Astro_1	2829
Tha_OPC	4523
Tha_Oligo_2	4769
Tha_Oligo_2	712
Tha_InN_1	9458
Tha_ExN_PVALB_1	11302
Tha_OPC	4493
Tha_InN_1	10162
Tha_Astro_2	1718
Tha_OPC	4453
Tha_InN_1	9321
Tha_Oligo_1	894
Tha_Astro_1	4930
Tha_Oligo_2	3216
Tha_OPC	4952
Tha_Oligo_3	1289
Tha_OPC	4346
Tha_Astro_1	4496
Tha_InN_1	6903
Tha_Micro_1	1148
Tha_InN_1	5538
Tha_Astro_2	2124
Tha_Astro_3	2567
Tha_Astro_2	2308
Tha_Astro_1	2210
Tha_Astro_1	3462
Tha_Oligo_1	3123
Tha_Astro_3	2214
Tha_Astro_2	1254
Tha_Micro_1	1242
Tha_Oligo_1	1274
Tha_Tcell	2584
Tha_Astro_3	2415
Tha_Astro_2	2355
Tha_OPC	4613
Tha_InN_1	10643
Tha_Oligo_3	1680
Tha_Micro_1	795
Tha_Astro_3	3559
Tha_OPC	3515
Tha_Astro_2	2629
Tha_InN_1	9331
Tha_Astro_2	1949
Tha_Astro_1	2682
Tha_InN_2	7102
Tha_Tcell	1481
Tha_ExN_PVALB_1	11263
Tha_Oligo_2	4747
Tha_OPC	3904
Tha_OPC	3537
Tha_OPC	4211
Tha_OPC	5876
Tha_Oligo_2	4539
Tha_Astro_2	2296
Tha_ExN_PVALB_1	10303
Tha_Astro_3	1688
Tha_Oligo_1	4344
Tha_Micro_1	715
Tha_Vascular	2330
Tha_InN_1	7687
Tha_Astro_1	3849
Tha_Oligo_2	783
Tha_Micro_1	1579
Tha_Micro_2	360
Tha_OPC	3799
Tha_Oligo_3	648
Tha_OPC	918
Tha_NeuCyto_VGLUT2	1573
Tha_Astro_3	2240
Tha_Micro_2	840
Tha_OPC	3971
Tha_Astro_1	5307
Tha_Oligo_2	1390
Tha_Astro_3	1792
Tha_InN_1	5968
Tha_Astro_2	1014
Tha_OPC	3688
Tha_Astro_1	3743
Tha_OPC	3355
Tha_ExN_PVALB_1	11517
Tha_OPC	3800
Tha_Oligo_1	1636
Tha_Astro_3	2768
Tha_Micro_1	2916
Tha_Micro_1	1589
Tha_Oligo_3	1149
Tha_Oligo_3	881
Tha_Oligo_2	3706
Tha_OPC	5065
Tha_InN_1	8020
Tha_Oligo_3	701
Tha_OPC	4870
Tha_Astro_1	4117
Tha_InN_1	6218
Tha_Oligo_3	624
Tha_ExN_PVALB_1	11591
Tha_Astro_3	1408
Tha_Vascular	3766
Tha_NeuCyto_VGLUT2	2024
Tha_Micro_1	695
Tha_Astro_3	3516
Tha_Astro_1	2866
Tha_Oligo_1	3557
Tha_ExN_PVALB_1	11005
Tha_OPC	5227
Tha_OPC	4997
Tha_Astro_1	3559
Tha_OPC	3253
Tha_Oligo_2	3065
Tha_Astro_1	3234
Tha_InN_1	7111
Tha_Astro_2	2140
Tha_InN_1	9276
Tha_Astro_1	3430
Tha_Oligo_1	2696
Tha_Oligo_3	903
Tha_ExN_PVALB_1	9777
Tha_Micro_1	1876
Tha_OPC	4549
Tha_Oligo_1	2752
Tha_Astro_1	2822
Tha_OPC	4876
Tha_OPC	4994
Tha_OPC	4177
Tha_Oligo_3	1467
Tha_OPC	4106
Tha_Astro_1	3236
Tha_Astro_2	2520
Tha_Oligo_3	1419
Tha_Astro_1	4654
Tha_InN_2	9539
Tha_Astro_1	4284
Tha_Astro_1	2346
Tha_OPC	5050
Tha_Astro_1	3553
Tha_Astro_3	3907
Tha_Oligo_1	2602
Tha_Vascular	2615
Tha_Astro_1	2738
Tha_OPC	4407
Tha_InN_2	8358
Tha_OPC	4011
Tha_Astro_3	3841
Tha_Oligo_2	3572
Tha_Astro_1	3791
Tha_Vascular	2661
Tha_ExN_PVALB_1	11899
Tha_Oligo_1	3170
Tha_Oligo_3	1083
Tha_Micro_2	517
Tha_Astro_1	4185
Tha_ExN_PVALB_1	11432
Tha_Micro_1	983
Tha_Oligo_1	1064
Tha_OPC	4007
Tha_InN_2	9747
Tha_Oligo_2	3636
Tha_OPC	3060
Tha_Micro_2	509
Tha_OPC	4713
Tha_Oligo_1	2371
Tha_OPC	2455
Tha_ExN_PVALB_1	10190
Tha_Oligo_1	1941
Tha_OPC	4556
Tha_OPC	5122
Tha_Oligo_2	3727
Tha_Astro_1	3324
Tha_OPC	3099
Tha_OPC	2727
Tha_OPC	4803
Tha_Micro_2	514
Tha_Oligo_3	1049
Tha_Micro_2	424
Tha_InN_2	8273
Tha_Oligo_3	1247
Tha_OPC	3603
Tha_Astro_2	1227
Tha_Oligo_2	3105
Tha_Astro_2	2494
Tha_Astro_1	2463
Tha_OPC	3319
Tha_Astro_3	2309
Tha_Astro_1	2313
Tha_Micro_1	1101
Tha_OPC	3749
Tha_Oligo_2	4045
Tha_OPC	3700
Tha_Astro_2	2105
Tha_Astro_1	1948
Tha_OPC	4222
Tha_Oligo_3	486
Tha_Astro_1	3633
Tha_InN_2	3993
Tha_Micro_2	506
Tha_OPC	3733
Tha_InN_1	10041
Tha_Oligo_3	686
Tha_Oligo_2	3048
Tha_InN_2	9085
Tha_Oligo_3	662
Tha_Vascular	2399
Tha_ExN_PVALB_2	3997
Tha_Astro_3	1669
Tha_Micro_1	2566
Tha_ExN_PVALB_1	10659
Tha_Micro_1	900
Tha_Micro_2	471
Tha_Astro_1	2532
Tha_Oligo_3	1305
Tha_Astro_3	3823
Tha_OPC	3630
Tha_Oligo_1	3695
Tha_InN_1	6851
Tha_Oligo_1	1590
Tha_Vascular	2521
Tha_OPC	3909
Tha_Astro_3	1379
Tha_Oligo_1	3726
Tha_Astro_1	4196
Tha_ExN_CALB	9732
Tha_Oligo_3	385
Tha_ExN_PVALB_1	10589
Tha_OPC	3377
Tha_OPC	3816
Tha_Oligo_1	1880
Tha_Vascular	2507
Tha_OPC	3907
Tha_Astro_1	2533
Tha_Oligo_1	2709
Tha_ExN_PVALB_1	10343
Tha_OPC	1111
Tha_Astro_3	4585
Tha_Astro_1	3377
Tha_Astro_3	3179
Tha_InN_2	10590
Tha_OPC	3309
Tha_Astro_1	3125
Tha_Oligo_3	775
Tha_Astro_3	3524
Tha_ExN_PVALB_1	9033
Tha_Oligo_1	3277
Tha_Oligo_3	544
Tha_InN_1	7204
Tha_Oligo_3	683
Tha_OPC	4654
Tha_InN_2	8461
Tha_Oligo_2	4572
Tha_Astro_3	3366
Tha_OPC	5307
Tha_ExN_PVALB_1	10074
Tha_Micro_1	701
Tha_ExN_PVALB_1	10849
Tha_Astro_1	2926
Tha_OPC	4404
Tha_OPC	4898
Tha_Astro_3	2857
Tha_Oligo_3	1088
Tha_OPC	4108
Tha_Micro_1	1617
Tha_Vascular	2627
Tha_OPC	4154
Tha_Oligo_3	920
Tha_OPC	3832
Tha_Astro_1	2569
Tha_Astro_1	3322
Tha_OPC	4209
Tha_Micro_1	803
Tha_Oligo_3	1236
Tha_OPC	2931
Tha_Astro_3	4073
Tha_Oligo_3	1253
Tha_InN_2	8265
Tha_InN_1	8230
Tha_Oligo_2	1842
Tha_Astro_1	2771
Tha_InN_1	6014
Tha_Astro_3	2414
Tha_Oligo_3	1263
Tha_Oligo_1	3372
Tha_Tcell	1864
Tha_OPC	4276
Tha_Astro_1	3232
Tha_InN_1	8373
Tha_InN_1	8958
Tha_InN_2	4486
Tha_InN_1	9365
Tha_Vascular	2308
Tha_Astro_1	3739
Tha_ExIn	2251
Tha_Oligo_1	761
Tha_Astro_1	3234
Tha_Micro_1	1582
Tha_Oligo_2	3119
Tha_Astro_1	2040
Tha_InN_2	7842
Tha_Oligo_1	2088
Tha_Oligo_3	935
Tha_Oligo_2	3176
Tha_Astro_1	2416
Tha_OPC	5097
Tha_InN_1	9432
Tha_InN_1	7839
Tha_Oligo_3	310
Tha_Oligo_2	4930
Tha_ExN_PVALB_1	9966
Tha_OPC	3999
Tha_NeuCyto_GAD	3197
Tha_InN_2	7933
Tha_Oligo_3	640
Tha_Astro_1	3495
Tha_Astro_1	3617
Tha_OPC	4701
Tha_OPC	3804
Tha_ExN_PVALB_1	10967
Tha_InN_1	8256
Tha_Oligo_2	3497
Tha_InN_1	6903
Tha_InN_2	8181
Tha_Astro_1	3124
Tha_Astro_2	2597
Tha_Oligo_1	2865
Tha_OPC	2839
Tha_Oligo_2	4550
Tha_Astro_3	3014
Tha_Oligo_3	793
Tha_OPC	3834
Tha_Astro_2	1903
Tha_InN_2	9195
Tha_Astro_1	2933
Tha_InN_1	9927
Tha_Astro_3	4229
Tha_Astro_2	2316
Tha_Oligo_3	698
Tha_OPC	4750
Tha_OPC	4104
Tha_Astro_1	3817
Tha_ExN_PVALB_1	10150
Tha_InN_2	9514
Tha_Astro_1	3558
Tha_InN_1	5706
Tha_Oligo_3	725
Tha_OPC	3969
Tha_OPC	3808
Tha_Astro_1	3340
Tha_InN_2	4152
Tha_Oligo_3	732
Tha_OPC	2658
Tha_Oligo_3	1304
Tha_Oligo_1	3101
Tha_OPC	4253
Tha_Vascular	2889
Tha_Oligo_1	2267
Tha_OPC	4316
Tha_ExN_PVALB_1	8452
Tha_Oligo_3	624
Tha_Oligo_1	932
Tha_Oligo_2	3190
Tha_Astro_1	3546
Tha_OPC	3348
Tha_Oligo_3	782
Tha_Astro_1	3599
Tha_OPC	5095
Tha_OPC	3414
Tha_OPC	3785
Tha_Astro_1	2538
Tha_Astro_3	3629
Tha_InN_2	9366
Tha_Astro_1	3238
Tha_OPC	4438
Tha_InN_2	8926
Tha_OPC	4036
Tha_Astro_3	1252
Tha_Astro_1	3451
Tha_Oligo_2	4300
Tha_Astro_1	2450
Tha_Astro_2	1853
Tha_Astro_2	1935
Tha_Astro_1	3057
Tha_InN_2	7548
Tha_Astro_3	2908
Tha_OPC	4260
Tha_Astro_1	2898
Tha_InN_2	7455
Tha_Oligo_3	1110
Tha_Astro_1	3077
Tha_Astro_2	1097
Tha_Oligo_3	686
Tha_Astro_2	2105
Tha_Oligo_1	2675
Tha_InN_1	8374
Tha_OPC	2919
Tha_InN_1	10837
Tha_Oligo_2	2925
Tha_Oligo_2	4469
Tha_InN_1	8796
Tha_Astro_1	2587
Tha_InN_1	8018
Tha_InN_1	5414
Tha_Micro_1	1044
Tha_OPC	3419
Tha_Oligo_1	1855
Tha_InN_1	5953
Tha_Astro_3	2210
Tha_OPC	3465
Tha_Astro_1	2227
Tha_Astro_1	2351
Tha_Tcell	1682
Tha_InN_1	8469
Tha_InN_1	8866
Tha_OPC	2672
Tha_OPC	5546
Tha_Astro_1	3506
Tha_Astro_1	3052
Tha_Oligo_1	3397
Tha_InN_2	9695
Tha_Oligo_3	660
Tha_Vascular	3041
Tha_Astro_1	5912
Tha_Micro_2	385
Tha_Oligo_2	3531
Tha_InN_2	7416
Tha_Oligo_2	3071
Tha_InN_2	8366
Tha_InN_2	10173
Tha_InN_1	6957
Tha_Astro_3	2477
Tha_Oligo_2	4208
Tha_OPC	3573
Tha_OPC	5414
Tha_OPC	4267
Tha_Vascular	640
Tha_Astro_3	3771
Tha_ExN_PVALB_1	11763
Tha_InN_2	9227
Tha_Oligo_1	1926
Tha_Micro_1	1399
Tha_Astro_3	2511
Tha_OPC	3933
Tha_Astro_3	2670
Tha_InN_2	9029
Tha_Oligo_3	737
Tha_OPC	3916
Tha_Astro_3	3592
Tha_Astro_1	3278
Tha_OPC	5138
Tha_Tcell	2015
Tha_Astro_1	3650
Tha_Micro_1	1247
Tha_Astro_1	3327
Tha_Micro_1	1073
Tha_Oligo_3	1383
Tha_OPC	3700
Tha_Astro_3	1658
Tha_Oligo_1	3114
Tha_OPC	4045
Tha_Astro_3	2521
Tha_OPC	4312
Tha_Oligo_3	866
Tha_Astro_3	1668
Tha_OPC	4215
Tha_OPC	3968
Tha_InN_1	7347
Tha_Astro_1	4016
Tha_InN_2	8011
Tha_Astro_3	2701
Tha_InN_2	8685
Tha_Oligo_1	1389
Tha_Vascular	2896
Tha_InN_1	3490
Tha_InN_2	7832
Tha_Astro_1	3294
Tha_Oligo_1	2937
Tha_Astro_3	1979
Tha_Oligo_1	3169
Tha_Micro_1	966
Tha_Micro_2	391
Tha_Astro_1	2889
Tha_OPC	3565
Tha_InN_1	8216
Tha_InN_1	8544
Tha_Micro_1	1510
Tha_Micro_2	497
Tha_Astro_1	3990
Tha_Oligo_2	3120
Tha_Astro_1	3248
Tha_ExN_PVALB_2	12119
Tha_Oligo_2	4772
Tha_Astro_1	3321
Tha_Astro_2	976
Tha_Oligo_1	1770
Tha_Astro_3	3128
Tha_Astro_2	2213
Tha_Astro_1	3560
Tha_OPC	3882
Tha_Micro_1	2843
Tha_Oligo_1	3097
Tha_Oligo_2	2166
Tha_Micro_2	435
Tha_Oligo_2	4080
Tha_OPC	4531
Tha_Oligo_2	3986
Tha_Astro_1	2785
Tha_Oligo_1	3486
Tha_Astro_1	3653
Tha_Astro_2	1312
Tha_OPC	1764
Tha_Oligo_2	4388
Tha_ExN_PVALB_1	11892
Tha_Astro_2	2300
Tha_OPC	4729
Tha_OPC	3712
Tha_Oligo_1	3529
Tha_InN_1	10197
Tha_Astro_1	3361
Tha_InN_1	9333
Tha_ExN_PVALB_2	8718
Tha_OPC	3073
Tha_ExN_PVALB_1	8574
Tha_Astro_1	2914
Tha_Astro_1	4311
Tha_OPC	3246
Tha_Oligo_1	2857
Tha_InN_2	8763
Tha_OPC	3425
Tha_Astro_1	4564
Tha_InN_1	5557
Tha_Micro_1	1249
Tha_Astro_1	2790
Tha_Oligo_1	3119
Tha_Oligo_3	844
Tha_Oligo_2	3158
Tha_Astro_1	5320
Tha_ExN_PVALB_1	12241
Tha_OPC	3170
Tha_Vascular	997
Tha_ExN_PVALB_1	11117
Tha_Oligo_3	572
Tha_Oligo_3	1444
Tha_Oligo_2	3598
Tha_Astro_3	1843
Tha_InN_1	8557
Tha_Micro_1	3131
Tha_OPC	3059
Tha_InN_1	7568
Tha_Oligo_2	3328
Tha_Oligo_3	420
Tha_Astro_2	2309
Tha_Astro_2	1566
Tha_Astro_1	4059
Tha_Oligo_1	2979
Tha_Micro_1	1068
Tha_ExN_CALB	10400
Tha_Astro_1	3547
Tha_InN_2	9207
Tha_OPC	5210
Tha_Oligo_2	3067
Tha_Vascular	3089
Tha_Micro_1	455
Tha_NeuCyto_VGLUT2	1117
Tha_Oligo_3	1624
Tha_Astro_1	2720
Tha_Oligo_1	3932
Tha_InN_1	8536
Tha_Astro_1	3140
Tha_Astro_3	2422
Tha_Oligo_3	644
Tha_Astro_2	1805
Tha_Oligo_2	2902
Tha_Oligo_1	3227
Tha_Micro_1	697
Tha_Astro_1	2841
Tha_InN_1	8082
Tha_ExN_PVALB_2	8012
Tha_NeuCyto_GAD	928
Tha_Micro_1	1992
Tha_Oligo_1	3392
Tha_Astro_3	2063
Tha_OPC	4179
Tha_InN_1	8675
Tha_ExN_PVALB_1	8034
Tha_NeuCyto_VGLUT2	944
Tha_Astro_1	3451
Tha_InN_2	3175
Tha_Astro_3	2953
Tha_Astro_1	3064
Tha_OPC	3879
Tha_Astro_2	1096
Tha_Astro_1	2971
Tha_Oligo_1	2819
Tha_Astro_1	4293
Tha_Astro_1	3258
Tha_Astro_2	1335
Tha_Oligo_2	3880
Tha_Oligo_2	1537
Tha_OPC	3172
Tha_Astro_3	1629
Tha_Oligo_2	3025
Tha_OPC	4261
Tha_Astro_3	1871
Tha_Astro_2	944
Tha_Astro_3	2791
Tha_Micro_1	831
Tha_Oligo_1	3510
Tha_OPC	2905
Tha_Astro_2	1727
Tha_Micro_1	880
Tha_Oligo_3	1273
Tha_InN_2	9303
Tha_Astro_3	3993
Tha_OPC	4471
Tha_OPC	3644
Tha_InN_1	7329
Tha_Oligo_2	2738
Tha_Astro_1	3857
Tha_Oligo_3	498
Tha_ExIn	4197
Tha_OPC	4321
Tha_ExN_PVALB_1	10591
Tha_Oligo_3	475
Tha_Tcell	1252
Tha_Oligo_1	1622
Tha_OPC	3783
Tha_Astro_3	1624
Tha_Astro_1	3051
Tha_InN_2	8945
Tha_Astro_2	1573
Tha_Oligo_1	3228
Tha_Astro_1	2561
Tha_Oligo_1	3402
Tha_ExN_PVALB_1	11207
Tha_OPC	4697
Tha_Oligo_1	2560
Tha_Oligo_1	3663
Tha_Astro_2	1199
Tha_OPC	4506
Tha_InN_1	9932
Tha_Micro_2	587
Tha_Astro_2	1499
Tha_Astro_1	2654
Tha_InN_1	8777
Tha_InN_1	6157
Tha_Oligo_3	864
Tha_Oligo_1	3030
Tha_InN_1	9120
Tha_Oligo_2	997
Tha_Astro_3	2396
Tha_Astro_3	2367
Tha_Astro_2	1419
Tha_Micro_1	1542
Tha_InN_2	10929
Tha_Oligo_1	1469
Tha_Oligo_3	1355
Tha_ExN_PVALB_1	11322
Tha_OPC	4279
Tha_Astro_3	3127
Tha_ExN_PVALB_1	11448
Tha_Astro_1	5003
Tha_Oligo_3	614
Tha_Oligo_1	1588
Tha_OPC	3801
Tha_InN_1	9901
Tha_OPC	4090
Tha_Astro_1	3459
Tha_Micro_1	1098
Tha_InN_2	8727
Tha_Astro_1	1871
Tha_Astro_2	1194
Tha_Oligo_3	1079
Tha_ExN_PVALB_1	9078
Tha_OPC	4773
Tha_Astro_1	2913
Tha_OPC	4745
Tha_OPC	4329
Tha_NeuCyto_GAD	870
Tha_Astro_1	4043
Tha_Astro_1	2647
Tha_Astro_1	2992
Tha_Oligo_1	1031
Tha_Oligo_1	1524
Tha_Micro_2	402
Tha_OPC	4913
Tha_Micro_1	1308
Tha_OPC	3968
Tha_Astro_1	3789
Tha_OPC	3119
Tha_OPC	3333
Tha_NeuCyto_VGLUT2	1373
Tha_Micro_1	799
Tha_OPC	3548
Tha_Astro_1	2398
Tha_Astro_1	3838
Tha_Micro_1	702
Tha_OPC	3693
Tha_InN_1	8636
Tha_Astro_2	1877
Tha_InN_1	8667
Tha_NeuCyto_GAD	1070
Tha_OPC	1523
Tha_Astro_1	2625
Tha_Astro_2	2563
Tha_InN_2	8611
Tha_OPC	5304
Tha_Micro_1	632
Tha_Micro_1	987
Tha_Micro_1	738
Tha_Astro_3	3384
Tha_Oligo_3	618
Tha_Astro_1	3746
Tha_Astro_1	2694
Tha_InN_2	9740
Tha_Astro_1	4121
Tha_Micro_1	1967
Tha_OPC	3841
Tha_Astro_1	5667
Tha_OPC	3923
Tha_Vascular	2892
Tha_Astro_1	3520
Tha_Oligo_2	2722
Tha_Micro_1	1333
Tha_ExN_PVALB_1	12419
Tha_InN_1	8790
Tha_InN_2	9093
Tha_Micro_2	412
Tha_OPC	4864
Tha_InN_1	2100
Tha_OPC	4196
Tha_Astro_3	4461
Tha_Oligo_3	390
Tha_ExN_PVALB_1	11809
Tha_Astro_1	2863
Tha_Astro_1	2400
Tha_OPC	4177
Tha_Astro_1	3925
Tha_Oligo_1	1398
Tha_Oligo_1	2583
Tha_InN_1	4823
Tha_Oligo_2	2091
Tha_Astro_1	2930
Tha_Oligo_2	3881
Tha_Oligo_1	1068
Tha_Astro_2	1546
Tha_Astro_1	3299
Tha_OPC	5560
Tha_Vascular	3684
Tha_OPC	4350
Tha_OPC	4251
Tha_Astro_3	2623
Tha_Astro_1	3667
Tha_Oligo_2	3693
Tha_ExN_PVALB_1	11977
Tha_Micro_2	371
Tha_Micro_1	2963
Tha_Oligo_1	2611
Tha_Astro_1	1493
Tha_OPC	2985
Tha_Astro_1	3433
Tha_Vascular	3176
Tha_InN_2	5930
Tha_Astro_1	2793
Tha_Astro_1	4289
Tha_OPC	3788
Tha_Oligo_3	685
Tha_OPC	2719
Tha_Micro_1	538
Tha_OPC	4098
Tha_InN_1	9436
Tha_Astro_1	2799
Tha_InN_2	8519
Tha_InN_2	7343
Tha_Oligo_2	1889
Tha_Astro_1	1592
Tha_Astro_1	3225
Tha_OPC	3334
Tha_InN_1	8771
Tha_OPC	3199
Tha_Astro_1	3506
Tha_OPC	3738
Tha_Astro_1	3003
Tha_Astro_1	2309
Tha_InN_1	7131
Tha_OPC	3302
Tha_Astro_3	3842
Tha_InN_1	10293
Tha_Astro_3	3726
Tha_Oligo_2	1961
Tha_Astro_1	2150
Tha_Vascular	4044
Tha_Oligo_1	2409
Tha_OPC	4015
Tha_Astro_1	5596
Tha_Oligo_1	1523
Tha_Oligo_3	1386
Tha_NeuCyto_VGLUT2	882
Tha_ExN_PVALB_1	9237
Tha_Astro_1	2269
Tha_Oligo_3	1520
Tha_Oligo_3	1262
Tha_Oligo_3	309
Tha_Oligo_2	1646
Tha_Astro_1	2580
Tha_InN_1	5510
Tha_OPC	2319
Tha_Oligo_1	1384
Tha_OPC	2095
Tha_Oligo_3	2116
Tha_Oligo_3	947
Tha_ExN_PVALB_1	6521
Tha_InN_1	9022
Tha_ExN_PVALB_1	10737
Tha_Micro_1	998
Tha_OPC	3953
Tha_OPC	4079
Tha_InN_1	8950
Tha_Oligo_1	3330
Tha_InN_1	8934
Tha_OPC	4680
Tha_Oligo_3	755
Tha_Astro_1	2998
Tha_Oligo_2	4329
Tha_Astro_2	1152
Tha_ExN_PVALB_1	10426
Tha_Oligo_1	1467
Tha_OPC	3219
Tha_OPC	3571
Tha_OPC	3450
Tha_Oligo_3	1227
Tha_OPC	4706
Tha_Micro_1	524
Tha_OPC	3472
Tha_Oligo_1	575
Tha_Astro_1	2643
Tha_Oligo_3	528
Tha_Oligo_2	4133
Tha_InN_2	7185
Tha_Micro_2	521
Tha_Astro_2	1644
Tha_InN_1	8244
Tha_Vascular	1168
Tha_ExN_PVALB_1	9131
Tha_Astro_1	4014
Tha_Astro_1	2966
Tha_OPC	3686
Tha_Oligo_1	2473
Tha_Astro_2	2507
Tha_Astro_3	3264
Tha_OPC	3941
Tha_ExN_PVALB_2	9524
Tha_Micro_1	675
Tha_ExN_PVALB_1	10283
Tha_Oligo_3	1269
Tha_OPC	3548
Tha_Astro_2	1468
Tha_Oligo_2	3085
Tha_InN_2	7536
Tha_Astro_2	1012
Tha_Astro_2	890
Tha_OPC	3240
Tha_Oligo_1	3425
Tha_InN_1	8310
Tha_OPC	4897
Tha_OPC	3121
Tha_OPC	3493
Tha_Astro_2	1664
Tha_Oligo_2	2225
Tha_Astro_1	3199
Tha_Astro_3	2072
Tha_ExN_PVALB_1	10917
Tha_Oligo_3	907
Tha_Oligo_2	3304
Tha_Astro_1	3492
Tha_Astro_1	3844
Tha_Oligo_1	2712
Tha_Oligo_2	3480
Tha_Vascular	3264
Tha_Oligo_3	711
Tha_Micro_1	1912
Tha_OPC	4080
Tha_OPC	4228
Tha_OPC	3267
Tha_OPC	4276
Tha_Astro_1	3696
Tha_Oligo_2	4567
Tha_InN_2	8695
Tha_Micro_1	1036
Tha_InN_2	10011
Tha_Astro_2	1189
Tha_Astro_2	1695
Tha_Micro_1	1506
Tha_ExN_PVALB_1	11825
Tha_OPC	4520
Tha_Oligo_3	835
Tha_Astro_1	2638
Tha_ExN_PVALB_1	11201
Tha_Astro_1	2046
Tha_InN_2	9166
Tha_Micro_2	396
Tha_Oligo_2	4218
Tha_Oligo_1	2409
Tha_Oligo_3	1145
Tha_Astro_1	3766
Tha_Oligo_1	3023
Tha_Vascular	1815
Tha_Astro_1	2876
Tha_Astro_2	1759
Tha_OPC	3506
Tha_InN_2	8387
Tha_OPC	4022
Tha_OPC	5015
Tha_ExN_PVALB_1	8161
Tha_ExN_PVALB_1	11686
Tha_Tcell	2310
Tha_Micro_1	674
Tha_InN_1	8711
Tha_InN_1	8284
Tha_Oligo_3	523
Tha_Tcell	2305
Tha_Oligo_2	4531
Tha_Oligo_2	2511
Tha_Astro_2	2206
Tha_Astro_2	2607
Tha_Oligo_2	2218
Tha_Astro_1	2154
Tha_Oligo_2	2312
Tha_Astro_3	2205
Tha_Astro_1	2704
Tha_InN_1	9909
Tha_ExN_PVALB_1	9626
Tha_Oligo_1	3197
Tha_Oligo_2	3728
Tha_OPC	5428
Tha_InN_2	10221
Tha_InN_2	9316
Tha_Astro_1	3315
Tha_Astro_3	4207
Tha_InN_1	8925
Tha_InN_2	9670
Tha_Oligo_2	3549
Tha_OPC	4373
Tha_Oligo_2	3380
Tha_Oligo_1	982
Tha_Astro_3	3373
Tha_OPC	4627
Tha_Astro_2	2079
Tha_Oligo_3	788
Tha_Astro_1	2574
Tha_InN_2	3402
Tha_OPC	4269
Tha_Astro_1	2408
Tha_OPC	2913
Tha_Astro_2	2417
Tha_Astro_2	2230
Tha_InN_2	6187
Tha_Astro_1	3903
Tha_InN_1	8553
Tha_Astro_2	1817
Tha_Oligo_2	3867
Tha_Oligo_1	2596
Tha_Astro_1	2394
Tha_ExN_PVALB_1	9790
Tha_InN_1	7985
Tha_Micro_2	474
Tha_Astro_1	3946
Tha_Oligo_1	749
Tha_OPC	4186
Tha_Astro_1	3266
Tha_Oligo_1	1483
Tha_Oligo_2	4002
Tha_Astro_1	2336
Tha_Astro_1	4244
[truncated: 146,783 more rows]
