# Supplementary material for: Disturbances of paraventricular thalamic nucleus neurons in bipolar disorder revealed by single-nucleus analysis
Source: Nat Commun. 2026 Jan 7;17:1338. doi: 10.1038/s41467-025-68094-5 (PMC12873406; doi:10.1038/s41467-025-68094-5)
Supplement: Supplementary file 6 — Source Data [file 41467_2025_68094_MOESM6_ESM.zip › SourceData/FigureS12g_nodecont.txt]

celltype	detected_gene_count
Tha_Oligo_3	4275
Tha_OPC	4785
Tha_InN_2	8403
Tha_Oligo_3	3894
Tha_Astro_2	3584
Tha_Astro_1	2682
Tha_Astro_1	2297
Tha_Astro_1	2567
Tha_OPC	4078
Tha_Astro_2	1113
Tha_Astro_2	3261
Tha_OPC	618
Tha_InN_2	9359
Tha_ExN_PVALB_1	9199
Tha_OPC	3586
Tha_Astro_1	2275
Tha_NeuCyto_GAD	1952
Tha_InN_1	9039
Tha_Astro_1	4486
Tha_InN_2	9003
Tha_Oligo_2	3172
Tha_ExN_CALB	11421
Tha_InN_1	9052
Tha_InN_1	9226
Tha_Micro_2	764
Tha_InN_1	8221
Tha_Oligo_1	1162
Tha_ExN_PVALB_1	10684
Tha_Oligo_1	1303
Tha_Oligo_3	1795
Tha_InN_1	7889
Tha_Oligo_3	1660
Tha_Oligo_1	1127
Tha_Oligo_1	2471
Tha_Oligo_2	2577
Tha_OPC	3703
Tha_OPC	5856
Tha_OPC	4608
Tha_Micro_1	2240
Tha_InN_1	10485
Tha_InN_1	9420
Tha_Astro_2	3381
Tha_InN_2	10020
Tha_Astro_2	3206
Tha_ExN_PVALB_1	10514
Tha_Astro_1	4392
Tha_ExN_PVALB_1	13256
Tha_ExN_CALB	10041
Tha_Astro_1	2758
Tha_Micro_2	724
Tha_OPC	4184
Tha_Oligo_1	1526
Tha_Astro_1	3539
Tha_NeuCyto_VGLUT2	1697
Tha_OPC	3611
Tha_Astro_2	2733
Tha_Astro_1	2701
Tha_OPC	4755
Tha_InN_1	7071
Tha_Astro_1	3856
Tha_Astro_1	2681
Tha_OPC	4621
Tha_OPC	5104
Tha_Astro_1	1854
Tha_InN_1	10489
Tha_Oligo_2	3258
Tha_OPC	4073
Tha_ExN_PVALB_1	11534
Tha_Oligo_1	1355
Tha_InN_2	9267
Tha_Astro_1	2964
Tha_Astro_1	2462
Tha_Micro_2	589
Tha_Astro_1	3116
Tha_OPC	4507
Tha_OPC	3791
Tha_OPC	4764
Tha_Oligo_3	2833
Tha_Oligo_1	1332
Tha_NeuCyto_VGLUT2	543
Tha_ExN_PVALB_1	10507
Tha_Micro_1	802
Tha_Micro_1	1624
Tha_OPC	3410
Tha_Oligo_1	2040
Tha_Vascular	1189
Tha_OPC	4299
Tha_InN_2	9408
Tha_InN_1	10069
Tha_Astro_1	3470
Tha_Astro_1	2564
Tha_Astro_1	4086
Tha_OPC	3513
Tha_InN_1	8085
Tha_InN_1	9594
Tha_OPC	4310
Tha_OPC	5636
Tha_Astro_1	2643
Tha_Oligo_2	3586
Tha_Tcell	2044
Tha_Oligo_1	1170
Tha_Astro_1	3463
Tha_OPC	7086
Tha_InN_1	7935
Tha_ExN_PVALB_1	10898
Tha_Oligo_3	4029
Tha_InN_1	7199
Tha_OPC	4840
Tha_Oligo_2	2892
Tha_Astro_1	3301
Tha_InN_1	9747
Tha_Astro_1	2882
Tha_InN_1	8738
Tha_Oligo_1	764
Tha_Astro_1	4044
Tha_InN_2	9078
Tha_Astro_2	5807
Tha_Astro_1	2560
Tha_Astro_1	4226
Tha_OPC	3968
Tha_Astro_2	3510
Tha_ExN_PVALB_1	7644
Tha_Oligo_3	3962
Tha_ExN_PVALB_1	10986
Tha_OPC	4676
Tha_Oligo_3	4022
Tha_Oligo_2	3831
Tha_Astro_2	3188
Tha_Astro_1	3523
Tha_Astro_1	1353
Tha_Oligo_2	1508
Tha_Astro_2	4326
Tha_NeuCyto_VGLUT2	1779
Tha_OPC	4315
Tha_Oligo_2	3487
Tha_Oligo_2	3478
Tha_Astro_1	3556
Tha_OPC	5007
Tha_Astro_1	3268
Tha_ExN_PVALB_1	8604
Tha_Astro_2	901
Tha_OPC	5206
Tha_Astro_1	2719
Tha_OPC	5276
Tha_OPC	2832
Tha_Astro_1	2237
Tha_Oligo_2	2436
Tha_InN_2	5530
Tha_Astro_1	3896
Tha_InN_1	9464
Tha_Micro_2	672
Tha_Astro_2	3599
Tha_InN_1	9377
Tha_ExN_PVALB_1	10083
Tha_OPC	4709
Tha_ExN_PVALB_1	11415
Tha_ExN_PVALB_1	11746
Tha_Astro_1	3595
Tha_ExN_PVALB_2	11108
Tha_InN_1	9297
Tha_Astro_1	6046
Tha_InN_1	8051
Tha_Vascular	3247
Tha_ExN_PVALB_1	12100
Tha_InN_2	10008
Tha_Tcell	2651
Tha_Oligo_3	3792
Tha_Astro_1	3884
Tha_Astro_1	4303
Tha_Micro_2	1046
Tha_OPC	5128
Tha_Astro_1	3503
Tha_OPC	4298
Tha_OPC	4531
Tha_Astro_1	3695
Tha_Oligo_1	1151
Tha_ExN_PVALB_1	12329
Tha_Astro_1	2057
Tha_Astro_1	3100
Tha_Oligo_3	3727
Tha_OPC	5071
Tha_InN_2	7777
Tha_Oligo_2	2890
Tha_Oligo_2	3785
Tha_Astro_1	4280
Tha_InN_1	8226
Tha_Oligo_1	717
Tha_OPC	4466
Tha_Vascular	2772
Tha_OPC	4000
Tha_Micro_1	2345
Tha_OPC	3773
Tha_Astro_1	5214
Tha_OPC	3262
Tha_Oligo_2	2406
Tha_Micro_2	760
Tha_Oligo_1	1275
Tha_OPC	4687
Tha_Astro_1	2813
Tha_OPC	5148
Tha_Micro_1	1026
Tha_Astro_1	3783
Tha_Astro_1	3195
Tha_Oligo_1	1444
Tha_OPC	3629
Tha_NeuCyto_VGLUT2	816
Tha_ExN_PVALB_1	10745
Tha_Micro_1	943
Tha_Oligo_3	5127
Tha_InN_1	9098
Tha_Oligo_2	2540
Tha_OPC	4338
Tha_Astro_1	4686
Tha_OPC	4379
Tha_Oligo_2	3112
Tha_Astro_1	4638
Tha_Astro_1	2994
Tha_Astro_1	2534
Tha_Oligo_2	3643
Tha_Oligo_2	3290
Tha_OPC	4501
Tha_ExN_PVALB_2	12087
Tha_OPC	3681
Tha_OPC	5235
Tha_InN_1	10127
Tha_Micro_2	654
Tha_Oligo_1	1275
Tha_Astro_1	3658
Tha_InN_1	4284
Tha_Oligo_1	1501
Tha_OPC	1424
Tha_ExN_PVALB_2	8645
Tha_Oligo_2	4544
Tha_Astro_1	4049
Tha_OPC	4568
Tha_Oligo_3	3298
Tha_Astro_1	2895
Tha_Oligo_1	932
Tha_Astro_1	2343
Tha_Micro_2	750
Tha_Oligo_2	3532
Tha_Micro_1	760
Tha_OPC	5025
Tha_InN_1	7972
Tha_Micro_2	615
Tha_OPC	5531
Tha_Oligo_1	1604
Tha_Oligo_2	1892
Tha_OPC	5136
Tha_OPC	4082
Tha_Astro_1	1464
Tha_Oligo_2	2796
Tha_InN_1	7982
Tha_Astro_2	644
Tha_InN_1	7338
Tha_InN_1	9531
Tha_InN_1	7233
Tha_ExN_PVALB_1	11880
Tha_OPC	4915
Tha_Astro_1	3867
Tha_InN_1	10483
Tha_OPC	4343
Tha_ExN_PVALB_1	12216
Tha_Astro_1	2813
Tha_Astro_1	3080
Tha_Astro_1	2770
Tha_Oligo_1	1386
Tha_OPC	4228
Tha_Oligo_1	1623
Tha_OPC	5437
Tha_Astro_1	3669
Tha_Astro_2	2091
Tha_Astro_2	2404
Tha_InN_1	9061
Tha_Astro_1	2520
Tha_InN_1	10673
Tha_Micro_1	1536
Tha_OPC	4534
Tha_InN_1	11812
Tha_Micro_2	725
Tha_Astro_1	3952
Tha_Astro_1	3578
Tha_OPC	5061
Tha_Astro_1	2490
Tha_Oligo_2	5264
Tha_Micro_1	847
Tha_OPC	4082
Tha_Oligo_3	1898
Tha_Astro_2	2346
Tha_OPC	3571
Tha_Micro_1	3606
Tha_OPC	3251
Tha_Astro_1	1466
Tha_Astro_1	2578
Tha_OPC	3738
Tha_NeuCyto_VGLUT2	2267
Tha_OPC	3456
Tha_OPC	4690
Tha_Micro_1	3015
Tha_Astro_1	3546
Tha_Oligo_2	3653
Tha_OPC	4098
Tha_ExN_PVALB_1	11419
Tha_Vascular	2328
Tha_Astro_1	1936
Tha_OPC	4070
Tha_Micro_1	898
Tha_OPC	4400
Tha_Astro_1	3415
Tha_Oligo_1	1195
Tha_Astro_1	2598
Tha_Oligo_1	2434
Tha_InN_2	9624
Tha_Oligo_1	1386
Tha_Astro_1	3544
Tha_Vascular	3284
Tha_Oligo_2	1593
Tha_Astro_1	4037
Tha_Astro_1	2809
Tha_InN_1	9692
Tha_OPC	3946
Tha_InN_2	9467
Tha_Micro_2	620
Tha_InN_1	9711
Tha_OPC	4242
Tha_Oligo_1	992
Tha_Oligo_1	2320
Tha_NeuCyto_VGLUT2	1622
Tha_InN_1	9369
Tha_Oligo_2	1781
Tha_NeuCyto_GAD	960
Tha_Vascular	1806
Tha_Oligo_3	3938
Tha_OPC	4421
Tha_InN_2	9895
Tha_Oligo_1	1177
Tha_Oligo_2	3850
Tha_Oligo_3	3867
Tha_Astro_1	3823
Tha_Micro_1	3563
Tha_OPC	4340
Tha_OPC	3291
Tha_Astro_1	3033
Tha_InN_2	10181
Tha_InN_2	9076
Tha_Astro_1	3503
Tha_OPC	4209
Tha_Oligo_2	2730
Tha_ExN_PVALB_1	11144
Tha_Astro_2	3251
Tha_Astro_1	3653
Tha_Oligo_2	2941
Tha_Oligo_2	3768
Tha_Micro_1	845
Tha_InN_1	8066
Tha_InN_1	9475
Tha_OPC	3493
Tha_Astro_2	3368
Tha_Astro_2	2885
Tha_Astro_2	853
Tha_Oligo_3	3960
Tha_NeuCyto_VGLUT2	624
Tha_Micro_1	2116
Tha_Astro_1	3227
Tha_OPC	4699
Tha_Micro_2	611
Tha_Micro_1	1006
Tha_OPC	5491
Tha_Oligo_1	1549
Tha_Astro_1	3739
Tha_OPC	4068
Tha_Astro_1	3131
Tha_Oligo_1	715
Tha_Astro_1	3296
Tha_OPC	4461
Tha_InN_1	8828
Tha_Astro_2	3716
Tha_Astro_1	2282
Tha_Vascular	2033
Tha_Astro_1	3207
Tha_Vascular	1921
Tha_Astro_1	3404
Tha_Micro_1	1745
Tha_OPC	4119
Tha_Astro_2	3687
Tha_Oligo_3	2400
Tha_Astro_1	1974
Tha_Astro_1	1692
Tha_Oligo_1	1121
Tha_Astro_1	2205
Tha_Astro_1	3940
Tha_Oligo_2	1237
Tha_Oligo_1	1449
Tha_Astro_1	2416
Tha_Astro_1	3883
Tha_ExN_PVALB_1	8746
Tha_OPC	3681
Tha_Oligo_1	1599
Tha_ExIn	7616
Tha_NeuCyto_VGLUT2	1206
Tha_Oligo_3	3912
Tha_Astro_1	2735
Tha_InN_2	9639
Tha_OPC	3209
Tha_ExN_PVALB_1	5405
Tha_Astro_1	4129
Tha_InN_1	8326
Tha_Astro_1	3953
Tha_InN_2	9303
Tha_Micro_1	1034
Tha_OPC	5300
Tha_InN_1	8427
Tha_OPC	5726
Tha_ExN_PVALB_1	7903
Tha_Oligo_1	1187
Tha_Astro_1	3666
Tha_Oligo_2	3315
Tha_Astro_2	2977
Tha_InN_2	8894
Tha_OPC	4890
Tha_Astro_1	3350
Tha_OPC	5362
Tha_OPC	4722
Tha_Oligo_1	1737
Tha_Oligo_1	1806
Tha_OPC	4583
Tha_Astro_1	4222
Tha_Astro_1	2734
Tha_ExN_PVALB_1	12525
Tha_OPC	4522
Tha_Oligo_2	3480
Tha_InN_1	7524
Tha_ExN_PVALB_1	10260
Tha_Micro_2	717
Tha_InN_1	8563
Tha_Astro_1	3833
Tha_Astro_2	2894
Tha_OPC	4570
Tha_Astro_1	2529
Tha_ExN_PVALB_1	11231
Tha_ExN_PVALB_1	11176
Tha_Astro_1	3092
Tha_Oligo_1	879
Tha_Astro_1	2567
Tha_Astro_2	529
Tha_Oligo_1	1330
Tha_Micro_1	3017
Tha_InN_1	10244
Tha_OPC	3204
Tha_Astro_2	5581
Tha_Oligo_3	2492
Tha_Astro_2	3538
Tha_OPC	4083
Tha_Astro_1	2731
Tha_Micro_2	564
Tha_InN_1	9272
Tha_Micro_1	1029
Tha_NeuCyto_GAD	1257
Tha_Astro_1	2468
Tha_InN_2	9859
Tha_Astro_1	3593
Tha_InN_1	6332
Tha_Oligo_1	1179
Tha_InN_1	9344
Tha_OPC	4112
Tha_Oligo_1	1375
Tha_Oligo_1	1180
Tha_Astro_2	2969
Tha_OPC	3926
Tha_Tcell	2246
Tha_ExN_PVALB_1	10788
Tha_NeuCyto_VGLUT2	2157
Tha_Oligo_1	1629
Tha_Astro_1	5658
Tha_InN_1	9403
Tha_InN_1	8473
Tha_Astro_2	5219
Tha_ExN_PVALB_1	11815
Tha_Oligo_1	2301
Tha_ExN_PVALB_1	11629
Tha_OPC	4778
Tha_Oligo_2	3133
Tha_Oligo_1	714
Tha_OPC	4211
Tha_OPC	5509
Tha_Oligo_1	894
Tha_Oligo_1	1014
Tha_ExN_CALB	12504
Tha_Oligo_1	1740
Tha_OPC	3881
Tha_Oligo_2	3823
Tha_Astro_1	3138
Tha_Astro_2	1791
Tha_Astro_1	2352
Tha_OPC	3891
Tha_Astro_2	3428
Tha_Oligo_1	1003
Tha_Oligo_3	4404
Tha_Micro_1	2012
Tha_OPC	3887
Tha_Astro_1	2296
Tha_InN_1	7820
Tha_Oligo_3	3534
Tha_Oligo_2	3412
Tha_Oligo_2	2999
Tha_Astro_1	1928
Tha_OPC	3975
Tha_Vascular	1129
Tha_Oligo_3	2368
Tha_Oligo_1	1406
Tha_OPC	4316
Tha_OPC	3881
Tha_OPC	3703
Tha_OPC	4103
Tha_Astro_1	2903
Tha_OPC	3838
Tha_Oligo_1	963
Tha_OPC	3773
Tha_OPC	4284
Tha_OPC	2899
Tha_ExN_PVALB_1	10933
Tha_Vascular	875
Tha_Micro_1	2016
Tha_ExN_PVALB_1	11171
Tha_Oligo_1	1247
Tha_Astro_1	3551
Tha_Micro_2	664
Tha_Oligo_2	3074
Tha_Astro_1	2890
Tha_Astro_1	2188
Tha_ExN_PVALB_1	10916
Tha_InN_1	7558
Tha_Oligo_2	3381
Tha_Micro_1	1273
Tha_OPC	3110
Tha_Micro_1	2338
Tha_InN_1	6993
Tha_Astro_1	1822
Tha_Oligo_2	1831
Tha_Oligo_1	987
Tha_OPC	4131
Tha_Oligo_1	1174
Tha_Astro_2	1529
Tha_ExN_PVALB_1	7724
Tha_OPC	3866
Tha_OPC	3456
Tha_Oligo_1	1617
Tha_OPC	5000
Tha_Astro_2	2826
Tha_InN_1	9495
Tha_OPC	3847
Tha_Astro_1	5757
Tha_Oligo_3	3175
Tha_InN_2	7586
Tha_Oligo_3	5448
Tha_OPC	4646
Tha_Micro_1	1622
Tha_OPC	4554
Tha_Oligo_3	3598
Tha_Oligo_3	3799
Tha_InN_2	8323
Tha_Astro_1	3433
Tha_Tcell	2658
Tha_Oligo_3	4004
Tha_OPC	4748
Tha_Oligo_3	5448
Tha_Oligo_1	2694
Tha_OPC	3587
Tha_Astro_2	4005
Tha_Astro_2	3544
Tha_InN_2	8789
Tha_Oligo_1	927
Tha_InN_1	10037
Tha_OPC	3794
Tha_ExN_PVALB_1	11032
Tha_Astro_1	1751
Tha_Oligo_1	754
Tha_OPC	4822
Tha_OPC	3504
Tha_Astro_1	4279
Tha_Oligo_1	645
Tha_OPC	1335
Tha_OPC	3482
Tha_Astro_1	2732
Tha_ExN_PVALB_1	11726
Tha_Micro_1	1692
Tha_Astro_1	2368
Tha_Oligo_2	2955
Tha_Oligo_2	3644
Tha_OPC	5188
Tha_OPC	864
Tha_InN_1	9439
Tha_InN_2	8604
Tha_Astro_1	3454
Tha_Astro_1	2881
Tha_ExN_PVALB_1	11857
Tha_OPC	2857
Tha_Micro_2	725
Tha_Micro_2	624
Tha_InN_2	9900
Tha_ExN_VGLUT1	8637
Tha_OPC	5052
Tha_Astro_1	2178
Tha_Astro_2	3209
Tha_Oligo_3	1772
Tha_Astro_1	2373
Tha_Oligo_1	742
Tha_Oligo_1	1197
Tha_Oligo_2	2590
Tha_InN_2	9101
Tha_Astro_1	2481
Tha_Oligo_1	891
Tha_Astro_1	2270
Tha_Astro_1	3621
Tha_Oligo_1	1025
Tha_Astro_1	4601
Tha_OPC	3349
Tha_Micro_2	1091
Tha_Astro_1	2656
Tha_OPC	5609
Tha_Oligo_1	602
Tha_InN_1	7250
Tha_Oligo_1	1267
Tha_Oligo_1	1517
Tha_Oligo_2	2671
Tha_Oligo_2	3326
Tha_Oligo_3	3569
Tha_Oligo_3	4220
Tha_Micro_1	1000
Tha_OPC	3905
Tha_InN_2	9922
Tha_Oligo_2	3893
Tha_Micro_1	691
Tha_Tcell	2034
Tha_Astro_2	491
Tha_Astro_2	2721
Tha_Micro_1	2109
Tha_Oligo_2	2839
Tha_OPC	4641
Tha_Astro_1	2513
Tha_Astro_1	4098
Tha_InN_1	7836
Tha_InN_1	10000
Tha_Vascular	1203
Tha_InN_1	10988
Tha_NeuCyto_GAD	932
Tha_NeuCyto_GAD	1019
Tha_Oligo_1	1901
Tha_Astro_1	3068
Tha_Oligo_1	967
Tha_Oligo_3	4381
Tha_OPC	3966
Tha_Oligo_1	824
Tha_Oligo_2	3865
Tha_Astro_1	2290
Tha_Oligo_2	2562
Tha_Astro_1	2740
Tha_Astro_1	3235
Tha_OPC	3357
Tha_NeuCyto_GAD	497
Tha_OPC	4979
Tha_ExN_PVALB_1	9087
Tha_Astro_1	3297
Tha_NeuCyto_GAD	912
Tha_Oligo_2	3283
Tha_Astro_1	3480
Tha_Astro_1	3294
Tha_Astro_1	3576
Tha_ExN_CALB	7888
Tha_NeuCyto_VGLUT2	2597
Tha_ExN_PVALB_1	7863
Tha_Astro_2	4619
Tha_InN_1	5066
Tha_ExN_PVALB_1	13210
Tha_OPC	4121
Tha_ExN_PVALB_1	10682
Tha_Micro_1	1389
Tha_Micro_2	640
Tha_OPC	5021
Tha_InN_2	7383
Tha_InN_2	8971
Tha_Oligo_1	765
Tha_Oligo_1	1367
Tha_Astro_2	4138
Tha_OPC	4368
Tha_OPC	3525
Tha_Oligo_3	4198
Tha_OPC	1338
Tha_OPC	1517
Tha_Astro_2	2371
Tha_Micro_1	2091
Tha_Astro_1	3271
Tha_Oligo_3	3750
Tha_Astro_2	3856
Tha_Astro_2	3019
Tha_Oligo_2	3113
Tha_Astro_1	4567
Tha_Astro_1	2597
Tha_OPC	1570
Tha_OPC	4063
Tha_Astro_1	3171
Tha_ExN_PVALB_2	9653
Tha_Astro_1	3053
Tha_OPC	1598
Tha_InN_1	8949
Tha_Oligo_2	2110
Tha_OPC	3852
Tha_Astro_1	2495
Tha_OPC	4927
Tha_Astro_1	1975
Tha_InN_2	8032
Tha_Micro_1	3069
Tha_OPC	4673
Tha_Astro_1	4161
Tha_ExN_PVALB_1	12551
Tha_Astro_1	3051
Tha_OPC	4142
Tha_Oligo_1	2260
Tha_Oligo_3	4721
Tha_OPC	4424
Tha_Micro_1	792
Tha_Astro_2	862
Tha_OPC	6105
Tha_Astro_1	3110
Tha_Astro_1	3530
Tha_Astro_1	3002
Tha_Astro_2	3876
Tha_ExN_PVALB_1	12203
Tha_Oligo_3	4291
Tha_OPC	5467
Tha_ExN_PVALB_1	10966
Tha_OPC	5093
Tha_Astro_2	1884
Tha_InN_1	8193
Tha_Vascular	1396
Tha_Astro_1	3215
Tha_ExN_PVALB_1	11519
Tha_NeuCyto_VGLUT2	1107
Tha_ExN_PVALB_1	12635
Tha_NeuCyto_GAD	1110
Tha_Tcell	2763
Tha_ExN_PVALB_1	6093
Tha_Oligo_2	2179
Tha_Oligo_2	4224
Tha_Oligo_3	3489
Tha_Micro_2	1183
Tha_InN_1	10999
Tha_InN_1	7826
Tha_Astro_1	2058
Tha_OPC	4147
Tha_Astro_2	1262
Tha_InN_1	9599
Tha_Oligo_3	3589
Tha_Astro_1	1353
Tha_OPC	2924
Tha_OPC	3300
Tha_Astro_1	2969
Tha_Micro_2	592
Tha_Oligo_2	3149
Tha_Astro_1	3312
Tha_InN_1	8441
Tha_Astro_1	4807
Tha_Oligo_1	762
Tha_OPC	4344
Tha_OPC	2873
Tha_InN_2	10331
Tha_OPC	2652
Tha_Oligo_2	3159
Tha_OPC	4431
Tha_OPC	4951
Tha_Astro_1	2368
Tha_Astro_1	2725
Tha_Astro_1	3351
Tha_OPC	4593
Tha_Oligo_1	1452
Tha_InN_1	9257
Tha_ExN_PVALB_1	10738
Tha_Astro_1	1461
Tha_InN_1	8138
Tha_Astro_1	3338
Tha_OPC	1257
Tha_Oligo_1	896
Tha_Astro_1	2672
Tha_Astro_2	3578
Tha_Oligo_3	4531
Tha_InN_1	9469
Tha_Astro_1	2837
Tha_Tcell	2393
Tha_OPC	4977
Tha_InN_1	8340
Tha_Oligo_3	1720
Tha_Tcell	1423
Tha_Astro_1	2942
Tha_Oligo_1	1193
Tha_Astro_1	2843
Tha_Astro_1	6210
Tha_ExN_PVALB_1	6767
Tha_Oligo_1	1528
Tha_Astro_1	2935
Tha_InN_2	9881
Tha_Astro_1	1464
Tha_Oligo_1	760
Tha_InN_1	9432
Tha_ExN_PVALB_1	10611
Tha_OPC	4568
Tha_Micro_1	2768
Tha_OPC	3348
Tha_Astro_1	3743
Tha_InN_2	9286
Tha_Astro_1	2516
Tha_InN_1	9663
Tha_Oligo_1	849
Tha_OPC	5157
Tha_Micro_1	1415
Tha_InN_2	8852
Tha_OPC	4979
Tha_Oligo_1	451
Tha_Astro_1	2245
Tha_Astro_2	2695
Tha_OPC	4650
Tha_Oligo_1	638
Tha_Oligo_2	2956
Tha_Astro_1	3970
Tha_Astro_1	3768
Tha_Astro_1	5383
Tha_Oligo_2	1868
Tha_InN_2	10044
Tha_InN_2	10272
Tha_OPC	3831
Tha_InN_1	8441
Tha_OPC	3857
Tha_Micro_1	1012
Tha_Oligo_1	569
Tha_InN_1	6277
Tha_OPC	3618
Tha_InN_1	8947
Tha_OPC	4311
Tha_OPC	4113
Tha_OPC	3533
Tha_Astro_1	4218
Tha_Tcell	1821
Tha_Micro_1	1551
Tha_Astro_1	4055
Tha_Vascular	2519
Tha_OPC	4449
Tha_Astro_1	3323
Tha_Oligo_2	3047
Tha_OPC	4185
Tha_Astro_1	4470
Tha_Astro_1	3503
Tha_InN_1	9364
Tha_InN_1	10767
Tha_Oligo_2	2574
Tha_Astro_1	4114
Tha_OPC	3528
Tha_Oligo_1	1780
Tha_Oligo_1	2666
Tha_Oligo_1	1753
Tha_InN_1	8101
Tha_Astro_2	2986
Tha_OPC	4157
Tha_Astro_1	1932
Tha_OPC	4332
Tha_OPC	4945
Tha_OPC	3911
Tha_OPC	3996
Tha_InN_1	6009
Tha_OPC	3701
Tha_ExN_PVALB_1	12091
Tha_Oligo_2	3762
Tha_InN_1	10117
Tha_InN_2	8521
Tha_Astro_1	4734
Tha_OPC	4146
Tha_NeuCyto_GAD	581
Tha_ExN_PVALB_2	9795
Tha_Micro_2	853
Tha_InN_1	9034
Tha_Astro_2	2926
Tha_OPC	4695
Tha_Oligo_3	3861
Tha_InN_1	7821
Tha_Astro_2	3464
Tha_Oligo_2	4008
Tha_Oligo_2	1694
Tha_Astro_1	3754
Tha_OPC	3927
Tha_OPC	3751
Tha_OPC	4356
Tha_Micro_2	801
Tha_Astro_2	3199
Tha_Astro_1	4419
Tha_InN_1	8804
Tha_OPC	4643
Tha_Astro_1	6355
Tha_NeuCyto_VGLUT2	1531
Tha_NeuCyto_GAD	819
Tha_Oligo_3	4467
Tha_NeuCyto_VGLUT2	542
Tha_OPC	3897
Tha_OPC	3201
Tha_Oligo_3	3940
Tha_Astro_1	3614
Tha_OPC	3919
Tha_OPC	3880
Tha_Astro_1	2951
Tha_OPC	4616
Tha_OPC	3986
Tha_InN_2	9090
Tha_Micro_1	1333
Tha_InN_2	8367
Tha_OPC	4849
Tha_Astro_1	3140
Tha_Astro_1	2681
Tha_Astro_1	4497
Tha_Astro_2	2009
Tha_OPC	3365
Tha_Astro_1	2733
Tha_InN_1	7157
Tha_Astro_1	4753
Tha_Oligo_3	1122
Tha_Oligo_3	3654
Tha_Astro_1	3076
Tha_OPC	4298
Tha_OPC	4042
Tha_Astro_2	4145
Tha_ExN_PVALB_1	10955
Tha_InN_1	8239
Tha_Oligo_1	2082
Tha_Astro_2	2851
Tha_OPC	3605
Tha_Astro_1	3234
Tha_OPC	5110
Tha_InN_1	10614
Tha_Astro_1	3891
Tha_Micro_1	837
Tha_Oligo_2	1141
Tha_Oligo_2	2328
Tha_InN_1	10454
Tha_OPC	5482
Tha_Oligo_1	2029
Tha_NeuCyto_GAD	1238
Tha_OPC	4464
Tha_Astro_1	2616
Tha_Astro_1	3017
Tha_Astro_1	2312
Tha_OPC	4135
Tha_Astro_1	3073
Tha_Oligo_1	1560
Tha_OPC	4577
Tha_Astro_1	4745
Tha_OPC	4740
Tha_Micro_1	1978
Tha_Astro_1	3721
Tha_Astro_1	2895
Tha_OPC	4578
Tha_Oligo_3	4876
Tha_Oligo_1	933
Tha_InN_1	9595
Tha_ExN_PVALB_1	11669
Tha_OPC	4570
Tha_InN_1	10370
Tha_Astro_1	5153
Tha_Astro_1	1784
Tha_OPC	4516
Tha_InN_1	9499
Tha_Oligo_1	1022
Tha_Astro_1	4990
Tha_Oligo_3	3259
Tha_OPC	5024
Tha_Oligo_1	1381
Tha_OPC	4476
Tha_Astro_1	4559
Tha_InN_1	6998
Tha_Micro_1	1178
Tha_InN_1	5604
Tha_Astro_1	2197
Tha_Astro_2	2606
Tha_Astro_1	2353
Tha_Astro_1	2276
Tha_Astro_1	3508
Tha_Oligo_2	3175
Tha_Astro_1	7366
Tha_Astro_2	2291
Tha_Astro_1	1321
Tha_Micro_1	1324
Tha_Tcell	2585
Tha_Astro_2	2466
Tha_Astro_1	2405
Tha_InN_1	11271
Tha_Oligo_1	1801
Tha_Micro_1	911
Tha_Astro_2	3612
Tha_OPC	3565
Tha_InN_1	9446
Tha_Astro_1	2067
Tha_Astro_1	2726
Tha_Tcell	1481
Tha_Oligo_3	4803
Tha_OPC	4141
Tha_OPC	3732
Tha_OPC	4304
Tha_OPC	5944
Tha_Oligo_3	4610
Tha_Astro_1	2331
Tha_ExN_PVALB_1	10496
Tha_Astro_2	1777
Tha_Oligo_2	4402
Tha_Micro_1	795
Tha_Vascular	2359
Tha_InN_1	7830
Tha_Astro_1	4014
Tha_Oligo_1	874
Tha_Micro_1	1632
Tha_Micro_2	529
Tha_OPC	4047
Tha_Oligo_1	807
Tha_OPC	922
Tha_NeuCyto_VGLUT2	1656
Tha_Astro_1	2285
Tha_Micro_2	1023
Tha_OPC	4081
Tha_Astro_1	5394
Tha_Oligo_1	1503
Tha_Astro_1	1823
Tha_InN_1	6030
Tha_OPC	3784
Tha_Astro_1	3811
Tha_NeuCyto_GAD	1521
Tha_OPC	3619
Tha_ExN_PVALB_1	11831
Tha_OPC	3988
Tha_Oligo_1	1724
Tha_Astro_2	2810
Tha_Micro_1	2916
Tha_Micro_1	1599
Tha_Oligo_1	1203
Tha_Oligo_3	3770
Tha_OPC	5159
Tha_InN_1	8147
Tha_OPC	4937
Tha_Astro_1	4171
Tha_InN_1	6291
Tha_ExN_PVALB_1	11797
Tha_Vascular	3979
Tha_NeuCyto_VGLUT2	2123
Tha_Oligo_1	546
Tha_Micro_1	803
Tha_Astro_1	2937
Tha_Oligo_2	3601
Tha_ExN_PVALB_1	11220
Tha_OPC	5360
Tha_OPC	5066
Tha_Astro_1	3629
Tha_OPC	3301
Tha_Oligo_2	3135
Tha_Astro_1	3312
Tha_InN_1	7494
Tha_Astro_1	2202
Tha_InN_1	9539
Tha_Astro_1	3519
Tha_Oligo_2	2757
Tha_ExN_PVALB_1	9948
Tha_Micro_1	1915
Tha_OPC	4597
Tha_Oligo_2	2822
Tha_Astro_1	2888
Tha_OPC	4950
Tha_OPC	5079
Tha_OPC	4225
Tha_Oligo_1	1552
Tha_OPC	4165
Tha_Astro_1	3271
Tha_Astro_1	2562
Tha_Oligo_1	1473
Tha_Astro_1	4705
Tha_InN_2	9671
Tha_Astro_1	4350
Tha_Astro_1	2395
Tha_OPC	5149
Tha_Astro_1	3610
Tha_Astro_2	3958
Tha_Oligo_2	2653
Tha_Vascular	2763
Tha_Astro_1	2759
Tha_OPC	4444
Tha_OPC	4130
Tha_Astro_2	3885
Tha_Oligo_3	3640
Tha_Astro_1	3841
Tha_Vascular	2764
Tha_ExN_PVALB_1	12107
Tha_Oligo_2	3243
Tha_Oligo_1	1247
Tha_Micro_2	650
Tha_Astro_1	4231
Tha_ExN_PVALB_1	11815
Tha_Micro_1	1114
Tha_Oligo_1	1146
Tha_OPC	4083
Tha_InN_2	9892
Tha_Oligo_3	3714
Tha_OPC	3129
Tha_Micro_2	640
Tha_OPC	4767
Tha_Oligo_2	2444
Tha_OPC	2811
Tha_ExN_PVALB_1	10430
Tha_Oligo_2	2040
Tha_OPC	4603
Tha_OPC	5191
Tha_Oligo_3	3809
Tha_Astro_1	3389
Tha_OPC	3144
Tha_OPC	2782
Tha_OPC	4880
Tha_Oligo_1	1119
Tha_Micro_2	654
Tha_InN_1	8412
Tha_Oligo_1	1321
Tha_OPC	3778
Tha_Astro_2	1278
Tha_Oligo_3	3170
Tha_Vascular	1001
Tha_Astro_1	2528
Tha_OPC	3479
Tha_Astro_2	2358
Tha_Astro_1	2367
Tha_Micro_1	1162
Tha_OPC	3837
Tha_Oligo_3	4126
Tha_OPC	3752
Tha_Astro_1	2138
Tha_Astro_1	2002
Tha_OPC	4312
Tha_Astro_1	3701
Tha_InN_2	4077
Tha_Micro_2	609
Tha_OPC	3821
Tha_InN_1	10231
Tha_Oligo_2	3104
Tha_InN_2	9286
Tha_OPC	7018
Tha_Oligo_1	801
Tha_Vascular	2413
Tha_Astro_2	1744
Tha_Micro_1	2607
Tha_ExN_PVALB_1	10930
Tha_Micro_1	982
Tha_Micro_2	670
Tha_Astro_1	2583
Tha_Oligo_1	1397
Tha_Astro_2	3895
Tha_OPC	3824
Tha_Oligo_2	3767
Tha_InN_1	6975
Tha_Oligo_1	1806
Tha_Vascular	2652
Tha_OPC	3956
Tha_Astro_2	1462
Tha_Oligo_2	3777
Tha_Astro_1	4311
Tha_ExN_PVALB_3	10814
Tha_OPC	3416
Tha_OPC	3860
Tha_Oligo_2	1959
Tha_Vascular	2526
Tha_OPC	3988
Tha_Astro_1	2615
Tha_Oligo_2	2789
Tha_ExN_PVALB_1	10542
Tha_OPC	1286
Tha_Astro_2	4646
Tha_Astro_1	3418
Tha_Astro_2	3254
Tha_Astro_1	3180
Tha_Astro_2	3564
Tha_ExN_PVALB_1	9163
Tha_Oligo_2	3345
Tha_InN_1	7296
Tha_Oligo_1	796
Tha_OPC	4703
Tha_InN_2	8561
Tha_Oligo_3	4626
Tha_OPC	5390
Tha_ExN_PVALB_1	10235
Tha_Micro_1	876
Tha_ExN_PVALB_1	12510
Tha_Astro_1	2967
Tha_OPC	4446
Tha_OPC	4958
Tha_Astro_2	2911
Tha_Oligo_1	1178
Tha_OPC	4178
Tha_Micro_1	1665
Tha_Vascular	2641
Tha_OPC	4216
Tha_OPC	3983
Tha_Astro_1	2623
Tha_Astro_1	3386
Tha_OPC	4315
Tha_Micro_1	899
Tha_Oligo_1	1332
Tha_OPC	3051
Tha_Astro_2	4164
Tha_Oligo_1	1422
Tha_InN_2	8642
Tha_InN_1	9252
Tha_Oligo_3	1963
Tha_Astro_1	2807
Tha_InN_1	6100
Tha_Astro_1	2482
Tha_Oligo_1	1371
Tha_Oligo_2	3474
Tha_Tcell	1866
Tha_OPC	4339
Tha_Astro_1	3296
Tha_InN_1	8763
Tha_InN_1	9100
Tha_InN_1	9565
Tha_Vascular	2350
Tha_Astro_1	3800
Tha_ExIn	3713
Tha_Oligo_1	913
Tha_Astro_1	3321
Tha_Micro_1	1607
Tha_Oligo_3	3175
Tha_Astro_1	2076
Tha_InN_1	8257
Tha_Oligo_2	2140
Tha_Oligo_1	1000
Tha_Oligo_3	3246
Tha_Astro_1	2474
Tha_OPC	5202
Tha_InN_1	9599
Tha_InN_1	8001
Tha_Oligo_3	5014
Tha_ExN_PVALB_1	10216
Tha_OPC	4120
Tha_NeuCyto_GAD	3623
Tha_InN_2	8059
Tha_Astro_1	3536
Tha_Astro_1	3673
Tha_OPC	4830
Tha_OPC	3895
Tha_ExN_PVALB_1	11155
Tha_Oligo_3	3579
Tha_InN_1	7070
Tha_Astro_1	3178
Tha_Astro_1	2657
Tha_Oligo_2	2910
Tha_OPC	2907
Tha_Oligo_3	4600
Tha_Astro_2	3070
Tha_OPC	3897
Tha_Astro_2	1950
Tha_InN_1	9335
Tha_Astro_1	2980
Tha_InN_1	10304
Tha_Astro_2	4336
Tha_Astro_1	2348
Tha_OPC	4853
Tha_OPC	4194
Tha_Astro_1	3881
Tha_ExN_PVALB_1	10479
Tha_InN_2	9735
Tha_Astro_1	3589
Tha_InN_1	6901
Tha_OPC	4121
Tha_OPC	3911
Tha_Astro_1	3399
Tha_Oligo_1	911
Tha_OPC	2794
Tha_NeuCyto_VGLUT2	561
Tha_Oligo_2	3166
Tha_OPC	4322
Tha_Vascular	3032
Tha_OPC	4368
Tha_ExN_PVALB_1	8603
Tha_Oligo_1	988
Tha_Oligo_3	3249
Tha_Astro_1	3628
Tha_Astro_1	3643
Tha_OPC	5189
Tha_OPC	3476
Tha_Astro_2	4302
Tha_OPC	3833
Tha_Astro_1	2589
Tha_Astro_2	3687
Tha_InN_1	9513
Tha_Astro_1	3286
Tha_OPC	4491
Tha_InN_2	9163
Tha_OPC	4166
Tha_Astro_2	1379
Tha_Astro_1	3504
Tha_Oligo_3	4383
Tha_Astro_1	2491
Tha_Astro_1	1906
Tha_Astro_1	1984
Tha_Astro_1	3107
Tha_InN_2	7639
Tha_Astro_2	3019
Tha_OPC	4385
Tha_Astro_1	2943
Tha_InN_2	7541
Tha_Oligo_1	1160
Tha_Astro_1	3139
Tha_Astro_2	1160
Tha_Astro_1	2177
Tha_Oligo_1	801
Tha_Oligo_2	2733
Tha_InN_1	8457
Tha_OPC	2996
Tha_InN_1	11082
Tha_Oligo_3	3071
Tha_Oligo_3	4530
Tha_InN_1	8911
Tha_Astro_2	4251
Tha_Astro_1	2628
Tha_InN_1	8132
Tha_Micro_1	1108
Tha_OPC	3657
Tha_Oligo_1	1919
Tha_InN_1	6580
Tha_Astro_1	2305
Tha_OPC	3658
Tha_Astro_1	2318
Tha_Astro_1	2423
Tha_InN_1	8623
Tha_InN_1	8978
Tha_OPC	2752
Tha_OPC	5607
Tha_Astro_1	3539
Tha_Astro_1	3122
Tha_Oligo_2	3462
Tha_InN_2	9920
Tha_Oligo_1	825
Tha_Vascular	3423
Tha_Astro_1	5995
Tha_Micro_2	617
Tha_Oligo_3	3615
Tha_InN_2	8180
Tha_Oligo_2	3153
Tha_InN_2	8514
Tha_InN_1	7754
Tha_Astro_2	2527
Tha_Oligo_3	4293
Tha_OPC	3632
Tha_OPC	4340
Tha_Vascular	1272
Tha_Astro_2	3926
Tha_ExN_PVALB_1	12021
Tha_InN_1	9645
Tha_Oligo_2	1995
Tha_Micro_1	1467
Tha_Astro_2	2577
Tha_OPC	4026
Tha_Astro_2	2755
Tha_InN_2	9449
Tha_OPC	3976
Tha_Astro_1	3649
Tha_Astro_1	3334
Tha_OPC	5205
Tha_Tcell	2016
Tha_Astro_1	3700
Tha_Micro_1	1292
Tha_Astro_1	3365
Tha_Micro_1	1155
Tha_Oligo_1	1498
Tha_OPC	3884
Tha_Astro_1	4316
Tha_Astro_1	1721
Tha_Oligo_2	3171
Tha_OPC	4228
Tha_Astro_2	2584
Tha_OPC	4356
Tha_Oligo_1	1003
Tha_OPC	4274
Tha_OPC	4048
Tha_Astro_1	4061
Tha_InN_2	8590
Tha_Astro_1	2757
Tha_InN_2	8826
Tha_Oligo_1	1468
Tha_Vascular	2902
Tha_InN_1	3550
Tha_InN_2	7940
Tha_Astro_1	3317
Tha_Oligo_2	3001
Tha_Astro_1	2018
Tha_Oligo_2	3239
Tha_Micro_1	1056
Tha_Micro_2	599
Tha_Astro_1	2938
Tha_OPC	6429
Tha_OPC	3620
Tha_InN_1	8362
Tha_InN_1	8657
Tha_Micro_1	1547
Tha_Micro_2	642
Tha_Astro_1	4041
Tha_Oligo_2	3208
Tha_OPC	6965
Tha_Astro_1	3309
Tha_ExN_PVALB_2	12788
Tha_Oligo_3	4851
Tha_Astro_1	3417
Tha_Astro_2	1083
Tha_OPC	6100
Tha_Oligo_2	1865
Tha_Astro_1	3176
Tha_Astro_1	2283
Tha_Astro_1	3601
Tha_OPC	3984
Tha_Micro_1	2844
Tha_Oligo_2	3153
Tha_Oligo_3	2205
Tha_Micro_2	651
Tha_Oligo_3	4171
Tha_OPC	4623
Tha_Oligo_3	4051
Tha_Astro_1	2863
Tha_Oligo_2	3532
Tha_Astro_1	3700
Tha_OPC	1864
Tha_Oligo_3	4479
Tha_ExN_PVALB_1	12079
Tha_Astro_1	2364
Tha_OPC	4791
Tha_OPC	3777
Tha_Oligo_2	3603
Tha_Astro_2	5662
Tha_InN_1	10402
Tha_Astro_1	3422
Tha_InN_1	9475
Tha_ExN_PVALB_2	12700
Tha_OPC	3102
Tha_ExN_PVALB_1	8805
Tha_Astro_1	2955
Tha_Astro_1	4403
Tha_OPC	3299
Tha_Oligo_1	2911
Tha_InN_2	8966
Tha_OPC	3529
Tha_Astro_1	4622
Tha_InN_1	5611
Tha_Micro_1	1344
Tha_Astro_1	2851
Tha_Oligo_2	3219
Tha_Oligo_1	923
Tha_Oligo_2	3240
Tha_Astro_1	5368
Tha_ExN_PVALB_1	12460
Tha_OPC	3247
Tha_Vascular	1293
Tha_ExN_PVALB_1	11352
Tha_Oligo_1	758
Tha_Oligo_3	3654
Tha_Astro_2	1990
Tha_InN_1	8665
Tha_Micro_1	3132
Tha_OPC	3137
Tha_Oligo_3	3374
Tha_Oligo_1	726
Tha_Astro_1	1606
Tha_Astro_1	4114
Tha_Oligo_2	3044
Tha_Micro_1	1137
Tha_ExN_CALB	10807
Tha_Astro_1	3580
Tha_InN_2	9358
Tha_OPC	5254
Tha_Oligo_2	3127
Tha_Vascular	3187
Tha_Micro_2	625
Tha_NeuCyto_VGLUT2	1209
Tha_Astro_1	2815
Tha_Oligo_2	4043
Tha_InN_1	8848
Tha_Astro_1	3198
Tha_Astro_2	2559
Tha_Oligo_1	761
Tha_Astro_1	1894
Tha_Oligo_3	3000
Tha_Oligo_2	3279
Tha_Micro_1	799
Tha_Astro_1	2901
Tha_InN_1	8215
Tha_ExN_PVALB_2	10552
Tha_NeuCyto_GAD	949
Tha_Micro_1	2019
Tha_Oligo_2	3462
Tha_Astro_2	2141
Tha_OPC	4293
Tha_InN_1	8925
Tha_ExN_PVALB_1	8182
Tha_NeuCyto_VGLUT2	1110
Tha_Astro_1	3555
Tha_InN_2	4348
Tha_Astro_2	3080
Tha_Astro_1	3093
Tha_OPC	3924
Tha_Astro_2	1165
Tha_Astro_1	3057
Tha_Oligo_2	2868
Tha_Astro_1	4337
Tha_Astro_1	3298
Tha_Astro_1	1353
Tha_Oligo_3	3932
Tha_Oligo_2	1572
Tha_OPC	3412
Tha_Astro_1	1671
Tha_Oligo_2	3102
Tha_OPC	4314
Tha_Astro_2	2828
Tha_Micro_1	947
Tha_Oligo_2	3567
Tha_OPC	2961
Tha_Astro_1	1808
Tha_Micro_1	969
Tha_Oligo_1	1387
Tha_InN_2	9750
Tha_Astro_2	4035
Tha_OPC	4636
Tha_OPC	3791
Tha_InN_1	7450
Tha_Oligo_3	2801
Tha_Astro_1	3904
Tha_Oligo_1	614
Tha_ExIn	6126
Tha_OPC	4368
Tha_ExN_PVALB_1	10890
Tha_Oligo_1	643
Tha_Tcell	1260
Tha_Oligo_2	1710
Tha_OPC	3816
Tha_Astro_1	1659
Tha_Astro_1	3100
Tha_InN_2	9288
Tha_Astro_1	1629
Tha_Oligo_2	3284
Tha_Astro_1	2641
Tha_Oligo_2	3503
Tha_ExN_PVALB_1	11406
Tha_OPC	4755
Tha_Oligo_1	2645
Tha_Oligo_2	3738
Tha_Astro_1	1273
Tha_OPC	4638
Tha_InN_1	10208
Tha_Astro_1	1609
Tha_Astro_1	2702
Tha_InN_1	8908
Tha_InN_1	6253
Tha_Oligo_1	3082
Tha_InN_1	9232
Tha_Oligo_3	1036
Tha_Astro_2	2442
Tha_Astro_1	2419
Tha_Astro_1	1441
Tha_Micro_1	1627
Tha_InN_2	11148
Tha_Oligo_3	1476
Tha_ExN_PVALB_1	11573
Tha_OPC	4322
Tha_Astro_1	3177
Tha_ExN_PVALB_1	11632
Tha_Astro_1	5057
Tha_Oligo_1	1818
Tha_OPC	3844
Tha_InN_1	10043
Tha_OPC	4169
Tha_Astro_1	3495
Tha_Micro_1	1163
Tha_InN_2	9211
Tha_Astro_1	1937
Tha_Astro_1	1266
Tha_ExN_PVALB_1	9211
Tha_OPC	4826
Tha_Astro_1	2958
Tha_OPC	4804
Tha_OPC	4411
Tha_NeuCyto_GAD	914
Tha_Astro_1	4094
Tha_Astro_1	2744
Tha_Astro_1	3057
Tha_Oligo_1	1156
Tha_Micro_2	635
Tha_OPC	4987
Tha_Micro_1	1439
Tha_Astro_1	3827
Tha_OPC	3178
Tha_OPC	3413
Tha_NeuCyto_VGLUT2	1513
Tha_Micro_1	925
Tha_OPC	3598
Tha_Astro_1	2450
Tha_Astro_1	3882
Tha_Micro_1	807
Tha_OPC	3873
Tha_Astro_1	1958
Tha_InN_1	8860
Tha_NeuCyto_GAD	1108
Tha_OPC	1580
Tha_Astro_1	2690
Tha_Astro_1	2612
Tha_InN_2	8729
Tha_OPC	5375
Tha_Micro_1	860
Tha_Astro_2	3459
Tha_Astro_1	3871
Tha_Astro_1	3807
Tha_Astro_1	2747
Tha_InN_2	9885
Tha_Astro_1	4178
Tha_Micro_1	2008
Tha_OPC	3989
Tha_Astro_1	5725
Tha_OPC	4004
Tha_Vascular	3154
Tha_Astro_1	3581
Tha_Oligo_3	2789
Tha_Micro_1	1402
Tha_ExN_PVALB_1	12667
Tha_InN_1	8907
Tha_InN_2	9818
Tha_Micro_2	607
Tha_NeuCyto_GAD	602
Tha_OPC	4969
Tha_OPC	4293
Tha_Astro_2	4640
Tha_ExN_PVALB_1	12022
Tha_Astro_1	2917
Tha_Astro_1	2503
Tha_OPC	4215
Tha_Astro_1	3962
Tha_Oligo_2	1488
Tha_Oligo_2	2661
Tha_InN_1	4872
Tha_Oligo_2	2233
Tha_Astro_1	2964
Tha_Oligo_3	3932
Tha_Oligo_1	1190
Tha_Astro_1	1589
Tha_Astro_1	3383
Tha_OPC	5618
Tha_Vascular	4514
Tha_OPC	4475
Tha_OPC	4356
Tha_Astro_1	2667
Tha_Astro_1	3711
Tha_Oligo_3	3743
Tha_ExN_PVALB_1	12218
Tha_Micro_2	523
Tha_Micro_1	2964
Tha_Oligo_2	2682
Tha_Astro_1	1568
Tha_Astro_1	3287
Tha_OPC	3067
Tha_Astro_1	3475
Tha_Vascular	3207
Tha_InN_2	6036
Tha_Astro_1	2845
Tha_Astro_1	4331
Tha_OPC	3824
Tha_OPC	2796
Tha_Micro_1	779
Tha_OPC	4167
Tha_InN_1	9907
Tha_Astro_1	2847
Tha_InN_1	9021
Tha_InN_1	7858
Tha_Oligo_1	1940
Tha_Astro_1	1645
Tha_Astro_1	3273
Tha_OPC	3635
Tha_InN_1	9409
Tha_OPC	3348
Tha_Astro_1	3561
Tha_OPC	3843
Tha_Astro_1	3038
Tha_Astro_1	2386
Tha_InN_1	7222
Tha_OPC	3356
Tha_Astro_2	3890
Tha_InN_1	10476
Tha_Astro_2	3783
Tha_Astro_1	2198
Tha_Vascular	4216
Tha_Oligo_2	2478
Tha_OPC	4077
Tha_Astro_1	5662
Tha_Oligo_1	1601
Tha_NeuCyto_VGLUT2	1015
Tha_ExN_PVALB_1	9387
Tha_Astro_1	2325
Tha_Oligo_1	1706
Tha_Oligo_1	1416
Tha_Oligo_3	1806
Tha_Astro_1	2627
Tha_OPC	2387
Tha_Oligo_1	1499
Tha_OPC	2163
Tha_Oligo_1	2204
Tha_ExN_PVALB_1	6677
Tha_InN_1	9158
Tha_ExN_PVALB_1	10901
Tha_Micro_1	1072
Tha_OPC	4172
Tha_Oligo_2	3397
Tha_InN_1	9215
Tha_OPC	4757
Tha_Astro_1	3044
Tha_Oligo_3	4408
Tha_Astro_2	1239
Tha_ExN_PVALB_1	10688
Tha_Oligo_1	1489
Tha_OPC	3301
Tha_OPC	3638
Tha_OPC	3544
Tha_Oligo_1	1286
Tha_OPC	4833
Tha_Micro_2	741
Tha_OPC	3586
Tha_Astro_1	2725
Tha_Oligo_1	814
Tha_Oligo_3	4209
Tha_InN_2	7260
Tha_Micro_2	657
Tha_Astro_1	1708
Tha_Vascular	1269
Tha_Astro_1	4069
Tha_Astro_1	3011
Tha_OPC	3727
Tha_Oligo_1	2592
Tha_Astro_1	2562
Tha_Astro_2	3316
Tha_OPC	3998
Tha_ExN_PVALB_2	10056
Tha_ExN_PVALB_1	10448
Tha_OPC	3623
Tha_Oligo_3	3141
Tha_InN_2	7639
Tha_Astro_2	1099
Tha_OPC	3303
Tha_Oligo_2	3496
Tha_InN_1	8500
Tha_OPC	4977
Tha_OPC	3279
Tha_OPC	3565
Tha_Astro_1	1733
Tha_Oligo_3	2348
Tha_Astro_1	3236
Tha_ExN_PVALB_1	11368
Tha_Oligo_1	1079
Tha_Oligo_3	3361
Tha_Astro_1	3546
Tha_Astro_1	3895
Tha_Oligo_2	2760
Tha_Oligo_3	3536
Tha_Vascular	3271
Tha_Micro_1	1963
Tha_OPC	4151
Tha_OPC	4282
Tha_OPC	3411
Tha_OPC	4348
Tha_Astro_1	3737
Tha_Oligo_3	4649
Tha_InN_1	8858
Tha_Micro_1	1151
Tha_InN_1	10329
Tha_Micro_1	1788
Tha_ExN_PVALB_1	12048
Tha_OPC	4651
Tha_Oligo_1	981
Tha_Astro_1	2689
Tha_ExN_PVALB_1	11457
Tha_InN_2	9307
Tha_Micro_2	610
Tha_Oligo_2	4343
Tha_Oligo_2	2480
Tha_Oligo_1	1240
Tha_Astro_1	3812
Tha_Oligo_2	3089
Tha_Vascular	1845
Tha_Astro_1	2931
Tha_Astro_1	1793
Tha_OPC	3603
Tha_InN_2	8526
Tha_OPC	4145
Tha_OPC	5163
Tha_ExN_PVALB_1	8498
Tha_ExN_PVALB_1	11889
Tha_Tcell	2311
Tha_Micro_1	815
Tha_InN_1	8989
Tha_InN_1	8402
Tha_Oligo_1	600
Tha_Tcell	2307
Tha_Oligo_3	4609
Tha_Oligo_2	2571
Tha_Astro_1	2261
Tha_Astro_1	2690
Tha_Oligo_3	2374
Tha_Astro_1	2205
Tha_Oligo_2	2365
Tha_Astro_1	2741
Tha_Oligo_2	3241
Tha_Oligo_3	3806
Tha_OPC	5578
Tha_InN_2	10751
Tha_InN_1	9463
Tha_Astro_1	3363
Tha_Astro_1	4262
Tha_InN_1	9096
Tha_InN_2	10003
Tha_Oligo_3	3629
Tha_OPC	4417
Tha_Oligo_3	3452
Tha_Oligo_1	1057
Tha_Astro_2	3415
Tha_Astro_1	2122
Tha_Astro_1	2626
Tha_InN_1	3430
Tha_OPC	4328
Tha_Astro_1	2467
Tha_OPC	2970
Tha_Astro_1	2479
Tha_Astro_1	2259
Tha_InN_1	6267
Tha_Astro_1	3983
Tha_Astro_1	1867
Tha_Oligo_2	3922
Tha_Oligo_2	2671
Tha_Astro_1	2436
Tha_ExN_PVALB_1	9935
Tha_InN_1	8188
Tha_Micro_2	611
Tha_Astro_1	3990
Tha_OPC	4331
Tha_Astro_1	3303
Tha_Oligo_2	1599
Tha_Oligo_3	4105
Tha_Astro_1	2379
Tha_Astro_1	4291
Tha_Vascular	927
Tha_Oligo_3	7246
Tha_Micro_1	2325
Tha_OPC	4218
Tha_Oligo_2	3466
Tha_InN_2	9444
Tha_Astro_1	3056
Tha_Oligo_1	678
Tha_OPC	3870
Tha_Oligo_3	2353
Tha_Vascular	3015
Tha_ExN_PVALB_1	9822
Tha_Astro_1	2289
Tha_Oligo_2	3565
Tha_InN_2	8892
Tha_OPC	3108
Tha_OPC	4113
Tha_OPC	4112
Tha_Astro_1	4360
Tha_Astro_1	1932
Tha_Micro_1	1548
Tha_OPC	3194
Tha_InN_2	7814
Tha_Astro_1	5062
Tha_InN_2	10451
Tha_OPC	4781
Tha_ExN_PVALB_1	10628
Tha_OPC	4165
Tha_InN_2	10528
Tha_Astro_1	2221
Tha_ExN_PVALB_1	10981
Tha_OPC	4577
Tha_Astro_1	2472
Tha_Oligo_2	3161
Tha_OPC	3837
Tha_Oligo_3	5281
Tha_Oligo_2	3625
Tha_InN_1	7090
Tha_Oligo_2	3924
Tha_ExN_PVALB_1	10780
Tha_OPC	3806
Tha_Astro_1	2632
Tha_Oligo_1	1561
Tha_Astro_1	2446
Tha_Astro_1	2166
Tha_OPC	4878
Tha_Oligo_3	4462
Tha_Oligo_1	1492
Tha_Oligo_1	1489
Tha_ExN_PVALB_1	11838
Tha_Astro_1	2225
Tha_Astro_1	3260
Tha_ExN_PVALB_1	11212
Tha_OPC	4493
Tha_Oligo_2	2475
Tha_Astro_1	3047
Tha_Vascular	1506
Tha_InN_1	8212
Tha_InN_1	10557
Tha_OPC	5672
Tha_Micro_1	1517
Tha_Oligo_2	4588
Tha_Astro_1	2391
Tha_InN_1	9593
Tha_Oligo_2	2755
Tha_Oligo_1	1411
Tha_OPC	3929
Tha_Vascular	2370
Tha_OPC	4643
Tha_OPC	4460
Tha_Oligo_2	3016
Tha_Astro_1	3122
Tha_Astro_1	3341
Tha_OPC	2820
Tha_InN_1	10300
Tha_Oligo_1	1353
Tha_Astro_1	2277
Tha_Astro_2	4058
Tha_InN_1	9145
Tha_Micro_1	952
Tha_Astro_1	3842
Tha_Oligo_3	3165
Tha_Astro_1	4492
Tha_Astro_1	2003
Tha_OPC	3316
Tha_InN_1	9708
Tha_OPC	4454
Tha_Astro_2	2110
Tha_Oligo_1	968
Tha_OPC	3114
Tha_Astro_2	3784
Tha_Astro_1	2949
Tha_Astro_1	2811
Tha_Oligo_3	3604
Tha_Astro_2	3608
Tha_Vascular	2447
Tha_InN_1	9255
Tha_Oligo_1	1167
Tha_Astro_1	2795
Tha_ExN_PVALB_1	11595
Tha_Astro_1	2078
Tha_Micro_2	558
Tha_InN_1	9406
Tha_OPC	4405
Tha_OPC	3199
Tha_ExN_PVALB_1	11450
Tha_OPC	4015
Tha_InN_2	8956
Tha_Astro_1	2093
Tha_NeuCyto_VGLUT2	914
Tha_Astro_1	3158
Tha_Astro_1	3264
Tha_InN_1	8750
Tha_Oligo_2	2880
Tha_InN_2	9255
Tha_Astro_1	4151
Tha_InN_1	9749
Tha_InN_2	8888
Tha_OPC	3813
Tha_OPC	4163
Tha_OPC	5060
Tha_Vascular	1766
Tha_InN_1	9112
Tha_Astro_1	3040
Tha_InN_2	9274
Tha_InN_1	8601
Tha_OPC	4395
Tha_OPC	2938
Tha_Vascular	1966
Tha_InN_1	8961
Tha_Astro_1	5458
Tha_Oligo_2	4184
Tha_Oligo_2	2530
Tha_Oligo_2	4224
Tha_InN_1	8101
Tha_ExN_PVALB_1	10084
Tha_Astro_1	4267
Tha_Astro_1	1964
Tha_InN_2	9547
Tha_Oligo_3	3100
Tha_InN_1	9517
Tha_OPC	4419
Tha_InN_1	9325
Tha_Astro_2	1728
Tha_Oligo_1	2999
Tha_Oligo_3	4074
Tha_Oligo_2	3866
Tha_OPC	3486
Tha_Astro_1	2364
Tha_OPC	3328
Tha_OPC	3779
Tha_Astro_1	3666
Tha_InN_2	8604
[truncated: 139,730 more rows]
