# Supplementary material for: Disturbances of paraventricular thalamic nucleus neurons in bipolar disorder revealed by single-nucleus analysis
Source: Nat Commun. 2026 Jan 7;17:1338. doi: 10.1038/s41467-025-68094-5 (PMC12873406; doi:10.1038/s41467-025-68094-5)
Supplement: Supplementary file 6 — Source Data [file 41467_2025_68094_MOESM6_ESM.zip › SourceData/FigureS12g_SoupX.txt]

celltype	detected_gene_count
Tha_Oligo_3	4249
Tha_OPC	4768
Tha_InN_2	8362
Tha_Oligo_3	3865
Tha_Astro_2	3571
Tha_Astro_1	2671
Tha_Astro_1	2291
Tha_OPC	3896
Tha_Astro_1	2564
Tha_OPC	4061
Tha_Astro_1	1113
Tha_Astro_2	3243
Tha_Oligo_2	618
Tha_InN_2	9307
Tha_ExN_PVALB_1	9139
Tha_OPC	3573
Tha_Astro_1	2272
Tha_NeuCyto_GAD	1950
Tha_InN_1	8956
Tha_Astro_1	4462
Tha_InN_2	8959
Tha_Oligo_1	3154
Tha_ExN_CALB	11301
Tha_InN_1	8975
Tha_InN_1	9165
Tha_Micro_2	764
Tha_InN_1	8170
Tha_Oligo_2	1162
Tha_ExN_PVALB_1	10598
Tha_Oligo_2	1302
Tha_Oligo_3	1795
Tha_InN_1	7844
Tha_Oligo_3	1660
Tha_Oligo_2	1127
Tha_Oligo_1	2458
Tha_Oligo_1	2557
Tha_OPC	3692
Tha_OPC	5839
Tha_OPC	4583
Tha_Micro_1	2238
Tha_InN_1	10392
Tha_InN_1	9312
Tha_Astro_2	3371
Tha_InN_2	9938
Tha_Astro_2	3191
Tha_ExN_PVALB_1	10416
Tha_Astro_1	4360
Tha_ExN_PVALB_1	13060
Tha_InN_1	10153
Tha_ExN_CALB	9927
Tha_Astro_1	2747
Tha_Micro_2	724
Tha_OPC	4178
Tha_Oligo_2	1526
Tha_Astro_1	3530
Tha_NeuCyto_VGLUT2	1697
Tha_OPC	3601
Tha_Astro_2	2722
Tha_Astro_1	2691
Tha_OPC	4737
Tha_InN_1	7046
Tha_Astro_1	3839
Tha_Astro_1	2675
Tha_OPC	4603
Tha_OPC	5088
Tha_Astro_1	1850
Tha_InN_1	10376
Tha_Oligo_1	3244
Tha_OPC	4062
Tha_ExN_PVALB_1	11427
Tha_Oligo_2	1355
Tha_InN_2	9220
Tha_Astro_1	2957
Tha_Astro_1	2455
Tha_Micro_2	589
Tha_Astro_1	3107
Tha_OPC	4501
Tha_OPC	3763
Tha_OPC	4737
Tha_Oligo_3	2817
Tha_Oligo_2	1332
Tha_NeuCyto_VGLUT2	543
Tha_ExN_PVALB_1	10419
Tha_Micro_1	802
Tha_Micro_1	1623
Tha_OPC	3398
Tha_Oligo_2	2038
Tha_Vascular	1189
Tha_OPC	4290
Tha_InN_2	9329
Tha_InN_1	9960
Tha_Astro_1	3460
Tha_Astro_1	2559
Tha_Astro_1	4067
Tha_OPC	3510
Tha_InN_1	8047
Tha_InN_1	9536
Tha_OPC	4292
Tha_OPC	5599
Tha_Astro_1	2637
Tha_Oligo_1	3571
Tha_Tcell	2043
Tha_Oligo_2	1170
Tha_Astro_1	3452
Tha_OPC	7002
Tha_InN_1	7897
Tha_ExN_PVALB_1	10791
Tha_Oligo_3	4007
Tha_InN_1	7173
Tha_OPC	4826
Tha_Oligo_1	2872
Tha_Astro_1	3290
Tha_InN_1	9660
Tha_Astro_1	2873
Tha_InN_1	8655
Tha_Oligo_2	764
Tha_Astro_1	4028
Tha_InN_2	9014
Tha_Astro_1	5764
Tha_Astro_1	2552
Tha_Astro_1	4199
Tha_OPC	3967
Tha_Astro_2	3498
Tha_ExN_PVALB_1	7617
Tha_Oligo_3	3941
Tha_ExN_PVALB_1	10870
Tha_OPC	4669
Tha_Oligo_3	3993
Tha_Oligo_1	3809
Tha_Astro_2	3179
Tha_Astro_1	3511
Tha_Astro_1	1353
Tha_Oligo_1	1508
Tha_Astro_2	4304
Tha_NeuCyto_VGLUT2	1775
Tha_OPC	4298
Tha_Oligo_1	3459
Tha_Oligo_1	3452
Tha_Astro_1	3544
Tha_OPC	4987
Tha_Astro_1	3256
Tha_ExN_PVALB_1	8564
Tha_Astro_1	901
Tha_OPC	5188
Tha_Astro_1	2711
Tha_OPC	5251
Tha_OPC	2827
Tha_InN_1	9157
Tha_Astro_1	2234
Tha_Oligo_1	2425
Tha_InN_2	5517
Tha_Astro_1	3876
Tha_InN_1	9379
Tha_Micro_2	672
Tha_Astro_2	3578
Tha_InN_1	9321
Tha_ExN_PVALB_1	10004
Tha_OPC	4690
Tha_ExN_PVALB_1	11299
Tha_ExN_PVALB_1	11614
Tha_Astro_1	3572
Tha_ExN_PVALB_2	11011
Tha_InN_1	9230
Tha_Astro_1	6015
Tha_InN_1	8013
Tha_Vascular	3197
Tha_ExN_PVALB_1	11966
Tha_InN_2	9946
Tha_Tcell	2638
Tha_Oligo_3	3768
Tha_Astro_1	3873
Tha_Astro_1	4289
Tha_Micro_2	1046
Tha_OPC	5097
Tha_Astro_1	3493
Tha_OPC	4279
Tha_OPC	4514
Tha_Astro_1	3682
Tha_Oligo_2	1151
Tha_ExN_PVALB_1	12209
Tha_Astro_1	2056
Tha_Astro_1	3088
Tha_Oligo_3	3702
Tha_OPC	5050
Tha_InN_2	7749
Tha_Oligo_1	2882
Tha_Oligo_1	3765
Tha_Astro_1	4267
Tha_InN_1	8201
Tha_Oligo_2	717
Tha_OPC	4448
Tha_Vascular	2763
Tha_OPC	3986
Tha_Micro_1	2337
Tha_OPC	3765
Tha_Astro_1	5187
Tha_OPC	3251
Tha_Oligo_1	2395
Tha_Micro_2	760
Tha_Oligo_2	1275
Tha_OPC	4674
Tha_Astro_1	2801
Tha_OPC	5122
Tha_Micro_1	1026
Tha_Astro_1	3768
Tha_Astro_1	3185
Tha_Oligo_2	1444
Tha_OPC	3620
Tha_NeuCyto_VGLUT2	816
Tha_ExN_PVALB_1	10631
Tha_Micro_1	943
Tha_Oligo_3	5081
Tha_InN_1	9018
Tha_Oligo_1	2527
Tha_OPC	4320
Tha_Astro_1	4660
Tha_OPC	4369
Tha_Oligo_1	3093
Tha_Astro_1	4612
Tha_Astro_1	2986
Tha_Astro_1	2532
Tha_Oligo_1	3610
Tha_Oligo_1	3271
Tha_OPC	4472
Tha_ExN_PVALB_2	11810
Tha_OPC	3669
Tha_OPC	5194
Tha_InN_1	10043
Tha_Micro_2	654
Tha_Oligo_2	1274
Tha_Astro_1	3647
Tha_InN_1	4273
Tha_Oligo_2	1501
Tha_OPC	1418
Tha_ExN_PVALB_2	8597
Tha_Oligo_1	4517
Tha_Astro_1	4034
Tha_OPC	4545
Tha_Oligo_3	3279
Tha_Astro_1	2883
Tha_Oligo_2	932
Tha_Astro_1	2340
Tha_Micro_1	750
Tha_Oligo_1	3511
Tha_Micro_1	760
Tha_OPC	5002
Tha_InN_1	7934
Tha_Micro_2	615
Tha_OPC	5500
Tha_Oligo_2	1604
Tha_Oligo_1	1889
Tha_OPC	5100
Tha_OPC	4064
Tha_Astro_1	1464
Tha_InN_1	8924
Tha_Oligo_1	2774
Tha_InN_1	7949
Tha_Astro_1	644
Tha_InN_1	7310
Tha_InN_1	9451
Tha_InN_1	7193
Tha_ExN_PVALB_1	11718
Tha_OPC	4885
Tha_Astro_1	3855
Tha_InN_1	10336
Tha_OPC	4328
Tha_ExN_PVALB_1	12075
Tha_Astro_1	2804
Tha_Astro_1	3067
Tha_Astro_1	2759
Tha_Oligo_2	1386
Tha_OPC	4223
Tha_Oligo_2	1623
Tha_OPC	5416
Tha_Astro_1	3651
Tha_Astro_2	2085
Tha_Astro_1	2401
Tha_InN_1	8973
Tha_Astro_1	2517
Tha_InN_1	10576
Tha_Micro_1	1536
Tha_OPC	4522
Tha_InN_1	11578
Tha_Micro_2	725
Tha_Astro_1	3932
Tha_Astro_1	3569
Tha_OPC	5037
Tha_Astro_1	2486
Tha_Oligo_1	5205
Tha_Micro_1	847
Tha_OPC	4078
Tha_Oligo_3	1897
Tha_Astro_2	2338
Tha_OPC	3559
Tha_Micro_1	3578
Tha_OPC	3246
Tha_Astro_1	1466
Tha_Astro_1	2574
Tha_OPC	3729
Tha_NeuCyto_VGLUT2	2265
Tha_OPC	3444
Tha_OPC	4668
Tha_Micro_1	3001
Tha_Astro_1	3536
Tha_Oligo_1	3631
Tha_OPC	4094
Tha_ExN_PVALB_1	11315
Tha_Vascular	2315
Tha_Astro_1	1933
Tha_OPC	4063
Tha_Micro_1	898
Tha_OPC	4392
Tha_Astro_2	6421
Tha_Astro_1	3405
Tha_Oligo_2	1195
Tha_Astro_1	2595
Tha_Oligo_1	2425
Tha_InN_2	9576
Tha_Oligo_2	1386
Tha_Astro_1	3536
Tha_Vascular	3272
Tha_Oligo_2	1593
Tha_Astro_1	4021
Tha_Astro_1	2802
Tha_InN_1	9611
Tha_OPC	3939
Tha_InN_2	9398
Tha_Micro_2	620
Tha_InN_1	9658
Tha_OPC	4230
Tha_Oligo_2	992
Tha_Oligo_1	2312
Tha_NeuCyto_VGLUT2	1621
Tha_InN_1	9307
Tha_Oligo_2	1781
Tha_NeuCyto_GAD	960
Tha_Vascular	1806
Tha_Oligo_3	3910
Tha_OPC	4405
Tha_InN_2	9844
Tha_Oligo_2	1177
Tha_Oligo_1	3826
Tha_Oligo_3	3839
Tha_Astro_1	3802
Tha_Micro_1	3520
Tha_OPC	4322
Tha_OPC	3283
Tha_Astro_1	3026
Tha_InN_2	10107
Tha_InN_2	9028
Tha_Astro_1	3494
Tha_OPC	4199
Tha_Oligo_1	2716
Tha_ExN_PVALB_1	11058
Tha_Astro_2	3236
Tha_Astro_1	3631
Tha_Oligo_1	2925
Tha_Oligo_1	3738
Tha_Micro_1	845
Tha_InN_1	8035
Tha_InN_1	9405
Tha_OPC	3478
Tha_Astro_1	3355
Tha_Astro_2	2877
Tha_Astro_1	853
Tha_Oligo_3	3927
Tha_NeuCyto_VGLUT2	622
Tha_Micro_1	2113
Tha_Astro_1	3217
Tha_OPC	4671
Tha_Micro_2	611
Tha_Micro_1	1006
Tha_OPC	5458
Tha_Oligo_2	1549
Tha_Astro_1	3725
Tha_OPC	4056
Tha_Astro_1	3121
Tha_Oligo_2	715
Tha_Astro_1	3290
Tha_OPC	4449
Tha_InN_1	8754
Tha_Astro_2	3697
Tha_Astro_1	2279
Tha_Vascular	2024
Tha_Astro_1	3201
Tha_Vascular	1921
Tha_Astro_1	3392
Tha_Micro_1	1745
Tha_OPC	4103
Tha_Astro_2	3675
Tha_Oligo_3	2391
Tha_ExN_PVALB_1	4811
Tha_Astro_1	1972
Tha_Astro_1	1691
Tha_Oligo_1	1121
Tha_Astro_1	2199
Tha_Astro_1	3925
Tha_Oligo_1	1237
Tha_Oligo_2	1449
Tha_Astro_1	2415
Tha_Astro_1	3869
Tha_ExN_PVALB_1	8685
Tha_OPC	3669
Tha_Oligo_2	1599
Tha_ExIn	7551
Tha_NeuCyto_VGLUT2	1206
Tha_Oligo_3	3888
Tha_Astro_1	2728
Tha_InN_1	9550
Tha_OPC	3201
Tha_ExN_PVALB_1	5382
Tha_Astro_1	4115
Tha_InN_1	8290
Tha_Astro_1	3943
Tha_InN_2	9261
Tha_Micro_1	1034
Tha_OPC	5287
Tha_InN_1	8389
Tha_OPC	5692
Tha_ExN_PVALB_1	7862
Tha_Oligo_2	1187
Tha_Astro_1	3655
Tha_Oligo_1	3302
Tha_Astro_2	2970
Tha_InN_2	8850
Tha_OPC	4862
Tha_Astro_1	3337
Tha_OPC	5344
Tha_OPC	4699
Tha_Oligo_1	1737
Tha_Oligo_2	1806
Tha_OPC	4576
Tha_Astro_1	4201
Tha_Astro_1	2729
Tha_ExN_PVALB_1	12276
Tha_OPC	4509
Tha_Oligo_1	3468
Tha_InN_1	7494
Tha_ExN_PVALB_1	10196
Tha_Micro_2	717
Tha_InN_1	8523
Tha_Astro_1	3823
Tha_Astro_2	2888
Tha_OPC	4565
Tha_Astro_1	2525
Tha_ExN_PVALB_1	11139
Tha_ExN_PVALB_1	11073
Tha_Astro_1	3082
Tha_Oligo_2	879
Tha_Astro_1	2560
Tha_InN_1	7333
Tha_Astro_1	529
Tha_Oligo_2	1330
Tha_Micro_1	3004
Tha_InN_1	10166
Tha_OPC	3201
Tha_Astro_2	5533
Tha_Oligo_3	2482
Tha_Astro_2	3529
Tha_OPC	4078
Tha_Astro_1	2725
Tha_Micro_2	564
Tha_InN_1	9227
Tha_Micro_1	1029
Tha_NeuCyto_GAD	1256
Tha_Astro_1	2464
Tha_InN_2	9747
Tha_Astro_1	3582
Tha_InN_1	6318
Tha_Oligo_2	1179
Tha_InN_1	9282
Tha_OPC	4103
Tha_Oligo_2	1375
Tha_Oligo_2	1179
Tha_Astro_2	2959
Tha_OPC	3917
Tha_Tcell	2243
Tha_ExIn	10664
Tha_ExN_PVALB_1	10654
Tha_NeuCyto_VGLUT2	2154
Tha_Oligo_2	1629
Tha_Astro_1	5616
Tha_InN_1	9341
Tha_InN_1	8429
Tha_Astro_2	5191
Tha_ExN_PVALB_1	11660
Tha_Oligo_2	2285
Tha_ExN_PVALB_1	11521
Tha_OPC	4757
Tha_Oligo_1	3123
Tha_Oligo_2	714
Tha_OPC	4189
Tha_OPC	5478
Tha_Oligo_2	894
Tha_Oligo_2	1014
Tha_ExN_CALB	12360
Tha_Oligo_2	1739
Tha_OPC	3868
Tha_Oligo_1	3798
Tha_Astro_1	3128
Tha_Astro_1	1789
Tha_Astro_1	2347
Tha_OPC	3877
Tha_Astro_2	3412
Tha_Oligo_2	1003
Tha_Oligo_3	4376
Tha_Micro_1	2008
Tha_OPC	3881
Tha_Astro_1	2292
Tha_InN_1	7792
Tha_Oligo_3	3510
Tha_Oligo_1	3395
Tha_Oligo_1	2979
Tha_Astro_1	1926
Tha_OPC	3958
Tha_Vascular	1129
Tha_Oligo_3	2355
Tha_Oligo_2	1405
Tha_OPC	4310
Tha_OPC	3875
Tha_OPC	3687
Tha_OPC	4088
Tha_Astro_1	2890
Tha_OPC	3827
Tha_Oligo_2	963
Tha_OPC	3769
Tha_OPC	4266
Tha_OPC	2892
Tha_ExN_PVALB_1	10812
Tha_Vascular	875
Tha_Micro_1	2014
Tha_ExN_PVALB_1	11073
Tha_Oligo_2	1247
Tha_Astro_1	3537
Tha_Micro_2	664
Tha_Oligo_1	3063
Tha_Astro_1	2880
Tha_Astro_1	2187
Tha_ExN_PVALB_1	10802
Tha_InN_1	7527
Tha_Oligo_1	3360
Tha_Micro_1	1272
Tha_OPC	3081
Tha_Micro_1	2326
Tha_InN_1	6951
Tha_Astro_1	1820
Tha_Oligo_1	1830
Tha_Oligo_2	987
Tha_OPC	4114
Tha_Oligo_2	1174
Tha_Astro_1	1529
Tha_ExN_PVALB_1	7668
Tha_OPC	3851
Tha_OPC	3454
Tha_Oligo_2	1617
Tha_OPC	4992
Tha_Astro_1	2815
Tha_InN_1	9386
Tha_OPC	3836
Tha_Astro_1	5725
Tha_Oligo_3	3160
Tha_InN_2	7537
Tha_Oligo_3	5387
Tha_OPC	4624
Tha_Micro_1	1622
Tha_OPC	4221
Tha_OPC	4537
Tha_Oligo_3	3584
Tha_Oligo_3	3780
Tha_InN_2	8279
Tha_Astro_1	3426
Tha_Tcell	2646
Tha_Oligo_3	3981
Tha_OPC	4725
Tha_Oligo_3	5389
Tha_Oligo_1	2684
Tha_OPC	3579
Tha_Astro_2	3986
Tha_Astro_2	3531
Tha_InN_2	8749
Tha_Oligo_2	927
Tha_InN_2	9972
Tha_OPC	3789
Tha_ExN_PVALB_1	10956
Tha_Astro_1	1750
Tha_Oligo_2	754
Tha_OPC	4808
Tha_OPC	3492
Tha_Astro_1	4274
Tha_Oligo_2	645
Tha_OPC	1333
Tha_OPC	3470
Tha_Astro_1	2722
Tha_ExN_PVALB_1	11573
Tha_Micro_1	1691
Tha_Astro_1	2366
Tha_Oligo_1	2945
Tha_Oligo_1	3620
Tha_OPC	5167
Tha_OPC	864
Tha_InN_1	9385
Tha_InN_2	8553
Tha_Astro_1	3447
Tha_OPC	4169
Tha_Astro_1	2873
Tha_ExN_PVALB_1	11752
Tha_OPC	2851
Tha_Micro_2	725
Tha_Micro_2	624
Tha_InN_1	9784
Tha_ExN_VGLUT1	8541
Tha_OPC	5026
Tha_Astro_1	2176
Tha_Astro_2	3194
Tha_Oligo_3	1772
Tha_Astro_1	2369
Tha_Oligo_2	742
Tha_Oligo_2	1196
Tha_Oligo_1	2580
Tha_InN_2	9049
Tha_Astro_1	2479
Tha_Oligo_2	891
Tha_Astro_1	2269
Tha_Astro_1	3606
Tha_Oligo_2	1025
Tha_Astro_1	4581
Tha_OPC	3343
Tha_Micro_1	1091
Tha_Astro_1	2653
Tha_OPC	5575
Tha_Oligo_2	602
Tha_InN_1	7215
Tha_Oligo_2	1266
Tha_Oligo_2	1517
Tha_Oligo_1	2654
Tha_Oligo_1	3307
Tha_Oligo_3	3553
Tha_Oligo_3	4198
Tha_Micro_1	1000
Tha_OPC	3899
Tha_InN_1	9845
Tha_Oligo_1	3865
Tha_Micro_1	691
Tha_Tcell	2028
Tha_Astro_1	491
Tha_Astro_2	2712
Tha_Micro_1	2108
Tha_Oligo_1	2828
Tha_OPC	4634
Tha_Astro_1	3259
Tha_Astro_1	2498
Tha_Astro_1	4086
Tha_InN_1	7772
Tha_InN_1	9908
Tha_Vascular	1203
Tha_InN_1	10812
Tha_NeuCyto_GAD	931
Tha_NeuCyto_GAD	1019
Tha_Oligo_2	1901
Tha_Astro_1	3054
Tha_Oligo_2	967
Tha_Oligo_3	4341
Tha_OPC	3952
Tha_Oligo_1	824
Tha_Oligo_1	3841
Tha_Astro_1	2288
Tha_Oligo_1	2549
Tha_Astro_1	2726
Tha_Astro_1	3224
Tha_OPC	3350
Tha_NeuCyto_GAD	497
Tha_OPC	4969
Tha_ExN_PVALB_1	9022
Tha_Astro_1	3287
Tha_NeuCyto_GAD	912
Tha_Oligo_1	3262
Tha_Astro_1	3462
Tha_Astro_1	3289
Tha_Astro_1	3568
Tha_ExN_CALB	7837
Tha_ExN_CALB	13799
Tha_NeuCyto_VGLUT2	2592
Tha_ExN_CALB	1942
Tha_ExN_PVALB_1	7821
Tha_Astro_2	4588
Tha_InN_1	5049
Tha_ExN_PVALB_1	12954
Tha_OPC	4112
Tha_ExN_PVALB_1	10587
Tha_Micro_1	1389
Tha_Micro_2	640
Tha_OPC	4997
Tha_InN_1	7353
Tha_InN_2	8933
Tha_Oligo_2	765
Tha_Oligo_1	1366
Tha_Astro_2	4116
Tha_OPC	4355
Tha_OPC	3515
Tha_Oligo_3	4177
Tha_OPC	1333
Tha_OPC	1515
Tha_Astro_2	2364
Tha_Micro_1	2088
Tha_Astro_1	3265
Tha_Oligo_3	3727
Tha_Astro_2	3841
Tha_Astro_1	3009
Tha_Oligo_1	3100
Tha_Astro_1	4548
Tha_Astro_1	2592
Tha_OPC	1567
Tha_OPC	4058
Tha_Astro_1	3153
Tha_ExN_PVALB_2	9572
Tha_Astro_1	3047
Tha_OPC	1593
Tha_InN_1	8897
Tha_Oligo_1	2108
Tha_OPC	3841
Tha_Astro_1	2491
Tha_OPC	4895
Tha_Astro_1	2817
Tha_Astro_1	1975
Tha_InN_2	7996
Tha_Micro_1	3048
Tha_OPC	4652
Tha_Astro_1	4145
Tha_ExN_PVALB_1	12380
Tha_Astro_1	3036
Tha_OPC	4135
Tha_InN_1	4780
Tha_Oligo_1	2252
Tha_Oligo_3	4673
Tha_OPC	4408
Tha_Micro_1	792
Tha_Astro_1	862
Tha_OPC	6075
Tha_Astro_1	3096
Tha_Astro_1	3513
Tha_Astro_1	3001
Tha_Astro_2	3859
Tha_ExN_PVALB_1	12031
Tha_Oligo_3	4258
Tha_OPC	5440
Tha_ExN_PVALB_1	10824
Tha_OPC	5085
Tha_Astro_1	1882
Tha_InN_1	8120
Tha_Vascular	1396
Tha_Astro_1	3203
Tha_ExN_PVALB_1	11381
Tha_NeuCyto_VGLUT2	1106
Tha_ExN_PVALB_1	12426
Tha_NeuCyto_GAD	1110
Tha_Tcell	2748
Tha_ExN_PVALB_1	6056
Tha_Oligo_1	2178
Tha_Oligo_1	4200
Tha_Oligo_3	3470
Tha_Micro_2	1183
Tha_InN_1	10809
Tha_InN_1	7790
Tha_Astro_1	2057
Tha_OPC	4138
Tha_Astro_1	1262
Tha_Astro_1	2435
Tha_Oligo_2	1103
Tha_InN_1	9530
Tha_Oligo_3	3572
Tha_Astro_1	1353
Tha_OPC	2913
Tha_OPC	3293
Tha_Astro_1	2963
Tha_Micro_2	592
Tha_Oligo_1	3137
Tha_Astro_1	3301
Tha_InN_1	8386
Tha_Astro_1	4786
Tha_Oligo_2	762
Tha_OPC	4335
Tha_OPC	2872
Tha_InN_2	10265
Tha_OPC	2639
Tha_Oligo_1	3143
Tha_OPC	4415
Tha_OPC	4924
Tha_Astro_1	2363
Tha_Astro_1	2720
Tha_Astro_1	3345
Tha_OPC	4564
Tha_Oligo_2	1452
Tha_InN_1	9188
Tha_ExN_PVALB_1	10663
Tha_Astro_1	1460
Tha_InN_1	8106
Tha_Astro_1	3335
Tha_OPC	1252
Tha_Oligo_2	896
Tha_Astro_1	2667
Tha_Astro_2	3557
Tha_Oligo_3	4475
Tha_InN_1	9402
Tha_Astro_1	2832
Tha_Tcell	2389
Tha_OPC	4944
Tha_InN_1	8303
Tha_Oligo_3	1719
Tha_Tcell	1422
Tha_Astro_1	4060
Tha_Astro_1	2934
Tha_Oligo_2	1193
Tha_Astro_1	2836
Tha_Astro_1	6160
Tha_ExN_PVALB_1	6741
Tha_Oligo_2	1528
Tha_Astro_1	2918
Tha_InN_2	9810
Tha_Astro_1	1464
Tha_Oligo_2	760
Tha_InN_1	9364
Tha_ExN_PVALB_1	10531
Tha_OPC	4553
Tha_Micro_1	2757
Tha_OPC	3341
Tha_Astro_1	3731
Tha_InN_2	9213
Tha_Astro_1	2513
Tha_InN_1	9576
Tha_Oligo_2	849
Tha_OPC	5134
Tha_Micro_1	1413
Tha_InN_2	8779
Tha_OPC	4967
Tha_Oligo_2	451
Tha_Astro_1	2243
Tha_Astro_2	7749
Tha_Astro_2	2688
Tha_OPC	4629
Tha_Oligo_2	638
Tha_Oligo_1	2941
Tha_Astro_1	3958
Tha_Astro_1	3756
Tha_Astro_1	5354
Tha_Oligo_1	1867
Tha_InN_2	9974
Tha_InN_2	10195
Tha_OPC	3826
Tha_InN_1	8410
Tha_OPC	3852
Tha_Micro_1	1012
Tha_Oligo_2	569
Tha_InN_1	6261
Tha_OPC	3606
Tha_InN_1	8866
Tha_OPC	4304
Tha_OPC	4103
Tha_OPC	3517
Tha_Astro_1	4199
Tha_Tcell	1819
Tha_Micro_1	1551
Tha_Astro_1	4041
Tha_Astro_1	6111
Tha_Vascular	2508
Tha_OPC	4431
Tha_Astro_1	3308
Tha_Oligo_1	3027
Tha_OPC	4171
Tha_Astro_1	4452
Tha_Astro_1	3494
Tha_InN_1	9311
Tha_InN_1	10609
Tha_Oligo_1	2559
Tha_Astro_1	4099
Tha_NeuCyto_VGLUT2	1342
Tha_OPC	3524
Tha_Oligo_2	1779
Tha_Oligo_2	2658
Tha_Oligo_2	1753
Tha_InN_1	8059
Tha_Astro_2	2977
Tha_OPC	4149
Tha_Astro_1	1932
Tha_OPC	4307
Tha_OPC	4917
Tha_OPC	3898
Tha_OPC	3989
Tha_InN_1	5985
Tha_OPC	3686
Tha_ExN_PVALB_1	11924
Tha_Oligo_1	3734
Tha_InN_1	10034
Tha_InN_2	8451
Tha_Astro_1	4717
Tha_OPC	4138
Tha_NeuCyto_GAD	581
Tha_ExN_PVALB_2	9718
Tha_Micro_2	853
Tha_InN_1	8974
Tha_Astro_2	2912
Tha_OPC	4679
Tha_Oligo_3	3836
Tha_InN_1	7783
Tha_Astro_1	3450
Tha_Oligo_1	3969
Tha_Oligo_1	1694
Tha_Astro_1	3735
Tha_OPC	3921
Tha_OPC	3735
Tha_OPC	4343
Tha_Micro_2	801
Tha_Astro_2	3191
Tha_Astro_1	4404
Tha_InN_1	8733
Tha_OPC	4622
Tha_Astro_1	6310
Tha_NeuCyto_VGLUT2	1531
Tha_NeuCyto_GAD	818
Tha_Oligo_3	4436
Tha_NeuCyto_VGLUT2	542
Tha_OPC	3895
Tha_OPC	3187
Tha_Oligo_3	3913
Tha_Astro_1	3601
Tha_OPC	3906
Tha_OPC	3868
Tha_Astro_1	2944
Tha_OPC	4599
Tha_OPC	3972
Tha_InN_2	9041
Tha_Micro_1	1333
Tha_InN_2	8329
Tha_ExN_CALB	11959
Tha_OPC	4832
Tha_Astro_1	3127
Tha_Astro_1	2672
Tha_Astro_1	4479
Tha_Astro_2	2004
Tha_OPC	3358
Tha_Astro_2	2723
Tha_InN_1	7118
Tha_Astro_1	4731
Tha_Oligo_3	1122
Tha_Oligo_3	3631
Tha_Astro_1	3068
Tha_OPC	4278
Tha_OPC	4029
Tha_Astro_2	4126
Tha_ExN_PVALB_1	10861
Tha_InN_1	8179
Tha_Oligo_1	2073
Tha_Astro_2	2837
Tha_OPC	3595
Tha_Astro_1	3227
Tha_OPC	5093
Tha_InN_1	10525
Tha_Astro_1	3872
Tha_Micro_1	837
Tha_Oligo_1	1141
Tha_Oligo_1	2320
Tha_InN_1	10374
Tha_OPC	5444
Tha_Oligo_2	2028
Tha_NeuCyto_GAD	1235
Tha_OPC	4455
Tha_Astro_1	2610
Tha_Astro_1	3007
Tha_Astro_1	2306
Tha_OPC	4130
Tha_Astro_1	3062
Tha_Oligo_2	1560
Tha_OPC	4566
Tha_Astro_1	4726
Tha_OPC	4718
Tha_Micro_1	1976
Tha_Astro_1	3697
Tha_ExN_CALB	1185
Tha_Astro_1	2883
Tha_OPC	4554
Tha_Oligo_3	4835
Tha_Oligo_2	933
Tha_InN_1	9511
Tha_ExN_PVALB_1	11535
Tha_OPC	4554
Tha_InN_1	10261
Tha_Astro_1	5131
Tha_Astro_1	1783
Tha_OPC	4496
Tha_InN_1	9444
Tha_Oligo_2	1022
Tha_Astro_1	4959
Tha_Oligo_3	3249
Tha_OPC	5000
Tha_Oligo_2	1381
Tha_OPC	4471
Tha_Astro_1	4545
Tha_InN_1	6973
Tha_Micro_1	1178
Tha_InN_1	5590
Tha_Astro_1	2194
Tha_Astro_2	2598
Tha_Astro_1	2349
Tha_Astro_1	2274
Tha_Astro_1	3501
Tha_Oligo_1	3157
Tha_Astro_1	7278
Tha_Astro_2	2282
Tha_Astro_1	1321
Tha_Micro_1	1323
Tha_Tcell	2576
Tha_Astro_2	2459
Tha_Astro_1	2402
Tha_InN_1	11114
Tha_NeuCyto_VGLUT2	1900
Tha_Oligo_2	1800
Tha_Micro_1	911
Tha_Astro_2	3598
Tha_OPC	3555
Tha_InN_1	9358
Tha_Astro_1	2719
Tha_Tcell	1478
Tha_ExN_PVALB_1	11330
Tha_Oligo_3	4758
Tha_OPC	4134
Tha_OPC	3728
Tha_OPC	4291
Tha_OPC	5890
Tha_Oligo_3	4572
Tha_Astro_1	2329
Tha_ExN_PVALB_1	10403
Tha_Astro_2	1775
Tha_Oligo_1	4375
Tha_Micro_1	795
Tha_Vascular	2357
Tha_InN_1	7790
Tha_Astro_1	3988
Tha_Oligo_3	873
Tha_Micro_1	1630
Tha_Micro_2	529
Tha_OPC	4041
Tha_Oligo_2	807
Tha_OPC	922
Tha_NeuCyto_VGLUT2	1654
Tha_Astro_1	2283
Tha_Micro_2	1023
Tha_OPC	4071
Tha_Astro_1	5354
Tha_Oligo_2	1502
Tha_Astro_1	1823
Tha_InN_1	6017
Tha_OPC	3777
Tha_Astro_1	3801
Tha_OPC	3614
Tha_ExN_PVALB_1	11704
Tha_OPC	3983
Tha_Oligo_2	1723
Tha_Astro_2	2804
Tha_Micro_1	2898
Tha_Micro_1	1597
Tha_Oligo_2	1203
Tha_Oligo_3	3750
Tha_OPC	5138
Tha_InN_1	8110
Tha_Astro_1	1859
Tha_OPC	4923
Tha_Astro_1	4149
Tha_InN_1	6274
Tha_ExN_PVALB_1	11658
Tha_Vascular	3965
Tha_NeuCyto_VGLUT2	2122
Tha_Oligo_2	546
Tha_Micro_1	803
Tha_Astro_2	3592
Tha_Astro_1	2924
Tha_Oligo_1	3579
Tha_ExN_PVALB_1	11123
Tha_OPC	5329
Tha_OPC	5036
Tha_Astro_1	3619
Tha_OPC	3292
Tha_Oligo_3	3120
Tha_Astro_1	3305
Tha_InN_1	7475
Tha_Astro_1	2202
Tha_InN_1	9475
Tha_Astro_1	3510
Tha_Oligo_1	2744
Tha_ExN_PVALB_1	9849
Tha_Micro_1	1913
Tha_OPC	4574
Tha_Oligo_1	2810
Tha_Astro_1	2876
Tha_OPC	4938
Tha_OPC	5066
Tha_OPC	4209
Tha_Oligo_2	1552
Tha_OPC	4156
Tha_Astro_1	3265
Tha_Astro_1	2557
Tha_Oligo_2	1473
Tha_Astro_1	4675
Tha_InN_2	9581
Tha_Astro_1	4329
Tha_Astro_1	2393
Tha_OPC	5128
Tha_Astro_1	3603
Tha_Astro_2	3944
Tha_Oligo_1	2641
Tha_Vascular	2755
Tha_Astro_1	2754
Tha_OPC	4431
Tha_OPC	4124
Tha_Astro_2	3863
Tha_Oligo_3	3618
Tha_Astro_1	3826
Tha_Vascular	2757
Tha_ExN_PVALB_1	11969
Tha_Oligo_1	3228
Tha_Oligo_2	1247
Tha_Micro_2	650
Tha_Astro_1	3841
Tha_Astro_1	4217
Tha_ExN_PVALB_1	11696
Tha_Micro_1	1114
Tha_Oligo_2	1146
Tha_OPC	4076
Tha_InN_2	9826
Tha_Oligo_3	3692
Tha_OPC	3124
Tha_Micro_2	640
Tha_OPC	4747
Tha_Oligo_1	2435
Tha_OPC	2808
Tha_ExN_PVALB_1	10346
Tha_Oligo_1	2040
Tha_OPC	4579
Tha_Astro_2	5970
Tha_OPC	5164
Tha_Oligo_1	3777
Tha_Astro_1	3381
Tha_OPC	3141
Tha_OPC	2773
Tha_OPC	4842
Tha_Micro_2	737
Tha_Oligo_2	1119
Tha_Micro_2	654
Tha_InN_1	8362
Tha_Oligo_2	1321
Tha_OPC	3771
Tha_Astro_1	1278
Tha_Oligo_3	3150
Tha_Vascular	1000
Tha_Astro_1	2524
Tha_OPC	3475
Tha_Astro_2	2353
Tha_Astro_1	2363
Tha_Micro_1	1162
Tha_OPC	3829
Tha_Oligo_3	4107
Tha_OPC	3741
Tha_Astro_1	2137
Tha_Astro_1	2001
Tha_OPC	4304
Tha_Astro_1	3687
Tha_InN_2	4066
Tha_Micro_2	609
Tha_Astro_1	4938
Tha_OPC	3811
Tha_InN_1	10135
Tha_Oligo_1	3087
Tha_InN_2	9223
Tha_OPC	6949
Tha_Oligo_2	801
Tha_Vascular	2405
Tha_Astro_1	1741
Tha_Micro_1	2605
Tha_ExN_PVALB_1	10815
Tha_Micro_1	982
Tha_Micro_2	670
Tha_Astro_1	2576
Tha_Oligo_2	1396
Tha_Astro_2	3880
Tha_OPC	3821
Tha_Oligo_1	3744
Tha_InN_1	6940
Tha_Oligo_2	1806
Tha_Vascular	2644
Tha_OPC	3941
Tha_Astro_1	1462
Tha_Oligo_1	3761
Tha_Astro_1	4301
Tha_ExN_CALB	13972
Tha_ExN_PVALB_1	10723
Tha_OPC	3403
Tha_OPC	3851
Tha_Oligo_1	1959
Tha_Vascular	2509
Tha_OPC	3970
Tha_Astro_1	2609
Tha_Oligo_1	2776
Tha_ExN_PVALB_1	10429
Tha_OPC	1286
Tha_Astro_2	4604
Tha_Astro_1	3409
Tha_Astro_2	3237
Tha_Astro_1	3171
Tha_Astro_2	3543
Tha_ExN_PVALB_1	9108
Tha_Oligo_1	3329
Tha_InN_1	7262
Tha_Oligo_2	796
Tha_OPC	4683
Tha_InN_2	8509
Tha_Oligo_3	4595
Tha_OPC	5377
Tha_ExN_PVALB_1	10179
Tha_Micro_1	876
Tha_ExN_PVALB_1	12393
Tha_Astro_1	2960
Tha_OPC	4431
Tha_OPC	4935
Tha_Astro_1	2897
Tha_Oligo_2	1178
Tha_OPC	4174
Tha_Micro_1	1665
Tha_Vascular	2617
Tha_OPC	4197
Tha_OPC	3978
Tha_Astro_1	2617
Tha_Astro_1	3376
Tha_OPC	4309
Tha_Micro_1	899
Tha_Oligo_2	1332
Tha_OPC	3043
Tha_Astro_2	4143
Tha_Oligo_2	1422
Tha_InN_2	8602
Tha_InN_1	9204
Tha_Oligo_3	1962
Tha_Astro_1	2801
Tha_InN_1	6078
Tha_Astro_1	2480
Tha_Oligo_2	1371
Tha_Oligo_1	3454
Tha_Tcell	1866
Tha_OPC	4325
Tha_Astro_1	3285
Tha_InN_1	8710
Tha_InN_1	9039
Tha_InN_1	9498
Tha_Vascular	2346
Tha_Astro_1	3787
Tha_ExIn	3698
Tha_Oligo_2	913
Tha_Astro_1	3306
Tha_Micro_1	1606
Tha_Oligo_3	3157
Tha_Astro_1	2073
Tha_InN_1	8233
Tha_Oligo_1	2131
Tha_Oligo_2	1000
Tha_Oligo_3	3228
Tha_Astro_1	2471
Tha_OPC	5184
Tha_InN_1	9506
Tha_InN_1	7954
Tha_Oligo_3	4979
Tha_ExN_PVALB_1	10117
Tha_OPC	4108
Tha_NeuCyto_GAD	3617
Tha_InN_2	8015
Tha_Astro_1	3530
Tha_Astro_1	3662
Tha_OPC	4823
Tha_OPC	3886
Tha_ExN_PVALB_1	11041
Tha_Oligo_3	3564
Tha_InN_1	7029
Tha_InN_2	8558
Tha_Astro_1	3168
Tha_Astro_1	2652
Tha_Oligo_1	2901
Tha_OPC	2900
Tha_Oligo_3	4566
Tha_Astro_2	3062
Tha_OPC	3890
Tha_Astro_1	1948
Tha_InN_1	9273
Tha_Astro_1	2969
Tha_InN_1	10232
Tha_Astro_2	4317
Tha_Astro_1	2347
Tha_OPC	4838
Tha_OPC	4175
Tha_Astro_1	3861
Tha_ExN_PVALB_1	10402
Tha_InN_2	9668
Tha_Astro_1	3573
Tha_InN_1	6889
Tha_OPC	4110
Tha_OPC	3901
Tha_Astro_1	3390
Tha_Oligo_2	911
Tha_OPC	2783
Tha_NeuCyto_VGLUT2	561
Tha_Oligo_1	3151
Tha_OPC	4303
Tha_Vascular	3022
Tha_Oligo_2	2364
Tha_OPC	4351
Tha_ExN_PVALB_1	8557
Tha_Oligo_2	988
Tha_Oligo_3	3237
Tha_Astro_1	3617
Tha_OPC	3600
Tha_Astro_1	3635
Tha_OPC	5171
Tha_OPC	3473
Tha_Astro_2	4286
Tha_OPC	3823
Tha_Astro_1	2582
Tha_Astro_2	3671
Tha_InN_1	9432
Tha_Astro_1	3274
Tha_OPC	4471
Tha_InN_2	9121
Tha_OPC	4162
Tha_Astro_1	1377
Tha_Astro_1	3488
Tha_Oligo_3	4342
Tha_Astro_1	2489
Tha_Astro_1	1906
Tha_Astro_1	1983
Tha_Astro_1	3100
Tha_InN_2	7608
Tha_Astro_2	3009
Tha_OPC	4377
Tha_Astro_1	2935
Tha_InN_2	7513
Tha_Oligo_2	1160
Tha_Astro_1	3128
Tha_Astro_1	1160
Tha_Astro_1	2177
Tha_Astro_1	801
Tha_Oligo_1	2724
Tha_InN_1	8417
Tha_OPC	2988
Tha_InN_1	10971
Tha_Oligo_3	3053
Tha_Astro_2	6467
Tha_Oligo_3	4503
Tha_InN_1	8857
Tha_Astro_2	4237
Tha_Astro_1	2624
Tha_InN_1	8084
Tha_Micro_1	1108
Tha_OPC	3653
Tha_Oligo_1	1918
Tha_InN_1	6550
Tha_Astro_1	2301
Tha_OPC	3657
Tha_Astro_1	2312
Tha_Astro_1	2417
Tha_InN_1	8580
Tha_InN_1	8915
Tha_OPC	2746
Tha_OPC	5577
Tha_Astro_1	3531
Tha_Astro_1	3112
Tha_Oligo_1	3433
Tha_InN_2	9853
Tha_Oligo_2	825
Tha_Vascular	3412
Tha_Astro_1	5956
Tha_Micro_2	617
Tha_Oligo_3	3586
Tha_InN_2	8149
Tha_Oligo_1	3126
Tha_InN_2	8475
Tha_InN_1	7728
Tha_Astro_2	2518
Tha_Oligo_3	4251
Tha_OPC	3617
Tha_OPC	4333
Tha_Vascular	1272
Tha_Astro_2	3900
Tha_ExN_PVALB_1	11880
Tha_InN_1	9586
Tha_Oligo_1	1988
Tha_Micro_1	1467
Tha_Astro_2	2568
Tha_OPC	4013
Tha_Astro_2	2745
Tha_InN_2	9393
Tha_OPC	3966
Tha_Astro_1	3632
Tha_Astro_1	3323
Tha_OPC	5176
Tha_Tcell	2010
Tha_Astro_1	3693
Tha_Micro_1	1291
Tha_Astro_1	3353
Tha_Astro_2	7111
Tha_Micro_1	1155
Tha_Oligo_2	1498
Tha_OPC	3879
Tha_Astro_1	4300
Tha_Astro_1	1720
Tha_Oligo_1	3155
Tha_OPC	4222
Tha_Astro_2	2580
Tha_OPC	4340
Tha_Oligo_2	1003
Tha_OPC	4256
Tha_OPC	4041
Tha_Astro_1	4048
Tha_InN_2	8551
Tha_Astro_1	2745
Tha_InN_2	8791
Tha_Oligo_1	1468
Tha_Vascular	2890
Tha_InN_1	3545
Tha_Astro_1	3996
Tha_InN_2	7908
Tha_Astro_1	3309
Tha_Oligo_1	2990
Tha_Astro_1	2018
Tha_Oligo_1	3215
Tha_Micro_1	1056
Tha_Micro_2	599
Tha_Astro_1	2930
Tha_OPC	6372
Tha_OPC	3609
Tha_InN_1	8316
Tha_InN_1	8610
Tha_Micro_1	1545
Tha_Micro_2	642
Tha_Astro_1	4030
Tha_Oligo_1	3188
Tha_OPC	6921
Tha_Astro_1	3302
Tha_ExN_PVALB_2	12588
Tha_Oligo_3	4799
Tha_Astro_1	3403
Tha_Astro_1	1083
Tha_OPC	6080
Tha_Oligo_1	1865
Tha_Astro_1	3162
Tha_Astro_1	2280
Tha_Astro_1	3584
Tha_OPC	3977
Tha_Micro_1	2828
Tha_Oligo_1	3140
Tha_Oligo_3	2198
Tha_Micro_2	651
Tha_Oligo_3	4145
Tha_OPC	4614
Tha_Oligo_3	4020
Tha_Astro_1	2856
Tha_Oligo_1	3511
Tha_Astro_1	3691
Tha_ExN_CALB	12190
Tha_OPC	1858
Tha_Oligo_3	4434
Tha_ExN_PVALB_1	11938
Tha_Astro_1	2358
Tha_OPC	4777
Tha_OPC	3764
Tha_Oligo_1	3586
Tha_Astro_2	5635
Tha_InN_1	10284
Tha_Astro_1	3413
Tha_InN_1	9405
Tha_ExN_PVALB_2	12507
Tha_OPC	3089
Tha_ExN_PVALB_1	8767
Tha_Astro_1	2950
Tha_Astro_1	4373
Tha_OPC	3287
Tha_Oligo_1	2897
Tha_InN_2	8909
Tha_OPC	3527
Tha_Astro_1	4604
Tha_InN_1	5589
Tha_Micro_1	1343
Tha_Astro_1	2843
Tha_Oligo_1	3205
Tha_Oligo_2	923
Tha_Oligo_1	3229
Tha_Astro_1	5338
Tha_ExN_PVALB_1	12269
Tha_OPC	3242
Tha_Vascular	1292
Tha_ExN_PVALB_1	11239
Tha_Oligo_2	758
Tha_Oligo_3	3636
Tha_Astro_2	1985
Tha_InN_1	8609
Tha_Micro_1	3106
Tha_OPC	3133
Tha_Oligo_3	3366
Tha_Oligo_2	726
Tha_Astro_1	1604
Tha_Astro_1	4099
Tha_Oligo_1	3030
Tha_Micro_1	1137
Tha_ExN_CALB	10715
Tha_Astro_1	3571
Tha_InN_1	9274
Tha_OPC	5220
Tha_Oligo_1	3117
Tha_Vascular	3174
Tha_Micro_2	625
Tha_NeuCyto_VGLUT2	1209
Tha_Astro_1	2808
Tha_Oligo_1	4013
Tha_InN_1	8805
Tha_Astro_1	3186
Tha_Astro_2	2552
Tha_Oligo_2	761
Tha_Astro_1	1893
Tha_Oligo_3	2985
Tha_Oligo_1	3268
Tha_Micro_1	799
Tha_Astro_1	2893
Tha_InN_1	8158
Tha_ExN_PVALB_2	10469
Tha_NeuCyto_GAD	949
Tha_Micro_1	2019
Tha_Oligo_1	3441
Tha_Astro_2	2138
Tha_OPC	4287
Tha_InN_1	8881
Tha_ExN_PVALB_1	8127
Tha_NeuCyto_VGLUT2	1109
Tha_Astro_1	3541
Tha_InN_2	4337
Tha_Astro_2	3070
Tha_Astro_1	3086
Tha_OPC	3914
Tha_Astro_1	1165
Tha_Astro_1	3047
Tha_Oligo_1	2855
Tha_Astro_1	4326
Tha_Astro_1	3294
Tha_Astro_1	1352
Tha_Oligo_3	3913
Tha_Oligo_1	1572
Tha_OPC	3407
Tha_Astro_1	1671
Tha_Oligo_1	3094
Tha_OPC	4302
Tha_Astro_2	2821
Tha_Micro_1	947
Tha_Oligo_1	3543
Tha_OPC	2957
Tha_Astro_1	1807
Tha_Micro_1	969
Tha_Oligo_2	1387
Tha_InN_2	9677
Tha_Astro_2	4015
Tha_OPC	4626
Tha_OPC	3786
Tha_InN_1	7411
Tha_Oligo_3	2783
Tha_Astro_1	3891
Tha_Oligo_2	614
Tha_ExIn	6089
Tha_OPC	4353
Tha_ExN_PVALB_1	10794
Tha_Oligo_2	643
Tha_Tcell	1260
Tha_Oligo_1	1710
Tha_OPC	3802
Tha_Astro_1	1659
Tha_Astro_1	3094
Tha_InN_2	9232
Tha_Astro_1	1628
Tha_Oligo_1	3269
Tha_Astro_1	2636
Tha_Oligo_1	3484
Tha_ExN_PVALB_1	11290
Tha_OPC	4730
Tha_Oligo_1	2633
Tha_Oligo_1	3717
Tha_Astro_1	1273
Tha_OPC	4633
Tha_InN_1	10120
Tha_Astro_1	1608
Tha_Astro_1	2699
Tha_InN_1	8857
Tha_InN_1	6226
Tha_Oligo_1	3067
Tha_InN_1	9147
Tha_Oligo_3	1036
Tha_Astro_2	2439
Tha_Astro_1	2414
Tha_Astro_1	1440
Tha_Micro_1	1623
Tha_InN_2	11039
Tha_Oligo_3	1476
Tha_ExN_PVALB_1	11445
Tha_OPC	4306
Tha_Astro_1	3165
Tha_ExN_PVALB_1	11507
Tha_Astro_1	5032
Tha_Oligo_2	1818
Tha_OPC	3831
Tha_InN_1	9946
Tha_OPC	4165
Tha_Astro_1	3481
Tha_Micro_1	1162
Tha_InN_2	9173
Tha_Astro_1	1936
Tha_Astro_1	1265
Tha_ExN_PVALB_1	9155
Tha_OPC	4803
Tha_Astro_1	2948
Tha_OPC	4791
Tha_OPC	4394
Tha_NeuCyto_GAD	913
Tha_Astro_1	4068
Tha_Astro_1	2736
Tha_Astro_1	3039
Tha_Oligo_1	1156
Tha_Micro_2	635
Tha_OPC	4964
Tha_Micro_1	1438
Tha_Astro_1	3815
Tha_OPC	3166
Tha_OPC	3407
Tha_NeuCyto_VGLUT2	1512
Tha_Micro_1	925
Tha_OPC	3587
Tha_Astro_1	2447
Tha_Astro_1	3869
Tha_Micro_1	807
Tha_OPC	3870
Tha_InN_1	9426
Tha_Astro_1	1957
Tha_InN_1	8812
Tha_NeuCyto_GAD	1108
Tha_OPC	1578
Tha_Astro_1	2685
Tha_Astro_1	2606
Tha_InN_1	8667
Tha_OPC	5356
Tha_Micro_1	860
Tha_Astro_2	3447
Tha_Astro_1	3856
Tha_Astro_1	3792
Tha_Astro_1	2737
Tha_InN_2	9812
Tha_Astro_1	4161
Tha_Micro_1	2006
Tha_OPC	3981
Tha_Astro_1	5683
Tha_OPC	3996
Tha_Vascular	3144
Tha_Astro_1	3569
Tha_Oligo_3	2781
Tha_Micro_1	1402
Tha_ExN_PVALB_1	12485
Tha_InN_1	8845
Tha_InN_2	9762
Tha_Micro_2	607
Tha_NeuCyto_GAD	600
Tha_OPC	4951
Tha_InN_1	2324
Tha_OPC	4278
Tha_Astro_2	4613
Tha_ExN_PVALB_1	11873
Tha_Astro_1	2912
Tha_Astro_1	2501
Tha_OPC	4204
Tha_Astro_1	3952
Tha_Oligo_2	1488
Tha_Oligo_1	2646
Tha_InN_1	4861
Tha_Oligo_1	2222
Tha_Astro_1	2955
Tha_Oligo_3	3908
Tha_Oligo_1	1190
Tha_Astro_1	1587
Tha_Astro_1	3372
Tha_OPC	5571
Tha_OPC	4464
Tha_OPC	4348
Tha_Astro_1	2661
Tha_Astro_1	3696
Tha_Oligo_3	3721
Tha_ExN_PVALB_1	12081
Tha_Micro_1	523
Tha_Micro_1	2943
Tha_Oligo_1	2668
Tha_Astro_1	1566
Tha_Astro_1	3270
Tha_OPC	3056
Tha_Astro_1	3462
Tha_Vascular	3192
Tha_InN_2	6013
Tha_Astro_1	2838
Tha_Astro_1	4320
Tha_OPC	3812
Tha_OPC	2788
Tha_Micro_1	779
Tha_OPC	4157
Tha_InN_1	9825
Tha_Astro_1	2842
Tha_InN_1	8986
Tha_InN_1	7832
Tha_Oligo_2	1939
Tha_Astro_1	1645
Tha_Astro_1	3264
Tha_OPC	3630
Tha_InN_1	9366
Tha_OPC	3332
Tha_Astro_1	3547
Tha_OPC	3824
Tha_Astro_1	3030
Tha_Astro_1	2383
Tha_InN_1	7182
Tha_OPC	3346
Tha_Astro_2	3874
Tha_InN_1	10373
Tha_Astro_2	3768
Tha_Astro_1	2194
Tha_Vascular	4120
Tha_Oligo_1	2463
Tha_OPC	4063
Tha_Astro_1	5634
Tha_Oligo_1	1600
Tha_NeuCyto_VGLUT2	1014
Tha_ExN_PVALB_1	9333
Tha_Astro_1	2322
Tha_Oligo_2	1706
Tha_Oligo_2	1416
Tha_Oligo_3	1805
Tha_Astro_1	2621
Tha_OPC	2380
Tha_Oligo_2	1499
Tha_OPC	2157
Tha_Oligo_2	2195
Tha_ExN_PVALB_1	6644
Tha_InN_1	9069
Tha_ExN_PVALB_1	10813
Tha_Micro_1	1072
Tha_OPC	4102
Tha_OPC	4164
Tha_InN_1	9030
Tha_Oligo_1	3379
Tha_InN_1	9169
Tha_OPC	4732
Tha_Astro_1	3036
Tha_Oligo_3	4374
Tha_Astro_1	1239
Tha_ExN_PVALB_1	10603
Tha_Oligo_1	1489
Tha_OPC	3290
Tha_OPC	3621
Tha_OPC	3525
Tha_Oligo_2	1286
Tha_OPC	4821
Tha_Micro_2	741
Tha_OPC	3577
Tha_Astro_1	2722
Tha_Oligo_2	814
Tha_Oligo_3	4193
Tha_InN_2	7231
Tha_Micro_2	657
Tha_Astro_1	1708
Tha_Vascular	1269
Tha_Astro_1	4049
Tha_NeuCyto_VGLUT2	599
Tha_Astro_1	3002
Tha_OPC	3717
Tha_Oligo_1	2579
Tha_Astro_1	2556
Tha_Astro_1	3310
Tha_OPC	3987
Tha_ExN_PVALB_2	9965
Tha_ExN_PVALB_1	10376
Tha_OPC	3614
Tha_Oligo_3	3125
Tha_InN_2	7608
Tha_Astro_1	1098
Tha_OPC	3293
Tha_Oligo_1	3474
Tha_InN_1	8451
Tha_OPC	4960
Tha_OPC	3279
Tha_OPC	3559
Tha_Astro_1	1731
Tha_Oligo_1	2338
Tha_Astro_1	3220
Tha_Astro_2	2115
Tha_ExN_PVALB_1	11242
Tha_Oligo_2	1079
Tha_Oligo_3	3350
Tha_Astro_1	3537
Tha_Astro_1	3879
Tha_Oligo_1	2746
Tha_Oligo_3	3524
Tha_Vascular	3231
Tha_Micro_1	1963
Tha_OPC	4134
Tha_OPC	4269
Tha_OPC	3406
Tha_OPC	4334
Tha_Astro_1	3727
Tha_Oligo_3	4622
Tha_InN_1	8803
Tha_Micro_1	1151
Tha_InN_1	10243
Tha_ExN_PVALB_1	11848
Tha_OPC	4640
Tha_Oligo_2	981
Tha_Astro_1	2678
Tha_ExN_PVALB_1	11344
Tha_InN_2	9243
Tha_Micro_2	610
Tha_Oligo_1	4306
Tha_Oligo_1	2467
Tha_Oligo_3	1240
Tha_Astro_1	3797
Tha_Oligo_1	3073
Tha_Vascular	1842
Tha_Astro_1	2922
Tha_Astro_1	1792
Tha_OPC	3594
Tha_InN_2	8493
Tha_OPC	4139
Tha_OPC	5151
Tha_ExN_PVALB_1	8447
Tha_ExN_PVALB_1	11720
Tha_Tcell	2305
Tha_Micro_1	815
Tha_InN_1	8927
Tha_InN_1	8356
Tha_Oligo_2	600
Tha_Tcell	2305
Tha_Oligo_3	4569
Tha_Oligo_1	2555
Tha_Astro_1	2257
Tha_Astro_1	2682
Tha_Oligo_3	2362
Tha_Astro_1	2204
Tha_Oligo_1	2357
Tha_Astro_1	2733
Tha_Oligo_1	3224
Tha_Oligo_3	3784
Tha_OPC	5564
Tha_InN_2	10656
Tha_InN_1	9381
Tha_Astro_1	3351
Tha_Astro_1	4247
Tha_InN_1	9007
Tha_InN_2	9929
Tha_Oligo_3	3605
Tha_OPC	4395
Tha_Oligo_3	3439
Tha_Oligo_2	1057
Tha_Astro_2	3401
Tha_OPC	4810
Tha_Astro_1	2118
Tha_Astro_1	2619
Tha_InN_1	3426
Tha_OPC	4320
Tha_Astro_1	2464
Tha_OPC	2963
Tha_Astro_1	2473
Tha_Astro_1	2256
Tha_InN_1	6248
Tha_Astro_1	3969
Tha_InN_1	8807
Tha_Astro_1	1867
Tha_Oligo_1	3892
Tha_Oligo_1	2659
Tha_Astro_1	2431
Tha_ExN_PVALB_1	9856
Tha_InN_1	8146
Tha_Micro_2	611
Tha_Astro_1	3975
Tha_OPC	4327
Tha_Astro_1	3292
Tha_Oligo_1	1599
Tha_Oligo_3	4085
Tha_Astro_1	2375
Tha_Astro_1	4271
Tha_Vascular	927
Tha_Oligo_3	7107
Tha_Micro_1	2318
Tha_OPC	4204
Tha_Oligo_1	3446
Tha_InN_2	9391
Tha_Astro_1	3048
Tha_Oligo_2	677
Tha_OPC	3851
Tha_Oligo_3	2341
Tha_Vascular	2992
Tha_ExN_PVALB_1	9746
Tha_Astro_1	2283
Tha_Oligo_1	3532
Tha_InN_2	8834
Tha_OPC	3097
Tha_OPC	4104
Tha_OPC	4092
Tha_Astro_1	4335
Tha_Astro_1	1932
Tha_Oligo_1	3865
Tha_Micro_1	1548
Tha_OPC	3185
Tha_InN_2	7786
Tha_Astro_1	5038
Tha_InN_1	10332
Tha_OPC	4771
Tha_ExN_PVALB_1	10528
Tha_OPC	4141
Tha_InN_2	10421
Tha_Astro_1	2220
Tha_ExN_PVALB_1	10905
Tha_OPC	4568
Tha_Astro_1	2468
Tha_Oligo_1	3149
Tha_OPC	3831
Tha_Oligo_3	5230
Tha_Oligo_1	3606
Tha_InN_1	7062
Tha_Oligo_1	3903
Tha_ExN_PVALB_1	10709
Tha_OPC	3790
Tha_Astro_1	2623
Tha_Oligo_2	1561
Tha_Astro_1	2442
Tha_Astro_1	2162
Tha_OPC	4863
Tha_Oligo_3	4437
Tha_Oligo_2	1492
Tha_Oligo_2	1489
Tha_ExN_PVALB_1	11733
Tha_Astro_1	2225
Tha_ExN_PVALB_1	11473
Tha_Astro_1	3252
Tha_ExN_PVALB_1	11088
Tha_OPC	4480
Tha_Oligo_1	2465
Tha_Astro_1	3038
Tha_Vascular	1504
Tha_InN_1	8158
Tha_InN_1	10464
Tha_OPC	5645
Tha_Micro_1	1516
Tha_Oligo_1	4555
Tha_Astro_1	2390
Tha_InN_1	9528
Tha_Oligo_1	2743
Tha_Oligo_1	1410
Tha_Astro_1	2288
Tha_OPC	3921
Tha_Vascular	2359
Tha_OPC	4634
Tha_OPC	4438
Tha_Oligo_1	3006
Tha_Astro_1	3112
Tha_Astro_1	3331
Tha_OPC	2815
Tha_InN_1	10190
Tha_Oligo_2	1352
Tha_Astro_1	2275
Tha_Astro_2	4033
Tha_InN_1	9086
Tha_Micro_1	952
Tha_Astro_1	3824
Tha_Oligo_3	3151
Tha_Astro_1	4469
Tha_Astro_1	2806
Tha_Astro_1	2003
Tha_OPC	3310
Tha_InN_1	9639
Tha_OPC	4445
Tha_Astro_2	2107
Tha_Astro_1	4383
Tha_Oligo_2	968
Tha_OPC	3103
Tha_Astro_2	3761
Tha_Astro_1	2936
Tha_Astro_1	2808
Tha_Oligo_3	3579
Tha_Astro_2	3596
Tha_Vascular	2436
Tha_InN_1	9178
Tha_Oligo_2	1167
Tha_Astro_1	2784
Tha_ExN_PVALB_1	11464
Tha_Astro_1	2077
Tha_Micro_2	558
Tha_InN_1	9326
Tha_OPC	4396
Tha_OPC	3197
[truncated: 141,513 more rows]
