# Supplementary material for: Disturbances of paraventricular thalamic nucleus neurons in bipolar disorder revealed by single-nucleus analysis
Source: Nat Commun. 2026 Jan 7;17:1338. doi: 10.1038/s41467-025-68094-5 (PMC12873406; doi:10.1038/s41467-025-68094-5)
Supplement: Supplementary file 6 — Source Data [file 41467_2025_68094_MOESM6_ESM.zip › SourceData/FigureS13a.txt]

celltype	mt.percent	nuc.fraction
Tha_Astro_1	0.74457792011943	0.716180782836078
Tha_Astro_2	0.899785009001684	0.674850733977939
Tha_Astro_3	0.630236623913285	0.711231760422416
Tha_ExIn	1.16419412713853	0.730588496018304
Tha_ExN_CALB	1.19058070257257	0.754699110435801
Tha_ExN_PVALB_1	1.14684941955984	0.762779714367259
Tha_ExN_PVALB_2	1.38883622381877	0.749121383769974
Tha_ExN_VGLUT1	0.832389911181062	0.747836386174354
Tha_InN_1	1.23051025190255	0.738285648611282
Tha_InN_2	1.05065255054277	0.739158107897735
Tha_Micro_1	0.629106985104695	0.737757709245116
Tha_Micro_2	0.716162988066678	0.655205009009228
Tha_NeuCyto_GAD	2.60018600521195	0.1479651053619
Tha_NeuCyto_VGLUT2	3.38062690110456	0.132266135032742
Tha_Oligo_1	0.99444747319168	0.717974848017194
Tha_Oligo_2	0.744808684520821	0.723694948720791
Tha_Oligo_3	1.25113765687784	0.648761902443426
Tha_OPC	0.433178692313279	0.753218734089486
Tha_Tcell	1.68340841523878	0.653493456300088
Tha_Vascular	1.31356999729412	0.654851436983546
