# Supplementary material for: Disturbances of paraventricular thalamic nucleus neurons in bipolar disorder revealed by single-nucleus analysis
Source: Nat Commun. 2026 Jan 7;17:1338. doi: 10.1038/s41467-025-68094-5 (PMC12873406; doi:10.1038/s41467-025-68094-5)
Supplement: Supplementary file 6 — Source Data [file 41467_2025_68094_MOESM6_ESM.zip › SourceData/FigureS13bc.txt]

celltype	umap_1	umap_2
Tha_Oligo_2	-2.23223096628929	3.93518988299234
Tha_OPC	-0.884525363643417	-13.1200009186281
Tha_InN_2	-2.67975146075035	12.1347350280271
Tha_Oligo_2	-2.33013874789024	4.30555526423318
Tha_Oligo_3	-2.09327108164574	-1.30479355645316
Tha_Astro_3	5.55180757741188	-8.15893944096701
Tha_Astro_1	7.47163027028297	-8.25239666295188
Tha_Astro_1	8.21023004750465	-8.57215698552268
Tha_OPC	-1.39090735216881	-12.8969860870852
Tha_Astro_3	7.36394613484596	-8.8475371201052
Tha_OPC	-2.25497800608421	-11.715146144153
Tha_Astro_2	8.24845140675758	-6.60342129063742
Tha_Astro_3	5.20405405263161	-8.01034172368186
Tha_InN_2	-1.46628600855614	11.0931605498777
Tha_ExN_PVALB_1	-12.6077125718191	-2.50649841618674
Tha_Oligo_3	-1.83473665018822	-0.965339501620699
Tha_OPC	0.393535281221619	-12.0427990753664
Tha_Astro_1	9.89371984700417	-8.06843574834006
Tha_NeuCyto_GAD	-5.79518443842674	5.37563888239725
Tha_InN_1	-5.27332002421165	13.7335623900877
Tha_ExN_PVALB_1	-12.6687410523489	-4.61349733662741
Tha_Oligo_2	-2.45609242220665	3.94912711787088
Tha_Astro_1	9.97583692769264	-9.28098686528342
Tha_InN_2	-2.46315628786827	10.8325623671995
Tha_Oligo_1	-5.32382804652	-0.656101306201388
Tha_ExN_CALB	-12.0021198441579	0.0240898530469642
Tha_InN_1	-6.72416860361839	11.4224795501219
Tha_InN_1	-5.46266729136253	10.6888159911619
Tha_Micro_1	6.51768940190529	11.4675273101316
Tha_Oligo_3	-0.551603560645828	-0.817923029185702
Tha_InN_1	-6.30019122858787	10.2123355071531
Tha_Oligo_3	-1.53435749312187	0.0799510281072364
Tha_ExN_PVALB_1	-12.0121248414114	-3.24559481930869
Tha_Oligo_2	-1.26031584044243	2.4519390265928
Tha_Oligo_2	-1.60690564413811	2.291154186009
Tha_InN_1	-4.10973912974144	13.2818526427732
Tha_Oligo_2	-1.55385405321861	2.32760254549844
Tha_Oligo_1	-3.10134608050133	-2.64689071965354
Tha_Oligo_1	-4.47840053339745	-2.48951657605307
Tha_Oligo_2	-4.10458356638695	0.466430487810205
Tha_OPC	-0.586161260802993	-13.3866797287478
Tha_OPC	-0.94887155791069	-12.439155658008
Tha_OPC	-0.391355698306808	-12.9771948654665
Tha_Micro_1	4.87097471455788	9.84607307124002
Tha_InN_1	-4.77057058115745	14.2607068221555
Tha_InN_1	-6.23080570002342	11.9426764647947
Tha_Astro_3	6.32879656056618	-8.67676456761496
Tha_InN_2	-2.64173013468529	12.1208438079344
Tha_Astro_3	6.52248256901955	-8.93859489750998
Tha_ExN_PVALB_1	-11.8872945954397	-3.67268141102927
Tha_Astro_1	9.03758161763405	-9.82023914647238
Tha_ExN_PVALB_1	-12.492315118511	-4.85330541920798
Tha_InN_2	-3.7754209687307	12.5825709502683
Tha_ExN_CALB	-12.5496633698537	-1.43814929318564
Tha_Astro_1	7.79310529927467	-9.22552688908713
Tha_Micro_1	7.31324594716286	11.8489236037718
Tha_OPC	-2.13625032206322	-11.2640143234743
Tha_Astro_1	8.58425443867897	-9.60129173588889
Tha_Oligo_1	-2.829185550411	0.0385927956090675
Tha_Astro_2	9.17540662984108	-7.34919842076438
Tha_InN_1	-5.43015081187035	9.64735500025613
Tha_NeuCyto_VGLUT2	-3.91811353464867	6.88620750117166
Tha_OPC	-2.1276450802877	-11.5207978088869
Tha_Astro_3	5.81485241154884	-8.35470016789572
Tha_Astro_1	10.010186369221	-8.68513496709006
Tha_OPC	-1.00643545885826	-12.7682152588381
Tha_InN_1	-5.35573035975243	10.7957362334715
Tha_Astro_1	9.39389532307838	-9.76882656407492
Tha_OPC	-0.175430511434326	-12.8967943985476
Tha_OPC	-1.69269162913109	-13.1322937805666
Tha_Astro_1	9.74372785786842	-8.56605728459494
Tha_InN_1	-5.53142148752953	13.373082081555
Tha_Oligo_1	-5.02506095667625	-0.59644552064078
Tha_OPC	-1.44307119150902	-13.1468792755617
Tha_ExN_PVALB_1	-12.3743150879934	-4.83248432469504
Tha_Oligo_1	-3.23114425440575	-0.30453421664374
Tha_InN_2	-2.30665523310448	10.2277716796385
Tha_Astro_1	8.53787248830055	-9.01161392521994
Tha_Astro_1	7.04851215581154	-8.0462675888552
Tha_Micro_2	6.84742801884865	12.4850138823972
Tha_Astro_1	9.71975057820534	-9.15771587681906
Tha_Astro_2	7.43818348149513	-6.80194385838645
Tha_OPC	-1.55887407561089	-12.5552712280764
Tha_OPC	-1.15307170649315	-12.0350914795412
Tha_OPC	-2.20935255785728	-12.2555886108889
Tha_Oligo_2	-2.15037924547935	2.28830711054666
Tha_Oligo_1	-2.98896152277733	-2.15936954808371
Tha_ExN_PVALB_1	-11.9336908509328	-2.9337962467684
Tha_Micro_1	5.30579870442604	10.3292245070921
Tha_Micro_1	5.78721731404518	9.43388549494607
Tha_OPC	-0.361112927396545	-12.1141081650271
Tha_Oligo_1	-4.03583890696312	-1.07493050885337
Tha_Vascular	-6.18629438181663	-7.77499492955344
Tha_OPC	-0.89054841299797	-11.764745791675
Tha_InN_2	-2.85209972162987	10.1892012755857
Tha_InN_2	-4.6182902504995	9.40857402491434
Tha_Astro_1	9.67809980611061	-9.05173881840842
Tha_Astro_1	8.74428671101784	-9.05793770146506
Tha_Astro_1	10.2301112959788	-8.51663120579856
Tha_OPC	-0.532368247707138	-12.1033306915774
Tha_InN_2	-3.65612394114281	9.89280502009256
Tha_InN_1	-5.37302715082909	10.3554600875364
Tha_OPC	-2.55562001963402	-11.205440600635
Tha_OPC	-2.79259759684349	-11.728573878528
Tha_Astro_3	7.1515924284861	-8.81658180546897
Tha_Oligo_1	-4.62479860087181	0.505446384428571
Tha_Tcell	1.6634389708445	8.66874210047586
Tha_Oligo_3	-1.87423545618797	-1.3267839748873
Tha_Astro_1	9.43440263966774	-9.39327534032004
Tha_InN_1	-5.21752673884178	10.4095591704832
Tha_OPC	-2.81318003435875	-11.9746046860232
Tha_ExN_PVALB_1	-12.2580021073415	-2.00211699795859
Tha_Oligo_2	-2.37421948214317	3.3082634608732
Tha_InN_1	-5.1947997262075	10.7509802978025
Tha_OPC	-0.916205709178695	-12.9797774155154
Tha_Oligo_1	-5.31308633585716	-1.61589248967307
Tha_Astro_1	7.32557886342262	-8.22580726933615
Tha_InN_1	-5.07683784266258	13.5862569015012
Tha_Astro_1	7.85248583058571	-8.32690056157248
Tha_Oligo_3	-1.48987514277245	-0.94808502984183
Tha_InN_1	-6.37866908808495	12.962380329846
Tha_Oligo_3	-1.73304576178337	-1.38220938038962
Tha_Astro_1	7.94582145909523	-9.59211929631369
Tha_InN_2	-2.81059676905418	10.6710318725096
Tha_Astro_2	7.71719759206032	-8.69461353612082
Tha_Astro_1	6.97231405476784	-8.98063095402854
Tha_OPC	-0.911098306377182	-11.546408732654
Tha_ExN_PVALB_1	-11.6142719437673	-4.78912647557395
Tha_Oligo_2	-2.78894097109581	3.08601538348062
Tha_ExN_PVALB_1	-11.9602630784109	-3.60754068684714
Tha_OPC	-1.83850878973747	-13.374425013782
Tha_Oligo_2	-1.81695765753532	4.30492440867288
Tha_Oligo_1	-4.88707477350975	0.32728224503858
Tha_Astro_3	5.69834392766213	-8.31666477513449
Tha_Astro_1	8.54050749043678	-8.72851951909201
Tha_Astro_2	8.72811716298317	-7.53553589177268
Tha_Oligo_1	-3.83852893610741	-0.472782452823092
Tha_Astro_3	5.30791013936256	-8.17077167821066
Tha_NeuCyto_VGLUT2	-4.66203672190453	6.68041745829446
Tha_OPC	-0.368232016761551	-12.6215487320437
Tha_Oligo_1	-5.17921668787743	-0.562209685565402
Tha_Oligo_1	-4.90259010096336	-0.0270257790102257
Tha_Astro_1	8.78197973469948	-9.47520073247092
Tha_OPC	-1.58969051142479	-12.6677933533205
Tha_Astro_1	9.13359468678688	-8.59675987553732
Tha_Astro_1	8.02604788045143	-8.72486217808859
Tha_ExN_PVALB_1	-12.1341159989431	-3.04423316311972
Tha_Astro_2	8.19998377064918	-6.56074722600119
Tha_OPC	-2.16690785189415	-11.4071503479494
Tha_Astro_1	9.38234441975807	-9.20972927403586
Tha_OPC	-2.08847576876427	-12.3612633545412
Tha_OPC	-0.788894181449661	-12.0814801056399
Tha_InN_1	-6.17122060557152	11.7127732436643
Tha_Astro_1	7.67228239278053	-9.20119293522971
Tha_Oligo_1	-4.5674074341848	-1.38765414548056
Tha_InN_2	-2.0241318394735	10.4920500915037
Tha_Astro_1	7.65317218999123	-9.62143810582297
Tha_InN_1	-4.97843820353294	12.6067380111204
Tha_Micro_2	6.7315313170359	12.3415049712644
Tha_Astro_3	6.14804285268044	-7.76287086796897
Tha_InN_1	-4.40238076945091	12.3384074370847
Tha_ExN_PVALB_1	-12.8365343262746	-1.69196804356711
Tha_OPC	-1.37406880160118	-11.9192877609743
Tha_ExN_PVALB_1	-12.1493776490285	-2.78049166989463
Tha_ExN_PVALB_1	-11.9366491486623	-3.04894860577719
Tha_Astro_1	8.99680536488747	-9.38111503911154
Tha_ExN_PVALB_2	-10.6464470078542	1.72103647398813
Tha_InN_2	-3.92867452402855	12.5708436171995
Tha_InN_1	-5.43407089014793	12.0650023620115
Tha_Vascular	-7.67283565302635	-9.16360195469992
Tha_ExN_PVALB_1	-12.4516294648244	-3.17925937962668
Tha_InN_2	-2.40157133837486	11.3286551635252
Tha_Tcell	1.66921764115547	8.67386619257791
Tha_Oligo_2	-2.88816792269493	3.0649863879667
Tha_Astro_1	10.0962993452952	-9.18004234624045
Tha_Astro_1	8.51025980214333	-9.27870758366721
Tha_Micro_2	7.14449947575783	12.2703932921873
Tha_OPC	-0.730512683589706	-13.3131028015627
Tha_Astro_1	8.00516241292213	-9.68172844243186
Tha_OPC	-1.0154613902166	-13.3356667358889
Tha_OPC	-1.80735809107567	-13.3158903915896
Tha_Astro_1	9.43649404744362	-10.0025769073977
Tha_Oligo_3	-1.42104787131096	-0.667287905932833
Tha_ExN_PVALB_1	-12.8084238221243	-2.39211233449118
Tha_Oligo_1	-3.56336910029198	-0.806331117869784
Tha_Astro_3	7.93960397938942	-8.41698463750022
Tha_Astro_1	7.36933487157082	-9.14509399724143
Tha_Oligo_2	-2.47910005350853	2.83817307162149
Tha_OPC	-1.95735914011742	-12.9343815643801
Tha_InN_2	-3.76596409579063	11.8537291686521
Tha_Oligo_1	-4.96277362604881	-1.34102722001212
Tha_Oligo_1	-5.44826251765037	-0.65443416428702
Tha_Astro_1	9.53150194386696	-9.4620333511843
Tha_InN_1	-5.96242839594627	9.92123786616189
Tha_Oligo_3	-1.8197597910955	-1.3638226587786
Tha_OPC	-2.14931446810509	-12.3971758682741
Tha_Vascular	-6.62057859202171	-8.21859653782981
Tha_OPC	-0.479409222800979	-13.3072682220949
Tha_Micro_1	7.99460905293678	9.47506419825418
Tha_OPC	-1.06567472716118	-11.6659355957522
Tha_Oligo_3	-2.53080970545555	-1.8066583473696
Tha_Astro_1	8.93614309529518	-9.96478565526145
Tha_OPC	-1.3341767241552	-11.2848130066408
Tha_Oligo_3	-1.37135583658958	-2.45522030186789
Tha_Oligo_1	-4.75633031626488	-1.90321000409262
Tha_Micro_2	6.79030817250465	12.9083165328489
Tha_Oligo_3	-0.928020661075363	-2.64182957005637
Tha_OPC	-1.89971739550377	-12.4359017212404
Tha_Astro_1	8.32816332082008	-9.07042511296408
Tha_OPC	-1.6668490817144	-12.7912026245608
Tha_Micro_1	6.074702913563	10.065145413159
Tha_Astro_1	8.94396036366676	-9.3887739975466
Tha_Astro_2	7.95291250447487	-8.79280765843527
Tha_Oligo_3	-2.37152892847801	-1.68974383664267
Tha_OPC	-0.783276682098159	-13.2201977570071
Tha_NeuCyto_VGLUT2	-3.6892073800161	6.68964330363138
Tha_ExN_PVALB_1	-11.9369552781179	-3.51778133702414
Tha_Micro_1	7.02398508290505	10.4170226256834
Tha_Oligo_2	-2.45814019938255	4.14215556788309
Tha_InN_1	-5.14858133097435	12.5317544143186
Tha_Oligo_1	-5.76858979960228	-1.32974716019766
Tha_OPC	-1.01075906058098	-12.395080645801
Tha_Astro_1	8.27853029469704	-9.02849109959738
Tha_OPC	-1.59734958906914	-11.8239155609621
Tha_Oligo_1	-5.57944661875511	-2.23254998517172
Tha_Astro_1	7.92986314992165	-8.88670929265158
Tha_Micro_2	5.74105089406227	12.1061085860716
Tha_Astro_2	9.16953199605202	-8.50411709141867
Tha_Astro_1	8.70103281239723	-8.60857303929465
Tha_Oligo_1	-5.76312000056053	-1.28892143559592
Tha_Oligo_1	-4.39407045145775	0.0619393687234626
Tha_OPC	-0.419179086883316	-12.7588063080324
Tha_ExN_PVALB_2	-11.4322574784353	2.24538520979745
Tha_OPC	-0.367959921558151	-13.3306961853518
Tha_Astro_1	9.99127023915504	-8.3509960968508
Tha_OPC	-2.18889552851463	-12.1432705719485
Tha_InN_2	-4.09680063029076	9.75043479609353
Tha_Micro_1	7.61406152943825	12.1332749526487
Tha_Oligo_3	-2.13550025721336	-2.71455748868125
Tha_Astro_1	8.6191331694529	-8.99241836857932
Tha_InN_1	-5.77880031367088	9.34970370936258
Tha_Oligo_1	-2.83693963785912	-2.73257239651816
Tha_OPC	0.8980244348452	-11.3349400360598
Tha_ExN_PVALB_2	-10.3558290650442	1.11183456587655
Tha_Oligo_1	-5.13354856272484	0.216206351994108
Tha_Astro_1	8.02468698720192	-9.95507725072043
Tha_OPC	-0.122448508937607	-12.7953511078371
Tha_Oligo_2	-1.7248359372213	4.14586249995096
Tha_InN_1	-5.66486484308983	13.4125622909055
Tha_Astro_1	9.02781980733131	-9.10476692509787
Tha_Oligo_3	-2.57932383318687	-0.194999714614321
Tha_Astro_1	8.38265054921364	-8.53744133305686
Tha_Micro_1	7.1493803809092	11.806540409802
Tha_Oligo_1	-5.708997552593	-1.08092542481558
Tha_Micro_1	5.38270204762672	10.7390984694944
Tha_ExN_PVALB_1	-12.0631950547292	-4.63520582509177
Tha_OPC	-2.41422611971642	-12.0038519699587
Tha_InN_1	-4.83643705149437	12.4955147902952
Tha_Micro_2	5.97750395039772	12.871783177136
Tha_OPC	-0.8597960521772	-12.9692974884524
Tha_Oligo_1	-3.14281422396446	-1.28865428757804
Tha_Oligo_1	-3.97326308985497	-0.598279078723361
Tha_OPC	-2.46158916254784	-11.245892604114
Tha_OPC	-1.39067727823997	-12.8034334976687
Tha_OPC	-1.85502690573479	-13.4752589066042
Tha_Astro_3	8.02748363713478	-8.53495224309104
Tha_InN_1	-5.50632602473045	12.8873166244016
Tha_Oligo_1	-5.35352641840721	-0.907540519954134
Tha_InN_1	-5.19512683649803	9.75488654780252
Tha_Astro_2	7.21423118809914	-6.90814264607565
Tha_InN_1	-5.53340751429344	9.17570869135721
Tha_InN_1	-6.40446645518089	12.9036292235838
Tha_InN_1	-6.11879283686424	11.9990424315916
Tha_InN_1	-6.52670223017479	11.3438853423582
Tha_ExN_PVALB_1	-11.7906950165823	-4.16418989491599
Tha_OPC	-2.42466027041222	-11.4779301483645
Tha_Astro_1	8.52581423024391	-9.06883533787863
Tha_InN_1	-6.08234292765404	13.4504565398679
Tha_OPC	-1.3230546166494	-12.7034426529421
Tha_ExN_PVALB_1	-12.1798961808279	-4.64340790105002
Tha_Astro_1	9.46889036397194	-8.83303459477561
Tha_Astro_1	9.62871092061256	-8.4755307037844
Tha_Astro_2	9.27860277394508	-7.5859757263674
Tha_Oligo_3	-1.62489551802422	1.06072227167947
Tha_OPC	-1.63127154608513	-11.9012785751833
Tha_Oligo_3	-2.4029570271566	0.706972027896474
Tha_OPC	-1.02795309325005	-12.6515799362673
Tha_Astro_1	9.8573448012278	-9.30249126744406
Tha_Astro_3	5.37869089345192	-7.7992907364382
Tha_Astro_3	6.35364406804298	-8.54817589116232
Tha_InN_1	-6.23601705332542	12.8232449691282
Tha_Astro_2	8.02482670048927	-9.02759655308859
Tha_InN_1	-4.61850101252342	11.1652440230833
Tha_Micro_1	7.33602970341896	9.54743377375467
Tha_OPC	-0.965181415279159	-13.5082760651125
Tha_InN_1	-4.7086632897451	12.7844885985838
Tha_Micro_2	6.64743583897804	12.5828122298704
Tha_Astro_1	8.91922682027077	-8.70226391148703
Tha_OPC	-2.25836140414024	-13.0790177185549
Tha_Astro_3	7.12563579777931	-8.69538791966574
Tha_Oligo_2	-3.93536025782372	1.75548950838907
Tha_Micro_1	7.71073168019508	11.9205731551634
Tha_OPC	-1.65250045557762	-11.395418246509
Tha_Oligo_2	-3.00884658594872	1.43723336863382
Tha_Astro_3	5.28794067601418	-7.64056309056418
Tha_OPC	-1.18245822687889	-13.1957236130251
Tha_Micro_1	6.22175138692116	9.0725297133909
Tha_Oligo_1	-3.70412880678917	-2.17463501286643
Tha_OPC	-2.17473680277611	-10.87094696355
Tha_Astro_2	7.71433704594826	-7.94752510380881
Tha_Astro_3	7.07727688054298	-8.69735821080344
Tha_OPC	-0.210385446746597	-12.8488169510378
Tha_InN_2	-3.59457046290184	11.8336743514524
Tha_NeuCyto_VGLUT2	-4.07805997629906	6.99784843134744
Tha_OPC	-0.601608281333694	-12.8651514847292
Tha_OPC	-1.19582015772606	-12.8828440506472
Tha_Micro_1	6.33143060902809	9.03579703974588
Tha_Astro_1	9.39683931569313	-9.18225296330588
Tha_Oligo_1	-5.51975900431419	-0.523674448253085
Tha_OPC	-1.50833100577141	-12.6165943939699
Tha_ExN_PVALB_1	-12.4752529313161	-4.10686596226828
Tha_Vascular	-7.6228273560598	-9.10451420140402
Tha_Astro_1	7.16823786000465	-8.19999416661399
Tha_OPC	-1.6601454665258	-11.7956858475222
Tha_Micro_1	7.79531162480568	11.4798936049925
Tha_OPC	-1.29446131487633	-11.8369246323122
Tha_Astro_1	8.57450979451393	-9.25778587651389
Tha_Oligo_1	-2.83575922747398	-0.557029326678683
Tha_Astro_2	9.99507444600319	-8.07348450017111
Tha_Oligo_1	-4.35513431330467	-2.65371998143332
Tha_InN_2	-1.94679719706322	11.45851031947
Tha_Oligo_3	-1.14468175669456	0.610457326053213
Tha_Astro_1	9.23644369343971	-9.37894829106467
Tha_Vascular	-6.24306279917503	-7.8528214294924
Tha_Oligo_3	-2.47762233515526	-2.37135656666892
Tha_Oligo_2	-3.42559129496361	0.696138406871389
Tha_Astro_1	9.8934022734568	-9.0572424728884
Tha_Astro_2	8.02053182820534	-8.36350258183615
Tha_InN_1	-4.2435663392141	13.2535676162229
Tha_OPC	-2.27485687037254	-11.3866730530276
Tha_InN_2	-2.57145602007652	11.799122730969
Tha_Micro_2	6.6467472861216	12.9304770629392
Tha_InN_1	-4.75521404047752	11.4902800719724
Tha_OPC	-2.10127360125328	-11.445506175281
Tha_OPC	-1.58522755404259	-12.8713379700197
Tha_Oligo_3	-1.91951281328941	-1.25468095135825
Tha_Oligo_2	-3.6639855553701	0.552189696347843
Tha_InN_1	-5.68083364268089	11.2196301619993
Tha_Oligo_2	-3.14445215960289	-0.0954916675104394
Tha_NeuCyto_GAD	-5.60014659662987	5.25466195750101
Tha_Vascular	-7.6451342751577	-9.1216259796633
Tha_Oligo_2	-2.43394905825401	3.895690838574
Tha_OPC	-1.4871068646505	-11.5647135574831
Tha_InN_2	-1.52408355971123	11.0174817244993
Tha_Oligo_1	-3.17367297907616	-2.55859311413901
Tha_Oligo_1	-4.63757402201439	-0.823856790782381
Tha_Oligo_2	-2.88900310297752	3.13394514727456
Tha_Astro_1	7.78611725072121	-8.82051761937277
Tha_Micro_1	7.13859718541359	9.37842265772684
Tha_OPC	-0.864337151248703	-12.7112255890383
Tha_OPC	-0.961531584460983	-12.0218258698
Tha_Astro_1	9.71226518849586	-8.83022793126242
Tha_InN_2	-2.31262380381371	12.369606892346
Tha_InN_2	-2.54967910547997	9.85032741236551
Tha_Astro_1	7.94704550008034	-8.6760168869509
Tha_OPC	-0.476313774783859	-12.1540633041872
Tha_InN_1	-5.46811849375511	11.2113722960935
Tha_Oligo_1	-5.39273912211204	-1.25179763627188
Tha_ExN_PVALB_1	-13.3384769608572	-3.96891935658591
Tha_Astro_3	5.92421882848	-8.06978901219504
Tha_Astro_1	9.94013708333229	-8.90398796391623
Tha_Oligo_1	-4.70854741831566	-1.55242188763755
Tha_Oligo_1	-4.45405990381981	0.980944643496107
Tha_Micro_1	7.47976129750465	12.1714181106077
Tha_InN_1	-6.17337447901512	12.7926510970579
Tha_InN_1	-6.27745944758202	11.5254067580686
Tha_OPC	-1.28975314398552	-11.3879967529787
Tha_Astro_3	6.67856949071144	-8.73002632451193
Tha_Astro_3	5.28354280690407	-7.90456875157492
Tha_Astro_2	8.19756906728004	-6.57802017521994
Tha_Oligo_2	-2.45158750315453	3.26955954241617
Tha_NeuCyto_VGLUT2	-3.65082532664085	6.64740029978616
Tha_Micro_1	6.09432571629738	9.19180957484109
Tha_Astro_1	9.99400346974586	-8.89541157078879
Tha_OPC	-0.321413611371765	-13.2724400360598
Tha_Oligo_1	-3.54133612414146	-2.92708547902243
Tha_Micro_2	6.33609503010964	11.7644309203611
Tha_Micro_1	8.0096976111338	11.6284188430296
Tha_OPC	-2.33079201479698	-12.344673236133
Tha_Oligo_1	-3.10016233225609	-2.6469379265322
Tha_Astro_1	9.2259742567942	-8.96527298283713
Tha_OPC	-1.24737972517754	-12.207188685657
Tha_Astro_1	8.96949880818581	-8.75706871342795
Tha_Oligo_3	-1.13466614981438	-0.163265307666232
Tha_Astro_1	10.1797649214671	-8.89779480290549
Tha_OPC	-2.45804578562523	-12.1508236725344
Tha_InN_1	-5.46915275355125	10.6959895293699
Tha_Astro_3	5.1493107626841	-8.02411087346213
Tha_Astro_2	8.43851679066872	-7.89238079381125
Tha_Vascular	-6.63517076273704	-8.22555263829367
Tha_Vascular	-7.65989572306419	-9.14393814396994
Tha_Astro_1	9.38253324727272	-9.25009449315207
Tha_Vascular	-7.59798032542015	-9.08495529484885
Tha_Oligo_3	-2.25051481028343	-1.22797604394095
Tha_Astro_1	9.91255014638161	-8.252107699634
Tha_Micro_1	5.58285873631691	9.87295142817361
Tha_OPC	-1.44041878481651	-12.6066981155886
Tha_Astro_3	5.52092045048927	-8.17038162541525
Tha_Oligo_2	-2.26487309237267	2.69344178843362
Tha_ExIn	-13.1101625611379	-3.87292249989646
Tha_Astro_1	9.76258772114967	-8.07021721196311
Tha_Astro_2	7.65799110631203	-8.13335903477805
Tha_Oligo_1	-3.92251521845604	-2.51249917340415
Tha_Astro_2	8.39137190083717	-7.61371620488303
Tha_Astro_1	9.28708856801247	-9.78991707158225
Tha_OPC	-0.155924951036224	-11.6666146118654
Tha_Oligo_1	-2.83912545939232	-0.916291793109347
Tha_Oligo_1	-2.71888429423119	-1.12574239564078
Tha_Astro_1	9.60359590749001	-8.27801712346213
Tha_Astro_1	9.22352903584694	-9.44893558812277
Tha_ExN_PVALB_1	-12.0284546067312	-2.45825417828696
Tha_ExN_PVALB_2	-10.3627269913747	0.829250047682355
Tha_OPC	-0.751945917804489	-13.1811133224978
Tha_Oligo_3	-2.44535118838097	-2.7572530109896
Tha_ExIn	-12.6190727402761	2.65228311228616
Tha_NeuCyto_VGLUT2	-3.81673533221031	6.84386388468606
Tha_InN_1	-4.53885061045433	11.4328164260374
Tha_Oligo_2	-0.974734013278732	4.88617316889627
Tha_Astro_1	8.81590955952858	-8.46354015660422
Tha_InN_2	-3.58550316592003	12.6872681777464
Tha_OPC	-1.17346293230797	-11.6046763260378
Tha_ExN_PVALB_1	-12.1043584992483	-1.94278224301474
Tha_Astro_1	9.6433030913279	-9.53909118962424
Tha_InN_1	-5.07174426813866	10.3491486709104
Tha_Astro_1	8.6886960814402	-9.34804256749289
Tha_InN_2	-1.77418584128166	10.3925360839353
Tha_Micro_1	7.34479253987526	11.3162793319212
Tha_OPC	-1.42834777136589	-13.0091324646487
Tha_InN_1	-5.31272441645409	9.57732478785379
Tha_Oligo_2	-2.51301414271141	3.68594996142251
Tha_OPC	-1.01976293822075	-12.35949333501
Tha_ExN_PVALB_1	-11.6469638993337	-4.47312124562399
Tha_Oligo_3	-1.69703859587456	0.914000789402555
Tha_Oligo_3	-1.96653277178551	-2.40785845112937
Tha_Astro_1	9.99699800709938	-8.93727215123313
Tha_ExN_PVALB_2	-10.7734087159231	1.88350073504312
Tha_Oligo_1	-4.56771308680321	0.870176772354673
Tha_Astro_3	5.26684540013527	-8.03046997380393
Tha_InN_2	-2.92945558329369	9.66361991572244
Tha_OPC	-1.4798750330999	-11.8905278046145
Tha_Astro_1	8.60191171864723	-9.36909683537619
Tha_OPC	-1.91696936388756	-12.0573101837649
Tha_OPC	-2.54998118181969	-12.0941220123781
Tha_Oligo_1	-3.61812431116844	-1.56140073132651
Tha_Oligo_3	-2.32265478869225	0.448053824482988
Tha_OPC	-1.7701639582708	-12.9927903015627
Tha_Astro_1	9.86773317555641	-9.33171852421897
Tha_ExN_PVALB_1	-12.9838026215627	-3.97839411091941
Tha_OPC	-2.23201305170799	-12.2808848221316
Tha_Oligo_1	-5.07027084131981	0.117235461948942
Tha_InN_1	-5.30928308268333	13.5850218932615
Tha_ExN_PVALB_1	-12.1078823258474	-3.14021571469443
Tha_Micro_2	5.66192453603005	12.1306790511595
Tha_InN_1	-5.99538308878685	12.9754780929075
Tha_Astro_1	8.24432676533913	-9.01435287785666
Tha_Astro_3	5.2912990401194	-8.14959247899191
Tha_Oligo_1	-3.54864746828819	-1.65744884801047
Tha_OPC	-1.622407500942	-12.1649256546511
Tha_Astro_1	7.62626140813088	-8.98989494633811
Tha_ExN_PVALB_1	-11.8248060395315	-4.69332416844504
Tha_ExN_PVALB_1	-12.0538986374929	-4.34736355137961
Tha_Astro_1	8.9699632475779	-8.58619030308859
Tha_Vascular	-6.27336007853294	-7.87904079747336
Tha_Oligo_3	-1.98761278887535	-2.06596072507041
Tha_Astro_1	8.78609579304909	-8.88433750462668
Tha_InN_1	-5.27397186060692	9.88469497370584
Tha_Astro_2	6.68870132664894	-6.88792284321921
Tha_Oligo_3	-1.44580084582115	0.600297360448669
Tha_Micro_1	7.18931406239723	9.43264571833475
Tha_InN_2	-4.08682138224388	10.1436928908811
Tha_OPC	-1.79280776282097	-12.8189678986086
Tha_Oligo_2	-1.57631642123009	3.22346750902994
Tha_Astro_3	5.35240238408302	-8.10853775334494
Tha_ExN_PVALB_1	-12.8543012787893	-1.48513825726645
Tha_OPC	-2.13489872713829	-11.9003859360232
Tha_Astro_1	7.00221651295876	-7.98040111851828
Tha_Micro_2	5.77319925526833	12.4230326812254
Tha_InN_1	-4.87583619852806	13.7072428863035
Tha_Micro_1	7.24694936970924	9.53627673792703
Tha_NeuCyto_GAD	-5.59282047053123	5.11114446329935
Tha_Astro_1	9.6832200835154	-8.3240938980593
Tha_InN_2	-2.26287299891258	10.5893925826536
Tha_Astro_1	9.98841207722877	-8.83833797764914
Tha_ExN_PVALB_2	-10.6353672196462	1.64667729544504
Tha_InN_1	-5.2707970788076	9.47798530268533
Tha_Oligo_3	-2.0220726182058	-2.22160204243796
Tha_InN_1	-6.33592159052635	12.9203137557493
Tha_OPC	-1.55582696696068	-11.8487425644411
Tha_Oligo_1	-3.32043344279076	-1.84648903203147
Tha_Oligo_1	-2.97239381571556	-1.35697515797751
Tha_Astro_3	6.07640474538063	-8.03613384556906
Tha_OPC	-1.3411939789846	-11.5813189346804
Tha_ExN_PVALB_1	-11.7631824662283	-3.12646921467917
Tha_Oligo_1	-3.61215049525047	-0.330808063270022
Tha_Astro_1	8.33971613148903	-9.78062065434592
Tha_InN_2	-4.27656919260765	10.624414364575
Tha_InN_1	-5.97113830347801	12.2361420791136
Tha_ExN_PVALB_1	-12.375426118572	-2.97547300648825
Tha_Oligo_2	-2.9914272477224	0.853301356314252
Tha_ExN_PVALB_1	-12.4534052064016	-1.96553977322714
Tha_OPC	-1.68906826277519	-13.0477362473025
Tha_Oligo_1	-4.52179033060814	1.34919057297571
Tha_InN_1	-6.32124740381981	10.0651377837644
Tha_Oligo_3	-1.61044627924705	-1.3281210262789
Tha_Oligo_3	-1.15175098677422	-0.0210365850939049
Tha_OPC	-1.72536892195488	-12.2048283417238
Tha_OPC	-2.19422513743187	-12.7378578979983
Tha_Oligo_3	-2.07518822451378	-1.75801475834983
Tha_Oligo_3	-1.85310942431236	0.684154252289365
Tha_ExN_CALB	-11.9178245713308	0.250260661123823
Tha_Oligo_1	-4.07891589899803	-1.46915252995627
Tha_OPC	-1.64887553950096	-11.7982588608279
Tha_OPC	-1.21006721754814	-13.3921252090945
Tha_Oligo_2	-4.30642253657127	1.36306099104745
Tha_Astro_3	7.2789003203318	-8.72315605473654
Tha_Astro_2	7.01987188557839	-7.75062950444357
Tha_Astro_1	8.12607591847633	-8.95930298161643
Tha_OPC	-1.76890188952232	-11.3306141693606
Tha_Oligo_3	-1.04689986010338	-0.618812044383456
Tha_Oligo_2	-1.3635454823568	4.82655994105203
Tha_Micro_1	8.20475786427711	10.4663485686765
Tha_OPC	-1.07373172541405	-11.8767948944582
Tha_OPC	-1.57633644839073	-11.6769934494509
Tha_Astro_1	10.1774703810618	-8.04227932286399
Tha_InN_1	-3.81092435618187	13.2133292357908
Tha_Oligo_2	-3.48725706835533	1.91240326571329
Tha_Oligo_1	-4.78471786280418	-0.0555480916513695
Tha_Oligo_1	-5.26421148081566	-0.147141476394106
Tha_Astro_2	9.27462309102272	-7.11612804722922
Tha_OPC	-1.6662934472158	-13.046167453052
Tha_Vascular	-6.17537767191673	-7.76476009678977
Tha_Oligo_2	-2.28543359537865	2.57266227412088
Tha_Oligo_3	-2.49091417094017	-2.34612258267539
Tha_OPC	-0.637912755210647	-12.026802142383
Tha_OPC	-0.556286161144027	-12.2844630081667
Tha_OPC	-0.776609604556808	-12.563878138782
Tha_OPC	-1.46076566477562	-11.2923279602541
Tha_Astro_1	8.39292066792702	-9.26113136601584
Tha_OPC	-0.582440738876114	-12.424902041675
Tha_Oligo_3	-1.16043657561089	-2.52940519642966
Tha_OPC	-1.25210160513664	-11.8893347580446
Tha_OPC	-1.56177384157921	-11.6942835648073
Tha_OPC	-2.14668256541038	-11.116814692737
Tha_ExN_PVALB_1	-12.2558048417165	-2.86768301320212
Tha_Vascular	-7.65221053858543	-9.14979942631857
Tha_Micro_1	5.70404165486549	10.2410668532835
Tha_Micro_1	7.19149273137306	9.51112071680887
Tha_ExN_PVALB_1	-12.4011209656789	-1.77351196599143
Tha_Oligo_1	-3.25362116595055	-2.4195140202059
Tha_Astro_1	10.2216598341868	-9.04573257756369
Tha_Micro_2	6.84013717869972	12.5613288085447
Tha_Oligo_1	-5.21987706919456	-1.22629590821402
Tha_Astro_3	7.52937906483864	-8.34657677006857
Tha_Astro_2	9.87818449238991	-8.07999237370627
Tha_ExN_PVALB_1	-12.2448604752615	-2.11107595753806
Tha_InN_2	-4.10658723612572	11.5338734786497
Tha_ExN_PVALB_1	-11.5292223145559	-4.96247633290427
Tha_Oligo_1	-5.22696096201683	-0.869552334071566
Tha_Micro_1	5.67498033742165	9.82442657160623
Tha_OPC	-1.88290578623558	-11.4388142426028
Tha_Micro_1	7.63173311452126	9.28390494990213
Tha_Astro_1	10.2322484801218	-8.83636196446555
Tha_InN_1	-5.79072362681175	9.18961993861062
Tha_Astro_2	8.94868772725319	-8.11463745427268
Tha_Oligo_1	-3.91506702204491	-0.21855040383475
Tha_Oligo_3	-1.17545313139702	-0.89258809876578
Tha_Oligo_3	-1.1582950999334	0.201421628473829
Tha_OPC	-1.49115652342583	-11.9715500671877
Tha_Oligo_3	-1.42721504469658	-1.95113404584067
Tha_Astro_2	8.14592283467506	-7.60823543858664
Tha_ExN_PVALB_1	-12.031844918926	-2.05542834592002
Tha_OPC	-1.52031583090569	-11.5179463226809
Tha_OPC	-0.731493478019485	-12.6469288666262
Tha_OPC	-0.734366362293014	-11.526784022571
Tha_Oligo_1	-3.09062201281334	-1.11043186974661
Tha_OPC	-1.64050251742149	-11.958144267322
Tha_Astro_3	6.53478782872414	-8.69489868474143
Tha_InN_1	-5.44061357279564	12.2651538054929
Tha_OPC	-1.22263902922417	-12.8367606003298
Tha_Oligo_2	-1.83613616724754	4.46958057093484
Tha_InN_2	-2.33223754664207	11.3642844359861
Tha_Oligo_2	-2.03481132288719	4.44279138254983
Tha_OPC	-1.3486049820974	-12.6156254608645
Tha_InN_2	-3.370782916744	10.874429623364
Tha_Oligo_3	-2.12697536249901	-0.843162019969393
Tha_Micro_1	6.62089651326393	9.70628348994119
Tha_OPC	-0.902782385547409	-11.7751103241457
Tha_OPC	-2.64090067644859	-12.0837117035403
Tha_Oligo_2	-2.60054117937828	3.72732845949991
Tha_Oligo_2	-3.2897830655172	2.31060532736642
Tha_InN_2	-2.82363325854088	10.2565716903196
Tha_Astro_1	9.27721803883766	-9.2855664093508
Tha_Tcell	1.57486599187111	8.57508460688455
Tha_Oligo_2	-2.0425038983419	4.15390674280984
Tha_OPC	-1.29412132998253	-13.2219000656618
Tha_Oligo_2	-1.20643228789116	5.12794534373147
Tha_Oligo_1	-4.28369743128563	-0.575386722804476
Tha_OPC	-2.32232004900719	-11.2995444138064
Tha_Astro_3	4.86626213292336	-7.83109005284445
Tha_Astro_3	5.53945558766579	-8.21596630406516
Tha_InN_2	-2.6594894578054	10.6067313354002
Tha_Oligo_3	-0.924301927287826	-2.80758102727072
Tha_InN_2	-3.60358030100609	11.5928925673948
Tha_OPC	-2.20015842219139	-11.2104979355349
Tha_ExN_PVALB_1	-12.2389267136648	-4.86966999364035
Tha_Astro_2	7.42170112828468	-8.25053604436057
Tha_Oligo_3	-0.738707189758072	0.122611890314649
Tha_OPC	-2.13939911623741	-12.8643837769045
Tha_OPC	-0.294976149995575	-12.4931956131472
Tha_Astro_1	8.42653005818581	-9.80461033177512
Tha_Oligo_3	-1.08239383002068	-0.271915515185763
Tha_OPC	0.729494566719284	-11.403022845508
Tha_OPC	-0.767598872382888	-13.0553217728152
Tha_Astro_1	7.7578312704966	-8.39410026860373
Tha_Oligo_2	-4.64095002909447	0.764973531244825
Tha_ExN_PVALB_1	-12.5244291474416	-4.59910877537863
Tha_Micro_1	7.41614931325172	9.73245517420633
Tha_Astro_2	9.25615709523415	-7.92682178807395
Tha_Oligo_1	-4.51398593683983	0.0762741069780097
Tha_Oligo_1	-5.83307821055199	-1.26355596375601
Tha_OPC	-1.91680890818382	-12.4373131592287
Tha_OPC	1.12379133204674	-10.9850674469485
Tha_InN_1	-5.61906749506737	13.2553338210569
Tha_InN_2	-3.06147486468101	9.42858306574685
Tha_Oligo_3	-0.353962307174453	-2.5612753231539
Tha_Astro_1	9.34198969105934	-8.70675476384299
Tha_OPC	-0.196079646547088	-13.1311999161257
Tha_Astro_1	9.07434480885719	-8.62147816014426
Tha_ExN_PVALB_1	-12.1266163041189	-3.9877959091677
Tha_OPC	0.135154714148728	-12.8703528244509
Tha_Micro_2	6.5913159201548	11.9777087371336
Tha_Micro_1	5.5887524435923	11.2005623977171
Tha_InN_2	-3.73940545817162	12.4657477538572
Tha_OPC	-2.26594263811851	-11.5466309387697
Tha_Oligo_3	-0.492562835414657	-1.63676555943625
Tha_Astro_2	8.33305376271461	-7.46509178471701
Tha_Astro_3	5.14172142247414	-8.04829033208029
Tha_Oligo_2	-1.65965182085777	2.60179797816141
Tha_Astro_1	7.3878361533091	-8.92504986119406
Tha_InN_2	-2.74388558169151	10.3766211669431
Tha_Oligo_3	-1.43386990328575	-2.48745401692526
Tha_Oligo_1	-3.3932769944265	-1.36980875325339
Tha_Oligo_1	-5.41189510126854	-1.50714953732627
Tha_InN_2	-1.99737126131798	12.0337952773557
Tha_Astro_1	9.76975744466042	-8.91144569707053
Tha_Oligo_3	-1.92162400980736	-2.62293775868552
Tha_Oligo_3	-1.47803801794792	0.257647971390317
Tha_Astro_3	7.06522148350929	-8.44664009404318
Tha_Astro_1	8.0469257185862	-9.01178081822531
Tha_Oligo_3	-2.12285429735924	-0.604538520099093
Tha_Astro_1	9.35052602986549	-9.58746727299826
Tha_OPC	-2.17434150477196	-11.6199169952883
Tha_Micro_1	6.55198448399757	10.2678765456663
Tha_Astro_2	9.11350744466042	-9.29014309239524
Tha_OPC	-2.36136085291649	-13.002767642261
Tha_Oligo_3	-0.693194871146927	-2.40654142689841
Tha_OPC	-1.49832863112236	-12.4099064667238
Tha_InN_1	-5.50171787043358	12.2679652373777
Tha_Oligo_3	-0.194296513993988	-2.30379088711875
Tha_Oligo_1	-2.77868420382286	-1.20114715886252
Tha_Astro_3	5.7867447684214	-7.86662586522238
Tha_Oligo_1	-3.09949809809471	-1.69556148839133
Tha_Oligo_2	-4.12109596033836	0.658053884981702
Tha_Oligo_1	-4.91898423929954	0.543240484549235
Tha_Oligo_2	-2.71196896334434	2.94694368052347
Tha_Oligo_2	-1.20288426180626	4.66297427821023
Tha_Micro_1	7.61223142842506	10.8444832961546
Tha_OPC	-1.4580723692968	-12.2505055267824
Tha_InN_2	-3.37888247271324	12.4009570281492
Tha_Oligo_1	-5.57894975443626	-0.747701485873629
Tha_Micro_1	7.5100957701609	11.9187049071775
Tha_Tcell	1.66348164777016	8.66675845789773
Tha_Astro_3	4.96096628407692	-7.84492595982688
Tha_Micro_1	8.32333772877907	10.2258280913816
Tha_Oligo_1	-4.36057264109398	1.00009823846681
Tha_OPC	-1.95560938616539	-12.764504512073
Tha_Astro_1	8.27902048329567	-9.72816475224631
Tha_Astro_2	7.71358602742409	-8.28594787907736
Tha_Astro_1	8.37706011037086	-9.78540142369406
Tha_InN_1	-5.89568979044701	13.0525473754392
Tha_InN_1	-5.34086925287987	13.4621819655882
Tha_Vascular	-7.58952934046532	-9.07508953404563
Tha_InN_1	-4.61865789194847	14.0639924209104
Tha_NeuCyto_GAD	-5.36552030344749	5.01019708323343
Tha_NeuCyto_GAD	-5.78733331461693	5.29741422343118
Tha_Oligo_1	-3.34213096400047	-2.11088927579062
Tha_Astro_1	9.36749475697731	-9.4247790176882
Tha_Oligo_1	-2.66715986033226	-1.57520635914939
Tha_Oligo_2	-3.41951829691673	2.42617003130777
Tha_OPC	-1.67471308012749	-12.1732493240847
Tha_Oligo_1	-3.13829976816917	-3.18971165013449
Tha_InN_1	-6.27066070338036	12.638779560803
Tha_Oligo_1	-5.36779815455223	-1.29908784222739
Tha_Astro_1	6.87761324147438	-7.91472061467307
Tha_Oligo_1	-4.94038659830833	-2.5106800396456
Tha_Oligo_3	-0.551346783836136	-2.09046109509604
Tha_Astro_1	9.07146280507301	-8.71037300419943
Tha_Astro_1	8.41652696828102	-8.76244743657248
Tha_OPC	-1.12682837744499	-13.3392973740114
Tha_Astro_2	9.43040483693336	-7.89371307683127
Tha_OPC	-2.42916089792992	-12.403266986133
Tha_ExN_PVALB_1	-11.8981846024587	-3.67947061848776
Tha_Astro_1	8.39289396504616	-8.90297039342063
Tha_NeuCyto_GAD	-5.67257529993797	5.42530242609842
Tha_Oligo_1	-5.32661182184959	-0.423501749755312
Tha_Astro_1	10.0980064223215	-8.73308380437033
Tha_Astro_1	9.46294325093483	-9.02506740880149
Tha_Astro_1	10.2973310301707	-8.96259029698508
Tha_ExN_PVALB_1	-12.7993791749075	-1.69267638516562
Tha_ExN_CALB	-11.7652242829397	-0.357584913493563
Tha_NeuCyto_VGLUT2	-4.29007369776512	7.01897565531595
Tha_ExN_PVALB_1	-12.2275455643728	-2.78815944981711
Tha_Astro_2	7.80918567876076	-7.5746289093508
Tha_InN_2	-2.44780713816429	12.172923008679
Tha_Astro_3	5.99985235432839	-8.05255230260031
Tha_InN_1	-5.95864612360741	11.0002249877439
Tha_ExN_PVALB_1	-12.2931335618093	-4.5432191689028
Tha_OPC	-2.54737335940147	-11.1540251572146
Tha_ExN_PVALB_1	-11.8555420090749	-4.07496269536154
Tha_Micro_1	6.36924236516213	9.48135654139383
Tha_OPC	-1.59551984568382	-12.2758589584841
Tha_InN_2	-3.90132600565697	11.5905255477415
Tha_InN_2	-3.38969165583397	11.4449900786863
Tha_Oligo_3	-1.50069672365929	-2.8877244789614
Tha_Oligo_1	-3.08368260165001	-3.07404931378501
Tha_Astro_3	5.96726148823952	-8.84541805577414
Tha_OPC	-1.05951887865807	-12.4306755859865
Tha_OPC	-1.03638417025352	-13.1442633469118
Tha_Oligo_2	-2.52400500078941	3.22545329737527
Tha_OPC	0.621143842737427	-11.6930991013064
Tha_OPC	0.248897107939472	-11.8854342300905
Tha_Astro_3	5.44931476811623	-8.31604393315451
Tha_Micro_1	5.28606336812233	9.52149764704568
Tha_InN_2	-2.15454608698631	12.5762461822019
Tha_Astro_1	9.95451467732643	-8.63095672917502
Tha_Oligo_2	-2.46363240977074	3.583838860272
Tha_ExN_PVALB_1	-12.173820321758	-3.42215307545798
Tha_Astro_3	4.6662294218943	-7.77800091099875
Tha_Astro_3	6.47719066838478	-8.98128231358664
Tha_InN_2	-4.1797817399099	12.5937794845091
Tha_Oligo_1	-5.02695018549705	-1.26859398675101
Tha_Astro_1	7.50499313573097	-9.42306240391867
Tha_Astro_1	8.34187811116432	-8.77515133214133
Tha_OPC	0.571854944030991	-11.7884465057863
Tha_OPC	-2.12132341166283	-11.5384217102541
Tha_Astro_1	10.0715810606882	-9.06638248753684
Tha_ExN_PVALB_2	-10.4743498017385	1.04888562369211
Tha_Astro_1	7.31189316014504	-8.13321407628195
Tha_OPC	0.73557942609047	-11.1495495636477
Tha_InN_2	-4.37755805750633	10.9201955001341
Tha_Oligo_1	-4.23458511133934	-1.89319713902609
Tha_OPC	-1.27008456488396	-13.5643215973391
Tha_Astro_1	8.02355020741676	-8.7858334381594
Tha_OPC	-1.56840390463615	-12.8875075180544
Tha_Astro_2	8.44993036488747	-8.04630955052512
Tha_Astro_2	7.87236278752541	-7.56114109349387
Tha_InN_2	-3.46159893770958	11.3213490645872
Tha_Micro_1	6.25923364857887	9.14333907770975
Tha_OPC	-0.687420373161087	-13.4537716705813
Tha_Astro_1	9.99073332051491	-8.8196936447634
Tha_ExN_PVALB_1	-12.0128343751028	-3.91717489552634
Tha_Astro_1	7.11740844945168	-9.09127529454367
Tha_OPC	-1.53037375708366	-11.2404452164187
Tha_InN_1	-6.21302205820824	10.0611132781492
Tha_Oligo_1	-4.27798635264183	-1.14670892548697
Tha_Oligo_2	-3.28515631457115	2.49689153838022
Tha_OPC	-1.52115959425713	-12.6599331696047
Tha_Micro_1	5.1463639090464	10.4233817260252
Tha_Astro_2	8.09892099599098	-6.65543659520285
Tha_OPC	-1.50971919794823	-12.9786749680056
Tha_Astro_1	7.97487562398171	-9.00033768010275
Tha_Astro_1	9.57339113454079	-8.25368126225607
Tha_Astro_3	5.52841299275612	-8.46553905797141
Tha_ExN_PVALB_1	-12.1776741196706	-3.11085398984091
Tha_Oligo_2	-1.01694638033653	4.74978772806985
Tha_OPC	-2.14597183962608	-11.830871661426
Tha_ExN_PVALB_1	-12.2884538819387	-2.16164310765402
Tha_OPC	-1.12053341170097	-11.7927027542605
Tha_Astro_2	7.94436424473976	-7.23764665913718
Tha_InN_1	-6.09987670679832	12.9740571181761
Tha_Vascular	-7.63303357859398	-9.11052807164328
Tha_Astro_1	9.0670730421946	-9.85645206761496
Tha_ExN_PVALB_1	-12.2619360138967	-4.09209116292136
Tha_NeuCyto_VGLUT2	-3.69152147074486	7.06124059367044
Tha_ExN_PVALB_1	-12.6075599839285	-4.00659998250144
Tha_NeuCyto_GAD	-5.22981960078026	4.90761892008645
Tha_Tcell	1.69809311131691	8.70203773188455
Tha_ExN_PVALB_1	-12.3179062058523	-1.87758382153647
Tha_Oligo_1	-3.98875695963646	-1.57473810506003
Tha_Oligo_2	-4.37327605982567	1.42468039202554
Tha_Oligo_2	-2.39366680880333	3.18246308970315
Tha_Micro_2	5.83251159886574	12.2262162368284
Tha_InN_1	-6.30233365793968	13.110926548718
Tha_InN_1	-6.02382880945946	10.7221745650755
Tha_Astro_1	7.3104230711863	-8.15118511510031
Tha_OPC	-2.37996727724815	-12.5527468521609
Tha_Oligo_3	-2.92356688280846	-2.50939830136435
Tha_Astro_2	9.18152349690651	-6.90224226308005
Tha_Astro_2	8.90950601796364	-7.72468384099143
Tha_Oligo_3	-0.461520855624923	0.00155291962487558
Tha_InN_1	-6.6065600564077	12.3343133132444
Tha_Oligo_2	-3.12351495524193	3.57115451502664
Tha_Astro_2	8.47896116475319	-7.29796894383566
Tha_OPC	-0.855941539008865	-12.463325579883
Tha_OPC	-0.169210170705566	-11.7546797592654
Tha_Astro_1	7.94397800664162	-9.03695114445822
Tha_Micro_2	5.87367122868752	12.4031714599119
Tha_Oligo_3	-1.28413743277336	-1.2499755222811
Tha_Oligo_1	-4.87755376597191	-0.13277079653876
Tha_Astro_1	9.64912241200661	-8.80636032414572
Tha_InN_1	-6.59438878794456	12.0769585769163
Tha_InN_2	-2.86429077883507	12.352236668347
Tha_OPC	-1.52832168837334	-11.6289168198122
Tha_Astro_1	9.60660284260963	-9.57787044835227
Tha_Oligo_3	-2.50054675837303	-0.815487225772311
Tha_OPC	-1.15497643252159	-12.1566077072634
Tha_OPC	0.243006760875931	-11.4481774170412
Tha_InN_2	-2.56007129450584	10.7645682494627
Tha_OPC	-1.13831609984184	-11.2294646103396
Tha_Oligo_1	-5.73658687372948	-1.34385808301108
Tha_OPC	-1.45121998091484	-11.9127503235354
Tha_OPC	-2.36373764773155	-12.6745091278567
Tha_Astro_1	9.91778581837868	-8.59339054417746
Tha_Astro_3	6.77106588582253	-8.60561760258811
Tha_Astro_1	8.81888216237282	-9.43543155980246
Tha_OPC	-1.41369051237846	-11.8702135880007
Tha_Oligo_1	-3.80700094004417	-2.13890202832358
Tha_InN_1	-6.1827729394033	11.8495434920774
Tha_ExN_PVALB_1	-12.4201811005666	-4.00456484151023
Tha_Astro_2	9.38356798390602	-8.09979446721213
Tha_InN_1	-6.08344394465233	10.2231139342771
Tha_Astro_1	9.45153253773903	-8.42731865239279
Tha_OPC	1.18661623696541	-10.9465590317263
Tha_Oligo_3	-0.332808946569214	-1.87691076588767
Tha_Astro_2	8.16783254842018	-7.93843277287619
Tha_Astro_3	5.2867996046946	-7.87353046727316
Tha_Oligo_2	-3.37361985941673	2.78921381640298
Tha_Oligo_1	-3.40935522814537	-1.94501980137961
Tha_InN_1	-5.2278774430349	13.7873267333494
Tha_Astro_1	10.2464877913401	-8.64988621068137
Tha_Oligo_3	-2.47734958430077	-2.91994341206687
Tha_Tcell	1.65004163483833	8.65148154902322
Tha_OPC	-1.78144258757378	-13.1177674133791
Tha_InN_1	-5.68437940378929	10.9399956862913
Tha_Oligo_2	-1.93801218767906	3.22519413637979
Tha_Tcell	1.71837537984108	8.71842948603494
Tha_Astro_1	9.37384622792458	-8.66883285832541
Tha_Oligo_3	-2.03176194926048	-0.714996536494662
Tha_Astro_1	7.96074121693825	-9.47046287846701
Tha_InN_2	-3.70210034151817	11.3694686095701
Tha_ExN_PVALB_1	-11.6300962616994	-3.08462413144248
Tha_Oligo_3	-2.26168662806297	1.19815019774301
Tha_Astro_2	8.79073351124977	-8.47979553532736
Tha_InN_2	-2.37490684290672	11.1776723067747
Tha_Astro_2	8.60844629506325	-7.1514225800051
Tha_Oligo_3	-1.24977762003685	-2.10391815495627
Tha_InN_1	-5.85157472391869	12.8715886275755
Tha_ExN_PVALB_1	-12.6658752610281	-3.4508438904299
Tha_OPC	-1.82389110823418	-12.8053885300173
Tha_Micro_1	6.19179170827126	9.11882487940652
Tha_OPC	-1.33191520472313	-11.553868373157
Tha_Astro_1	8.26209181050514	-9.22776420903342
Tha_InN_2	-3.40682536860252	11.3627223174558
Tha_Astro_3	7.20827024678444	-9.41262253117697
Tha_InN_1	-5.55768377085472	13.5792349975096
Tha_InN_2	-3.21444780131126	10.6424044768797
Tha_Oligo_3	-2.60439998408104	-2.59115346264975
Tha_OPC	-2.65838391085411	-11.6164503891482
Tha_Micro_1	5.80276983479714	10.0950202147947
Tha_InN_2	-3.00518066187645	10.6832188765989
Tha_OPC	-1.61029762526299	-13.3848038513674
Tha_Micro_1	6.12075632313942	10.5082482497679
Tha_Astro_2	8.18948572377418	-8.22291000676291
Tha_Astro_1	8.88131349782204	-8.15617855382102
Tha_OPC	-2.45190126200462	-11.3846302826418
Tha_Oligo_3	-0.295628791053543	-1.48758228612082
Tha_Oligo_1	-4.05600864191795	-1.80580576253073
Tha_Astro_1	9.57609194020485	-9.02968128514426
Tha_Astro_1	8.51298826436256	-9.30082615208762
Tha_Astro_1	8.50269621113991	-9.87377460789816
Tha_Oligo_1	-4.28151399393822	-0.982769091845919
Tha_InN_2	-2.22659594317223	12.0385712783323
Tha_InN_2	-1.78701216479088	12.0076893966184
Tha_OPC	-0.532170241077194	-12.2878208954348
Tha_InN_1	-3.63496262331749	13.833489338635
Tha_OPC	-1.14605826636101	-11.4015446503176
Tha_Micro_1	7.5898043463633	11.6098136107908
Tha_Oligo_3	-0.234265690047989	-2.36776431393759
Tha_InN_1	-6.16523629923607	10.1699170272337
Tha_OPC	-0.0368959506347272	-12.921803553821
Tha_InN_1	-6.56680804987694	12.6389407317625
Tha_OPC	-1.59311646719719	-13.0768986542238
Tha_OPC	-1.26724750300194	-13.1351576645388
Tha_OPC	-1.2779570271566	-11.2212458450808
Tha_Astro_1	9.84398763875221	-9.06921013188498
Tha_Tcell	1.7487581322596	8.7502698104368
Tha_Micro_1	7.45689743260597	10.4069861571775
Tha_Astro_1	8.76267450551247	-9.64323910069602
Tha_Vascular	-7.67270309229637	-9.15137584996359
Tha_Oligo_2	-3.62965780993248	0.537418263732027
Tha_OPC	-0.769744520385513	-12.6098957855715
Tha_Astro_1	8.17331236104225	-8.94822605443137
Tha_Oligo_2	-3.86889440317894	1.29544011759622
Tha_OPC	-1.83303541441704	-13.261779864551
Tha_Astro_1	9.54565065602516	-9.64912422490256
Tha_Oligo_1	-2.62552530070091	-2.10282738995688
Tha_Astro_1	9.94329565266823	-9.38539608311789
Tha_InN_1	-3.70338732500816	14.0773629348264
Tha_InN_2	-4.1950176407888	11.8167199294554
Tha_Oligo_1	-5.03952199717308	-1.44014223408835
Tha_Astro_1	7.91283672551369	-9.39710243535178
Tha_OPC	-0.886293118198166	-13.1070051987185
Tha_Oligo_2	-3.02665406962181	0.385676453589033
Tha_Oligo_1	-3.4835541894033	-0.131674309493472
Tha_Oligo_1	-2.74166089792992	-0.881425817729403
Tha_InN_2	-4.12141162653709	10.727945248364
Tha_Astro_3	5.08542650441383	-7.80414589238303
Tha_ExN_PVALB_1	-12.1807468583181	-4.12169416737692
Tha_OPC	-0.883964364726791	-11.504904826404
Tha_Astro_1	9.31404321889137	-8.37481220555441
Tha_OPC	-2.03920966883446	-13.1046934921755
Tha_OPC	0.0015000055239108	-13.1713238556399
Tha_OPC	-1.77295369406486	-12.6828518707766
Tha_Oligo_3	-6.49874669810081	-8.09433658909934
Tha_OPC	-1.66955680151726	-12.7275143463625
Tha_InN_1	-5.83448964854027	10.9675330321775
Tha_OPC	-1.81014222403313	-12.7359953720583
Tha_ExN_PVALB_1	-11.7667205979421	-4.1501789886965
Tha_Oligo_1	-4.95016938944603	-0.301419337512423
Tha_InN_2	-3.8240619351461	10.224153439282
Tha_InN_2	-3.39957052965904	11.8639783065305
Tha_Oligo_1	-2.65674931307579	-1.35692759347098
Tha_Astro_1	9.43446367482399	-9.51952942204611
Tha_OPC	0.0393052498505023	-12.9344893295779
Tha_NeuCyto_GAD	-5.17356950541283	4.96430436777933
Tha_ExN_PVALB_2	-10.5080536057546	0.841767946957181
Tha_Micro_2	6.27770059804176	12.305828968762
Tha_InN_1	-5.95504934092308	13.5405816237913
Tha_Astro_3	5.67528265217995	-8.11797626805441
Tha_OPC	-2.72594291468407	-11.7111445267214
Tha_Oligo_2	-1.61694092055107	4.18624703097207
Tha_InN_2	-4.33440667887474	9.56653968500955
Tha_InN_1	-5.02603608866478	13.8102006118284
Tha_Astro_3	6.37191885213112	-8.95514114689963
Tha_Oligo_1	-5.14240104456688	0.308956066845487
Tha_Oligo_1	-4.14897186060692	-1.70249350857871
Tha_Astro_1	7.58531063298439	-9.49739464116232
Tha_OPC	-1.87798196573997	-12.687955935718
Tha_OPC	-0.19593525429512	-11.9748593170656
Tha_OPC	-2.13918716212059	-13.0010443527712
Tha_Micro_2	6.85861461858009	12.3417615096555
Tha_Astro_3	5.96649997929787	-8.66118725133078
Tha_Astro_1	9.22195070485329	-9.6515913803591
Tha_InN_1	-6.3656366517141	10.7258481185423
Tha_OPC	-1.9593067814901	-13.0363770325197
Tha_Astro_1	8.07811611394142	-10.0266285736574
Tha_NeuCyto_VGLUT2	-3.78288180132652	6.57982484507425
Tha_Oligo_1	-2.83512002726341	-0.0591952402605309
Tha_NeuCyto_GAD	-5.963392083843	5.12088481592996
Tha_Oligo_2	-1.85091788073326	3.9087318580137
Tha_OPC	-2.36213213701988	-11.5731077988161
Tha_OPC	0.091552014152756	-11.1471701462282
Tha_Oligo_2	-2.28589255114342	4.15636269259317
Tha_Astro_2	8.45085828999733	-7.1129704315676
Tha_Astro_1	7.98723810414528	-9.71174248051779
Tha_OPC	-0.247007285554657	-12.1824866135134
Tha_OPC	-2.06479341288353	-11.8648320038332
Tha_Astro_1	9.10161417226051	-9.02430828404563
Tha_OPC	-1.07395095129753	-11.9276610214724
Tha_OPC	-2.22601539393211	-12.3211851913943
Tha_InN_2	-2.84575921793724	10.7421931426512
Tha_Micro_1	4.87886398534035	9.94840137171609
Tha_InN_2	-2.8842209031179	10.9255847136961
Tha_OPC	-2.38005239268089	-12.42980583501
Tha_Astro_1	8.52034109334206	-8.66277798009055
Tha_Astro_3	6.93629663686012	-8.66752823186057
Tha_Astro_1	9.76365679005836	-8.63753803563254
Tha_Micro_2	6.06659906605934	13.0896920363889
Tha_Astro_3	4.95721166829323	-7.94144924473899
Tha_OPC	-0.511056606967697	-12.7985430557741
Tha_Astro_3	6.60587471226906	-8.52780063939231
Tha_InN_1	-5.85840827723289	10.0489491622434
Tha_Astro_1	6.91779773930763	-9.14040287327902
Tha_Oligo_3	-1.35718364020134	1.09925011801584
Tha_Oligo_2	-3.57116467257286	3.06379334139688
Tha_Astro_1	8.64965265492653	-8.54482467961447
Tha_OPC	-1.49618214865471	-13.1072741348757
Tha_OPC	-1.18698770304466	-12.4043207962527
Tha_ExN_PVALB_1	-12.351578538616	-2.92531855893271
Tha_InN_1	-5.65011388560081	11.5347890059934
Tha_Oligo_1	-3.5919333149984	-2.66252168011801
Tha_Astro_3	5.15421360234474	-8.14486511540549
Tha_OPC	-1.68336636324669	-11.844823916675
Tha_Astro_1	8.95539777974342	-8.92322357487815
Tha_Oligo_3	-2.18018609782005	-2.47604664158957
Tha_OPC	-1.02616554995323	-12.0399943192019
Tha_InN_1	-5.41088945170189	10.5543049972044
Tha_Micro_1	6.70600050191139	10.7512396972166
Tha_Oligo_1	-4.67422277231956	-1.98458679509299
Tha_Oligo_2	-3.25242907305504	1.08099410939081
Tha_InN_1	-5.73768312235619	13.5025395553098
Tha_OPC	-2.71391994257713	-12.4184132416262
Tha_Oligo_1	-3.57691270609642	-2.1393683750643
Tha_NeuCyto_GAD	-5.8875806977346	5.16290609049661
Tha_OPC	-2.35147601862694	-11.7308083374514
Tha_Astro_1	9.56291788319801	-9.1299153168215
Tha_Astro_1	7.85995786885475	-9.32415874791281
Tha_Astro_2	7.41959255437111	-8.04273804021018
Tha_OPC	-1.07365793486382	-12.9036084015383
Tha_Astro_1	8.56519144276833	-9.13323314976828
Tha_Oligo_1	-3.43637162943626	-2.5431564648165
Tha_OPC	-1.75346500178123	-12.6791411240114
Tha_Astro_1	9.623202497761	-9.21405514073508
Tha_OPC	-2.04102808733726	-11.8213663895144
Tha_Micro_1	7.84987562398171	9.61671630549295
Tha_Astro_1	8.40913694600319	-8.77211769414084
Tha_InN_2	-1.66069180269981	11.2116965453611
Tha_Oligo_3	-2.35047108431602	-2.45103319478171
Tha_ExN_PVALB_2	-10.5069864441946	0.855159888742994
Tha_Astro_1	9.97299688557838	-8.13027962041037
Tha_OPC	-0.488739793498764	-12.5568037827029
Tha_Oligo_2	-2.06843978663231	4.12282625841958
Tha_Oligo_2	-2.35493785639549	1.13547072815759
Tha_InN_1	-4.71759826441551	11.8450564544187
Tha_ExN_PVALB_1	-12.6910560776785	-3.98031719517844
Tha_OPC	-1.53789753218437	-12.3145657379641
Tha_InN_1	-5.09178144236351	13.4681948821531
Tha_Astro_2	8.68190496663307	-8.01753242802756
Tha_OPC	-0.113445644576797	-13.097358783008
Tha_InN_1	-5.60231191416527	10.1807803313719
Tha_Oligo_1	-2.51660544176842	-1.68311675381796
Tha_Astro_1	8.62778776387428	-9.75355251622336
Tha_Oligo_2	-2.13723117609764	4.22163216280801
Tha_OPC	-2.06754404803062	-12.9396220047488
Tha_Oligo_3	-1.64074558516289	0.866788635729383
Tha_OPC	-1.47161382933403	-12.5711718399538
Tha_Astro_1	10.2035095045969	-8.94307716679709
Tha_InN_1	-6.05113393564964	10.171985546826
Tha_Micro_1	6.35217827061867	9.87384978937967
Tha_InN_1	-5.79175645609642	12.635961453198
Tha_Astro_2	9.5865289519236	-7.839172442676
Tha_Astro_3	5.76437729100441	-8.52988537144797
Tha_Astro_2	8.93772714833473	-7.57418258977072
Tha_Astro_1	7.64340561131691	-8.59092052769797
Tha_Astro_1	9.90672605733131	-8.5478487808718
Tha_Oligo_1	-3.84312946100975	0.676389652072023
Tha_Astro_3	5.5841662238047	-7.68898113560813
Tha_Astro_2	8.07891243199562	-7.58817203831809
Tha_Micro_1	5.16240041951393	9.84962550806863
Tha_Oligo_1	-2.57606465121056	-1.65056260419028
Tha_Tcell	1.64350443581795	8.64981834101541
Tha_Astro_3	5.90499609212135	-8.20133598637717
Tha_Astro_2	9.28914659718727	-7.43959101033347
Tha_OPC	-2.48326713343407	-12.0060206253542
Tha_InN_1	-5.60958415766502	13.5737399260984
Tha_Oligo_3	-2.34773713846947	-3.19672926259177
Tha_Micro_1	6.93794744710182	10.9832610290037
Tha_Astro_3	5.40203922490334	-7.68110187840598
Tha_OPC	-0.969501917560348	-11.8939619858279
Tha_Astro_2	8.87731283406471	-7.84298523259299
Tha_InN_1	-5.38860971232201	12.9839247863279
Tha_Astro_2	8.90524500111793	-8.52181919407981
Tha_Astro_1	8.56059377888893	-9.47975643468039
Tha_InN_2	-5.91941863795067	11.8467559020506
Tha_Tcell	1.74648731450295	8.75080196070535
Tha_ExN_PVALB_1	-11.65288430949	-3.37368591618674
Tha_Oligo_2	-2.48432571192528	3.7562078635679
Tha_OPC	-1.90436059733177	-10.9478617508425
Tha_OPC	-0.727439408500442	-11.7997160751833
Tha_OPC	-0.966097419460067	-12.8446150619997
Tha_OPC	-0.567067926128158	-12.2323132355227
Tha_Oligo_2	-2.6154494931295	3.99554387736184
Tha_Astro_2	9.21212976674293	-7.89255436253684
Tha_ExN_PVALB_1	-12.4426029374197	-2.20713599515097
Tha_Astro_3	5.94307392338966	-7.62843044591086
Tha_Oligo_1	-5.38098460932518	-0.168955226661135
Tha_Micro_1	5.7621881316111	10.471636692761
Tha_Vascular	-7.70492536326195	-9.18814762425559
Tha_InN_1	-6.72291690607811	11.0893563430296
Tha_Astro_1	8.8731967757151	-9.54798515629904
Tha_Oligo_2	-2.25189286967064	0.818692872999738
Tha_Micro_1	6.03617876271462	9.47545234370096
Tha_Micro_2	5.81996219853615	12.3996171157346
Tha_OPC	-1.07998735209251	-12.4691792328371
Tha_Oligo_3	-1.15494055052544	-2.06187709164755
Tha_OPC	0.776848847667923	-11.5132895309939
Tha_NeuCyto_VGLUT2	-4.03044397135521	6.94423810648782
Tha_Astro_3	6.86307829121803	-8.76070221257346
Tha_Micro_2	6.36273210744118	11.6333121459471
Tha_OPC	-0.212700342138061	-13.2239704926028
Tha_Astro_1	8.81126993397926	-9.79861744237082
Tha_Oligo_2	-1.86225611468101	1.09712634491784
Tha_Astro_3	6.68400781850075	-8.40720756840842
Tha_InN_1	-5.20963937540794	13.9043063323484
Tha_Astro_2	8.96302526692604	-6.61983784032004
Tha_OPC	-2.21989328165794	-10.9110089142336
Tha_Astro_1	9.28676050404762	-9.09054096532004
Tha_OPC	-0.521317844589004	-13.0470600922121
Tha_ExN_PVALB_1	-12.1036394288137	-4.1624556381716
Tha_OPC	-2.22031170626427	-11.9732771713747
Tha_Oligo_1	-3.47986990710045	0.375500376103948
Tha_Astro_3	5.26080148915505	-8.07514770817893
Tha_Micro_1	5.63422268132423	9.33067027735574
Tha_Micro_1	6.14550560216164	9.3684691588865
Tha_Oligo_3	-1.58820814390923	-0.812319119693209
Tha_Oligo_3	-1.97104222079063	-1.79003723454611
Tha_Oligo_2	-3.00391561289574	3.23818532633645
Tha_OPC	-2.42861301203514	-12.0906792480959
Tha_InN_1	-5.65109330912376	10.4000529448972
Tha_Oligo_3	-1.67523783942009	-1.03814121079581
Tha_OPC	-2.09348303576256	-12.0558796722903
Tha_Astro_1	9.13914030293678	-9.22047336888449
Tha_InN_1	-5.78040677805687	13.1221589248167
Tha_Oligo_3	-2.08272749682213	-2.31127627682822
Tha_ExN_PVALB_1	-12.2012432267263	-2.79382475209372
Tha_Astro_3	7.94797056416725	-8.05410011601584
Tha_Vascular	-6.27291948099876	-7.88084896397727
Tha_NeuCyto_VGLUT2	-3.82411748667503	7.08058683085306
Tha_Micro_1	7.01959293584084	11.8043517272459
Tha_Astro_3	5.85799234608864	-8.68607242894309
Tha_Astro_1	9.58541506032204	-8.69960506749289
Tha_Oligo_1	-5.05060703058983	0.782411212800573
Tha_ExN_PVALB_1	-12.5579021622732	-2.94956453633444
Tha_OPC	-2.02906233568932	-13.3223820526613
Tha_OPC	-2.09897310038353	-12.0045872528567
Tha_Astro_1	9.72002523640846	-9.08486278844016
Tha_OPC	-1.57893354197288	-11.3955593903078
Tha_Oligo_2	-4.38846809168602	1.47170112538202
Tha_Astro_1	9.72426336507057	-9.42035206151145
Tha_InN_1	-5.5565317322805	11.1323918502317
Tha_Astro_2	8.90177648762917	-8.18444355321066
Tha_InN_1	-4.94356662531639	14.1109589736448
Tha_Astro_1	7.95202177266335	-9.23667724919455
Tha_Oligo_1	-4.02938825388695	-2.34501298260825
Tha_Oligo_3	-1.16764182348991	-2.77801259350913
Tha_ExN_PVALB_1	-11.6953876664236	-3.12832840275901
Tha_Micro_1	6.57304161290382	9.41663543391092
Tha_OPC	-0.807892089088211	-12.9291725952639
Tha_Oligo_1	-3.92652589579369	0.370336274384092
Tha_Astro_1	7.78826826314186	-8.64827926945822
Tha_OPC	-1.67611533900047	-11.5284767944826
Tha_OPC	-1.59884506960655	-11.7918053467287
Tha_OPC	-1.67002541323448	-12.6528302032961
Tha_Oligo_3	-2.31502706309105	-1.30011256528037
Tha_OPC	-2.28575975199486	-11.373144229175
Tha_Astro_1	9.30706041554665	-9.04264934849875
Tha_Astro_2	9.62778681019997	-8.78633888554709
Tha_Oligo_3	-1.93234688540245	0.353827248095106
Tha_Astro_1	9.93283479909157	-9.58862694096701
Tha_InN_2	-2.95591432352806	10.3574065368162
Tha_Astro_1	9.71499174336647	-9.43637474370139
Tha_Astro_1	8.9393874953196	-8.82697017979758
Tha_OPC	-1.55992216368462	-11.9081259567751
Tha_Astro_1	7.15996950368141	-8.8689347107424
Tha_Astro_3	6.04589718083595	-8.90492351842063
Tha_Oligo_1	-4.38604003687645	-0.344001849414278
Tha_Vascular	-6.72644168635155	-8.30897053074973
Tha_Astro_1	8.72432535390114	-9.08104904484885
Tha_OPC	-0.858166282375107	-13.4124012787356
Tha_InN_2	-4.16152650614525	9.79463664698465
Tha_OPC	-0.805530374248275	-12.3467856247439
Tha_Astro_3	5.48201530675148	-8.37868507695334
Tha_Oligo_2	-1.37508661051537	4.32407561945779
Tha_Astro_1	8.49479788045143	-8.79174145054953
Tha_Vascular	-6.68378621836449	-8.27149399113791
Tha_ExN_PVALB_1	-12.5892809083059	-4.42160566640036
Tha_Oligo_1	-5.12912494440819	-0.0434166390909447
Tha_Oligo_3	-1.31649643679405	0.470862681745122
Tha_Micro_2	5.7711312125132	11.5984934966551
Tha_Astro_1	9.7802020857737	-9.11000450444357
Tha_ExN_PVALB_1	-12.3284700562551	-3.90401132893698
Tha_Micro_1	6.79225033025002	10.7355250518308
Tha_Oligo_1	-2.86022454996849	-2.20722325635092
Tha_OPC	-2.00277263422752	-12.0006094772829
Tha_InN_2	-1.71726459761406	11.0805882613645
Tha_Oligo_2	-3.10812694330955	3.06534449267251
Tha_OPC	-0.905667488773117	-13.338590701343
Tha_Micro_2	7.15173881749367	12.4378623168455
Tha_OPC	-1.48596305151726	-13.0517836411013
Tha_Oligo_1	-5.37964803477074	-2.43507464718955
Tha_OPC	-0.404659216602096	-11.5653820831789
Tha_ExN_PVALB_1	-12.4461343934133	-2.52445681882041
Tha_Oligo_1	-4.33568412562157	-0.871484001399447
Tha_OPC	-1.79335707922722	-12.0607729752077
Tha_OPC	-2.75770980616356	-11.9841442902102
Tha_Oligo_2	-4.29800922175194	1.55526165175302
Tha_Astro_1	10.0726358244822	-9.07074840855734
Tha_OPC	-0.486410265167007	-12.9544325668825
Tha_OPC	0.149107667307606	-13.0676070053591
Tha_OPC	-1.75818259020592	-11.8353567917361
Tha_Micro_2	6.35387724141335	12.7180661361204
Tha_Oligo_3	-2.10481435557152	0.1628742616163
Tha_Micro_2	5.89745443562721	12.3789691131101
Tha_InN_2	-4.3944452454641	9.95294086146219
Tha_Oligo_3	-2.1191549946859	-1.49919994664328
Tha_OPC	-1.97973019381309	-11.5564928848757
Tha_Astro_2	7.37061708668922	-7.22282751393454
Tha_Oligo_2	-2.47433120508934	2.02825633692605
Tha_Astro_2	8.20388715962624	-8.55054386448996
Tha_Astro_1	10.0222484419749	-8.1694079239382
Tha_OPC	-1.66265053053642	-11.8612242538943
Tha_Astro_3	6.20791500310158	-8.31960495305197
Tha_Astro_1	7.69611328343605	-8.6151095230593
Tha_Micro_1	6.60627763966774	10.0883578460203
Tha_OPC	-0.651188199718246	-12.9201765854372
Tha_Oligo_2	-3.42636186381126	2.85366694140298
Tha_OPC	-1.68215615053917	-11.7602587540163
Tha_Astro_2	9.35068147877907	-7.83035953831809
Tha_Astro_1	8.73800485829567	-8.2718478043093
Tha_OPC	-1.10457927485252	-12.3109227020754
Tha_Oligo_3	-1.57355684538628	-2.20670588803427
Tha_Astro_1	9.56141393880104	-8.68479069066184
Tha_InN_2	-2.71601635714317	10.4751919906126
Tha_Micro_2	5.97639816502785	12.6157149474607
Tha_OPC	-2.4347158124044	-11.9129935104861
Tha_InN_1	-4.93913394709373	13.0312346618162
Tha_Oligo_3	-1.75538665552879	-2.79133971524375
Tha_Oligo_2	-3.52982503672386	0.775123069761823
Tha_InN_2	-2.22424561281944	12.003676335095
Tha_Oligo_3	-0.876797502238998	-1.93203647923606
Tha_Vascular	-7.66914397974754	-9.15457161259787
Tha_ExN_PVALB_2	-10.3954380204275	0.671855333028863
Tha_Astro_3	6.628160650532	-8.15305431676047
Tha_Micro_1	5.50289123753761	9.42126361536844
Tha_ExN_PVALB_1	-12.0860374619558	-3.49172790837424
Tha_Micro_1	6.22802417973732	10.6295527617918
Tha_Micro_2	6.09327095250343	11.8917254607664
Tha_Astro_1	10.1181527922556	-8.37145241093772
Tha_Oligo_3	-2.22129065295006	-2.73999675107138
Tha_Astro_3	5.64404409627174	-8.50975998234885
Tha_OPC	-1.19689840575005	-13.306159098865
Tha_Oligo_1	-5.61460811396385	-1.41816910100119
Tha_InN_1	-5.14309818049217	9.54911128687723
Tha_Oligo_1	-3.67104656000877	-1.13038440537589
Tha_Vascular	-7.53479606409813	-9.0233822662844
Tha_OPC	-1.5642290761068	-11.8732796509279
Tha_Astro_3	6.84720628957008	-7.97291477513449
Tha_Oligo_1	-5.69150239725853	-0.3597988684191
Tha_Astro_1	10.049001867573	-9.24221905064719
Tha_ExN_CALB	-11.973157708843	0.0140734117017494
Tha_Oligo_3	-0.832709019382248	-2.36755021405356
Tha_ExN_PVALB_1	-11.8046949555471	-3.80006702733176
Tha_OPC	-0.487265830238113	-13.1541806061281
Tha_OPC	-0.835745160777816	-12.4761439163698
Tha_Oligo_1	-3.9733288933828	-0.217924376250674
Tha_Vascular	-7.63577205439354	-9.11823948216574
Tha_OPC	-1.98569876452232	-13.3814774353518
Tha_Astro_1	7.34571283559059	-8.99516399693625
Tha_Oligo_1	-4.96174937983299	-1.65389402699607
Tha_ExN_PVALB_1	-12.4397009064748	-1.94859655690329
Tha_OPC	1.10334997872566	-11.0678702194704
Tha_Astro_3	5.35213583211159	-8.04407509160178
Tha_Astro_1	9.08874719838356	-9.05543239903586
Tha_Astro_3	5.77826326588844	-8.4026261169924
Tha_InN_2	-1.91217762728477	10.7331456344114
Tha_OPC	-1.58366257448936	-11.8850661118044
Tha_Astro_1	9.6263353178904	-8.89616115880149
Tha_Oligo_3	-0.510141318042526	-0.190641661406924
Tha_Astro_3	6.22226732472633	-8.19026573491232
Tha_ExN_PVALB_1	-12.1090725113943	-2.04043157887595
Tha_Oligo_1	-5.10317832728172	-0.485293706180026
Tha_Oligo_3	-1.19653505583549	-1.71587832760947
Tha_InN_1	-6.37981921931053	11.8856019179807
Tha_Oligo_3	-0.260973637302169	-2.06092747044699
Tha_OPC	-1.25358933707024	-13.2406740982546
Tha_InN_2	-3.27246457834984	10.6096390883909
Tha_Oligo_2	-3.00046641131187	3.2738293807493
Tha_Astro_3	6.34417312840675	-8.17739876103537
Tha_OPC	-2.49529344340111	-12.9509869415774
Tha_ExN_PVALB_1	-12.0930040528371	-3.74244030308859
Tha_Micro_1	6.98315065602516	10.5786532561765
Tha_ExN_PVALB_1	-12.9088409592702	-4.8416491348757
Tha_Astro_1	7.32853906850075	-8.80157097172873
Tha_OPC	-2.00573713084007	-11.884715159656
Tha_OPC	-1.54250139494682	-12.1746455032839
Tha_Astro_3	6.38351791600441	-8.64053638768332
Tha_Oligo_3	-1.62621158858086	0.797111685155462
Tha_OPC	-1.95023662348534	-12.8104334671511
Tha_Micro_1	8.27786176900124	10.3962306182371
Tha_Vascular	-7.69176179667259	-9.1747437317385
Tha_OPC	-2.73360234995628	-11.3986693222536
Tha_Oligo_3	-1.80300039549614	0.0669170122133003
Tha_OPC	-1.71575969954277	-12.1632681686892
Tha_Astro_1	7.18640106419777	-8.19517334294455
Tha_Astro_1	9.43121641377663	-8.66839989018576
Tha_OPC	-0.873695438106308	-12.0162010986819
Tha_Micro_1	6.05727451543068	10.0242766540037
Tha_Oligo_3	-2.03029042979027	-1.62342961621421
Tha_OPC	-0.694600050647506	-11.6238890488161
Tha_Astro_3	4.75455301503395	-7.80722339940207
Tha_Oligo_3	-2.31423551340843	-2.18557222676413
Tha_InN_2	-1.67040199538017	10.4604748885618
Tha_InN_1	-5.89243490000511	12.478005329846
Tha_Oligo_2	-1.12356693049217	4.07579271006448
Tha_Astro_1	7.90163725117897	-8.6249390442385
Tha_InN_1	-5.73566657801414	13.132998387097
Tha_Astro_3	6.82705038289284	-8.32055576634543
Tha_Oligo_3	-1.7674692322805	-0.874586423160006
Tha_Oligo_1	-5.57795030375267	-0.0672952134622826
Tha_Tcell	1.68813734750008	8.67912952113016
Tha_OPC	-1.16763538618828	-12.9386463959231
Tha_Astro_1	9.56125276784157	-9.28366287541525
Tha_InN_1	-5.53004867335106	13.5025967757688
Tha_InN_1	-4.77244741221214	12.531113545178
Tha_InN_2	-4.34904701014305	9.4806460540281
Tha_InN_1	-4.66353828211571	13.940820614575
Tha_Vascular	-7.62785131235863	-9.10805805516379
Tha_Astro_1	9.83089082936501	-8.77457054448264
Tha_ExIn	-12.5779560257986	3.52421251940591
Tha_Oligo_1	-2.74681693812157	-2.21626289677756
Tha_Astro_1	9.42170541981911	-7.85460193944113
Tha_Micro_1	6.33360689381813	9.86540786433084
Tha_Oligo_2	-4.01077110071922	1.6975924174772
Tha_Astro_1	8.75393026570534	-8.49599560094016
Tha_InN_2	-4.31251174708153	10.3079995315061
Tha_Oligo_1	-4.34953147669578	-0.820926626445223
Tha_Oligo_3	-2.21621734400536	-1.56503017735617
Tha_Oligo_2	-4.09367257853294	2.23139206576211
Tha_Astro_1	9.07180612782692	-8.29004104924338
Tha_OPC	-1.41132993002678	-12.8024893600954
Tha_InN_1	-5.1293552567556	11.280664364575
Tha_InN_1	-6.22664672632957	10.24255744624
Tha_Oligo_3	-0.876776998241195	-2.04184254002707
Tha_Oligo_2	-1.07072181006218	5.04326764750345
Tha_ExN_PVALB_1	-11.5821893860891	-4.82662733388083
Tha_OPC	-0.462200050552139	-12.6435480911745
Tha_NeuCyto_GAD	-6.23998100062157	5.185964981793
Tha_InN_2	-3.0242744137838	10.8376673858152
Tha_Oligo_3	-1.01044434805656	-2.53151043248313
Tha_Astro_1	9.51662557820534	-8.76295765233176
Tha_Astro_1	8.42905538777565	-9.31640156102316
Tha_OPC	-1.98638827105309	-13.1339941818728
Tha_OPC	-1.51569003363396	-12.2937098343386
Tha_ExN_PVALB_1	-12.1916149308279	-3.22515972447531
Tha_InN_1	-5.94134933253075	10.2444571654783
Tha_Oligo_2	-3.40264660616661	2.38518778490884
Tha_InN_1	-6.78830749293114	12.0686806838499
Tha_InN_2	-1.86920077105309	11.033422390698
Tha_Astro_1	9.23798292378639	-9.19877918553488
Tha_Astro_2	8.41518991688942	-8.62727268529074
Tha_Oligo_1	-5.52324468394066	-1.01799794030326
Tha_OPC	-0.436254923541794	-12.8461886246218
Tha_Oligo_2	-2.91650611658836	3.21502248453958
Tha_Astro_3	5.71475666264748	-7.93762405705588
Tha_Oligo_3	-1.46716839571739	-0.30897267651694
Tha_OPC	-2.19642001887108	-12.5137396652712
Tha_Astro_2	8.5597144911692	-7.1515446503176
Tha_InN_2	-3.89266902704979	9.96808711695535
Tha_Astro_1	9.98946302632545	-8.51366623234885
Tha_InN_1	-3.93397695322777	13.50662700343
Tha_Astro_3	4.79558056096291	-7.82081516575949
Tha_Astro_2	9.23712652425026	-8.24602611851828
Tha_Oligo_3	-2.59168321390892	-0.983358581782748
Tha_OPC	-2.31724602480675	-11.161290248157
Tha_OPC	0.00296337405895261	-12.9792776901736
Tha_Astro_1	7.48401516179298	-9.26105697941916
Tha_ExN_PVALB_1	-12.1106546570852	-4.01567848515647
Tha_InN_2	-2.61987430353905	10.8322257201658
Tha_Astro_1	8.86973303059792	-9.41566952061789
Tha_InN_1	-5.23886091013695	10.3464945952879
Tha_Oligo_3	-0.440634970863113	-1.46909244847434
Tha_OPC	-2.24257070322777	-11.5225678284182
Tha_OPC	-0.553434496124038	-13.0517559845461
Tha_Astro_1	8.55997961262917	-9.72305973363059
Tha_InN_2	-2.90049440165306	11.3455466430174
Tha_Oligo_3	-2.73480612536217	-1.78005393338339
Tha_OPC	-1.26024026175285	-12.9314957458987
Tha_Oligo_3	-2.04483992357994	0.320558826206754
Tha_Oligo_1	-5.04234582682396	-0.527841766597201
Tha_OPC	-1.75610811014915	-12.4849940140261
Tha_Vascular	-6.61641866465355	-8.21766289067404
Tha_Oligo_1	-3.68704301615501	-0.757339080096652
Tha_OPC	-0.53564095993782	-12.5144930679812
Tha_ExN_PVALB_1	-11.8780830552175	-3.50212534260886
Tha_Oligo_3	-2.55483013888145	-2.33118017506735
Tha_Oligo_1	-3.06248099108482	-1.43163545918601
Tha_Oligo_2	-2.70367318888451	3.22628966975076
Tha_Astro_1	8.80523794392799	-9.56330307316916
Tha_OPC	0.131872810579142	-11.757593234302
Tha_Oligo_3	-0.76588416596199	-1.42682262253897
Tha_Astro_1	8.33249300221657	-9.14887817692893
Tha_OPC	-2.42981035013939	-11.5900383789553
Tha_OPC	-1.9700523068502	-11.1428948242678
Tha_OPC	-2.22693425913597	-12.109641154529
Tha_Astro_1	7.3729264090464	-8.5271435577883
Tha_Astro_3	5.81835001210426	-7.86703213048117
Tha_InN_2	-3.6321411778524	12.6764792602049
Tha_Astro_1	8.78894346455788	-8.5975838501467
Tha_OPC	-2.0219276597097	-12.919591029407
Tha_InN_2	-2.63488394518639	12.0144604842649
Tha_OPC	-2.04070741434837	-12.8640471298708
Tha_Astro_3	6.25256031254982	-7.63383491826193
Tha_Astro_1	7.27337806920265	-8.99348362279074
Tha_Oligo_2	-1.65629917879845	4.29302612948282
Tha_Astro_1	9.48929899434303	-8.6589794952883
Tha_Astro_2	9.65046613911842	-7.88094528508322
Tha_Astro_2	9.23871916035866	-8.08384903264182
Tha_Astro_1	8.18991773823952	-9.72413070988791
Tha_InN_2	-2.31222588320518	10.1535672347532
Tha_Astro_3	4.85641973714089	-7.87590225529807
Tha_OPC	-1.66189021368767	-12.2033387024416
Tha_Astro_1	6.90931623677467	-8.64269932103293
Tha_InN_2	-3.46939331789757	10.6230305831419
Tha_Oligo_3	-3.13925415774132	-2.17143400502341
Tha_Astro_1	9.61261099080299	-8.73762329411643
Tha_Astro_2	8.94393079976295	-7.0434223015322
Tha_Oligo_3	-1.48121172686363	-3.16644533467429
Tha_Astro_2	8.6125242064402	-7.87572677922385
Tha_Oligo_1	-4.78397208948875	0.164381573675703
Tha_InN_1	-4.48560172816063	13.58572856593
Tha_OPC	0.22045169274067	-12.6174126465334
Tha_InN_1	-4.19525129099632	12.532316128491
Tha_Oligo_2	-2.15282398958946	3.12460486101968
Tha_Oligo_2	-2.19499809046532	3.56474033999307
Tha_InN_1	-4.27598125239159	12.2766369979368
Tha_Astro_1	10.1708843062327	-8.45005806279318
Tha_InN_1	-5.44158107538963	11.5890940825926
Tha_InN_1	-6.34453470011497	11.3053750197874
Tha_Micro_1	7.88920229176735	10.9697684447752
Tha_OPC	-2.14791995783592	-10.9441376526369
Tha_Oligo_1	-3.89209157725121	-0.365590532542635
Tha_InN_1	-4.98800069590355	9.6768187682615
Tha_Astro_3	7.36911648015236	-8.39581497502463
Tha_OPC	-1.46729130049492	-11.2263451416506
Tha_Astro_1	8.5224363158152	-8.84338386845725
Tha_Astro_1	7.62249534825539	-8.66882904362815
Tha_Tcell	1.7236983130381	8.71976558375223
Tha_InN_1	-4.95336944361473	10.0299872558103
Tha_InN_1	-5.83892900248314	13.2137965362058
Tha_OPC	-0.666485791404495	-11.7664271194948
Tha_OPC	-1.93787724276329	-12.9440947372927
Tha_Astro_1	8.70182626942848	-9.36488350224631
Tha_Astro_1	10.1140777419016	-9.05888470006125
Tha_Oligo_1	-5.18411762018944	-0.485961039782931
Tha_InN_2	-3.00379616518761	12.2140769164549
Tha_Oligo_3	-1.65368837614799	-3.02094491315024
Tha_Vascular	-6.25197297831322	-7.86220749211447
Tha_Astro_1	7.97314327458595	-9.4922839005007
Tha_Micro_2	6.40642564992165	12.9849442641721
Tha_Oligo_2	-1.72935003538872	4.09615818667276
Tha_InN_2	-2.01687104006554	10.012106816052
Tha_Oligo_2	-4.84677774210716	1.01390416431291
Tha_InN_2	-2.84558350344444	10.7403983275877
Tha_InN_2	-2.34905058642174	11.8323563735471
Tha_InN_1	-4.78074914713646	9.59119693446023
Tha_Astro_3	5.39062612752174	-8.00375374150412
Tha_Oligo_2	-2.53894097109581	2.43131772684915
Tha_OPC	-1.27258831759239	-11.7538462479128
Tha_OPC	-2.03697759409691	-12.2559099991335
Tha_OPC	-0.884272282321701	-13.1297369797243
Tha_Vascular	-6.18051797648216	-7.77223308873313
Tha_Astro_3	4.7574068854258	-7.75647934270041
Tha_ExN_PVALB_1	-11.7399128129079	-4.5144916374697
Tha_InN_2	-4.03797466059471	10.3557280700193
Tha_Oligo_1	-4.45709211130882	-2.52694805455344
Tha_Micro_1	7.01749103764748	9.42868320155008
Tha_Astro_3	5.70722549657082	-7.89375980687277
Tha_OPC	-0.247585271795044	-12.9935274918093
Tha_Astro_3	5.16650741795754	-8.07113655400412
Tha_InN_2	-2.05675799151207	11.2534369628416
Tha_Oligo_3	-1.18852431078697	0.0168931286321388
Tha_OPC	-1.72218198080803	-12.5536318619265
Tha_Astro_3	7.01097505788063	-9.06463249516623
Tha_Astro_1	7.73852985600685	-9.18386753392356
Tha_OPC	-2.3371930768087	-11.5150690872683
Tha_Tcell	1.69144480923866	8.69993392634256
Tha_Astro_1	8.81889646748756	-9.41613014531272
Tha_Micro_1	6.55825060109352	9.76641551661355
Tha_Astro_1	9.09049623707985	-9.4155941803469
Tha_Micro_1	5.93377369145607	10.2493924300657
Tha_Oligo_3	-2.15561086436058	0.11341855931146
Tha_OPC	-0.431462114055404	-12.7123328049196
Tha_Astro_3	7.8894607375071	-8.38685711217063
Tha_Oligo_1	-5.16497213145042	-0.650208194972445
Tha_OPC	-1.15448290606285	-13.4358054001345
Tha_Astro_3	5.75916736821388	-8.3945751984133
Tha_OPC	-2.6036987950399	-12.0085440475954
Tha_Oligo_3	-1.45760661860252	-2.39052279782431
Tha_Astro_3	5.63066166142677	-7.85908611607688
Tha_OPC	-1.690802281101	-11.6361876328005
Tha_OPC	-1.36769968767906	-12.9837113220705
Tha_InN_1	-6.52153808375145	11.2815980117307
Tha_Astro_1	8.93339746693825	-9.25809009862082
Tha_InN_2	-2.10396057863976	10.2920912902342
Tha_Astro_3	6.79249733189797	-8.5424719650759
Tha_InN_2	-2.66805583735252	10.4911431472288
Tha_Oligo_1	-4.08581239481712	-2.53546746564047
Tha_Vascular	-7.64230567713524	-9.13403423619406
Tha_InN_1	-6.27005368967796	11.1192216079221
Tha_InN_2	-3.21573025484825	11.401417652844
Tha_Astro_1	9.53143614033913	-8.51215847325461
Tha_Oligo_1	-4.91210061808372	-0.211572666884829
Tha_Astro_3	7.27367466191505	-8.15264423680441
Tha_Oligo_1	-4.37121326227928	-0.409586568595339
Tha_Micro_1	5.69814604024147	10.2471627395139
Tha_Micro_2	6.2550613234446	12.7344969909178
Tha_Astro_1	9.80656164387917	-9.55384834599631
Tha_OPC	-1.55313140650536	-11.9574604828371
Tha_InN_1	-5.07426912089134	9.66106025385721
Tha_InN_1	-5.71796542902733	10.6603812377439
Tha_Micro_1	5.98225420216774	9.37919990229471
Tha_Micro_2	5.76654356221413	11.673543850659
Tha_Astro_1	8.86840170125221	-8.82091339421408
Tha_Oligo_2	-4.23225576182152	1.33102879929407
Tha_Astro_1	9.3602687666819	-9.04110821080344
Tha_ExN_PVALB_2	-11.0057199647024	2.24792424845559
Tha_Oligo_2	-1.30370396872307	4.54888359713418
Tha_Astro_1	7.27964704732155	-8.90020092320578
Tha_Astro_2	9.19880312184547	-7.65608890843527
Tha_Oligo_1	-4.38030320902611	-2.04625876736777
Tha_Astro_3	6.59659260014748	-8.83852012944357
Tha_Astro_2	9.44481294850563	-7.5407744247927
Tha_Astro_1	8.70386808613991	-9.05043037724631
Tha_OPC	-1.14236706991936	-11.98742302251
Tha_Micro_1	5.744211847584	9.26739684748514
Tha_Oligo_1	-5.37156755228783	-1.16992088151114
Tha_Oligo_2	-2.03946716089989	2.20380584406717
Tha_Micro_2	6.40471809605812	12.6024016540037
Tha_Oligo_2	-2.71299011011864	3.22364679980142
Tha_OPC	-2.24138862391258	-11.1818257172121
Tha_Oligo_2	-2.41402060290123	3.75060788798196
Tha_Astro_1	8.29625242451881	-8.94330604863303
Tha_Oligo_1	-5.49099237223411	-1.09981842827933
Tha_Astro_1	8.3891298125193	-9.729890902759
Tha_Astro_2	7.53835266331886	-7.94246586156027
Tha_OPC	-0.722100501258621	-11.2413149673952
Tha_Oligo_2	-2.72351557513023	3.1349076430784
Tha_ExN_PVALB_1	-11.9403446366384	-4.40323980641501
Tha_Astro_2	8.87545316914772	-8.14096744847434
Tha_OPC	-1.12850708266045	-11.8633642990603
Tha_OPC	-2.43903452654625	-12.1929980118288
Tha_Oligo_1	-4.60537750025536	-0.943729599238802
Tha_InN_1	-6.14475185175682	12.8164538543211
Tha_Astro_1	8.94923799733376	-9.37017639470236
Tha_InN_1	-4.52327281733299	13.4942826430784
Tha_ExN_PVALB_2	-10.6861570527151	1.94363848376138
Tha_OPC	-0.86889964838768	-12.7435198624148
Tha_ExN_PVALB_1	-12.8409784485891	-3.46972664189475
Tha_Astro_1	8.94453161458229	-9.40382202458518
Tha_Astro_1	8.41203039387917	-9.40539367985861
Tha_OPC	-1.51192516585136	-12.6154757339968
Tha_Oligo_1	-5.32148105402733	-1.94200070691245
Tha_InN_2	-2.53779179354454	10.4363021056638
Tha_OPC	-0.975717132289657	-11.8617392380251
Tha_Astro_1	9.21089094380592	-9.7683077652468
Tha_InN_1	-6.06003124018455	12.4097556273924
Tha_Micro_1	5.66534012059425	9.67254439997537
Tha_Astro_1	8.11773412923073	-8.97113140416281
Tha_Oligo_1	-5.34405452509666	-0.82800503564017
Tha_Oligo_3	-2.16326195498253	-2.28501566243308
Tha_Oligo_2	-4.05581218500877	1.19683382916314
Tha_Astro_1	9.3371974776194	-9.84715565037863
Tha_ExN_PVALB_1	-12.5578125168874	-3.73524912190573
Tha_OPC	-2.25003177424217	-12.0925455887331
Tha_Vascular	-7.57326061030174	-9.0679264862551
Tha_ExN_PVALB_1	-11.8018291642263	-4.25557382893698
Tha_Oligo_3	-1.00166160364891	-1.86356767010825
Tha_Oligo_3	-1.60203272600914	0.39865019428594
Tha_Oligo_2	-1.99241740008141	4.04448620486123
Tha_Astro_3	5.74126594762062	-7.96537311864035
Tha_InN_1	-6.43088514109398	12.5511340301023
Tha_Micro_1	5.23971336583351	9.48898879694803
Tha_OPC	-1.24943012495781	-11.3469830353274
Tha_InN_1	-6.08004552622581	12.3444527785764
Tha_Oligo_2	-1.64348978300835	3.52251664805276
Tha_Oligo_3	-0.916984026630172	-2.04630573582785
Tha_Astro_2	8.72964876393532	-8.08304985356467
Tha_Astro_2	8.62972849110817	-8.02593715977805
Tha_Astro_1	9.8442193816111	-9.19087417912619
Tha_Oligo_1	-4.93603736658836	-0.2275305588259
Tha_Micro_1	7.08852594594215	10.4760750930296
Tha_ExN_CALB	-11.8706634690359	-0.117101152659823
Tha_Astro_1	10.2835084746287	-8.9082356293215
Tha_InN_2	-3.48020321627403	11.8624848525511
Tha_OPC	-2.42819124956871	-12.2444945175661
Tha_Oligo_2	-4.56936103602196	1.46093670534952
Tha_Vascular	-6.65497619410301	-8.25198372197287
Tha_Micro_1	7.14965551594948	11.7051352660642
Tha_NeuCyto_VGLUT2	-3.95930654307152	6.92558042216165
Tha_Oligo_3	-1.9452846695974	-0.400482197524477
Tha_Astro_1	10.1734220335886	-8.50759037327902
Tha_Oligo_1	-4.60206205149437	0.851593683241437
Tha_InN_1	-5.9346907784536	10.5376071135984
Tha_Astro_1	9.77897279957985	-8.97236355137961
Tha_Astro_3	5.16044920186256	-7.73898895573752
Tha_Oligo_3	-1.30246681471611	-2.95754130673545
Tha_Astro_2	8.65605562428688	-8.091219027759
Tha_Oligo_2	-3.05193788309837	2.45373098063333
Tha_Oligo_1	-5.54993612070824	-0.161430438281466
Tha_Micro_1	5.76363914708351	10.4629019896971
Tha_Astro_1	9.22531049946999	-8.95870598149436
Tha_InN_1	-6.14524013300682	12.8178795974241
Tha_ExN_PVALB_2	-10.8687151124075	2.31943968939645
Tha_NeuCyto_GAD	-5.58421022196556	5.18164388346536
Tha_Micro_1	6.5174166510508	9.16835967707498
Tha_Oligo_1	-4.92701703806663	-1.56284697842734
Tha_Astro_3	5.92015093068337	-8.25560863804953
Tha_OPC	-0.953256075580368	-12.1870079834475
Tha_InN_1	-5.60305530329491	10.3394574325071
Tha_ExN_PVALB_1	-11.9147632767751	-2.97178633999961
Tha_NeuCyto_VGLUT2	-3.70627505083824	6.83070079493387
Tha_Astro_1	8.79251020650124	-8.46521957707541
Tha_InN_2	-2.72771674891258	11.6697081725584
Tha_Astro_3	5.43406837681984	-8.05397232365744
Tha_Astro_1	9.67430704335426	-8.80906780553
Tha_OPC	-2.22888643046165	-11.7673140366091
Tha_Astro_2	7.19307058552956	-7.40061386418479
Tha_Astro_1	8.24570577840065	-9.30127151799338
Tha_Oligo_1	-5.4940112282827	-1.75703008961814
Tha_Astro_1	8.8231479475901	-9.1874333221926
Tha_Astro_1	8.84505003194069	-9.00373657536643
Tha_Astro_2	7.48631923894142	-8.42227466893332
Tha_Oligo_2	-3.38338667650963	2.53387633967264
Tha_Oligo_2	-3.9047573258474	0.38858551788194
Tha_OPC	-1.83053333063866	-11.3294421036257
Tha_Astro_3	7.13475006322121	-8.35508926701682
Tha_Oligo_2	-3.9720385720327	1.77560547995431
Tha_OPC	-1.5658924033239	-12.4710026581301
Tha_Astro_3	5.58037346104836	-7.80057056737082
Tha_Astro_2	8.98612993458961	-6.90652759862082
Tha_Astro_3	5.68208568791603	-8.15436180424826
Tha_Micro_1	5.84530370930885	11.2072152297483
Tha_Oligo_1	-4.58042699595238	0.680301758228372
Tha_OPC	-2.66036946078087	-10.7478056747927
Tha_Astro_2	8.68112009267067	-7.44347008061545
Tha_Micro_1	7.77559726933693	11.9509104888426
Tha_Oligo_3	-2.28315574427391	0.4789103071676
Tha_InN_2	-2.24144179125572	10.1354226272093
Tha_Astro_3	6.11436050633644	-8.07546242070334
Tha_OPC	-2.18620116015221	-11.3866482574953
Tha_OPC	-0.197159891326675	-12.3665247757448
Tha_InN_1	-5.37513000269676	11.5681180160032
Tha_Oligo_2	-2.93942791720177	2.26935068774087
Tha_Astro_1	6.92545669774269	-9.27571018529074
Tha_Oligo_3	-1.82971805830742	-2.68076093983786
Tha_ExIn	-12.4617641617849	3.84665338206155
Tha_OPC	-1.26902145643974	-12.4651041824831
Tha_ExN_PVALB_1	-13.0707071473196	-3.59557922673361
Tha_Oligo_3	-0.72825342913414	-2.74843056988852
Tha_Tcell	1.73976069192146	8.72971336054666
Tha_Oligo_1	-3.82681400080467	0.157424519537519
Tha_OPC	-2.54328233500267	-12.1426802475466
Tha_Astro_3	7.06956928471779	-8.32750709843772
Tha_Astro_1	7.96764581898903	-9.16417892766135
Tha_InN_2	-3.05079800387169	12.0336274306761
Tha_Astro_2	9.16825597981667	-7.23502834630149
Tha_Oligo_1	-5.5521543671682	-0.467155774356295
Tha_Astro_1	9.05507295827126	-7.84597690892356
Tha_Oligo_1	-5.25374681254173	-0.965752561808993
Tha_ExN_PVALB_1	-12.1368129899099	-3.48194654774802
Tha_OPC	-1.78983873625542	-12.9528284866823
Tha_Oligo_1	-4.51685697336937	-1.26612099003928
Tha_Oligo_1	-5.15031224985863	-0.554036219836642
Tha_Astro_2	8.66158407429909	-7.31031235051291
Tha_OPC	-2.50393444796349	-11.3269787628664
Tha_InN_1	-5.88536578913475	10.8260125319944
Tha_Micro_2	6.43507593373512	12.6783188979612
Tha_Astro_2	8.35783022145485	-7.75216205907004
Tha_Astro_1	8.16719454030251	-8.82553680730002
Tha_InN_1	-5.28059369822288	12.0345896880613
Tha_InN_1	-6.06459934016014	11.3702954452024
Tha_Oligo_3	-2.46993333597923	-1.54494889569419
Tha_Oligo_1	-4.48816282053734	-1.50442894292014
Tha_InN_1	-6.08749229212547	13.1961754958616
Tha_Oligo_2	-1.90967566271568	2.4198310773359
Tha_Astro_3	6.34311407307839	-8.39919479680197
Tha_Astro_3	6.33706539372658	-8.58157738042014
Tha_Astro_2	9.59443777302956	-7.32632597279685
Tha_Micro_1	4.71910923222755	10.1079301040159
Tha_InN_2	-2.36141950388695	11.6668175857054
Tha_Oligo_1	-3.9940899064138	-1.03309377026694
Tha_Oligo_3	-1.30925554533745	1.75209263968332
Tha_ExN_PVALB_1	-12.5617044617727	-3.26927550625937
Tha_OPC	-2.27324182291771	-12.2923870880617
Tha_Astro_3	6.15885704259132	-8.23852070164816
Tha_ExN_PVALB_1	-13.0127275635793	-4.0360456306948
Tha_Astro_1	8.44134252766823	-9.13209160161154
Tha_Oligo_3	-1.72881764670158	-3.14280136418479
Tha_Oligo_1	-2.71553332110191	-1.68724020314353
Tha_OPC	-1.33194000025536	-12.3512945969118
Tha_InN_1	-5.16242915888573	13.0926827590452
Tha_OPC	-0.274824326236496	-13.1864863235964
Tha_Astro_1	8.9162523100779	-9.26109035802024
Tha_Micro_1	6.58396499852394	9.92942039179666
Tha_InN_2	-1.74704224367882	10.5126218001829
Tha_Astro_1	8.77136915425514	-8.04772766423361
Tha_Astro_2	8.85429113606667	-7.154442389728
Tha_Oligo_3	-1.20351976652885	-0.24113466334479
Tha_ExN_PVALB_1	-12.0982835938528	-3.61239345860617
Tha_OPC	-1.28898412485863	-13.3810902435793
Tha_Astro_1	9.51395242909645	-9.0931311447634
Tha_OPC	-0.736547415454635	-12.5833798248781
Tha_OPC	-1.65128332873131	-11.3540678818239
Tha_NeuCyto_GAD	-5.61892158289696	5.29890433955057
Tha_Astro_1	9.63880747060036	-9.43611725163596
Tha_Astro_1	9.53214853505348	-8.34098823857443
Tha_Astro_1	8.70641058186745	-8.50911243748801
Tha_Oligo_1	-3.51816207667137	-2.49247487378256
Tha_Oligo_1	-3.48461968203331	-1.26293762517111
Tha_Micro_2	6.62044685582375	12.8599909942137
Tha_OPC	-2.3642345120504	-11.1560107071413
Tha_Micro_1	7.56928222874855	10.4834946792112
Tha_OPC	-1.02790612478996	-11.5229369003786
Tha_Astro_1	7.35831850270485	-9.01221187901633
Tha_OPC	-2.36780053873802	-10.8935271103396
Tha_OPC	-0.0840814759328458	-12.3364039261355
Tha_NeuCyto_VGLUT2	-4.73716050883079	6.59777919459207
Tha_Micro_1	5.44962185124611	10.1019438903318
Tha_OPC	-1.4610796620443	-11.9710827667727
Tha_Astro_1	8.20469969014381	-8.8136425812258
Tha_Astro_1	10.1643668959544	-9.13715275120871
Tha_Micro_1	5.82282179097389	10.6147259871946
Tha_OPC	-1.02581877012993	-12.616401751758
Tha_InN_1	-5.69425946970726	12.429140965222
Tha_Astro_2	7.70238416890358	-7.66911419224875
Tha_InN_1	-5.29487830897118	13.8897685210691
Tha_NeuCyto_GAD	-5.80304700632835	5.14569513010843
Tha_OPC	-1.1785872628286	-11.0131722290529
Tha_Astro_1	8.05959861973976	-8.77613933873313
Tha_Astro_2	9.03196161488747	-7.78503235173361
Tha_InN_2	-3.64981085558678	12.1313037078367
Tha_OPC	-1.93048483629967	-13.1219425995363
Tha_Micro_1	7.35589283208107	12.1340140502439
Tha_Micro_1	6.71406477193092	10.4838322799192
Tha_Micro_1	6.92294042805885	11.568488041638
Tha_Astro_3	5.2571684668467	-7.73530014348166
Tha_Oligo_3	-2.81723815699364	-2.39470084500449
Tha_Astro_1	8.641024763386	-9.46372326207297
Tha_Astro_1	8.69048803548073	-8.75936134648459
Tha_InN_2	-2.7139008690908	11.7115410964475
Tha_Astro_1	6.96516245106911	-9.33689125371115
Tha_Micro_1	6.43365591267799	9.58999816584451
Tha_OPC	-2.50155050059105	-11.8188753921999
Tha_Astro_1	7.82948368291115	-9.23786934209006
Tha_OPC	-2.82297546168114	-10.8877497513308
Tha_Vascular	-6.20435840388084	-7.81690605473654
Tha_Astro_1	9.00545995930885	-9.27122505498068
Tha_Oligo_2	-3.36439782877708	1.92285279440744
Tha_Micro_1	8.33558767537331	10.9699191253172
Tha_ExN_PVALB_1	-11.8624170472219	-3.69488771748679
Tha_InN_1	-4.54196340342308	13.4276713531004
Tha_InN_2	-2.54166776438499	11.7118071715818
Tha_Micro_2	6.61887996892189	12.8927258651243
Tha_OPC	-0.978430693347702	-12.6040964920534
Tha_InN_1	-4.91525918741966	14.0690755050169
Tha_OPC	-1.40074855585838	-12.376622279407
Tha_Astro_3	4.73948066930031	-7.8899594147219
Tha_Oligo_3	-1.54728204508568	-2.36091359448569
Tha_ExN_PVALB_1	-12.0167549302175	-4.74714859318869
Tha_Astro_1	8.40973489979958	-8.92617519688742
Tha_Astro_1	8.48650758961891	-8.3427124817385
Tha_OPC	-0.147523110111007	-12.867718775989
Tha_Astro_1	8.0641433546946	-8.92167385411399
Tha_Oligo_1	-4.16455585261131	-0.192848881007601
Tha_Oligo_1	-5.50904208918358	-0.637301047564913
Tha_InN_1	-6.21302491923119	11.304740826367
Tha_Oligo_2	-4.01566917200828	0.281907836674284
Tha_Astro_1	9.74582880238747	-8.82586296391623
Tha_Oligo_2	-2.65387970705772	3.26182214426858
Tha_Oligo_1	-4.10668117304588	-1.96980031323569
Tha_Astro_2	8.20831793050026	-7.37852962803977
Tha_Astro_1	8.56283300618385	-9.46397026372092
Tha_OPC	-1.94348699351097	-12.0645161468996
Tha_Vascular	-6.23238593836571	-7.84075268101828
Tha_OPC	-1.37238389750267	-12.0290737946047
Tha_OPC	-2.68453413744713	-11.850888331653
Tha_Astro_3	6.51033704976296	-8.53265293431418
Tha_Astro_1	7.22247570256447	-8.33531101536887
Tha_Oligo_2	-1.46882290144707	4.24668447184427
Tha_ExN_PVALB_1	-12.5185554673269	-4.34231718373435
Tha_Micro_2	6.18829029301857	12.2661961715208
Tha_Micro_1	6.0699331114695	9.19662849116189
Tha_Oligo_1	-4.96841031809593	-0.205063482047488
Tha_Astro_1	7.60694998006081	-8.41878135991232
Tha_OPC	-1.94539601107384	-12.9725819427981
Tha_Astro_1	8.51591509083961	-8.87961586308615
Tha_Vascular	-7.69784671564842	-9.18001373601096
Tha_InN_2	-3.31171161433006	10.3902119796262
Tha_Astro_1	9.04134958485817	-8.6071225006594
Tha_Astro_1	8.51000326375221	-9.69590004277365
Tha_OPC	-1.64327401419426	-12.882496913196
Tha_Oligo_3	-1.70129901667381	-1.4596775372042
Tha_OPC	0.30214943985199	-12.8331280548586
Tha_Micro_1	7.34968202809547	12.3672885100828
Tha_OPC	-1.9592850853994	-13.1712895233645
Tha_InN_1	-5.59191495676781	9.68881408381326
Tha_Astro_1	7.48675316075539	-8.86410816502707
Tha_InN_2	-4.41328365107323	10.5082739989744
Tha_InN_2	-4.23271352549339	10.125879208325
Tha_Oligo_2	-3.01896507044579	1.06853971886499
Tha_Astro_1	8.8290769408152	-7.97756870579856
Tha_Astro_1	7.99921434621071	-8.97448833775656
Tha_OPC	-0.960082357127914	-11.4837923843874
Tha_InN_1	-4.787442033489	11.5487622420774
Tha_OPC	-0.907232706744919	-12.0511360962404
Tha_Astro_1	8.78217142323708	-9.17822655034201
Tha_OPC	-1.39682943125511	-12.8362265427126
Tha_Astro_1	9.6796686003611	-8.42852505040305
Tha_Astro_1	10.1772434065745	-8.0991183121218
Tha_InN_1	-4.52275831003929	12.3549985091673
Tha_OPC	-0.654813711841354	-13.206357081653
Tha_Astro_3	5.19174450139259	-7.70281132054465
Tha_InN_1	-5.69381696482445	12.3780059020506
Tha_Astro_3	5.85759847859596	-8.62779815983908
Tha_Oligo_2	-3.5002995183065	0.722942392109464
Tha_Astro_1	7.47021358708595	-8.60134323430197
Tha_Vascular	-7.74101239939476	-9.22755535435813
Tha_Oligo_1	-3.45989019175316	-1.76619537663596
Tha_OPC	-1.33456820746208	-12.380130847217
Tha_Astro_1	8.60212629536842	-9.68275268864768
Tha_Oligo_1	-3.49709970255638	-1.96863253903525
Tha_Oligo_3	-2.02159315844322	-1.21358950925009
Tha_NeuCyto_VGLUT2	-3.92087489863182	6.49702111887796
Tha_ExN_PVALB_1	-11.8587301423147	-3.94091471028464
Tha_Astro_1	10.0324661086008	-8.4492512543215
Tha_Oligo_3	-2.98859197397972	0.661694231210779
Tha_Oligo_3	-1.4299961974218	-0.652586301089694
Tha_Oligo_3	-1.01170248289848	-1.85533173871176
Tha_Oligo_2	-1.32971579333092	3.01019779848916
Tha_Astro_1	8.79066770772194	-8.19859131169455
Tha_InN_1	-4.61944419642235	10.4844865005003
Tha_OPC	-0.264869575698623	-11.6675968964113
Tha_Oligo_1	-3.95962030192162	-1.64276440930503
Tha_OPC	0.432857180635681	-12.1527796585573
Tha_Oligo_3	-2.44859773417259	-0.0438654620661034
Tha_Oligo_3	-1.2114526679113	0.708418543218206
Tha_ExN_PVALB_1	-12.0677850892141	-2.86298497510092
Tha_InN_1	-6.45225984354759	12.4318684737669
Tha_ExN_PVALB_1	-12.7523687531545	-2.5006166298403
Tha_Micro_1	6.33403270940041	10.4290885131346
Tha_OPC	-0.0222962697341535	-12.4504118759646
Tha_OPC	-1.85901004572655	-12.6017752487673
Tha_InN_1	-5.93550378580833	13.0706061522947
Tha_Oligo_1	-5.24711782236839	-0.526902874232699
Tha_InN_1	-4.84914762278343	10.0516490142332
Tha_OPC	-2.62454063196922	-12.9559641678347
Tha_Oligo_3	-2.0309403588369	-2.25770672154563
Tha_Astro_1	9.47507684926247	-9.04759033513205
Tha_Oligo_2	-1.79688042898918	4.09692994761331
Tha_Astro_2	8.82794016103004	-6.90416773152487
Tha_ExN_PVALB_1	-12.9070823838308	-2.53456004452841
Tha_Oligo_1	-4.05305940409447	-2.19159658742087
Tha_OPC	-1.27278250952507	-12.1914940674319
Tha_OPC	-0.244129334886322	-12.6395169098391
Tha_OPC	-0.290435855586776	-13.1624661285891
Tha_Oligo_3	-2.16486102839256	0.0681934158788429
Tha_OPC	-1.85601324339653	-12.9825354416384
Tha_Micro_1	7.22252386311745	12.4257249038206
Tha_OPC	-0.327308898170242	-12.9220057327761
Tha_Oligo_1	-4.35013324518944	-1.70441873860495
Tha_Astro_1	9.37332170705055	-9.51428802800315
Tha_Oligo_3	-1.92470628519798	-3.00945146870749
Tha_Oligo_2	-1.89349514742638	3.37538210558755
Tha_InN_2	-2.5693274190023	10.457494656323
Tha_Micro_2	6.75897281865334	12.5142230193601
Tha_Astro_2	7.9845945189402	-8.38581283879416
Tha_InN_1	-5.52970392008568	9.27000037836893
Tha_Vascular	-7.58921987314964	-9.07665260625022
Tha_ExN_PVALB_1	-12.3884876420095	-2.33015211415427
Tha_Astro_1	7.03095024327492	-9.38735111546652
Tha_Astro_1	9.22487371663307	-8.71776970219748
Tha_OPC	-1.56387216349388	-13.3846436340822
Tha_Oligo_1	-3.60607702036644	-1.54757912945883
Tha_Astro_2	8.85846346120094	-8.24553688359397
Tha_Astro_3	6.46115225056862	-8.54412372899191
Tha_OPC	-1.5984622885778	-12.0239106018557
Tha_ExN_PVALB_2	-10.6719053437307	0.633245805977415
Tha_Micro_1	6.05688541630959	11.3552521865354
Tha_ExN_PVALB_1	-12.2278955628469	-2.95322545361655
Tha_Oligo_3	-2.86738735934044	-0.612321813823153
Tha_OPC	-1.09110469122673	-11.8139773209109
Tha_Astro_2	8.16952913502907	-8.58663948369162
Tha_Oligo_2	-3.29896885653282	2.43453196692331
Tha_InN_2	-2.05195266505028	10.7414750258909
Tha_Astro_2	8.59777277211403	-6.50226553273337
Tha_Astro_2	8.49371164540504	-7.62053592991965
Tha_OPC	-1.22902876635338	-12.2925434906496
Tha_Oligo_1	-4.57282335062767	-1.19792600464957
Tha_InN_1	-5.75732023020531	9.7859553496824
Tha_OPC	-2.25458723803307	-12.6639242966189
Tha_OPC	-0.783291344840774	-11.4924956161989
Tha_OPC	-0.765592580039749	-12.8311196167483
Tha_Astro_2	8.83040159444069	-8.32429798436301
Tha_Oligo_2	-3.45297819872642	1.25565175223214
Tha_Astro_1	7.58838718632912	-8.77167232823508
Tha_Astro_3	5.89240377644753	-8.01539810490744
Tha_ExN_PVALB_1	-12.7409151246145	-3.80073936772483
Tha_Oligo_3	-0.666877513129959	-1.021474679233
Tha_Oligo_2	-3.28813392420555	3.24522701907022
Tha_Astro_1	7.30141418675636	-8.66021545720236
Tha_Astro_1	8.49836652974342	-9.43009479832785
Tha_Oligo_1	-5.94612581034447	-1.42594059300559
Tha_Oligo_2	-2.16077596445824	3.14262096094949
Tha_Vascular	-7.63530809183861	-9.11809261632102
Tha_Oligo_3	-1.55662853022362	-1.70243795704978
Tha_Micro_1	7.90635698537087	9.49397746729715
Tha_OPC	-2.02523571749474	-12.7485247452273
Tha_OPC	-1.55008751650597	-12.9782563049807
Tha_OPC	-1.11998194952751	-11.9562359650149
Tha_OPC	-0.595748310287246	-11.5896349747195
Tha_Astro_1	9.42409055928444	-9.40710075688498
Tha_Oligo_2	-1.36466926832939	4.43430654215677
Tha_InN_2	-4.2004116227224	10.0568579833494
Tha_Micro_1	6.0938531706736	10.8436144988523
Tha_InN_2	-4.69959289332176	10.9888934295164
Tha_Astro_2	7.73200529317116	-6.92124994588034
Tha_Astro_2	8.20456045369362	-7.83297737431662
Tha_Micro_1	8.30366914967751	10.8155440490232
Tha_ExN_PVALB_1	-12.1656435181692	-4.26922806096213
Tha_OPC	-0.880413000781784	-12.2005482513918
Tha_Oligo_3	-1.61705178519035	-1.53883679700034
Tha_Astro_1	10.0775014708445	-8.23036773991721
Tha_ExN_PVALB_1	-13.5159872223928	-4.05558451008933
Tha_Astro_1	8.60628050069069	-8.68806274724143
Tha_InN_2	-2.78776532908226	11.1598252456175
Tha_Micro_2	5.01103752354836	13.0547913711057
Tha_Oligo_2	-4.12253600855614	1.56899909186227
Tha_Oligo_1	-5.03138095637108	-2.02590902638571
Tha_Oligo_3	-1.07681698103691	1.39176122355325
Tha_Astro_1	7.34140365819191	-8.48202522587912
Tha_Oligo_1	-4.58814460535789	1.00242186593873
Tha_Vascular	-7.67404348154808	-9.15724476170676
Tha_Astro_1	9.39004629353737	-8.70956619572775
Tha_Astro_2	9.15039270619606	-7.1415496666445
Tha_OPC	-1.28188509245659	-11.6021004517092
Tha_InN_2	-2.00332099695946	10.8807639281736
Tha_OPC	-2.66654474039818	-11.113568385364
Tha_OPC	-1.6254512717321	-13.2328940231814
Tha_ExN_PVALB_1	-12.6571348359182	-4.18056114506857
Tha_ExN_PVALB_1	-13.1114442994192	-3.07089169812338
Tha_Tcell	1.65905647973274	8.65651313471658
Tha_Micro_1	7.39879005650734	11.3651618163572
Tha_InN_1	-6.57466394205833	12.3729991118894
Tha_InN_1	-5.37000686426903	13.4353884856687
Tha_Oligo_3	-1.444584195812	-2.02971347165244
Tha_Tcell	1.71973698834633	8.71655265498025
Tha_Oligo_2	-2.63496429224754	3.75404063868387
Tha_Oligo_2	-3.99673730631615	1.40219108271463
Tha_Astro_2	8.59465044240211	-8.21619900059836
Tha_Astro_2	9.62376707295631	-8.6500044662966
Tha_Oligo_2	-2.27424723406578	1.7245414655195
Tha_Astro_1	8.05644815663551	-8.56064232182639
Tha_Oligo_2	-3.7001400639608	0.267392585753034
Tha_Astro_3	7.3861214468882	-8.77129848790305
Tha_Astro_1	7.31166809300636	-9.18236549687522
Tha_InN_1	-5.85625964899803	12.3993901412473
Tha_ExN_PVALB_1	-12.3208454300954	-4.30868490529196
Tha_Oligo_1	-5.34400684138084	-0.464331587077548
Tha_Oligo_2	-3.73150545855309	2.65087048220498
Tha_OPC	-2.66004449625755	-11.9675808746828
Tha_InN_2	-3.0082672288015	12.4643601577268
Tha_InN_2	-4.19834644099022	10.0622300307737
Tha_Astro_1	7.61435287694191	-8.67798622441428
Tha_Astro_3	6.67775219182228	-9.08149059605734
Tha_InN_1	-4.78669339915062	13.1055983703123
Tha_InN_2	-2.68693525095726	10.3236159484373
Tha_Oligo_2	-4.01402313013817	2.26842490839822
Tha_OPC	-2.23940545817162	-11.4645405609621
Tha_Oligo_2	-3.2149093796804	2.6493164699064
Tha_Oligo_1	-2.59941083689476	-1.34646578622
Tha_Astro_3	5.46997421483254	-8.50143249821799
Tha_OPC	-2.25324470301414	-12.2318249542727
Tha_Astro_2	8.09236543874001	-8.81747253728049
Tha_Oligo_3	-1.01325911780144	-2.06018956494467
Tha_Astro_1	9.05427854756569	-8.78123195958274
Tha_InN_2	-4.17900354166771	11.8159512679563
Tha_OPC	-1.43548614283348	-12.8586531479372
Tha_Astro_1	9.61113565663551	-8.26777752232688
Tha_OPC	-1.75734824438835	-11.7815199692263
Tha_Astro_2	8.36355417470192	-8.04254825902121
Tha_Astro_2	9.80382841328835	-7.8269425232424
Tha_InN_2	-4.28129417200828	12.4104823272215
Tha_Astro_1	8.5542384932444	-9.45851715397971
Tha_InN_1	-6.24341804285789	10.7856053512083
Tha_Astro_2	9.56902235249733	-8.01166256261008
Tha_Oligo_2	-4.20338422556663	1.50315032410486
Tha_Oligo_1	-4.75537139673973	-0.355877538443972
Tha_Astro_1	7.72867506245827	-9.0087109406008
Tha_ExN_PVALB_1	-11.9553621460989	-3.80962665867942
Tha_InN_1	-5.67496330042625	10.0306004683958
Tha_Micro_2	7.04135483006691	12.6431340377317
Tha_Astro_1	7.35572212437843	-8.48562534642356
Tha_Oligo_1	-2.87679464121605	-2.99976595235007
Tha_OPC	-1.00111216803337	-12.0663967926516
Tha_Astro_1	10.0381461928294	-8.59538944554465
Tha_Oligo_1	-4.47011596461082	-0.456185062648226
Tha_Oligo_2	-1.58846182127739	4.41779748606546
Tha_Astro_1	7.94407480458473	-8.64158733678
Tha_Astro_1	10.4637109587595	-8.6727267105593
[truncated: 187,783 more rows]
