# Supplementary material for: Disturbances of paraventricular thalamic nucleus neurons in bipolar disorder revealed by single-nucleus analysis
Source: Nat Commun. 2026 Jan 7;17:1338. doi: 10.1038/s41467-025-68094-5 (PMC12873406; doi:10.1038/s41467-025-68094-5)
Supplement: Supplementary file 6 — Source Data [file 41467_2025_68094_MOESM6_ESM.zip › SourceData/FigureS13f.txt]

barcode	in_tissue	array_row	array_col	pxl_row_in_fullres	pxl_col_in_fullres	Micro	Oligo	Astro	ExN_PVALB_1	ExN_CALB	Inhib	OPC	Total.cells
AACAATCCGAGTGGAC-1	1	103	47	10697	7675	0	5	0	0	0	0	0	5
AACAATGGAACCACAT-1	1	54	32	5045	6836	0	0	0	6	0	0	0	6
AACAATGTGCTCCGAG-1	1	98	158	10328	15057	2	0	0	4	0	0	0	6
AACAATTATCTGCGCC-1	1	37	219	3437	19300	0	0	5	0	0	0	0	5
AACACCAGCCTACTCG-1	1	31	39	2416	7374	5	0	0	0	0	0	0	5
AACACCATTCGCATAC-1	1	53	139	5126	13940	3	2	0	0	0	0	0	5
AACACCGAATGTCTCA-1	1	34	176	3014	16456	0	0	5	0	0	0	0	5
AACACCGAGCTTGGAT-1	1	56	24	5260	6299	0	0	0	0	0	0	6	6
AACACCTAAGCATTGC-1	1	44	40	3911	7399	0	0	0	0	0	5	0	5
AACACGACAACGGAGT-1	1	71	203	7311	18129	1	2	0	0	0	0	0	3
AACACGACAATTGTTC-1	1	123	13	12930	5355	0	5	0	0	0	0	0	5
AACACGCAGATAACAA-1	1	56	142	5477	14129	0	0	0	0	6	0	0	6
AACACGGAACGAGTTA-1	1	97	9	9938	5173	0	3	0	0	0	0	0	3
AACACGGCACCGATAG-1	1	125	73	13271	9330	0	0	0	2	3	1	0	6
AACACGTTGATACCGC-1	1	85	87	8704	10387	0	3	0	0	0	0	0	3
AACACTCGAAGTATCA-1	1	64	18	6167	5875	2	3	0	0	0	0	0	5
AACACTCGTGAGCTTC-1	1	89	127	9237	13029	0	0	0	0	0	5	0	5
AACAGACCGCGATCTG-1	1	111	31	11586	6588	1	4	0	0	0	0	0	5
AACAGCCTCCTGACTA-1	1	104	118	10943	12384	0	0	0	6	0	0	0	6
AACAGGAATTCTGTGA-1	1	50	128	4762	13219	0	0	0	0	6	0	0	6
AACAGGAGATGTAACG-1	1	20	142	1344	14244	0	0	0	0	5	2	0	7
AACAGGATACTCTTAG-1	1	101	71	10512	9274	4	0	0	1	1	0	0	6
AACAGGATGCTGGCAT-1	1	21	85	1353	10458	3	0	2	0	0	0	0	5
AACAGGCCAGGCCGCT-1	1	96	94	9981	10816	4	0	0	0	0	0	0	4
AACAGGCCATTGTCAC-1	1	70	82	6974	10103	1	3	0	0	0	0	0	4
AACAGTATCCGCCTGG-1	1	84	50	8522	7935	0	0	0	6	0	0	0	6
AACAGTCAATGTGATA-1	1	75	25	7442	6305	0	5	0	0	0	0	0	5
AACAGTCGAGGTAGAT-1	1	104	204	11102	18091	0	4	0	0	0	0	0	4
AACAGTCTGACGAATT-1	1	111	167	11837	15613	0	4	0	0	0	0	0	4
AACAGTCTGGTTGATG-1	1	86	20	8696	5938	0	4	0	0	0	0	0	4
AACAGTGATGTACATC-1	1	21	27	1246	6609	0	3	0	0	0	0	0	3
AACATACTAACACGTC-1	1	118	92	12503	10614	0	0	0	5	0	0	0	5
AACATACTAGCCGAAG-1	1	40	96	3555	11128	0	0	0	0	6	0	0	6
AACATACTCCACAGTT-1	1	71	75	7075	9635	0	0	0	3	2	0	0	5
AACATACTCCAGCTGA-1	1	62	176	6228	16366	1	3	0	0	0	0	0	4
AACATAGAAGACTGTT-1	1	104	120	10947	12516	0	0	0	5	0	0	0	5
AACATAGAAGGTGAGT-1	1	61	137	6041	13781	0	3	0	0	0	0	0	3
AACATAGAAGTGCGCA-1	1	52	194	5114	17593	0	3	0	0	0	0	0	3
AACATAGGAGGCGTCC-1	1	87	145	9041	14229	2	0	0	3	0	0	0	5
AACATAGGTCCATAGC-1	1	70	122	7047	12757	0	3	0	0	0	0	0	3
AACATAGGTTCCGCAC-1	1	55	143	5363	14199	0	0	0	0	0	0	5	5
AACATAGGTTGGCACC-1	1	69	119	6926	12562	3	0	0	0	0	0	0	3
AACATAGTGCAGGAAC-1	1	125	117	13352	12250	0	0	0	0	0	5	0	5
AACATATGCACTTCTA-1	1	45	73	4086	9585	1	0	0	0	0	0	4	5
AACATATGCTGACTGT-1	1	117	105	12411	11479	4	0	0	0	0	0	0	4
AACATCAACATCTTGA-1	1	34	62	2804	8891	0	0	0	6	0	0	0	6
AACATCAAGGCTGGCT-1	1	94	64	9696	8832	0	4	0	0	0	0	0	4
AACATCAAGTCGTATG-1	1	99	117	10367	12333	0	4	0	0	0	0	0	4
AACATCAGATAGGCTC-1	1	92	154	9632	14811	0	3	0	3	0	0	0	6
AACATCGACGGATACC-1	1	127	163	13666	15296	3	1	0	0	1	0	0	5
AACATCGCCGAAGATT-1	1	120	192	12916	17243	0	0	0	0	4	0	1	5
AACATCTATCGTCTGC-1	1	124	106	13217	11523	0	3	0	0	0	0	0	3
AACATCTGGCACTAGC-1	1	104	106	10921	11587	0	3	0	0	0	0	0	3
AACATCTTAGGTTCTG-1	1	120	184	12902	16712	0	0	0	5	0	0	0	5
AACATGACCGTACGGA-1	1	51	127	4875	13150	1	0	0	0	5	0	0	6
AACATGACGCCTGGAC-1	1	66	94	6537	10912	0	3	0	0	0	0	0	3
AACATGAGCTGACATC-1	1	14	136	644	13865	0	0	0	0	7	0	0	7
AACATGAGGAGTCCAC-1	1	96	130	10047	13205	0	2	0	0	0	0	0	2
AACATGATAGTGTATC-1	1	76	216	7909	18976	3	0	0	0	0	0	0	3
AACATGCACTTCGGAT-1	1	49	115	4623	12360	4	0	0	0	0	0	1	5
AACATGCCATACGATA-1	1	112	138	11899	13685	0	5	0	0	0	0	0	5
AACCAACAATCGGTAC-1	1	91	105	9426	11562	0	4	0	0	0	0	0	4
AACCAACTCAGCTCGA-1	1	45	209	4337	18610	1	0	2	0	0	0	0	3
AACCAACTTATTACCT-1	1	17	141	997	14187	0	0	0	0	6	0	0	6
AACCAACTTCTGTATT-1	1	18	158	1144	15312	0	0	4	0	0	0	0	4
AACCAAGACCAACTGA-1	1	96	80	9955	9887	0	0	0	1	5	0	0	6
AACCAAGCATCTTGGA-1	1	23	113	1634	12310	0	0	5	0	0	0	0	5
AACCAAGCGTATACCG-1	1	59	107	5756	11797	5	0	0	0	0	0	0	5
AACCAAGCTAGATACG-1	1	75	91	7564	10684	0	2	0	2	0	0	0	4
AACCAAGGCGTTATGT-1	1	34	24	2734	6369	0	0	0	0	0	6	0	6
AACCAAGTAAGTCTCG-1	1	114	74	12010	9432	4	0	0	1	0	0	0	5
AACCAAGTGACCGAAG-1	1	72	20	7089	5982	2	1	2	0	0	0	0	5
AACCAATAGACATAAT-1	1	95	185	10033	16858	3	1	0	0	0	0	0	4
AACCAATCAGTTCCTC-1	1	83	91	8482	10659	3	0	0	0	0	0	0	3
AACCAATCCGATCGCT-1	1	97	47	10008	7694	0	4	0	0	0	0	0	4
AACCAATCGATAACTT-1	1	52	216	5154	19053	4	0	0	0	0	0	1	5
AACCATAAGCTCGACT-1	1	81	45	8168	7613	0	4	0	0	0	0	0	4
AACCATACCATAGACG-1	1	98	22	10078	6032	0	5	0	0	0	0	0	5
AACCATAGATTCTGGC-1	1	34	188	3036	17252	0	0	3	0	0	0	0	3
AACCATAGGTGAGTAC-1	1	118	108	12532	11675	0	0	0	5	0	0	0	5
AACCATAGTGAGTTGC-1	1	16	76	763	9877	0	0	4	0	0	0	0	4
AACCATCGCCGATACA-1	1	125	69	13263	9065	0	5	0	0	0	0	0	5
AACCATGAATCTGAGG-1	1	88	4	8896	4870	0	0	0	6	0	0	0	6
AACCATGAGGCGCCAA-1	1	31	207	2726	18522	0	0	4	0	0	0	0	4
AACCGAAGTAGCCTGC-1	1	45	171	4267	16089	4	0	0	0	0	0	0	4
AACCGCAACTCAACGC-1	1	98	172	10354	15986	0	4	0	0	0	0	0	4
AACCGTACTTCAAGGT-1	1	121	5	12686	4831	0	5	0	0	0	0	0	5
AACCGTCAGTCGGTTG-1	1	109	131	11541	13230	0	0	0	6	0	0	0	6
AACCGTGCGAATTGTA-1	1	15	107	705	11937	0	0	4	0	0	0	0	4
AACCGTTCAAGGTCAG-1	1	74	96	7459	11019	0	3	0	0	0	0	0	3
AACCGTTGTAGAGCTC-1	1	22	52	1408	8265	2	0	2	0	0	0	0	4
AACCGTTGTCCTTGCT-1	1	101	155	10666	14848	0	0	0	1	5	0	0	6
AACCTAATGTAGCCGG-1	1	112	112	11851	11960	0	0	0	6	0	0	0	6
AACCTACAAGTTAAGA-1	1	111	25	11575	6190	5	0	0	0	0	0	0	5
AACCTACCGGTAACGC-1	1	58	56	5548	8416	1	0	0	0	0	0	3	4
AACCTATGACCTGCTC-1	1	62	16	5934	5749	0	0	0	0	0	6	0	6
AACCTCCGTAATTCTG-1	1	73	153	7448	14805	0	3	0	0	0	0	1	4
AACCTGCAGGTAGACA-1	1	125	3	13142	4685	0	3	0	0	0	0	0	3
AACCTGGATTCGCTAA-1	1	40	216	3776	19091	0	0	4	0	0	0	0	4
AACCTGTCCTGCGAGC-1	1	82	82	8351	10065	1	3	0	0	0	0	0	4
AACCTGTCTACCTATC-1	1	112	8	11659	5058	0	0	0	6	0	0	0	6
AACCTTAACGACAGTC-1	1	93	199	9829	17794	0	4	0	0	0	0	0	4
AACCTTACCAGCTTAC-1	1	70	182	7158	16739	0	4	0	0	0	0	0	4
AACCTTCAAGGAAGTT-1	1	41	17	3524	5882	3	0	1	0	0	0	0	4
AACCTTCTGCCTACTG-1	1	19	39	1039	7412	0	4	0	0	0	0	0	4
AACCTTCTGTGCTGAA-1	1	117	11	12238	5242	0	0	0	6	0	0	0	6
AACCTTGTCCGTAATT-1	1	111	9	11545	5128	0	4	0	0	0	0	0	4
AACGAACAAGGCCGAG-1	1	67	149	6752	14559	4	0	0	0	0	0	0	4
AACGACCAATAACTCA-1	1	29	19	2150	6053	0	4	0	0	0	0	0	4
AACGACCAGCCGGCGA-1	1	113	57	11863	8307	0	4	0	0	0	0	0	4
AACGACCGCTTGCGGT-1	1	39	29	3316	6685	4	0	0	1	0	0	0	5
AACGACGCGTTGATTA-1	1	45	221	4359	19407	0	0	4	0	0	0	0	4
AACGACGGAGATTAAT-1	1	76	190	7861	17251	0	3	0	0	0	0	0	3
AACGAGAAGTAGTGAG-1	1	74	10	7300	5312	0	0	5	0	0	0	0	5
AACGAGAATGAATTAT-1	1	30	86	2389	10496	0	0	0	0	6	0	0	6
AACGAGCGGTTGTAGG-1	1	102	10	10515	5223	4	0	0	0	0	0	0	4
AACGAGCTACGACACC-1	1	46	24	4112	6331	0	0	0	0	0	6	0	6
AACGAGCTGTAATATT-1	1	50	182	4862	16803	0	0	0	0	6	0	0	6
AACGAGGAATCTAGAA-1	1	87	59	8882	8523	2	2	0	0	0	0	0	4
AACGAGGACATATTAA-1	1	62	84	6059	10261	0	4	0	0	0	0	0	4
AACGAGGCTGGTACCG-1	1	76	6	7522	5041	0	0	0	6	0	0	0	6
AACGAGTCACATCTGG-1	1	42	104	3800	11652	0	0	0	0	6	0	0	6
AACGCAACATTAATAC-1	1	126	122	13476	12579	0	0	0	6	0	0	0	6
AACGCAACTGCAAGGC-1	1	122	136	13043	13521	0	4	0	0	0	0	0	4
AACGCACGAACGGTAT-1	1	102	198	10861	17699	0	3	0	0	0	0	1	4
AACGCACGTAACATGC-1	1	58	142	5707	14123	2	2	0	0	0	0	0	4
AACGCAGGAGCAGACG-1	1	46	132	4311	13497	0	0	0	0	6	0	0	6
AACGCATACAAGGCGA-1	1	63	85	6175	10324	0	4	0	0	0	0	0	4
AACGCATATGATACCT-1	1	29	37	2183	7248	2	0	2	0	0	0	0	4
AACGCCGGTAGAGGAT-1	1	35	149	3078	14661	4	0	0	0	2	0	0	6
AACGCTAACTCATATC-1	1	21	189	1545	17360	0	0	5	0	0	0	0	5
AACGCTCAGGAGTCAG-1	1	90	92	9288	10703	1	3	0	0	0	0	0	4
AACGCTCAGGCCAGCT-1	1	88	34	8952	6860	0	3	0	0	0	0	0	3
AACGCTCGTGCTGTGA-1	1	32	130	2700	13409	0	0	0	0	6	0	0	6
AACGCTCGTGGTCGAC-1	1	18	56	956	8543	0	3	0	0	0	0	0	3
AACGCTGGAACATGCA-1	1	23	131	1668	13504	1	0	0	0	4	0	0	5
AACGCTGTCCTGGATC-1	1	76	174	7832	16189	0	3	0	0	0	0	0	3
AACGCTTAGGACGTAC-1	1	124	182	13357	16567	0	4	0	0	0	0	0	4
AACGCTTGAGAATTAA-1	1	107	135	11318	13502	0	4	0	0	0	0	0	4
AACGGAATCGTATTGA-1	1	40	132	3622	13517	0	0	0	0	5	0	1	6
AACGGAGCTCTGTTGA-1	1	125	49	13226	7738	2	0	0	1	2	0	0	5
AACGGCAATTGTGGTC-1	1	62	158	6195	15172	0	0	0	4	0	1	0	5
AACGGCACCACTGTAA-1	1	71	161	7233	15342	0	4	0	0	0	0	0	4
AACGGCCGTACTTCCT-1	1	86	92	8829	10716	3	0	0	0	0	0	0	3
AACGGCGACGTCCACC-1	1	71	89	7101	10564	1	2	0	0	0	0	0	3
AACGGCGAGGAAGGTT-1	1	52	40	4830	7373	0	0	0	0	0	5	0	5
AACGGCGAGTGCCGAG-1	1	81	135	8333	13585	0	3	0	0	0	0	0	3
AACGGTCGTATTAGGC-1	1	49	87	4571	10502	0	4	0	0	0	0	0	4
AACGGTTGTCACGGCC-1	1	111	149	11803	14418	0	3	0	0	0	0	0	3
AACGTAAGACGGTTAG-1	1	53	181	5204	16727	1	3	0	0	0	0	0	4
AACGTCATGGACTCAC-1	1	47	131	4423	13428	0	0	0	0	1	0	5	6
AACGTGAAGTAACTGG-1	1	67	15	6505	5666	0	0	0	0	0	4	2	6
AACGTGGCCGACAATC-1	1	21	117	1412	12582	0	0	3	0	0	0	0	3
AACGTGTATCGTGCAA-1	1	92	182	9684	16669	0	0	0	6	0	0	0	6
AACGTTAGGAGCGTTG-1	1	51	81	4790	10097	0	0	0	0	5	0	0	5
AACGTTAGTCACAACT-1	1	65	105	6441	11645	2	1	0	0	0	0	0	3
AACTAGCAAGCCATTA-1	1	95	153	9974	14735	0	5	0	0	0	0	0	5
AACTAGCACGTTGCAT-1	1	42	82	3759	10192	0	0	4	0	0	0	0	4
AACTAGGCACAGGCTG-1	1	86	72	8792	9388	0	4	0	0	0	0	0	4
AACTAGTAATGAGCCA-1	1	36	90	3085	10742	0	0	0	0	6	0	0	6
AACTAGTCGTCCGGCT-1	1	63	25	6064	6343	1	0	0	2	0	0	2	5
AACTAGTTCTAATAGA-1	1	127	81	13515	9855	0	4	0	0	0	0	0	4
AACTAGTTGTCTACTT-1	1	118	144	12598	14064	0	3	0	0	0	0	0	3
AACTATAACAATAACC-1	1	62	116	6118	12385	2	0	0	0	0	0	0	2
AACTATAAGACTCGGT-1	1	13	109	479	12076	0	0	3	0	0	0	1	4
AACTATAGCAAGTGTT-1	1	112	150	11921	14482	0	4	0	0	0	0	0	4
AACTATAGGATGTTCC-1	1	88	186	9232	16947	0	4	0	0	0	0	0	4
AACTATCTTACCGAGT-1	1	42	0	3608	4751	0	0	0	3	0	0	4	7
AACTATCTTCGGTGGC-1	1	58	48	5533	7885	0	0	0	6	0	0	0	6
AACTATGCCACGGTAC-1	1	92	16	9378	5653	1	4	0	0	0	0	0	5
AACTATGTCAGTTAAG-1	1	95	109	9893	11815	0	3	0	0	0	0	0	3
AACTATTCAGGATGTT-1	1	32	172	2777	16197	0	0	5	0	0	0	0	5
AACTATTCCGCAGATC-1	1	60	4	5682	4959	0	0	0	5	0	0	1	6
AACTATTGCTGTCCTC-1	1	124	16	13051	5551	0	4	0	0	0	0	0	4
AACTCAACTAATAGGT-1	1	51	149	4915	14610	0	5	0	0	0	0	0	5
AACTCACCTATCGATC-1	1	102	156	10784	14912	4	0	0	0	0	0	0	4
AACTCACGGACGTGCC-1	1	121	53	12775	8016	1	1	0	0	0	0	2	4
AACTCAGAACGACACG-1	1	52	84	4911	10293	5	0	0	0	0	0	0	5
AACTCAGATGGAGGAA-1	1	124	154	13306	14709	0	5	0	0	0	0	0	5
AACTCAGTAGGTGCAG-1	1	83	195	8674	17560	0	3	0	0	0	0	0	3
AACTCATCAGGCCGAT-1	1	120	120	12784	12465	0	4	0	0	0	0	0	4
AACTCATGAGGAACGC-1	1	42	88	3770	10590	0	0	5	0	0	0	0	5
AACTCATGATCCAACG-1	1	90	94	9292	10836	3	1	0	0	0	0	0	4
AACTCATGCGTCCTAA-1	1	85	205	8922	18217	0	4	0	0	0	0	0	4
AACTCGCTTAGCTGCC-1	1	32	186	2803	17126	0	0	3	0	0	0	0	3
AACTGAAGTGGATGGT-1	1	87	67	8897	9053	0	0	0	0	2	0	3	5
AACTGACATTCAGAGC-1	1	98	208	10420	18375	0	3	0	0	0	0	0	3
AACTGCAAGCAACGGA-1	1	76	164	7814	15525	0	2	0	0	0	0	0	2
AACTGCAATCGGACTA-1	1	90	150	9395	14552	0	4	0	0	0	0	0	4
AACTGCAATTCCTAGA-1	1	102	146	10765	14248	0	0	0	2	0	3	0	5
AACTGCCGATGAACTT-1	1	30	110	2433	12089	0	0	1	1	4	0	0	6
AACTGCCGCTACATCT-1	1	38	168	3458	15912	0	0	0	0	0	3	3	6
AACTGCCTCGGCCTCC-1	1	73	151	7445	14672	0	5	0	0	0	0	0	5
AACTGCCTGACAATCC-1	1	43	187	4067	17157	0	0	0	0	2	0	3	5
AACTGCCTTAGTCAGC-1	1	126	14	13277	5412	0	4	0	0	0	0	0	4
AACTGCGTCTATCTTG-1	1	124	24	13066	6082	0	4	0	0	0	0	0	4
AACTGCTATCTGCGGT-1	1	70	178	7151	16474	0	0	0	1	5	0	0	6
AACTGCTATGTCTTAT-1	1	80	24	8015	6222	0	0	0	4	2	0	0	6
AACTGCTTCTGTTGAC-1	1	65	91	6416	10716	0	0	0	5	1	0	0	6
AACTGCTTGGTTGAAT-1	1	67	65	6597	8984	0	5	0	0	0	0	0	5
AACTGGATTCCAAGGC-1	1	32	178	2788	16595	0	0	5	0	0	0	0	5
AACTTCACAGTTGGAG-1	1	69	3	6713	4864	5	0	0	0	0	0	0	5
AACTTCACGTGAACGA-1	1	29	117	2331	12556	0	0	0	0	0	5	0	5
AACTTCACTCTGATGG-1	1	72	72	7185	9433	0	3	0	0	0	0	0	3
AACTTCAGCATACAGA-1	1	103	107	10808	11657	0	4	0	0	0	0	0	4
AACTTCATAACCTAAT-1	1	89	161	9300	15285	3	1	0	0	0	0	0	4
AACTTCGACCACTAGT-1	1	72	158	7343	15140	0	0	0	3	1	1	0	5
AACTTCGTTAGCCGCT-1	1	41	55	3594	8404	4	0	0	0	0	0	0	4
AACTTCTAGGCGCCGT-1	1	26	150	2048	14756	5	0	0	0	0	0	0	5
AACTTGAATAGCACAT-1	1	123	135	13155	13451	5	0	0	0	0	0	0	5
AACTTGCAACAGCTGC-1	1	60	170	5988	15975	0	0	0	0	0	0	4	4
AACTTGCAATAGTACA-1	1	108	70	11314	9186	0	0	0	5	0	0	0	5
AACTTGGTGACGTCTG-1	1	39	5	3272	5092	0	0	0	5	0	0	0	5
AACTTGGTGATATTCT-1	1	31	145	2612	14408	0	0	0	0	6	0	0	6
AAGAACATAAGGACGT-1	1	53	37	4938	7171	0	0	0	6	0	0	0	6
AAGAACCGCACGTAAC-1	1	85	195	8903	17554	1	1	1	0	0	0	0	3
AAGAATAACTTACATG-1	1	113	143	12022	14014	1	3	0	0	0	0	0	4
AAGAATAAGTCGTTCA-1	1	72	132	7295	13415	0	4	0	0	0	0	0	4
AAGAATACTCGATGAC-1	1	75	189	7744	17188	0	4	0	0	0	0	0	4
AAGAATCCATACTTGA-1	1	75	215	7792	18913	3	0	0	0	0	0	0	3
AAGAATGTAAGTTACA-1	1	39	211	3652	18762	0	0	3	0	0	0	0	3
AAGAATGTAGGTATTG-1	1	62	142	6166	14110	3	0	0	0	0	0	0	3
AAGAATGTCGCCACAA-1	1	59	53	5657	8214	0	4	0	0	0	0	0	4
AAGAATTGGTAGAATG-1	1	97	105	10115	11543	0	3	0	0	0	0	0	3
AAGACATCTAAGTATC-1	1	68	134	6840	13560	0	0	4	0	0	0	0	4
AAGACTAACGCTAGAC-1	1	90	170	9432	15879	0	4	0	0	0	0	0	4
AAGACTCACGTCGCAG-1	1	87	133	9019	13433	0	0	0	5	0	0	0	5
AAGACTGAAGCTTGTT-1	1	20	50	1175	8139	0	3	0	0	0	0	0	3
AAGACTGGCCGAACGT-1	1	94	106	9773	11619	0	3	0	0	0	0	0	3
AAGACTTGATAAGATA-1	1	48	52	4393	8182	0	0	0	0	0	5	0	5
AAGACTTGTCGGTCCT-1	1	19	169	1278	16039	0	0	4	0	1	0	1	6
AAGAGCACCATCTTAT-1	1	51	77	4783	9832	0	4	0	0	0	0	0	4
AAGAGCACCTAAGTCT-1	1	90	78	9262	9774	0	0	0	5	0	0	0	5
AAGAGCAGAACCGGCG-1	1	117	181	12551	16523	0	2	2	0	0	0	0	4
AAGAGCCGGCTGCAAG-1	1	26	166	2077	15817	0	0	3	0	0	0	2	5
AAGAGCTAAGCAGTCT-1	1	69	129	6945	13225	5	0	0	0	0	0	0	5
AAGAGCTCATAAGAGG-1	1	88	20	8926	5931	0	3	0	0	0	0	0	3
AAGAGCTTGCGAAGTC-1	1	51	25	4687	6381	0	0	0	6	0	0	0	6
AAGATACAGACCAGTA-1	1	46	178	4395	16550	0	0	1	0	0	0	3	4
AAGATAGGCCAAGTCA-1	1	117	89	12382	10418	0	4	0	0	0	0	0	4
AAGATAGGTCGGACGC-1	1	43	33	3783	6937	0	4	0	0	0	0	0	4
AAGATGACATGTTGCG-1	1	19	77	1109	9934	2	0	2	0	0	0	1	5
AAGATGACTCCGGTGA-1	1	125	5	13145	4818	0	5	0	0	0	0	0	5
AAGATGTCGCATCGGC-1	1	81	183	8422	16770	0	5	0	0	0	0	0	5
AAGATGTCTATCCGCC-1	1	80	44	8052	7549	0	3	0	0	0	0	0	3
AAGATGTTAGTGCTTA-1	1	56	144	5481	14262	1	0	0	0	1	0	3	5
AAGATGTTGACTCAAC-1	1	108	136	11436	13565	0	3	0	0	0	0	0	3
AAGATTACCACGCAAC-1	1	24	148	1814	14629	0	0	4	0	0	0	0	4
AAGATTATACGAATGC-1	1	106	26	11003	6272	0	1	0	4	0	0	0	5
AAGATTATACTCTTCA-1	1	86	148	8932	14432	0	3	0	0	0	0	0	3
AAGATTATAGTGCCGT-1	1	71	115	7149	12290	0	3	0	0	0	0	0	3
AAGATTATGCAGCGCC-1	1	121	23	12719	6025	0	3	0	0	0	0	0	3
AAGATTATGTCTAAGT-1	1	89	87	9163	10374	0	0	0	5	0	0	0	5
AAGATTCGTACTAATT-1	1	47	95	4356	11039	0	4	0	0	0	0	0	4
AAGATTGACGATCCTA-1	1	41	101	3679	11456	0	0	0	0	0	0	6	6
AAGATTGAGTACGTCG-1	1	90	134	9366	13490	0	4	0	0	0	0	0	4
AAGATTGGCGTCTACT-1	1	121	169	12988	15714	0	5	0	0	0	0	0	5
AAGATTGGTTGATTAC-1	1	113	139	12015	13748	0	4	0	0	0	0	0	4
AAGCAAGCGATCCGTG-1	1	62	12	5926	5483	0	0	0	0	0	6	0	6
AAGCAATTACAATTGT-1	1	17	103	927	11666	3	0	1	0	0	0	2	6
AAGCACCGTGGTGCGT-1	1	43	79	3868	9990	0	0	0	5	0	0	0	5
AAGCACGCGACGAGAT-1	1	48	56	4400	8448	1	3	0	0	0	0	0	4
AAGCACGCTGCCTCTT-1	1	37	93	3205	10938	3	0	1	0	0	0	0	4
AAGCACGGATTGGTGA-1	1	47	111	4386	12101	5	0	0	0	0	0	0	5
AAGCACGGTGATCACG-1	1	91	109	9434	11828	0	4	0	0	0	0	0	4
AAGCACGTATCTCCAG-1	1	71	151	7215	14679	0	3	0	0	0	0	0	3
AAGCACTAAGAAGGAG-1	1	90	142	9380	14021	0	4	0	0	0	0	0	4
AAGCACTAAGTTAATA-1	1	26	210	2158	18737	0	0	4	0	0	0	0	4
AAGCACTCGTTCGCCA-1	1	68	100	6777	11304	0	3	0	0	0	0	0	3
AAGCAGAAGGCCGAAC-1	1	48	116	4511	12429	0	0	5	0	0	0	0	5
AAGCAGACGTCGAGTA-1	1	34	186	3032	17119	0	0	3	0	0	0	0	3
AAGCAGATCATAATGT-1	1	79	71	7986	9344	0	4	0	0	0	0	0	4
AAGCAGCCAAGCACGT-1	1	126	46	13336	7536	0	5	0	0	0	0	0	5
AAGCAGCGCCTAACGC-1	1	91	25	9279	6254	0	2	0	0	0	0	0	2
AAGCAGCTTGGATACA-1	1	50	202	4899	18130	0	3	0	0	0	0	0	3
AAGCAGTACAATACGT-1	1	71	129	7174	13219	0	0	0	1	4	0	0	5
AAGCAGTACACCTGAT-1	1	27	127	2119	13226	0	0	0	0	7	0	0	7
AAGCAGTATCGTAGCG-1	1	87	193	9129	17415	0	4	0	0	0	0	0	4
AAGCAGTGATCTCCTA-1	1	72	24	7096	6248	5	0	0	0	0	0	0	5
AAGCAGTGGTCCTACA-1	1	17	157	1027	15249	0	0	4	0	0	0	0	4
AAGCCACCAGACTCTG-1	1	105	197	11203	17623	0	4	0	0	0	0	0	4
AAGCCACCAGTATTAA-1	1	43	69	3849	9326	0	0	0	0	0	6	0	6
AAGCCACCGCAGGCCT-1	1	75	27	7446	6437	4	1	0	0	0	0	0	5
AAGCCACGGAACCATC-1	1	103	71	10741	9268	0	4	0	0	0	0	0	4
AAGCCACTAAGAGCTG-1	1	82	4	8208	4889	0	6	0	0	0	0	0	6
AAGCCACTCAGGCAGA-1	1	32	192	2814	17524	0	0	5	0	0	0	0	5
AAGCCAGCAATCGACC-1	1	23	159	1719	15363	0	0	5	0	0	0	0	5
AAGCCAGCTCGCGGAT-1	1	106	196	11317	17553	0	3	0	0	0	0	0	3
AAGCCAGGATTCTGAT-1	1	28	98	2181	11299	4	0	0	1	0	1	0	6
AAGCCATCTAGAAGTT-1	1	71	199	7303	17864	3	0	0	0	0	0	1	4
AAGCCATTAGACTACC-1	1	49	83	4564	10236	4	0	0	0	0	0	0	4
AAGCCGACCGAGTATG-1	1	92	4	9356	4857	0	4	0	0	0	0	0	4
AAGCCGACTCGCTCGA-1	1	12	110	367	12146	0	0	0	0	0	0	5	5
AAGCCGGTGATCCTGA-1	1	116	190	12454	17123	0	0	0	4	1	0	0	5
AAGCCTATCTAACCTC-1	1	28	170	2314	16077	0	0	0	5	0	0	0	5
AAGCCTGCGAAGGTAT-1	1	46	218	4469	19204	0	0	4	0	0	0	0	4
AAGCGAAGCCGCACGT-1	1	18	180	1184	16772	0	0	5	0	0	0	0	5
AAGCGAAGTTAGCTCA-1	1	101	109	10582	11796	0	3	0	0	0	0	0	3
AAGCGACCGCCACTGG-1	1	85	127	8778	13041	0	4	0	0	0	0	0	4
AAGCGACGAGCGCCTA-1	1	113	99	11941	11094	0	3	0	1	0	0	0	4
AAGCGACGCTCACGCA-1	1	86	78	8803	9787	0	0	0	5	0	0	0	5
AAGCGACGTAGACCAC-1	1	53	39	4942	7304	0	0	0	0	0	6	0	6
AAGCGAGCAAGATAGA-1	1	80	180	8302	16574	1	0	0	0	0	0	4	5
AAGCGAGCCAATGCAG-1	1	43	77	3864	9857	0	0	0	5	1	0	0	6
AAGCGAGCGTAACGAG-1	1	77	193	7981	17447	0	4	0	0	0	0	0	4
AAGCGAGCTATCACGG-1	1	107	19	11105	5804	0	0	0	6	0	0	0	6
AAGCGAGGACGCGGCA-1	1	114	80	12021	9830	0	4	0	0	0	0	0	4
AAGCGAGGACTGAGTC-1	1	107	203	11444	18015	0	3	0	0	0	0	0	3
AAGCGAGTTGCTACGC-1	1	51	209	5026	18591	0	0	4	0	0	0	0	4
AAGCGTCGTATGATGG-1	1	54	50	5078	8030	3	0	0	0	0	0	0	3
AAGCGTCTGACGGCCG-1	1	114	180	12206	16466	0	2	0	0	0	0	2	4
AAGCGTCTTCCTCAGG-1	1	100	2	10270	4699	2	2	0	0	0	0	0	4
AAGCTCACCAATCTAA-1	1	26	154	2055	15021	0	0	5	0	0	0	0	5
AAGCTTACGTGCGATA-1	1	116	198	12468	17654	1	3	0	0	0	0	0	4
AAGGAAGGTGCATTAT-1	1	112	176	11969	16207	1	0	0	4	0	0	0	5
AAGGAATTAATATGAG-1	1	86	164	8962	15494	0	6	0	0	0	0	0	6
AAGGACAAGAGTCTCA-1	1	58	172	5762	16114	0	0	3	0	0	0	1	4
AAGGACAAGCAGTGTA-1	1	18	44	934	7747	0	4	0	0	0	0	0	4
AAGGACATCAACTGTC-1	1	26	66	1893	9181	0	0	0	0	5	0	0	5
AAGGACATGGCGACCA-1	1	51	5	4650	5054	0	0	0	0	0	0	5	5
AAGGACCAGATAACTG-1	1	110	24	11459	6127	0	0	0	6	0	0	0	6
AAGGACCGTGAGCCTC-1	1	54	120	5207	12676	4	0	0	0	1	0	0	5
AAGGACCTCGGACCGG-1	1	33	17	2606	5908	2	0	0	1	2	0	0	5
AAGGACTGAGGCAGAC-1	1	124	218	13424	18956	0	3	0	0	0	0	0	3
AAGGACTGCAGACCTC-1	1	67	155	6763	14957	0	0	0	2	2	0	0	4
AAGGACTTGGTTGGTA-1	1	47	137	4434	13826	0	0	0	0	6	0	0	6
AAGGAGAACACTGATG-1	1	17	111	942	12196	0	0	0	0	6	0	0	6
AAGGAGCGTACCAGTA-1	1	99	207	10533	18306	0	0	0	0	5	0	0	5
AAGGAGTGCTCCATGG-1	1	59	105	5753	11664	2	1	0	0	0	0	0	3
AAGGATGAATGTCTAA-1	1	16	88	785	10673	3	0	0	0	0	0	0	3
AAGGCAACCATCGCAG-1	1	92	212	9739	18660	4	0	0	0	0	0	0	4
AAGGCACCAACGCACT-1	1	83	49	8405	7872	0	0	0	0	0	5	0	5
AAGGCACGGAGGAACC-1	1	121	107	12874	11599	0	0	0	3	1	0	0	4
AAGGCAGTAATTCGTC-1	1	127	129	13603	13040	0	5	0	0	0	0	0	5
AAGGCAGTCGTAAGGC-1	1	113	149	12033	14412	0	5	0	0	0	0	0	5
AAGGCCAGATCTTCCT-1	1	90	4	9126	4863	0	0	0	5	0	0	0	5
AAGGCCGAGGCGGTAG-1	1	79	113	8063	12131	0	2	0	0	0	0	0	2
AAGGCCGATAGAGTGA-1	1	29	115	2327	12424	0	0	0	0	6	0	0	6
AAGGCCGGATGTCGGC-1	1	65	217	6648	19078	0	0	5	0	0	0	0	5
AAGGCCTCACTGGTTA-1	1	46	166	4373	15754	3	0	2	0	0	0	0	5
AAGGCCTCTATCTAGA-1	1	104	110	10929	11853	0	4	0	0	0	0	0	4
AAGGCCTCTGTATCTG-1	1	53	59	4979	8631	0	4	0	0	0	0	0	4
AAGGCGAGAAGGTAAC-1	1	111	183	11866	16675	0	4	0	0	0	0	0	4
AAGGCGAGGCTCCATA-1	1	90	110	9321	11897	0	5	0	0	0	0	0	5
AAGGCGATAGATTCGC-1	1	121	27	12727	6291	0	3	0	0	0	0	0	3
AAGGCGATTAGGAAGA-1	1	25	163	1956	15622	0	0	5	0	0	0	0	5
AAGGCGCTACCGTTGT-1	1	64	138	6388	13838	3	0	0	0	0	0	0	3
AAGGCGGAACTTCTTA-1	1	120	218	12964	18969	0	3	0	0	0	0	0	3
AAGGCGGACGCACGAG-1	1	40	8	3393	5288	0	0	0	1	0	0	3	4
AAGGCGGAGCTCATAG-1	1	60	148	5947	14515	2	1	0	0	0	0	0	3
AAGGCGGATATTCAAG-1	1	59	193	5915	17504	0	0	0	0	0	0	5	5
AAGGCGGATCGGAGGC-1	1	53	57	4975	8498	1	3	0	0	0	0	0	4
AAGGCGTGAGCGAGTG-1	1	88	106	9084	11638	0	4	0	0	0	0	0	4
AAGGCGTGGAAGCGAC-1	1	18	146	1122	14516	0	0	0	0	5	0	1	6
AAGGCGTGGTATGGCT-1	1	61	103	5978	11525	0	4	0	0	0	0	0	4
AAGGTCATCCAATAGA-1	1	16	122	848	12930	4	0	1	0	0	0	0	5
AAGGTGAAGAACGCAC-1	1	30	94	2404	11027	1	0	3	0	0	0	1	5
AAGGTGAATCTAGACT-1	1	92	172	9665	16005	0	4	0	1	1	0	0	6
AAGGTGACAACTACTG-1	1	37	51	3127	8151	0	0	0	5	0	0	0	5
AAGGTGAGATCCACAT-1	1	80	56	8074	8346	2	2	0	0	0	0	0	4
AAGGTGCCAACCTAAG-1	1	64	190	6484	17289	0	0	5	0	0	0	0	5
AAGGTGGATCTTAGAA-1	1	27	151	2164	14819	0	0	0	0	7	0	0	7
AAGGTGGATTGAGCGT-1	1	43	135	3971	13706	0	0	5	0	0	0	0	5
AAGGTTACTTGTGGAA-1	1	92	42	9426	7378	0	5	0	0	0	0	0	5
AAGGTTATAAGTACAA-1	1	96	48	9896	7764	0	4	0	0	0	0	0	4
AAGGTTATTGACATTC-1	1	113	7	11771	4989	0	2	2	0	0	0	1	5
AAGGTTCACCGGCTCA-1	1	65	159	6541	15229	0	0	0	3	0	3	0	6
AAGGTTCGGTTCTGAT-1	1	63	191	6370	17359	0	0	0	6	0	0	0	6
AAGGTTGATCCTGCTA-1	1	36	106	3115	11804	0	0	0	0	6	0	0	6
AAGGTTGCCTGACGGC-1	1	87	211	9162	18609	0	1	2	0	0	0	0	3
AAGGTTGGCGAGGTTC-1	1	49	175	4734	16341	0	0	3	0	0	0	0	3
AAGTACAACCATAGTC-1	1	127	217	13766	18880	3	0	0	0	0	0	0	3
AAGTACCTCCGACATT-1	1	43	31	3779	6805	2	0	0	0	0	0	3	5
AAGTACGTATCAATGT-1	1	58	218	5847	19166	4	0	0	0	0	0	1	5
AAGTACGTGCTAAGCG-1	1	103	163	10911	15373	0	0	0	6	0	0	0	6
AAGTACTCTATTGCCG-1	1	62	46	5989	7740	3	0	0	0	0	0	0	3
AAGTACTGCGCATTGT-1	1	43	133	3967	13573	0	0	0	0	6	0	0	6
AAGTAGGATTACTATT-1	1	62	4	5912	4952	0	0	0	0	0	6	0	6
AAGTCCACTAAGCGCT-1	1	72	218	7454	19122	3	0	0	0	0	0	0	3
AAGTCCTCCGACGGTA-1	1	83	117	8530	12384	0	4	0	0	0	0	0	4
AAGTCGAGACATCAAT-1	1	45	223	4363	19539	0	0	7	0	0	0	0	7
AAGTCGAGATAACTCA-1	1	126	84	13406	10057	0	0	0	0	6	0	0	6
AAGTCGCACGCCTTCG-1	1	46	156	4355	15090	0	0	0	0	6	0	0	6
AAGTCGCAGTTACCGA-1	1	111	7	11542	4995	0	0	3	0	0	0	0	3
AAGTCGCTCGAACGGC-1	1	116	56	12207	8231	0	3	0	0	0	0	0	3
AAGTCGGTCGGTCCAT-1	1	108	20	11222	5868	5	0	0	0	0	0	0	5
AAGTCGGTGGACATCT-1	1	76	180	7843	16587	1	3	0	0	0	0	0	4
AAGTCGTTAATGCAGG-1	1	50	56	4630	8441	0	0	0	5	0	0	0	5
AAGTCTACGGCGATAG-1	1	79	45	7938	7619	0	3	0	0	0	0	0	3
AAGTCTCCGTGCTAAG-1	1	26	138	2026	13959	0	0	0	0	7	0	0	7
AAGTCTGTCAGAATCT-1	1	63	133	6263	13510	0	3	0	0	0	0	0	3
AAGTGACCGTCGGACT-1	1	81	127	8319	13054	0	3	0	0	0	0	0	3
AAGTGCCATCGCGTGC-1	1	34	112	2896	12209	0	0	0	0	6	0	0	6
AAGTGGACTCCTACGT-1	1	109	185	11640	16814	1	2	0	0	0	0	0	3
AAGTGGCGAGAACATC-1	1	48	46	4382	7784	0	0	0	6	0	0	0	6
AAGTGGCTAATAGATA-1	1	33	185	2915	17056	5	0	0	0	0	0	0	5
AAGTGGTACAAGTATT-1	1	47	43	4261	7588	5	0	0	0	0	0	0	5
AAGTGGTAGTTGCGGC-1	1	45	5	3961	5073	3	0	1	0	0	0	1	5
AAGTGGTATGAGCGTG-1	1	27	115	2097	12430	0	0	0	0	6	0	0	6
AAGTGGTTCATGCGAT-1	1	55	197	5463	17782	0	0	0	0	0	0	5	5
AAGTTAAGCGTGCTCG-1	1	61	215	6185	18958	1	0	0	0	0	0	3	4
AAGTTAAGGTAATCGT-1	1	43	97	3901	11184	0	0	3	0	0	0	1	4
AAGTTACTTCGTTCGA-1	1	104	184	11065	16763	0	4	0	0	0	0	0	4
AAGTTAGACACCGCGA-1	1	37	63	3149	8947	0	0	0	6	0	0	0	6
AAGTTAGTACTACGAA-1	1	78	206	8121	18306	2	0	0	0	0	0	0	2
AAGTTCAACTGGATTC-1	1	66	166	6669	15690	0	0	0	0	0	0	5	5
AAGTTCAGCGATAGCA-1	1	96	122	10032	12675	0	0	0	2	4	0	0	6
AAGTTCAGTCCGCCGA-1	1	53	171	5185	16063	0	3	0	0	0	0	0	3
AAGTTCCATCTTAAGT-1	1	120	214	12957	18703	2	0	0	0	0	0	0	2
AAGTTCCGGCTGTAGA-1	1	50	126	4759	13087	0	0	0	0	6	0	0	6
AAGTTCCTGTCCTTCT-1	1	56	104	5407	11608	5	0	0	0	0	0	0	5
AATAACATACTAGGAT-1	1	121	145	12944	14121	0	5	0	0	0	0	0	5
AATAACATCCATGTGG-1	1	30	184	2569	16999	0	0	5	0	0	0	0	5
AATAACATTCAATGCA-1	1	111	75	11667	9508	0	4	0	0	0	0	0	4
AATAACATTCTTCCGT-1	1	106	156	11243	14899	0	3	0	0	0	0	0	3
AATAACCACGCTGTAT-1	1	32	154	2744	15002	0	0	4	0	0	0	1	5
AATAACCAGATCCAAG-1	1	12	112	370	12279	0	0	2	0	0	0	4	6
AATAACGAGGTTCATA-1	1	80	10	7989	5293	0	0	0	3	0	0	2	5
AATAACGCACGTGCGT-1	1	121	29	12730	6423	0	3	0	0	0	0	0	3
AATAACGTAGATACTC-1	1	108	150	11461	14494	1	0	0	4	0	0	0	5
AATAACTCACCTGTCG-1	1	30	194	2588	17663	0	0	4	0	0	0	0	4
AATAACTGCCGTTACC-1	1	91	49	9323	7846	0	3	0	0	0	0	0	3
AATAACTTAAGCAGCG-1	1	101	213	10773	18697	2	2	0	0	0	0	0	4
AATAAGTACAGAATTG-1	1	29	89	2279	10698	5	0	0	0	0	0	0	5
AATACATGCTCAGTGA-1	1	99	149	10426	14457	0	5	0	0	0	0	0	5
AATACATGGTTGACCA-1	1	24	48	1630	7993	0	0	4	0	0	0	0	4
AATACCGATGAAGATA-1	1	97	215	10318	18843	3	0	0	0	0	0	0	3
AATACGATGTTGCCAA-1	1	109	11	11319	5267	0	5	0	0	0	0	0	5
AATACGATTCACGGCG-1	1	19	151	1245	14844	3	0	2	0	0	0	0	5
AATACGATTGCGAGGA-1	1	126	18	13285	5677	0	4	0	0	0	0	0	4
AATACGCAGATTGTGC-1	1	100	198	10631	17705	2	0	2	0	0	0	0	4
AATACGCAGCGTAATC-1	1	47	139	4438	13959	0	0	0	0	7	0	0	7
AATACGCATAGCTTAC-1	1	106	132	11199	13306	0	4	0	0	0	0	0	4
AATACGGATACGTGTA-1	1	121	205	13055	18103	2	2	0	0	0	0	0	4
AATACGGCGAGTGCTC-1	1	30	104	2422	11690	0	0	0	0	6	1	0	7
AATACGTAACTGAGCG-1	1	25	185	1997	17082	0	0	6	0	0	0	0	6
AATACGTCATGCTCCG-1	1	46	2	4071	4871	0	0	0	0	0	6	0	6
AATACGTCGCTCAAGA-1	1	19	105	1160	11792	1	0	3	0	0	0	0	4
AATACTAACCTGTATG-1	1	19	157	1256	15243	0	0	5	0	0	0	0	5
AATACTAAGCGGATTA-1	1	77	95	7801	10943	0	0	0	5	0	0	0	5
AATACTAATAGAGCGG-1	1	106	56	11059	8263	0	4	0	0	0	0	0	4
AATACTAATGTTGCAT-1	1	23	65	1546	9125	0	0	0	2	1	0	2	5
AATACTCAACAGGAGC-1	1	116	58	12210	8364	0	3	0	0	0	0	0	3
AATACTCACGCTAATT-1	1	62	216	6302	19021	0	0	0	0	0	0	4	4
AATACTCCAGCAGGTA-1	1	40	46	3463	7810	0	0	0	5	0	0	0	5
AATACTGCAACACCGT-1	1	127	67	13489	8926	0	5	0	0	0	0	0	5
AATACTGGCGTACTAT-1	1	21	137	1449	13909	2	0	2	0	0	0	1	5
AATACTGTGATGCAAT-1	1	26	34	1834	7058	1	0	3	0	0	0	0	4
AATAGCACCAATCAAG-1	1	56	76	5355	9749	0	0	0	0	6	0	0	6
AATAGCCGAATTCGGT-1	1	127	83	13519	9988	4	0	0	0	0	0	0	4
AATAGCGAGTAGATAC-1	1	68	130	6833	13295	1	0	0	0	0	0	3	4
AATAGGCGCCGGAAGG-1	1	81	201	8455	17965	0	1	2	0	0	0	0	3
AATAGTACATCGTGAT-1	1	89	167	9311	15683	1	0	0	2	2	0	0	5
AATAGTACCGCTTGCG-1	1	116	54	12203	8098	0	4	0	0	0	0	0	4
AATAGTGCCAACGGTC-1	1	88	64	9007	8851	0	0	0	6	0	0	0	6
AATAGTTCCACCGCAT-1	1	49	199	4778	17934	2	0	0	0	0	0	0	2
AATAGTTCTGCAAGTG-1	1	47	185	4522	17011	3	1	0	0	0	0	0	4
AATAGTTGATAACCGC-1	1	38	32	3208	6887	0	0	0	0	0	0	4	4
AATATCATGGCTTCAT-1	1	75	83	7549	10153	0	0	0	5	0	0	0	5
AATATCGCCGTCTTAG-1	1	114	144	12139	14077	1	2	0	0	0	0	0	3
AATCAAGCGTATGGTA-1	1	29	137	2367	13884	0	0	5	0	0	0	0	5
AATCAAGGAATGGTCG-1	1	83	107	8511	11721	0	0	0	5	0	0	0	5
AATCAATTGGCTTCAC-1	1	48	36	4363	7121	0	0	0	0	0	5	0	5
AATCACAAGGAATCAA-1	1	61	223	6200	19488	0	0	0	0	0	0	7	7
AATCACCATGCCTATC-1	1	109	61	11412	8585	0	5	0	0	0	0	0	5
AATCACCTGAAGCACC-1	1	29	31	2172	6849	0	0	3	0	0	0	0	3
AATCATAAGCAATGGC-1	1	114	214	12268	18722	0	3	0	0	0	0	0	3
AATCCGCCTCTAGATG-1	1	112	132	11888	13287	0	5	0	0	0	0	0	5
AATCCTCGCACTACGC-1	1	90	160	9413	15215	2	2	0	0	0	0	0	4
AATCCTGACGGCGTCT-1	1	115	91	12156	10557	0	3	0	0	0	0	0	3
AATCCTGTCTACATGG-1	1	76	134	7758	13535	2	1	0	0	0	0	0	3
AATCCTTACGAAGGCA-1	1	108	80	11332	9849	4	0	0	0	0	1	0	5
AATCCTTCTGTCCTTA-1	1	109	193	11655	17345	0	4	0	0	0	0	0	4
AATCGAACCTTGAGGT-1	1	115	201	12358	17856	3	1	0	0	0	0	0	4
AATCGACGGCCAGAGC-1	1	46	84	4222	10312	0	0	0	0	5	0	0	5
AATCGACTGGAGCGTG-1	1	60	192	6028	17434	1	0	2	0	0	0	1	4
AATCGAGTACGCTTGT-1	1	111	199	11895	17736	0	0	0	0	6	0	0	6
AATCGCATGATACTTG-1	1	119	111	12652	11871	0	3	0	0	0	0	0	3
AATCGCGAGTCAACCA-1	1	100	182	10602	16643	0	4	0	0	0	0	0	4
AATCGCTACGGCATAG-1	1	38	176	3473	16443	0	0	4	0	0	0	0	4
AATCGCTCTTGAGCCG-1	1	35	221	3211	19439	0	0	4	0	0	0	0	4
AATCGCTGTCGTCTGG-1	1	76	14	7537	5571	0	0	0	0	0	0	4	4
AATCGGAACGTAGAGC-1	1	66	60	6474	8656	4	0	0	0	0	0	0	4
AATCGGCGCATGTCAC-1	1	105	5	10849	4882	0	5	0	0	0	0	0	5
AATCTAAGTGAAGAGT-1	1	35	171	3119	16121	0	0	4	0	0	0	0	4
AATCTAATAGTGGTAT-1	1	76	132	7755	13402	0	3	0	0	0	0	0	3
AATCTACTTGCGACTA-1	1	24	118	1759	12639	5	0	0	0	0	0	0	5
AATCTAGTCACCGAGC-1	1	89	19	9038	5862	0	3	0	0	0	0	0	3
AATCTATCAGTGAATA-1	1	28	176	2325	16475	0	0	5	0	0	0	1	6
AATCTATTGGACCGCA-1	1	117	155	12503	14797	0	4	0	0	0	0	0	4
AATCTGAATTAGTTCC-1	1	73	93	7338	10823	0	2	0	0	0	0	0	2
AATCTGCCAGTAATTG-1	1	52	152	5036	14806	3	0	0	0	0	0	1	4
AATCTGCGCTACTCCG-1	1	113	209	12144	18394	0	3	0	0	0	0	0	3
AATCTGGATCAGGCAA-1	1	9	77	-39	9966	0	4	0	0	0	0	0	4
AATCTTAGCAAGCGTG-1	1	82	16	8230	5685	0	0	0	6	0	0	0	6
AATCTTCCGGCAACTT-1	1	122	4	12800	4761	0	4	0	0	0	0	0	4
AATGAACATAGAGCCG-1	1	35	83	2957	10281	0	0	1	0	0	0	4	5
AATGAACATGAAGAAC-1	1	80	138	8225	13787	0	3	0	0	0	0	0	3
AATGAACCGCGTAGTC-1	1	100	94	10440	10804	0	5	0	0	0	0	0	5
AATGAACTTATCAGTC-1	1	20	112	1289	12253	0	0	5	0	0	0	0	5
AATGAAGAATGCACAT-1	1	124	192	13376	17230	0	5	0	0	0	0	0	5
AATGAAGACTCAGTAG-1	1	64	82	6285	10122	0	3	0	0	0	0	0	3
AATGAAGGTAGTCTTG-1	1	26	170	2084	16083	2	0	3	0	0	0	0	5
AATGAAGGTCACGATA-1	1	80	156	8258	14982	0	2	0	0	0	0	0	2
AATGAAGTCGGCCAGA-1	1	74	180	7613	16594	0	3	0	0	0	0	0	3
AATGAAGTCTAGGCAT-1	1	124	84	13177	10064	0	4	0	0	0	0	0	4
AATGAATATTCCTAGA-1	1	99	127	10385	12997	0	5	0	0	0	0	0	5
AATGAATGATAGGTTA-1	1	88	126	9121	12965	0	3	0	0	0	0	0	3
AATGAATTGTGCACGA-1	1	29	103	2305	11627	0	0	0	3	4	0	0	7
AATGAGAAGTACGGTT-1	1	53	221	5277	19381	0	0	5	0	0	0	0	5
AATGAGACGAACCATA-1	1	38	136	3399	13788	5	0	0	0	1	0	0	6
AATGAGACGATGGTTG-1	1	59	169	5870	15911	0	0	0	2	2	0	1	5
AATGAGGCCACGGAGC-1	1	86	108	8858	11777	0	0	0	4	0	0	0	4
AATGATTGCGTATCTA-1	1	116	70	12232	9160	0	4	0	0	0	0	0	4
AATGATTGGAGTGGCC-1	1	118	42	12410	7296	3	0	1	0	0	0	0	4
AATGATTGGATACTCG-1	1	114	102	12062	11290	0	4	0	0	0	0	0	4
AATGCACTAGCCACGG-1	1	54	112	5192	12145	0	1	2	0	0	0	2	5
AATGCCATTACTGCGT-1	1	118	184	12672	16719	0	0	0	4	1	0	0	5
AATGCCTTCATGTACC-1	1	70	12	6845	5458	0	0	0	0	0	0	5	5
AATGCGCACTACTCAA-1	1	29	57	2220	8575	3	0	0	0	0	0	0	3
AATGCTACGTCGGCAT-1	1	61	187	6133	17099	0	2	1	0	0	0	0	3
AATGGAAGGCAAGTAC-1	1	53	179	5200	16594	5	0	0	0	0	0	0	5
AATGGACCTTATGTAA-1	1	46	4	4075	5003	0	0	0	6	0	0	0	6
AATGGAGGACCGACCA-1	1	50	170	4840	16006	0	0	0	0	5	0	0	5
AATGGCAACCTTATTG-1	1	78	50	7833	7954	0	3	0	0	0	0	0	3
AATGGCAAGACATATT-1	1	105	9	10857	5147	0	0	0	6	0	0	0	6
AATGGCCGGCGTATAG-1	1	96	176	10132	16258	0	5	0	0	0	0	0	5
AATGGTATAACCGCGG-1	1	51	75	4779	9699	0	3	0	0	0	0	2	5
AATGGTATGGCTAGAC-1	1	77	109	7826	11872	0	2	0	0	0	0	0	2
AATGGTATGTGGCTTC-1	1	76	92	7681	10747	0	4	0	0	0	0	0	4
AATGGTATTCGCTCTA-1	1	39	15	3291	5756	0	0	0	0	0	0	4	4
AATGGTATTGCTTATT-1	1	76	106	7707	11677	0	2	0	0	0	0	0	2
AATGGTCGACGCATTC-1	1	40	44	3460	7677	0	0	0	6	0	0	0	6
AATGGTCGCAATCTCA-1	1	86	156	8947	14963	0	4	0	0	0	0	0	4
AATGGTCGGCAGTCCA-1	1	57	173	5648	16183	0	0	3	0	0	0	0	3
AATGGTCGTGGCGACC-1	1	39	143	3527	14250	0	0	1	0	2	0	2	5
AATGGTGCACAGACAG-1	1	77	73	7760	9483	0	5	0	0	0	0	0	5
AATGGTGCTTGGCTAA-1	1	59	35	5624	7019	0	0	0	5	0	0	0	5
AATGGTGCTTGTTATG-1	1	93	11	9483	5318	0	4	0	0	0	0	0	4
AATGGTTAAGAAGCGA-1	1	125	137	13388	13577	0	6	0	0	0	0	0	6
AATGGTTAGACTGTAA-1	1	29	215	2511	19060	0	0	4	0	0	0	0	4
AATGGTTAGTAACGGT-1	1	71	219	7340	19191	3	0	0	0	0	0	0	3
AATGGTTGACCGGCAT-1	1	48	58	4404	8580	2	0	0	3	0	0	0	5
AATGGTTGAGGACTCA-1	1	116	50	12196	7833	0	5	0	0	0	0	0	5
AATGGTTGTCACATGA-1	1	60	138	5929	13851	0	3	0	0	0	0	0	3
AATGTCGTGCCTAATC-1	1	40	36	3445	7146	0	0	0	5	0	0	0	5
AATTAGACTCTTGTAT-1	1	54	14	5012	5642	0	0	0	6	0	0	0	6
AATTAGCTGTCGAATA-1	1	92	160	9643	15209	0	5	0	0	0	0	0	5
AATTATACAGTCTACA-1	1	102	128	10732	13054	0	3	0	0	0	2	0	5
AATTATACGAGGTCCT-1	1	114	152	12154	14608	0	3	0	0	0	0	0	3
AATTATAGATTGTCAC-1	1	32	60	2571	8764	3	0	0	0	0	0	0	3
AATTATAGGCTCCGCA-1	1	26	184	2110	17012	0	0	0	0	6	0	0	6
AATTATAGTACTCAAG-1	1	21	21	1235	6211	0	2	0	0	0	0	0	2
AATTATCCGACCGTAA-1	1	109	3	11305	4736	0	0	0	4	2	0	0	6
AATTATGAAGATGCAG-1	1	100	104	10458	11467	0	3	0	0	0	0	0	3
AATTATGAATCCTGTC-1	1	102	12	10518	5356	3	0	0	0	0	0	0	3
AATTATTCATAACTCG-1	1	78	138	7995	13794	0	3	0	0	0	0	0	3
AATTATTCGCTGGTGC-1	1	27	53	1983	8316	6	0	0	0	0	0	0	6
AATTCAAGCTTGGTTG-1	1	73	177	7492	16398	0	3	0	0	0	0	0	3
AATTCAAGGCACGATC-1	1	69	59	6816	8580	0	4	0	0	0	0	0	4
AATTCAGAACCTCATA-1	1	78	134	7988	13528	0	3	0	0	0	0	0	3
AATTCAGACCTACGCA-1	1	104	180	11058	16498	0	3	0	0	0	0	0	3
AATTCAGTATGCATGC-1	1	52	178	5084	16531	1	0	2	0	0	0	0	3
AATTCCAGAATACCAT-1	1	107	173	11388	16024	0	0	0	0	6	0	0	6
AATTCCAGTCTAGACG-1	1	100	46	10351	7618	4	0	0	1	0	0	0	5
AATTCCTCCGCACTAA-1	1	79	221	8262	19298	0	3	1	0	0	0	0	4
AATTCTAAGCGATATC-1	1	56	218	5617	19173	0	4	0	0	0	0	0	4
AATTCTAAGTACGCAC-1	1	127	209	13751	18349	0	3	0	0	0	0	0	3
AATTCTAATGGTCGGT-1	1	36	34	2982	7026	0	0	0	6	0	0	0	6
AATTCTATACATCTTC-1	1	46	6	4078	5136	4	0	0	0	0	0	0	4
AATTCTATCTAGTACC-1	1	78	94	7914	10874	0	0	0	5	0	0	0	5
AATTCTCACTGGTGAC-1	1	82	58	8307	8472	0	5	0	0	0	0	0	5
AATTCTCAGGACCTCA-1	1	102	92	10666	10665	0	0	0	5	0	0	0	5
AATTCTCCAGCCTCGC-1	1	86	62	8774	8725	0	0	0	5	0	0	0	5
AATTCTCCTAGAGGCT-1	1	123	157	13196	14911	0	3	0	0	0	0	0	3
AATTCTCCTGCCAACT-1	1	83	177	8640	16366	0	5	0	0	0	0	0	5
AATTCTGCCGACTATG-1	1	105	151	11118	14570	0	4	0	0	0	0	0	4
AATTCTGGTACCGCGG-1	1	21	113	1405	12316	4	0	0	0	0	0	0	4
AATTCTTGATCGGTAC-1	1	60	58	5781	8542	0	4	0	0	0	0	0	4
AATTCTTGGAGCGAAC-1	1	30	148	2503	14610	0	0	0	0	7	0	0	7
AATTCTTGTCAGTAGG-1	1	108	8	11200	5071	0	4	0	0	0	0	0	4
AATTGCCGCACTTATT-1	1	26	126	2003	13163	0	0	0	0	6	0	0	6
AATTGCCGTTGTCGAT-1	1	123	61	13019	8540	0	4	0	0	0	0	0	4
AATTGGACAGACGTTA-1	1	26	60	1882	8783	0	0	4	0	0	0	0	4
AATTGGACTATCAGCC-1	1	97	31	9979	6633	1	1	0	0	0	0	2	4
AATTGGAGTGTTAGGA-1	1	102	84	10651	10134	0	5	0	0	0	0	0	5
AATTGGATGACTACAA-1	1	112	124	11873	12756	0	5	0	0	0	0	0	5
AATTGGATTCCTGTTA-1	1	55	15	5127	5705	0	0	0	6	0	0	0	6
AATTGGCCAAGAGCAG-1	1	102	190	10846	17168	0	5	0	0	0	0	0	5
AATTGGCCTTATTCGG-1	1	105	31	10897	6607	1	4	0	0	0	0	0	5
AATTGGCTTACTCCTT-1	1	41	53	3590	8271	0	0	4	0	0	0	0	4
AATTGTCCGGCAATCA-1	1	105	99	11022	11120	0	4	0	0	0	0	0	4
ACAACCATACCTCGAA-1	1	20	52	1178	8272	2	0	1	0	0	0	0	3
ACAACCTTGATATGGT-1	1	45	119	4171	12638	6	0	0	0	0	0	0	6
ACAACGAGGCCTAATG-1	1	57	177	5656	16449	4	0	0	0	0	0	0	4
ACAACGAGTGAATTAT-1	1	20	128	1318	13315	0	0	5	0	0	0	0	5
ACAACGGACGTTCAGG-1	1	111	159	11822	15082	0	5	0	0	0	0	0	5
ACAACGGATTGGAGTG-1	1	59	69	5686	9275	0	4	1	0	0	0	0	5
ACAACGGCTAAGAATT-1	1	91	201	9603	17933	0	2	2	0	0	0	0	4
ACAACGTGCAGCACTC-1	1	121	73	12811	9343	0	0	0	6	0	0	0	6
ACAACGTTCCGACGTT-1	1	125	197	13499	17559	3	1	0	0	0	0	0	4
ACAACGTTGGCCGTGC-1	1	38	66	3270	9143	0	0	0	0	0	6	0	6
ACAACTACAGGCTCAT-1	1	40	26	3426	6482	1	0	0	3	0	0	2	6
ACAACTACGCACGAAG-1	1	42	116	3822	12448	0	0	0	0	6	0	0	6
ACAACTATCTACTCCA-1	1	69	17	6738	5793	0	0	0	0	0	0	5	5
ACAACTATGAATGATC-1	1	39	43	3342	7614	0	0	0	6	0	0	0	6
ACAACTATGCGTCTAG-1	1	95	103	9882	11417	0	3	0	0	0	0	0	3
ACAACTATGTTAAGCG-1	1	34	46	2774	7829	0	0	0	5	0	0	0	5
ACAACTATTCGAGGTA-1	1	56	48	5304	7891	0	0	0	6	0	0	0	6
ACAACTATTGCTTAAC-1	1	70	74	6959	9572	0	3	0	0	0	0	0	3
ACAACTCCGGCCTATC-1	1	87	29	8827	6532	0	3	0	0	0	0	0	3
ACAACTCCTTAGTGCC-1	1	117	5	12227	4843	4	0	0	0	0	0	0	4
ACAACTGATCACCGCT-1	1	44	4	3845	5010	0	0	0	0	0	7	0	7
ACAACTTAACGCATAA-1	1	88	158	9180	15089	0	5	0	0	0	0	0	5
ACAAGCAATCCGGCGA-1	1	41	201	3863	18092	0	0	4	0	0	0	0	4
ACAAGCGTCACTCATG-1	1	27	213	2278	18933	0	0	4	0	0	0	0	4
ACAAGTAGACCTTAGC-1	1	82	214	8595	18824	1	2	0	0	0	0	0	3
ACAAGTAGCATCTATC-1	1	90	190	9469	17206	1	0	3	0	0	0	0	4
ACAAGTAGCTCCTTGG-1	1	126	88	13414	10323	4	0	0	0	0	0	0	4
ACAAGTAGGAGCACTG-1	1	62	54	6004	8270	1	3	0	0	0	0	0	4
ACAAGTAGGCTGCATA-1	1	99	3	10157	4768	0	3	0	0	0	0	0	3
ACAAGTAGTGAGAAGT-1	1	77	55	7727	8289	0	3	0	0	0	0	0	3
ACAAGTCACCGCGTTC-1	1	105	101	11026	11252	0	4	0	0	0	0	0	4
ACAAGTCTACAGGTCA-1	1	21	107	1394	11918	4	0	0	0	0	0	0	4
ACAAGTCTTCAACAGT-1	1	101	117	10596	12327	0	4	0	0	0	0	0	4
ACAAGTTAGGCACGTA-1	1	18	64	971	9074	1	0	0	0	5	0	0	6
ACAAGTTATCAATCAT-1	1	16	142	885	14257	0	0	1	0	4	0	1	6
ACAAGTTCCTTATCGC-1	1	101	27	10431	6354	0	4	0	0	0	0	0	4
ACAATAAGGAAGTACT-1	1	111	147	11800	14286	4	0	0	0	0	0	0	4
ACAATAAGTATCGGTG-1	1	80	50	8063	7948	0	4	0	0	0	0	0	4
ACAATAAGTGACATTA-1	1	75	39	7468	7234	0	3	0	0	0	0	0	3
ACAATAAGTTACTCAG-1	1	72	160	7347	15273	2	2	0	0	0	0	0	4
ACAATAAGTTGTCATA-1	1	123	207	13288	18229	0	4	0	0	0	0	0	4
ACAATACAGAGGAACA-1	1	56	38	5285	7228	0	0	0	5	0	0	0	5
ACAATACGGATAAGCT-1	1	77	157	7915	15058	0	3	0	0	0	0	0	3
ACAATACGGTAACAGG-1	1	100	130	10506	13193	0	0	0	6	0	0	0	6
ACAATACTGCTACGTA-1	1	97	145	10189	14198	0	4	0	0	0	0	1	5
ACAATAGCGGTTGGAC-1	1	89	197	9366	17674	4	0	0	0	0	0	0	4
ACAATAGCTAAGATAG-1	1	95	89	9856	10488	0	3	0	0	0	0	0	3
ACAATATCGAACAAGG-1	1	40	188	3725	17233	2	0	2	0	0	0	0	4
ACAATATCGCAGTTAA-1	1	78	122	7966	12732	0	3	0	0	0	0	0	3
ACAATATGAGAACACT-1	1	60	196	6036	17700	0	0	4	0	0	0	0	4
ACAATATGAGCTACTC-1	1	124	144	13287	14045	0	4	0	0	0	0	0	4
ACAATATTCCAATTGT-1	1	90	50	9211	7916	0	3	0	0	0	0	0	3
ACAATATTGTACCTCA-1	1	33	147	2845	14534	0	0	0	0	7	0	0	7
ACAATATTGTCCTCGT-1	1	119	3	12453	4704	0	4	0	0	0	0	0	4
ACAATCAACCTCGGCG-1	1	114	132	12117	13281	0	5	0	0	0	0	0	5
ACAATCACAGGTGCTA-1	1	84	24	8474	6209	0	0	0	6	0	0	0	6
ACAATCATAACCTTGG-1	1	53	13	4894	5578	5	0	0	0	0	0	0	5
ACAATCGGACGTTAAG-1	1	111	133	11774	13357	0	4	0	0	0	0	0	4
ACAATCGGTTAGGTGA-1	1	126	218	13653	18949	0	3	0	0	0	0	0	3
ACAATCTAGGCGCACG-1	1	22	106	1507	11849	0	0	4	0	0	0	0	4
ACAATGAACACGTCAA-1	1	30	6	2242	5187	2	3	0	0	0	0	0	5
ACAATGACCGACATGG-1	1	57	55	5431	8353	0	5	0	0	0	0	0	5
ACAATGACGCGTCCGC-1	1	98	108	10236	11739	0	3	0	0	0	0	0	3
ACAATGACGTACCATA-1	1	19	141	1227	14181	0	0	0	0	6	0	0	6
ACAATGACTAAGCGAA-1	1	38	24	3193	6356	0	0	0	0	0	0	5	5
ACAATGACTAGTTCCA-1	1	55	109	5301	11943	0	0	0	3	3	0	0	6
ACAATGCTGACCGGTC-1	1	69	37	6775	7120	3	0	0	0	0	0	2	5
ACAATGGCCGATTGAA-1	1	110	168	11724	15682	0	0	0	5	1	0	0	6
ACAATGTCATAATCCT-1	1	52	62	4870	8833	0	5	0	0	0	0	0	5
ACAGAACACTCGTAAT-1	1	113	125	11989	12819	0	0	0	5	1	0	0	6
ACAGAACACTGGCGCC-1	1	15	121	731	12866	0	0	6	0	0	0	0	6
ACAGAACCTCCAGTTC-1	1	21	153	1478	14971	0	0	5	0	0	0	0	5
ACAGAACTAAGTCCTC-1	1	67	3	6483	4870	6	0	0	0	0	0	0	6
ACAGAACTACAGGCAT-1	1	81	125	8315	12921	0	4	0	0	0	0	0	4
ACAGAACTTCGTGGAC-1	1	59	47	5646	7815	3	0	1	1	0	0	0	5
ACAGAAGTCGGTTGTC-1	1	95	113	9900	12080	0	4	0	0	0	0	0	4
ACAGAAGTCTGTAAGG-1	1	64	96	6311	11051	0	4	0	0	0	0	0	4
ACAGAAGTGAACCTAA-1	1	42	54	3708	8334	0	0	0	0	0	5	0	5
ACAGAAGTTCCGTGAT-1	1	70	102	7011	11430	0	3	0	0	0	0	0	3
ACAGAATAAGCCGGAC-1	1	78	222	8150	19368	4	1	0	0	0	0	0	5
ACAGAATAGACAGAAG-1	1	96	208	10191	18381	2	2	0	0	0	0	0	4
ACAGAATCATACCTTC-1	1	40	158	3670	15242	0	0	0	0	7	0	0	7
ACAGAATCGCAGGACA-1	1	39	147	3534	14515	0	0	0	0	0	0	6	6
ACAGAATGCGCAGGTG-1	1	20	188	1429	17297	0	0	6	0	0	0	0	6
ACAGACAACCAGTCCG-1	1	71	197	7300	17731	0	4	0	0	0	0	0	4
ACAGACAGGACATAGT-1	1	43	63	3838	8928	0	0	0	6	0	0	0	6
ACAGATACTAATGGAC-1	1	76	122	7736	12738	0	3	0	0	0	0	0	3
ACAGATGAGTTCCACT-1	1	45	63	4068	8922	0	0	5	0	0	0	0	5
ACAGCCAACTATACTA-1	1	86	214	9054	18812	4	0	0	0	0	0	1	5
ACAGCCAATCCATGAT-1	1	78	148	8014	14457	0	3	0	0	0	0	0	3
ACAGCCAATTAGCGAG-1	1	65	171	6563	16025	0	0	0	5	0	0	0	5
ACAGCCAGATAGTTAC-1	1	30	164	2533	15672	0	0	6	0	0	0	0	6
ACAGCCAGGTAGACCG-1	1	19	37	1035	7279	0	3	0	0	0	0	0	3
ACAGCCAGTCGGCCGT-1	1	112	140	11902	13818	0	5	0	0	0	0	0	5
ACAGCCGTGCGACATA-1	1	119	5	12456	4837	0	4	0	0	0	0	0	4
ACAGCCTCGAGTGCAA-1	1	72	8	7067	5186	2	3	0	0	0	0	0	5
ACAGCGAGCTCATCAC-1	1	101	59	10490	8478	0	2	0	0	0	0	0	2
ACAGCGGCTACTAACC-1	1	64	92	6303	10786	0	4	0	0	0	0	0	4
ACAGCGGTGCATCACG-1	1	104	78	10870	9729	0	0	0	0	0	0	5	5
ACAGCGGTGCTCACTA-1	1	68	0	6593	4668	0	0	0	0	0	0	7	7
ACAGCTGACACCAGGT-1	1	120	100	12747	11138	0	5	0	0	0	0	0	5
ACAGGAACATGATCTT-1	1	51	1	4642	4788	0	0	0	0	0	7	0	7
ACAGGAACCTTACGTC-1	1	36	180	3251	16715	0	0	5	0	0	0	0	5
ACAGGAACCTTCTAGG-1	1	61	221	6196	19356	0	3	2	0	0	0	0	5
ACAGGAATCCTCAGCA-1	1	39	49	3353	8012	0	0	0	6	0	0	0	6
ACAGGAATCGAATCCA-1	1	33	97	2753	11216	0	0	1	0	0	0	4	5
ACAGGAATGCGAACAG-1	1	75	135	7645	13604	0	3	0	0	0	0	0	3
ACAGGACATGGAAGCC-1	1	22	56	1415	8531	0	0	0	0	0	0	6	6
ACAGGACTCGAGAAGC-1	1	77	165	7930	15589	0	3	0	0	0	0	0	3
ACAGGACTCGTCGGAG-1	1	28	220	2406	19395	0	0	4	0	0	0	0	4
ACAGGAGTAGGATAAG-1	1	26	128	2007	13296	0	0	0	0	5	0	0	5
ACAGGAGTCTGGTCAT-1	1	124	42	13099	7276	0	0	0	6	0	0	0	6
ACAGGATACGCTAACG-1	1	90	100	9303	11234	3	0	0	0	0	0	0	3
ACAGGCACAGTGCGCA-1	1	100	158	10558	15051	0	4	0	0	0	0	0	4
ACAGGCACAGTTATTG-1	1	42	174	3929	16297	0	2	3	0	0	0	0	5
ACAGGCCTGCACCAGG-1	1	123	59	13015	8408	0	4	0	0	0	0	0	4
ACAGGCGGCAAGCTTC-1	1	24	68	1667	9321	0	0	4	0	0	0	1	5
ACAGGCTGAATATCGA-1	1	20	148	1355	14642	0	0	3	0	1	0	2	6
ACAGGCTGCAGAGCTT-1	1	125	103	13326	11321	0	0	0	0	0	4	0	4
ACAGGTACTATCTTAA-1	1	97	59	10030	8491	0	4	0	0	0	0	0	4
ACAGGTATACCAACTA-1	1	91	85	9389	10235	0	0	0	6	0	0	0	6
ACAGGTATAGATAATT-1	1	15	53	605	8354	0	4	0	0	0	0	0	4
ACAGGTATCAGCCTAG-1	1	113	47	11845	7643	0	3	0	2	0	0	0	5
ACAGGTCAGCCACTCG-1	1	98	154	10321	14792	0	4	0	0	0	0	0	4
ACAGGTCAGCGTGAGT-1	1	73	103	7356	11487	0	3	0	0	0	0	0	3
ACAGGTCCATAAGCGG-1	1	61	49	5879	7942	0	0	0	0	0	6	0	6
ACAGGTCTAGACGTTG-1	1	122	128	13028	12990	0	0	0	6	0	0	0	6
ACAGGTCTCGTGCCGT-1	1	127	15	13393	5475	0	5	0	0	0	0	0	5
ACAGGTCTGTCGGCCA-1	1	64	208	6517	18483	1	0	1	0	0	0	2	4
ACAGGTGGAACGCCGT-1	1	28	222	2410	19527	0	0	5	0	0	0	0	5
ACAGGTGGAATCGTCC-1	1	124	216	13420	18823	2	1	0	0	0	0	0	3
ACAGGTGGACCGGACG-1	1	14	144	659	14396	0	0	6	0	0	0	0	6
ACAGGTGGATGTTGCT-1	1	102	130	10736	13186	0	5	0	0	0	0	0	5
ACAGGTTCACGTTCGT-1	1	22	30	1367	6805	0	3	0	0	0	0	0	3
ACAGTACCGGAACCGA-1	1	76	112	7718	12075	0	3	0	0	0	0	0	3
ACAGTACGATCGAGCG-1	1	103	19	10645	5817	0	0	0	0	0	5	0	5
ACAGTACGTCGCACTG-1	1	99	185	10492	16846	3	1	0	0	0	0	0	4
ACAGTAGGCCAGGCAC-1	1	114	174	12195	16068	0	5	0	0	0	0	0	5
ACAGTATCTAGAAGAT-1	1	50	38	4597	7247	1	0	0	0	0	4	0	5
ACAGTATGCTCGTTAG-1	1	127	43	13445	7333	0	5	0	0	0	0	0	5
ACAGTCCGTCTTGGTG-1	1	7	79	-265	10105	0	3	0	0	0	0	0	3
ACAGTCGACATGCTGT-1	1	54	98	5166	11216	4	0	0	0	0	0	0	4
ACAGTCGAGTGCGACG-1	1	33	63	2690	8960	0	0	0	6	0	0	0	6
ACAGTGTAGAACTCGC-1	1	40	0	3378	4757	0	0	0	0	0	7	0	7
ACATAACCGGAAGTCA-1	1	28	70	2130	9441	0	0	5	0	0	0	0	5
ACATAAGAACGTAGAA-1	1	115	55	12089	8168	0	5	0	0	0	0	0	5
ACATAAGACAGAGCAT-1	1	35	159	3097	15324	0	0	0	0	0	6	0	6
ACATAAGATCCGATCT-1	1	92	52	9444	8042	0	4	0	0	0	0	0	4
ACATAAGTATAGTGAC-1	1	89	95	9178	10905	0	0	0	3	2	0	0	5
ACATACCAACGCTGTT-1	1	26	28	1823	6660	2	1	0	0	0	0	0	3
ACATACCGGCCAAGTT-1	1	110	190	11765	17142	1	2	0	0	0	0	0	3
ACATACGAAGATCTAG-1	1	72	36	7119	7044	0	3	0	0	0	0	0	3
ACATACGGCGAGACTT-1	1	44	108	4037	11911	4	0	0	0	0	0	0	4
ACATAGATTAGACCGA-1	1	110	40	11488	7188	0	4	0	0	0	0	0	4
ACATAGCATACGGCAC-1	1	52	132	4999	13478	5	0	0	0	0	0	0	5
ACATAGCTCACCTCAA-1	1	122	106	12988	11530	0	0	0	5	0	0	0	5
ACATAGCTCGTGCGAA-1	1	90	58	9225	8447	0	4	0	0	0	0	0	4
ACATAGGTCTGGATAC-1	1	66	174	6684	16221	1	0	0	4	0	0	0	5
ACATCACTCGATCACC-1	1	54	218	5387	19179	0	0	5	0	0	0	0	5
ACATCATAGCACGTCC-1	1	13	133	523	13669	6	0	0	0	0	0	0	6
ACATCGAACATTCCAA-1	1	36	172	3236	16184	5	0	0	0	0	0	0	5
ACATCGACATTACACC-1	1	53	155	5156	15001	0	0	0	0	6	0	0	6
ACATCGAGAACCTAGA-1	1	71	83	7090	10166	0	3	0	0	0	0	0	3
ACATCGAGTGCATCTG-1	1	47	61	4294	8783	0	0	0	0	0	6	0	6
ACATCGCTAAGTTATC-1	1	33	201	2945	18118	0	0	3	0	0	0	2	5
ACATCGCTCGTCTTCA-1	1	47	223	4592	19533	0	0	7	0	0	0	0	7
ACATCGCTTCTAGGAT-1	1	17	127	971	13258	0	0	0	0	3	0	2	5
ACATCGTAATCTTGGA-1	1	112	72	11777	9306	0	0	0	6	0	0	0	6
ACATCGTCAGCTGTTA-1	1	38	182	3484	16841	1	0	3	0	0	0	0	4
ACATCGTCGAGGAAGC-1	1	47	207	4563	18471	0	0	4	0	0	0	0	4
ACATCGTGCTGAACCT-1	1	83	35	8379	6943	0	4	0	0	0	0	0	4
ACATCTAATAGCAATG-1	1	103	131	10852	13249	0	4	0	0	0	0	0	4
ACATCTACAATCCTCA-1	1	103	203	10984	18027	0	0	0	4	0	0	0	4
ACATCTCGAAGTACAA-1	1	119	125	12678	12800	0	5	0	0	0	0	0	5
ACATCTCGCTTGCATA-1	1	111	39	11601	7119	4	0	0	0	0	0	0	4
ACATCTGGCGGTCCGA-1	1	91	75	9371	9572	0	0	0	5	0	0	0	5
ACATCTGGCGTATTAC-1	1	34	32	2749	6900	1	3	0	0	0	0	0	4
ACATCTGGTAGTCTAG-1	1	50	26	4574	6451	0	0	0	0	0	0	5	5
ACATCTTCTATGGAGG-1	1	107	67	11193	8990	0	0	0	6	0	0	0	6
ACATGAAGCCATTACC-1	1	53	95	5045	11020	0	3	0	0	0	0	0	3
ACATGAGTCTATTGCT-1	1	38	204	3525	18301	0	0	5	0	0	0	0	5
ACATGATTGGTGGCGG-1	1	36	136	3170	13795	0	0	0	0	1	0	5	6
ACATGCCAATAGCTGT-1	1	123	127	13140	12920	0	4	0	0	0	0	0	4
ACATGCCAATGATCGG-1	1	106	178	11283	16359	0	3	0	0	0	0	0	3
ACATGCCAGCCGGTCC-1	1	98	198	10402	17711	0	3	0	0	0	0	0	3
ACATGCCTACCTACAT-1	1	115	177	12314	16264	2	3	0	0	0	0	0	5
ACATGCGTAGAATTCT-1	1	40	42	3456	7544	0	0	0	6	0	0	0	6
ACATGCGTGAAGTCTA-1	1	117	135	12466	13470	0	0	0	1	5	0	0	6
ACATGCGTGACAATGA-1	1	83	9	8331	5217	4	0	0	2	0	0	0	6
ACATGCTGCGATGTTA-1	1	57	59	5438	8618	0	0	0	5	0	0	0	5
ACATGTATTGAGGCCT-1	1	67	67	6601	9117	0	3	0	0	0	0	0	3
ACATGTCGACTCGCCG-1	1	70	204	7198	18199	2	1	0	0	0	0	0	3
ACATGTCGTGTTCATC-1	1	55	111	5304	12075	2	0	0	1	2	0	0	5
ACATGTCTATCTCACG-1	1	79	223	8266	19431	5	0	1	0	0	0	0	6
ACATGTTGAATTGCAC-1	1	76	40	7585	7297	0	3	0	0	0	0	0	3
ACATGTTGAGATTGGC-1	1	24	22	1582	6268	0	3	0	0	0	0	0	3
ACATGTTGAGTGCAGT-1	1	65	45	6331	7664	0	0	0	0	1	0	3	4
ACATGTTGCCGCACAA-1	1	89	9	9020	5198	1	3	0	0	0	0	0	4
ACATGTTGGCATAGTA-1	1	93	193	9818	17396	2	0	0	0	0	0	2	4
ACATTAGCATGCGATC-1	1	78	40	7815	7290	0	3	0	0	0	0	0	3
ACATTCTACTTAGATT-1	1	29	105	2308	11760	0	0	0	0	1	0	4	5
ACATTGATAACAGCAC-1	1	111	107	11726	11631	0	4	0	0	0	0	0	4
ACATTGCGTGGACTGG-1	1	102	42	10574	7347	2	1	0	0	0	0	2	5
ACATTGGATTAATGGA-1	1	68	66	6715	9048	0	5	0	0	0	0	0	5
ACATTGTACTCAGTAC-1	1	122	208	13176	18299	0	4	0	0	0	0	0	4
ACATTGTATGTCCAAG-1	1	46	14	4093	5667	1	0	0	0	0	0	4	5
ACATTGTCACTCCGGT-1	1	106	140	11213	13837	0	0	0	5	0	0	0	5
ACATTGTCTAAGTACT-1	1	40	50	3471	8075	0	0	1	2	2	0	0	5
ACCAACAGGAGCTACG-1	1	55	151	5378	14730	0	0	3	0	0	0	2	5
ACCAACAGGATCGCAA-1	1	107	145	11337	14166	0	5	0	0	0	0	0	5
ACCAACAGTGGCGAAC-1	1	26	52	1867	8252	4	0	1	0	0	0	0	5
ACCAACATCTCCGGAA-1	1	63	5	6027	5016	0	0	0	6	0	0	0	6
ACCAACGATACATGAC-1	1	107	151	11348	14564	1	0	0	4	0	0	0	5
ACCAACGCACTCATAA-1	1	38	12	3171	5560	0	0	0	0	0	0	5	5
ACCAACGTCGCAGCGT-1	1	69	213	7100	18799	0	0	3	0	0	0	0	3
ACCAACTCGGTTCTGG-1	1	17	93	909	11002	0	0	5	0	0	0	0	5
ACCAACTCTAATTACC-1	1	21	161	1493	15502	0	0	6	0	0	0	0	6
ACCAAGATCTCAACGC-1	1	56	146	5484	14395	0	4	0	0	0	0	0	4
ACCAAGATTCGTGGCA-1	1	71	73	7071	9503	0	3	0	0	0	0	0	3
ACCAAGATTGATTCAA-1	1	65	3	6253	4877	5	0	0	0	0	0	0	5
ACCAAGCAGTCTGATA-1	1	105	133	11085	13376	0	4	0	0	0	0	0	4
ACCAAGCATGGACTCC-1	1	66	208	6747	18477	1	0	1	0	0	0	3	5
ACCAAGCCGCACGGAA-1	1	69	29	6761	6589	1	0	0	0	0	0	4	5
ACCAAGCCTATTCCTC-1	1	29	159	2408	15343	0	0	0	0	4	0	2	6
ACCAAGCCTGTACAGA-1	1	113	111	11963	11890	0	4	0	0	0	0	0	4
ACCAAGCGCTCGTTCC-1	1	97	103	10111	11410	0	3	0	0	0	0	0	3
ACCAAGCGGAAGGCGG-1	1	99	161	10448	15253	0	3	0	0	0	0	0	3
ACCAAGGCATGTCGCA-1	1	54	22	5026	6172	0	0	0	6	0	0	0	6
ACCAAGGCCAGGAGGC-1	1	76	88	7674	10482	3	1	0	0	0	0	0	4
ACCAAGGCGAATGGTG-1	1	71	133	7182	13484	0	0	0	5	1	0	0	6
ACCAAGTGCATATGTC-1	1	84	158	8721	15102	0	5	0	0	0	0	0	5
ACCAAGTGCTACCGAA-1	1	102	22	10537	6019	0	0	0	0	0	0	5	5
ACCAAGTGCTGTTATT-1	1	120	140	12821	13792	0	6	0	0	0	0	0	6
ACCAAGTTAGCTAGTA-1	1	103	21	10649	5950	2	0	1	0	0	0	1	4
ACCAATAATCACTATG-1	1	62	144	6169	14243	0	0	0	2	1	0	1	4
ACCAATAATTACAGAT-1	1	16	86	782	10541	3	0	0	0	0	0	0	3
ACCAATACCGGTCCAA-1	1	50	214	4921	18926	0	0	5	0	0	0	1	6
ACCAATACTAGCTCAC-1	1	121	139	12933	13723	2	1	0	2	0	0	0	5
ACCAATGGTAAGCACC-1	1	119	141	12707	13862	0	5	0	0	0	0	0	5
ACCAATTGCCAGTACA-1	1	36	154	3203	14989	0	0	0	0	7	0	0	7
ACCACGAACTGTCTGT-1	1	109	207	11681	18274	0	4	0	0	0	0	0	4
ACCACGAAGGCTATTA-1	1	56	96	5392	11077	0	1	0	1	2	2	0	6
ACCACGTCCTGGCGGA-1	1	18	126	1085	13189	0	0	4	0	0	0	0	4
ACCACGTGATCTCCAC-1	1	84	206	8809	18287	0	3	0	0	0	0	1	4
ACCACGTGCCTCCGCC-1	1	115	51	12082	7902	0	0	0	6	0	0	0	6
ACCACTATTAGCGTGA-1	1	98	148	10310	14393	0	5	0	0	0	0	0	5
ACCAGAGCCTTATTCA-1	1	70	168	7132	15810	0	3	0	0	0	0	0	3
ACCAGAGTTCCTACAG-1	1	119	33	12508	6695	4	0	0	0	0	0	0	4
ACCAGATTGCTCTAGC-1	1	74	26	7330	6374	0	4	0	0	0	0	0	4
ACCAGCAATCATTAAT-1	1	25	29	1709	6729	3	0	0	0	0	0	0	3
ACCAGCCATAACGGAT-1	1	71	35	7001	6981	0	5	0	0	0	0	0	5
ACCAGCCGCACGTGCA-1	1	106	2	10959	4679	0	4	0	0	0	0	0	4
ACCAGCCGCAGAATGA-1	1	58	38	5515	7221	0	0	0	6	0	0	0	6
ACCAGCGGCTTAAGGC-1	1	74	118	7499	12479	0	2	0	0	0	0	0	2
ACCAGCTTCAGATCTA-1	1	37	123	3260	12929	0	0	0	0	7	0	0	7
ACCAGTAGGTGGCTCG-1	1	116	126	12336	12876	0	5	0	0	0	0	0	5
ACCAGTTAAGTGTAAC-1	1	96	24	9852	6171	0	5	0	0	0	0	0	5
ACCAGTTGGCGTGGCT-1	1	48	76	4437	9775	0	0	0	0	5	0	0	5
ACCATAACTTGCTTCG-1	1	16	148	896	14655	0	0	0	0	6	0	0	6
ACCATAGTCCTCGGTC-1	1	73	71	7297	9363	0	3	0	0	0	0	0	3
ACCATATGAAGATATG-1	1	43	185	4063	17024	0	0	4	0	0	0	0	4
ACCATCCATATGCGTA-1	1	117	169	12529	15727	0	5	0	0	0	0	0	5
ACCATCGGCGCACTCA-1	1	58	92	5614	10805	0	0	0	0	5	0	0	5
ACCATCGGTCACGGCA-1	1	30	192	2584	17530	0	0	3	0	0	0	0	3
ACCATCTAAGCGTTAA-1	1	101	173	10700	16043	0	6	0	0	0	0	0	6
ACCATCTACATCAGGT-1	1	30	158	2522	15274	0	0	0	0	0	0	6	6
ACCATGCTTCTAGACT-1	1	59	201	5929	18035	2	2	0	0	0	0	0	4
ACCATTAGGCCTACAT-1	1	41	171	3808	16101	0	0	4	0	0	0	0	4
ACCATTAGGCTAAGTA-1	1	18	102	1041	11596	0	0	4	0	0	0	1	5
ACCATTCGTCTAGCAC-1	1	120	128	12799	12996	0	5	0	0	0	0	0	5
ACCGAACTGAACAGAC-1	1	72	206	7432	18325	4	0	0	0	0	0	0	4
ACCGAAGAATCAGGCG-1	1	73	223	7577	19450	0	6	0	0	0	0	0	6
ACCGAAGCGGTGTACC-1	1	79	163	8155	15449	0	2	0	0	0	0	0	2
ACCGAGATCGTGACCA-1	1	52	164	5058	15602	2	0	2	0	0	0	0	4
ACCGAGCTTAATTAAT-1	1	47	81	4331	10110	0	3	1	0	0	0	0	4
ACCGAGTATCACGTGA-1	1	43	53	3820	8265	0	0	0	0	0	5	0	5
ACCGATCGTCAGACGC-1	1	22	84	1467	10389	3	0	0	0	0	0	1	4
ACCGATCTACTGCTGT-1	1	101	191	10733	17237	0	1	0	0	0	3	1	5
ACCGATGGCTGCATAG-1	1	21	177	1523	16563	0	0	4	0	0	0	1	5
ACCGATGTAAGCTGTA-1	1	73	161	7463	15336	0	3	0	0	0	0	0	3
ACCGATGTAATTAAGG-1	1	16	46	708	7886	0	4	0	0	0	0	0	4
ACCGATGTCAGTGCAA-1	1	108	2	11189	4673	0	5	0	0	0	0	0	5
ACCGATGTCCTATCAT-1	1	61	131	6030	13383	0	4	0	0	0	0	0	4
ACCGATTAGTTAGCCG-1	1	82	144	8466	14179	0	2	0	0	0	0	0	2
ACCGATTATGTAACGA-1	1	25	183	1993	16949	0	0	5	0	0	0	0	5
ACCGATTCGTAGCAGT-1	1	122	118	13010	12326	0	0	0	3	0	0	1	4
ACCGCAGGACAGTCCG-1	1	50	60	4637	8707	0	0	0	0	0	0	5	5
ACCGCATCCGTGGACG-1	1	106	128	11191	13041	0	0	0	6	0	0	0	6
ACCGCCTTGGATAGAT-1	1	45	109	4153	11974	4	0	0	0	0	0	1	5
ACCGCTGCCAAGCGGA-1	1	123	113	13115	11991	0	4	0	0	0	0	0	4
ACCGGAAGGACGATGG-1	1	52	120	4977	12682	3	1	1	0	0	0	0	5
ACCGGACGATAACTCG-1	1	59	5	5568	5028	1	0	0	0	0	5	0	6
ACCGGACGTTGGTCGT-1	1	38	212	3540	18832	0	0	3	0	0	0	0	3
ACCGGAGGTACGCAGC-1	1	57	83	5482	10211	0	3	0	0	0	0	0	3
ACCGGATACCATGTAT-1	1	93	141	9722	13945	0	3	0	0	0	0	0	3
ACCGGATAGCCAATTA-1	1	49	109	4612	11962	3	0	0	0	0	1	1	5
ACCGGATATGTCACAG-1	1	103	189	10959	17098	3	0	1	0	0	0	0	4
ACCGGATATTAGTTGG-1	1	81	65	8205	8940	0	0	0	6	0	0	0	6
ACCGGATTAATACACT-1	1	123	133	13152	13318	3	0	0	0	0	0	0	3
ACCGGCAGATCAATAG-1	1	58	194	5802	17574	3	0	1	0	0	0	0	4
ACCGGCAGGCTCACTA-1	1	49	215	4807	18996	0	0	0	0	6	0	0	6
ACCGGCCGAGTGCACT-1	1	99	103	10341	11404	0	3	0	0	0	0	0	3
ACCGGCCTCGTAATCA-1	1	97	121	10145	12605	0	0	0	2	4	0	0	6
ACCGGCTAGCCGTCTG-1	1	104	92	10895	10658	1	4	0	0	0	0	0	5
ACCGGTATCGGACGCC-1	1	82	78	8344	9799	1	0	2	0	0	0	0	3
ACCGTAACATTATGTA-1	1	59	19	5594	5957	6	0	0	0	0	0	0	6
ACCGTAACGAGTTGCG-1	1	60	52	5770	8144	0	0	0	6	0	0	0	6
ACCGTAACTGTAATTC-1	1	124	214	13416	18690	3	0	0	0	0	0	0	3
ACCGTAATTCAGATTA-1	1	107	47	11156	7662	0	0	0	1	1	4	0	6
ACCGTAATTGGCGGTC-1	1	15	149	782	14724	3	0	0	0	0	0	3	6
ACCGTACATACGTGTC-1	1	108	6	11196	4938	2	3	0	0	0	0	0	5
ACCGTACATGAATCTA-1	1	69	95	6882	10969	1	2	0	0	0	0	0	3
ACCGTAGACATGAGCG-1	1	41	185	3834	17031	3	0	1	0	0	0	0	4
ACCGTAGACCGTACTG-1	1	110	184	11754	16744	1	2	0	0	0	0	1	4
ACCGTAGAGTGGCTAA-1	1	42	16	3638	5812	4	0	0	0	0	0	0	4
ACCGTAGGAAGCACTA-1	1	72	180	7384	16600	0	3	0	0	0	0	0	3
ACCGTAGGTGCTTGTA-1	1	113	29	11812	6449	0	0	0	6	0	0	0	6
ACCGTGAAGACTCCTG-1	1	80	182	8306	16707	0	4	0	0	0	0	0	4
ACCGTGATAGCGGATA-1	1	41	15	3520	5749	3	1	0	0	0	0	0	4
ACCGTGGAACCATTCG-1	1	109	159	11592	15088	0	5	0	1	0	0	0	6
ACCGTGTTAGTACAGG-1	1	123	7	12919	4957	0	2	2	0	0	0	1	5
ACCGTTAATGCGGTAA-1	1	107	219	11473	19076	0	0	0	0	4	0	1	5
ACCGTTATCAGAGGAT-1	1	57	87	5490	10476	1	2	0	0	0	0	1	4
ACCGTTATGTGGACCA-1	1	45	177	4278	16487	0	3	1	0	0	0	0	4
ACCGTTGTGACGTGCC-1	1	46	160	4362	15356	0	0	0	0	5	0	1	6
ACCTAAGACCGACGTA-1	1	75	33	7457	6835	0	4	0	0	0	0	0	4
ACCTAAGTCTGCCACT-1	1	26	156	2059	15154	0	0	1	0	1	0	4	6
ACCTAATTATGTCCGC-1	1	107	77	11211	9653	0	0	0	6	0	0	0	6
ACCTAATTCATCTTAG-1	1	67	25	6524	6330	0	5	0	0	0	0	0	5
ACCTATGTTAGCAGGC-1	1	101	33	10442	6753	0	4	0	0	0	0	0	4
ACCTCATCTGCAGGCA-1	1	17	161	1034	15514	0	0	0	0	6	0	0	6
ACCTCCAGTTATGCGT-1	1	84	92	8599	10722	0	3	0	0	0	0	0	3
ACCTCCATGAACTGGA-1	1	124	200	13390	17761	0	0	0	0	0	0	4	4
ACCTCCGAGCTTGTGA-1	1	105	187	11185	16959	0	5	0	0	0	0	0	5
ACCTCCGATCAGCCTC-1	1	61	47	5875	7809	1	0	2	0	0	0	1	4
ACCTCCGCGTCGAGCA-1	1	41	145	3760	14376	0	3	2	0	0	0	0	5
ACCTCGAATGCCACAG-1	1	115	101	12174	11220	0	0	0	6	0	0	0	6
ACCTCGCATCGGTTCC-1	1	50	218	4928	19192	0	0	4	0	0	0	0	4
ACCTCGGATGTACTTC-1	1	28	124	2229	13024	0	0	0	0	6	0	0	6
ACCTCGTCTTGTGCTC-1	1	27	75	2024	9776	1	0	4	0	0	0	0	5
ACCTCGTTAGGAAGTC-1	1	69	85	6864	10305	0	4	0	0	0	0	0	4
ACCTGACGTCCAACAT-1	1	39	77	3405	9870	0	0	0	3	2	0	0	5
ACCTGCACGCTCCATC-1	1	102	200	10865	17831	0	4	0	0	0	0	0	4
ACCTGCACTAACGTTA-1	1	106	44	11037	7467	1	3	0	0	0	0	0	4
ACCTGCAGCGTTATGC-1	1	111	161	11825	15215	0	4	0	0	0	0	0	4
ACCTGCAGGCGATTCA-1	1	112	52	11740	7978	0	4	0	0	0	0	0	4
ACCTGCATTCGAACGT-1	1	68	114	6803	12233	0	3	0	0	0	0	0	3
ACCTGCCATAAGTCGT-1	1	106	20	10992	5874	0	0	0	5	0	0	0	5
ACCTGCGAGTATCGCC-1	1	76	22	7552	6102	0	0	0	5	0	0	0	5
ACCTGCGATCGAGGCT-1	1	49	221	4818	19394	1	0	3	0	0	0	0	4
ACCTGCGGAATTCACC-1	1	35	121	3027	12803	0	0	0	0	0	6	0	6
ACCTGCGGATGCCAAG-1	1	77	223	8036	19437	6	0	0	0	0	0	0	6
ACCTGCGGTGCCGACG-1	1	37	9	3050	5364	0	0	0	6	0	0	0	6
ACCTGCGGTTGTAGGT-1	1	94	4	9585	4850	0	0	0	0	0	0	3	3
ACCTGCTTCTTATTGA-1	1	122	164	13095	15379	0	4	0	0	0	0	0	4
ACCTGCTTGACTAGGC-1	1	38	84	3304	10338	4	0	0	0	0	0	0	4
ACCTGGCAGCGTACTC-1	1	103	171	10925	15904	0	5	0	0	0	0	0	5
ACCTGGCAGTTAGCGG-1	1	91	119	9452	12491	0	0	0	6	0	0	0	6
ACCTGGCCGCTTGGCC-1	1	25	149	1930	14693	0	0	5	0	0	0	0	5
ACCTGGCGCAATAGGC-1	1	64	150	6410	14635	0	0	0	0	0	0	4	4
ACCTGGTCACAGCCAA-1	1	110	96	11592	10905	0	5	0	0	0	0	0	5
ACCTGGTCACGCAACG-1	1	20	124	1311	13049	0	0	5	0	0	0	0	5
ACCTGGTCTGCGCTGG-1	1	93	75	9601	9565	0	0	0	0	0	0	5	5
ACCTGTAACCAGTTGG-1	1	27	63	2001	8979	0	0	0	0	6	0	0	6
ACCTGTAATTGTACCT-1	1	102	54	10596	8143	0	4	0	0	0	0	0	4
ACCTGTCTCATTCTAC-1	1	80	116	8184	12327	0	0	0	0	6	0	0	6
ACCTGTGAGTAAGATT-1	1	95	143	9955	14071	0	4	0	0	0	0	0	4
ACCTGTGAGTGACCGA-1	1	36	150	3196	14724	0	0	0	0	6	0	0	6
ACCTGTGCAGCTAACC-1	1	59	155	5845	14982	0	0	1	0	0	0	4	5
ACCTGTGGCTATTCGG-1	1	23	181	1760	16822	4	0	2	0	0	0	0	6
ACCTGTTAACGTGCTT-1	1	66	50	6455	7992	6	0	0	0	0	0	0	6
ACCTTAGGATTCCTCG-1	1	113	123	11985	12687	0	5	0	0	0	0	0	5
ACCTTCAAGTCGCAGC-1	1	83	133	8559	13446	0	5	0	0	0	0	0	5
ACCTTCAGAAGGTGTC-1	1	83	181	8648	16631	0	3	0	0	2	0	0	5
ACCTTCAGGACTCATA-1	1	46	208	4451	18541	0	0	5	0	0	0	0	5
ACCTTCCTGAGTGATC-1	1	49	39	4483	7316	0	0	0	0	0	6	0	6
ACCTTCGCCGGTATCC-1	1	127	45	13449	7466	0	5	0	0	0	0	0	5
ACCTTCGGCCGTTACA-1	1	126	118	13469	12313	4	0	0	0	0	0	0	4
ACCTTCGTTAAGCTAC-1	1	62	128	6140	13181	0	4	0	0	0	0	0	4
ACCTTCTAGTCAGCGA-1	1	97	157	10211	14994	0	0	0	6	0	0	0	6
ACCTTCTATCAATGTC-1	1	28	198	2366	17935	0	0	4	0	0	0	0	4
ACCTTCTGTTAGTAGC-1	1	35	107	3001	11874	0	0	5	0	0	0	0	5
ACGAACAACTGACCAG-1	1	33	129	2812	13340	0	0	1	0	2	0	3	6
ACGAACGCGTGGTCCA-1	1	37	59	3142	8682	0	0	0	1	0	4	0	5
ACGAACGTCGACGCCG-1	1	34	214	3084	18977	0	0	3	0	0	0	0	3
ACGAAGATTAATCGGT-1	1	43	171	4037	16095	0	0	4	0	0	0	0	4
ACGAAGCCTTCAGGCG-1	1	62	112	6111	12119	0	4	0	0	0	0	0	4
ACGAAGCTACGAGTCG-1	1	55	163	5400	15526	2	0	0	0	0	0	0	2
ACGAAGTAGATCTGTT-1	1	92	162	9647	15342	0	3	0	0	0	0	0	3
ACGAAGTAGGCATTAT-1	1	120	20	12600	5829	0	2	0	0	0	0	2	4
ACGAAGTCTACAGCAT-1	1	117	173	12536	15992	0	5	0	0	0	0	0	5
ACGAAGTGAAGCACCT-1	1	44	86	3996	10451	4	0	0	0	0	0	0	4
ACGAAGTGTAACTTCC-1	1	38	100	3333	11399	0	0	0	0	0	0	4	4
ACGAAGTGTATTAGTG-1	1	108	168	11495	15689	0	0	0	5	0	0	0	5
ACGAAGTTGATTCCTA-1	1	100	36	10333	6955	3	0	0	0	0	0	0	3
ACGACAATGTCGGTGG-1	1	30	200	2599	18061	0	0	4	0	0	0	0	4
ACGACAATTAGCTCGC-1	1	87	121	8997	12637	0	3	0	0	0	0	0	3
ACGACAGACCTGCGGC-1	1	54	184	5325	16923	0	0	3	0	0	0	0	3
ACGACAGTTACGTGTC-1	1	63	27	6068	6476	1	0	0	0	0	0	4	5
ACGACCAATGCAGTGA-1	1	108	184	11524	16751	5	0	0	0	0	0	0	5
ACGACCGAACTGATTG-1	1	83	125	8545	12915	0	4	0	0	0	0	0	4
ACGACTATGAGTAGCA-1	1	26	134	2018	13694	0	0	0	0	0	6	0	6
ACGACTCACGCTCGCT-1	1	61	5	5798	5022	0	0	0	2	4	0	0	6
ACGACTCATACCTGTT-1	1	84	154	8714	14836	0	4	0	0	0	0	0	4
ACGACTCGCTACCTCA-1	1	102	26	10544	6285	0	4	0	0	0	0	0	4
ACGAGCGTATACTTAG-1	1	78	116	7955	12334	0	4	0	0	0	0	0	4
ACGAGGACAACCGCTG-1	1	83	145	8582	14242	0	3	0	0	0	0	0	3
ACGAGGACGAAGACAT-1	1	17	179	1067	16709	0	0	4	0	0	0	0	4
ACGAGGACGTCGCATT-1	1	17	171	1052	16178	0	0	0	0	0	0	7	7
ACGAGGCAATTCTTCC-1	1	48	90	4463	10704	4	0	0	0	1	0	0	5
ACGAGGCATCTTGGCG-1	1	115	15	12016	5513	4	0	0	0	0	0	0	4
ACGAGGCGACAACTTG-1	1	23	175	1749	16424	0	0	5	0	0	0	0	5
ACGAGGCTCGAAGTAG-1	1	65	103	6438	11513	4	0	0	0	0	0	0	4
ACGAGGTGCCTGGTTG-1	1	26	174	2092	16348	0	0	6	0	0	0	0	6
ACGAGGTGGAGGAATA-1	1	112	98	11825	11031	0	5	0	0	0	0	0	5
ACGAGTAACAAGTATG-1	1	59	89	5723	10603	3	0	0	0	0	0	0	3
ACGAGTAACGCACCGA-1	1	70	190	7173	17270	1	2	0	0	0	0	0	3
ACGAGTATACGGTGCT-1	1	16	156	911	15186	0	0	0	0	0	5	0	5
ACGAGTCAACTAGCCA-1	1	73	11	7187	5382	0	0	0	0	0	5	0	5
ACGAGTCAAGCCAGTG-1	1	41	213	3885	18889	0	0	5	0	0	0	0	5
ACGAGTCAGGACGATT-1	1	92	202	9720	17996	0	5	0	0	0	0	0	5
ACGAGTGCGGTTCATC-1	1	63	79	6164	9926	1	2	0	0	0	0	0	3
ACGAGTGCTGGTTCGA-1	1	43	179	4052	16626	0	0	3	0	0	0	0	3
ACGAGTTACATACTCG-1	1	76	78	7655	9818	0	4	0	0	0	0	0	4
ACGAGTTACGCTTACA-1	1	45	21	3991	6135	0	0	0	0	0	1	5	6
ACGATAAGTTCCTATC-1	1	117	59	12326	8427	0	4	0	0	0	0	0	4
ACGATCGGAATGATAC-1	1	74	52	7378	8099	0	3	0	0	0	0	0	3
ACGATGACAGGCGAGC-1	1	73	193	7522	17459	0	3	0	0	0	0	0	3
ACGATGCTCCTGGTAT-1	1	120	72	12695	9280	1	2	0	0	0	0	2	5
ACGATGTTGAGTATTC-1	1	71	101	7123	11361	0	3	0	0	0	0	0	3
ACGATTCCAGGCCTCC-1	1	84	72	8562	9395	4	0	0	0	0	0	0	4
ACGCAACAGTGGCACT-1	1	48	74	4433	9642	2	0	2	0	0	0	0	4
ACGCAACGCTGCCGGT-1	1	16	140	881	14124	0	0	0	0	7	0	0	7
ACGCAACGGATACAGG-1	1	118	212	12724	18577	0	3	0	0	0	0	0	3
ACGCAAGCAGCTCATC-1	1	70	68	6948	9174	0	3	0	0	0	0	0	3
ACGCAAGCGGAGCCGA-1	1	42	94	3781	10989	0	0	4	0	0	0	0	4
ACGCAAGCTACGAACC-1	1	75	117	7612	12410	0	2	0	0	0	0	0	2
ACGCAAGCTATCTGGA-1	1	109	89	11463	10443	0	0	0	5	0	0	0	5
ACGCAAGGCGCAGACC-1	1	124	104	13214	11391	0	3	0	0	0	0	0	3
ACGCAATATTGACCTT-1	1	99	69	10278	9148	0	4	0	0	0	0	0	4
ACGCAATCCTTAGAAC-1	1	70	52	6918	8112	0	4	0	0	0	0	0	4
ACGCAATCGCTACACT-1	1	56	20	5252	6033	5	0	0	0	0	0	0	5
ACGCACGCGTTGCAAC-1	1	124	86	13180	10196	0	4	0	0	0	0	0	4
ACGCACTATCTGTCTG-1	1	117	85	12374	10152	5	0	0	0	0	0	0	5
ACGCAGTCGCGTTAGG-1	1	64	2	6137	4813	0	0	0	0	0	5	0	5
ACGCATAGAACCAAGA-1	1	40	212	3769	18825	0	0	4	0	0	0	0	4
ACGCCACGAGTGGCTC-1	1	44	82	3989	10186	0	0	3	0	0	0	0	3
ACGCCATGACTCAGTG-1	1	27	191	2237	17473	0	0	4	0	0	0	0	4
ACGCCATGCGGTTAGA-1	1	106	164	11258	15430	0	4	0	0	0	0	0	4
ACGCCGCACTAGATCC-1	1	93	131	9704	13281	0	3	0	0	0	1	0	4
ACGCCGGATACCTTAC-1	1	73	115	7378	12283	0	3	0	0	0	0	0	3
ACGCCGGCGAATCTCC-1	1	31	87	2505	10559	1	0	4	0	0	0	0	5
ACGCCGGTCGACCGAG-1	1	116	168	12413	15663	0	4	0	0	0	0	0	4
ACGCCGTATTCCATTG-1	1	72	214	7446	18856	0	2	0	0	0	0	0	2
ACGCCTACTTGCGAAC-1	1	62	208	6287	18490	0	0	3	0	0	0	0	3
ACGCCTCATCGCAGGT-1	1	36	62	3034	8884	0	0	0	6	0	0	0	6
ACGCGGAATGGACGCA-1	1	70	70	6952	9307	0	2	0	0	0	0	0	2
ACGCGGCAAGTTCGCC-1	1	53	45	4953	7702	4	0	0	0	0	0	0	4
ACGCGGCCGAGCTTAG-1	1	103	115	10822	12188	0	0	0	5	0	0	0	5
ACGCGGCCTGGTGACG-1	1	57	149	5604	14591	0	4	0	0	0	0	0	4
ACGCGTACGCAGTGGT-1	1	77	191	7977	17314	0	4	0	0	0	0	0	4
ACGCGTCCGCCTAACA-1	1	66	54	6463	8258	1	3	0	0	0	0	0	4
ACGCGTGACACTCCGG-1	1	115	79	12134	9760	0	0	0	6	0	0	0	6
ACGCGTGCCGAGACCT-1	1	13	131	520	13536	2	0	2	0	0	0	0	4
ACGCGTTCTATGGCAT-1	1	61	59	5897	8605	0	0	0	1	0	5	0	6
ACGCGTTCTGAGATGC-1	1	74	108	7481	11816	0	3	0	0	0	0	0	3
ACGCGTTCTTATGAAG-1	1	56	92	5385	10811	0	4	0	0	0	0	0	4
ACGCGTTGAGAATCCT-1	1	93	129	9700	13149	0	4	0	0	0	0	0	4
ACGCGTTGATTAAGGC-1	1	105	123	11067	12712	0	0	0	6	0	0	0	6
ACGCTCACATGCAGCC-1	1	92	98	9529	11095	0	3	0	0	0	0	0	3
ACGCTCAGGTCACGTC-1	1	34	54	2789	8360	4	0	0	0	0	0	0	4
ACGCTCAGTTAACACG-1	1	79	47	7942	7752	0	3	0	0	0	0	0	3
ACGCTCGCCGGACGTC-1	1	125	43	13215	7340	0	4	0	0	0	0	0	4
ACGCTCGGAACTCCTG-1	1	105	27	10890	6342	0	4	0	0	0	0	0	4
ACGCTCGGAGGCGGTT-1	1	60	84	5829	10268	0	2	0	0	0	0	0	2
ACGCTCTTGGACGAAT-1	1	59	219	5963	19229	1	2	2	0	0	0	0	5
ACGCTGCGATCATATG-1	1	38	210	3536	18699	0	0	4	0	0	0	0	4
ACGCTGTCCTATGCCT-1	1	81	165	8389	15576	2	1	0	0	0	0	0	3
ACGCTTCTATAGGCTG-1	1	105	139	11096	13774	0	4	0	0	0	0	0	4
ACGGAATAAGGTCATT-1	1	79	175	8178	16246	2	0	0	0	0	0	2	4
ACGGAGAAGTAACCAC-1	1	39	203	3637	18231	0	0	0	0	1	0	4	5
ACGGAGACGACATGAT-1	1	49	111	4616	12094	0	0	0	0	6	0	0	6
ACGGATGAGGTGCGGT-1	1	107	133	11315	13369	0	5	0	0	0	0	0	5
ACGGATGATCAACGCA-1	1	102	122	10721	12655	4	0	0	0	0	0	0	4
ACGGATGTTGGCAACA-1	1	87	57	8879	8390	0	3	0	0	0	0	0	3
ACGGCAACAGCAAGTT-1	1	104	42	10803	7340	4	0	0	0	0	0	0	4
ACGGCAGATGCACGTA-1	1	52	144	5021	14275	5	0	0	0	0	0	0	5
ACGGCCATCTGCCTAA-1	1	73	39	7238	7240	0	3	0	0	0	0	0	3
ACGGCCATGATACCTG-1	1	83	137	8567	13711	0	4	0	0	0	0	0	4
ACGGCCATTCGTTCAG-1	1	36	120	3140	12733	5	0	0	0	0	0	0	5
ACGGCCGGCGAGAATA-1	1	98	188	10383	17048	2	1	0	0	0	0	0	3
ACGGCCGTAGTGCCGG-1	1	80	46	8055	7682	0	3	0	0	0	0	0	3
ACGGCCGTGCTCTTGC-1	1	120	56	12666	8218	0	5	0	0	0	0	0	5
ACGGCCGTTATGCGAT-1	1	27	143	2149	14288	1	0	4	0	0	0	0	5
ACGGCCTGATTCCTCG-1	1	57	215	5726	18970	0	0	2	0	0	0	2	4
ACGGCCTGCAGGCAAC-1	1	62	60	6015	8669	0	0	0	0	0	5	1	6
ACGGCGAGGATGCAAT-1	1	101	53	10478	8080	0	4	0	0	0	0	0	4
ACGGCTATCCGCTTGT-1	1	98	136	10288	13597	0	5	0	0	0	0	0	5
ACGGCTATCCTCACAA-1	1	60	54	5774	8277	0	4	0	0	0	0	0	4
ACGGCTCGCCTTGCTA-1	1	82	104	8392	11525	4	0	0	0	0	0	0	4
ACGGCTGCAATAACGA-1	1	104	82	10877	9995	4	0	0	0	0	0	0	4
ACGGCTGCTTCATAGC-1	1	97	55	10023	8225	0	3	0	0	0	0	0	3
ACGGCTGGTATGATGT-1	1	108	30	11240	6531	0	0	0	0	0	0	5	5
ACGGCTTCCTCGGAGG-1	1	100	72	10399	9344	0	4	0	0	0	0	0	4
ACGGTACTAATCTTCG-1	1	80	16	8000	5691	1	0	0	0	0	4	0	5
ACGGTCCAATGGCATG-1	1	47	17	4213	5863	0	0	0	6	0	0	0	6
ACGGTGATAAGCAACA-1	1	39	135	3512	13719	0	0	0	0	2	4	0	6
ACGGTGATACAACCGC-1	1	100	52	10362	8017	0	3	0	0	0	0	0	3
ACGGTTACTGCTTGCG-1	1	69	209	7092	18534	0	0	0	2	4	0	0	6
ACGGTTACTGGCACGG-1	1	121	149	12951	14387	0	0	0	6	0	0	0	6
ACGGTTCCAGCTGCTC-1	1	103	95	10785	10860	0	5	0	0	0	0	0	5
ACGGTTCGCATCCTAT-1	1	26	114	1981	12367	0	0	0	0	6	0	0	6
ACGGTTGTGGATTGGT-1	1	90	144	9384	14154	0	3	0	0	0	0	0	3
ACGTAGGATTGTACGA-1	1	57	101	5516	11405	4	0	0	0	0	0	1	5
ACGTAGGCCAAGCGTG-1	1	102	80	10644	9868	0	0	0	6	0	0	0	6
ACGTAGGTTCTACCAC-1	1	29	9	2132	5389	3	3	0	0	0	0	0	6
ACGTATACTAGGCAAT-1	1	66	126	6596	13036	2	0	2	0	0	0	0	4
ACGTATCAGCGACGGT-1	1	78	160	8036	15254	1	3	0	0	0	0	0	4
ACGTATCCGTACAATG-1	1	64	134	6381	13573	2	1	0	0	0	0	0	3
ACGTATGCATGGCCGG-1	1	66	22	6404	6134	4	0	1	0	0	0	0	5
ACGTATGCGACGTGTA-1	1	87	167	9081	15689	0	0	0	6	0	0	0	6
ACGTCACTGGACGAAG-1	1	100	120	10488	12529	0	0	0	3	3	0	0	6
ACGTCAGAACTTAGTT-1	1	96	192	10161	17320	1	0	0	0	4	0	0	5
ACGTCAGGTACCAGAT-1	1	18	52	949	8278	0	3	0	0	0	0	0	3
ACGTCATACAGCTTGA-1	1	68	60	6704	8649	0	4	0	0	0	0	0	4
ACGTCATATCATGCAC-1	1	27	49	1976	8050	0	0	3	0	0	0	1	4
ACGTCCGGAACATATT-1	1	109	41	11375	7258	1	3	0	0	0	0	0	4
ACGTCGCCACTCGACA-1	1	54	128	5222	13207	0	4	0	0	0	0	1	5
ACGTCTGATAACGCTA-1	1	81	1	8087	4693	0	0	0	0	0	6	0	6
ACGTGCACCTGAATCG-1	1	109	109	11500	11770	0	0	0	5	0	0	0	5
ACGTGCTCACAATACA-1	1	55	153	5382	14862	1	0	0	0	0	0	3	4
ACGTGCTCACGGAGAA-1	1	36	66	3041	9150	0	0	0	6	0	0	0	6
ACGTGGTACAATTCGA-1	1	80	52	8066	8080	0	0	0	5	0	0	0	5
ACGTGGTCGCTACAGC-1	1	75	205	7774	18249	4	0	0	0	0	0	0	4
ACGTGGTTACTTGGTA-1	1	102	186	10839	16902	0	0	0	0	0	0	5	5
ACGTGGTTCTCGGATA-1	1	67	183	6815	16815	0	4	0	0	0	0	0	4
ACGTTAATCATACTCA-1	1	54	168	5295	15861	0	0	3	0	0	0	0	3
ACGTTAATCCACTCCA-1	1	60	152	5955	14780	0	0	1	0	0	0	3	4
ACGTTAATGAATCGGC-1	1	111	213	11921	18665	0	4	0	0	0	0	0	4
ACGTTAATGAGTGCCA-1	1	75	85	7553	10286	0	0	0	5	0	0	0	5
ACGTTAATGTCTATTG-1	1	21	91	1364	10856	0	0	0	0	5	0	0	5
ACGTTAATGTTATCCG-1	1	30	58	2337	8638	3	0	0	0	0	0	0	3
ACGTTACAACGTTATC-1	1	67	85	6634	10312	0	2	0	0	0	0	0	2
ACGTTACAACTCCACG-1	1	74	68	7407	9161	0	3	0	0	0	0	0	3
ACGTTACAGTGCGAGG-1	1	78	56	7844	8352	2	1	0	0	0	0	1	4
ACGTTACCTCTTGAGC-1	1	25	153	1938	14958	0	0	4	0	0	0	0	4
ACGTTACCTGCCGGAA-1	1	43	209	4107	18617	0	0	3	1	0	0	1	5
ACGTTACGACGTATGA-1	1	97	163	10222	15392	1	2	0	0	0	0	0	3
ACGTTACGATTCAATA-1	1	106	114	11166	12112	0	3	0	0	0	0	0	3
ACGTTAGGCTGCTACG-1	1	83	73	8449	9464	4	0	0	0	0	0	0	4
ACGTTAGGTTGGCGCT-1	1	55	121	5323	12739	0	0	0	0	5	0	0	5
ACGTTAGTTACACCAA-1	1	32	102	2648	11551	0	0	0	0	5	0	1	6
ACGTTATGACTATCAG-1	1	57	209	5715	18572	1	0	2	0	0	0	0	3
ACGTTATGACTGAGCC-1	1	42	100	3792	11387	2	0	0	0	0	0	3	5
ACGTTATGCGTCCGAG-1	1	33	53	2672	8297	3	0	0	0	0	0	1	4
ACGTTATGGACTAAGG-1	1	51	175	4963	16335	0	0	3	0	0	0	0	3
ACGTTATGGCTCTATC-1	1	117	207	12599	18248	0	3	0	0	0	0	1	4
ACGTTCACTCTATGCC-1	1	76	218	7913	19109	3	0	0	0	0	0	0	3
ACGTTCAGAAGTAACC-1	1	94	220	9983	19184	0	4	0	0	0	0	0	4
ACGTTCAGGATCTACA-1	1	23	197	1789	17884	0	0	4	0	0	0	0	4
ACGTTCCACCGATTCG-1	1	86	60	8770	8592	0	4	0	0	0	0	0	4
ACGTTCGGTTCCGTAC-1	1	29	147	2386	14547	0	0	4	0	0	0	0	4
ACGTTCTAGAAGCTCG-1	1	122	200	13161	17768	0	4	0	0	0	0	0	4
ACGTTCTGCCTGCCTG-1	1	83	31	8371	6677	0	4	0	0	0	0	0	4
ACGTTCTTATTGCACT-1	1	58	166	5751	15715	0	0	0	0	5	0	0	5
ACTAACAACCGCTCGA-1	1	102	6	10507	4958	1	2	0	0	0	0	0	3
ACTAAGACAACTGGAG-1	1	117	195	12577	17452	0	1	2	0	0	0	1	4
ACTAATAGGATGCCTG-1	1	22	60	1423	8796	0	0	0	6	0	0	0	6
ACTAATAGGCGGAAGC-1	1	108	106	11380	11574	0	0	0	0	4	0	0	4
ACTAATCGAGCAACTG-1	1	50	152	4807	14812	0	0	0	0	0	0	5	5
ACTAATCGCACTTGAA-1	1	98	166	10343	15588	0	5	0	0	0	0	0	5
ACTAATCTACCGCACT-1	1	91	121	9456	12624	4	0	0	0	0	0	0	4
ACTAATCTAGTAGAAC-1	1	39	57	3368	8543	0	4	0	0	0	0	0	4
ACTAATCTGCGGTAAG-1	1	58	4	5452	4965	0	0	2	1	0	0	2	5
ACTAATCTGGATCTAC-1	1	91	111	9437	11961	0	3	0	0	0	0	0	3
ACTAATTAGTGACAGG-1	1	74	102	7470	11417	0	2	0	0	0	0	0	2
ACTACACTTCAGACTC-1	1	41	85	3649	10395	0	0	6	0	0	0	0	6
ACTACCGCGGACCTCC-1	1	39	75	3401	9737	0	0	0	5	0	0	0	5
ACTACCGCTACCAGGA-1	1	120	70	12692	9147	0	0	0	1	4	0	0	5
ACTACCGGTAGATGGT-1	1	53	201	5241	18054	0	2	0	0	0	0	0	2
ACTACCTCAGGAAGCC-1	1	41	169	3804	15969	1	0	2	0	0	0	2	5
ACTACGCTATTACACT-1	1	36	118	3137	12600	0	0	4	0	0	0	1	5
ACTAGATCTACTCAGA-1	1	33	135	2823	13738	0	0	0	0	6	0	0	6
ACTAGGAGACGGATCG-1	1	93	91	9630	10627	0	0	0	5	0	0	0	5
ACTAGGTTCATACCTG-1	1	108	94	11358	10778	0	4	0	0	0	0	0	4
ACTATGCCGATCCGTG-1	1	91	183	9570	16738	0	5	0	0	0	0	0	5
ACTATGGACTAGTTGG-1	1	29	161	2412	15476	4	0	0	0	0	2	0	6
ACTATTCCATTCACAA-1	1	122	54	12892	8079	2	3	0	0	0	0	0	5
ACTCAACCTCATTGCA-1	1	117	13	12242	5374	0	5	0	0	0	0	0	5
ACTCACGCGTACTTGA-1	1	28	218	2403	19262	0	0	4	0	0	0	0	4
ACTCACTCTAGTGGAT-1	1	125	165	13440	15436	0	4	0	0	0	0	0	4
ACTCAGCGGAACGGCG-1	1	23	183	1763	16955	0	0	4	0	0	0	0	4
ACTCAGCTATGTGAGG-1	1	50	86	4685	10432	0	5	0	0	0	0	0	5
ACTCAGCTCAGTTACA-1	1	82	194	8558	17497	0	3	0	0	0	0	0	3
ACTCAGGAACGCGGTT-1	1	108	86	11344	10247	0	5	0	0	0	0	0	5
ACTCAGGAACTTCTCA-1	1	70	4	6830	4927	4	0	0	0	0	0	1	5
ACTCAGGCAGTGAGGA-1	1	23	47	1513	7930	1	0	3	0	0	0	0	4
ACTCAGGCGGCCTTAT-1	1	109	155	11585	14823	0	0	0	5	1	0	0	6
ACTCAGGCGTGGCATG-1	1	35	219	3207	19306	0	0	5	0	0	0	0	5
ACTCAGGCTTCGTTCA-1	1	64	64	6252	8928	0	0	0	2	2	0	1	5
ACTCAGGTTATTAATC-1	1	95	129	9930	13142	0	3	0	0	0	0	0	3
ACTCAGTGAGGACTTA-1	1	38	150	3425	14717	0	0	0	0	6	0	0	6
ACTCAGTGTCGTATGT-1	1	32	164	2762	15666	0	0	5	0	0	0	0	5
ACTCCAATGTGCATGA-1	1	96	198	10172	17718	0	0	0	0	1	0	4	5
ACTCCACGCCAATGTT-1	1	94	164	9880	15468	0	4	0	0	0	0	0	4
ACTCCAGCTTCGATTG-1	1	111	217	11929	18931	3	0	0	0	0	0	0	3
ACTCCAGGCACTCAAC-1	1	118	70	12462	9154	0	5	0	0	0	0	0	5
ACTCCATAACCGTTAA-1	1	51	129	4878	13282	0	0	0	0	0	5	0	5
ACTCCGAGCATCGTAT-1	1	124	50	13114	7807	1	0	0	3	1	0	0	5
ACTCCTAAGTCTCCTG-1	1	117	49	12308	7763	0	1	0	5	0	0	0	6
ACTCCTACGATCGCCT-1	1	106	64	11073	8794	0	0	0	0	0	4	0	4
ACTCCTACGCACGTGA-1	1	54	68	5111	9225	3	1	0	0	0	0	0	4
ACTCCTATCACCTCAC-1	1	107	215	11466	18811	0	3	0	0	0	0	0	3
ACTCCTGACCTAATGC-1	1	26	146	2040	14490	0	0	5	0	0	0	0	5
ACTCCTGCGAATCGAT-1	1	113	27	11808	6316	0	4	0	0	0	0	0	4
ACTCCTTACTGGACTT-1	1	53	133	5115	13542	3	0	0	0	0	0	0	3
ACTCCTTAGGAACGTG-1	1	70	156	7110	15014	4	0	0	0	0	0	0	4
ACTCCTTGTCGCCTGA-1	1	12	116	378	12544	5	0	1	0	0	0	0	6
ACTCGAACCACGCTAC-1	1	85	153	8826	14767	0	4	0	0	0	0	0	4
ACTCGAACCTATAGAC-1	1	89	77	9145	9711	0	0	0	5	0	0	0	5
ACTCGAATGCAGTACC-1	1	67	147	6748	14426	1	1	2	0	0	0	0	4
ACTCGACGCACTTCCA-1	1	98	18	10070	5767	3	0	0	2	0	0	0	5
ACTCGAGTAGTCACTC-1	1	32	214	2854	18984	0	0	3	0	0	0	0	3
ACTCGATACATCGCAA-1	1	125	93	13307	10658	0	3	0	0	0	0	0	3
ACTCGATATGAGTGGA-1	1	54	110	5188	12012	1	3	0	0	0	0	0	4
ACTCGCGAAGGAGCTG-1	1	73	89	7330	10558	3	0	0	0	0	0	0	3
ACTCGGTCTAATGCAA-1	1	118	22	12374	5968	4	0	0	0	0	0	0	4
ACTCGTCAGATGACCT-1	1	103	15	10638	5552	0	0	0	2	3	0	0	5
ACTCGTCAGCAATACG-1	1	66	42	6441	7461	0	4	0	0	0	0	0	4
ACTCGTCCACGCGAAG-1	1	85	59	8653	8529	0	4	0	0	0	0	0	4
ACTCGTCCACTCAGGC-1	1	22	202	1684	18219	0	0	6	0	0	0	0	6
ACTCGTCCGACGAATG-1	1	118	66	12455	8888	0	0	0	6	0	0	0	6
ACTCGTCCGATAGTCA-1	1	85	159	8837	15165	0	4	0	0	0	0	0	4
ACTCGTCCTCGTTGAC-1	1	95	67	9815	9028	0	4	0	0	0	0	0	4
ACTCGTGGAATTCCGA-1	1	66	12	6385	5471	5	0	0	0	0	0	0	5
ACTCGTGGCAGCGTCG-1	1	68	210	6980	18603	1	0	2	0	0	0	1	4
ACTCGTGGTTGGACGG-1	1	33	51	2668	8164	1	1	0	0	0	0	2	4
ACTCGTTCGCCAGATA-1	1	65	197	6611	17750	0	3	0	0	0	0	0	3
ACTCGTTCGCCGTGAG-1	1	14	84	548	10414	0	0	0	0	0	0	5	5
ACTCGTTGGCTTGACG-1	1	95	57	9797	8364	0	4	0	0	0	0	0	4
ACTCGTTGGTGCAGAC-1	1	121	51	12771	7883	0	0	0	3	1	0	1	5
ACTCTACCGTTGCTAG-1	1	83	43	8394	7474	0	4	0	0	0	0	0	4
ACTCTACCTATCGTTG-1	1	38	72	3282	9541	0	0	4	0	0	0	0	4
ACTCTAGACAGATAGA-1	1	77	179	7955	16518	0	4	0	0	0	0	0	4
ACTCTAGTCTGGCTAT-1	1	60	88	5837	10533	0	3	0	0	0	0	0	3
ACTCTATCACCTGGAG-1	1	124	94	13195	10727	0	3	0	0	0	0	0	3
ACTCTGAACTCGCTCG-1	1	20	94	1256	11059	0	0	0	0	4	0	1	5
ACTCTGAGTACGGATC-1	1	78	18	7774	5830	3	2	0	0	0	0	0	5
ACTCTGGTACGAGCCG-1	1	98	142	10299	13995	0	5	0	0	0	0	0	5
ACTGAAGAACTTCATG-1	1	85	103	8734	11449	0	4	0	0	0	0	0	4
ACTGACATCGGAACCT-1	1	55	97	5279	11146	2	0	0	0	0	0	3	5
ACTGACATGCAACTCG-1	1	73	15	7194	5647	0	0	0	6	0	0	0	6
ACTGACCTAGTTACTA-1	1	18	138	1107	13985	0	0	0	0	0	0	5	5
ACTGACCTCACCAAGG-1	1	76	196	7873	17649	0	3	0	0	0	0	0	3
ACTGACCTTCCGCAAG-1	1	122	104	12984	11397	3	0	0	2	0	0	0	5
ACTGACGGACTCTATT-1	1	55	5	5109	5041	0	0	1	0	0	0	5	6
ACTGACGGCAGATCCG-1	1	17	79	883	10073	2	0	2	0	0	0	0	4
ACTGACGGCCTGTTGC-1	1	95	95	9867	10886	2	0	0	3	0	0	0	5
ACTGACGGCGTGGCTG-1	1	99	201	10522	17907	3	0	0	0	0	0	0	3
ACTGACTAAGCCACAA-1	1	53	217	5270	19116	2	0	3	0	0	0	0	5
ACTGACTAGCTTGTAT-1	1	100	168	10576	15714	0	5	0	0	0	0	0	5
ACTGACTAGTATGGCG-1	1	87	173	9092	16088	0	6	0	0	0	0	0	6
ACTGACTCCGTGATCA-1	1	32	118	2677	12613	0	0	0	0	7	0	0	7
ACTGACTCGTTGTCAC-1	1	74	18	7315	5843	5	0	0	0	0	0	0	5
ACTGACTGAGCATCGC-1	1	53	33	4931	6906	1	0	0	0	0	0	4	5
ACTGACTGGAACGCTG-1	1	65	83	6401	10185	0	3	0	0	0	0	0	3
ACTGACTTCTCATCTA-1	1	95	127	9926	13010	0	3	0	0	0	0	0	3
ACTGAGACATACAGCA-1	1	33	7	2587	5244	5	0	0	0	0	0	0	5
ACTGAGACGAGTAGAC-1	1	106	220	11361	19146	3	0	0	0	0	2	0	5
ACTGAGACTGTCTTGA-1	1	53	11	4891	5446	5	0	0	0	0	0	0	5
ACTGAGCGGCGAACCA-1	1	83	147	8585	14375	0	4	0	0	0	0	0	4
ACTGAGGCAGGACCAT-1	1	22	154	1596	15034	0	0	6	0	0	0	0	6
ACTGAGGCCAATGGAT-1	1	115	193	12344	17326	0	0	0	2	1	0	2	5
ACTGAGTTAGTGCTTC-1	1	42	118	3826	12581	5	0	0	0	0	0	0	5
ACTGATAATTGCTAAC-1	1	114	162	12172	15272	0	4	0	0	0	0	0	4
ACTGATACCGGTTCGT-1	1	111	209	11914	18400	0	3	0	0	0	0	0	3
ACTGATACTCAGTAGG-1	1	27	35	1950	7121	2	0	1	0	0	0	0	3
ACTGATAGCCAGGCGA-1	1	70	38	6893	7183	0	4	0	0	0	0	0	4
ACTGCAACGGTCGTGC-1	1	94	76	9718	9628	1	1	0	2	0	0	0	4
ACTGCAACTTAATGGC-1	1	21	119	1416	12715	4	0	1	0	0	0	0	5
ACTGCAAGACGAGGCT-1	1	70	32	6882	6785	0	0	0	0	0	6	0	6
ACTGCACGGAGGCGTC-1	1	115	163	12288	15335	0	4	0	0	0	0	0	4
ACTGCATAGAACGCGT-1	1	114	92	12043	10626	0	3	0	0	0	0	0	3
ACTGCCTCGCCGGCGA-1	1	84	198	8795	17756	4	0	0	0	0	0	0	4
ACTGCGCAATCCTTCA-1	1	54	222	5395	19444	6	0	0	0	0	0	0	6
ACTGCTCGTGCTCAGC-1	1	90	140	9377	13888	0	4	0	0	0	0	0	4
ACTGGACCAAGTCGCA-1	1	108	18	11218	5735	0	0	0	6	0	0	0	6
ACTGGTAACGAGCTGC-1	1	29	179	2445	16671	0	0	5	0	0	0	0	5
ACTGGTAGACGCAGAT-1	1	96	222	10217	19311	4	0	0	0	0	0	0	4
ACTGGTAGTCTTATTC-1	1	111	21	11568	5924	0	0	0	6	0	0	0	6
ACTGGTCTATAGCCTT-1	1	80	8	7985	5160	5	0	0	0	0	0	0	5
ACTGGTCTCCTTCTCG-1	1	58	122	5670	12796	0	5	0	0	0	0	0	5
ACTGGTCTGGAGTCGG-1	1	119	107	12644	11606	0	4	0	0	0	0	0	4
ACTGGTGAGGACCTAT-1	1	71	111	7141	12024	0	3	0	0	0	0	0	3
ACTGGTGATGCTACAA-1	1	126	206	13631	18153	1	1	0	1	0	2	0	5
ACTGGTGCCTTGTTGA-1	1	120	210	12950	18438	0	4	0	0	0	0	0	4
ACTGTAATAGTGTCAG-1	1	61	119	6008	12587	0	3	0	0	0	0	0	3
ACTGTAATTACCTTGT-1	1	58	128	5681	13194	3	2	0	0	0	0	0	5
ACTGTAGATCATTAAG-1	1	126	130	13491	13110	0	5	0	0	0	0	0	5
ACTGTAGATCGACTCA-1	1	87	31	8831	6664	0	3	0	0	0	0	0	3
ACTGTAGCAGGACATA-1	1	22	124	1541	13043	3	0	2	0	0	0	0	5
ACTGTAGCCTCGTGAA-1	1	98	200	10406	17844	3	0	0	0	0	0	0	3
ACTGTAGGTACGAGGT-1	1	84	114	8640	12182	0	1	0	2	0	0	1	4
ACTGTAGGTTGATAAC-1	1	56	0	5215	4706	0	0	0	7	0	0	0	7
ACTGTAGTGGTCTGTC-1	1	58	72	5578	9478	0	3	0	0	0	0	0	3
ACTGTATCAATCGACC-1	1	56	170	5529	15987	0	0	4	0	1	0	0	5
ACTGTATGGTGCAATG-1	1	110	44	11496	7454	0	0	0	6	0	0	0	6
ACTGTCATACAGTTGT-1	1	123	175	13229	16106	0	2	0	0	0	0	3	5
ACTGTCGCTAGTTACG-1	1	20	38	1152	7343	0	4	0	0	0	0	0	4
ACTGTCGTTAGACGGA-1	1	96	194	10165	17452	0	4	0	0	0	0	0	4
ACTTACAACCTATTAC-1	1	54	220	5391	19312	0	0	0	0	0	0	4	4
ACTTACAATTCCTCAT-1	1	66	108	6562	11841	0	4	0	0	0	0	0	4
ACTTACGCCGATCCGC-1	1	51	73	4775	9566	0	0	0	2	3	0	0	5
ACTTACGCGAATGAAG-1	1	90	22	9159	6058	0	3	0	0	0	0	0	3
ACTTACGCTAGCGACA-1	1	100	56	10370	8282	0	2	0	0	0	0	0	2
ACTTACGTGGAAGGAT-1	1	47	205	4559	18339	4	0	0	0	0	0	0	4
ACTTCAAGATTACGTA-1	1	81	131	8326	13320	1	2	0	0	0	0	0	3
ACTTCAAGTCCTTATT-1	1	44	150	4114	14698	0	0	0	0	7	0	0	7
ACTTCACTATCTAATA-1	1	55	71	5231	9421	0	4	0	0	0	0	0	4
ACTTCATCAACGCACG-1	1	123	63	13023	8673	0	4	0	0	0	0	0	4
ACTTCCGCCTAGGATG-1	1	49	31	4468	6786	2	2	0	0	0	0	0	4
ACTTCCTGGCGGCTGT-1	1	109	117	11515	12301	0	0	0	4	1	0	0	5
ACTTGAATCGGTACTC-1	1	109	201	11670	17876	0	3	0	0	0	0	0	3
ACTTGACAAGGTAGCT-1	1	123	143	13170	13982	0	4	0	0	0	0	0	4
ACTTGACAATAGAACC-1	1	105	53	10938	8067	1	0	0	5	0	0	0	6
ACTTGACGTATTACGG-1	1	118	178	12661	16321	0	4	0	0	0	0	0	4
ACTTGACGTGATCTAT-1	1	36	152	3199	14857	0	0	0	0	6	0	0	6
ACTTGAGCGACATCCG-1	1	91	137	9485	13686	0	4	0	0	0	0	0	4
ACTTGATAACCGACTC-1	1	112	116	11858	12225	0	4	0	0	0	0	0	4
ACTTGATAGTCTCGCA-1	1	96	210	10194	18514	0	3	0	0	0	0	0	3
ACTTGATAGTGAAGTG-1	1	24	112	1748	12240	0	0	5	0	0	0	0	5
ACTTGATCCTGGCGCT-1	1	114	156	12161	14873	0	4	0	0	0	0	0	4
ACTTGATTAACTCCTA-1	1	32	128	2696	13277	0	0	0	0	6	0	0	6
ACTTGATTCAATCTCC-1	1	56	56	5319	8422	1	4	0	0	0	0	0	5
ACTTGGACCGTCGATC-1	1	93	69	9590	9167	4	0	0	0	0	0	0	4
ACTTGGTGGATCGAGT-1	1	67	23	6520	6197	2	0	0	0	0	0	3	5
ACTTGTAACAGATTGC-1	1	90	104	9310	11499	0	4	0	0	0	0	0	4
ACTTGTCCATTGTTCG-1	1	83	57	8419	8403	0	4	0	0	0	0	0	4
ACTTGTCGCACTGGCC-1	1	29	85	2272	10433	0	0	0	0	6	0	0	6
ACTTGTCGTGTCTGGC-1	1	66	158	6654	15159	0	0	0	6	0	0	0	6
ACTTGTGAGGATCATG-1	1	92	200	9717	17863	0	4	0	0	0	0	0	4
AGAACAAGAATTGAGG-1	1	113	97	11937	10961	1	4	0	0	0	0	0	5
AGAACACTATCGTCGC-1	1	112	196	12005	17534	0	4	0	0	0	0	0	4
AGAACACTGTTGCGAG-1	1	111	205	11907	18135	0	3	0	0	0	0	0	3
AGAACAGCTGCGTGAC-1	1	64	194	6491	17554	1	0	3	0	0	0	0	4
AGAACAGGAGGCTCTT-1	1	109	81	11448	9912	0	5	0	0	0	0	0	5
AGAACATACAACAGAT-1	1	23	33	1487	7001	0	2	2	0	0	0	0	4
AGAACATACTTAACTA-1	1	85	135	8793	13572	0	0	0	4	0	1	0	5
AGAACATAGATATTAG-1	1	47	1	4183	4801	1	0	0	0	0	0	5	6
AGAACCAGCATAATAG-1	1	93	43	9542	7442	0	4	0	0	0	0	0	4
AGAACCGATCAGGTCG-1	1	86	204	9035	18148	0	1	2	0	0	0	0	3
AGAACCGGCGGTTACC-1	1	54	18	5019	5907	0	0	0	0	0	0	5	5
AGAACCGGTGACGATC-1	1	35	101	2990	11475	3	0	0	0	0	0	2	5
AGAACCGGTGCCTGCG-1	1	127	191	13718	17155	0	2	0	0	0	0	3	5
AGAACCTTCATCTAGA-1	1	53	141	5130	14072	5	0	0	0	0	0	0	5
AGAACTAGTAGGCCGG-1	1	115	191	12340	17193	0	0	1	0	0	0	3	4
AGAAGCAAGAACGTGG-1	1	123	35	12971	6815	0	0	0	6	0	0	0	6
AGAAGCAGCGACCTCC-1	1	73	17	7198	5780	2	0	0	0	0	0	3	5
AGAAGCAGTCACCATA-1	1	32	16	2490	5844	0	0	0	6	0	0	0	6
AGAAGCCAATAGTGGC-1	1	50	114	4737	12290	0	0	0	0	6	0	0	6
AGAAGCTAATACGACA-1	1	57	195	5689	17643	1	0	2	0	0	0	0	3
AGAAGGATAGCAGGCT-1	1	49	179	4741	16607	3	0	0	0	0	0	0	3
AGAAGGCACTTGCATA-1	1	98	46	10122	7625	1	3	0	0	0	0	0	4
AGAAGGCATTCCTCCG-1	1	98	40	10111	7227	0	5	0	0	0	0	0	5
AGAAGGCGCTATACGT-1	1	100	214	10661	18767	0	5	0	0	0	0	0	5
AGAAGGCGGTGCCGCT-1	1	18	132	1096	13587	0	0	0	0	4	0	1	5
AGAAGGTAATAGATGT-1	1	43	181	4056	16759	2	0	2	0	0	0	0	4
AGAAGGTAGATAGACC-1	1	89	3	9009	4800	0	0	0	0	0	0	5	5
AGAAGGTCACAGTGTT-1	1	101	1	10383	4629	5	0	0	0	0	0	0	5
AGAAGGTCGACCGGCA-1	1	79	133	8100	13459	0	2	0	0	0	0	0	2
AGAATAACAGTTGACA-1	1	45	131	4193	13434	1	0	0	0	5	0	0	6
AGAATAACTTAGCCTG-1	1	65	115	6460	12309	0	4	0	0	0	0	0	4
AGAATATTCCTGAGAC-1	1	51	57	4746	8505	2	0	0	3	0	0	0	5
AGAATCTGGTTCCATC-1	1	110	182	11750	16611	0	0	0	0	0	0	5	5
AGAATCTTCAGTGGCG-1	1	71	191	7289	17333	0	3	0	0	0	0	0	3
AGAATTACAGCTGTTC-1	1	52	18	4789	5913	0	3	1	0	0	1	0	5
AGAATTCTGAGCTTAT-1	1	42	10	3627	5414	0	0	0	6	0	0	0	6
AGACAACGACAATGTC-1	1	53	119	5090	12613	6	0	0	0	0	0	0	6
AGACAACGACTAGTAA-1	1	88	130	9129	13231	0	5	0	0	0	0	0	5
AGACAACGAGACTCGT-1	1	46	182	4403	16815	0	0	4	0	0	0	0	4
AGACAACGCATCAGCT-1	1	70	152	7103	14748	0	5	0	0	0	0	0	5
AGACAAGAATGCCATC-1	1	83	11	8335	5350	0	0	0	0	0	0	6	6
AGACAAGGAATTCACC-1	1	48	64	4415	8979	2	0	0	4	0	0	0	6
AGACAGGCTTCGAGTG-1	1	102	188	10843	17035	0	4	0	0	0	0	0	4
AGACATTACCGAGTAG-1	1	101	217	10781	18963	0	4	0	0	0	0	0	4
AGACCACTGCATTGTT-1	1	95	201	10062	17920	0	3	0	0	0	0	0	3
AGACCGACAAGGCGTA-1	1	108	128	11421	13034	0	0	0	5	0	0	0	5
AGACCGAGAACAATGA-1	1	29	127	2349	13220	0	0	0	0	6	0	0	6
AGACCGAGAATCCTTG-1	1	98	52	10133	8023	0	3	0	1	0	0	0	4
AGACCGAGCTGTATGG-1	1	66	204	6739	18212	0	0	1	0	0	0	3	4
AGACCGAGTTAGCTCC-1	1	25	207	2037	18541	0	0	5	0	0	0	0	5
AGACCGATAGCCGCAT-1	1	82	200	8569	17895	0	3	0	0	0	0	0	3
AGACCGCAAGGAGCGT-1	1	72	116	7266	12353	0	2	0	0	0	0	0	2
AGACCGGACTTCTGAG-1	1	30	130	2470	13416	0	0	3	0	0	0	2	5
AGACCGGATGTCAACG-1	1	124	0	13022	4489	0	4	0	0	0	0	0	4
AGACCGGTATCTTCAC-1	1	23	23	1469	6338	5	0	0	0	0	0	0	5
AGACCGGTTCACCTAA-1	1	122	62	12907	8610	0	4	0	0	0	0	0	4
AGACCGTACTAAGCCG-1	1	17	149	1012	14718	0	0	3	0	0	0	3	6
AGACCGTAGTTGCAAC-1	1	61	75	5927	9667	0	0	0	0	0	0	5	5
AGACCGTATCCATAAC-1	1	71	125	7167	12953	0	3	0	0	0	0	0	3
AGACCGTATTGGTGAT-1	1	115	213	12381	18653	0	2	0	0	0	0	2	4
AGACCGTGCGTTACCG-1	1	25	109	1857	12038	0	0	5	0	0	0	0	5
AGACCTATGTACATCG-1	1	50	80	4674	10034	0	0	0	6	0	0	0	6
AGACCTCAGGTCGAGG-1	1	48	106	4492	11766	0	0	0	0	6	0	0	6
AGACCTCATCTGGTTC-1	1	94	140	9836	13875	0	4	0	0	0	0	0	4
AGACCTCCAGCACTAA-1	1	105	93	11011	10721	0	6	0	0	0	0	0	6
AGACCTCCGCGGAGAT-1	1	47	41	4257	7456	0	0	0	6	0	0	0	6
AGACCTCCTTAAGCAA-1	1	76	186	7854	16985	0	4	0	0	0	0	0	4
AGACCTGCTAATACGC-1	1	67	37	6546	7126	0	3	0	0	0	0	0	3
AGACCTGGTAGCGTGA-1	1	33	193	2930	17587	0	0	5	0	0	0	0	5
AGACCTTCACCAATGG-1	1	102	222	10905	19291	5	0	0	0	0	0	0	5
AGACCTTCTGCGTTGC-1	1	71	15	6964	5654	0	4	0	0	0	0	0	4
AGACCTTGTTCACGGA-1	1	46	152	4347	14825	0	0	0	0	1	0	5	6
AGACGACATGGTATCT-1	1	93	185	9803	16865	0	2	1	0	0	0	2	5
AGACGCTCACGACAGA-1	1	106	112	11162	11979	0	4	0	0	0	0	0	4
AGACGCTCCAGCGATT-1	1	20	26	1130	6546	0	3	0	0	0	0	0	3
AGACGGAACAATGAGG-1	1	97	69	10049	9154	0	4	0	0	0	0	0	4
AGACGGCTCCTTACTT-1	1	106	148	11228	14368	0	0	0	4	1	0	0	5
AGACGGTTATGACTCA-1	1	96	146	10076	14267	0	4	0	0	0	0	0	4
AGACGTGCAATCCTAA-1	1	58	34	5508	6956	0	0	0	6	0	0	0	6
AGACTACACTTCGCTG-1	1	92	50	9440	7909	0	3	0	0	0	0	0	3
AGACTACATAGCTAAT-1	1	29	3	2121	4991	0	5	0	0	0	0	0	5
AGACTAGGCACTGTAT-1	1	25	43	1735	7658	0	0	4	0	0	0	0	4
AGACTCACCGGCATCC-1	1	121	223	13088	19297	0	5	0	0	0	0	1	6
AGACTCACTATTCTCC-1	1	102	86	10655	10266	3	1	0	0	0	0	1	5
AGACTCCAATCGAGAT-1	1	29	157	2404	15211	0	0	4	0	0	0	0	4
AGACTCCACGGTAGTG-1	1	15	109	709	12070	0	0	4	0	0	0	0	4
AGACTCCAGAGGCCGG-1	1	55	171	5415	16057	3	0	0	0	0	0	0	3
AGACTCCAGCTGTCCT-1	1	92	190	9698	17200	0	5	0	0	0	0	0	5
AGACTCCATCCACCTT-1	1	101	143	10644	14052	2	1	0	0	0	0	0	3
AGACTCCGGCCGCTAT-1	1	18	74	989	9738	0	0	4	0	0	0	0	4
AGACTCCGTGATCGGA-1	1	75	105	7589	11613	0	3	0	0	0	0	0	3
AGACTCCGTGCTGTCG-1	1	51	139	4897	13946	3	1	0	0	0	0	1	5
AGACTCCTATCCTATC-1	1	104	74	10862	9464	0	4	0	0	0	0	0	4
AGACTCCTCGCTTAGG-1	1	90	16	9148	5659	1	4	0	0	0	0	0	5
AGACTCCTGCCGTGTA-1	1	23	137	1679	13903	0	0	0	0	6	0	0	6
AGACTCGCAATGACCA-1	1	110	120	11636	12497	0	1	0	0	0	0	4	5
AGACTCGCACCTAATG-1	1	79	17	7886	5761	1	4	0	0	0	0	0	5
AGACTCTACGTCTTGC-1	1	75	125	7626	12941	0	2	0	0	0	0	0	2
AGACTCTATGAGGTTA-1	1	37	71	3164	9478	0	0	0	3	1	0	1	5
AGACTCTGATGCTAGA-1	1	119	15	12475	5501	0	1	0	5	0	0	0	6
AGACTGCGAGATCTAG-1	1	28	156	2288	15148	0	0	5	0	0	0	0	5
AGACTGCGCCACGGCT-1	1	104	108	10925	11720	0	4	0	0	0	0	0	4
AGACTGGTTATCGGCG-1	1	33	123	2801	12942	0	0	0	0	6	0	0	6
AGACTGTAGCTACTCC-1	1	71	201	7307	17997	0	0	2	0	0	0	2	4
AGACTGTCTGAGCGTG-1	1	65	191	6600	17352	0	0	0	2	3	0	0	5
AGACTGTTGGTCAATT-1	1	117	119	12437	12409	0	4	0	0	0	0	0	4
AGACTTCCTAGTAATG-1	1	115	31	12045	6575	0	0	0	6	0	0	0	6
AGACTTCCTGAGACCG-1	1	123	213	13299	18627	0	3	0	0	0	0	0	3
AGACTTCTCGTTAGCT-1	1	33	219	2978	19312	0	0	5	0	0	0	0	5
AGACTTGGACTCTACT-1	1	109	197	11662	17610	0	0	0	0	0	0	5	5
AGATAACACGGTATAA-1	1	89	175	9326	16214	0	0	0	4	2	0	0	6
AGATAACTCAACTGGT-1	1	87	209	9159	18477	0	4	0	0	0	0	0	4
AGATAACTCAGACTTC-1	1	18	48	941	8013	0	4	0	0	0	0	0	4
AGATAACTTACGGAGC-1	1	33	71	2705	9491	0	0	1	0	0	3	1	5
AGATAAGCGTCATAAC-1	1	28	180	2333	16740	0	0	6	0	0	0	0	6
AGATAAGCTCACTACA-1	1	127	127	13600	12908	0	0	0	5	0	0	0	5
AGATAAGGCCGCATTC-1	1	90	118	9336	12428	0	5	0	0	0	0	0	5
AGATAAGTCCTTGAAT-1	1	32	22	2501	6243	5	0	0	0	0	0	0	5
AGATAAGTGAGTGGTA-1	1	63	207	6400	18420	0	0	3	0	0	0	0	3
AGATAATGCGAGGTCC-1	1	50	74	4663	9636	0	4	0	0	0	0	0	4
AGATACAAGGTAACCT-1	1	95	197	10055	17655	0	0	0	2	4	0	0	6
AGATACAATGTCTACC-1	1	58	20	5482	6027	0	0	0	6	0	0	0	6
AGATACGCCATATGAT-1	1	87	55	8875	8257	0	5	0	0	0	0	0	5
AGATACGCGGCCATGC-1	1	113	83	11911	10032	0	5	0	0	0	0	0	5
AGATACGCTTAATTAA-1	1	69	5	6716	4996	4	0	0	0	0	1	0	5
AGATACGGTGGCCAGG-1	1	47	183	4519	16879	0	0	4	0	0	0	0	4
AGATACTCAGAACTAT-1	1	61	83	5942	10198	0	6	0	0	0	0	0	6
AGATAGATAACGATAC-1	1	114	10	11892	5185	0	4	0	0	0	0	0	4
AGATAGCGAGCTTCTA-1	1	36	80	3067	10079	4	0	0	0	0	0	0	4
AGATAGGTCTTAGGTC-1	1	117	103	12407	11347	0	5	0	0	0	0	0	5
AGATCAAGGATGAGAT-1	1	86	32	8718	6734	0	4	0	0	0	0	0	4
AGATCAGCCAGGACCA-1	1	66	134	6610	13566	3	0	0	0	0	0	0	3
AGATCCTGCTTGGCTA-1	1	92	26	9396	6317	0	3	0	0	0	0	0	3
AGATCGGACAATTCTA-1	1	112	10	11663	5191	0	4	0	0	0	0	0	4
AGATCGGATTGGTTCG-1	1	40	166	3684	15773	0	0	5	0	0	0	0	5
AGATCTAAGATCTATC-1	1	37	143	3297	14256	0	0	0	0	6	0	0	6
AGATCTACAATATGCT-1	1	56	64	5333	8953	0	5	0	0	0	0	0	5
AGATCTACATTCGTTC-1	1	112	68	11770	9040	0	4	0	0	0	0	0	4
AGATCTACTGATTCCA-1	1	126	216	13650	18817	2	0	0	0	0	0	0	2
AGATCTATAAGGCTTC-1	1	15	63	624	9017	0	5	0	0	0	0	0	5
AGATCTCCACCGGTCC-1	1	58	200	5813	17972	0	0	0	0	6	0	0	6
AGATCTCCTTACTATC-1	1	25	81	1805	10180	0	0	0	0	6	0	0	6
AGATCTCCTTATCCGG-1	1	66	182	6699	16752	2	0	1	0	0	0	1	4
AGATCTCGAAGCGTTG-1	1	107	183	11407	16687	4	0	0	0	0	0	0	4
AGATCTGCGATCACCT-1	1	87	207	9155	18344	0	0	0	0	5	0	0	5
AGATCTGCTCAATAGG-1	1	74	6	7293	5047	2	0	1	0	0	0	2	5
AGATCTTAATAGTCAG-1	1	113	167	12066	15607	1	0	0	1	4	0	0	6
AGATGAACAGTATTGC-1	1	97	81	10071	9951	3	1	0	0	0	0	0	4
AGATGAAGGTAATCTA-1	1	90	154	9402	14817	5	0	0	0	0	0	0	5
AGATGAATCTACTGTC-1	1	22	164	1614	15698	0	0	5	0	0	0	0	5
AGATGACATATGCCTA-1	1	69	71	6838	9376	0	3	0	0	0	0	0	3
AGATGACATCAGGACA-1	1	106	86	11114	10254	2	0	0	3	0	0	0	5
AGATGAGCAACAGCGG-1	1	117	223	12629	19310	0	5	0	0	0	0	0	5
AGATGAGCTCATAGTT-1	1	55	31	5157	6766	0	0	3	0	0	0	1	4
AGATGAGGCTACGGCG-1	1	94	120	9799	12548	0	2	0	3	0	0	0	5
AGATGAGGTCGTGATA-1	1	111	15	11556	5526	0	4	0	0	0	0	0	4
AGATGAGGTGCGAGCT-1	1	44	106	4033	11779	5	0	0	0	0	0	0	5
AGATGATTGATGACTC-1	1	22	140	1570	14105	0	0	0	0	3	0	3	6
AGATGCAACACGATGC-1	1	77	215	8022	18907	0	0	3	0	0	0	0	3
AGATGCCATCTTGATG-1	1	61	91	5956	10729	0	3	0	0	0	0	0	3
AGATGCGAATTCGCCT-1	1	93	221	9870	19254	0	0	3	0	0	0	1	4
AGATGCGTTAGTCTTA-1	1	72	32	7111	6779	0	4	0	0	0	0	0	4
AGATGGCGTAACCAGA-1	1	84	56	8533	8333	2	0	0	0	0	0	3	5
AGATGGTCTGGTCTGC-1	1	73	21	7205	6045	2	0	0	3	0	0	0	5
AGATGGTGCTTAATTA-1	1	59	11	5579	5427	6	0	0	0	0	0	0	6
AGATGGTGTCTAGTCT-1	1	38	78	3293	9940	2	2	0	0	0	0	1	5
AGATGTACCGATTGGT-1	1	61	167	6096	15772	0	0	4	1	0	0	0	5
AGATGTAGATCGAACT-1	1	89	181	9337	16612	0	4	0	0	0	0	0	4
AGATGTGAAGACAACG-1	1	110	180	11746	16479	0	4	0	0	0	0	0	4
AGATGTGACCTGCTAA-1	1	83	97	8493	11057	0	3	0	0	0	0	0	3
AGATGTGATGGTAGTC-1	1	84	106	8625	11651	0	5	0	0	0	0	0	5
AGATGTGCTCCTGGAC-1	1	34	92	2859	10881	0	0	0	0	5	0	0	5
AGATTACATTCACTAC-1	1	48	40	4371	7386	0	0	0	0	0	5	0	5
AGATTAGCTCGGCCAT-1	1	127	9	13382	5077	0	4	0	0	0	0	0	4
AGATTCTTCATACATC-1	1	57	165	5633	15652	0	3	0	0	0	0	1	4
AGATTGGCAAGCAACT-1	1	114	84	12029	10095	0	0	0	6	0	0	0	6
AGATTGGCATTCACGC-1	1	117	37	12286	6967	2	0	2	0	0	0	0	4
AGCAACGGACGTTGCA-1	1	69	97	6886	11102	0	2	0	0	0	0	0	2
AGCAACGTTCGCTACC-1	1	117	39	12289	7100	0	0	0	0	0	5	0	5
AGCAAGAATCATCCTA-1	1	51	3	4646	4921	0	0	0	6	0	0	0	6
AGCAAGGTTGGTATCT-1	1	78	46	7826	7689	0	4	0	0	0	0	0	4
AGCAAGTCGCAACTCC-1	1	30	10	2249	5453	1	3	0	0	0	0	2	6
AGCAATACAGCACGCT-1	1	98	222	10446	19304	0	1	2	0	0	0	1	4
AGCAATCCACAGGAAT-1	1	117	187	12562	16921	0	6	0	0	0	0	0	6
AGCACCAACTGCAAGA-1	1	34	44	2771	7696	4	0	0	0	0	0	0	4
AGCACGATAGTGAGGT-1	1	56	50	5307	8024	4	0	0	0	0	0	0	4
AGCACGATCCGACGAG-1	1	35	111	3008	12139	0	0	0	1	5	0	0	6
AGCACGCCTTACCTGA-1	1	83	141	8574	13977	2	1	0	0	0	0	0	3
AGCACGCTCCGCAGCT-1	1	100	150	10543	14520	0	5	0	0	0	0	0	5
AGCACGCTGCAGCCAT-1	1	63	179	6348	16562	0	0	0	2	1	1	1	5
AGCACGCTGTGGTCTG-1	1	57	43	5409	7556	3	1	0	0	0	0	0	4
AGCACGGATTGACAGC-1	1	115	221	12395	19184	0	4	0	0	0	0	0	4
AGCACGTGAGTGCCAG-1	1	67	199	6844	17877	0	0	0	4	0	0	1	5
AGCACGTGGTATGAAC-1	1	41	189	3841	17296	0	0	4	0	0	0	0	4
AGCACTAACTTAGACA-1	1	16	164	925	15717	0	0	0	0	0	0	7	7
AGCACTAAGATTCTCG-1	1	112	142	11906	13951	0	6	0	0	0	0	0	6
AGCACTGAAGGTAGCA-1	1	34	108	2889	11943	0	0	1	0	0	0	4	5
AGCACTTCAACCACTA-1	1	97	119	10141	12472	0	2	0	3	0	0	0	5
AGCACTTCCTGAGGAC-1	1	99	75	10289	9546	0	0	0	2	3	0	0	5
AGCAGACTGCAGTCCG-1	1	82	184	8539	16833	0	0	0	0	6	0	0	6
AGCAGGAGTGACCAGT-1	1	106	22	10996	6007	4	0	0	0	0	0	0	4
AGCAGGCATCGTTGCT-1	1	39	85	3420	10401	4	0	0	0	0	0	0	4
AGCAGGCCAATTCTCA-1	1	51	21	4679	6116	3	2	0	0	0	0	0	5
AGCAGGCCGTCAGTAC-1	1	73	87	7327	10425	0	0	3	0	0	0	0	3
AGCAGGCCTGTCGATG-1	1	15	129	745	13397	0	0	1	0	5	0	0	6
AGCAGGCCTTGTCGAC-1	1	110	202	11787	17939	0	3	0	0	0	0	0	3
AGCAGGCGTCGCAATA-1	1	92	124	9577	12820	0	4	0	0	0	0	0	4
AGCAGGTATCCGCAAT-1	1	70	162	7121	15412	0	0	0	2	1	0	2	5
AGCAGGTGTATGGTTA-1	1	84	16	8459	5679	0	0	0	4	2	0	0	6
AGCAGGTGTTGGACAA-1	1	92	24	9392	6184	0	3	0	0	0	0	0	3
AGCATACACTCGTCGG-1	1	27	103	2075	11634	0	0	0	0	6	0	0	6
AGCATCAATACGCCGA-1	1	36	14	2945	5699	0	0	0	6	0	0	0	6
AGCATCACGGCTAAGG-1	1	96	158	10099	15063	4	1	0	0	1	0	0	6
AGCATGAGATCTCGCC-1	1	122	148	13065	14317	2	1	0	0	0	0	1	4
AGCATGAGATGTGATT-1	1	100	136	10517	13591	3	0	0	0	0	0	0	3
AGCATTGTCGAATAGA-1	1	16	112	830	12266	0	0	0	0	0	0	5	5
AGCCACAGAACTCACG-1	1	104	84	10881	10127	4	0	0	0	0	0	1	5
AGCCACTGCTTAGATT-1	1	77	17	7657	5767	6	0	0	0	0	0	0	6
AGCCAGACGTTAGCCT-1	1	76	32	7570	6766	1	1	0	4	0	0	0	6
AGCCAGATAGGCGTGA-1	1	60	80	5822	10002	0	4	0	0	0	0	0	4
AGCCAGATCTAATTAT-1	1	88	48	8977	7789	4	0	0	0	0	0	0	4
AGCCAGCCAGTTGCAA-1	1	117	171	12533	15859	0	0	0	4	0	0	1	5
AGCCAGCGACCAAGTT-1	1	79	211	8244	18635	0	4	0	0	0	0	0	4
AGCCAGCGGCGAATCG-1	1	48	54	4396	8315	0	0	0	0	0	0	4	4
AGCCAGGACTTACGAC-1	1	99	63	10267	8750	0	4	0	0	0	0	0	4
AGCCAGGATGACAATT-1	1	38	152	3429	14850	0	0	2	0	4	0	0	6
AGCCAGTAGACAACCT-1	1	92	22	9389	6051	0	3	0	0	0	0	0	3
AGCCAGTCACCATAGA-1	1	55	61	5212	8757	0	5	0	0	0	0	0	5
AGCCAGTCACTCTGCC-1	1	54	116	5199	12410	0	4	0	0	0	0	0	4
AGCCAGTCGATGCTAG-1	1	85	57	8649	8396	1	2	0	0	0	0	0	3
AGCCAGTTCTGCCGGC-1	1	87	101	8960	11310	0	0	0	5	0	0	0	5
AGCCATAACTTAATGG-1	1	47	119	4401	12632	0	0	0	0	6	0	0	6
AGCCATACGCACTAGC-1	1	88	68	9014	9117	0	4	0	0	0	0	0	4
AGCCATACGGATGCGT-1	1	70	100	7007	11297	0	2	0	0	0	0	0	2
AGCCATACTATCCGCC-1	1	94	36	9644	6974	0	3	0	0	0	0	0	3
AGCCATCCGATGCATC-1	1	92	104	9540	11493	0	4	0	0	0	0	0	4
AGCCATCGTATTACGG-1	1	21	203	1571	18289	1	0	2	0	0	0	0	3
AGCCATCTACCGTCTA-1	1	58	14	5471	5629	6	0	0	0	0	0	0	6
AGCCATCTTGCAGCGG-1	1	116	88	12266	10355	0	4	0	0	0	0	0	4
AGCCATGTCGCATGGT-1	1	64	52	6230	8131	0	4	0	0	0	0	0	4
AGCCATGTTAATTATC-1	1	42	196	3969	17757	0	0	4	0	0	0	0	4
AGCCATTCCAACAGTT-1	1	109	123	11526	12699	0	0	0	6	0	0	0	6
AGCCGAATGACCTCGT-1	1	33	145	2841	14402	0	0	0	0	6	0	0	6
AGCCGATGAGTGGTGC-1	1	24	102	1730	11577	2	0	4	0	0	0	0	6
AGCCGCTCAAGTCTTG-1	1	87	95	8949	10911	0	4	0	0	0	0	0	4
AGCCGCTTGATCAACT-1	1	92	166	9654	15607	3	2	0	0	0	0	0	5
AGCCGGATGGAGAATA-1	1	50	50	4619	8043	0	4	0	0	0	0	0	4
AGCCGGCTGACTGATG-1	1	62	70	6033	9332	0	5	0	0	0	0	0	5
AGCCGGTAGCCTACAA-1	1	80	158	8262	15114	0	3	0	0	0	0	0	3
AGCCGTAATGTAGATT-1	1	66	106	6559	11708	0	4	0	0	0	0	0	4
AGCCGTACATAAGCGA-1	1	91	219	9636	19127	4	0	0	0	0	0	0	4
AGCCGTACCATTCGAT-1	1	36	46	3004	7822	1	0	3	0	0	0	0	4
AGCCGTACTCGGTGTC-1	1	48	156	4584	15084	0	0	0	0	6	0	0	6
AGCCGTATAACAGCTT-1	1	57	191	5681	17378	1	0	3	0	0	0	0	4
AGCCGTATAATTGTGC-1	1	38	194	3506	17637	0	0	4	0	0	0	0	4
AGCCGTATCCTCCGTG-1	1	52	192	5110	17460	0	3	0	0	0	0	1	4
AGCCGTGACAAGGACG-1	1	28	210	2388	18731	0	0	4	0	0	0	0	4
AGCCGTGATGTCATAG-1	1	67	43	6557	7525	0	4	0	0	0	0	0	4
AGCCTAAGTAGCACTG-1	1	22	182	1647	16892	0	0	4	0	0	0	0	4
AGCCTCAATAGCGTGG-1	1	102	140	10754	13850	0	3	0	0	0	0	0	3
AGCCTCAGGAAGCATG-1	1	22	50	1404	8132	0	0	4	0	0	0	0	4
AGCCTCAGTATGGACC-1	1	79	7	7868	5097	0	0	0	5	0	0	1	6
AGCCTCATTCGTTGAG-1	1	96	102	9995	11347	0	3	0	0	0	0	0	3
AGCCTCCAAGGCCTGT-1	1	120	92	12732	10607	0	4	0	0	0	0	0	4
AGCCTCCAGGTGACTG-1	1	51	133	4886	13548	5	0	0	0	0	0	0	5
AGCCTCCATGAGGACT-1	1	76	24	7556	6235	0	5	0	0	0	0	0	5
AGCCTCCGCACCATGG-1	1	74	72	7414	9427	0	3	0	0	0	0	0	3
AGCCTCCGTCTGAGGC-1	1	126	68	13377	8995	0	0	0	0	0	5	0	5
AGCCTCGAATCCGTCC-1	1	53	1	4872	4782	1	0	0	0	0	0	5	6
AGCCTCGAGCATACCT-1	1	66	38	6433	7196	0	4	0	0	0	0	0	4
AGCCTCGCTAGCTGCC-1	1	22	118	1529	12645	0	0	3	0	0	0	0	3
AGCCTCGCTGTACACC-1	1	36	128	3155	13264	3	0	1	0	0	0	0	4
AGCCTCGGTAATCCAA-1	1	32	4	2467	5048	5	0	0	0	0	0	0	5
AGCCTCGTCCTATGTC-1	1	54	150	5262	14666	0	0	0	0	4	2	0	6
AGCCTCTAACAGTTCA-1	1	60	166	5980	15709	1	0	0	0	4	0	0	5
AGCCTCTGCAGACGTG-1	1	31	153	2627	14939	0	0	0	1	2	0	3	6
AGCCTCTGGATAGTGC-1	1	39	111	3468	12126	1	0	0	0	0	0	4	5
AGCCTCTGGCATCTCG-1	1	106	194	11313	17421	0	3	0	0	0	0	0	3
AGCGAACGTCTGAAGT-1	1	93	89	9626	10494	0	4	0	0	0	0	0	4
AGCGAAGATACGGCGA-1	1	77	141	7885	13996	0	3	0	0	0	0	0	3
AGCGACAACCAGCGGA-1	1	82	26	8248	6349	4	0	0	0	0	0	0	4
AGCGACAGAATGAGCC-1	1	88	66	9011	8984	0	5	0	0	0	0	0	5
AGCGACAGGAGTCAAT-1	1	110	114	11625	12099	0	0	0	5	0	0	0	5
AGCGACATCCGCAGAC-1	1	118	54	12433	8092	0	5	0	0	0	0	0	5
AGCGACATCTGGTTCC-1	1	108	160	11480	15158	0	5	0	0	0	0	0	5
AGCGACATGGTGATCG-1	1	52	106	4951	11753	0	0	0	6	0	0	0	6
AGCGACCGTCAGTTCC-1	1	123	163	13207	15309	0	4	0	1	0	0	0	5
AGCGACCGTGTAACCG-1	1	54	8	5000	5243	5	0	0	0	0	0	0	5
AGCGACGCAAGCTGAT-1	1	68	94	6766	10906	0	2	0	0	0	0	0	2
AGCGACGCAGCGTCGC-1	1	110	104	11606	11435	2	1	0	0	0	0	0	3
AGCGACGCCTATAGAA-1	1	39	45	3346	7747	0	0	0	0	0	0	5	5
AGCGACGCTATTAATC-1	1	65	221	6655	19343	0	0	0	5	1	0	0	6
AGCGACGGTACCTCAC-1	1	107	27	11119	6335	3	2	0	0	0	0	0	5
AGCGACGGTATCGTGA-1	1	26	18	1804	5996	0	3	0	0	0	0	0	3
AGCGACTACATCCTAT-1	1	127	25	13412	6139	0	4	0	0	0	0	0	4
AGCGACTGCCAACCGT-1	1	47	193	4537	17542	1	1	2	0	0	0	0	4
AGCGACTGTTCACTCG-1	1	37	1	3035	4833	0	0	0	0	0	5	1	6
AGCGAGCAATGGCGGT-1	1	120	170	12876	15783	0	0	0	3	0	0	3	6
AGCGAGCCTGTCACTC-1	1	66	186	6706	17017	0	0	0	6	0	0	0	6
AGCGAGTTACGTACCT-1	1	66	122	6588	12770	0	3	0	0	0	0	0	3
AGCGAGTTACTAGCTG-1	1	61	9	5805	5287	0	0	0	0	0	6	0	6
AGCGCACTCATGTCTT-1	1	29	67	2238	9238	1	0	1	0	0	0	3	5
AGCGCCACGGAGGCTA-1	1	47	87	4342	10508	5	0	0	0	0	0	0	5
AGCGCTACTTCCGCTG-1	1	104	148	10999	14374	0	4	0	0	0	0	0	4
AGCGCTAGCATCGAAT-1	1	109	73	11434	9381	2	1	0	1	0	0	1	5
AGCGCTTACCGTGCTG-1	1	32	20	2497	6110	0	0	0	6	0	0	0	6
AGCGCTTGCGTGAAGG-1	1	27	155	2171	15084	1	0	3	0	0	0	1	5
AGCGGAAGTTCGATTA-1	1	43	199	4089	17953	1	0	2	0	0	0	0	3
AGCGGAATTCAGTACA-1	1	28	212	2391	18864	0	0	5	0	0	0	0	5
AGCGGAGTGGCCGTCC-1	1	78	130	7981	13263	0	4	0	0	0	0	0	4
AGCGGATGAGACCGCT-1	1	34	166	2996	15792	0	0	4	0	0	0	0	4
AGCGGATGTCGCGGAT-1	1	51	191	4993	17397	0	0	0	0	5	0	0	5
AGCGGCCTACAATGAC-1	1	84	42	8507	7404	0	5	0	0	0	0	0	5
AGCGGTACCAGGAACG-1	1	14	112	600	12272	0	0	3	0	2	0	1	6
AGCGGTACGTGGCGCT-1	1	125	171	13451	15834	0	1	0	0	0	0	4	5
AGCGGTCCTCTTCACT-1	1	23	21	1465	6205	0	3	0	0	0	0	0	3
AGCGGTCTCACGACTC-1	1	25	67	1779	9251	0	0	4	0	0	0	0	4
AGCGGTCTGCCGGTGC-1	1	97	143	10185	14065	0	3	0	0	0	0	0	3
AGCGGTCTTGCCTGCA-1	1	67	197	6840	17744	0	4	0	0	0	0	0	4
AGCGGTGACACGTAAT-1	1	27	211	2274	18801	0	0	5	0	0	0	0	5
AGCGGTGCGAACGCGT-1	1	30	32	2289	6912	3	0	2	0	0	0	0	5
AGCGGTGCTGGTAATA-1	1	59	217	5959	19097	2	0	3	0	0	0	0	5
AGCGGTGGAGTTGGCC-1	1	73	91	7334	10691	0	3	0	0	0	0	0	3
AGCGGTTACGTACTCC-1	1	112	152	11924	14614	0	0	0	5	1	0	0	6
AGCGGTTAGTTCGCAT-1	1	36	76	3059	9813	0	0	0	6	0	0	0	6
AGCGGTTCGCTCGGCA-1	1	60	150	5951	14647	2	0	1	0	0	0	0	3
AGCGGTTCTTGGTTGT-1	1	102	160	10791	15177	0	0	0	5	1	0	0	6
AGCGTGATGCGATGCA-1	1	30	176	2555	16468	0	0	4	0	2	0	0	6
AGCGTGATTCACCTGA-1	1	31	1	2346	4852	0	5	0	0	0	0	0	5
AGCGTGCGACCTAGAC-1	1	119	17	12479	5633	0	4	0	0	0	0	0	4
AGCGTGCGATTAGAGT-1	1	53	193	5226	17523	0	3	0	0	0	0	0	3
AGCGTGCGTAACGCCT-1	1	69	107	6904	11765	0	3	0	0	0	0	0	3
AGCGTGGACACCTCGT-1	1	38	82	3300	10205	0	0	4	0	0	0	0	4
AGCGTGGACTCGCAGA-1	1	126	204	13627	18020	0	0	2	0	0	0	2	4
AGCGTGGAGGCGTGAT-1	1	44	100	4022	11380	2	0	0	0	4	0	0	6
AGCGTGGATAGTATGT-1	1	64	44	6215	7600	2	2	0	0	0	0	0	4
AGCGTGGCGACTCACG-1	1	121	47	12763	7618	0	0	0	6	0	0	0	6
AGCGTGTAACCGTATT-1	1	12	78	308	10022	0	0	6	0	0	0	0	6
AGCGTGTACAGTAACG-1	1	100	8	10281	5097	0	3	0	0	0	0	0	3
AGCGTGTATTAATCCT-1	1	27	67	2009	9245	4	0	1	0	0	0	0	5
AGCGTGTCAAGCGTAA-1	1	105	205	11218	18154	4	0	0	0	0	0	0	4
AGCGTGTCAATGCGGC-1	1	31	129	2582	13346	1	0	0	0	0	0	4	5
AGCGTTACGATCCATT-1	1	71	17	6968	5786	5	0	0	0	0	0	0	5
AGCGTTCCGCGGTGCC-1	1	123	219	13310	19025	3	2	0	0	0	0	0	5
AGCGTTCGTAACTGAC-1	1	49	209	4796	18598	0	0	5	0	0	0	0	5
AGCGTTCTAACCTTCC-1	1	86	58	8766	8459	0	3	0	0	0	0	0	3
AGCGTTCTGGTGGCAT-1	1	37	49	3124	8018	0	0	0	0	0	1	4	5
AGCTACCAGCTACCGC-1	1	91	145	9500	14217	0	3	0	0	0	0	0	3
AGCTACCTGTGGCGTT-1	1	66	192	6717	17415	0	0	0	5	1	0	0	6
AGCTACGTTAATGCAG-1	1	75	13	7420	5508	6	0	0	0	0	0	0	6
AGCTACGTTCACGGTT-1	1	72	174	7373	16202	0	3	0	0	0	0	0	3
AGCTAGCAATACAGCG-1	1	49	45	4494	7715	0	2	0	0	0	3	0	5
AGCTAGCGGCCTGGTA-1	1	63	199	6385	17889	0	4	0	0	0	0	0	4
AGCTAGTTCGTTCCAA-1	1	121	13	12701	5362	0	5	0	0	0	0	0	5
AGCTATACATGTTCGT-1	1	121	137	12929	13590	0	0	0	5	0	0	0	5
AGCTATAGTGACAGTA-1	1	87	39	8845	7195	0	0	0	6	0	0	0	6
AGCTATGCGGAACATA-1	1	97	37	9990	7031	0	4	0	0	0	0	0	4
AGCTCAAGGCATCGAG-1	1	57	19	5364	5964	0	0	0	6	0	0	0	6
AGCTCAATCTATACTC-1	1	42	128	3844	13245	0	0	0	1	6	0	0	7
AGCTCACTTAGACGAT-1	1	97	91	10089	10614	0	4	0	0	0	0	0	4
AGCTCAGAATCAAGTC-1	1	78	102	7929	11405	0	3	0	0	0	0	0	3
AGCTCAGAGTCGGACA-1	1	61	189	6137	17232	2	3	0	0	0	0	0	5
AGCTCAGATACAATGA-1	1	54	178	5314	16525	0	0	4	0	0	0	0	4
AGCTCAGATGAATCAT-1	1	79	55	7956	8283	4	1	0	0	0	0	0	5
AGCTCAGCAACATCAC-1	1	59	147	5830	14451	3	0	0	0	0	0	0	3
AGCTCAGCGAGTGATT-1	1	115	119	12207	12415	0	4	0	0	0	0	0	4
AGCTCAGGCCTTAAGA-1	1	32	202	2832	18187	0	0	3	0	0	0	0	3
AGCTCAGGTGCGCTTC-1	1	98	156	10324	14924	0	5	0	0	0	0	0	5
AGCTCATAGAGCTCGT-1	1	19	81	1116	10199	0	0	1	0	0	0	5	6
AGCTCATCCTGCCTAC-1	1	72	78	7196	9831	0	3	0	0	0	0	0	3
AGCTCATTGCGACGTC-1	1	123	161	13203	15176	0	0	0	0	2	0	3	5
AGCTCATTGGTTAAGT-1	1	82	188	8547	17099	0	1	2	0	0	0	0	3
AGCTCCGGCTTCAACG-1	1	115	173	12307	15998	0	0	0	3	3	0	0	6
AGCTCCGTTCGTCAGG-1	1	47	109	4382	11968	0	0	0	0	6	0	0	6
AGCTCGATGGCATCCA-1	1	26	20	1808	6129	0	3	0	0	0	0	0	3
AGCTCGCCATGTCATC-1	1	126	198	13616	17622	3	0	1	0	0	2	0	6
AGCTGCCGAACGTCTA-1	1	86	76	8799	9654	3	1	0	0	0	0	0	4
AGCTGTACATAGGATG-1	1	125	77	13278	9596	0	0	0	5	0	0	0	5
AGCTGTACATTACCTT-1	1	78	194	8098	17510	0	0	0	0	5	0	0	5
AGCTGTACGGAAGCAC-1	1	58	102	5633	11468	3	1	0	0	0	0	0	4
AGCTGTACGGCGTTCG-1	1	53	107	5067	11816	0	4	0	0	0	0	0	4
AGCTGTCAAGCGCTTG-1	1	55	41	5175	7430	0	0	0	0	0	0	4	4
AGCTGTCAGTCGTTGA-1	1	75	163	7696	15462	4	0	0	0	0	0	0	4
AGCTGTCATGTATGGT-1	1	16	120	844	12797	1	0	1	0	0	0	3	5
AGCTGTCGGCCATCAG-1	1	59	59	5668	8612	2	3	0	0	0	0	0	5
AGCTGTCGTAGTGGTA-1	1	92	20	9385	5919	0	3	0	0	0	0	0	3
AGCTGTCGTTATCCTC-1	1	69	45	6790	7651	0	3	0	0	0	0	0	3
AGCTGTCTACTTCCAG-1	1	17	47	824	7949	0	4	0	0	0	0	0	4
AGCTGTCTAGTAAGTA-1	1	87	1	8775	4674	0	0	0	6	0	0	0	6
AGCTGTGCAATTGAAC-1	1	117	71	12348	9223	0	5	0	0	0	0	0	5
AGCTGTGCAGTGACAT-1	1	57	155	5615	14989	3	0	0	0	0	0	0	3
AGCTGTGCGACAGACG-1	1	56	156	5503	15058	3	0	0	0	0	0	0	3
AGCTGTTGCCGTCGTG-1	1	47	69	4309	9314	3	0	1	0	0	0	0	4
AGCTTCAGATCCATTC-1	1	75	5	7405	4977	1	0	0	0	0	4	0	5
AGCTTCCTTCCAGTAC-1	1	82	48	8289	7808	3	1	0	0	0	0	0	4
AGCTTGGTATCAATGC-1	1	29	155	2401	15078	0	0	5	0	0	0	0	5
AGGAACGCCACGCCTA-1	1	75	197	7759	17718	0	3	0	0	0	0	0	3
AGGAACGCCGCAGGAA-1	1	64	186	6476	17024	4	0	0	0	0	0	1	5
AGGAAGTTCATGAGCG-1	1	37	223	3444	19565	0	0	7	0	0	0	0	7
AGGAATCACCTTGGCA-1	1	24	34	1604	7064	1	2	0	0	0	0	0	3
AGGAATCCGATGGTAT-1	1	24	92	1711	10913	0	0	5	0	0	0	0	5
AGGAATCCTACCAGCA-1	1	110	16	11444	5596	0	0	0	0	0	6	0	6
AGGAATCCTTCGGAGC-1	1	66	184	6702	16884	4	0	0	0	0	0	0	4
AGGAATCGTCACGAAG-1	1	33	101	2760	11482	3	0	0	0	0	0	3	6
AGGAATCGTGAACCAT-1	1	69	183	7044	16809	0	3	0	0	0	0	0	3
AGGAATCGTTCGTTCG-1	1	115	63	12104	8699	0	4	0	0	0	0	1	5
AGGAATGGTAGACGCA-1	1	31	49	2435	8037	4	0	0	0	0	0	0	4
AGGAATTAAGCTCGAT-1	1	31	63	2461	8966	2	1	1	0	0	0	0	4
AGGAATTCACCTGCGT-1	1	87	221	9181	19273	5	0	0	0	0	0	0	5
AGGACACTGTGGAAGA-1	1	79	189	8203	17175	3	0	0	0	0	0	0	3
AGGACATTAGTGGAAC-1	1	105	11	10860	5280	0	4	0	0	0	0	1	5
AGGACCAACCACGATA-1	1	102	94	10669	10797	0	5	0	0	0	0	0	5
AGGACCAAGCCTATCA-1	1	25	179	1986	16683	0	0	5	0	1	0	0	6
AGGACCAAGGATCGGT-1	1	23	95	1601	11116	5	0	0	0	0	0	0	5
AGGACCAGCGAACGCA-1	1	85	197	8907	17687	5	0	0	0	0	0	0	5
AGGACCAGGTAATCGC-1	1	89	223	9414	19399	0	5	0	0	0	0	0	5
AGGACCGCAACATAAG-1	1	63	47	6105	7803	3	0	0	0	0	0	1	4
AGGACCGCGGTGGCGA-1	1	120	26	12611	6227	0	4	0	0	0	0	0	4
AGGACCGCTAGGACTC-1	1	126	112	13458	11915	2	2	0	0	0	0	0	4
AGGACCGTCAACTTGG-1	1	74	94	7455	10887	0	3	0	0	0	0	0	3
AGGACCGTGGACAGTG-1	1	38	180	3481	16708	0	0	4	0	0	0	0	4
AGGACCGTTCGCTGGT-1	1	49	129	4649	13289	5	0	0	0	1	0	0	6
AGGACCTACGCATATC-1	1	42	32	3667	6874	1	2	0	0	0	0	2	5
AGGACGAATTCGATGT-1	1	118	32	12392	6632	0	4	0	0	0	0	0	4
AGGACGCACGAAGTTA-1	1	70	60	6933	8643	0	4	0	0	0	0	0	4
AGGACGCACGTTAACT-1	1	80	122	8195	12726	0	3	0	0	0	0	0	3
AGGACGCACTTCATGC-1	1	69	165	7011	15614	2	1	0	0	0	0	0	3
AGGACGGCGATAGGAG-1	1	108	74	11321	9451	5	0	0	0	0	0	0	5
AGGACGGCGTTGTAAC-1	1	107	129	11307	13104	0	4	0	0	0	0	0	4
AGGACGGCTCCTTGGA-1	1	95	223	10103	19380	1	5	0	0	0	0	0	6
AGGACGTAACGTGCTC-1	1	74	176	7606	16328	2	0	0	0	0	0	0	2
AGGACGTACAGTCTAC-1	1	103	145	10878	14178	0	0	0	3	1	2	0	6
AGGACGTACCATCGCT-1	1	50	104	4718	11627	0	0	0	2	1	0	2	5
AGGACGTAGGACCTCG-1	1	84	162	8728	15367	1	3	0	0	0	0	0	4
AGGACGTCCTGATACC-1	1	20	168	1392	15969	0	0	4	0	0	0	2	6
AGGACGTCGAACCAGC-1	1	107	79	11215	9786	0	0	0	6	0	0	0	6
AGGACGTCTTCGTGAG-1	1	31	43	2424	7639	0	0	0	5	0	0	0	5
AGGACTAGCGTTGGTG-1	1	97	171	10237	15923	0	5	0	0	0	0	0	5
AGGACTAGGAATGTTA-1	1	29	43	2194	7646	4	0	0	0	0	0	0	4
AGGACTAGGCGACGTC-1	1	76	44	7592	7562	0	3	0	0	0	0	0	3
AGGACTCAAGGTTAGC-1	1	106	212	11346	18615	0	3	0	0	0	0	0	3
AGGACTGATGGCTTGA-1	1	94	134	9825	13477	0	4	0	0	0	0	0	4
AGGACTGGACAATCAG-1	1	118	220	12738	19108	0	3	0	0	0	0	0	3
AGGACTGGATTAGAGG-1	1	96	28	9859	6437	2	2	0	0	0	0	0	4
AGGACTGGTGTACTCG-1	1	41	63	3609	8935	0	0	0	0	0	6	0	6
AGGACTTAACTCTGCA-1	1	43	207	4104	18484	0	0	6	0	0	0	0	6
AGGACTTATCCTAGTG-1	1	56	52	5311	8157	0	3	0	0	0	0	0	3
AGGACTTCGCTTGGTT-1	1	76	168	7821	15791	0	3	0	0	0	0	0	3
AGGAGCCGCTGCAGTC-1	1	24	178	1870	16620	0	0	0	4	2	0	0	6
AGGAGCCGGATAAGGC-1	1	92	40	9422	7246	0	3	0	0	0	0	0	3
AGGAGCCTCAGGTGAC-1	1	23	43	1505	7665	0	3	0	0	0	0	0	3
AGGAGCCTCCAATTCC-1	1	52	116	4970	12417	0	4	0	0	0	0	0	4
AGGAGCCTGCTCAATT-1	1	87	49	8864	7859	0	5	0	0	0	0	0	5
AGGAGCGACTAATAGA-1	1	40	208	3762	18560	1	0	4	0	0	0	0	5
AGGAGCGATATGCAGA-1	1	25	155	1941	15091	0	0	4	0	0	0	1	5
AGGAGCTAACTTCACG-1	1	127	33	13426	6670	0	6	0	0	0	0	0	6
AGGAGCTACACTTGGA-1	1	45	1	3954	4808	0	0	0	0	0	6	0	6
AGGAGCTGCCATGTAA-1	1	99	205	10529	18173	1	3	0	0	0	0	0	4
AGGAGCTGGTGCGATT-1	1	92	92	9518	10696	3	1	0	0	0	0	0	4
AGGATAATGCTCTAAG-1	1	68	90	6759	10640	0	2	0	0	0	0	0	2
AGGATACCTACCACAT-1	1	91	13	9257	5457	0	4	0	0	0	0	0	4
AGGATACCTATTGGAA-1	1	71	123	7163	12821	0	3	0	0	0	0	0	3
AGGATAGCTTGGTAGC-1	1	87	15	8801	5603	0	3	0	0	0	0	0	3
AGGATAGTGCTGGTCC-1	1	110	174	11735	16081	1	3	0	0	0	0	0	4
AGGATATCACGGTGCT-1	1	80	6	7982	5028	0	0	0	0	0	0	6	6
AGGATATCGCAATCGG-1	1	73	169	7478	15867	0	0	0	0	0	0	4	4
AGGATATGGCCGCTCG-1	1	61	85	5945	10331	0	3	0	0	0	0	0	3
AGGATCAAGAGGTTGT-1	1	30	98	2411	11292	1	0	0	0	0	0	4	5
AGGATCAAGATAAGAA-1	1	35	179	3134	16652	1	0	4	0	0	0	0	5
AGGATCAGCCGCATAC-1	1	115	53	12086	8035	0	0	0	5	0	0	0	5
AGGATCAGTCTATGGT-1	1	91	47	9319	7713	0	3	0	0	0	0	0	3
AGGATCCGTTAGCGTC-1	1	109	125	11530	12832	0	4	0	0	0	0	0	4
AGGATCGAAGGCGGAC-1	1	82	46	8285	7676	0	3	0	0	0	0	0	3
AGGATCGAGTGGCCTC-1	1	77	219	8029	19172	2	0	1	0	0	0	0	3
AGGATCGATATTGACG-1	1	112	24	11689	6120	0	1	0	0	0	0	3	4
AGGATCGGCCAACTAT-1	1	26	78	1915	9978	3	0	1	0	0	0	0	4
AGGATCTTATACCTCG-1	1	77	75	7764	9616	1	2	0	0	0	0	0	3
AGGATGGTAGAAGCAC-1	1	41	27	3542	6546	0	0	0	6	0	0	0	6
AGGATGGTTGGCGTAG-1	1	76	198	7876	17782	0	3	0	0	0	0	0	3
AGGATTACGCTCAGAT-1	1	120	48	12651	7687	1	3	0	0	0	0	0	4
AGGATTCACGATGGAT-1	1	68	186	6936	17011	0	5	0	0	0	0	0	5
AGGATTCCAACACGAT-1	1	87	169	9085	15822	0	0	0	5	0	0	0	5
AGGATTCCGGCTCGGC-1	1	30	78	2374	9965	2	0	3	0	0	0	0	5
AGGATTCTCAAGAAGT-1	1	37	195	3393	17707	0	0	4	0	0	0	0	4
AGGATTGGCGGTGCGA-1	1	127	171	13681	15827	0	0	0	0	0	0	5	5
AGGATTGTGAATACGC-1	1	97	1	9923	4642	3	0	2	0	0	0	0	5
AGGCAACTGCTTATCT-1	1	38	74	3285	9674	0	0	0	1	0	0	4	5
AGGCAAGGAGGCCTCG-1	1	73	203	7540	18123	0	3	0	0	0	0	0	3
AGGCAAGTACAGATAC-1	1	54	60	5096	8694	0	4	0	0	0	0	0	4
AGGCAAGTCCTGCAAG-1	1	121	123	12903	12661	0	4	0	0	0	0	0	4
AGGCAATCATAGGTAG-1	1	51	109	4841	11955	0	0	0	0	0	0	4	4
AGGCACTCCTTAAGGC-1	1	35	177	3130	16519	0	0	5	0	0	0	0	5
AGGCAGATACGGTTCC-1	1	113	87	11919	10298	0	4	0	0	0	0	0	4
AGGCAGTCGTATAACA-1	1	71	217	7337	19058	4	0	0	0	0	0	0	4
AGGCAGTGGACATTCG-1	1	90	148	9391	14419	0	4	0	0	0	0	0	4
AGGCATACTCCGTCTT-1	1	126	170	13565	15764	0	0	0	0	6	0	0	6
AGGCATAGCGTCCTTA-1	1	14	94	567	11078	3	0	1	0	0	0	0	4
AGGCATCCTCTGAACT-1	1	61	159	6082	15241	0	0	0	6	0	0	0	6
AGGCATCTGAGCCTCC-1	1	81	95	8260	10931	3	0	0	0	0	0	0	3
AGGCATGCGATTCGAC-1	1	65	131	6489	13371	0	3	0	0	0	0	0	3
AGGCATGGAATTCCTT-1	1	105	165	11144	15499	0	4	0	0	0	0	0	4
AGGCATTAAGATCTGG-1	1	47	215	4578	19002	0	0	4	0	0	0	0	4
AGGCCAAGGTGAACGA-1	1	55	167	5408	15791	0	1	2	0	0	0	0	3
AGGCCAAGTTCTGCAA-1	1	90	218	9520	19064	3	0	0	0	0	0	2	5
AGGCCATAAGCCGCAC-1	1	117	189	12566	17054	0	5	0	0	0	0	0	5
AGGCCGAGCTAATGCG-1	1	50	48	4615	7911	0	0	0	0	0	0	5	5
AGGCCGTTGTGGCGAA-1	1	39	1	3265	4827	0	0	0	6	0	0	0	6
AGGCCTTGCAGGCTAT-1	1	106	62	11070	8661	0	3	0	0	0	0	0	3
AGGCCTTGGTACCTGT-1	1	66	190	6713	17283	1	3	0	0	0	0	0	4
AGGCGACCACGCACCT-1	1	36	4	2927	5035	0	0	0	6	0	0	0	6
AGGCGATACCACGAAC-1	1	77	3	7631	4838	2	0	0	0	0	0	4	6
AGGCTAGATTGGATCT-1	1	108	122	11410	12636	0	0	0	5	0	0	0	5
AGGCTCACTGATCCTC-1	1	45	43	4031	7595	0	0	0	0	0	2	3	5
AGGCTCTGAGGCTTAT-1	1	102	208	10880	18362	0	2	0	0	0	0	0	2
AGGCTCTGGCCGACCT-1	1	99	183	10488	16713	0	5	0	0	0	0	0	5
AGGCTGATCATTCAAT-1	1	112	188	11991	17003	0	0	0	4	1	0	0	5
AGGCTGCACGGCTGAG-1	1	96	44	9889	7498	5	0	0	0	0	0	0	5
AGGCTGGACGAACTCG-1	1	54	30	5041	6703	0	0	0	0	0	6	0	6
AGGCTGTACAGGAGTG-1	1	78	118	7958	12466	0	4	0	0	0	0	0	4
AGGCTTCCATAACTCG-1	1	93	113	9671	12087	0	4	0	0	0	0	0	4
AGGCTTCCTCGCCGAT-1	1	47	189	4530	17277	0	0	3	0	0	0	0	3
AGGTACAAGCTTCAGT-1	1	99	145	10418	14191	0	5	0	0	0	0	0	5
AGGTACAGGACTTGCG-1	1	51	221	5048	19388	0	0	1	0	0	0	4	5
AGGTACCATCGCTCGA-1	1	44	194	4195	17618	0	0	3	0	0	0	0	3
AGGTACCTGGACCTAA-1	1	81	81	8234	10002	0	0	0	5	0	0	0	5
AGGTACTAAGCTGCAG-1	1	81	149	8359	14514	0	2	0	0	0	0	0	2
AGGTACTCAATCGCAT-1	1	35	187	3148	17182	0	0	3	0	0	0	0	3
AGGTACTCTAATTCTA-1	1	116	34	12166	6771	0	0	0	6	0	0	0	6
AGGTACTTAAGGTTAC-1	1	108	118	11403	12371	0	0	0	4	0	0	0	4
AGGTACTTACGACCGA-1	1	68	76	6733	9711	0	4	0	0	0	0	0	4
AGGTACTTAGCATCTT-1	1	89	93	9175	10772	4	0	0	0	0	0	0	4
AGGTAGGTCTATCAAG-1	1	42	86	3767	10458	1	0	0	0	5	0	0	6
AGGTATGCCTGTCCAC-1	1	70	200	7191	17933	0	0	3	0	0	0	0	3
AGGTCACGTGTCACTA-1	1	95	161	9989	15266	0	5	0	0	0	0	0	5
AGGTCCGCCTGGTACT-1	1	31	117	2560	12550	0	0	0	0	6	0	0	6
AGGTCCGCGATCGTCC-1	1	47	15	4209	5730	0	1	0	0	0	0	4	5
AGGTCCGCTGGTGATG-1	1	44	48	3926	7930	0	0	0	6	0	0	0	6
AGGTCCTGTAGGTTGA-1	1	97	67	10045	9022	0	3	0	0	0	0	0	3
AGGTCCTTCCACAGGT-1	1	84	108	8629	11784	0	4	0	0	0	0	0	4
AGGTCGAAGATAGCCT-1	1	103	105	10804	11524	0	3	0	0	0	0	0	3
AGGTCGCAACCGAGGC-1	1	116	166	12409	15531	0	5	0	0	0	0	0	5
AGGTCGCAGGCGACTG-1	1	26	202	2143	18206	0	0	4	0	0	0	0	4
AGGTCGCATATCGAGT-1	1	102	56	10599	8276	0	2	0	0	0	0	0	2
AGGTCGGTATAACTTG-1	1	111	27	11579	6323	0	0	0	6	0	0	0	6
AGGTCTCCTGGCCGGC-1	1	126	200	13620	17755	0	5	0	0	0	0	0	5
AGGTGACGATTGTATG-1	1	88	42	8966	7391	3	1	0	0	0	0	0	4
AGGTGACGCTGTGCTC-1	1	47	177	4508	16481	2	1	0	0	0	0	0	3
AGGTGAGCCTAGTAAG-1	1	85	123	8771	12776	0	3	0	0	0	0	0	3
AGGTGAGCGACAATTG-1	1	124	148	13295	14311	0	5	0	0	0	0	0	5
AGGTGAGGCACGACGT-1	1	124	114	13232	12054	1	2	0	0	0	0	0	3
AGGTGAGGCAGCAATA-1	1	45	67	4075	9187	0	0	0	6	0	0	0	6
AGGTGAGTGCAATGAA-1	1	98	216	10435	18906	3	0	0	0	0	3	0	6
AGGTGATTAGATAAGC-1	1	64	62	6248	8795	0	0	0	6	0	0	0	6
AGGTGATTCCTTATAA-1	1	15	83	661	10345	0	0	2	0	3	0	1	6
AGGTGCAGAATTCAGA-1	1	18	42	930	7614	0	4	0	0	0	0	0	4
AGGTGCGTCCGATAAT-1	1	122	182	13128	16573	0	4	0	0	0	0	0	4
AGGTGCTTGGACTCTA-1	1	127	23	13408	6006	0	5	0	0	0	0	0	5
AGGTGGTAGCTGCCTG-1	1	78	126	7973	12997	0	3	0	0	0	0	0	3
AGGTGGTATCCAACTT-1	1	57	31	5387	6760	0	0	0	5	0	0	0	5
AGGTGGTCAGCAACGG-1	1	27	145	2153	14421	0	0	5	0	0	0	0	5
AGGTTAACAGTGGCAC-1	1	30	106	2426	11823	0	0	0	0	6	0	0	6
AGGTTAATGACCGGAA-1	1	28	152	2281	14882	0	0	0	0	6	0	0	6
AGGTTACACTCATATT-1	1	91	123	9459	12757	0	4	0	0	0	0	0	4
AGGTTACAGGTATTGA-1	1	75	137	7648	13737	3	0	0	0	0	0	0	3
AGGTTACAGTACAGCT-1	1	21	59	1305	8733	0	0	0	5	0	0	0	5
AGGTTATCCTGTTGAA-1	1	48	22	4337	6192	2	2	0	0	0	0	2	6
AGGTTCCATAGTTAGC-1	1	18	54	952	8411	0	3	0	0	0	0	0	3
AGGTTCCGCAACTGTT-1	1	32	28	2512	6641	0	0	0	4	0	0	1	5
AGGTTCCGTGGATTCA-1	1	117	77	12360	9621	0	5	0	0	0	0	0	5
AGGTTCGTCTTACGTT-1	1	43	115	3934	12379	0	0	0	0	0	0	5	5
AGGTTCTGCGTCGATT-1	1	19	179	1297	16703	0	0	0	0	6	0	0	6
AGGTTGACCATACGAG-1	1	48	200	4665	18004	3	0	0	0	0	0	0	3
AGGTTGACGCCTCGTG-1	1	27	37	1954	7254	0	1	3	0	0	0	0	4
AGGTTGAGGCACCAGG-1	1	42	198	3973	17890	0	0	3	0	0	0	0	3
AGGTTGAGTGTATCAC-1	1	55	219	5503	19242	1	0	3	0	0	0	1	5
AGGTTGATTGTAAGGT-1	1	64	60	6244	8662	0	0	0	5	0	0	0	5
AGGTTGCCTCACTGTC-1	1	96	214	10202	18780	0	0	0	5	0	0	0	5
AGGTTGGCTCGTATAC-1	1	93	211	9851	18590	0	3	0	0	0	0	0	3
AGTAACTTGCGATCGT-1	1	126	154	13535	14702	0	4	0	0	0	0	0	4
AGTAAGGTACAGACTT-1	1	62	62	6018	8801	0	0	0	5	0	0	0	5
AGTAAGTGCGATAGGA-1	1	119	105	12641	11473	0	0	0	5	0	0	0	5
AGTAAGTGGCTGTTCC-1	1	78	30	7796	6627	0	5	0	0	0	0	0	5
AGTACAATCGAAGGTC-1	1	39	219	3667	19293	0	0	4	0	0	0	0	4
AGTACAATCTCGCCTC-1	1	81	11	8105	5356	0	5	0	0	0	0	0	5
AGTACACGCTCCAGGC-1	1	44	202	4210	18149	1	0	2	0	0	0	0	3
AGTACATCCTATTGGT-1	1	123	49	12997	7744	0	5	0	0	0	0	0	5
AGTACCACGCCTTCGT-1	1	64	178	6462	16493	0	2	1	0	0	0	0	3
AGTACCACTGACGGCA-1	1	88	136	9140	13629	0	4	0	0	0	0	0	4
AGTACCGAATGATTGC-1	1	79	141	8115	13990	0	2	0	0	0	0	0	2
AGTACCGACGTCACAA-1	1	114	98	12054	11024	0	0	0	0	0	0	5	5
AGTACCGATGAGCGAA-1	1	59	123	5786	12859	0	4	0	0	0	0	0	4
AGTACCGTATACCTAA-1	1	24	84	1696	10382	0	0	5	0	0	0	0	5
AGTACCGTGCCTTGTA-1	1	44	124	4066	12973	2	0	3	0	0	0	0	5
AGTACTATCCTGTCGT-1	1	73	139	7422	13876	0	3	0	0	0	0	0	3
AGTACTCCAGAAGTAT-1	1	45	207	4333	18478	0	0	4	0	0	0	0	4
AGTAGAAGACGAAGCA-1	1	30	28	2282	6647	3	0	1	0	0	0	0	4
AGTAGAAGGATACTGC-1	1	77	13	7649	5502	0	0	0	6	0	0	0	6
AGTAGAAGTCAGCACC-1	1	44	56	3941	8461	0	0	0	0	4	0	1	5
AGTAGACATCCGGATT-1	1	52	60	4867	8700	4	0	0	0	0	0	0	4
AGTAGACATGCTTAGC-1	1	124	58	13129	8338	0	4	0	0	0	0	0	4
AGTAGACGGAAGTCGC-1	1	43	145	3989	14370	0	0	0	0	6	0	0	6
AGTAGACTTACACCTC-1	1	114	48	11962	7706	0	0	0	6	0	0	0	6
AGTAGAGCCACCAGCA-1	1	45	27	4002	6533	5	0	0	0	0	0	0	5
AGTAGAGCCTGTGCCA-1	1	35	41	2879	7494	0	0	0	0	0	5	0	5
AGTAGAGCTTAGTTCT-1	1	95	137	9944	13673	0	5	0	0	0	0	0	5
AGTAGAGTTAAGATGC-1	1	43	51	3816	8132	0	5	0	0	0	0	0	5
AGTAGAGTTGTATTAA-1	1	77	187	7970	17048	0	5	0	0	0	0	0	5
AGTAGATTGAGCCGTG-1	1	33	115	2786	12411	0	0	0	0	5	0	0	5
AGTATTACAGTACCAC-1	1	89	53	9101	8118	0	4	0	0	0	0	0	4
AGTATTACGGAGAATT-1	1	45	37	4020	7197	0	1	0	4	0	0	0	5
AGTATTAGAACCGACT-1	1	118	166	12639	15524	0	4	0	0	0	0	0	4
AGTATTCATCGCGACG-1	1	102	136	10747	13584	0	2	0	0	0	0	0	2
AGTATTCTGTATAGTT-1	1	18	68	978	9340	0	0	0	3	3	0	0	6
AGTATTGACGCACCGG-1	1	76	194	7869	17516	2	1	0	0	0	0	0	3
AGTATTGACGGCCGTA-1	1	126	2	13255	4616	0	3	0	0	0	0	0	3
AGTATTGACGTTGATG-1	1	43	19	3757	6008	0	0	0	6	0	0	0	6
AGTATTGACTCGTCAT-1	1	32	8	2475	5313	5	0	0	0	0	0	0	5
AGTATTGCAATGTTCT-1	1	19	95	1142	11128	3	0	0	0	2	0	0	5
AGTATTGCTCCGGATG-1	1	36	52	3015	8221	0	0	1	0	0	0	4	5
AGTATTGGCGAGCCTC-1	1	30	128	2466	13283	0	0	0	0	5	0	0	5
AGTATTGGTCCACGTT-1	1	64	120	6355	12644	3	0	0	0	0	0	0	3
AGTATTGGTGATTCAG-1	1	67	51	6571	8055	0	4	0	0	0	0	0	4
AGTCAACCTTAGGAAC-1	1	71	209	7322	18528	1	0	0	0	1	3	0	5
AGTCAATGTCAATGCG-1	1	21	149	1471	14705	0	0	0	0	2	0	4	6
AGTCACGTACGAGTCT-1	1	98	28	10089	6430	4	0	0	0	0	0	0	4
AGTCATGCTTCCGACG-1	1	63	149	6293	14571	0	1	0	0	0	0	3	4
AGTCATGGCCGTCGAT-1	1	63	209	6403	18553	0	2	0	0	0	0	0	2
AGTCATTCCTCGGTGG-1	1	67	77	6619	9781	0	5	0	0	0	0	0	5
AGTCGAAGCGTGAGCG-1	1	40	38	3448	7279	0	0	0	1	0	4	0	5
AGTCGAGCAATTGGTA-1	1	96	106	10003	11613	0	3	0	0	0	0	0	3
AGTCGAGGTCACCTCA-1	1	98	118	10254	12403	0	4	0	0	0	0	0	4
AGTCGATCATAACTGG-1	1	117	107	12415	11612	0	0	0	6	0	0	0	6
AGTCGCACTTAGCTTG-1	1	105	157	11129	14968	0	4	0	0	0	0	0	4
AGTCGCCAGCGGCCAC-1	1	90	198	9483	17737	3	0	0	2	0	0	0	5
AGTCGCTACCTTGAGC-1	1	39	25	3309	6419	0	0	0	0	0	4	1	5
AGTCGCTTACGGCCGG-1	1	105	211	11229	18552	0	3	1	0	0	0	0	4
AGTCGGACGTGACAGG-1	1	113	15	11786	5520	4	0	0	0	0	0	1	5
AGTCGGCAACCAACGC-1	1	33	149	2849	14667	0	0	0	0	6	0	0	6
AGTCGGCAGAGCTTGT-1	1	112	36	11711	6917	0	4	0	0	0	0	0	4
AGTCGGCCACTCTGTT-1	1	70	136	7073	13686	0	4	0	0	0	0	0	4
AGTCGGCCGAGGTCTA-1	1	30	24	2275	6382	0	0	0	5	1	0	0	6
AGTCGGCTAATATCCT-1	1	105	81	10989	9925	0	0	0	5	0	0	0	5
AGTCGGCTACATCCGA-1	1	50	210	4913	18661	3	0	2	0	0	0	0	5
AGTCGGCTGCGGAAGT-1	1	35	193	3159	17581	0	0	5	0	0	0	0	5
AGTCGGTTGAATTGTA-1	1	65	25	6294	6336	0	0	0	0	0	0	5	5
AGTCGGTTGCAGGTAT-1	1	120	160	12858	15120	0	4	0	0	0	0	0	4
AGTCGTATAGGTGGCA-1	1	108	28	11237	6398	0	4	0	0	0	0	0	4
AGTCGTATTAGTCAGC-1	1	92	150	9625	14545	0	0	0	0	0	5	0	5
AGTCGTCTGTTGAGAT-1	1	21	81	1346	10193	1	0	4	0	0	0	0	5
AGTCGTGCATTCTAAT-1	1	81	193	8440	17434	0	3	0	0	0	0	0	3
AGTCTAAGACGTGCGA-1	1	23	211	1815	18813	0	0	3	0	0	0	0	3
AGTCTACTAACGTGTC-1	1	118	38	12403	7030	0	0	0	0	0	5	0	5
AGTCTACTAGGTATGA-1	1	49	197	4774	17801	0	0	3	0	0	0	0	3
AGTCTAGCTTGTTACA-1	1	101	45	10464	7549	0	0	0	3	0	0	2	5
AGTCTAGGTGTTAACC-1	1	46	70	4196	9383	1	0	3	0	0	0	0	4
AGTCTAGTCAGGATCA-1	1	126	102	13439	11252	0	3	0	1	0	0	0	4
AGTCTATTCTGCCGAG-1	1	69	157	6996	15083	0	4	0	0	0	0	0	4
AGTCTGAGTTAACCGG-1	1	82	10	8219	5287	5	0	0	0	0	0	0	5
AGTCTGCGGAATCTGC-1	1	14	78	537	10016	0	0	4	0	0	0	0	4
AGTGACCTATTAGGAA-1	1	41	75	3631	9731	0	0	0	6	0	0	0	6
AGTGAGCCGCCTGCGG-1	1	16	40	697	7488	0	4	0	0	0	0	0	4
AGTGAGTGCGGACACT-1	1	57	139	5586	13927	0	0	4	0	0	0	0	4
AGTGATCGGACATACT-1	1	98	140	10295	13863	0	3	0	0	0	0	0	3
AGTGATGCTAGGAGGC-1	1	49	105	4605	11696	0	0	0	7	0	0	0	7
AGTGATTAACCTTGTT-1	1	92	94	9521	10829	1	3	0	0	0	0	0	4
AGTGATTGCTGAGTTG-1	1	56	196	5576	17713	0	0	4	0	0	0	0	4
[truncated: 10,439 more rows]
