# Supplementary material for: Disturbances of paraventricular thalamic nucleus neurons in bipolar disorder revealed by single-nucleus analysis
Source: Nat Commun. 2026 Jan 7;17:1338. doi: 10.1038/s41467-025-68094-5 (PMC12873406; doi:10.1038/s41467-025-68094-5)
Supplement: Supplementary file 6 — Source Data [file 41467_2025_68094_MOESM6_ESM.zip › SourceData/FigureS13g.txt]

celltype	umap_1	umap_2
NeuCyto_GAD	9.68821722853417	-6.89164896660448
NeuCyto_GAD	10.5166083036685	-4.52791090660692
NeuCyto_GAD	11.9732657133364	-6.24456568413378
NeuCyto_GAD	10.8395910917544	-3.93182249718309
NeuCyto_GAD	10.8091307340884	-9.34962626152635
NeuCyto_VGLUT2_CALB	-6.2569164575315	3.74659148997664
NeuCyto_GAD	12.2589750944399	-7.58637972527147
NeuCyto_GAD	9.42803961622949	-3.94692774468065
NeuCyto_GAD	12.5131998716616	-7.99919100456835
NeuCyto_VGLUT2_CALB	-6.81422131669288	4.39849929160475
NeuCyto_GAD	11.4851875959658	-9.08371515923143
NeuCyto_GAD	10.6310387312197	-4.77471991234422
NeuCyto_VGLUT2_CALB	-9.13053887498145	5.32940275616049
NeuCyto_GAD	10.3653364836001	-5.04330130272508
NeuCyto_GAD	12.5331259428286	-6.52646132164598
NeuCyto_GAD	9.36289984572167	-4.48601504021288
NeuCyto_GAD	11.0729180036807	-7.30184813194872
NeuCyto_VGLUT2_CALB	-8.08349745881324	3.22219757384657
NeuCyto_GAD	12.2942658125185	-7.76250429802538
NeuCyto_GAD	11.8328514753603	-8.51671572380663
NeuCyto_VGLUT2_CALB	-6.20074504029517	3.60662297553419
NeuCyto_GAD	11.2026701627993	-4.55562086754442
NeuCyto_GAD	11.3916454969668	-5.7592618053496
NeuCyto_GAD	9.69982344496484	-6.20943899803758
NeuCyto_GAD	11.1882029234194	-9.09758158379198
NeuCyto_GAD	11.9576626478457	-5.82163782768846
NeuCyto_VGLUT2_PVALB	-12.8242425264097	7.71415762252211
NeuCyto_GAD	8.90337855208154	-4.42407389336229
NeuCyto_VGLUT2_CALB	-5.7105182946897	3.40769199675917
NeuCyto_GAD	9.6997166334414	-4.92065020256639
NeuCyto_GAD	9.55859572279687	-5.81315012627245
NeuCyto_GAD	10.5912247358584	-5.23480196648241
NeuCyto_GAD	10.8505802809023	-6.86600561791063
NeuCyto_GAD	11.437870091083	-8.53700514488817
NeuCyto_GAD	10.5991888700747	-8.29621859245897
NeuCyto_GAD	10.8155117689394	-5.40090532951952
NeuCyto_GAD	11.2279062925601	-6.35240717583299
NeuCyto_GAD	11.1264382063174	-7.71520109825731
NeuCyto_VGLUT2_CALB	-6.82205813538794	3.35818199462294
NeuCyto_VGLUT2_CALB	-11.3332719148374	5.6978687459886
NeuCyto_VGLUT2_PVALB	-10.1877917588926	7.74888138121962
NeuCyto_VGLUT2_CALB	-8.04981940400367	4.70537183827757
NeuCyto_VGLUT2_PVALB	-8.86132949006324	6.90536503142714
NeuCyto_VGLUT2_CALB	-7.22580283295875	5.94084913677573
NeuCyto_VGLUT2_CALB	-5.92386143815284	4.01072363204359
NeuCyto_VGLUT2_CALB	-7.75324814927344	6.43825237101912
NeuCyto_VGLUT2_CALB	-8.05150788438086	4.46777216739058
NeuCyto_VGLUT2_CALB	-7.16421502244239	5.7157015318334
NeuCyto_VGLUT2_CALB	-7.73313420426612	4.79970983809828
NeuCyto_GAD	11.6537190138125	-8.76428003960253
NeuCyto_GAD	9.38298041212792	-4.26753302269579
NeuCyto_VGLUT2_CALB	-7.13011544358497	6.6125313455522
NeuCyto_GAD	11.4427080808901	-8.87537356072069
NeuCyto_GAD	10.8337469755435	-6.45648451500536
NeuCyto_VGLUT2_PVALB	-11.1627559007383	5.79583467192053
NeuCyto_GAD	9.26109701979394	-3.90354986839891
NeuCyto_VGLUT2_CALB	-11.3181561769224	5.67693480498194
NeuCyto_VGLUT2_CALB	-9.09614747178321	3.69782261199354
NeuCyto_VGLUT2_CALB	-9.40763848435645	4.17840508765578
NeuCyto_VGLUT2_CALB	-6.47642033707862	4.16650049037337
NeuCyto_GAD	10.5038653074526	-8.84850283318163
NeuCyto_GAD	11.8161516844058	-8.8449437206328
NeuCyto_VGLUT2_CALB	-8.35654013764625	3.28711680716872
NeuCyto_VGLUT2_CALB	-11.264576846478	5.88035983986258
NeuCyto_GAD	10.9756251035952	-7.23556776695848
NeuCyto_GAD	10.4149399458193	-3.87457152062059
NeuCyto_GAD	11.7631855665469	-6.55516405754686
NeuCyto_VGLUT2_PVALB	-11.5789508165098	6.25170270747542
NeuCyto_VGLUT2_CALB	-6.37789576661353	6.00721393174528
NeuCyto_GAD	11.45668703902	-6.86079092674852
NeuCyto_VGLUT2_CALB	-10.6848134340024	4.99257857746481
NeuCyto_GAD	11.5165615736269	-9.0540968959868
NeuCyto_VGLUT2_CALB	-11.0537394822813	5.66670776552557
NeuCyto_VGLUT2_CALB	-10.573996478436	3.74923567122816
NeuCyto_GAD	10.5922823606753	-8.53352327995897
NeuCyto_VGLUT2_PVALB	-11.3576163591123	7.80111507720351
NeuCyto_VGLUT2_CALB	-9.46228688370948	4.45675722903609
NeuCyto_VGLUT2_CALB	-6.84912722718482	4.09370712584852
NeuCyto_VGLUT2_CALB	-10.4020270646787	5.13514555639624
NeuCyto_VGLUT2_CALB	-10.4377669633604	3.79825882262587
NeuCyto_VGLUT2_CALB	-6.31253617417579	3.7977667266786
NeuCyto_VGLUT2_CALB	-7.93356173646216	2.93522409743666
NeuCyto_GAD	11.7221298872256	-8.41982432060838
NeuCyto_GAD	11.6751433073306	-5.55888148003221
NeuCyto_VGLUT2_CALB	-10.5087785066343	3.96543626136183
NeuCyto_VGLUT2_CALB	-6.65256827485328	3.31446699447035
NeuCyto_GAD	10.6604014097476	-7.24107142143846
NeuCyto_GAD	10.6827078520083	-8.37129564934374
NeuCyto_VGLUT2_CALB	-9.17565053117042	3.33505825347304
NeuCyto_VGLUT2_CALB	-9.53209584367042	4.95782111234068
NeuCyto_VGLUT2_CALB	-8.46240847718482	6.20161364621519
NeuCyto_VGLUT2_CALB	-9.01796620499854	3.99103252238631
NeuCyto_GAD	11.5541697202944	-4.7329413478911
NeuCyto_VGLUT2_CALB	-8.17306702744727	4.25601271933913
NeuCyto_GAD	12.3700514494204	-8.00602789574266
NeuCyto_VGLUT2_CALB	-8.74936144959693	3.46881203002333
NeuCyto_GAD	12.2315865217471	-7.09852762871385
NeuCyto_GAD	12.2668543516421	-8.003699023062
NeuCyto_GAD	12.3506231962466	-8.3382069652617
NeuCyto_VGLUT2_CALB	-7.97928755891089	3.76799945182204
NeuCyto_GAD	12.0111704527163	-7.24300070458055
NeuCyto_GAD	10.9438648878359	-7.70955439262987
NeuCyto_GAD	10.5731611906313	-8.05020399742723
NeuCyto_GAD	10.8599177061343	-8.08558245354295
NeuCyto_GAD	10.8698645292544	-7.63593550377489
NeuCyto_VGLUT2_CALB	-6.96544068467383	5.91919134206175
NeuCyto_GAD	12.3019867597842	-5.85484953575731
NeuCyto_VGLUT2_CALB	-9.45849507462745	3.45879606551527
NeuCyto_VGLUT2_CALB	-6.01702969681983	3.35478405303358
NeuCyto_GAD	9.86622721541162	-4.87135000877977
NeuCyto_VGLUT2_CALB	-10.2520636857725	5.02455038971304
NeuCyto_GAD	11.3442154585146	-5.0599791591704
NeuCyto_VGLUT2_CALB	-7.40808528077369	5.71799552089571
NeuCyto_VGLUT2_CALB	-9.18266385209327	4.58657066172957
NeuCyto_VGLUT2_PVALB	-12.1981295884824	8.54132751769423
NeuCyto_GAD	9.36956984389062	-4.59982176476122
NeuCyto_VGLUT2_CALB	-7.82886737000709	3.75024024791121
NeuCyto_VGLUT2_PVALB	-12.7801722825742	7.11532513446211
NeuCyto_VGLUT2_CALB	-7.87152283799415	4.60525701588988
NeuCyto_VGLUT2_PVALB	-10.1436862291074	7.94683341330885
NeuCyto_GAD	11.643888538959	-6.14268847160936
NeuCyto_GAD	10.6404333769106	-5.31494970970751
NeuCyto_GAD	11.9570942579531	-6.38307257347704
NeuCyto_VGLUT2_CALB	-9.58319752824073	4.00795034713148
NeuCyto_GAD	9.76699072706933	-6.53897925072313
NeuCyto_VGLUT2_CALB	-6.40344994675879	4.13390557116865
NeuCyto_VGLUT2_CALB	-10.7519378007627	5.02461970991492
NeuCyto_VGLUT2_PVALB	-9.56498330247168	7.20768956488966
NeuCyto_VGLUT2_CALB	-6.71319764268165	4.67782722062468
NeuCyto_VGLUT2_PVALB	-11.2274798692441	7.83548096961378
NeuCyto_GAD	10.3293438612246	-3.67037077599169
NeuCyto_GAD	9.88577563154931	-3.98690672569872
NeuCyto_GAD	12.2405663191103	-6.01377459221483
NeuCyto_GAD	10.2123165785098	-8.91831465416551
NeuCyto_GAD	9.15505987990136	-3.95973559074999
NeuCyto_GAD	11.0505572019839	-6.3186757152617
NeuCyto_GAD	11.081765240314	-7.91267462425829
NeuCyto_GAD	11.6812124906802	-6.87408133202196
NeuCyto_VGLUT2_CALB	-10.833445483563	4.10150985068678
NeuCyto_GAD	11.6699648557925	-8.07064314537645
NeuCyto_GAD	11.4845963178896	-8.87195845299364
NeuCyto_GAD	11.8370934187197	-8.72042437248827
NeuCyto_VGLUT2_CALB	-6.12270587098365	3.30392674750685
NeuCyto_GAD	10.8834601103091	-4.3927895610869
NeuCyto_GAD	10.5451431928896	-7.82245798760057
NeuCyto_GAD	10.3642893492007	-8.55787916832567
NeuCyto_GAD	10.2115641294741	-7.5658385341704
NeuCyto_GAD	10.2814627348208	-6.12032004051805
NeuCyto_GAD	12.2353687940859	-8.4202439373076
NeuCyto_VGLUT2_CALB	-9.16106694352393	4.13411931342482
NeuCyto_GAD	10.4840002714419	-4.31368990593553
NeuCyto_VGLUT2_CALB	-5.64167397629981	3.32756618804335
NeuCyto_GAD	11.7204819380068	-8.73407240563036
NeuCyto_GAD	10.9172630964541	-8.54445715599657
NeuCyto_VGLUT2_CALB	-9.44379990708594	4.55395911282896
NeuCyto_GAD	9.88826472151513	-5.76729746513963
NeuCyto_VGLUT2_CALB	-6.8562554658628	4.80255953616499
NeuCyto_GAD	10.4456835447573	-6.03039332085253
NeuCyto_VGLUT2_CALB	-8.00868790757422	4.54854772633909
NeuCyto_GAD	9.88156611311669	-3.83944864922167
NeuCyto_GAD	12.0624285398745	-7.27669974022508
NeuCyto_GAD	9.61637026655908	-4.78339548760057
NeuCyto_GAD	11.7370138822817	-5.58935137444139
NeuCyto_VGLUT2_CALB	-9.49207680833106	3.44178871459364
NeuCyto_VGLUT2_CALB	-8.18182366502051	6.34763072080015
NeuCyto_GAD	10.2963038145327	-4.33729334526659
NeuCyto_GAD	12.0671950041079	-8.81012030296922
NeuCyto_GAD	11.0638428388857	-8.65276022606493
NeuCyto_GAD	11.1522570310854	-4.25197096520067
NeuCyto_GAD	12.0088587461733	-8.51056357079149
NeuCyto_GAD	10.1807938276553	-7.63909788780809
NeuCyto_GAD	9.3547630964541	-4.30880709343553
NeuCyto_GAD	10.3382645307803	-7.6703774517119
NeuCyto_GAD	11.5741339384341	-7.00538321190477
NeuCyto_VGLUT2_CALB	-7.95105450761084	3.33437041587233
NeuCyto_VGLUT2_CALB	-11.3469466508604	5.95203818029761
NeuCyto_GAD	10.2727242170596	-5.79121943169237
NeuCyto_GAD	10.4863825498843	-5.04128046684862
NeuCyto_VGLUT2_CALB	-10.6812009156919	3.87336842364668
NeuCyto_GAD	11.9399119077944	-5.30663271599413
NeuCyto_GAD	10.9925270735049	-8.71606035881639
NeuCyto_GAD	11.4916639982485	-4.96508379631639
NeuCyto_GAD	10.3740215955996	-7.19019671135545
NeuCyto_GAD	10.192620342853	-4.7585179393828
NeuCyto_VGLUT2_CALB	-7.85568707597022	4.91316412038206
NeuCyto_GAD	12.2979002653384	-5.8142926281035
NeuCyto_GAD	10.5114432035708	-8.83055468254686
NeuCyto_GAD	10.7480755506777	-4.26983137779833
NeuCyto_GAD	9.97103888380761	-5.38520785027147
NeuCyto_VGLUT2_CALB	-5.93604987275367	4.7398780996263
NeuCyto_GAD	10.2215204893374	-4.28093596153856
NeuCyto_GAD	12.169336384418	-6.49397154503465
NeuCyto_VGLUT2_PVALB	-11.8454522432065	7.69041041678786
NeuCyto_GAD	10.8467817961001	-7.99139662438036
NeuCyto_GAD	11.389831608417	-5.92910547905565
NeuCyto_VGLUT2_CALB	-11.4131459535337	5.66363717264532
NeuCyto_VGLUT2_PVALB	-12.7521962465024	6.9360267335832
NeuCyto_VGLUT2_CALB	-9.56750481736426	3.78940705603956
NeuCyto_VGLUT2_CALB	-6.67147343766456	4.01322666949629
NeuCyto_VGLUT2_PVALB	-12.612760478375	6.51983372516035
NeuCyto_VGLUT2_PVALB	-11.3147620500303	7.65310100859999
NeuCyto_VGLUT2_PVALB	-13.5315799058652	8.12692431754469
NeuCyto_VGLUT2_PVALB	-12.6796082795835	7.48819712943434
NeuCyto_VGLUT2_PVALB	-9.88438027512793	7.23239032573103
NeuCyto_VGLUT2_PVALB	-13.6590470613218	7.8625770027101
NeuCyto_VGLUT2_PVALB	-9.39034073960547	6.65441767520308
NeuCyto_GAD	11.3641462980532	-9.30710001640917
NeuCyto_VGLUT2_PVALB	-12.7902755082822	7.72239713019728
NeuCyto_GAD	11.5427942930483	-5.79650755577684
NeuCyto_VGLUT2_PVALB	-13.2864217103696	7.32698504275679
NeuCyto_GAD	9.88622576582666	-5.44164152794481
NeuCyto_VGLUT2_PVALB	-12.253029757855	8.35780410117506
NeuCyto_GAD	9.95305067885156	-7.66889639549852
NeuCyto_GAD	11.5719338117861	-6.68640776329637
NeuCyto_VGLUT2_CALB	-7.01346247803931	3.70329706019758
NeuCyto_GAD	12.4979601560854	-6.88615580254198
NeuCyto_VGLUT2_PVALB	-13.2979564012266	6.72878662890791
NeuCyto_GAD	9.41635805952783	-4.31401987724901
NeuCyto_GAD	10.4611397444033	-6.04423399620653
NeuCyto_GAD	9.07472712385888	-5.45227976494432
NeuCyto_VGLUT2_CALB	-7.02303021561866	6.07293669528364
NeuCyto_VGLUT2_CALB	-8.96534007203345	4.00262920207381
NeuCyto_VGLUT2_CALB	-10.7946719468809	4.53557906693815
NeuCyto_VGLUT2_PVALB	-13.2161788285947	6.7346518451631
NeuCyto_GAD	11.5594120680117	-5.4278819149077
NeuCyto_VGLUT2_PVALB	-12.1499900163389	8.51098398513197
NeuCyto_VGLUT2_PVALB	-12.3568724931455	8.91976098365187
NeuCyto_GAD	10.6614247022891	-9.39576216393114
NeuCyto_VGLUT2_PVALB	-13.0480908693052	8.43375663108229
NeuCyto_GAD	11.5485335050845	-5.20668574028612
NeuCyto_GAD	11.4428740202212	-6.3732001369536
NeuCyto_GAD	11.8484554945254	-7.09539004021288
NeuCyto_GAD	10.7550583540225	-5.4757391994536
NeuCyto_VGLUT2_PVALB	-13.6713122667051	7.45452884978651
NeuCyto_VGLUT2_CALB	-9.60601609360938	3.37633613891005
NeuCyto_VGLUT2_PVALB	-12.9378356279111	7.00106756038069
NeuCyto_VGLUT2_PVALB	-12.8219565690732	7.19105545825362
NeuCyto_GAD	11.135831898334	-3.98637648277879
NeuCyto_GAD	12.2710028349185	-7.80748434715868
NeuCyto_VGLUT2_PVALB	-12.7997140229917	8.49602822608351
NeuCyto_GAD	10.5710621534609	-4.0914094036162
NeuCyto_VGLUT2_CALB	-8.0268515886045	6.35292289800047
NeuCyto_GAD	10.4618673979067	-7.83463831596971
NeuCyto_GAD	10.6680508314394	-7.37931891136766
NeuCyto_VGLUT2_CALB	-7.23029559266334	6.67844299620985
NeuCyto_GAD	9.75924403059716	-6.44779940300585
NeuCyto_VGLUT2_CALB	-10.6113175691343	3.80627147502302
NeuCyto_VGLUT2_CALB	-7.82979148041968	4.65335611647963
NeuCyto_GAD	10.7372732816958	-4.71171923332811
NeuCyto_VGLUT2_PVALB	-12.341860705731	6.90087501353621
NeuCyto_VGLUT2_PVALB	-10.7563914598203	7.73541383094191
NeuCyto_VGLUT2_PVALB	-13.5918092073179	7.40859774894118
NeuCyto_GAD	9.30357844221826	-5.04135389977098
NeuCyto_GAD	10.2183857618594	-4.5434825008452
NeuCyto_VGLUT2_CALB	-10.7097138704038	4.53356705254912
NeuCyto_VGLUT2_PVALB	-12.0664691270566	8.4316573554933
NeuCyto_GAD	10.7575102506899	-6.85960550957323
NeuCyto_VGLUT2_CALB	-8.29276555192237	3.03433279342055
NeuCyto_GAD	12.2062264143252	-7.38660402947069
NeuCyto_VGLUT2_PVALB	-13.4873256028867	7.58558444327711
NeuCyto_VGLUT2_CALB	-10.6764535249448	3.86317924804091
NeuCyto_VGLUT2_PVALB	-11.5474395097471	7.63602523154616
NeuCyto_GAD	10.3859596906924	-7.84487887077928
NeuCyto_VGLUT2_PVALB	-9.01913540971045	7.11590091533064
NeuCyto_VGLUT2_CALB	-11.2809886277891	4.83876143044829
NeuCyto_VGLUT2_CALB	-9.28676598679786	5.01127008742689
NeuCyto_GAD	12.3619652448916	-8.91200800591112
NeuCyto_VGLUT2_PVALB	-11.4052256883359	7.9868958408296
NeuCyto_VGLUT2_PVALB	-11.8397502244688	7.96909837073683
NeuCyto_VGLUT2_PVALB	-10.613079959271	8.04384688681959
NeuCyto_GAD	11.8293343244814	-7.69885416679979
NeuCyto_VGLUT2_PVALB	-13.0624026597715	8.39075140303969
NeuCyto_VGLUT2_PVALB	-12.8039550126768	7.24386481589674
NeuCyto_VGLUT2_PVALB	-13.0981339753843	7.9116046840608
NeuCyto_VGLUT2_PVALB	-12.9797677339292	6.84142450637221
NeuCyto_VGLUT2_PVALB	-13.0163392366148	7.93223170585036
NeuCyto_VGLUT2_CALB	-6.61355441224341	5.44262567183971
NeuCyto_GAD	10.2568693815493	-5.03529616051317
NeuCyto_VGLUT2_CALB	-6.5947808564878	4.93798146790861
NeuCyto_GAD	10.594192570331	-3.72333403282762
NeuCyto_VGLUT2_PVALB	-12.5814589799619	7.67871980018019
NeuCyto_VGLUT2_CALB	-8.26884358536963	3.1225445682466
NeuCyto_VGLUT2_CALB	-6.17490666520362	3.24246839827894
NeuCyto_GAD	10.9007359205508	-8.64384909325243
NeuCyto_VGLUT2_CALB	-7.93870919358497	4.611923795408
NeuCyto_VGLUT2_CALB	-12.45808690202	5.92283202356695
NeuCyto_VGLUT2_PVALB	-12.4281586946226	7.81120542830824
NeuCyto_VGLUT2_CALB	-7.77756016862159	2.99522475547194
NeuCyto_GAD	9.15326506483789	-5.48254557304979
NeuCyto_VGLUT2_CALB	-6.9588321984983	6.00643841571211
NeuCyto_VGLUT2_PVALB	-12.6438836396909	6.87504736728071
NeuCyto_VGLUT2_PVALB	-12.360132151959	7.14192358798384
NeuCyto_GAD	11.5053311048769	-4.36224241905809
NeuCyto_GAD	10.6054936109805	-6.98005648308397
NeuCyto_VGLUT2_PVALB	-12.3777350724912	7.89643124884962
NeuCyto_VGLUT2_PVALB	-11.3815116227842	7.92503456420302
NeuCyto_VGLUT2_CALB	-6.08663600098853	4.08048657721876
NeuCyto_VGLUT2_PVALB	-12.713931018231	8.27875546759962
NeuCyto_VGLUT2_CALB	-7.86110776078467	6.32184801644682
NeuCyto_VGLUT2_CALB	-9.24307435166602	4.77475128716826
NeuCyto_GAD	11.8704252897524	-9.06423159294725
NeuCyto_VGLUT2_CALB	-6.69156640183692	4.02847854442
NeuCyto_GAD	10.8732281385684	-7.24004622154833
NeuCyto_VGLUT2_CALB	-6.05456679475074	3.56001536197066
NeuCyto_GAD	12.0472326933169	-7.29667921715379
NeuCyto_GAD	11.9084683119082	-5.14468260460497
NeuCyto_VGLUT2_CALB	-10.5733479799009	5.36282927936911
NeuCyto_VGLUT2_CALB	-7.03255026948218	6.12506501025557
NeuCyto_GAD	10.1014185606265	-6.78629561119676
NeuCyto_GAD	10.7649002729678	-4.66651697807909
NeuCyto_VGLUT2_CALB	-6.17653649461036	4.41519574469923
NeuCyto_VGLUT2_CALB	-7.80136101853614	3.23458818740248
NeuCyto_VGLUT2_PVALB	-13.1830024064756	8.0284853393495
NeuCyto_VGLUT2_CALB	-6.9313434900022	4.06093482322096
NeuCyto_GAD	10.7331534086489	-5.04904337578417
NeuCyto_VGLUT2_PVALB	-9.72472088944678	7.53441504783034
NeuCyto_GAD	11.1988945661807	-4.35695810967088
NeuCyto_GAD	10.3295317350649	-5.70056410484911
NeuCyto_VGLUT2_PVALB	-11.491721087811	7.63088969535231
NeuCyto_GAD	10.7560330091738	-9.0209462230742
NeuCyto_VGLUT2_PVALB	-13.22175877702	7.24731282538771
NeuCyto_VGLUT2_CALB	-10.7480391801572	3.99555544204115
NeuCyto_VGLUT2_PVALB	-11.9564341844297	8.65037183112501
NeuCyto_VGLUT2_CALB	-8.84859364640479	3.95406452960371
NeuCyto_VGLUT2_PVALB	-12.9931296647764	6.8148771936357
NeuCyto_VGLUT2_PVALB	-13.6879987062192	7.48195306605696
NeuCyto_VGLUT2_PVALB	-12.0053691209531	8.39092377967238
NeuCyto_GAD	10.2088251768374	-6.21659155541063
NeuCyto_VGLUT2_CALB	-7.3620395005918	6.56013218707442
NeuCyto_GAD	11.6407404600405	-6.05207701378465
NeuCyto_VGLUT2_CALB	-6.32506602418189	5.19974328226446
NeuCyto_GAD	8.93067461836572	-5.37787028008104
NeuCyto_VGLUT2_CALB	-7.36709206712012	3.39480642623305
NeuCyto_GAD	12.0237627683901	-6.73170061760545
NeuCyto_VGLUT2_CALB	-11.046447688458	5.78443891949057
NeuCyto_GAD	10.0643053709292	-7.75701208763719
NeuCyto_GAD	10.1511688886904	-5.27744742088915
NeuCyto_GAD	11.1954727827334	-4.43512221031786
NeuCyto_VGLUT2_CALB	-10.4624709428525	3.98051194495558
NeuCyto_GAD	9.9820767103457	-5.2211472576201
NeuCyto_VGLUT2_PVALB	-12.7438649476743	7.67300395316481
NeuCyto_VGLUT2_PVALB	-13.7138671220518	7.05396477527022
NeuCyto_GAD	12.4197445570254	-8.16182871513963
NeuCyto_GAD	10.2370873152041	-8.34237833672167
NeuCyto_GAD	11.3863325773501	-7.69065638237596
NeuCyto_GAD	10.9829455076479	-5.53401442223192
NeuCyto_VGLUT2_CALB	-6.74543231141334	3.37314109153151
NeuCyto_GAD	10.6379004179263	-4.13306875877977
NeuCyto_GAD	11.4245129286074	-6.61593313866258
NeuCyto_GAD	12.2072821317935	-6.93243570976854
NeuCyto_VGLUT2_PVALB	-12.8392190278745	7.14487807101607
NeuCyto_VGLUT2_PVALB	-13.0428008378721	6.49266080207228
NeuCyto_VGLUT2_CALB	-6.20964568269019	3.13943414039015
NeuCyto_VGLUT2_PVALB	-13.7333773912168	7.10691301173567
NeuCyto_GAD	9.34681898939843	-4.15662069969774
NeuCyto_GAD	11.9626675306582	-6.82830877953172
NeuCyto_GAD	10.106836384418	-3.78044958763719
NeuCyto_GAD	10.5240145384097	-8.89699717217088
NeuCyto_GAD	11.3563595472598	-5.38545580559374
NeuCyto_VGLUT2_PVALB	-9.13543789994483	7.18766872233748
NeuCyto_GAD	12.1764784513735	-6.25297518425585
NeuCyto_VGLUT2_PVALB	-12.6519154847837	7.12999491042494
NeuCyto_VGLUT2_CALB	-10.4642562211729	4.76769213027357
NeuCyto_VGLUT2_PVALB	-9.82276719224219	7.55388454741835
NeuCyto_VGLUT2_PVALB	-11.7445182145811	8.74058822936415
NeuCyto_GAD	10.4435148893618	-6.77088328056932
NeuCyto_GAD	12.0173550306582	-7.71753855400682
NeuCyto_VGLUT2_CALB	-6.83083766114478	4.70768515414595
NeuCyto_VGLUT2_CALB	-6.6074966729856	4.53050844020247
NeuCyto_GAD	10.9017248808169	-6.51914759331346
NeuCyto_VGLUT2_PVALB	-10.2351960481382	7.87420062369704
NeuCyto_GAD	10.8727427183413	-8.70190783196092
NeuCyto_VGLUT2_CALB	-8.58331387650733	3.31245831794142
NeuCyto_VGLUT2_CALB	-6.16270630967383	3.23702434844374
NeuCyto_VGLUT2_CALB	-6.71114485871558	3.50119141883253
NeuCyto_VGLUT2_CALB	-6.5559715570188	6.04701970166563
NeuCyto_GAD	10.694953030231	-6.92748137169481
NeuCyto_GAD	11.3099919019961	-4.64021940880419
NeuCyto_GAD	12.25831229079	-7.99231501274706
NeuCyto_GAD	10.3316975294375	-5.13534136467577
NeuCyto_GAD	11.9930334745669	-6.2265879695952
NeuCyto_VGLUT2_CALB	-7.48560994279151	6.76354543513655
NeuCyto_VGLUT2_PVALB	-11.8714608491636	7.8386717254579
NeuCyto_VGLUT2_CALB	-8.59343331467872	5.96242610759138
NeuCyto_GAD	9.70958334791894	-4.67262240105272
NeuCyto_GAD	10.3649140058779	-4.71461744957567
NeuCyto_VGLUT2_CALB	-7.12310641419654	4.55992684907316
NeuCyto_GAD	12.0028820692324	-8.88528700523973
NeuCyto_VGLUT2_PVALB	-11.7629861177183	7.80817226714491
NeuCyto_VGLUT2_CALB	-7.0350713075376	3.20161895102858
NeuCyto_GAD	11.4925070463442	-6.02362032585741
NeuCyto_GAD	9.86641699660058	-5.90936442070604
NeuCyto_GAD	10.281339710834	-3.57470865898729
NeuCyto_VGLUT2_CALB	-8.78349965226417	3.27073411292433
NeuCyto_VGLUT2_CALB	-9.25169270646338	4.55850205964445
NeuCyto_VGLUT2_CALB	-8.12116616379981	6.4249309713304
NeuCyto_VGLUT2_CALB	-5.6601728738523	3.74299768752455
NeuCyto_VGLUT2_PVALB	-12.2035531343198	8.89486531562208
NeuCyto_VGLUT2_PVALB	-11.164367610333	7.91112093276381
NeuCyto_GAD	10.4194603620791	-5.32631273918749
NeuCyto_GAD	10.6233740507388	-8.27679129295946
NeuCyto_VGLUT2_CALB	-9.05417912614112	3.33304957694411
NeuCyto_VGLUT2_PVALB	-12.4208411515928	6.83631686515211
NeuCyto_VGLUT2_PVALB	-13.3574771226621	7.32548765487074
NeuCyto_VGLUT2_PVALB	-10.5905675233579	7.00655643290877
NeuCyto_VGLUT2_PVALB	-12.2374162019468	7.50046948737501
NeuCyto_GAD	10.6724558531069	-6.32755251579881
NeuCyto_VGLUT2_CALB	-6.73706954133277	5.66759428030848
NeuCyto_VGLUT2_CALB	-10.8275298417783	4.07888595408797
NeuCyto_GAD	11.853737896564	-6.00472613030077
NeuCyto_VGLUT2_CALB	-5.89899914872413	3.6731044465959
NeuCyto_VGLUT2_CALB	-5.78971856248145	3.75583652800917
NeuCyto_VGLUT2_CALB	-6.16249459397559	4.00780336207747
NeuCyto_GAD	10.8927546201968	-5.73112364464403
NeuCyto_GAD	10.9647999464297	-7.33755179100633
NeuCyto_VGLUT2_PVALB	-12.9801968873716	8.17218903846144
NeuCyto_GAD	10.4157086073184	-3.71622248345018
NeuCyto_VGLUT2_CALB	-8.16811411988501	3.50397936648726
NeuCyto_VGLUT2_PVALB	-11.8607167543149	8.51233152694105
NeuCyto_VGLUT2_CALB	-9.40955632340674	5.25107593483328
NeuCyto_VGLUT2_CALB	-10.548964434979	4.31201688594221
NeuCyto_VGLUT2_PVALB	-12.4299678148008	7.16963116473555
NeuCyto_VGLUT2_PVALB	-13.3924617112852	7.94947008437514
NeuCyto_GAD	9.91007429945703	-5.19754763298631
NeuCyto_GAD	11.4957285581851	-7.73930235558153
NeuCyto_VGLUT2_PVALB	-12.9327582658506	7.72821811980604
NeuCyto_GAD	11.7124787031435	-4.94274874382616
NeuCyto_VGLUT2_CALB	-9.03726094376807	3.75021795577406
NeuCyto_VGLUT2_CALB	-5.97088997971778	3.76195005721449
NeuCyto_GAD	10.7236567198061	-8.39776869469286
NeuCyto_VGLUT2_CALB	-7.85143130433326	4.37513105220198
NeuCyto_VGLUT2_PVALB	-13.461959773419	6.86663309878706
NeuCyto_GAD	9.16287047255273	-5.24632807427049
NeuCyto_GAD	11.2977429090762	-4.83507223778368
NeuCyto_GAD	10.4876232801699	-8.74625368767381
NeuCyto_VGLUT2_PVALB	-11.7437180818296	8.06909398383497
NeuCyto_VGLUT2_PVALB	-12.083424502728	8.26473979300856
NeuCyto_VGLUT2_CALB	-6.24033682954078	4.60181508607268
NeuCyto_VGLUT2_PVALB	-9.30360215317969	7.1252448970735
NeuCyto_VGLUT2_CALB	-9.26144402634864	3.35836200065016
NeuCyto_GAD	10.5253830610537	-8.38948603325487
NeuCyto_VGLUT2_CALB	-6.82663195740943	4.67434261388182
NeuCyto_VGLUT2_PVALB	-13.3530988038755	6.78087119407057
NeuCyto_VGLUT2_PVALB	-9.90362256181006	7.6855647975862
NeuCyto_GAD	10.3329296766543	-4.7503506725371
NeuCyto_VGLUT2_CALB	-6.34631770264869	5.19921134061217
NeuCyto_VGLUT2_PVALB	-10.9563617051816	7.78489951438307
NeuCyto_VGLUT2_CALB	-6.43607323777442	3.8906120473802
NeuCyto_GAD	11.4450026212954	-6.62534590416551
NeuCyto_VGLUT2_PVALB	-13.1659573854185	7.60861734694838
NeuCyto_GAD	11.4752255140566	-8.7281691616118
NeuCyto_GAD	12.3466902433657	-6.84559031181932
NeuCyto_VGLUT2_PVALB	-12.602018290875	7.19107596225142
NeuCyto_VGLUT2_PVALB	-10.790347033856	8.26084951705336
NeuCyto_VGLUT2_CALB	-9.10393231522803	4.34729472941756
NeuCyto_VGLUT2_CALB	-7.13370936524634	6.49506382293104
NeuCyto_VGLUT2_PVALB	-12.8802527726865	8.5851841384828
NeuCyto_VGLUT2_CALB	-8.32064812791114	6.73840252704024
NeuCyto_VGLUT2_CALB	-10.7344798387266	5.25101451224684
NeuCyto_GAD	10.1609545408511	-7.88160391502977
NeuCyto_VGLUT2_CALB	-6.83293240678077	6.11626992768645
NeuCyto_VGLUT2_CALB	-9.16125291001563	4.09930698222517
NeuCyto_VGLUT2_CALB	-6.7323426545835	4.13418905085921
NeuCyto_VGLUT2_CALB	-5.84555237900977	4.05583731479048
NeuCyto_VGLUT2_PVALB	-12.6337880433774	7.32019512004256
NeuCyto_GAD	12.0897427259707	-7.84526892357469
NeuCyto_VGLUT2_CALB	-6.48182385575538	3.5610655958116
NeuCyto_VGLUT2_PVALB	-9.25391476762061	7.15033988303541
NeuCyto_VGLUT2_PVALB	-10.4769095720029	8.01172832793593
NeuCyto_VGLUT2_CALB	-8.58481400620704	3.60495237655043
NeuCyto_VGLUT2_CALB	-5.79227631699805	3.42984084433913
NeuCyto_VGLUT2_CALB	-6.28845971238379	4.71632448977827
NeuCyto_VGLUT2_CALB	-8.61447375428443	6.19946615046858
NeuCyto_GAD	11.0571089445376	-7.81778879814745
NeuCyto_VGLUT2_CALB	-7.24589198243384	4.39677802867293
NeuCyto_VGLUT2_CALB	-7.58686392915015	6.66309384650587
NeuCyto_GAD	12.1732416807436	-8.36218996697069
NeuCyto_VGLUT2_CALB	-6.72906773698096	5.68293256706595
NeuCyto_VGLUT2_PVALB	-12.0782136262632	8.73294572181105
NeuCyto_GAD	10.8538065611147	-7.55062266045213
NeuCyto_VGLUT2_CALB	-6.98558180939918	6.39627168721556
NeuCyto_VGLUT2_CALB	-10.4610204042173	3.96474222487807
NeuCyto_VGLUT2_PVALB	-13.419533664105	7.90124372786879
NeuCyto_VGLUT2_CALB	-9.03652470719581	3.63557879275679
NeuCyto_GAD	11.3738709150576	-7.52800341301561
NeuCyto_VGLUT2_CALB	-7.89646380555396	3.38180307692885
NeuCyto_VGLUT2_CALB	-6.67079060685401	5.04362623042464
NeuCyto_GAD	10.9409514127993	-8.67181082420946
NeuCyto_VGLUT2_CALB	-11.4297437013364	5.84795118517279
NeuCyto_VGLUT2_CALB	-8.25487988602881	5.02804992741942
NeuCyto_VGLUT2_PVALB	-12.7098826707578	7.23333041018843
NeuCyto_GAD	9.08883387434716	-4.52093954735399
NeuCyto_GAD	11.649952953937	-6.64301748924852
NeuCyto_VGLUT2_CALB	-7.82778542649512	4.6758247429788
NeuCyto_GAD	10.4044752775454	-7.69787188225389
NeuCyto_VGLUT2_CALB	-9.39185612809424	3.4367363864839
NeuCyto_VGLUT2_CALB	-10.6361483873106	4.98523579186796
NeuCyto_VGLUT2_CALB	-7.14531510483985	5.87387127823233
NeuCyto_VGLUT2_CALB	-7.15855639588599	5.68378996497988
NeuCyto_VGLUT2_PVALB	-12.4541482270933	8.9318912441194
NeuCyto_VGLUT2_CALB	-10.0340022386289	5.06003732628226
NeuCyto_VGLUT2_CALB	-6.03764718186622	3.76012210196852
NeuCyto_VGLUT2_CALB	12.3893290220522	-8.77169104271532
NeuCyto_VGLUT2_CALB	-7.95000165116553	4.72932330912947
NeuCyto_VGLUT2_CALB	-8.06118434083228	4.40173427409529
NeuCyto_GAD	10.0704270063662	-8.50366278343797
NeuCyto_VGLUT2_CALB	-11.2912368119932	5.74333728498816
NeuCyto_VGLUT2_CALB	-7.88108914506202	4.30923823661207
NeuCyto_VGLUT2_PVALB	-12.2818087877012	8.94921926802992
NeuCyto_VGLUT2_CALB	-10.493734294293	5.173104178375
NeuCyto_VGLUT2_PVALB	-13.0419148744321	6.41067163295149
NeuCyto_VGLUT2_CALB	-10.4948415101743	4.21280936545729
NeuCyto_GAD	9.38262945997949	-5.10999842339159
NeuCyto_GAD	11.8348742185854	-7.30930681877733
NeuCyto_VGLUT2_CALB	-9.18751900803809	4.33884922809004
NeuCyto_GAD	11.0794058500552	-6.69803877525926
NeuCyto_VGLUT2_CALB	-7.30558722626929	5.73444333321451
NeuCyto_VGLUT2_CALB	-8.65477078568702	6.16322014874815
NeuCyto_VGLUT2_PVALB	-11.0864056886411	7.75378541297316
NeuCyto_GAD	11.0129786192202	-8.53751631432176
NeuCyto_GAD	10.6140299497866	-6.49204893761278
NeuCyto_GAD	10.8074541746401	-4.80570765190721
NeuCyto_GAD	9.83955580580468	-3.61223288231493
NeuCyto_GAD	11.713598316791	-6.00795813255907
NeuCyto_VGLUT2_PVALB	-13.568139964459	7.46985904521345
NeuCyto_GAD	10.104150837543	-4.6457659786284
NeuCyto_GAD	10.596748417499	-9.12880869560838
NeuCyto_VGLUT2_CALB	-6.49437611710792	3.13755587882399
NeuCyto_GAD	11.1714773832583	-8.75870772057176
NeuCyto_VGLUT2_CALB	-10.1428317369199	4.91256628579497
NeuCyto_VGLUT2_CALB	-9.23779671799903	5.09218530005812
NeuCyto_GAD	11.4426861463809	-5.18367644005419
NeuCyto_VGLUT2_CALB	-6.98237507951026	6.35033551997542
NeuCyto_GAD	12.1548367201113	-7.98109217339159
NeuCyto_GAD	10.3785248457217	-6.26243754082323
NeuCyto_VGLUT2_PVALB	-12.6567067445493	8.33563927955031
NeuCyto_VGLUT2_PVALB	-9.33731454026465	6.90615777320265
NeuCyto_GAD	11.2039356886172	-7.79195852928758
NeuCyto_GAD	11.3836403547549	-8.48373671227098
NeuCyto_VGLUT2_CALB	-6.06021683823829	4.56782434529661
NeuCyto_VGLUT2_CALB	-8.62263053071265	3.37856606788039
NeuCyto_GAD	11.6665316282534	-7.60963984184862
NeuCyto_VGLUT2_PVALB	-10.0086478532529	7.56768683738112
NeuCyto_VGLUT2_PVALB	-10.3238477052427	8.12628583258986
NeuCyto_VGLUT2_CALB	-8.09934466492896	3.1579962188661
NeuCyto_VGLUT2_CALB	-7.88901990067725	3.18483738250136
NeuCyto_VGLUT2_CALB	-6.41747372758155	4.45483295268416
NeuCyto_GAD	11.2581787763857	-6.60645456963182
NeuCyto_VGLUT2_CALB	-9.67260544907813	4.28014818972945
NeuCyto_VGLUT2_CALB	-7.03518050324683	3.71267418212294
NeuCyto_GAD	10.1441126524233	-4.25323649101854
NeuCyto_GAD	11.0262890516543	-6.64825506859422
NeuCyto_VGLUT2_CALB	-7.36001103532081	4.00826649016737
NeuCyto_GAD	11.5355320631289	-5.95312281304003
NeuCyto_GAD	9.41124255049462	-5.01072283440233
NeuCyto_GAD	10.0782023130679	-5.88120527916551
NeuCyto_VGLUT2_PVALB	-12.9103812516904	6.6413753444612
NeuCyto_VGLUT2_CALB	-9.11944764268165	4.85310725516676
NeuCyto_GAD	10.9695130049014	-4.59561415367723
NeuCyto_GAD	10.2173672376894	-5.57940550499559
NeuCyto_VGLUT2_CALB	-8.27050011765723	3.04774550742506
NeuCyto_VGLUT2_CALB	-6.85587399613624	3.94728628939986
NeuCyto_GAD	11.162084644916	-5.38282175713182
NeuCyto_GAD	9.16431910383935	-4.10804815941454
NeuCyto_VGLUT2_CALB	-10.5273255647398	3.87932602710127
NeuCyto_VGLUT2_PVALB	-12.267002993939	7.39019016570448
NeuCyto_GAD	9.89337736952539	-4.89626284294725
NeuCyto_VGLUT2_PVALB	-12.6994733155942	6.29352555817961
NeuCyto_VGLUT2_PVALB	-12.8399752916074	7.40455440825819
NeuCyto_VGLUT2_PVALB	-12.6263818086362	7.68028501815199
NeuCyto_VGLUT2_PVALB	-13.4053811372495	6.81411008185744
NeuCyto_VGLUT2_PVALB	-12.5963153184629	8.22493080443739
NeuCyto_GAD	10.9152661024355	-8.18517466240526
NeuCyto_VGLUT2_PVALB	-12.4865845979429	7.78196529693007
NeuCyto_VGLUT2_PVALB	-12.3760566056943	8.42113403624892
NeuCyto_GAD	11.0702276884341	-5.44221945458055
NeuCyto_VGLUT2_PVALB	-13.8099135698057	7.21985999888777
NeuCyto_VGLUT2_PVALB	-12.7524995149351	8.48908595389723
NeuCyto_VGLUT2_PVALB	-13.0596722902036	7.13016609496474
NeuCyto_VGLUT2_CALB	-6.49658911835914	3.81071500129103
NeuCyto_VGLUT2_CALB	-6.49229233872657	5.39420796579718
NeuCyto_VGLUT2_PVALB	-13.4783944429136	8.11035470313429
NeuCyto_GAD	11.0297079740786	-4.49065180473924
NeuCyto_VGLUT2_PVALB	-12.7224196733213	8.28595117873549
NeuCyto_VGLUT2_PVALB	-12.7630376161314	8.70357279128432
NeuCyto_GAD	11.2390394865298	-7.26815767937303
NeuCyto_VGLUT2_PVALB	-11.0663403810239	7.31771818942427
NeuCyto_VGLUT2_PVALB	-12.5386723817564	8.43327907866835
NeuCyto_VGLUT2_CALB	-7.47008650910621	6.28617713994383
NeuCyto_GAD	9.916216915729	-7.27642603569628
NeuCyto_GAD	10.4234762846255	-8.40899630241991
NeuCyto_VGLUT2_PVALB	-13.6667918504453	7.82457594222426
NeuCyto_GAD	12.2297754942202	-7.86399622612596
NeuCyto_VGLUT2_PVALB	-11.8016461671567	8.06211523360609
NeuCyto_VGLUT2_CALB	-6.92492955338721	4.45360235518812
NeuCyto_VGLUT2_PVALB	-12.5834130586362	7.26800767726301
NeuCyto_GAD	10.4018526731753	-8.06981344872118
NeuCyto_VGLUT2_PVALB	-12.9028157533384	7.52945665664076
NeuCyto_VGLUT2_CALB	-11.2150716127134	5.75504652804732
NeuCyto_VGLUT2_CALB	-6.55750458848243	5.45579445942342
NeuCyto_VGLUT2_PVALB	-11.1176013292051	8.40963391608595
NeuCyto_VGLUT2_CALB	-5.67788355958228	3.3331249172151
NeuCyto_VGLUT2_PVALB	-10.8316411317564	8.07547978705763
NeuCyto_VGLUT2_CALB	-6.43024247300391	3.8656230384767
NeuCyto_VGLUT2_PVALB	-13.4352940858579	7.48800257987379
NeuCyto_VGLUT2_PVALB	-12.3630341829038	8.05209354705214
NeuCyto_GAD	9.02808672774072	-4.68601198845506
NeuCyto_VGLUT2_CALB	-8.27547495972876	3.40929726905226
NeuCyto_VGLUT2_PVALB	-12.6748694719053	8.61935095137953
NeuCyto_VGLUT2_CALB	-6.86770480286841	6.33873520440459
NeuCyto_VGLUT2_PVALB	-12.5301303209043	7.67678980178236
NeuCyto_VGLUT2_CALB	-6.29106133591895	4.41120616740584
NeuCyto_VGLUT2_PVALB	-12.2392510713315	6.87606362647414
NeuCyto_VGLUT2_CALB	-11.1199416459775	4.9841475898683
NeuCyto_VGLUT2_CALB	-6.30971091401343	3.82604626960158
NeuCyto_VGLUT2_PVALB	-11.5475034059263	8.35488418883681
NeuCyto_VGLUT2_CALB	-10.1517323793149	3.81923751181959
NeuCyto_VGLUT2_CALB	-6.6930794061399	3.69010679072737
NeuCyto_VGLUT2_PVALB	-11.6144751847959	7.15821592158674
NeuCyto_VGLUT2_PVALB	-12.4789828599668	7.94719962424635
NeuCyto_VGLUT2_CALB	-8.74789422166114	3.8761301452577
NeuCyto_VGLUT2_PVALB	-13.3941697419858	6.69414882010817
NeuCyto_VGLUT2_PVALB	-11.9752473176694	7.84644798583388
NeuCyto_VGLUT2_CALB	-8.01974385392432	3.43720678634047
NeuCyto_VGLUT2_PVALB	-12.6237973512388	8.43346361464857
NeuCyto_GAD	11.748567646625	-5.00497503929735
NeuCyto_GAD	11.4034243284487	-4.67579146080614
NeuCyto_VGLUT2_PVALB	-13.6585902513242	6.90288571662306
NeuCyto_GAD	9.91404349196191	-3.64553518944383
NeuCyto_GAD	9.61910445082421	-4.7624766414702
NeuCyto_GAD	11.1580086408877	-6.9290911739409
NeuCyto_VGLUT2_PVALB	-8.84357636582618	6.44463096207976
NeuCyto_VGLUT2_CALB	-5.69616978776221	3.65445725268721
NeuCyto_VGLUT2_PVALB	-12.8228768647886	7.09063677138685
NeuCyto_GAD	9.94477087843652	-4.23130388908983
NeuCyto_VGLUT2_CALB	-6.96951859605079	5.8693601006925
NeuCyto_VGLUT2_PVALB	-11.1738614381528	8.35476831740736
NeuCyto_VGLUT2_CALB	-10.6231641114927	4.01585141963362
NeuCyto_VGLUT2_PVALB	-10.605791980145	8.24707369155287
NeuCyto_VGLUT2_CALB	-8.3090667070127	3.75837413615584
NeuCyto_GAD	10.3996964155459	-8.66504450493456
NeuCyto_VGLUT2_CALB	-7.35030739915137	5.40587870425581
NeuCyto_VGLUT2_PVALB	-12.9521302522398	6.86243025607466
NeuCyto_VGLUT2_PVALB	-13.8028010667539	7.20793835467695
NeuCyto_GAD	9.99788386214013	-5.34904928856493
NeuCyto_VGLUT2_CALB	-9.3179835618711	3.23577241248488
NeuCyto_VGLUT2_PVALB	-12.0709838212705	6.6680436546266
NeuCyto_VGLUT2_CALB	-10.0371608079648	3.70647911376356
NeuCyto_GAD	9.39812094557519	-3.75041170769335
NeuCyto_VGLUT2_PVALB	-13.2271451295591	8.20850018805861
NeuCyto_GAD	12.1025162397646	-6.80790873222948
NeuCyto_VGLUT2_PVALB	-13.027591639874	7.46933559722304
NeuCyto_VGLUT2_PVALB	-12.3538197816587	8.48733977622389
NeuCyto_VGLUT2_CALB	-8.87165635239844	6.67085794753432
NeuCyto_VGLUT2_PVALB	-13.1763181031919	6.84144799060225
NeuCyto_VGLUT2_CALB	-10.2409953416563	4.4037888462007
NeuCyto_VGLUT2_PVALB	-13.6005067170835	8.20866064376234
NeuCyto_GAD	10.6584826170229	-6.39505263023973
NeuCyto_VGLUT2_PVALB	-12.2003535569883	7.5202951843202
NeuCyto_GAD	9.79665476668115	-5.11950751000047
NeuCyto_VGLUT2_CALB	-6.94567721497779	5.61690106636881
NeuCyto_VGLUT2_PVALB	-13.2613553346372	7.53443674392103
NeuCyto_GAD	10.2613802610659	-6.72086973839403
NeuCyto_VGLUT2_PVALB	-12.6668376268125	7.13409869021773
NeuCyto_GAD	9.32599455702539	-5.37513418846727
NeuCyto_GAD	12.3068180738711	-8.25682516747118
NeuCyto_GAD	9.47532088148828	-4.46822519951463
NeuCyto_VGLUT2_PVALB	-11.2225522340513	7.800584595865
NeuCyto_VGLUT2_PVALB	-13.4504050554014	6.76924804992079
NeuCyto_GAD	11.3026991544985	-8.28830691033006
NeuCyto_GAD	11.3430386244082	-8.73723860436083
NeuCyto_VGLUT2_PVALB	-12.753876620648	8.0281510765016
NeuCyto_VGLUT2_CALB	-7.87083190095191	4.78164629287123
NeuCyto_GAD	10.9498129545474	-9.01886053734422
NeuCyto_VGLUT2_CALB	-6.36125128876929	4.18369595355391
NeuCyto_VGLUT2_CALB	-11.3531684221006	5.86269326156973
NeuCyto_GAD	11.2892285047793	-4.57304163628221
NeuCyto_GAD	12.2140837370181	-5.93306799584032
NeuCyto_VGLUT2_PVALB	-12.4641818345762	7.29907504863142
NeuCyto_VGLUT2_CALB	-6.04390710007911	3.16109184569716
NeuCyto_VGLUT2_PVALB	-13.7136172593809	7.56236128157973
NeuCyto_VGLUT2_CALB	-5.98807662141089	3.869871538347
NeuCyto_VGLUT2_PVALB	-9.4120473207212	7.29250673598646
NeuCyto_VGLUT2_PVALB	-13.4325608552671	7.17801873034834
NeuCyto_VGLUT2_PVALB	-12.4300212205625	7.57468871421217
NeuCyto_GAD	10.9584198652529	-5.80278559380174
NeuCyto_VGLUT2_PVALB	-10.616350108502	7.72655324286818
NeuCyto_VGLUT2_PVALB	-10.0635899842954	7.93048385924696
NeuCyto_GAD	12.0835743604922	-8.13039370232225
NeuCyto_VGLUT2_PVALB	-11.6457614244199	8.03810290641188
NeuCyto_GAD	10.1713972746157	-6.99630709343553
NeuCyto_VGLUT2_CALB	-10.4309024156309	5.02458838767409
NeuCyto_VGLUT2_PVALB	-12.3471650422788	8.64650992698073
NeuCyto_GAD	12.1515389143252	-9.02792330437303
NeuCyto_VGLUT2_PVALB	-13.6633986772275	7.92353634185194
NeuCyto_VGLUT2_CALB	-8.7767066301084	3.86572925395369
NeuCyto_VGLUT2_PVALB	-13.3544787706113	7.35975829905867
NeuCyto_VGLUT2_PVALB	-12.0940226854063	7.51848773307204
NeuCyto_VGLUT2_PVALB	-13.0148763002134	7.44560710734724
NeuCyto_GAD	11.6942530332827	-7.91973181419969
NeuCyto_VGLUT2_PVALB	-9.76202386033301	6.9968713933885
NeuCyto_VGLUT2_PVALB	-11.9253043473936	8.68238262481093
NeuCyto_VGLUT2_PVALB	-9.32216160905127	7.21237246341109
NeuCyto_VGLUT2_CALB	-5.83931344163184	3.65369431323408
NeuCyto_VGLUT2_PVALB	-12.9976682008481	7.83745292968153
NeuCyto_VGLUT2_PVALB	-12.5750607789731	7.94050721473097
NeuCyto_VGLUT2_CALB	-10.5159463227964	5.26501352733969
NeuCyto_VGLUT2_CALB	-9.22669594895606	3.97522465533613
NeuCyto_VGLUT2_CALB	-8.01695483338599	6.57121602839827
NeuCyto_VGLUT2_PVALB	-12.3962783158994	7.91337518042921
NeuCyto_VGLUT2_PVALB	-11.822685176251	8.53217439002394
NeuCyto_VGLUT2_CALB	-10.502390796063	3.90003077334761
NeuCyto_VGLUT2_CALB	-5.95062344681983	3.68018833941817
NeuCyto_VGLUT2_PVALB	-13.6832370103574	7.25350074118971
NeuCyto_VGLUT2_PVALB	-12.8899773896909	7.4647441322267
NeuCyto_VGLUT2_PVALB	-13.2181996644712	8.24515251464247
NeuCyto_VGLUT2_CALB	-8.8822302163816	3.42614321059584
NeuCyto_VGLUT2_CALB	-6.43028014313941	4.86017594880461
NeuCyto_VGLUT2_PVALB	-13.2017897905088	8.13047389335036
NeuCyto_VGLUT2_CALB	-6.38547509324317	3.18632654494643
NeuCyto_VGLUT2_CALB	-6.45820372712378	5.02326886004805
NeuCyto_GAD	10.4564619718813	-5.55960913353563
NeuCyto_VGLUT2_PVALB	-11.8907784761167	8.05939893073439
NeuCyto_VGLUT2_PVALB	-10.3218163789487	8.27071694678664
NeuCyto_GAD	10.9074450193667	-9.4120070522368
NeuCyto_GAD	9.89214140761132	-4.31690283470751
NeuCyto_VGLUT2_PVALB	-11.2836818040586	7.53688268012404
NeuCyto_VGLUT2_PVALB	-12.9243869127012	7.28039078063368
NeuCyto_VGLUT2_PVALB	-13.2042359651304	7.42046729869246
NeuCyto_VGLUT2_CALB	-11.1818494142271	4.51365933961272
NeuCyto_VGLUT2_PVALB	-10.3212031663633	7.66309027022719
NeuCyto_VGLUT2_CALB	-6.60595362794166	3.15135578460097
NeuCyto_VGLUT2_CALB	-8.20505231034522	6.18846366948485
NeuCyto_VGLUT2_PVALB	-11.8288020433164	8.43517951316237
NeuCyto_VGLUT2_CALB	-6.45742409837012	3.72131947821974
NeuCyto_GAD	11.8254233061099	-7.11168165856004
NeuCyto_VGLUT2_PVALB	-13.0378989518857	6.64729205912947
NeuCyto_VGLUT2_PVALB	-12.720107013104	8.56803349799513
NeuCyto_VGLUT2_PVALB	-11.3071984590269	7.97193745917677
NeuCyto_VGLUT2_CALB	-7.32806389939551	3.84905008620619
NeuCyto_VGLUT2_CALB	-10.6313390077329	3.87987844294905
NeuCyto_GAD	10.1819315611147	-6.59151526146532
NeuCyto_GAD	9.3974762617373	-4.95274897270799
NeuCyto_VGLUT2_CALB	-9.15984337937598	4.1087619478166
NeuCyto_VGLUT2_CALB	-7.96091311585669	4.58975408620238
NeuCyto_GAD	10.5141020475649	-8.49055834465624
NeuCyto_GAD	10.6716490446352	-5.25652094536424
NeuCyto_GAD	11.8827439008975	-7.46112032585741
NeuCyto_GAD	10.5273123441958	-4.51843043022753
NeuCyto_GAD	9.06253153670068	-5.31219454460741
NeuCyto_GAD	10.7961416898989	-5.10090037041307
NeuCyto_GAD	11.2521486936831	-8.05008955650926
NeuCyto_GAD	10.874466007831	-5.30020685845018
NeuCyto_GAD	11.883538311603	-5.85195322685838
NeuCyto_VGLUT2_CALB	-6.91903536927466	6.26012067145705
NeuCyto_GAD	11.5554180799746	-6.47748060875536
NeuCyto_GAD	10.7412110029482	-7.40434141808153
NeuCyto_GAD	10.0015078245425	-4.35939188652635
NeuCyto_GAD	9.95773894179101	-7.58014174156786
NeuCyto_GAD	8.9690209089541	-5.0140749996245
NeuCyto_GAD	11.7452202497744	-7.98830004387499
NeuCyto_GAD	10.3495798765444	-5.1509739940703
NeuCyto_VGLUT2_CALB	-7.91007416856055	6.53430120295882
NeuCyto_GAD	10.3879032789492	-4.76097174339891
NeuCyto_GAD	10.7036257444644	-4.07999678307176
NeuCyto_GAD	11.392158573749	-8.25283499413133
NeuCyto_GAD	11.1550379453921	-8.77393217735887
NeuCyto_GAD	9.95917231428857	-7.6472012584746
NeuCyto_GAD	11.2731648145937	-9.08635016136766
NeuCyto_VGLUT2_CALB	-7.82409518372779	3.10644440001845
NeuCyto_GAD	11.7056513487124	-7.27960463219286
NeuCyto_GAD	11.4775210081362	-5.66779776268602
NeuCyto_GAD	10.4428845106387	-6.68460245781542
NeuCyto_GAD	12.4450026212954	-6.20609636955858
NeuCyto_GAD	11.2849474607729	-5.81839533501268
NeuCyto_GAD	10.7046538053774	-5.83311052971483
NeuCyto_GAD	9.37994009840722	-3.96252413445116
NeuCyto_GAD	10.7977324186587	-9.06251688652635
NeuCyto_GAD	11.0652847944521	-8.12247629814745
NeuCyto_GAD	9.65850359785791	-4.78866739922167
NeuCyto_GAD	11.9318142591738	-6.4323517864287
NeuCyto_VGLUT2_CALB	-6.52457802903418	4.19957510775923
NeuCyto_GAD	10.9105845152163	-4.28579493218065
NeuCyto_GAD	11.2733460127139	-7.02152414970995
NeuCyto_GAD	11.5841293989443	-6.13178511314989
NeuCyto_VGLUT2_CALB	-7.11855881821876	6.55312804526686
NeuCyto_GAD	12.1972094236636	-7.36496515923143
NeuCyto_GAD	10.196267193439	-4.43545790367723
NeuCyto_GAD	11.2772207914614	-5.9973342006743
NeuCyto_VGLUT2_CALB	-7.06794827592139	5.80528433269858
NeuCyto_GAD	10.0269289671206	-4.7582156246245
NeuCyto_VGLUT2_CALB	-6.22272103440528	4.00962797946333
NeuCyto_GAD	11.104826038959	-6.92089148216844
NeuCyto_VGLUT2_CALB	-9.34333890092139	3.29832963294386
NeuCyto_GAD	12.3155203520083	-6.85973139458299
NeuCyto_GAD	10.2954178510928	-3.72427149468065
NeuCyto_VGLUT2_CALB	-5.95537322175269	3.83220521754622
NeuCyto_VGLUT2_CALB	-7.21105616700416	6.22552208251356
NeuCyto_GAD	10.7261877714419	-4.82912893944383
NeuCyto_GAD	10.4791536985659	-7.42059870415331
NeuCyto_GAD	9.89994055617089	-4.3475071971953
NeuCyto_GAD	11.2716952024722	-8.53515310936571
NeuCyto_GAD	10.9911194502139	-5.76688547783495
NeuCyto_GAD	12.0129004179263	-7.98583288841844
NeuCyto_GAD	12.4794083296084	-6.75312205010057
NeuCyto_GAD	11.6010742841982	-8.7978713100493
NeuCyto_VGLUT2_CALB	-6.11870473038917	3.47519950217604
NeuCyto_GAD	11.6738634763979	-8.35605307274461
NeuCyto_GAD	11.445495670917	-5.66118498497606
NeuCyto_GAD	11.3189926801943	-5.06799860649706
NeuCyto_GAD	12.1607104002261	-8.26536436730028
NeuCyto_VGLUT2_CALB	-6.36549990784888	5.05341528005003
NeuCyto_GAD	8.92702586043115	-4.83748980217577
NeuCyto_VGLUT2_CALB	-7.10245364320044	6.05657659119963
NeuCyto_GAD	11.3447514234805	-5.99478312187792
NeuCyto_VGLUT2_CALB	-5.90010445725684	3.59481612986922
NeuCyto_GAD	10.005720203998	-7.00053663902879
NeuCyto_GAD	9.53860957014794	-4.3262555187285
NeuCyto_GAD	9.75525576460595	-6.06074877434374
NeuCyto_GAD	10.9098759351992	-4.8414732997954
NeuCyto_VGLUT2_CALB	-6.74355643403296	6.20225087947249
NeuCyto_GAD	11.0268746076846	-6.22188921623827
NeuCyto_VGLUT2_CALB	-9.43356602799659	4.73220286912321
NeuCyto_GAD	11.4264450727725	-4.7895819728911
NeuCyto_GAD	11.3235712705874	-8.7325751369536
NeuCyto_GAD	11.2989016233706	-7.7649123256743
NeuCyto_GAD	11.2877588926577	-9.17697878533006
NeuCyto_GAD	11.2595596967959	-8.49135943108202
NeuCyto_GAD	11.7547026335024	-8.27596731835008
NeuCyto_VGLUT2_CALB	-10.606129580853	5.07829658336043
NeuCyto_GAD	11.8178167997622	-7.12431593590379
NeuCyto_VGLUT2_CALB	-8.33459227692847	3.47962860412001
NeuCyto_VGLUT2_CALB	-9.18747990739112	4.58654383963942
NeuCyto_VGLUT2_CALB	-7.00900977265601	5.87162215656637
NeuCyto_VGLUT2_CALB	-8.35704177033668	6.59045807666182
NeuCyto_VGLUT2_CALB	-10.2267398179746	3.90049592799544
NeuCyto_VGLUT2_CALB	-7.65593331467872	6.03247300929426
NeuCyto_GAD	11.2997494398379	-7.33851023369432
NeuCyto_GAD	11.0253191648745	-9.45785208397508
NeuCyto_VGLUT2_CALB	-5.62427704941993	3.21991614646315
NeuCyto_GAD	11.1151943861269	-8.38046713524461
NeuCyto_GAD	11.5430756269717	-6.48413916283251
NeuCyto_GAD	11.0224552809023	-5.91361494713426
NeuCyto_GAD	11.1735068022036	-5.55251379662157
NeuCyto_GAD	11.841548985126	-7.04552431755663
NeuCyto_GAD	10.9555187879824	-7.26574679070116
NeuCyto_GAD	9.98560912001367	-7.8239886348784
NeuCyto_GAD	10.6602154432559	-9.23975439720751
NeuCyto_VGLUT2_CALB	-6.09919350754981	3.8202870304048
NeuCyto_GAD	10.5869188963198	-7.20565958672167
NeuCyto_GAD	12.0182161985659	-8.04446669273973
NeuCyto_GAD	11.728716915729	-9.19467421227098
NeuCyto_GAD	10.1248512922549	-4.44854422264696
NeuCyto_GAD	10.7028608976626	-8.76804800682665
NeuCyto_VGLUT2_CALB	-6.69338219773536	3.5787269288957
NeuCyto_GAD	11.5306997953677	-5.51915426903368
NeuCyto_GAD	11.8918667494082	-6.7334124630034
NeuCyto_GAD	9.2729530988955	-4.70735617333055
NeuCyto_VGLUT2_CALB	-6.47246163499122	3.46986631698012
NeuCyto_GAD	12.383520191791	-6.59679194145799
NeuCyto_VGLUT2_CALB	-8.0272325814939	5.88211632913946
NeuCyto_GAD	10.1190357862734	-7.1763531749785
NeuCyto_VGLUT2_CALB	-6.98206513535743	4.45421854800581
NeuCyto_VGLUT2_CALB	-7.44836896073584	6.14111755437254
NeuCyto_VGLUT2_CALB	-7.08305543076758	6.45576171225905
NeuCyto_VGLUT2_CALB	-7.92645447861915	3.11852816886305
NeuCyto_GAD	9.49742800581689	-5.16551943474413
NeuCyto_VGLUT2_CALB	-9.17770379197364	3.55742065257429
NeuCyto_VGLUT2_CALB	-7.25349562775855	6.43015347070097
NeuCyto_GAD	12.0541287122988	-8.74980135613085
NeuCyto_GAD	10.226896351459	-6.03855009728075
NeuCyto_VGLUT2_CALB	-7.01526587617164	5.39064070976376
NeuCyto_GAD	10.0787430464053	-4.84730215721727
NeuCyto_GAD	10.3557348905825	-5.69118567162157
NeuCyto_GAD	11.3770018278384	-4.51068659477831
NeuCyto_VGLUT2_CALB	-6.01560252320533	3.25109533614516
NeuCyto_GAD	11.7927704511904	-7.98218699150682
NeuCyto_VGLUT2_PVALB	-10.314083033917	8.13117412871718
NeuCyto_GAD	10.690254276874	-6.71576281242967
NeuCyto_GAD	10.657111233356	-4.93110151939989
NeuCyto_GAD	11.5174551664614	-8.64410277062059
NeuCyto_GAD	11.5582266508364	-8.99877806358934
NeuCyto_GAD	10.9596996961855	-7.77982969933153
NeuCyto_GAD	11.5105562864565	-7.68842573814989
NeuCyto_GAD	10.9349852262759	-4.09346457176805
NeuCyto_GAD	10.5659447370791	-8.98426981621385
NeuCyto_VGLUT2_CALB	-8.84189599168067	3.56765703505873
NeuCyto_GAD	10.815820759418	-7.58077688866258
NeuCyto_GAD	12.3779087721133	-8.31126280480028
NeuCyto_GAD	9.03900439131494	-5.20754786186815
NeuCyto_GAD	11.6520968138003	-5.56720419579149
NeuCyto_VGLUT2_CALB	-7.74895089280372	3.5415161067903
NeuCyto_GAD	10.0085106550478	-3.86948843651415
NeuCyto_GAD	11.9681568800234	-5.29820032768846
NeuCyto_GAD	11.5722866712832	-7.44626684837938
NeuCyto_GAD	11.6941414533877	-8.47528429680467
NeuCyto_GAD	10.1621914564394	-3.73358603172899
NeuCyto_GAD	9.56620032179589	-4.50847025566698
NeuCyto_VGLUT2_CALB	-8.02483552109961	2.91430882758497
NeuCyto_GAD	10.7908545194888	-4.41126223259569
NeuCyto_GAD	10.6307974516177	-6.39058848076463
NeuCyto_VGLUT2_CALB	-7.6897515596128	6.19161454982161
NeuCyto_VGLUT2_CALB	-9.80686181199317	3.48099927253126
NeuCyto_GAD	11.9589310346865	-8.74229307823778
NeuCyto_GAD	10.8502979933047	-7.4442507808745
NeuCyto_VGLUT2_CALB	-10.4378117860532	5.19803456611037
NeuCyto_GAD	10.2131586729311	-4.81490107231737
NeuCyto_GAD	10.1481228529238	-4.2159621303618
NeuCyto_GAD	10.4964762388491	-7.56457014732958
NeuCyto_GAD	10.5163078962588	-6.9777972286284
NeuCyto_GAD	11.2230778394961	-9.08204241448045
NeuCyto_GAD	10.1608381925845	-4.55810328179003
NeuCyto_GAD	11.2089453398013	-4.65208216362596
NeuCyto_GAD	9.61646563399072	-6.81248922997118
NeuCyto_GAD	11.2008963285708	-5.29786081963182
NeuCyto_GAD	10.9678860365176	-4.45659895592333
NeuCyto_GAD	11.0219183622622	-9.30319758110643
NeuCyto_VGLUT2_CALB	-9.37587445389991	3.71385399646162
NeuCyto_VGLUT2_CALB	-7.53744691025977	6.04985551185011
NeuCyto_GAD	10.7852144895815	-8.80992384606004
NeuCyto_GAD	10.9051180540347	-5.21221800499559
NeuCyto_GAD	11.118552273395	-4.8281094615996
NeuCyto_VGLUT2_CALB	-9.147334987042	4.47748545951247
NeuCyto_VGLUT2_CALB	-7.26311867844825	3.26675967521071
NeuCyto_GAD	9.80679232466455	-3.96176691704393
NeuCyto_VGLUT2_CALB	-9.30253689896827	5.10098798221945
NeuCyto_GAD	11.4347563444399	-6.84351797752977
NeuCyto_GAD	11.9035111128115	-8.79614706688524
NeuCyto_GAD	10.3743792234683	-8.40524931603075
NeuCyto_GAD	10.2361059843325	-6.88873072319628
NeuCyto_GAD	10.3825302778506	-4.0416514461577
NeuCyto_VGLUT2_PVALB	-8.92514603745704	6.82788304633497
NeuCyto_GAD	11.2456112562441	-7.68633242302538
NeuCyto_VGLUT2_CALB	-7.66983931672339	4.57209817714094
NeuCyto_GAD	9.98869330275292	-4.44402189903856
NeuCyto_VGLUT2_CALB	-6.59812491547828	4.31384484118819
NeuCyto_VGLUT2_CALB	-6.37836545121436	4.2028907949388
NeuCyto_VGLUT2_CALB	-6.83616440903907	5.76078588909506
NeuCyto_VGLUT2_CALB	-6.79935401093726	3.98647026366591
NeuCyto_GAD	9.9353819547915	-8.09784193688036
NeuCyto_VGLUT2_CALB	-9.35482781541114	4.63647143191695
NeuCyto_GAD	10.1122818647646	-7.44796343498827
NeuCyto_VGLUT2_CALB	-5.6670841516233	3.35078076667189
NeuCyto_GAD	12.4979868589663	-8.54310389214159
NeuCyto_GAD	10.6713276563906	-5.31540079765917
NeuCyto_GAD	11.4839268385195	-5.53784056358934
NeuCyto_GAD	11.6056681333804	-6.40132208519579
NeuCyto_VGLUT2_CALB	-7.14570325028663	6.56269029921889
NeuCyto_GAD	10.7963162122988	-8.41684599571825
NeuCyto_GAD	11.978400295856	-5.43582029991747
NeuCyto_VGLUT2_CALB	-6.59095471513038	4.79528770989775
NeuCyto_GAD	10.5068541227602	-5.37586374931932
NeuCyto_VGLUT2_CALB	-7.85093157899146	6.29307661599516
NeuCyto_GAD	11.3473787962222	-8.15426512413622
NeuCyto_VGLUT2_CALB	-9.43872159135108	3.34799818343519
NeuCyto_GAD	10.5108128248477	-4.43732329064012
NeuCyto_GAD	12.1524277387881	-7.8115021770537
NeuCyto_GAD	12.2522726713442	-8.05707522087694
NeuCyto_GAD	10.5960255323672	-5.54101629906297
NeuCyto_GAD	11.4828148542666	-7.43646403008104
NeuCyto_VGLUT2_CALB	-10.8413647950864	4.5352151805818
NeuCyto_GAD	10.5403786360049	-4.62861509972215
NeuCyto_VGLUT2_CALB	-10.5945891679502	3.89629761523604
NeuCyto_VGLUT2_CALB	-8.13021844041114	3.57491115874647
NeuCyto_VGLUT2_CALB	-8.93270390641456	3.50569383448958
NeuCyto_GAD	11.0630360304141	-4.75419779472948
NeuCyto_GAD	11.6515169798159	-8.86372728996874
NeuCyto_GAD	11.611306255939	-5.53561659508348
NeuCyto_GAD	11.7769594846987	-5.4002472942412
NeuCyto_VGLUT2_CALB	-9.93693917405372	3.73465387172102
NeuCyto_GAD	11.8422861753726	-8.36382647209764
NeuCyto_VGLUT2_PVALB	-12.465730601666	6.71062723941206
NeuCyto_GAD	9.01119047987695	-4.36186381035448
NeuCyto_GAD	10.537422245624	-8.06083269768358
NeuCyto_GAD	10.9733133970522	-8.16357680016161
NeuCyto_GAD	9.4910288511538	-5.27056856804491
NeuCyto_GAD	10.4440193830752	-5.6258217876494
NeuCyto_GAD	11.0391569792056	-8.79363222771288
NeuCyto_GAD	9.53590876448388	-3.79522295647264
NeuCyto_GAD	11.6908875166201	-5.4042756145537
NeuCyto_GAD	11.7741413770937	-6.98972769432665
NeuCyto_GAD	10.5046959577822	-4.95266409569383
NeuCyto_GAD	11.9026852308535	-7.72462244682909
NeuCyto_GAD	10.9393025099062	-6.45222731285692
NeuCyto_GAD	10.5466900526309	-6.24232550316454
NeuCyto_VGLUT2_CALB	-7.23150389802222	4.07672528571486
NeuCyto_GAD	11.8594952284121	-6.61678953819872
NeuCyto_GAD	12.0198612867617	-7.71212454491258
NeuCyto_GAD	11.0676041303896	-9.1036746089995
NeuCyto_GAD	11.6011706053042	-7.73341150932909
NeuCyto_GAD	9.26764304030175	-4.81229181938768
NeuCyto_GAD	10.3714676557803	-6.39103861504198
NeuCyto_GAD	11.6378908811831	-7.21117659264208
NeuCyto_GAD	10.7217970548892	-4.44864626579881
NeuCyto_GAD	11.104150837543	-8.63169069939256
NeuCyto_GAD	11.2431898771548	-7.90237112694383
NeuCyto_GAD	9.96485430586572	-5.51323195152879
NeuCyto_GAD	11.7159138380312	-6.44039793663622
NeuCyto_GAD	11.1034708677554	-6.12933703117967
NeuCyto_GAD	11.7674370466494	-5.03395910912157
NeuCyto_GAD	10.3575096784853	-5.54704161339403
NeuCyto_GAD	10.9032135664248	-5.74619265251756
NeuCyto_GAD	9.29022223341699	-4.1253335063994
NeuCyto_GAD	11.7212944685244	-7.19462843590379
NeuCyto_GAD	10.7862301527285	-8.7929246013701
NeuCyto_GAD	12.382281368854	-7.32645197563768
NeuCyto_GAD	11.2419090925478	-6.55628653221727
NeuCyto_GAD	10.9128246961855	-4.91267271690965
NeuCyto_GAD	9.91757304060693	-4.74243040733934
NeuCyto_GAD	9.97851855147119	-5.73514815025926
NeuCyto_GAD	11.4630022703433	-8.55937071495653
NeuCyto_GAD	12.0846691786074	-7.61979742699266
NeuCyto_GAD	11.5446224867129	-7.68852205925585
NeuCyto_GAD	12.3033953367495	-6.71262903862596
NeuCyto_GAD	11.123115604999	-7.33155317955614
NeuCyto_VGLUT2_PVALB	-10.9894341768003	7.68110541648268
NeuCyto_GAD	10.695607250812	-7.6299664562285
NeuCyto_GAD	11.0168266950869	-7.92023153954149
NeuCyto_GAD	10.7802220045352	-6.39466067009569
NeuCyto_GAD	11.7897644697451	-8.84284182243944
NeuCyto_GAD	9.19935232985253	-4.17404909783006
NeuCyto_GAD	10.1347113310122	-7.92740412407518
NeuCyto_GAD	10.3754120527529	-3.99858065300585
NeuCyto_GAD	11.0808058439517	-6.38966341667772
NeuCyto_GAD	12.2959366499209	-8.79049273186327
NeuCyto_GAD	11.6040802656435	-5.12432642632128
NeuCyto_GAD	11.1489916502261	-5.30156679802538
NeuCyto_GAD	11.4596815763735	-7.39636774712206
NeuCyto_VGLUT2_CALB	-8.29603188645606	3.41112260169386
NeuCyto_VGLUT2_CALB	-6.07589238297706	4.31769136733412
NeuCyto_VGLUT2_PVALB	-12.6776217759824	7.18641392535567
NeuCyto_VGLUT2_PVALB	-11.9631146730161	8.38480452842116
NeuCyto_VGLUT2_CALB	-6.4900650323606	3.46589044875502
NeuCyto_VGLUT2_CALB	-6.86610978257422	4.22106377429365
NeuCyto_VGLUT2_PVALB	-11.8005837739683	8.01968745536207
NeuCyto_VGLUT2_PVALB	-12.9028825105405	8.03987030333876
NeuCyto_GAD	10.388891285541	-5.37752600365282
NeuCyto_VGLUT2_PVALB	-12.2180909455991	7.61377767867445
NeuCyto_VGLUT2_CALB	-10.676743441937	4.32017986125349
NeuCyto_VGLUT2_CALB	-9.38141911637549	3.20474390334486
NeuCyto_VGLUT2_CALB	-7.05802147996192	3.64957730121016
NeuCyto_VGLUT2_CALB	-8.37627976548438	6.56747786349653
NeuCyto_GAD	11.7337189375185	-7.79173441582323
NeuCyto_GAD	12.3678303419375	-6.08847017937303
NeuCyto_VGLUT2_CALB	-6.48616784226661	3.8074833566606
NeuCyto_VGLUT2_PVALB	-13.2569693864561	7.74898700065016
NeuCyto_VGLUT2_CALB	-7.52686207902198	4.10295943564772
NeuCyto_VGLUT2_PVALB	-13.2997702897764	7.03978256530165
NeuCyto_VGLUT2_CALB	-11.6029137910581	5.93734685725569
NeuCyto_VGLUT2_PVALB	-12.8609303773618	7.56214789695143
NeuCyto_VGLUT2_PVALB	-12.5343808473325	8.31320814437269
NeuCyto_VGLUT2_CALB	-8.26147120606666	3.48095444983839
NeuCyto_VGLUT2_CALB	-10.1699294389463	4.99506596869826
NeuCyto_VGLUT2_CALB	-7.98494856965308	4.58710692471861
NeuCyto_VGLUT2_PVALB	-13.4196824372983	7.01554326362013
NeuCyto_VGLUT2_CALB	-6.63644593369727	5.72236252970099
NeuCyto_VGLUT2_CALB	-7.82906764161353	4.60537759608626
NeuCyto_VGLUT2_CALB	-7.08840602051978	4.04342464751601
NeuCyto_GAD	9.46057612288232	-5.12772627525926
NeuCyto_VGLUT2_CALB	-6.93644564759498	5.97208146399855
NeuCyto_VGLUT2_CALB	-7.41387360703711	5.63042617983221
NeuCyto_GAD	12.4413443266177	-6.31204386406542
NeuCyto_VGLUT2_PVALB	-12.88706296098	7.28574947661757
NeuCyto_VGLUT2_PVALB	-12.7467850984312	7.93639425582289
NeuCyto_VGLUT2_CALB	-10.8608149827695	3.969893854326
NeuCyto_VGLUT2_PVALB	-9.3888482393003	7.37368945426344
NeuCyto_VGLUT2_CALB	-6.03411906373267	4.28095452136397
NeuCyto_GAD	11.681654995563	-8.280479151541
NeuCyto_VGLUT2_PVALB	-12.8792161287046	7.93168215102553
NeuCyto_GAD	11.1534424482607	-4.80432959252001
NeuCyto_VGLUT2_PVALB	-12.7227982820249	6.39344529456496
NeuCyto_GAD	11.7898617445254	-6.01034994774461
NeuCyto_VGLUT2_CALB	-6.67616694581275	5.78235844916701
NeuCyto_VGLUT2_PVALB	-13.1455468476987	7.34000186271071
NeuCyto_VGLUT2_PVALB	-9.49401753556495	7.37408093757033
NeuCyto_VGLUT2_PVALB	-12.9618033708311	7.05575327224135
NeuCyto_GAD	11.1812868772769	-6.9559580867827
NeuCyto_VGLUT2_CALB	-10.602189952252	4.43052713221907
NeuCyto_VGLUT2_CALB	-9.19587319504981	5.10250658935904
NeuCyto_VGLUT2_CALB	-11.0410079301572	4.5167101437509
NeuCyto_VGLUT2_CALB	-7.55223410737281	6.24071590251326
NeuCyto_VGLUT2_CALB	-8.47423165452247	6.69093934840559
NeuCyto_VGLUT2_CALB	-8.28993981492286	3.09905700034498
NeuCyto_VGLUT2_PVALB	-11.3789538682676	7.55752639121413
NeuCyto_GAD	11.3075333296084	-7.2886054103911
NeuCyto_VGLUT2_PVALB	-12.2154788316465	8.75982693976759
NeuCyto_VGLUT2_PVALB	-12.3157634080625	7.83031658477186
NeuCyto_VGLUT2_PVALB	-13.7356099427915	7.82247237510084
NeuCyto_VGLUT2_PVALB	-13.5812196077085	7.59741882628798
NeuCyto_GAD	10.6665669142031	-7.0578114574492
NeuCyto_VGLUT2_PVALB	-10.4096421540952	7.79295830077528
NeuCyto_VGLUT2_CALB	-7.53540080201392	3.61117569751143
NeuCyto_GAD	10.7147398649477	-9.23679037743211
NeuCyto_VGLUT2_CALB	-9.07975571763282	4.12336580104231
NeuCyto_VGLUT2_PVALB	-12.4105529130674	8.73672918624281
NeuCyto_VGLUT2_PVALB	-10.1889180482603	7.96287564582228
NeuCyto_VGLUT2_PVALB	-12.6513032258726	7.34332124537825
NeuCyto_VGLUT2_PVALB	-12.5953749955869	6.92325691527724
NeuCyto_GAD	10.2625818907046	-7.28497763329149
NeuCyto_GAD	10.4203835188174	-6.18142576866747
NeuCyto_GAD	10.328024929645	-4.43908186607958
NeuCyto_GAD	11.4952078520083	-6.25559111290575
NeuCyto_VGLUT2_CALB	-5.85491412293677	3.51956431216597
NeuCyto_VGLUT2_PVALB	-12.0139893830991	8.90663699454664
NeuCyto_VGLUT2_CALB	-10.50242989671	3.84480301684737
NeuCyto_GAD	9.43782240736718	-4.03570624046922
NeuCyto_VGLUT2_CALB	-8.16133969437842	3.57617298907637
NeuCyto_VGLUT2_CALB	-10.4334039033628	4.13573400325178
NeuCyto_GAD	10.9698486982607	-5.30551691704393
NeuCyto_VGLUT2_CALB	-11.1626185716367	4.41758243388533
NeuCyto_GAD	10.0318957029604	-7.97619600945116
NeuCyto_VGLUT2_CALB	-10.1926326097227	3.60723189658522
NeuCyto_VGLUT2_PVALB	-13.6328019441343	6.89341239280104
NeuCyto_VGLUT2_PVALB	-11.5850924791074	7.9414925987184
NeuCyto_VGLUT2_CALB	-7.37938874375586	5.99868730849623
NeuCyto_VGLUT2_PVALB	-12.4797686876035	7.73924617118239
NeuCyto_GAD	10.9257527052187	-4.16480036430956
NeuCyto_VGLUT2_PVALB	-13.189064914105	7.59079293555617
NeuCyto_VGLUT2_CALB	-6.68022769105201	5.03469408697485
NeuCyto_VGLUT2_PVALB	-11.2693900407529	7.68076400107741
NeuCyto_GAD	10.0430832563662	-5.77768679314256
NeuCyto_VGLUT2_PVALB	-10.0020341218687	7.6569831783235
NeuCyto_VGLUT2_CALB	-9.15241044175391	3.93848101443648
NeuCyto_VGLUT2_PVALB	-11.1166362107969	8.03068475074171
NeuCyto_VGLUT2_CALB	-5.79570334565406	3.2623560840547
NeuCyto_VGLUT2_PVALB	-12.0354060472227	7.32852677649855
NeuCyto_VGLUT2_PVALB	-13.3287848771787	7.67258862800001
NeuCyto_VGLUT2_PVALB	-13.5275229753232	6.89271179980635
NeuCyto_VGLUT2_CALB	-7.6752981485105	3.51855413264632
NeuCyto_VGLUT2_CALB	-9.73240464341407	5.147623699373
NeuCyto_GAD	11.0271177946352	-5.79973669701219
NeuCyto_GAD	11.1814366041445	-5.2659413402617
NeuCyto_VGLUT2_PVALB	-12.6647033036924	7.4279450590074
NeuCyto_VGLUT2_PVALB	-11.4554290117002	7.73919967955946
NeuCyto_VGLUT2_PVALB	-12.4395980180479	7.26703159160017
NeuCyto_VGLUT2_PVALB	-13.6590222657896	7.6749287063539
NeuCyto_VGLUT2_PVALB	-12.6485299409605	6.91944245643019
NeuCyto_VGLUT2_CALB	-6.58325427186255	4.06061939544081
NeuCyto_VGLUT2_PVALB	-10.1922101320005	7.09453265017866
NeuCyto_VGLUT2_CALB	-10.3838242830015	3.91121367759108
NeuCyto_VGLUT2_CALB	-10.1080350221372	4.05439023322462
NeuCyto_GAD	9.8323488889956	-4.40321608238817
NeuCyto_VGLUT2_CALB	-10.9149417222715	4.71516249722838
NeuCyto_VGLUT2_PVALB	-9.00735753190284	6.94487540072798
NeuCyto_GAD	10.626780575397	-4.95490809136034
NeuCyto_VGLUT2_PVALB	-13.0343360246397	6.95358018226027
NeuCyto_VGLUT2_PVALB	-11.4260939897275	7.97973326987623
NeuCyto_GAD	10.8904505430483	-6.66180201225878
NeuCyto_VGLUT2_PVALB	-12.6666182817197	8.7305345947206
NeuCyto_VGLUT2_PVALB	-13.8026561082578	7.59966663665175
NeuCyto_GAD	10.3834973036074	-8.82733126335741
NeuCyto_VGLUT2_PVALB	-11.8293599427915	8.2457180435121
NeuCyto_VGLUT2_PVALB	-13.1289042772031	7.5867460185945
NeuCyto_GAD	12.0247564970278	-8.79414339714647
NeuCyto_VGLUT2_CALB	-6.77931588303809	6.45004759377836
NeuCyto_GAD	11.4051027952456	-8.50843973808885
NeuCyto_VGLUT2_CALB	-6.4275535882688	3.76374558753371
NeuCyto_VGLUT2_CALB	-6.30467932832007	4.76836369580626
NeuCyto_GAD	9.9581452070498	-5.76445742302538
NeuCyto_VGLUT2_PVALB	-13.5204104722715	6.95256010836958
NeuCyto_VGLUT2_PVALB	-9.88009637009864	7.34232537097334
NeuCyto_GAD	11.3661766706728	-9.13458605461717
NeuCyto_GAD	10.4768162428164	-3.9800231044829
NeuCyto_VGLUT2_PVALB	-12.7795047105527	6.69753555602431
NeuCyto_VGLUT2_CALB	-10.691976481793	4.06036547965407
NeuCyto_VGLUT2_CALB	-6.84631674897437	5.8653637284696
NeuCyto_VGLUT2_PVALB	-13.5785149873472	7.25847284144758
NeuCyto_VGLUT2_PVALB	-13.0827912629819	7.82452825850844
NeuCyto_VGLUT2_CALB	-11.1654433549619	5.71655015296339
NeuCyto_GAD	10.6590376554751	-7.84061976128221
NeuCyto_GAD	9.1802492796206	-5.40130968742967
NeuCyto_GAD	11.2964630781435	-5.086631495291
NeuCyto_GAD	9.67396075117822	-4.10231562309862
NeuCyto_GAD	9.49670321333642	-4.1107956951201
NeuCyto_VGLUT2_CALB	-10.8683862031675	5.2170325929582
NeuCyto_VGLUT2_PVALB	-9.35700886857276	7.28870539016127
NeuCyto_VGLUT2_PVALB	-13.4321498216367	8.17284468955397
NeuCyto_GAD	9.00523955214257	-4.26833792381883
NeuCyto_VGLUT2_PVALB	-12.7535819352842	6.88748304194807
NeuCyto_VGLUT2_CALB	-7.29583209168677	6.69098548240065
NeuCyto_VGLUT2_PVALB	-11.1781119645811	7.94192985839247
NeuCyto_VGLUT2_PVALB	-12.933525020001	8.10716299361586
NeuCyto_GAD	12.0119047819399	-8.31020899468065
NeuCyto_GAD	9.22379023421044	-4.61930819206835
NeuCyto_GAD	9.09688002455468	-4.75067110710741
NeuCyto_VGLUT2_PVALB	-13.1769913972593	6.76590089148878
NeuCyto_GAD	11.6375618635439	-5.00962420158983
NeuCyto_GAD	11.108635967853	-6.23997946434618
NeuCyto_VGLUT2_CALB	-8.58088915955787	3.43634681052565
NeuCyto_VGLUT2_CALB	-9.19156258713965	5.17348573750853
NeuCyto_VGLUT2_PVALB	-11.8332499803281	8.00015572852492
NeuCyto_GAD	10.9122706114077	-7.46381922417284
NeuCyto_GAD	11.6046772657656	-8.82876940422655
NeuCyto_VGLUT2_CALB	-9.36314767014747	5.06757948941588
NeuCyto_GAD	11.9757366834902	-5.58768053703905
NeuCyto_VGLUT2_PVALB	-10.1005591691709	7.75197152442335
NeuCyto_GAD	9.07565981734033	-4.47850771599413
NeuCyto_GAD	8.92412669050927	-4.91406603508592
NeuCyto_VGLUT2_PVALB	-12.2730244935728	8.84947304076552
NeuCyto_GAD	11.8026018797183	-5.72362394981981
NeuCyto_GAD	10.9574185072207	-6.24721403771044
NeuCyto_GAD	9.94771391737695	-7.03991957359911
NeuCyto_GAD	9.83465010512109	-7.06198092156053
NeuCyto_VGLUT2_CALB	-7.06479924332862	5.82821683234572
NeuCyto_GAD	11.8606291471743	-8.1786086147368
NeuCyto_GAD	10.8915539442324	-4.14877386742235
NeuCyto_GAD	10.1355324445986	-3.88433714562059
NeuCyto_GAD	10.0024100004458	-5.12677164726854
NeuCyto_GAD	10.6829729734683	-8.03127642326952
NeuCyto_VGLUT2_CALB	-8.12074368607764	2.99358991927504
NeuCyto_VGLUT2_CALB	-7.03206627976661	6.22406099385618
NeuCyto_GAD	10.7793732343935	-8.48330469780565
NeuCyto_GAD	12.1496134458804	-8.3321787899077
NeuCyto_GAD	11.2099734007144	-7.48467608147264
NeuCyto_GAD	10.6193180738711	-8.45548315697313
NeuCyto_GAD	9.64112669813867	-4.81812067680956
NeuCyto_GAD	11.2948074995303	-7.11458750420213
NeuCyto_GAD	11.2631436048769	-8.88821097069383
NeuCyto_GAD	11.9194327055239	-5.93676157646776
NeuCyto_GAD	12.418694561603	-7.9076125209868
NeuCyto_VGLUT2_PVALB	-11.3608197511411	7.61916736907362
NeuCyto_GAD	11.7637262998843	-5.19185515099169
NeuCyto_VGLUT2_PVALB	-13.4452847779966	7.04010609931349
NeuCyto_GAD	9.26697642195458	-3.91726942711473
