# Supplementary material for: Disturbances of paraventricular thalamic nucleus neurons in bipolar disorder revealed by single-nucleus analysis
Source: Nat Commun. 2026 Jan 7;17:1338. doi: 10.1038/s41467-025-68094-5 (PMC12873406; doi:10.1038/s41467-025-68094-5)
Supplement: Supplementary file 6 — Source Data [file 41467_2025_68094_MOESM6_ESM.zip › SourceData/FigureS14a_cortex.txt]

celltype	2024.01.17	2024.01.24	2023.10.18	2023.12.20	2023.07.26	2023.11.29	2024.01.31	2023.06.28	2023.08.30	2024.03.13	2023.12.13	2024.02.07	2023.10.04	2023.08.16	2023.09.27	2023.06.21	2023.11.08	2024.02.28	2024.03.06	2023.08.09	2023.08.02
FrC_ExN_L2/3IT_1	903	579	1036	815	698	1114	952	645	1013	356	1143	1224	553	1320	841	982	1107	1228	940	1175	1386
FrC_ExN_L2/3IT_2	1004	453	1018	678	877	1078	834	316	917	280	943	767	581	1391	698	878	993	808	892	983	1517
FrC_ExN_L5IT_1	313	462	403	448	410	602	467	384	402	271	458	321	355	597	442	507	550	495	489	482	568
FrC_ExN_L5IT_2	337	310	429	437	258	495	327	262	402	226	370	512	299	509	301	461	530	378	341	447	505
FrC_ExN_L5IT_3	82	129	114	94	90	146	90	65	117	46	84	32	104	169	59	136	110	102	105	111	177
FrC_ExN_L5IT_4	80	101	130	72	30	149	80	37	118	65	82	142	94	134	59	139	167	133	99	142	89
FrC_ExN_L5/6NP	7	91	11	35	25	70	18	26	25	52	25	30	18	109	26	105	71	37	50	70	66
FrC_ExN_L6CT/b	57	142	138	66	79	116	77	19	118	66	122	71	68	164	107	245	159	85	202	196	202
FrC_ExN_L6IT	58	204	211	137	121	194	112	16	192	66	193	151	119	242	125	295	214	181	219	214	274
FrC_ExN_L6ITCar3	11	66	84	55	42	51	73	33	91	24	68	12	71	122	49	144	82	38	80	37	116
FrC_InN_CGE_LAMP5	142	70	99	94	97	117	83	110	108	47	98	59	89	118	52	99	118	93	100	94	74
FrC_InN_CGE_NDNF	220	98	179	114	218	223	167	125	208	47	186	95	137	196	182	165	146	179	163	160	211
FrC_InN_CGE_VIP	622	266	480	373	468	551	430	464	497	159	416	472	359	498	504	509	440	448	436	389	449
FrC_InN_MGE_LAMP5	51	12	27	14	47	56	50	29	45	18	37	18	25	55	30	73	40	46	42	55	32
FrC_InN_MGE_PVALB	46	30	23	42	33	75	50	67	96	39	50	42	38	69	67	88	52	70	71	68	66
FrC_InN_MGE_SST	491	415	521	493	608	719	507	469	616	190	601	339	466	548	569	628	487	506	661	415	615
FrC_InN_MGE_TAC1	246	276	310	228	261	396	310	312	420	140	299	234	213	342	294	398	347	301	348	316	380
FrC_OPC	696	579	505	434	533	515	451	479	563	252	487	317	481	431	514	479	451	449	561	590	448
FrC_Oligo	866	1544	1204	1334	1129	1893	788	563	1336	363	2083	462	1189	824	823	1028	1276	1042	1204	589	517
FrC_Astro	1008	1146	1152	1077	1258	971	1317	929	1194	717	1386	952	1096	699	979	1323	1005	854	1840	899	698
FrC_Micro	448	602	386	480	481	382	456	340	467	149	502	248	483	122	579	434	334	437	695	225	270
FrC_Vascular	12	15	16	18	7	6	25	11	12	8	31	19	19	8	13	11	15	28	24	15	16
FrC_NeuCyto	15	226	209	157	129	88	159	209	128	36	176	7	132	77	86	48	37	116	78	105	151
