# Supplementary material for: Disturbances of paraventricular thalamic nucleus neurons in bipolar disorder revealed by single-nucleus analysis
Source: Nat Commun. 2026 Jan 7;17:1338. doi: 10.1038/s41467-025-68094-5 (PMC12873406; doi:10.1038/s41467-025-68094-5)
Supplement: Supplementary file 6 — Source Data [file 41467_2025_68094_MOESM6_ESM.zip › SourceData/FigureS14a_thalamus.txt]

celltype	2023.01.18	2023.01.25	2022.11.16	2022.11.30	2022.10.12	2022.11.02	2022.12.14	2023.03.08	2023.03.15	2022.09.28	2022.09.14	2022.10.26	2023.02.01	2022.10.19	2022.10.05	2022.12.07	2023.02.28	2023.01.11	2022.12.21	2023.02.15	2023.02.08
Tha_ExN_CALB	118	184	210	97	196	140	197	60	43	94	43	124	112	147	170	162	128	196	434	189	168
Tha_ExN_PVALB_1	391	733	995	398	810	672	1117	87	83	314	299	373	783	271	712	857	593	647	368	493	619
Tha_ExN_PVALB_2	96	133	169	27	92	58	115	13	79	95	49	135	44	63	16	52	141	190	256	73	108
Tha_InN_1	544	743	994	536	728	449	1068	208	324	523	198	517	594	503	439	665	686	761	975	527	478
Tha_InN_2	459	573	988	432	677	365	1039	159	277	366	146	542	496	435	387	506	574	679	737	433	444
Tha_OPC	1356	1236	1424	1153	1098	1022	2241	653	701	860	493	799	980	770	1207	871	769	1437	1174	1154	1110
Tha_Oligo_1	927	1110	871	1478	1111	1386	1615	839	382	2318	459	792	756	1005	1026	522	169	746	581	246	388
Tha_Oligo_2	696	600	382	1023	898	954	1081	439	268	1923	419	636	771	591	615	391	111	410	368	160	249
Tha_Oligo_3	695	595	360	652	452	544	980	242	170	899	219	302	254	618	396	285	51	461	296	164	206
Tha_Astro_1	955	551	426	935	745	522	1056	270	748	429	406	281	426	334	442	363	781	451	473	645	405
Tha_Astro_2	298	224	243	491	248	201	539	137	333	237	256	185	322	179	299	208	314	186	258	346	219
Tha_Astro_3	304	122	131	278	241	352	319	48	202	217	111	123	142	128	164	129	100	122	161	195	170
Tha_Micro_1	406	604	1001	693	1146	616	1754	388	30	669	300	534	770	537	957	1034	519	1002	917	469	250
Tha_Micro_2	129	154	253	168	270	141	442	60	12	111	75	168	153	119	206	232	128	253	208	144	87
Tha_Vascular	92	35	21	1	39	21	0	37	36	47	30	30	51	33	25	16	90	23	25	32	31
Tha_Tcell	33	16	21	19	10	19	40	1	3	13	4	10	11	12	11	18	10	28	17	10	16
Tha_ExN_VGLUT1	10	6	11	15	14	124	5	7	5	7	4	11	3	2	73	10	16	4	14	10	8
Tha_ExIn	57	126	83	56	167	228	142	41	146	129	103	382	81	65	61	332	127	193	224	135	68
Tha_NeuCyto_VGLUT2	143	42	49	19	43	49	154	7	4	40	21	48	32	200	13	57	4	63	47	22	25
Tha_NeuCyto_GAD	96	135	35	39	61	55	60	5	36	50	26	28	13	93	34	32	7	129	61	47	15
