# Supplementary material for: Disturbances of paraventricular thalamic nucleus neurons in bipolar disorder revealed by single-nucleus analysis
Source: Nat Commun. 2026 Jan 7;17:1338. doi: 10.1038/s41467-025-68094-5 (PMC12873406; doi:10.1038/s41467-025-68094-5)
Supplement: Supplementary file 6 — Source Data [file 41467_2025_68094_MOESM6_ESM.zip › SourceData/FigureS14b.txt]

first	second	PVAL
Dx	Dx	0
Dx	Sex	0.796529
Dx	Age	0.0504789
Dx	pH	0.007443361
Dx	PMI	0.02829975
Sex	Sex	0
Sex	Age	0.8829445
Sex	pH	0.7987527
Sex	PMI	0.4209981
Age	Age	0
Age	pH	0.04190733
Age	PMI	0.8326161
PMI	PMI	0
PMI	pH	0.2822044
pH	pH	0
