# Supplementary material for: Disturbances of paraventricular thalamic nucleus neurons in bipolar disorder revealed by single-nucleus analysis
Source: Nat Commun. 2026 Jan 7;17:1338. doi: 10.1038/s41467-025-68094-5 (PMC12873406; doi:10.1038/s41467-025-68094-5)
Supplement: Supplementary file 6 — Source Data [file 41467_2025_68094_MOESM6_ESM.zip › SourceData/FigureS14c.txt]

Dx	PMI	pH
BD	11	6.92
BD	16	6.51
BD	18.37	6.2
BD	25	6.72
BD	26.42	6.36
BD	30	6.68
BD	30	6.88
BD	41.75	6.35
BD	43.5	6.36
BD	45	6.6
BD	46	6.82
BD	48.75	6.7
BD	52	6.27
BD	54.42	6.51
BD	55	6.34
BD	55.9	6.25
BD	60	6.61
BD	63.57	6.39
BD	65	6.75
BD	66	6.7
BD	72	6.4
Control	17	6.2
Control	35.5	6.19
Control	42	6.4
Control	42.25	6.28
Control	42.75	6.7
Control	43	6.45
Control	43.5	6.31
Control	46.78	6.51
Control	49.5	6.27
Control	53	6.26
Control	54.5	6.3
Control	62.5	6.34
Control	66	6.21
Control	67.25	6.81
Control	72.75	6.28
Control	74.3	6.21
Control	76.5	6.37
Control	80	6.47
Control	80	6.45
Control	97.52	6.36
