# Supplementary material for: Disturbances of paraventricular thalamic nucleus neurons in bipolar disorder revealed by single-nucleus analysis
Source: Nat Commun. 2026 Jan 7;17:1338. doi: 10.1038/s41467-025-68094-5 (PMC12873406; doi:10.1038/s41467-025-68094-5)
Supplement: Supplementary file 6 — Source Data [file 41467_2025_68094_MOESM6_ESM.zip › SourceData/FigureS14d.txt]

celltype.paper	Disease	nCount_RNA	nFeature_RNA
Tha_Oligo_2	Case	12957	4217
Tha_OPC	Case	17140	4725
Tha_InN_2	Case	45549	8290
Tha_Oligo_2	Case	11038	3816
Tha_Oligo_3	Case	1022	808
Tha_Astro_3	Case	7974	3507
Tha_Astro_1	Case	5382	2638
Tha_Astro_1	Case	4390	2239
Tha_OPC	Case	9076	3776
Tha_Astro_3	Case	4608	2533
Tha_OPC	Case	12237	4030
Tha_Astro_2	Case	1292	1000
Tha_Astro_3	Case	8009	3215
Tha_InN_2	Case	47674	8999
Tha_ExN_PVALB_1	Case	58837	9044
Tha_Oligo_3	Case	518	462
Tha_OPC	Case	8916	3515
Tha_Astro_1	Case	4082	2218
Tha_NeuCyto_GAD	Case	3459	1951
Tha_InN_1	Case	54814	8725
Tha_ExN_PVALB_1	Case	69134	9645
Tha_Oligo_2	Case	8435	3552
Tha_Astro_1	Case	13503	4429
Tha_InN_2	Case	51215	8832
Tha_Oligo_1	Case	7477	3075
Tha_ExN_CALB	Case	104572	11042
Tha_InN_1	Case	75617	8910
Tha_InN_1	Case	51802	8824
Tha_Micro_1	Case	935	697
Tha_Oligo_3	Case	818	665
Tha_InN_1	Case	47948	8076
Tha_Oligo_3	Case	1451	1048
Tha_ExN_PVALB_1	Case	95814	10499
Tha_Oligo_2	Case	1727	1158
Tha_Oligo_2	Case	2828	1672
Tha_InN_1	Case	44576	7755
Tha_Oligo_2	Case	2424	1541
Tha_Oligo_1	Case	1260	946
Tha_Oligo_1	Case	5781	2389
Tha_Oligo_2	Case	5373	2447
Tha_OPC	Case	8652	3590
Tha_OPC	Case	22976	5761
Tha_OPC	Case	15340	4557
Tha_Micro_1	Case	4512	2197
Tha_InN_1	Case	91489	10250
Tha_InN_1	Case	108636	9293
Tha_Astro_3	Case	7676	3340
Tha_InN_2	Case	83945	9820
Tha_Astro_3	Case	6881	3151
Tha_ExN_PVALB_1	Case	109170	10352
Tha_Astro_1	Case	12747	4317
Tha_ExN_PVALB_1	Case	182896	12762
Tha_InN_2	Case	108159	9984
Tha_ExN_CALB	Case	118946	9860
Tha_Astro_1	Case	5611	2716
Tha_Micro_1	Case	677	549
Tha_OPC	Case	12555	4138
Tha_Astro_1	Case	4126	2141
Tha_Oligo_1	Case	2254	1462
Tha_Astro_2	Case	2546	1576
Tha_InN_1	Case	30013	6633
Tha_NeuCyto_VGLUT2	Case	2950	1625
Tha_OPC	Case	8884	3527
Tha_Astro_3	Case	5472	2688
Tha_Astro_1	Case	5259	2635
Tha_OPC	Case	16913	4702
Tha_InN_1	Case	28713	6884
Tha_Astro_1	Case	9710	3807
Tha_OPC	Case	16630	4561
Tha_OPC	Case	16752	4998
Tha_Astro_1	Case	3027	1807
Tha_InN_1	Case	104169	10306
Tha_Oligo_1	Case	8440	3206
Tha_OPC	Case	11931	3998
Tha_ExN_PVALB_1	Case	109357	11259
Tha_Oligo_1	Case	1710	1242
Tha_InN_2	Case	63150	9110
Tha_Astro_1	Case	6135	2914
Tha_Astro_1	Case	5996	2431
Tha_Micro_2	Case	510	433
Tha_Astro_1	Case	6268	3066
Tha_Astro_2	Case	1002	797
Tha_OPC	Case	11017	4382
Tha_OPC	Case	9909	3714
Tha_OPC	Case	16882	4709
Tha_Oligo_2	Case	6086	2732
Tha_Oligo_1	Case	1816	1224
Tha_ExN_PVALB_1	Case	91795	10186
Tha_Micro_1	Case	816	643
Tha_Micro_1	Case	2281	1522
Tha_OPC	Case	7570	3292
Tha_Oligo_1	Case	3623	1885
Tha_Vascular	Case	1305	957
Tha_OPC	Case	10616	4201
Tha_InN_2	Case	82668	9274
Tha_InN_2	Case	95471	9868
Tha_Astro_1	Case	7999	3397
Tha_Astro_1	Case	4549	2462
Tha_Astro_1	Case	10888	4025
Tha_OPC	Case	7523	3397
Tha_InN_2	Case	42045	7928
Tha_InN_1	Case	53515	9179
Tha_OPC	Case	13297	4247
Tha_OPC	Case	21413	5538
Tha_Astro_3	Case	5195	2602
Tha_Oligo_1	Case	10036	3542
Tha_Tcell	Case	3643	2044
Tha_Oligo_3	Case	1492	1059
Tha_Astro_1	Case	7568	3425
Tha_InN_1	Case	29195	7513
Tha_OPC	Case	13049	4577
Tha_ExN_PVALB_1	Case	109697	10702
Tha_Oligo_2	Case	12558	3959
Tha_InN_1	Case	17321	5945
Tha_OPC	Case	14781	4757
Tha_Oligo_1	Case	6782	2801
Tha_Astro_1	Case	7095	3250
Tha_InN_1	Case	94605	9596
Tha_Astro_1	Case	6331	2839
Tha_Oligo_3	Case	735	590
Tha_InN_1	Case	86147	8623
Tha_Oligo_3	Case	829	666
Tha_Astro_1	Case	9709	3991
Tha_InN_2	Case	67775	8930
Tha_Astro_2	Case	4653	2503
Tha_Astro_1	Case	9984	4060
Tha_OPC	Case	9734	3875
Tha_ExN_PVALB_1	Case	28674	7323
Tha_Oligo_2	Case	11144	3891
Tha_ExN_PVALB_1	Case	122553	10787
Tha_OPC	Case	12269	4536
Tha_Oligo_2	Case	12258	3936
Tha_Oligo_1	Case	10931	3764
Tha_Astro_3	Case	6851	3116
Tha_Astro_1	Case	7800	3430
Tha_Astro_2	Case	1897	1314
Tha_Oligo_1	Case	2269	1421
Tha_Astro_3	Case	11860	4276
Tha_NeuCyto_VGLUT2	Case	3077	1645
Tha_OPC	Case	14441	4272
Tha_Oligo_1	Case	9345	3430
Tha_Oligo_1	Case	9560	3405
Tha_Astro_1	Case	8665	3494
Tha_OPC	Case	18835	4953
Tha_Astro_1	Case	3554	2003
Tha_Astro_1	Case	7234	3217
Tha_ExN_PVALB_1	Case	52075	8436
Tha_Astro_2	Case	886	731
Tha_OPC	Case	17250	5089
Tha_Astro_1	Case	5047	2631
Tha_OPC	Case	19744	5208
Tha_OPC	Case	6925	2806
Tha_InN_1	Case	68504	9040
Tha_Astro_1	Case	4060	2196
Tha_Oligo_1	Case	5362	2372
Tha_InN_2	Case	13911	5183
Tha_Astro_1	Case	10408	3830
Tha_InN_1	Case	86977	9342
Tha_Micro_2	Case	494	415
Tha_Astro_3	Case	11092	3533
Tha_InN_1	Case	75033	9241
Tha_ExN_PVALB_1	Case	90604	9901
Tha_OPC	Case	16805	4654
Tha_ExN_PVALB_1	Case	127143	11210
Tha_ExN_PVALB_1	Case	131090	11480
Tha_Astro_1	Case	8131	3465
Tha_ExN_PVALB_2	Case	76253	10234
Tha_InN_2	Case	66505	9109
Tha_InN_1	Case	56172	7950
Tha_Vascular	Case	10107	3242
Tha_ExN_PVALB_1	Case	155895	11869
Tha_InN_2	Case	60581	9428
Tha_Tcell	Case	5855	2651
Tha_Oligo_2	Case	10443	3733
Tha_Astro_1	Case	9203	3822
Tha_Astro_1	Case	10647	4241
Tha_Micro_2	Case	646	518
Tha_OPC	Case	19035	5062
Tha_Astro_1	Case	9320	3473
Tha_OPC	Case	14055	4260
Tha_OPC	Case	14908	4478
Tha_Astro_1	Case	9915	3653
Tha_Oligo_3	Case	1371	1008
Tha_ExN_PVALB_1	Case	150373	11932
Tha_Oligo_1	Case	1964	1240
Tha_Astro_3	Case	3272	1994
Tha_Astro_1	Case	6004	2996
Tha_Oligo_2	Case	10618	3663
Tha_OPC	Case	17326	5010
Tha_InN_2	Case	37432	7626
Tha_Oligo_1	Case	6868	2839
Tha_Oligo_1	Case	11320	3725
Tha_Astro_1	Case	10656	4217
Tha_InN_1	Case	40208	7886
Tha_Oligo_3	Case	371	325
Tha_OPC	Case	13332	4388
Tha_Vascular	Case	6394	2703
Tha_OPC	Case	11840	3944
Tha_Micro_1	Case	4723	2339
Tha_OPC	Case	9145	3684
Tha_Oligo_3	Case	1011	791
Tha_Astro_1	Case	14529	5135
Tha_OPC	Case	7575	3189
Tha_Oligo_3	Case	827	668
Tha_Oligo_1	Case	5287	2362
Tha_Micro_2	Case	699	595
Tha_Oligo_3	Case	1627	1129
Tha_OPC	Case	15045	4608
Tha_Astro_1	Case	5417	2763
Tha_OPC	Case	18362	5062
Tha_Micro_1	Case	1307	912
Tha_Astro_1	Case	9649	3741
Tha_Astro_2	Case	6710	3140
Tha_Oligo_3	Case	1906	1305
Tha_OPC	Case	10267	3584
Tha_NeuCyto_VGLUT2	Case	955	698
Tha_ExN_PVALB_1	Case	114070	10553
Tha_Micro_1	Case	1243	860
Tha_Oligo_2	Case	17674	5050
Tha_InN_1	Case	75989	8965
Tha_Oligo_1	Case	5102	2429
Tha_OPC	Case	14304	4299
Tha_Astro_1	Case	15911	4637
Tha_OPC	Case	12728	4272
Tha_Oligo_1	Case	7974	3052
Tha_Astro_1	Case	12930	4582
Tha_Micro_2	Case	621	511
Tha_Astro_2	Case	5747	2924
Tha_Astro_1	Case	4358	2470
Tha_Oligo_1	Case	10681	3523
Tha_Oligo_1	Case	8721	3240
Tha_OPC	Case	15170	4394
Tha_ExN_PVALB_2	Case	178687	11501
Tha_OPC	Case	9384	3601
Tha_Astro_1	Case	6307	3053
Tha_OPC	Case	22330	5169
Tha_InN_2	Case	72960	9768
Tha_Micro_1	Case	531	449
Tha_Oligo_3	Case	1607	1143
Tha_Astro_1	Case	8067	3600
Tha_InN_1	Case	12826	4184
Tha_Oligo_1	Case	2340	1408
Tha_OPC	Case	1907	1298
Tha_ExN_PVALB_2	Case	27742	6881
Tha_Oligo_1	Case	15601	4490
Tha_Astro_1	Case	10420	3994
Tha_OPC	Case	16952	4510
Tha_Oligo_2	Case	9460	3251
Tha_InN_1	Case	5018	2669
Tha_Astro_1	Case	5741	2855
Tha_Oligo_3	Case	1046	808
Tha_Astro_1	Case	4086	2271
Tha_Micro_1	Case	597	520
Tha_Oligo_1	Case	10860	3491
Tha_Micro_1	Case	793	629
Tha_ExN_PVALB_1	Case	50933	8388
Tha_OPC	Case	18138	4959
Tha_InN_1	Case	49353	7877
Tha_Micro_2	Case	445	378
Tha_OPC	Case	22487	5453
Tha_Oligo_1	Case	2184	1420
Tha_Oligo_1	Case	3634	1784
Tha_OPC	Case	18068	5059
Tha_OPC	Case	10088	4091
Tha_OPC	Case	11664	4038
Tha_Astro_3	Case	2061	1429
Tha_InN_1	Case	62287	8731
Tha_Oligo_1	Case	6486	2726
Tha_InN_1	Case	46241	7870
Tha_Astro_2	Case	804	638
Tha_InN_1	Case	29347	6998
Tha_InN_1	Case	76763	9378
Tha_InN_1	Case	64988	8900
Tha_InN_1	Case	45930	7127
Tha_ExN_PVALB_1	Case	162069	11659
Tha_OPC	Case	16315	4832
Tha_Astro_1	Case	9640	3817
Tha_InN_1	Case	118691	10291
Tha_OPC	Case	12446	4274
Tha_ExN_PVALB_1	Case	157948	11984
Tha_Astro_1	Case	5734	2734
Tha_Astro_1	Case	6264	3021
Tha_Astro_2	Case	5362	2702
Tha_Oligo_3	Case	1749	1204
Tha_OPC	Case	8994	3989
Tha_Oligo_3	Case	2572	1545
Tha_OPC	Case	22301	5358
Tha_Astro_1	Case	9256	3621
Tha_Astro_3	Case	3536	1953
Tha_Astro_3	Case	4503	2363
Tha_InN_1	Case	53668	8791
Tha_Astro_2	Case	4425	2450
Tha_InN_1	Case	89271	10258
Tha_Micro_1	Case	2764	1472
Tha_OPC	Case	13299	4448
Tha_InN_1	Case	161450	11546
Tha_Micro_2	Case	571	502
Tha_Astro_1	Case	8830	3545
Tha_OPC	Case	18873	5002
Tha_Astro_3	Case	4939	2455
Tha_Oligo_2	Case	20527	5212
Tha_Micro_1	Case	931	719
Tha_OPC	Case	9566	3892
Tha_Oligo_2	Case	3135	1807
Tha_Astro_3	Case	3651	2215
Tha_OPC	Case	7376	3442
Tha_Micro_1	Case	9128	3599
Tha_Oligo_1	Case	1138	839
Tha_OPC	Case	6130	3053
Tha_Astro_2	Case	2289	1451
Tha_Astro_3	Case	4863	2535
Tha_OPC	Case	10356	3685
Tha_InN_2	Case	8342	3417
Tha_NeuCyto_VGLUT2	Case	4786	2196
Tha_OPC	Case	9214	3414
Tha_OPC	Case	15353	4626
Tha_Micro_1	Case	6951	2993
Tha_Astro_1	Case	7843	3499
Tha_Oligo_1	Case	10169	3591
Tha_OPC	Case	9890	3942
Tha_ExN_PVALB_1	Case	118375	11222
Tha_Vascular	Case	5502	2282
Tha_Astro_1	Case	3388	1868
Tha_OPC	Case	10032	3942
Tha_Micro_1	Case	1056	806
Tha_OPC	Case	12698	4313
Tha_Astro_1	Case	7435	3359
Tha_Oligo_1	Case	1420	1042
Tha_Astro_2	Case	5005	2552
Tha_Oligo_1	Case	4830	2364
Tha_InN_2	Case	58121	9312
Tha_Oligo_3	Case	1823	1255
Tha_Astro_1	Case	8315	3497
Tha_Vascular	Case	8138	3127
Tha_Oligo_3	Case	941	746
Tha_Oligo_2	Case	2392	1486
Tha_Astro_1	Case	10350	3978
Tha_Astro_2	Case	4945	2635
Tha_InN_1	Case	72957	9535
Tha_OPC	Case	9794	3869
Tha_InN_2	Case	59937	9180
Tha_Micro_2	Case	581	493
Tha_InN_1	Case	51620	9098
Tha_OPC	Case	11332	4211
Tha_OPC	Case	11920	4163
Tha_Oligo_3	Case	1100	862
Tha_Oligo_2	Case	4378	2238
Tha_InN_1	Case	62187	9140
Tha_Oligo_2	Case	2986	1686
Tha_NeuCyto_GAD	Case	1128	855
Tha_Vascular	Case	3349	1768
Tha_Oligo_2	Case	10141	3840
Tha_OPC	Case	13415	4357
Tha_InN_2	Case	52955	9401
Tha_Oligo_1	Case	1572	1054
Tha_Oligo_1	Case	11075	3767
Tha_Oligo_2	Case	11049	3798
Tha_Astro_1	Case	10325	3772
Tha_Micro_1	Case	10541	3562
Tha_OPC	Case	13355	4277
Tha_OPC	Case	7559	3234
Tha_Astro_1	Case	6226	2975
Tha_InN_2	Case	74847	9901
Tha_InN_2	Case	72362	8961
Tha_Astro_1	Case	8714	3461
Tha_OPC	Case	11914	4130
Tha_InN_1	Case	34937	7534
Tha_Oligo_1	Case	6677	2686
Tha_ExN_PVALB_1	Case	75853	10727
Tha_Astro_3	Case	7377	3205
Tha_Astro_1	Case	8438	3568
Tha_Oligo_1	Case	6991	2860
Tha_Oligo_1	Case	10259	3675
Tha_Micro_1	Case	798	659
Tha_InN_1	Case	39864	7944
Tha_InN_1	Case	78964	9302
Tha_OPC	Case	8523	3427
Tha_Astro_3	Case	7095	3307
Tha_Astro_3	Case	4906	2759
Tha_Astro_2	Case	980	692
Tha_Oligo_2	Case	11722	3896
Tha_NeuCyto_VGLUT2	Case	401	352
Tha_Micro_1	Case	3606	2030
Tha_Astro_1	Case	7393	3186
Tha_OPC	Case	18420	4638
Tha_Oligo_1	Case	773	621
Tha_Micro_2	Case	483	409
Tha_Micro_1	Case	1182	874
Tha_OPC	Case	19979	5423
Tha_Oligo_1	Case	2491	1456
Tha_Astro_1	Case	8519	3676
Tha_OPC	Case	8506	3829
Tha_Astro_1	Case	6482	3066
Tha_Oligo_3	Case	507	442
Tha_Astro_1	Case	6717	3229
Tha_OPC	Case	11209	4278
Tha_InN_1	Case	66611	8654
Tha_Astro_3	Case	8472	3636
Tha_Astro_2	Case	3618	2164
Tha_Vascular	Case	3433	1859
Tha_Vascular	Case	7595	2782
Tha_Astro_1	Case	6713	3166
Tha_Vascular	Case	3796	1897
Tha_Oligo_3	Case	1605	1151
Tha_Astro_1	Case	7468	3348
Tha_Micro_1	Case	2753	1660
Tha_OPC	Case	11492	4049
Tha_Astro_3	Case	9148	3647
Tha_Oligo_2	Case	4415	2341
Tha_ExIn	Case	25352	4759
Tha_Astro_1	Case	3290	1924
Tha_Astro_2	Case	2439	1621
Tha_Oligo_1	Case	1440	995
Tha_Astro_2	Case	3608	2132
Tha_Astro_1	Case	10320	3889
Tha_OPC	Case	6488	3013
Tha_Oligo_1	Case	1681	1150
Tha_Oligo_1	Case	2092	1337
Tha_Astro_1	Case	4460	2368
Tha_Astro_1	Case	9671	3839
Tha_ExN_PVALB_1	Case	58670	8622
Tha_ExN_PVALB_2	Case	6620	2760
Tha_OPC	Case	8452	3563
Tha_Oligo_3	Case	2501	1498
Tha_ExIn	Case	15557	5075
Tha_NeuCyto_VGLUT2	Case	1420	1024
Tha_InN_1	Case	54296	8983
Tha_Oligo_2	Case	9821	3818
Tha_Astro_1	Case	5095	2674
Tha_InN_2	Case	85857	9472
Tha_OPC	Case	6700	3137
Tha_ExN_PVALB_1	Case	21389	5337
Tha_Astro_1	Case	10680	4068
Tha_InN_1	Case	34915	7837
Tha_Astro_1	Case	10303	3914
Tha_InN_2	Case	56806	9055
Tha_Micro_1	Case	1207	898
Tha_OPC	Case	16081	5146
Tha_InN_1	Case	50470	8224
Tha_Oligo_2	Case	10107	3958
Tha_OPC	Case	24149	5635
Tha_ExN_PVALB_1	Case	45280	7708
Tha_Oligo_3	Case	1434	1049
Tha_Oligo_3	Case	535	463
Tha_Astro_1	Case	8416	3601
Tha_ExN_PVALB_2	Case	4525	2122
Tha_Oligo_1	Case	8502	3266
Tha_Astro_3	Case	6211	2914
Tha_InN_2	Case	45602	8555
Tha_OPC	Case	19093	4834
Tha_Astro_1	Case	8258	3311
Tha_OPC	Case	17276	5237
Tha_OPC	Case	15019	4642
Tha_Oligo_1	Case	2898	1633
Tha_Oligo_3	Case	2893	1710
Tha_OPC	Case	13322	4488
Tha_Astro_1	Case	11128	4140
Tha_ExN_PVALB_1	Case	155371	11800
Tha_OPC	Case	12611	4433
Tha_Oligo_1	Case	8031	3432
Tha_InN_1	Case	27737	7090
Tha_ExN_PVALB_1	Case	96060	10124
Tha_Micro_2	Case	687	551
Tha_InN_1	Case	48272	8411
Tha_Astro_1	Case	8709	3759
Tha_Astro_3	Case	5028	2758
Tha_Oligo_1	Case	1561	1083
Tha_OPC	Case	11545	4420
Tha_Astro_1	Case	4625	2488
Tha_ExN_PVALB_1	Case	102320	11022
Tha_ExN_PVALB_1	Case	124140	10949
Tha_Astro_1	Case	6091	2983
Tha_Vascular	Case	3159	1938
Tha_Oligo_3	Case	807	666
Tha_Astro_1	Case	5417	2518
Tha_InN_1	Case	42390	7192
Tha_Astro_2	Case	648	526
Tha_Oligo_3	Case	1593	1124
Tha_Micro_1	Case	6920	3003
Tha_InN_2	Case	68472	9804
Tha_OPC	Case	6585	3102
Tha_Oligo_2	Case	4839	2423
Tha_Astro_3	Case	7447	3469
Tha_ExN_PVALB_1	Case	52600	8969
Tha_OPC	Case	10001	3980
Tha_Astro_1	Case	5768	2678
Tha_Micro_2	Case	544	427
Tha_InN_1	Case	60373	9133
Tha_Micro_1	Case	1262	933
Tha_NeuCyto_GAD	Case	1574	1204
Tha_Astro_1	Case	4693	2414
Tha_InN_2	Case	64909	9409
Tha_Astro_1	Case	7570	3497
Tha_ExN_PVALB_2	Case	20493	5739
Tha_InN_1	Case	25473	6177
Tha_Oligo_3	Case	2100	1127
Tha_InN_1	Case	53356	8925
Tha_OPC	Case	11434	4038
Tha_Oligo_1	Case	1972	1272
Tha_Oligo_1	Case	1376	1024
Tha_Astro_3	Case	7242	2916
Tha_OPC	Case	9354	3800
Tha_ExN_PVALB_1	Case	134755	10613
Tha_Oligo_1	Case	2594	1542
Tha_Astro_1	Case	19133	5584
Tha_InN_2	Case	62883	9214
Tha_InN_1	Case	26954	7342
Tha_ExN_PVALB_1	Case	155482	11589
Tha_Oligo_2	Case	4602	2216
Tha_ExN_PVALB_1	Case	117569	11313
Tha_OPC	Case	14788	4686
Tha_Oligo_1	Case	7069	3054
Tha_InN_1	Case	26039	6482
Tha_Oligo_3	Case	874	704
Tha_Oligo_3	Case	617	528
Tha_OPC	Case	11007	4109
Tha_OPC	Case	19621	5405
Tha_Oligo_3	Case	871	724
Tha_Oligo_3	Case	1327	958
Tha_ExN_CALB	Case	125906	11931
Tha_Oligo_1	Case	2779	1635
Tha_OPC	Case	9549	3826
Tha_OPC	Case	9638	3927
Tha_Oligo_2	Case	10563	3755
Tha_Astro_3	Case	7245	3090
Tha_Astro_2	Case	2683	1666
Tha_Astro_1	Case	4025	2270
Tha_OPC	Case	11086	3848
Tha_Oligo_3	Case	1187	893
Tha_Oligo_2	Case	14013	4313
Tha_Micro_1	Case	3741	1961
Tha_OPC	Case	5421	3100
Tha_OPC	Case	8414	3769
Tha_Astro_1	Case	3906	2228
Tha_InN_1	Case	37715	7651
Tha_Oligo_2	Case	9867	3449
Tha_Oligo_1	Case	8743	3367
Tha_Oligo_1	Case	8088	2931
Tha_Astro_2	Case	2860	1851
Tha_OPC	Case	10205	3876
Tha_Vascular	Case	866	704
Tha_Oligo_2	Case	4347	2245
Tha_Oligo_3	Case	2060	1314
Tha_OPC	Case	11611	4224
Tha_OPC	Case	7212	3531
Tha_OPC	Case	9546	3658
Tha_OPC	Case	10856	4030
Tha_Astro_1	Case	6544	2846
Tha_OPC	Case	10168	3760
Tha_Oligo_3	Case	1137	879
Tha_OPC	Case	8675	3659
Tha_OPC	Case	12631	4206
Tha_OPC	Case	6317	2835
Tha_ExN_PVALB_1	Case	124716	10742
Tha_Vascular	Case	1087	862
Tha_Micro_1	Case	1151	848
Tha_Micro_1	Case	3832	1985
Tha_ExN_PVALB_1	Case	117464	10980
Tha_Oligo_1	Case	1880	1159
Tha_Astro_1	Case	8280	3508
Tha_Micro_2	Case	508	446
Tha_Oligo_1	Case	7222	3013
Tha_Astro_3	Case	5576	2835
Tha_Astro_2	Case	3752	2140
Tha_ExN_PVALB_1	Case	116821	10657
Tha_InN_2	Case	39248	7410
Tha_ExN_PVALB_1	Case	154474	11910
Tha_Oligo_1	Case	10060	3302
Tha_Micro_1	Case	1799	1198
Tha_OPC	Case	7333	2890
Tha_Micro_1	Case	5287	2320
Tha_Astro_1	Case	7125	3256
Tha_InN_1	Case	36548	6853
Tha_Astro_2	Case	2905	1758
Tha_Oligo_1	Case	3086	1738
Tha_Oligo_3	Case	683	548
Tha_Oligo_3	Case	1217	858
Tha_OPC	Case	11847	4071
Tha_Oligo_3	Case	1075	845
Tha_Astro_2	Case	2163	1453
Tha_ExN_PVALB_1	Case	44921	7588
Tha_OPC	Case	9533	3788
Tha_OPC	Case	10903	4059
Tha_OPC	Case	6840	3262
Tha_Oligo_1	Case	2326	1427
Tha_OPC	Case	12911	4763
Tha_Astro_3	Case	5180	2763
Tha_InN_1	Case	98224	9343
Tha_OPC	Case	9514	3780
Tha_Oligo_2	Case	7954	3103
Tha_InN_2	Case	27160	6926
Tha_Oligo_2	Case	21108	5342
Tha_OPC	Case	14713	4588
Tha_InN_2	Case	56531	9424
Tha_Oligo_3	Case	883	667
Tha_Micro_1	Case	2769	1575
Tha_OPC	Case	9157	4006
Tha_OPC	Case	15497	4489
Tha_Oligo_2	Case	8738	3535
Tha_Oligo_2	Case	11033	3733
Tha_InN_2	Case	44308	8178
Tha_Astro_1	Case	8047	3396
Tha_Tcell	Case	5485	2657
Tha_Oligo_2	Case	11009	3936
Tha_OPC	Case	17166	4658
Tha_Oligo_2	Case	21383	5361
Tha_Oligo_1	Case	5857	2626
Tha_OPC	Case	9711	3546
Tha_Astro_3	Case	9975	3891
Tha_Astro_3	Case	9902	3509
Tha_InN_2	Case	52171	8609
Tha_Oligo_3	Case	971	753
Tha_InN_2	Case	81030	9854
Tha_OPC	Case	9249	3727
Tha_ExN_PVALB_1	Case	85307	10762
Tha_Astro_2	Case	2530	1678
Tha_Oligo_3	Case	684	575
Tha_OPC	Case	14709	4754
Tha_OPC	Case	7735	3426
Tha_Astro_1	Case	9818	4236
Tha_Oligo_3	Case	859	641
Tha_OPC	Case	1910	1268
Tha_OPC	Case	8397	3450
Tha_Astro_1	Case	5555	2687
Tha_Oligo_2	Case	21013	5551
Tha_ExN_PVALB_1	Case	148400	11517
Tha_Micro_1	Case	2786	1626
Tha_Astro_2	Case	3983	2223
Tha_Oligo_1	Case	7543	2884
Tha_Oligo_1	Case	9629	3569
Tha_OPC	Case	19157	5131
Tha_OPC	Case	1006	770
Tha_InN_1	Case	74712	9306
Tha_InN_2	Case	38221	8083
Tha_Oligo_3	Case	689	581
Tha_Astro_1	Case	8714	3408
Tha_OPC	Case	10375	4036
Tha_Astro_1	Case	5711	2832
Tha_ExN_PVALB_1	Case	107530	11330
Tha_OPC	Case	4755	2621
Tha_Micro_2	Case	831	645
Tha_Micro_1	Case	573	474
Tha_InN_2	Case	109265	9768
Tha_OPC	Case	16502	4990
Tha_Oligo_3	Case	644	552
Tha_Astro_2	Case	3741	2141
Tha_Astro_3	Case	7046	3130
Tha_Oligo_2	Case	2956	1681
Tha_Astro_1	Case	4382	2336
Tha_InN_2	Case	36776	8181
Tha_Oligo_3	Case	780	636
Tha_Oligo_1	Case	1717	1124
Tha_Oligo_1	Case	6018	2545
Tha_InN_2	Case	42731	8585
Tha_Astro_1	Case	4565	2431
Tha_Oligo_3	Case	996	766
Tha_Oligo_3	Case	929	725
Tha_Astro_3	Case	4418	2241
Tha_Astro_1	Case	8655	3575
Tha_Oligo_3	Case	1320	954
Tha_Astro_1	Case	12624	4550
Tha_OPC	Case	7743	3310
Tha_Micro_1	Case	1291	937
Tha_Astro_2	Case	4903	2615
Tha_OPC	Case	19778	5503
Tha_Oligo_3	Case	507	448
Tha_OPC	Case	12587	4690
Tha_InN_1	Case	43184	7165
Tha_Oligo_3	Case	425	369
Tha_Oligo_1	Case	1812	1174
Tha_Astro_3	Case	3401	2026
Tha_Oligo_1	Case	2088	1317
Tha_Oligo_2	Case	5284	2594
Tha_Oligo_1	Case	9005	3262
Tha_Oligo_2	Case	9862	3508
Tha_Oligo_2	Case	12523	4132
Tha_Micro_1	Case	1345	934
Tha_OPC	Case	8633	3729
Tha_InN_2	Case	88925	9733
Tha_Oligo_1	Case	13089	3830
Tha_Micro_1	Case	604	514
Tha_Tcell	Case	4184	2030
Tha_Astro_3	Case	5646	2672
Tha_Micro_1	Case	3786	2056
Tha_Oligo_1	Case	6696	2783
Tha_OPC	Case	13857	4534
Tha_Astro_1	Case	6877	3203
Tha_Astro_2	Case	4882	2474
Tha_Astro_1	Case	10282	4056
Tha_InN_1	Case	48865	7725
Tha_InN_1	Case	92005	9797
Tha_Vascular	Case	1521	1011
Tha_InN_1	Case	140801	10812
Tha_NeuCyto_GAD	Case	1216	887
Tha_NeuCyto_GAD	Case	1366	1011
Tha_Oligo_1	Case	3485	1843
Tha_Astro_1	Case	6440	3012
Tha_Oligo_1	Case	966	768
Tha_Oligo_2	Case	14096	4283
Tha_OPC	Case	9832	3875
Tha_Oligo_1	Case	965	735
Tha_InN_1	Case	67318	8460
Tha_Oligo_1	Case	11237	3795
Tha_Astro_1	Case	4441	2245
Tha_Oligo_1	Case	5504	2486
Tha_Oligo_3	Case	545	468
Tha_Astro_1	Case	5017	2688
Tha_Astro_1	Case	6679	3174
Tha_OPC	Case	8011	3307
Tha_Astro_2	Case	2774	1752
Tha_OPC	Case	15460	4861
Tha_ExN_PVALB_1	Case	63671	8928
Tha_Astro_1	Case	7223	3246
Tha_NeuCyto_GAD	Case	1260	908
Tha_Oligo_1	Case	9065	3221
Tha_Astro_1	Case	7849	3391
Tha_Astro_1	Case	7942	3245
Tha_Astro_1	Case	8003	3531
Tha_ExN_PVALB_1	Case	47090	7772
Tha_ExN_CALB	Case	124816	11910
Tha_NeuCyto_VGLUT2	Case	4997	2510
Tha_ExN_PVALB_1	Case	46143	7761
Tha_Astro_2	Case	2336	1485
Tha_InN_2	Case	61411	9192
Tha_Astro_3	Case	13953	4571
Tha_InN_1	Case	16700	4986
Tha_ExN_PVALB_1	Case	246515	12942
Tha_OPC	Case	9588	3912
Tha_ExN_PVALB_1	Case	86759	10447
Tha_Micro_1	Case	1930	1315
Tha_OPC	Case	20686	4956
Tha_InN_2	Case	34436	7263
Tha_InN_2	Case	41787	8607
Tha_Oligo_3	Case	729	601
Tha_Oligo_1	Case	1969	1268
Tha_Astro_3	Case	11320	4072
Tha_OPC	Case	13814	4329
Tha_OPC	Case	10218	3495
Tha_Oligo_2	Case	14418	4156
Tha_OPC	Case	1899	1254
Tha_OPC	Case	2397	1499
Tha_Astro_3	Case	3757	2254
Tha_Micro_1	Case	4143	2091
Tha_InN_2	Case	57892	9636
Tha_Astro_1	Case	7056	3229
Tha_Oligo_2	Case	10076	3688
Tha_ExN_PVALB_1	Case	52262	8067
Tha_Astro_3	Case	8378	3672
Tha_Astro_3	Case	6802	2965
Tha_InN_2	Case	7769	3358
Tha_Oligo_1	Case	7392	3040
Tha_Astro_1	Case	12902	4522
Tha_Astro_1	Case	4805	2531
Tha_OPC	Case	2374	1513
Tha_OPC	Case	11417	4001
Tha_Astro_1	Case	6562	3097
Tha_ExN_PVALB_2	Case	48264	8340
Tha_Astro_1	Case	6305	3001
Tha_OPC	Case	1796	1347
Tha_InN_2	Case	57205	8784
Tha_Oligo_1	Case	4538	2092
Tha_OPC	Case	9943	3742
Tha_Astro_1	Case	4541	2448
Tha_OPC	Case	19997	4862
Tha_Astro_2	Case	4405	2658
Tha_Astro_2	Case	3336	1934
Tha_InN_2	Case	50802	7938
Tha_Micro_1	Case	8105	3067
Tha_OPC	Case	12927	4549
Tha_Astro_1	Case	11277	4102
Tha_ExN_PVALB_1	Case	187897	12348
Tha_Astro_1	Case	6265	2936
Tha_OPC	Case	12587	4092
Tha_InN_1	Case	13214	4612
Tha_Oligo_1	Case	4074	2155
Tha_Oligo_2	Case	16304	4633
Tha_OPC	Case	14421	4382
Tha_Micro_1	Case	498	419
Tha_Astro_2	Case	976	774
Tha_OPC	Case	22976	5974
Tha_Astro_1	Case	6926	3062
Tha_Astro_1	Case	6690	2966
Tha_Astro_3	Case	9517	3826
Tha_ExN_PVALB_1	Case	166766	11970
Tha_Oligo_2	Case	13459	4215
Tha_OPC	Case	21249	5411
Tha_ExN_PVALB_1	Case	148302	10777
Tha_OPC	Case	9772	4238
Tha_Astro_2	Case	2734	1793
Tha_InN_1	Case	60714	8050
Tha_Vascular	Case	2114	1303
Tha_Astro_1	Case	7149	3172
Tha_ExN_PVALB_1	Case	170827	11346
Tha_NeuCyto_VGLUT2	Case	1686	1036
Tha_ExN_PVALB_1	Case	228567	12381
Tha_NeuCyto_GAD	Case	1487	1063
Tha_Tcell	Case	5512	2763
Tha_ExN_PVALB_1	Case	29807	6003
Tha_Oligo_1	Case	4302	2061
Tha_Oligo_2	Case	12005	4157
Tha_Oligo_2	Case	9569	3428
Tha_Micro_2	Case	1122	845
Tha_InN_1	Case	146400	10803
Tha_InN_1	Case	54046	7740
Tha_Astro_1	Case	4006	2012
Tha_OPC	Case	9621	3937
Tha_Oligo_3	Case	1118	845
Tha_Astro_2	Case	1774	1215
Tha_Astro_2	Case	3773	2290
Tha_Oligo_3	Case	1273	957
Tha_InN_1	Case	77292	9400
Tha_Oligo_2	Case	9338	3538
Tha_Astro_2	Case	2087	1298
Tha_OPC	Case	6374	2869
Tha_OPC	Case	6351	3123
Tha_Astro_1	Case	6199	2939
Tha_Micro_2	Case	516	433
Tha_Oligo_3	Case	657	562
Tha_Oligo_1	Case	8057	3100
Tha_Astro_1	Case	7856	3272
Tha_InN_1	Case	55535	8274
Tha_InN_2	Case	8614	3417
Tha_OPC	Case	8036	3619
Tha_Astro_1	Case	13271	4741
Tha_Oligo_3	Case	668	566
Tha_OPC	Case	12260	4290
Tha_OPC	Case	4359	2515
Tha_InN_2	Case	77010	9998
Tha_OPC	Case	6056	2562
Tha_Oligo_1	Case	7745	3119
Tha_OPC	Case	13597	4357
Tha_OPC	Case	21222	4897
Tha_Astro_1	Case	4245	2317
Tha_Astro_3	Case	5344	2694
Tha_Astro_1	Case	7977	3319
Tha_OPC	Case	17495	4537
Tha_Oligo_1	Case	2246	1366
Tha_InN_1	Case	77146	9102
Tha_ExN_PVALB_1	Case	71357	9900
Tha_Astro_2	Case	2183	1400
Tha_InN_1	Case	54060	8038
Tha_Astro_1	Case	7170	3306
Tha_OPC	Case	1384	1078
Tha_Oligo_3	Case	789	674
Tha_Astro_2	Case	5299	2643
Tha_Astro_3	Case	8602	3481
Tha_Oligo_2	Case	15617	4423
Tha_Oligo_1	Case	2036	1298
Tha_InN_1	Case	81993	9322
Tha_Astro_1	Case	5408	2759
Tha_Oligo_3	Case	954	729
Tha_Tcell	Case	4574	2393
Tha_OPC	Case	18075	4896
Tha_InN_1	Case	29402	7418
Tha_Oligo_2	Case	2730	1577
Tha_Tcell	Case	2015	1365
Tha_Astro_1	Case	5895	2878
Tha_Oligo_3	Case	1624	1115
Tha_Astro_1	Case	5626	2778
Tha_InN_2	Case	23344	6317
Tha_ExN_PVALB_1	Case	26687	6627
Tha_Oligo_3	Case	2007	1346
Tha_Astro_2	Case	6842	2890
Tha_InN_2	Case	73913	9626
Tha_Astro_2	Case	2163	1408
Tha_Oligo_3	Case	577	496
Tha_InN_1	Case	77331	9292
Tha_ExN_PVALB_1	Case	76833	10327
Tha_OPC	Case	14092	4500
Tha_Micro_1	Case	5178	2703
Tha_OPC	Case	6883	3201
Tha_Astro_1	Case	8665	3646
Tha_InN_2	Case	66183	9122
Tha_Astro_3	Case	4594	2453
Tha_InN_1	Case	88280	9516
Tha_InN_2	Case	19136	5462
Tha_Oligo_3	Case	1003	751
Tha_OPC	Case	18899	5089
Tha_Micro_1	Case	2154	1339
Tha_InN_2	Case	68915	8714
Tha_OPC	Case	15379	4899
Tha_Micro_1	Case	1120	795
Tha_Astro_2	Case	3900	2185
Tha_Astro_1	Case	3238	1950
Tha_OPC	Case	16050	4589
Tha_Oligo_3	Case	341	307
Tha_Oligo_1	Case	7956	2892
Tha_Astro_1	Case	9621	3914
Tha_Astro_1	Case	7983	3690
Tha_Astro_1	Case	16514	5325
Tha_Oligo_1	Case	3428	1806
Tha_InN_2	Case	58769	9516
Tha_InN_2	Case	62902	9816
Tha_OPC	Case	9034	3742
Tha_InN_1	Case	47738	8312
Tha_OPC	Case	9561	3790
Tha_Micro_1	Case	913	747
Tha_Oligo_3	Case	584	500
Tha_InN_1	Case	26264	6168
Tha_OPC	Case	10784	3579
Tha_InN_1	Case	76619	8810
Tha_OPC	Case	10616	4179
Tha_OPC	Case	11920	4045
Tha_OPC	Case	8904	3476
Tha_Astro_1	Case	10415	4129
Tha_Tcell	Case	3116	1821
Tha_Micro_1	Case	2186	1453
Tha_Astro_1	Case	11253	4005
Tha_Vascular	Case	5592	2510
Tha_Oligo_2	Case	6420	2757
Tha_OPC	Case	14397	4397
Tha_Astro_1	Case	6871	3264
Tha_Oligo_2	Case	7604	2950
Tha_OPC	Case	11506	4100
Tha_Astro_1	Case	12258	4413
Tha_Oligo_1	Case	1378	949
Tha_Astro_1	Case	7974	3464
Tha_InN_1	Case	52298	9128
Tha_InN_2	Case	131145	10593
Tha_Oligo_1	Case	5379	2500
Tha_Astro_1	Case	10390	4055
Tha_OPC	Case	8139	3377
Tha_Oligo_2	Case	2694	1663
Tha_Oligo_1	Case	5877	2612
Tha_Oligo_1	Case	2767	1642
Tha_InN_2	Case	44627	7952
Tha_Astro_3	Case	5707	2879
Tha_ExN_PVALB_1	Case	108380	10856
Tha_OPC	Case	8095	3772
Tha_Astro_1	Case	3124	1883
Tha_OPC	Case	14223	4279
Tha_OPC	Case	20289	4884
Tha_OPC	Case	9718	3846
Tha_Oligo_3	Case	10793	4336
Tha_OPC	Case	11034	3913
Tha_InN_1	Case	24568	5896
Tha_OPC	Case	9273	3634
Tha_ExN_PVALB_1	Case	173629	11853
Tha_Oligo_1	Case	11879	3716
Tha_InN_2	Case	101861	9993
Tha_InN_2	Case	73520	8408
Tha_Oligo_1	Case	1839	1217
Tha_Astro_1	Case	13771	4676
Tha_OPC	Case	9063	3973
Tha_NeuCyto_GAD	Case	619	510
Tha_ExN_PVALB_2	Case	81759	9431
Tha_Micro_2	Case	878	690
Tha_InN_1	Case	44802	8561
Tha_Astro_3	Case	4698	2735
Tha_OPC	Case	15559	4637
Tha_Oligo_2	Case	10904	3764
Tha_InN_2	Case	23674	6702
Tha_InN_1	Case	43494	7705
Tha_Astro_3	Case	8931	3411
Tha_Oligo_1	Case	13074	3922
Tha_Oligo_1	Case	2672	1556
Tha_Astro_1	Case	9360	3714
Tha_OPC	Case	10145	3850
Tha_OPC	Case	10482	3707
Tha_OPC	Case	13041	4291
Tha_Micro_2	Case	1145	747
Tha_Astro_3	Case	7700	3159
Tha_Astro_1	Case	12463	4368
Tha_InN_1	Case	77019	8687
Tha_OPC	Case	16577	4602
Tha_Astro_1	Case	22293	6283
Tha_NeuCyto_VGLUT2	Case	2464	1437
Tha_Oligo_1	Case	2507	1587
Tha_NeuCyto_GAD	Case	1071	792
Tha_Oligo_2	Case	13457	4381
Tha_OPC	Case	9599	3815
Tha_OPC	Case	10216	3140
Tha_Oligo_2	Case	10902	3857
Tha_Astro_2	Case	2586	1702
Tha_Astro_1	Case	8514	3551
Tha_OPC	Case	12397	3874
Tha_OPC	Case	10763	3834
Tha_Astro_1	Case	5742	2884
Tha_OPC	Case	17245	4558
Tha_OPC	Case	9867	3903
Tha_InN_2	Case	73780	8984
Tha_Micro_1	Case	1781	1222
Tha_InN_2	Case	53083	8276
Tha_OPC	Case	13336	4710
Tha_Astro_1	Case	6438	3063
Tha_Astro_3	Case	5749	2644
Tha_Astro_1	Case	11488	4438
Tha_Micro_2	Case	334	308
Tha_Astro_3	Case	3332	1961
Tha_OPC	Case	7655	3314
Tha_Astro_3	Case	5070	2683
Tha_InN_1	Case	25532	6683
Tha_Astro_1	Case	13317	4702
Tha_Oligo_3	Case	1381	1019
Tha_Oligo_2	Case	9648	3585
Tha_Astro_1	Case	6713	3041
Tha_OPC	Case	15455	4237
Tha_OPC	Case	11210	3962
Tha_ExN_PVALB_1	Case	107630	10687
Tha_InN_1	Case	59111	8119
Tha_Oligo_1	Case	4197	2041
Tha_Astro_3	Case	5345	2721
Tha_OPC	Case	8806	3531
Tha_Astro_1	Case	6752	3173
Tha_Oligo_3	Case	485	410
Tha_OPC	Case	17010	5056
Tha_InN_1	Case	91127	10300
Tha_Micro_1	Case	946	723
Tha_Oligo_1	Case	1714	1137
Tha_Oligo_2	Case	4282	2236
Tha_InN_1	Case	81444	10131
Tha_OPC	Case	20942	5401
Tha_Oligo_1	Case	3679	1921
Tha_NeuCyto_GAD	Case	1810	1220
Tha_OPC	Case	12525	4387
Tha_Astro_1	Case	5183	2589
Tha_Astro_1	Case	5473	2929
Tha_Astro_2	Case	4401	2257
Tha_OPC	Case	9561	3939
Tha_Astro_1	Case	6226	3012
Tha_Oligo_1	Case	2232	1413
Tha_OPC	Case	12643	4482
Tha_Astro_1	Case	13728	4691
Tha_OPC	Case	17342	4679
Tha_Micro_1	Case	3639	1922
Tha_Astro_1	Case	9226	3651
Tha_InN_2	Case	59429	9653
Tha_Oligo_3	Case	1039	798
Tha_ExN_PVALB_2	Case	41728	7731
Tha_Astro_1	Case	5874	2829
Tha_OPC	Case	16496	4523
Tha_Oligo_2	Case	14563	4769
Tha_Oligo_2	Case	877	712
Tha_InN_1	Case	93285	9458
Tha_ExN_PVALB_1	Case	132123	11302
Tha_OPC	Case	13549	4493
Tha_InN_1	Case	96401	10162
Tha_Astro_2	Case	2729	1718
Tha_OPC	Case	13459	4453
Tha_InN_1	Case	70269	9321
Tha_Oligo_1	Case	1284	894
Tha_Astro_1	Case	15419	4930
Tha_Oligo_2	Case	7997	3216
Tha_OPC	Case	16237	4952
Tha_Oligo_3	Case	1889	1289
Tha_OPC	Case	11742	4346
Tha_Astro_1	Case	12570	4496
Tha_InN_1	Case	33338	6903
Tha_Micro_1	Case	1755	1148
Tha_InN_1	Case	22676	5538
Tha_Astro_2	Case	3761	2124
Tha_Astro_3	Case	5617	2567
Tha_Astro_2	Case	4241	2308
Tha_Astro_1	Case	3847	2210
Tha_Astro_1	Case	7994	3462
Tha_Oligo_1	Case	7782	3123
Tha_Astro_3	Case	4270	2214
Tha_Astro_2	Case	1833	1254
Tha_Micro_1	Case	1801	1242
Tha_Oligo_1	Case	1925	1274
Tha_Tcell	Case	6277	2584
Tha_Astro_3	Case	4483	2415
Tha_Astro_2	Case	4325	2355
Tha_OPC	Case	12591	4613
Tha_InN_1	Case	101247	10643
Tha_Oligo_3	Case	3022	1680
Tha_Micro_1	Case	1037	795
Tha_Astro_3	Case	9990	3559
Tha_OPC	Case	8909	3515
Tha_Astro_2	Case	5242	2629
Tha_InN_1	Case	99193	9331
Tha_Astro_2	Case	2968	1949
Tha_Astro_1	Case	5492	2682
Tha_InN_2	Case	33954	7102
Tha_Tcell	Case	2453	1481
Tha_ExN_PVALB_1	Case	155553	11263
Tha_Oligo_2	Case	18522	4747
Tha_OPC	Case	8509	3904
Tha_OPC	Case	7297	3537
Tha_OPC	Case	13135	4211
Tha_OPC	Case	28278	5876
Tha_Oligo_2	Case	15339	4539
Tha_Astro_2	Case	4500	2296
Tha_ExN_PVALB_1	Case	115493	10303
Tha_Astro_3	Case	2699	1688
Tha_Oligo_1	Case	14353	4344
Tha_Micro_1	Case	919	715
Tha_Vascular	Case	4495	2330
Tha_InN_1	Case	44331	7687
Tha_Astro_1	Case	8471	3849
Tha_Oligo_2	Case	1032	783
Tha_Micro_1	Case	2904	1579
Tha_Micro_2	Case	427	360
Tha_OPC	Case	8662	3799
Tha_Oligo_3	Case	788	648
Tha_OPC	Case	1318	918
Tha_NeuCyto_VGLUT2	Case	2846	1573
Tha_Astro_3	Case	4065	2240
Tha_Micro_2	Case	1141	840
Tha_OPC	Case	10576	3971
Tha_Astro_1	Case	17256	5307
Tha_Oligo_2	Case	2161	1390
Tha_Astro_3	Case	2865	1792
Tha_InN_1	Case	23236	5968
Tha_Astro_2	Case	1317	1014
Tha_OPC	Case	8869	3688
Tha_Astro_1	Case	8348	3743
Tha_OPC	Case	6680	3355
Tha_ExN_PVALB_1	Case	129817	11517
Tha_OPC	Case	8349	3800
Tha_Oligo_1	Case	2897	1636
Tha_Astro_3	Case	6198	2768
Tha_Micro_1	Case	7393	2916
Tha_Micro_1	Case	2940	1589
Tha_Oligo_3	Case	1734	1149
Tha_Oligo_3	Case	1161	881
Tha_Oligo_2	Case	9786	3706
Tha_OPC	Case	18168	5065
Tha_InN_1	Case	49270	8020
Tha_Oligo_3	Case	861	701
Tha_OPC	Case	16818	4870
Tha_Astro_1	Case	10913	4117
Tha_InN_1	Case	31894	6218
Tha_Oligo_3	Case	760	624
Tha_ExN_PVALB_1	Case	149701	11591
Tha_Astro_3	Case	2064	1408
Tha_Vascular	Case	9510	3766
Tha_NeuCyto_VGLUT2	Case	3933	2024
Tha_Micro_1	Case	906	695
Tha_Astro_3	Case	8103	3516
Tha_Astro_1	Case	5964	2866
Tha_Oligo_1	Case	10457	3557
Tha_ExN_PVALB_1	Case	107879	11005
Tha_OPC	Case	18364	5227
Tha_OPC	Case	18450	4997
Tha_Astro_1	Case	8672	3559
Tha_OPC	Case	8169	3253
Tha_Oligo_2	Case	7081	3065
Tha_Astro_1	Case	7469	3234
Tha_InN_1	Case	27329	7111
Tha_Astro_2	Case	3819	2140
Tha_InN_1	Case	65030	9276
Tha_Astro_1	Case	7704	3430
Tha_Oligo_1	Case	6421	2696
Tha_Oligo_3	Case	1305	903
Tha_ExN_PVALB_1	Case	95649	9777
Tha_Micro_1	Case	3368	1876
Tha_OPC	Case	16945	4549
Tha_Oligo_1	Case	6935	2752
Tha_Astro_1	Case	5932	2822
Tha_OPC	Case	16424	4876
Tha_OPC	Case	17323	4994
Tha_OPC	Case	12189	4177
Tha_Oligo_3	Case	2475	1467
Tha_OPC	Case	11344	4106
Tha_Astro_1	Case	7067	3236
Tha_Astro_2	Case	5100	2520
Tha_Oligo_3	Case	2201	1419
Tha_Astro_1	Case	13990	4654
Tha_InN_2	Case	93349	9539
Tha_Astro_1	Case	11286	4284
Tha_Astro_1	Case	4493	2346
Tha_OPC	Case	18429	5050
Tha_Astro_1	Case	8860	3553
Tha_Astro_3	Case	9586	3907
Tha_Oligo_1	Case	6118	2602
Tha_Vascular	Case	5045	2615
Tha_Astro_1	Case	5855	2738
Tha_OPC	Case	14333	4407
Tha_InN_2	Case	38911	8358
Tha_OPC	Case	10305	4011
Tha_Astro_3	Case	10750	3841
Tha_Oligo_2	Case	10072	3572
Tha_Astro_1	Case	9083	3791
Tha_Vascular	Case	5706	2661
Tha_ExN_PVALB_1	Case	157006	11899
Tha_Oligo_1	Case	7697	3170
Tha_Oligo_3	Case	1452	1083
Tha_Micro_2	Case	649	517
Tha_Astro_1	Case	11672	4185
Tha_ExN_PVALB_1	Case	122856	11432
Tha_Micro_1	Case	1333	983
Tha_Oligo_1	Case	1568	1064
Tha_OPC	Case	10258	4007
Tha_InN_2	Case	77163	9747
Tha_Oligo_2	Case	10471	3636
Tha_OPC	Case	6588	3060
Tha_Micro_2	Case	617	509
Tha_OPC	Case	16186	4713
Tha_Oligo_1	Case	4576	2371
Tha_OPC	Case	3951	2455
Tha_ExN_PVALB_1	Case	84966	10190
Tha_Oligo_1	Case	3733	1941
Tha_OPC	Case	15724	4556
Tha_OPC	Case	19446	5122
Tha_Oligo_2	Case	10141	3727
Tha_Astro_1	Case	7344	3324
Tha_OPC	Case	7559	3099
Tha_OPC	Case	5838	2727
Tha_OPC	Case	17286	4803
Tha_Micro_2	Case	595	514
Tha_Oligo_3	Case	1558	1049
Tha_Micro_2	Case	507	424
Tha_InN_2	Case	52697	8273
Tha_Oligo_3	Case	1954	1247
Tha_OPC	Case	8000	3603
Tha_Astro_2	Case	1710	1227
Tha_Oligo_2	Case	7704	3105
Tha_Astro_2	Case	5147	2494
Tha_Astro_1	Case	4415	2463
Tha_OPC	Case	6983	3319
Tha_Astro_3	Case	4097	2309
Tha_Astro_1	Case	3986	2313
Tha_Micro_1	Case	1563	1101
Tha_OPC	Case	10040	3749
Tha_Oligo_2	Case	10341	4045
Tha_OPC	Case	9400	3700
Tha_Astro_2	Case	3615	2105
Tha_Astro_1	Case	3368	1948
Tha_OPC	Case	12448	4222
Tha_Oligo_3	Case	572	486
Tha_Astro_1	Case	8506	3633
Tha_InN_2	Case	9756	3993
Tha_Micro_2	Case	598	506
Tha_OPC	Case	9834	3733
Tha_InN_1	Case	93021	10041
Tha_Oligo_3	Case	859	686
Tha_Oligo_2	Case	9215	3048
Tha_InN_2	Case	57946	9085
Tha_Oligo_3	Case	807	662
Tha_Vascular	Case	4927	2399
Tha_ExN_PVALB_2	Case	11133	3997
Tha_Astro_3	Case	2656	1669
Tha_Micro_1	Case	4969	2566
Tha_ExN_PVALB_1	Case	111579	10659
Tha_Micro_1	Case	1195	900
Tha_Micro_2	Case	544	471
Tha_Astro_1	Case	5141	2532
Tha_Oligo_3	Case	2181	1305
Tha_Astro_3	Case	9268	3823
Tha_OPC	Case	8285	3630
Tha_Oligo_1	Case	10060	3695
Tha_InN_1	Case	36321	6851
Tha_Oligo_1	Case	2541	1590
Tha_Vascular	Case	4642	2521
Tha_OPC	Case	10709	3909
Tha_Astro_3	Case	2229	1379
Tha_Oligo_1	Case	11045	3726
Tha_Astro_1	Case	10097	4196
Tha_ExN_CALB	Case	73964	9732
Tha_Oligo_3	Case	439	385
Tha_ExN_PVALB_1	Case	96825	10589
Tha_OPC	Case	8860	3377
Tha_OPC	Case	10473	3816
Tha_Oligo_1	Case	3681	1880
Tha_Vascular	Case	5860	2507
Tha_OPC	Case	10801	3907
Tha_Astro_1	Case	4847	2533
Tha_Oligo_1	Case	6472	2709
Tha_ExN_PVALB_1	Case	104909	10343
Tha_OPC	Case	1532	1111
Tha_Astro_3	Case	16566	4585
Tha_Astro_1	Case	7960	3377
Tha_Astro_3	Case	7584	3179
Tha_InN_2	Case	97611	10590
Tha_OPC	Case	6609	3309
Tha_Astro_1	Case	6640	3125
Tha_Oligo_3	Case	1036	775
Tha_Astro_3	Case	8701	3524
Tha_ExN_PVALB_1	Case	75459	9033
Tha_Oligo_1	Case	8965	3277
Tha_Oligo_3	Case	670	544
Tha_InN_1	Case	39873	7204
Tha_Oligo_3	Case	864	683
Tha_OPC	Case	16100	4654
Tha_InN_2	Case	65753	8461
Tha_Oligo_2	Case	16052	4572
Tha_Astro_3	Case	6849	3366
Tha_OPC	Case	18669	5307
Tha_ExN_PVALB_1	Case	93479	10074
Tha_Micro_1	Case	940	701
Tha_ExN_PVALB_1	Case	75260	10849
Tha_Astro_1	Case	6807	2926
Tha_OPC	Case	13151	4404
Tha_OPC	Case	17023	4898
Tha_Astro_3	Case	5808	2857
Tha_Oligo_3	Case	1584	1088
Tha_OPC	Case	10714	4108
Tha_Micro_1	Case	3064	1617
Tha_Vascular	Case	6684	2627
Tha_OPC	Case	12219	4154
Tha_Oligo_3	Case	1224	920
Tha_OPC	Case	9159	3832
Tha_Astro_1	Case	4871	2569
Tha_Astro_1	Case	7040	3322
Tha_OPC	Case	11255	4209
Tha_Micro_1	Case	1044	803
Tha_Oligo_3	Case	1958	1236
Tha_OPC	Case	5847	2931
Tha_Astro_3	Case	10965	4073
Tha_Oligo_3	Case	2046	1253
Tha_InN_2	Case	36971	8265
Tha_InN_1	Case	36965	8230
Tha_Oligo_2	Case	3015	1842
Tha_Astro_1	Case	5800	2771
Tha_InN_1	Case	27170	6014
Tha_Astro_3	Case	4400	2414
Tha_Oligo_3	Case	1787	1263
Tha_Oligo_1	Case	8734	3372
Tha_Tcell	Case	3116	1864
Tha_OPC	Case	12460	4276
Tha_Astro_1	Case	6979	3232
Tha_InN_1	Case	44838	8373
Tha_InN_1	Case	66886	8958
Tha_InN_2	Case	12325	4486
Tha_InN_1	Case	67631	9365
Tha_Vascular	Case	4898	2308
Tha_Astro_1	Case	8738	3739
Tha_ExIn	Case	5084	2251
Tha_Oligo_1	Case	968	761
Tha_Astro_1	Case	6796	3234
Tha_Micro_1	Case	2743	1582
Tha_Oligo_2	Case	8118	3119
Tha_Astro_1	Case	3493	2040
Tha_InN_2	Case	34447	7842
Tha_Oligo_1	Case	4352	2088
Tha_Oligo_3	Case	1219	935
Tha_Oligo_2	Case	7713	3176
Tha_Astro_1	Case	4165	2416
Tha_OPC	Case	16878	5097
Tha_InN_1	Case	86700	9432
Tha_InN_1	Case	46253	7839
Tha_Oligo_3	Case	349	310
Tha_Oligo_2	Case	16690	4930
Tha_ExN_PVALB_1	Case	116345	9966
Tha_OPC	Case	9911	3999
Tha_NeuCyto_GAD	Case	7133	3197
Tha_InN_2	Case	50302	7933
Tha_Oligo_3	Case	781	640
Tha_Astro_1	Case	7663	3495
Tha_Astro_1	Case	8118	3617
Tha_OPC	Case	13301	4701
Tha_OPC	Case	9275	3804
Tha_ExN_PVALB_1	Case	139063	10967
Tha_InN_1	Case	38020	8256
Tha_Oligo_2	Case	9468	3497
Tha_InN_1	Case	32145	6903
Tha_InN_2	Case	46068	8181
Tha_Astro_1	Case	6746	3124
Tha_Astro_2	Case	5136	2597
Tha_Oligo_1	Case	7037	2865
Tha_OPC	Case	6631	2839
Tha_Oligo_2	Case	15457	4550
Tha_Astro_3	Case	6756	3014
Tha_Oligo_3	Case	985	793
Tha_OPC	Case	10041	3834
Tha_Astro_2	Case	3079	1903
Tha_InN_2	Case	78439	9195
Tha_Astro_1	Case	6248	2933
Tha_InN_1	Case	71619	9927
Tha_Astro_3	Case	10495	4229
Tha_Astro_2	Case	4436	2316
Tha_Oligo_3	Case	872	698
Tha_OPC	Case	15491	4750
Tha_OPC	Case	11879	4104
Tha_Astro_1	Case	9669	3817
Tha_ExN_PVALB_1	Case	76705	10150
Tha_InN_2	Case	70769	9514
Tha_Astro_1	Case	8581	3558
Tha_InN_1	Case	15210	5706
Tha_Oligo_3	Case	899	725
Tha_OPC	Case	10118	3969
Tha_OPC	Case	9487	3808
Tha_Astro_1	Case	7425	3340
Tha_InN_2	Case	9358	4152
Tha_Oligo_3	Case	883	732
Tha_OPC	Case	6143	2658
Tha_Oligo_3	Case	1931	1304
Tha_Oligo_1	Case	7769	3101
Tha_OPC	Case	12582	4253
Tha_Vascular	Case	6802	2889
Tha_Oligo_1	Case	4511	2267
Tha_OPC	Case	14270	4316
Tha_ExN_PVALB_1	Case	49220	8452
Tha_Oligo_3	Case	807	624
Tha_Oligo_1	Case	1300	932
Tha_Oligo_2	Case	8490	3190
Tha_Astro_1	Case	7871	3546
Tha_OPC	Case	7208	3348
Tha_Oligo_3	Case	973	782
Tha_Astro_1	Case	7850	3599
Tha_OPC	Case	17819	5095
Tha_OPC	Case	8466	3414
Tha_OPC	Case	10500	3785
Tha_Astro_1	Case	5252	2538
Tha_Astro_3	Case	9427	3629
Tha_InN_2	Case	78959	9366
Tha_Astro_1	Case	7273	3238
Tha_OPC	Case	13599	4438
Tha_InN_2	Case	53332	8926
Tha_OPC	Case	9329	4036
Tha_Astro_3	Case	1847	1252
Tha_Astro_1	Case	9145	3451
Tha_Oligo_2	Case	15172	4300
Tha_Astro_1	Case	4598	2450
Tha_Astro_2	Case	3055	1853
Tha_Astro_2	Case	3286	1935
Tha_Astro_1	Case	6408	3057
Tha_InN_2	Case	42497	7548
Tha_Astro_3	Case	5940	2908
Tha_OPC	Case	11657	4260
Tha_Astro_1	Case	5876	2898
Tha_InN_2	Case	44033	7455
Tha_Oligo_3	Case	1814	1110
Tha_Astro_1	Case	6766	3077
Tha_Astro_2	Case	1555	1097
Tha_Oligo_3	Case	873	686
Tha_Astro_2	Case	3638	2105
Tha_Oligo_1	Case	5864	2675
Tha_InN_1	Case	61492	8374
Tha_OPC	Case	6360	2919
Tha_InN_1	Case	100951	10837
Tha_Oligo_2	Case	6951	2925
Tha_Oligo_2	Case	15089	4469
Tha_InN_1	Case	69659	8796
Tha_Astro_1	Case	4821	2587
Tha_InN_1	Case	55465	8018
Tha_InN_1	Case	15402	5414
Tha_Micro_1	Case	1414	1044
Tha_OPC	Case	6866	3419
Tha_Oligo_1	Case	3470	1855
Tha_InN_1	Case	17966	5953
Tha_Astro_3	Case	4001	2210
Tha_OPC	Case	7097	3465
Tha_Astro_1	Case	3799	2227
Tha_Astro_1	Case	4407	2351
Tha_Tcell	Case	2899	1682
Tha_InN_1	Case	51264	8469
Tha_InN_1	Case	74121	8866
Tha_OPC	Case	5233	2672
Tha_OPC	Case	23597	5546
Tha_Astro_1	Case	8212	3506
Tha_Astro_1	Case	6202	3052
Tha_Oligo_1	Case	10576	3397
Tha_InN_2	Case	81272	9695
Tha_Oligo_3	Case	800	660
Tha_Vascular	Case	6081	3041
Tha_Astro_1	Case	18146	5912
Tha_Micro_2	Case	439	385
Tha_Oligo_2	Case	9119	3531
Tha_InN_2	Case	25738	7416
Tha_Oligo_2	Case	7264	3071
Tha_InN_2	Case	44489	8366
Tha_InN_2	Case	80285	10173
Tha_InN_1	Case	25532	6957
Tha_Astro_3	Case	5453	2477
Tha_Oligo_2	Case	15887	4208
Tha_OPC	Case	9495	3573
Tha_OPC	Case	19666	5414
Tha_OPC	Case	11746	4267
Tha_Vascular	Case	807	640
Tha_Astro_3	Case	9356	3771
Tha_ExN_PVALB_1	Case	140433	11763
Tha_InN_2	Case	54468	9227
Tha_Oligo_1	Case	3381	1926
Tha_Micro_1	Case	2118	1399
Tha_Astro_3	Case	5094	2511
Tha_OPC	Case	9825	3933
Tha_Astro_3	Case	5133	2670
Tha_InN_2	Case	52826	9029
Tha_Oligo_3	Case	939	737
Tha_OPC	Case	11226	3916
Tha_Astro_3	Case	8741	3592
Tha_Astro_1	Case	7425	3278
Tha_OPC	Case	21013	5138
Tha_Tcell	Case	4291	2015
Tha_Astro_1	Case	9266	3650
Tha_Micro_1	Case	2024	1247
Tha_Astro_1	Case	7492	3327
Tha_Micro_1	Case	1484	1073
Tha_Oligo_3	Case	2213	1383
Tha_OPC	Case	8537	3700
Tha_Astro_3	Case	2658	1658
Tha_Oligo_1	Case	8603	3114
Tha_OPC	Case	10277	4045
Tha_Astro_3	Case	4932	2521
Tha_OPC	Case	13861	4312
Tha_Oligo_3	Case	1136	866
Tha_Astro_3	Case	2527	1668
Tha_OPC	Case	13112	4215
Tha_OPC	Case	10231	3968
Tha_InN_1	Case	36431	7347
Tha_Astro_1	Case	10758	4016
Tha_InN_2	Case	32205	8011
Tha_Astro_3	Case	5673	2701
Tha_InN_2	Case	56707	8685
Tha_Oligo_1	Case	2147	1389
Tha_Vascular	Case	7296	2896
Tha_InN_1	Case	8503	3490
Tha_InN_2	Case	45551	7832
Tha_Astro_1	Case	8049	3294
Tha_Oligo_1	Case	7213	2937
Tha_Astro_3	Case	3426	1979
Tha_Oligo_1	Case	8500	3169
Tha_Micro_1	Case	1291	966
Tha_Micro_2	Case	463	391
Tha_Astro_1	Case	5576	2889
Tha_OPC	Case	9011	3565
Tha_InN_1	Case	53505	8216
Tha_InN_1	Case	55899	8544
Tha_Micro_1	Case	2589	1510
Tha_Micro_2	Case	597	497
Tha_Astro_1	Case	10375	3990
Tha_Oligo_2	Case	8048	3120
Tha_Astro_1	Case	7189	3248
Tha_ExN_PVALB_2	Case	157281	12119
Tha_Oligo_2	Case	18121	4772
Tha_Astro_1	Case	7163	3321
Tha_Astro_2	Case	1385	976
Tha_Oligo_1	Case	3176	1770
Tha_Astro_3	Case	7321	3128
Tha_Astro_2	Case	4137	2213
Tha_Astro_1	Case	9123	3560
Tha_OPC	Case	10155	3882
Tha_Micro_1	Case	6541	2843
Tha_Oligo_1	Case	7983	3097
Tha_Oligo_2	Case	4503	2166
Tha_Micro_2	Case	496	435
Tha_Oligo_2	Case	12315	4080
Tha_OPC	Case	13174	4531
Tha_Oligo_2	Case	12436	3986
Tha_Astro_1	Case	5211	2785
Tha_Oligo_1	Case	11924	3486
Tha_Astro_1	Case	8789	3653
Tha_Astro_2	Case	1995	1312
Tha_OPC	Case	3562	1764
Tha_Oligo_2	Case	15766	4388
Tha_ExN_PVALB_1	Case	163042	11892
Tha_Astro_2	Case	4806	2300
Tha_OPC	Case	17000	4729
Tha_OPC	Case	9431	3712
Tha_Oligo_1	Case	11000	3529
Tha_InN_1	Case	107384	10197
Tha_Astro_1	Case	7916	3361
Tha_InN_1	Case	78927	9333
Tha_ExN_PVALB_2	Case	55209	8718
Tha_OPC	Case	7318	3073
Tha_ExN_PVALB_1	Case	52257	8574
Tha_Astro_1	Case	6513	2914
Tha_Astro_1	Case	11821	4311
Tha_OPC	Case	7236	3246
Tha_Oligo_1	Case	6821	2857
Tha_InN_2	Case	57664	8763
Tha_OPC	Case	7313	3425
Tha_Astro_1	Case	12688	4564
Tha_InN_1	Case	30798	5557
Tha_Micro_1	Case	1883	1249
Tha_Astro_1	Case	5785	2790
Tha_Oligo_1	Case	7408	3119
Tha_Oligo_3	Case	1131	844
Tha_Oligo_2	Case	7089	3158
Tha_Astro_1	Case	18298	5320
Tha_ExN_PVALB_1	Case	209682	12241
Tha_OPC	Case	8042	3170
Tha_Vascular	Case	1663	997
Tha_ExN_PVALB_1	Case	126753	11117
Tha_Oligo_3	Case	696	572
Tha_Oligo_3	Case	2212	1444
Tha_Oligo_2	Case	9596	3598
Tha_Astro_3	Case	3102	1843
Tha_InN_1	Case	72969	8557
Tha_Micro_1	Case	8615	3131
Tha_OPC	Case	6641	3059
Tha_InN_1	Case	48323	7568
Tha_Oligo_2	Case	8574	3328
Tha_Oligo_3	Case	479	420
Tha_Astro_2	Case	3697	2309
Tha_Astro_2	Case	2434	1566
Tha_Astro_1	Case	11546	4059
Tha_Oligo_1	Case	6881	2979
Tha_Micro_1	Case	1644	1068
Tha_ExN_CALB	Case	93164	10400
Tha_Astro_1	Case	8962	3547
Tha_InN_2	Case	80898	9207
Tha_OPC	Case	22864	5210
Tha_Oligo_2	Case	6799	3067
Tha_Vascular	Case	8098	3089
Tha_Micro_1	Case	525	455
Tha_NeuCyto_VGLUT2	Case	1742	1117
Tha_Oligo_3	Case	2498	1624
Tha_Astro_1	Case	5183	2720
Tha_Oligo_1	Case	11748	3932
Tha_InN_1	Case	49717	8536
Tha_Astro_1	Case	7003	3140
Tha_Astro_3	Case	4183	2422
Tha_Oligo_3	Case	842	644
Tha_Astro_2	Case	2970	1805
Tha_Oligo_2	Case	6123	2902
Tha_Oligo_1	Case	8318	3227
Tha_Micro_1	Case	848	697
Tha_Astro_1	Case	5655	2841
Tha_InN_1	Case	45644	8082
Tha_ExN_PVALB_2	Case	34580	8012
Tha_NeuCyto_GAD	Case	1351	928
Tha_Micro_1	Case	3979	1992
Tha_Oligo_1	Case	8667	3392
Tha_Astro_3	Case	3609	2063
Tha_OPC	Case	10793	4179
Tha_InN_1	Case	53834	8675
Tha_ExN_PVALB_1	Case	52487	8034
Tha_NeuCyto_VGLUT2	Case	1402	944
Tha_Astro_1	Case	7811	3451
Tha_InN_2	Case	5450	3175
Tha_Astro_3	Case	5584	2953
Tha_Astro_1	Case	6528	3064
Tha_OPC	Case	10111	3879
Tha_Astro_2	Case	1554	1096
Tha_Astro_1	Case	6171	2971
Tha_Oligo_1	Case	7490	2819
Tha_Astro_1	Case	10309	4293
Tha_Astro_1	Case	7280	3258
Tha_Astro_2	Case	2000	1335
Tha_Oligo_2	Case	11868	3880
Tha_Oligo_2	Case	2905	1537
Tha_OPC	Case	6442	3172
Tha_Astro_3	Case	2638	1629
Tha_Oligo_2	Case	7219	3025
Tha_OPC	Case	12605	4261
Tha_Astro_3	Case	3068	1871
Tha_Astro_2	Case	1215	944
Tha_Astro_3	Case	5902	2791
Tha_Micro_1	Case	1081	831
Tha_Oligo_1	Case	10657	3510
Tha_OPC	Case	6297	2905
Tha_Astro_2	Case	2630	1727
Tha_Micro_1	Case	1160	880
Tha_Oligo_3	Case	1933	1273
Tha_InN_2	Case	59995	9303
Tha_Astro_3	Case	11671	3993
Tha_OPC	Case	12008	4471
Tha_OPC	Case	8258	3644
Tha_InN_1	Case	41417	7329
Tha_Oligo_2	Case	6414	2738
Tha_Astro_1	Case	9549	3857
Tha_Oligo_3	Case	591	498
Tha_ExIn	Case	11371	4197
Tha_OPC	Case	14147	4321
Tha_ExN_PVALB_1	Case	112567	10591
Tha_Oligo_3	Case	540	475
Tha_Tcell	Case	2138	1252
Tha_Oligo_1	Case	2775	1622
Tha_OPC	Case	13051	3783
Tha_Astro_3	Case	2639	1624
Tha_Astro_1	Case	6379	3051
Tha_InN_2	Case	50156	8945
Tha_Astro_2	Case	2429	1573
Tha_Oligo_1	Case	8139	3228
Tha_Astro_1	Case	4808	2561
Tha_Oligo_1	Case	9064	3402
Tha_ExN_PVALB_1	Case	130535	11207
Tha_OPC	Case	16900	4697
Tha_Oligo_1	Case	6029	2560
Tha_Oligo_1	Case	10971	3663
Tha_Astro_2	Case	1679	1199
Tha_OPC	Case	14114	4506
Tha_InN_1	Case	76758	9932
Tha_Micro_2	Case	720	587
Tha_Astro_2	Case	2419	1499
Tha_Astro_1	Case	5231	2654
Tha_InN_1	Case	56424	8777
Tha_InN_1	Case	28936	6157
Tha_Oligo_3	Case	1095	864
Tha_Oligo_1	Case	7811	3030
Tha_InN_1	Case	94913	9120
Tha_Oligo_2	Case	1369	997
Tha_Astro_3	Case	4259	2396
Tha_Astro_3	Case	4235	2367
Tha_Astro_2	Case	2128	1419
Tha_Micro_1	Case	2524	1542
Tha_InN_2	Case	119223	10929
Tha_Oligo_1	Case	2319	1469
Tha_Oligo_3	Case	2107	1355
Tha_ExN_PVALB_1	Case	139223	11322
Tha_OPC	Case	12431	4279
Tha_Astro_3	Case	6377	3127
Tha_ExN_PVALB_1	Case	131059	11448
Tha_Astro_1	Case	14741	5003
Tha_Oligo_3	Case	736	614
Tha_Oligo_1	Case	2520	1588
Tha_OPC	Case	10415	3801
Tha_InN_1	Case	109716	9901
Tha_OPC	Case	11092	4090
Tha_Astro_1	Case	9217	3459
Tha_Micro_1	Case	1712	1098
Tha_InN_2	Case	42997	8727
Tha_Astro_1	Case	3002	1871
Tha_Astro_2	Case	1662	1194
Tha_Oligo_3	Case	1464	1079
Tha_ExN_PVALB_1	Case	72012	9078
Tha_OPC	Case	18465	4773
Tha_Astro_1	Case	6423	2913
Tha_OPC	Case	15993	4745
Tha_OPC	Case	12438	4329
Tha_NeuCyto_GAD	Case	1221	870
Tha_Astro_1	Case	12083	4043
Tha_Astro_1	Case	5118	2647
Tha_Astro_1	Case	6022	2992
Tha_Oligo_1	Case	1520	1031
Tha_Oligo_1	Case	2670	1524
Tha_Micro_2	Case	469	402
Tha_OPC	Case	16731	4913
Tha_Micro_1	Case	1915	1308
Tha_OPC	Case	9119	3968
Tha_Astro_1	Case	9683	3789
Tha_OPC	Case	7321	3119
Tha_OPC	Case	7478	3333
Tha_NeuCyto_VGLUT2	Case	2185	1373
Tha_Micro_1	Case	1056	799
Tha_OPC	Case	9051	3548
Tha_Astro_1	Case	4472	2398
Tha_Astro_1	Case	10397	3838
Tha_Micro_1	Case	902	702
Tha_OPC	Case	8560	3693
Tha_InN_1	Case	47718	8636
Tha_Astro_2	Case	2903	1877
Tha_InN_1	Case	51896	8667
Tha_NeuCyto_GAD	Case	1505	1070
Tha_OPC	Case	2397	1523
Tha_Astro_1	Case	5077	2625
Tha_Astro_2	Case	4464	2563
Tha_InN_2	Case	73141	8611
Tha_OPC	Case	19688	5304
Tha_Micro_1	Case	791	632
Tha_Micro_1	Case	1294	987
Tha_Micro_1	Case	917	738
Tha_Astro_3	Case	8275	3384
Tha_Oligo_3	Case	791	618
Tha_Astro_1	Case	9111	3746
Tha_Astro_1	Case	5489	2694
Tha_InN_2	Case	93619	9740
Tha_Astro_1	Case	11569	4121
Tha_Micro_1	Case	3749	1967
Tha_OPC	Case	9753	3841
Tha_Astro_1	Case	18914	5667
Tha_OPC	Case	10125	3923
Tha_Vascular	Case	6189	2892
Tha_Astro_1	Case	8261	3520
Tha_Oligo_2	Case	5849	2722
Tha_Micro_1	Case	2138	1333
Tha_ExN_PVALB_1	Case	197938	12419
Tha_InN_1	Case	70020	8790
Tha_InN_2	Case	49835	9093
Tha_Micro_2	Case	481	412
Tha_OPC	Case	15582	4864
Tha_InN_1	Case	3618	2100
Tha_OPC	Case	12165	4196
Tha_Astro_3	Case	11773	4461
Tha_Oligo_3	Case	464	390
Tha_ExN_PVALB_1	Case	167025	11809
Tha_Astro_1	Case	6260	2863
Tha_Astro_1	Case	4374	2400
Tha_OPC	Case	15063	4177
Tha_Astro_1	Case	10289	3925
Tha_Oligo_1	Case	2337	1398
Tha_Oligo_1	Case	5455	2583
Tha_InN_1	Case	16307	4823
Tha_Oligo_2	Case	3927	2091
Tha_Astro_1	Case	6581	2930
Tha_Oligo_2	Case	11129	3881
Tha_Oligo_1	Case	1581	1068
Tha_Astro_2	Case	2419	1546
Tha_Astro_1	Case	7167	3299
Tha_OPC	Case	26351	5560
Tha_Vascular	Case	9417	3684
Tha_OPC	Case	12524	4350
Tha_OPC	Case	13034	4251
Tha_Astro_3	Case	5682	2623
Tha_Astro_1	Case	9773	3667
Tha_Oligo_2	Case	10632	3693
Tha_ExN_PVALB_1	Case	154150	11977
Tha_Micro_2	Case	440	371
Tha_Micro_1	Case	7816	2963
Tha_Oligo_1	Case	5960	2611
Tha_Astro_1	Case	2239	1493
Tha_OPC	Case	6854	2985
Tha_Astro_1	Case	7637	3433
Tha_Vascular	Case	7583	3176
Tha_InN_2	Case	24698	5930
Tha_Astro_1	Case	5599	2793
Tha_Astro_1	Case	10130	4289
Tha_OPC	Case	10474	3788
Tha_Oligo_3	Case	839	685
Tha_OPC	Case	5430	2719
Tha_Micro_1	Case	658	538
Tha_OPC	Case	10938	4098
Tha_InN_1	Case	67779	9436
Tha_Astro_1	Case	5736	2799
Tha_InN_2	Case	41246	8519
Tha_InN_2	Case	28034	7343
Tha_Oligo_2	Case	3391	1889
Tha_Astro_1	Case	2492	1592
Tha_Astro_1	Case	7573	3225
Tha_OPC	Case	6446	3334
Tha_InN_1	Case	44327	8771
Tha_OPC	Case	6835	3199
Tha_Astro_1	Case	7464	3506
Tha_OPC	Case	9403	3738
Tha_Astro_1	Case	6575	3003
Tha_Astro_1	Case	4466	2309
Tha_InN_1	Case	43376	7131
Tha_OPC	Case	8556	3302
Tha_Astro_3	Case	9671	3842
Tha_InN_1	Case	101041	10293
Tha_Astro_3	Case	8667	3726
Tha_Oligo_2	Case	3342	1961
Tha_Astro_1	Case	3794	2150
Tha_Vascular	Case	13144	4044
Tha_Oligo_1	Case	5118	2409
Tha_OPC	Case	12833	4015
Tha_Astro_1	Case	15432	5596
Tha_Oligo_1	Case	2726	1523
Tha_Oligo_3	Case	2092	1386
Tha_NeuCyto_VGLUT2	Case	1149	882
Tha_ExN_PVALB_1	Case	69665	9237
Tha_Astro_1	Case	3924	2269
Tha_Oligo_3	Case	2384	1520
Tha_Oligo_3	Case	1787	1262
Tha_Oligo_3	Case	353	309
Tha_Oligo_2	Case	2783	1646
Tha_Astro_1	Case	5130	2580
Tha_InN_1	Case	17845	5510
Tha_OPC	Case	4486	2319
Tha_Oligo_1	Case	2290	1384
Tha_OPC	Case	3488	2095
Tha_Oligo_3	Case	4101	2116
Tha_Oligo_3	Case	1252	947
Tha_ExN_PVALB_1	Case	27947	6521
Tha_InN_1	Case	86639	9022
Tha_ExN_PVALB_1	Case	119547	10737
Tha_Micro_1	Case	1463	998
Tha_OPC	Case	10867	3953
Tha_OPC	Case	11146	4079
Tha_InN_1	Case	77170	8950
Tha_Oligo_1	Case	8823	3330
Tha_InN_1	Case	55154	8934
Tha_OPC	Case	16079	4680
Tha_Oligo_3	Case	978	755
Tha_Astro_1	Case	6791	2998
Tha_Oligo_2	Case	14820	4329
Tha_Astro_2	Case	1604	1152
Tha_ExN_PVALB_1	Case	79807	10426
Tha_Oligo_1	Case	2546	1467
Tha_OPC	Case	7676	3219
Tha_OPC	Case	9676	3571
Tha_OPC	Case	8510	3450
Tha_Oligo_3	Case	1816	1227
Tha_OPC	Case	13547	4706
Tha_Micro_1	Case	609	524
Tha_OPC	Case	8259	3472
Tha_Oligo_1	Case	740	575
Tha_Astro_1	Case	5082	2643
Tha_Oligo_3	Case	613	528
Tha_Oligo_2	Case	11699	4133
Tha_InN_2	Case	38139	7185
Tha_Micro_2	Case	629	521
Tha_Astro_2	Case	2572	1644
Tha_InN_1	Case	40699	8244
Tha_Vascular	Case	1758	1168
Tha_ExN_PVALB_1	Case	73824	9131
Tha_Astro_1	Case	10439	4014
Tha_Astro_1	Case	6394	2966
Tha_OPC	Case	9693	3686
Tha_Oligo_1	Case	5143	2473
Tha_Astro_2	Case	4897	2507
Tha_Astro_3	Case	6780	3264
Tha_OPC	Case	10740	3941
Tha_ExN_PVALB_2	Case	76557	9524
Tha_Micro_1	Case	861	675
Tha_ExN_PVALB_1	Case	97413	10283
Tha_Oligo_3	Case	1900	1269
Tha_OPC	Case	8543	3548
Tha_Astro_2	Case	2309	1468
Tha_Oligo_2	Case	7918	3085
Tha_InN_2	Case	34574	7536
Tha_Astro_2	Case	1314	1012
Tha_Astro_2	Case	1147	890
Tha_OPC	Case	7743	3240
Tha_Oligo_1	Case	9834	3425
Tha_InN_1	Case	53410	8310
Tha_OPC	Case	16520	4897
Tha_OPC	Case	6406	3121
Tha_OPC	Case	8620	3493
Tha_Astro_2	Case	2784	1664
Tha_Oligo_2	Case	4468	2225
Tha_Astro_1	Case	7664	3199
Tha_Astro_3	Case	3857	2072
Tha_ExN_PVALB_1	Case	116345	10917
Tha_Oligo_3	Case	1186	907
Tha_Oligo_2	Case	8446	3304
Tha_Astro_1	Case	8024	3492
Tha_Astro_1	Case	9744	3844
Tha_Oligo_1	Case	6759	2712
Tha_Oligo_2	Case	9594	3480
Tha_Vascular	Case	10503	3264
Tha_Oligo_3	Case	897	711
Tha_Micro_1	Case	3417	1912
Tha_OPC	Case	12333	4080
Tha_OPC	Case	12076	4228
Tha_OPC	Case	7044	3267
Tha_OPC	Case	12934	4276
Tha_Astro_1	Case	9804	3696
Tha_Oligo_2	Case	16151	4567
Tha_InN_2	Case	59647	8695
Tha_Micro_1	Case	1531	1036
Tha_InN_2	Case	75921	10011
Tha_Astro_2	Case	1732	1189
Tha_Astro_2	Case	2764	1695
Tha_Micro_1	Case	2122	1506
Tha_ExN_PVALB_1	Case	189187	11825
Tha_OPC	Case	12173	4520
Tha_Oligo_3	Case	1070	835
Tha_Astro_1	Case	5048	2638
Tha_ExN_PVALB_1	Case	127654	11201
Tha_Astro_1	Case	3497	2046
Tha_InN_2	Case	74996	9166
Tha_Micro_2	Case	436	396
Tha_Oligo_2	Case	13483	4218
Tha_Oligo_1	Case	5223	2409
Tha_Oligo_3	Case	1568	1145
Tha_Astro_1	Case	9341	3766
Tha_Oligo_1	Case	7842	3023
Tha_Vascular	Case	3799	1815
Tha_Astro_1	Case	6065	2876
Tha_Astro_2	Case	3051	1759
Tha_OPC	Case	8353	3506
Tha_InN_2	Case	45485	8387
Tha_OPC	Case	11303	4022
Tha_OPC	Case	16223	5015
Tha_ExN_PVALB_1	Case	55327	8161
Tha_ExN_PVALB_1	Case	162580	11686
Tha_Tcell	Case	4889	2310
Tha_Micro_1	Case	886	674
Tha_InN_1	Case	55838	8711
Tha_InN_1	Case	60923	8284
Tha_Oligo_3	Case	645	523
Tha_Tcell	Case	4552	2305
Tha_Oligo_2	Case	16030	4531
Tha_Oligo_2	Case	5298	2511
Tha_Astro_2	Case	4045	2206
Tha_Astro_2	Case	5287	2607
Tha_Oligo_2	Case	4304	2218
Tha_Astro_1	Case	4094	2154
Tha_Oligo_2	Case	5173	2312
Tha_Astro_3	Case	3742	2205
Tha_Astro_1	Case	5020	2704
Tha_InN_1	Case	92694	9909
Tha_ExN_PVALB_1	Case	66769	9626
Tha_Oligo_1	Case	9316	3197
Tha_Oligo_2	Case	9497	3728
Tha_OPC	Case	19899	5428
Tha_InN_2	Case	76613	10221
Tha_InN_2	Case	72613	9316
Tha_Astro_1	Case	7688	3315
Tha_Astro_3	Case	11736	4207
Tha_InN_1	Case	68079	8925
Tha_InN_2	Case	65150	9670
Tha_Oligo_2	Case	9573	3549
Tha_OPC	Case	13626	4373
Tha_Oligo_2	Case	8608	3380
Tha_Oligo_1	Case	1322	982
Tha_Astro_3	Case	8110	3373
Tha_OPC	Case	14349	4627
Tha_Astro_2	Case	3910	2079
Tha_Oligo_3	Case	1052	788
Tha_Astro_1	Case	4782	2574
Tha_InN_2	Case	8682	3402
Tha_OPC	Case	11691	4269
Tha_Astro_1	Case	4811	2408
Tha_OPC	Case	5590	2913
Tha_Astro_2	Case	4519	2417
Tha_Astro_2	Case	4109	2230
Tha_InN_2	Case	27564	6187
Tha_Astro_1	Case	9812	3903
Tha_InN_1	Case	60234	8553
Tha_Astro_2	Case	3016	1817
Tha_Oligo_2	Case	12738	3867
Tha_Oligo_1	Case	6010	2596
Tha_Astro_1	Case	4621	2394
Tha_ExN_PVALB_1	Case	97628	9790
Tha_InN_1	Case	43347	7985
Tha_Micro_2	Case	567	474
Tha_Astro_1	Case	10741	3946
Tha_Oligo_1	Case	963	749
Tha_OPC	Case	10186	4186
Tha_Astro_1	Case	7716	3266
Tha_Oligo_1	Case	2463	1483
Tha_Oligo_2	Case	10847	4002
Tha_Astro_1	Case	4542	2336
Tha_Astro_1	Case	12654	4244
[truncated: 146,783 more rows]
