# Supplementary material for: Disturbances of paraventricular thalamic nucleus neurons in bipolar disorder revealed by single-nucleus analysis
Source: Nat Commun. 2026 Jan 7;17:1338. doi: 10.1038/s41467-025-68094-5 (PMC12873406; doi:10.1038/s41467-025-68094-5)
Supplement: Supplementary file 6 — Source Data [file 41467_2025_68094_MOESM6_ESM.zip › SourceData/FigureS15a.txt]

Region	Cluster	Class	cellcount	logFDR	FC
Frontal cortex	FrC_Astro	Astro	56522	1.802719442	0.377601693
Frontal cortex	FrC_ExN_L2/3IT_1	Excit	48986	0.480152712	-0.282553857
Frontal cortex	FrC_ExN_L2/3IT_2	Excit	43571	0.449601768	-0.142533894
Frontal cortex	FrC_ExN_L5/6NP	Excit	2464	0.813273156	-0.495957495
Frontal cortex	FrC_ExN_L5IT_1	Excit	23471	0.423734444	-0.123024026
Frontal cortex	FrC_ExN_L5IT_2	Excit	20154	0.501301856	-0.295579853
Frontal cortex	FrC_ExN_L5IT_3	Excit	5342	0.684187036	-0.343144581
Frontal cortex	FrC_ExN_L5IT_4	Excit	5382	0.577605901	-0.326650505
Frontal cortex	FrC_ExN_L6CT/b	Excit	6155	0.52377238	-0.03058832
Frontal cortex	FrC_ExN_L6IT	Excit	8859	1.455157121	0.337034987
Frontal cortex	FrC_ExN_L6ITCar3	Excit	3267	1.59063053	-0.789782293
Frontal cortex	FrC_InN_CGE_LAMP5	Inhib	4902	0.882373647	-0.440572591
Frontal cortex	FrC_InN_CGE_NDNF	Inhib	8512	0.738472801	0
Frontal cortex	FrC_InN_CGE_VIP	Inhib	23208	0.398768673	-0.180572246
Frontal cortex	FrC_InN_MGE_LAMP5	Inhib	2011	0.6068637	-0.350497247
Frontal cortex	FrC_InN_MGE_PVALB	Inhib	2966	0.961412951	-0.457206954
Frontal cortex	FrC_InN_MGE_SST	Inhib	26766	0.371757076	-0.171500856
Frontal cortex	FrC_InN_MGE_TAC1	Inhib	15703	0.640423206	-0.335184192
Frontal cortex	FrC_Micro	Micro	21553	0.54843285	-0.031942893
Frontal cortex	FrC_Oligo	Oligo	53597	2.083546051	0.455848329
Frontal cortex	FrC_OPC	OPC	25759	1.101274818	0.059737946
Medial thalamus	Tha_Astro_1	Astro	35235	1.43062609	0.362807541
Medial thalamus	Tha_Astro_2	Astro	17522	1.330993219	0.34169135
Medial thalamus	Tha_Astro_3	Astro	10911	1.151810883	0.27217506
Medial thalamus	Tha_ExN_CALB	Excit	9885	1.93930216	-0.781501495
Medial thalamus	Tha_ExN_PVALB_1	Excit	33421	1.22133204	-0.533158529
Medial thalamus	Tha_ExN_PVALB_2	Excit	5959	2.37161107	-1
Medial thalamus	Tha_InN_1	Inhib	35277	0.711878583	-0.254055268
Medial thalamus	Tha_InN_2	Inhib	30137	0.842832959	-0.345040155
Medial thalamus	Tha_Micro_1	Micro	37795	0.978087479	-0.423589362
Medial thalamus	Tha_Micro_2	Micro	9360	1.054558771	-0.466126271
Medial thalamus	Tha_Oligo_1	Oligo	49073	2.195519811	0.588073195
Medial thalamus	Tha_Oligo_2	Oligo	34130	1.564633493	0.39746487
Medial thalamus	Tha_Oligo_3	Oligo	23451	0.901985915	0.125908897
Medial thalamus	Tha_OPC	OPC	64748	0.771126038	0.031811685
