# Supplementary material for: Disturbances of paraventricular thalamic nucleus neurons in bipolar disorder revealed by single-nucleus analysis
Source: Nat Commun. 2026 Jan 7;17:1338. doi: 10.1038/s41467-025-68094-5 (PMC12873406; doi:10.1038/s41467-025-68094-5)
Supplement: Supplementary file 6 — Source Data [file 41467_2025_68094_MOESM6_ESM.zip › SourceData/FigureS15b.txt]

region	cell_group	cellcount	parameter	factor	c_lower	c_effect	c_upper	c_pH0	c_FDR	c_rhat	c_ess_bulk	c_ess_tail
thalamus	Tha_Astro_1	35235	Age	Age	0.09832732	0.2449725	0.39668705	0.02625	0.01875	0.999794828	3775.239218	3493.559525
thalamus	Tha_Astro_2	17522	Age	Age	0.051731993	0.207191	0.3620806	0.0835	0.0381	1.000373058	3890.672131	3803.471811
thalamus	Tha_Astro_3	10911	Age	Age	0.076394193	0.229935	0.378563475	0.05075	0.02675	1.000824793	3990.30032	3931.066057
thalamus	Tha_ExN_CALB	9885	Age	Age	-0.139924425	0.0315767	0.2078086	0.7785	0.342423077	1.000388919	3980.350754	3415.160922
thalamus	Tha_ExN_PVALB_1	33421	Age	Age	-0.2527516	-0.08871945	0.082599065	0.552	0.2391	1.000270029	3771.109628	3804.751399
thalamus	Tha_ExN_PVALB_2	5959	Age	Age	-0.28132485	-0.1073115	0.07613959	0.46825	0.204333333	1.000134639	3829.216096	3725.626428
thalamus	Tha_InN_1	35277	Age	Age	-0.2371935	-0.1056445	0.0270638	0.46725	0.17134375	1.000350739	4074.069122	3757.123876
thalamus	Tha_InN_2	30137	Age	Age	-0.278186775	-0.1408055	-0.006402121	0.27675	0.077875	0.999829313	4105.388217	3546.84005
thalamus	Tha_Micro_1	37795	Age	Age	-0.46084235	-0.2969855	-0.137667575	0.00875	0.00875	1.000397262	3897.746882	3915.813933
thalamus	Tha_Micro_2	9360	Age	Age	-0.4373762	-0.2700275	-0.104290125	0.02125	0.015	1.000346627	3766.494436	3507.442214
thalamus	Tha_OPC	64748	Age	Age	-0.05298411	0.0383847	0.1315741	0.9085	0.382857143	1.000915343	3905.076887	3746.686974
thalamus	Tha_Oligo_1	49073	Age	Age	-0.037344313	0.111359	0.2670189	0.43625	0.129071429	0.999952122	3766.916621	3528.719486
thalamus	Tha_Oligo_2	34130	Age	Age	-0.09639681	0.07590265	0.2461908	0.60725	0.272568182	1.000085004	4127.530529	3810.922107
thalamus	Tha_Oligo_3	23451	Age	Age	-0.089106403	0.0627957	0.22221815	0.67475	0.306083333	0.99979541	3655.230506	3416.76492
thalamus	Tha_Astro_1	35235	Case	Disease	0.003648707	0.334074	0.6543706	0.0765	0.0371	1.000392269	4081.432367	3830.705166
thalamus	Tha_Astro_2	17522	Case	Disease	0.002588549	0.3240735	0.65752525	0.0945	0.046666667	0.999852955	3802.143544	3772.412302
thalamus	Tha_Astro_3	10911	Case	Disease	-0.045091965	0.2681905	0.590591125	0.1435	0.0705	1.000133417	4192.786041	3985.362116
thalamus	Tha_ExN_CALB	9885	Case	Disease	-0.7972991	-0.453206	-0.108748625	0.02175	0.0115	1.001542698	3685.220903	3872.885126
thalamus	Tha_ExN_PVALB_1	33421	Case	Disease	-0.64061665	-0.2918085	0.048912768	0.1405	0.060071429	0.999862183	3944.85193	4002.108375
thalamus	Tha_ExN_PVALB_2	5959	Case	Disease	-1.01062625	-0.6184225	-0.22775285	0.00425	0.00425	1.000990691	3595.207294	3727.879015
thalamus	Tha_InN_1	35277	Case	Disease	-0.3742495	-0.09426	0.17595385	0.516	0.194142857	0.999864811	3759.999845	3747.955357
thalamus	Tha_InN_2	30137	Case	Disease	-0.442497875	-0.159428	0.121037675	0.34475	0.143604167	1.000445739	3795.102065	3962.298379
thalamus	Tha_Micro_1	37795	Case	Disease	-0.559199275	-0.2134815	0.123768725	0.258	0.105175	1.000531334	3895.049659	4085.977368
thalamus	Tha_Micro_2	9360	Case	Disease	-0.5800023	-0.2269445	0.130838325	0.22975	0.088194444	0.999820622	3768.706283	3812.013277
thalamus	Tha_OPC	64748	Case	Disease	-0.09341457	0.104816	0.293948125	0.47875	0.169384615	1.000247713	3951.285146	3431.001556
thalamus	Tha_Oligo_1	49073	Case	Disease	0.1649197	0.488384	0.804528275	0.0085	0.006375	0.999821293	4190.71583	3849.517978
thalamus	Tha_Oligo_2	34130	Case	Disease	0.000777425	0.357492	0.712162675	0.0745	0.02725	0.999910807	3788.503511	3903.305742
thalamus	Tha_Oligo_3	23451	Case	Disease	-0.166199325	0.1760525	0.513117925	0.32675	0.125318182	1.000603577	3938.120467	3246.525757
thalamus	Tha_Astro_1	35235	PMI	PMI	-0.18266515	-0.01849255	0.14973555	0.82825	0.556175	0.999842841	3631.449939	3576.433642
thalamus	Tha_Astro_2	17522	PMI	PMI	-0.109545325	0.0522377	0.218065075	0.713	0.455892857	1.000169639	4035.85165	3910.274789
thalamus	Tha_Astro_3	10911	PMI	PMI	-0.210295975	-0.03810355	0.1259054	0.75825	0.4936875	0.999820936	3942.760344	3903.544295
thalamus	Tha_ExN_CALB	9885	PMI	PMI	-0.036503858	0.131185	0.3019295	0.3575	0.251083333	1.000434218	4043.050539	3849.517978
thalamus	Tha_ExN_PVALB_1	33421	PMI	PMI	0.023065463	0.188293	0.3503394	0.13825	0.13825	1.001141344	3869.117513	3585.798907
thalamus	Tha_ExN_PVALB_2	5959	PMI	PMI	-0.29715785	-0.1196295	0.052112265	0.4095	0.2906875	1.000202445	3817.22929	3974.408723
thalamus	Tha_InN_1	35277	PMI	PMI	-0.064143725	0.05277965	0.16813945	0.784	0.525944444	0.99981126	3847.459268	3613.348486
thalamus	Tha_InN_2	30137	PMI	PMI	-0.11181745	0.01287595	0.136113675	0.921	0.629826923	0.999862627	3980.837262	3770.151482
thalamus	Tha_Micro_1	37795	PMI	PMI	-0.171445475	-0.006151835	0.159573425	0.8635	0.6055625	0.99993191	3985.657685	3881.14891
thalamus	Tha_Micro_2	9360	PMI	PMI	-0.1525787	0.01506105	0.188368275	0.8415	0.582113636	1.000926915	4004.57903	3887.286415
thalamus	Tha_OPC	64748	PMI	PMI	-0.080131825	0.0116793	0.107436125	0.9645	0.653732143	1.00007167	3975.588048	4003.541678
thalamus	Tha_Oligo_1	49073	PMI	PMI	-0.241996725	-0.0739431	0.095261245	0.621	0.35675	1.000844262	3791.18445	3627.460143
thalamus	Tha_Oligo_2	34130	PMI	PMI	-0.235281825	-0.05252115	0.1292137	0.6945	0.413041667	1.001053484	3769.08131	3719.633693
thalamus	Tha_Oligo_3	23451	PMI	PMI	-0.318751475	-0.1531845	0.005235716	0.2575	0.197875	1.000195189	4095.998852	3844.955371
thalamus	Tha_Astro_1	35235	Female	Sex	0.10323155	0.416825	0.708854125	0.024	0.01625	0.999904878	3895.940097	3881.35747
thalamus	Tha_Astro_2	17522	Female	Sex	0.05868661	0.367736	0.671242	0.045	0.025833333	1.000279117	3954.864855	3691.223231
thalamus	Tha_Astro_3	10911	Female	Sex	-0.113999675	0.2140335	0.54164395	0.24125	0.108388889	1.001102988	4053.447471	3839.833755
thalamus	Tha_ExN_CALB	9885	Female	Sex	-0.25263175	0.0728244	0.4211505	0.5595	0.182333333	1.000136088	3976.798835	4004.174753
thalamus	Tha_ExN_PVALB_1	33421	Female	Sex	-0.2593451	0.0735324	0.400503525	0.57	0.237660714	0.999916981	3829.950505	3958.370199
thalamus	Tha_ExN_PVALB_2	5959	Female	Sex	-0.27758525	0.0717214	0.443229675	0.56925	0.212096154	1.000017304	3791.445418	3864.301473
thalamus	Tha_InN_1	35277	Female	Sex	-0.09556986	0.1579385	0.418584525	0.3255	0.1301	1.000854947	4200.43612	3793.08753
thalamus	Tha_InN_2	30137	Female	Sex	-0.10516825	0.1634525	0.414094775	0.3275	0.148045455	1.000146101	4073.865998	3438.031192
thalamus	Tha_Micro_1	37795	Female	Sex	-0.6111007	-0.2785095	0.058313343	0.14925	0.059041667	0.999896665	3937.701142	3795.192093
thalamus	Tha_Micro_2	9360	Female	Sex	-0.565401025	-0.22689	0.10157785	0.2215	0.09178125	1.000216117	3649.704222	3961.435187
thalamus	Tha_OPC	64748	Female	Sex	0.01142005	0.194346	0.374718075	0.1585	0.07325	1.000686604	4035.296005	4088.242287
thalamus	Tha_Oligo_1	49073	Female	Sex	-0.669638075	-0.346647	-0.021616378	0.0685	0.041	1.000204448	4135.571748	3902.922834
thalamus	Tha_Oligo_2	34130	Female	Sex	-0.76371155	-0.388194	-0.025554912	0.059	0.034125	1.001064183	3899.771693	3757.991912
thalamus	Tha_Oligo_3	23451	Female	Sex	-0.792919525	-0.480645	-0.166219325	0.0085	0.0085	0.999792259	4004.474932	3692.907439
cortex	FrC_Astro	56522	Age	Age	-0.123976	-0.00180478	0.11950995	0.94225	0.664535714	1.000025232	3967.297757	3806.45048
cortex	FrC_ExN_L2/3IT_1	48986	Age	Age	-0.022818045	0.09064435	0.208240575	0.561	0.399178571	1.000019356	3973.274777	3868.156795
cortex	FrC_ExN_L2/3IT_2	43571	Age	Age	0.012820365	0.120335	0.2249307	0.346	0.193	0.99983541	3739.09141	3765.528308
cortex	FrC_ExN_L5/6NP	2464	Age	Age	-0.118315875	0.07566445	0.260944725	0.61075	0.425625	1.002300993	3970.384296	3231.843431
cortex	FrC_ExN_L5IT_1	23471	Age	Age	-0.032957625	0.05644575	0.150384175	0.824	0.58778125	1.001260966	3851.495181	3334.805543
cortex	FrC_ExN_L5IT_2	20154	Age	Age	-0.043363413	0.07129225	0.19154435	0.6855	0.472575	1.000619623	3922.47583	3475.598743
cortex	FrC_ExN_L5IT_3	5342	Age	Age	-0.14138565	-0.000275226	0.139740125	0.9195	0.636328947	1.001862635	3855.135587	3610.591372
cortex	FrC_ExN_L5IT_4	5382	Age	Age	-0.09205191	0.048711	0.19284625	0.76325	0.534019231	0.999763262	3944.839325	3569.044579
cortex	FrC_ExN_L6CT/b	6155	Age	Age	-0.076589633	0.0893365	0.249155225	0.54775	0.2816875	1.000383793	4005.376624	3510.217722
cortex	FrC_ExN_L6IT	8859	Age	Age	0.000426657	0.1590645	0.3221481	0.2325	0.1165	1.001785725	3854.430247	3732.472469
cortex	FrC_ExN_L6ITCar3	3267	Age	Age	-0.240551175	-0.0436526	0.145956475	0.72225	0.495272727	1.001359937	4062.012029	3321.280797
cortex	FrC_InN_CGE_LAMP5	4902	Age	Age	-0.1297811	0.00476758	0.136663925	0.92275	0.65065	0.999999148	4003.041763	3879.017351
cortex	FrC_InN_CGE_NDNF	8512	Age	Age	-0.106681025	0.0167783	0.142077025	0.90525	0.620597222	0.999930379	3928.58374	3388.136801
cortex	FrC_InN_CGE_VIP	23208	Age	Age	-0.138062125	-0.05231065	0.031618963	0.861	0.603852941	1.000475505	3813.708396	3602.759569
cortex	FrC_InN_MGE_LAMP5	2011	Age	Age	-0.18607525	-0.0295151	0.120186125	0.82325	0.572033333	0.999867833	3837.30016	3880.108871
cortex	FrC_InN_MGE_PVALB	2966	Age	Age	-0.198337525	-0.05485025	0.084274633	0.731	0.514916667	1.00010914	3866.436327	3890.186312
cortex	FrC_InN_MGE_SST	26766	Age	Age	-0.1562136	-0.09600295	-0.03784116	0.55175	0.3357	1.000273473	3970.727066	3981.422956
cortex	FrC_InN_MGE_TAC1	15703	Age	Age	-0.197875075	-0.0788376	0.036355483	0.63525	0.448916667	1.000523419	3055.581414	3698.232628
cortex	FrC_Micro	21553	Age	Age	-0.448252675	-0.31822	-0.18780095	0.0005	0.0005	1.00049621	4044.392988	4001.160079
cortex	FrC_OPC	25759	Age	Age	-0.1775944	-0.0941618	-0.005894268	0.55475	0.372208333	0.999863408	4022.403488	4022.45148
cortex	FrC_Oligo	53597	Age	Age	-0.08384454	0.04190635	0.1700652	0.815	0.554089286	1.000781497	3990.568803	4007.093511
cortex	FrC_Astro	56522	Case	Disease	0.10555695	0.3752695	0.63322125	0.02325	0.01575	1.000579566	3488.661368	3541.292204
cortex	FrC_ExN_L2/3IT_1	48986	Case	Disease	-0.314264425	-0.0751645	0.158990875	0.58275	0.331014706	1.000208659	3951.61419	3604.349331
cortex	FrC_ExN_L2/3IT_2	43571	Case	Disease	-0.211166025	0.017386	0.243453225	0.76525	0.355138889	1.001183499	3965.953398	3637.243901
cortex	FrC_ExN_L5/6NP	2464	Case	Disease	-0.60036205	-0.2017365	0.202689125	0.312	0.15371875	1.000073753	4096.68466	3451.910178
cortex	FrC_ExN_L5IT_1	23471	Case	Disease	-0.153900275	0.033045	0.215591125	0.76925	0.376934211	1.00027692	4017.501079	3439.278419
cortex	FrC_ExN_L5IT_2	20154	Case	Disease	-0.3175221	-0.08457935	0.145077675	0.55375	0.31528125	0.999902989	4302.553356	3835.572478
cortex	FrC_ExN_L5IT_3	5342	Case	Disease	-0.415614375	-0.131683	0.1701904	0.42575	0.206925	1.00013111	3989.986063	3769.888792
cortex	FrC_ExN_L5IT_4	5382	Case	Disease	-0.39888365	-0.11002	0.1950059	0.47125	0.264480769	1.000935791	3934.712707	4005.864034
cortex	FrC_ExN_L6CT/b	6155	Case	Disease	-0.270641075	0.08723195	0.445379775	0.53075	0.299383333	1.000522386	3876.440138	3499.049749
cortex	FrC_ExN_L6IT	8859	Case	Disease	0.031260428	0.3609915	0.702959125	0.06325	0.0350625	1.000767517	4062.484716	3811.957077
cortex	FrC_ExN_L6ITCar3	3267	Case	Disease	-0.849909025	-0.446209	-0.04567174	0.0455	0.025666667	1.004042933	3966.099539	3057.282753
cortex	FrC_InN_CGE_LAMP5	4902	Case	Disease	-0.47587305	-0.184504	0.097282985	0.262	0.131107143	1.000643194	4147.191532	3828.01492
cortex	FrC_InN_CGE_NDNF	8512	Case	Disease	-0.13180595	0.131435	0.40252725	0.41375	0.182611111	0.999893052	4200.029869	3970.251938
cortex	FrC_InN_CGE_VIP	23208	Case	Disease	-0.19134245	-0.0158869	0.160727875	0.823	0.3992375	0.999786146	4014.979375	3732.709519
cortex	FrC_InN_MGE_LAMP5	2011	Case	Disease	-0.44343925	-0.122847	0.1922597	0.4495	0.24725	0.99978854	4082.328339	3692.859786
cortex	FrC_InN_MGE_PVALB	2966	Case	Disease	-0.503610825	-0.1955235	0.09978778	0.25975	0.109291667	0.999805725	3873.214709	3687.284987
cortex	FrC_InN_MGE_SST	26766	Case	Disease	-0.12729325	-0.00578496	0.12040665	0.93725	0.424857143	1.000769486	3812.808362	3629.022803
cortex	FrC_InN_MGE_TAC1	15703	Case	Disease	-0.358328425	-0.1181975	0.115490375	0.44825	0.228863636	0.999800754	3860.353391	3766.070663
cortex	FrC_Micro	21553	Case	Disease	-0.172884975	0.092455	0.3703719	0.52175	0.282857143	1.000418158	3854.459853	3881.162296
cortex	FrC_OPC	25759	Case	Disease	-0.026167548	0.160723	0.340162675	0.25575	0.0792	1.000447369	3578.335272	3459.270114
cortex	FrC_Oligo	53597	Case	Disease	0.16267845	0.432698	0.71297435	0.00825	0.00825	1.000422756	3275.809419	3798.311138
cortex	FrC_Astro	56522	PMI	PMI	-0.18065225	-0.04982005	0.079890093	0.77675	0.613613636	1.000755741	3776.064319	3890.215538
cortex	FrC_ExN_L2/3IT_1	48986	PMI	PMI	-0.014742765	0.09682155	0.212608525	0.522	0.43	0.999874878	4056.737927	3682.784795
cortex	FrC_ExN_L2/3IT_2	43571	PMI	PMI	-0.04118459	0.0658625	0.17508605	0.73375	0.530928571	0.999966067	3570.230587	2955.68795
cortex	FrC_ExN_L5/6NP	2464	PMI	PMI	-0.32998195	-0.1357145	0.056185133	0.3505	0.343375	0.999792044	3956.504195	3148.61741
cortex	FrC_ExN_L5IT_1	23471	PMI	PMI	-0.028111698	0.0696895	0.162908425	0.74125	0.55721875	1.000347741	3937.027287	3798.785226
cortex	FrC_ExN_L5IT_2	20154	PMI	PMI	-0.074300048	0.035474	0.14089565	0.89225	0.686546875	1.000235117	3500.854124	2919.362141
cortex	FrC_ExN_L5IT_3	5342	PMI	PMI	-0.19261315	-0.04714095	0.091202035	0.7585	0.5973	0.99993137	3922.852094	3617.555432
cortex	FrC_ExN_L5IT_4	5382	PMI	PMI	-0.1802518	-0.0335808	0.1085793	0.814	0.6303125	1.000243899	4019.480722	3690.508276
cortex	FrC_ExN_L6CT/b	6155	PMI	PMI	-0.12456375	0.03970295	0.206067925	0.75675	0.579388889	1.002246197	3938.709898	3720.973209
cortex	FrC_ExN_L6IT	8859	PMI	PMI	-0.030534083	0.132583	0.296984925	0.33625	0.33625	0.999812615	4084.440759	4174.746774
cortex	FrC_ExN_L6ITCar3	3267	PMI	PMI	-0.26595605	-0.0978919	0.068828955	0.51125	0.399333333	1.000913255	4026.666629	3647.86486
cortex	FrC_InN_CGE_LAMP5	4902	PMI	PMI	-0.206085525	-0.06416405	0.07760463	0.691	0.497125	0.999962437	4138.427433	3833.318836
cortex	FrC_InN_CGE_NDNF	8512	PMI	PMI	-0.1220596	0.00866606	0.1413247	0.91125	0.711138889	0.999976905	4037.095774	3803.274138
cortex	FrC_InN_CGE_VIP	23208	PMI	PMI	-0.036921695	0.0540794	0.14458635	0.836	0.658196429	1.000241011	4196.215145	3849.595567
cortex	FrC_InN_MGE_LAMP5	2011	PMI	PMI	-0.133721875	0.0264775	0.183281675	0.815	0.644519231	0.999980344	3860.937689	3435.97037
cortex	FrC_InN_MGE_PVALB	2966	PMI	PMI	-0.1524491	-0.006913235	0.141556525	0.9045	0.699367647	1.000052274	3889.992044	3950.90792
cortex	FrC_InN_MGE_SST	26766	PMI	PMI	-0.036299018	0.0252518	0.086466395	0.99325	0.747166667	0.999793737	3362.547435	3962.46286
cortex	FrC_InN_MGE_TAC1	15703	PMI	PMI	-0.138526025	-0.01041395	0.10988315	0.92375	0.722328947	0.999939251	3989.808081	3838.584134
cortex	FrC_Micro	21553	PMI	PMI	-0.22468465	-0.08701455	0.050014058	0.57175	0.45835	1.000099073	4011.293262	3714.351361
cortex	FrC_OPC	25759	PMI	PMI	-0.1018021	-0.0003548	0.1015753	0.973	0.7348625	1.000337051	3802.337533	3635.866629
cortex	FrC_Oligo	53597	PMI	PMI	-0.154664825	-0.0216886	0.11671305	0.87775	0.672833333	0.999878145	3926.429051	3768.709148
cortex	FrC_Astro	56522	Female	Sex	-0.419199825	-0.1689985	0.073437355	0.29425	0.09105	0.999859799	4094.788692	3462.286648
cortex	FrC_ExN_L2/3IT_1	48986	SexFemale	Sex	-0.232708625	-0.000123826	0.232400375	0.79975	0.4706	0.999884025	3937.999417	3815.487716
cortex	FrC_ExN_L2/3IT_2	43571	SexFemale	Sex	-0.165642125	0.05373025	0.25984035	0.6745	0.374716667	1.000884831	4172.640473	3543.540614
cortex	FrC_ExN_L5/6NP	2464	SexFemale	Sex	0.307460725	0.690318	1.062924	0.00125	0.00125	0.999826444	3875.015194	3801.902758
cortex	FrC_ExN_L5IT_1	23471	SexFemale	Sex	-0.144491175	0.0274559	0.20134215	0.80375	0.486464286	0.999980373	3878.772303	3726.557259
cortex	FrC_ExN_L5IT_2	20154	SexFemale	Sex	-0.22934905	-0.006427825	0.209719825	0.79525	0.453276316	1.000423759	4246.593673	3212.713516
cortex	FrC_ExN_L5IT_3	5342	SexFemale	Sex	-0.1320833	0.151628	0.4326491	0.36175	0.162357143	1.001062411	3832.376298	3688.10648
cortex	FrC_ExN_L5IT_4	5382	SexFemale	Sex	-0.470110475	-0.1729545	0.1242201	0.3195	0.129125	0.999765533	3860.898798	4089.309421
cortex	FrC_ExN_L6CT/b	6155	SexFemale	Sex	-0.213139975	0.101178	0.435409275	0.496	0.235472222	1.001156089	4206.471041	4044.089026
cortex	FrC_ExN_L6IT	8859	SexFemale	Sex	-0.388825775	-0.07905595	0.241077075	0.54625	0.288204545	1.000089781	4207.843254	3752.07499
cortex	FrC_ExN_L6ITCar3	3267	SexFemale	Sex	-0.316570625	0.06542095	0.441120425	0.57575	0.332269231	1.001022849	4138.542578	3471.51545
cortex	FrC_InN_CGE_LAMP5	4902	SexFemale	Sex	-0.195734	0.07307265	0.356030775	0.5735	0.311979167	1.000258115	4056.168299	3383.287075
cortex	FrC_InN_CGE_NDNF	8512	SexFemale	Sex	-0.26385685	-0.00432122	0.249622025	0.76525	0.434277778	1.00224171	3975.960276	4000.717783
cortex	FrC_InN_CGE_VIP	23208	SexFemale	Sex	-0.227834075	-0.0567492	0.103840875	0.695	0.394734375	0.999817824	4003.534472	3841.658066
cortex	FrC_InN_MGE_LAMP5	2011	SexFemale	Sex	-0.054472233	0.263511	0.58219575	0.14575	0.04025	1.000314126	3526.763268	3658.994958
cortex	FrC_InN_MGE_PVALB	2966	SexFemale	Sex	-0.175881925	0.103837	0.4026679	0.48675	0.20290625	0.99977834	3988.955419	3811.443387
cortex	FrC_InN_MGE_SST	26766	SexFemale	Sex	-0.1813237	-0.06149845	0.057993293	0.736	0.414808824	1.000450564	3549.272333	3793.760128
cortex	FrC_InN_MGE_TAC1	15703	SexFemale	Sex	-0.16666715	0.0640025	0.289904675	0.62675	0.353303571	0.999983042	3737.067723	3151.049778
cortex	FrC_Micro	21553	SexFemale	Sex	-0.683674075	-0.415958	-0.14619665	0.0125	0.005083333	0.999822437	3937.157635	3609.52178
cortex	FrC_OPC	25759	SexFemale	Sex	-0.2803386	-0.0988716	0.082993703	0.50475	0.2624	0.99988294	3975.170272	3372.111379
cortex	FrC_Oligo	53597	SexFemale	Sex	-0.805017125	-0.534161	-0.26237425	0.0015	0.001375	1.000088319	3891.805866	4013.313325
