# Supplementary material for: Disturbances of paraventricular thalamic nucleus neurons in bipolar disorder revealed by single-nucleus analysis
Source: Nat Commun. 2026 Jan 7;17:1338. doi: 10.1038/s41467-025-68094-5 (PMC12873406; doi:10.1038/s41467-025-68094-5)
Supplement: Supplementary file 6 — Source Data [file 41467_2025_68094_MOESM6_ESM.zip › SourceData/FigureS16a.txt]

Region	cluster	Direction	DEG.count	DEGGO.count
thalamus	Tha_OPC	Down	9	1
thalamus	Tha_Oligo_1	Down	1	0
thalamus	Tha_Micro_1	Down	71	11
thalamus	Tha_Oligo_2	Down	9	0
thalamus	Tha_InN_1	Down	3	0
thalamus	Tha_Astro_1	Down	0	0
thalamus	Tha_ExN_PVALB_1	Down	11	10
thalamus	Tha_InN_2	Down	1	0
thalamus	Tha_Oligo_3	Down	9	0
thalamus	Tha_Astro_2	Down	1	0
thalamus	Tha_Astro_3	Down	3	0
thalamus	Tha_Micro_2	Down	2	0
thalamus	Tha_ExN_CALB	Down	17	13
thalamus	Tha_ExIn	Down	0	0
thalamus	Tha_ExN_PVALB_2	Down	0	0
thalamus	Tha_Vascular	Down	0	0
thalamus	Tha_OPC	Up	0	0
thalamus	Tha_Oligo_1	Up	0	0
thalamus	Tha_Micro_1	Up	4	0
thalamus	Tha_Oligo_2	Up	8	0
thalamus	Tha_InN_1	Up	3	0
thalamus	Tha_Astro_1	Up	0	0
thalamus	Tha_ExN_PVALB_1	Up	11	3
thalamus	Tha_InN_2	Up	0	0
thalamus	Tha_Oligo_3	Up	2	0
thalamus	Tha_Astro_2	Up	0	0
thalamus	Tha_Astro_3	Up	0	0
thalamus	Tha_Micro_2	Up	0	0
thalamus	Tha_ExN_CALB	Up	27	13
thalamus	Tha_ExIn	Up	1	0
thalamus	Tha_ExN_PVALB_2	Up	1	0
thalamus	Tha_Vascular	Up	0	0
cortex	FrC_Astro	DOWN	0	0
cortex	FrC_Oligo	DOWN	1	0
cortex	FrC_ExN_L2/3IT_1	DOWN	0	0
cortex	FrC_ExN_L2/3IT_2	DOWN	1	0
cortex	FrC_InN_MGE_SST	DOWN	4	0
cortex	FrC_OPC	DOWN	0	0
cortex	FrC_ExN_L5IT_1	DOWN	3	0
cortex	FrC_InN_CGE_VIP	DOWN	0	0
cortex	FrC_Micro	DOWN	2	0
cortex	FrC_ExN_L5IT_2	DOWN	4	0
cortex	FrC_InN_MGE_TAC1	DOWN	0	0
cortex	FrC_ExN_L6IT	DOWN	0	0
cortex	FrC_InN_CGE_NDNF	DOWN	0	0
cortex	FrC_ExN_L6CT/b	DOWN	8	0
cortex	FrC_ExN_L5IT_3	DOWN	6	0
cortex	FrC_ExN_L5IT_4	DOWN	15	0
cortex	FrC_InN_CGE_LAMP5	DOWN	2	0
cortex	FrC_ExN_L6ITCar3	DOWN	32	0
cortex	FrC_InN_MGE_PVALB	DOWN	0	0
cortex	FrC_Astro	UP	0	0
cortex	FrC_Oligo	UP	0	0
cortex	FrC_ExN_L2/3IT_1	UP	1	0
cortex	FrC_ExN_L2/3IT_2	UP	0	0
cortex	FrC_InN_MGE_SST	UP	1	0
cortex	FrC_OPC	UP	0	0
cortex	FrC_ExN_L5IT_1	UP	1	0
cortex	FrC_InN_CGE_VIP	UP	0	0
cortex	FrC_Micro	UP	0	0
cortex	FrC_ExN_L5IT_2	UP	6	0
cortex	FrC_InN_MGE_TAC1	UP	0	0
cortex	FrC_ExN_L6IT	UP	0	0
cortex	FrC_InN_CGE_NDNF	UP	0	0
cortex	FrC_ExN_L6CT/b	UP	2	0
cortex	FrC_ExN_L5IT_3	UP	10	1
cortex	FrC_ExN_L5IT_4	UP	17	0
cortex	FrC_InN_CGE_LAMP5	UP	2	0
cortex	FrC_ExN_L6ITCar3	UP	24	7
cortex	FrC_InN_MGE_PVALB	UP	0	0
