# Supplementary material for: Disturbances of paraventricular thalamic nucleus neurons in bipolar disorder revealed by single-nucleus analysis
Source: Nat Commun. 2026 Jan 7;17:1338. doi: 10.1038/s41467-025-68094-5 (PMC12873406; doi:10.1038/s41467-025-68094-5)
Supplement: Supplementary file 6 — Source Data [file 41467_2025_68094_MOESM6_ESM.zip › SourceData/FigureS16b.txt]

cluster	gene	entrezid	Percent_expressed	robustness	Pvalue	logFC.coef
Tha_ExN_CALB	ATP1B1	481	0.865815691	1	0.00020468	0.433512917
Tha_ExN_CALB	BEX1	55859	0.697384807	1	2.49E-05	0.192772226
Tha_ExN_CALB	DDX24	57062	0.896637609	1	0.000684356	0.218416755
Tha_ExN_CALB	FSHR	2492	0.516500623	1	0.001982384	-0.245897629
Tha_ExN_CALB	GRID2	2895	0.839663761	1	0.000473524	0.304334223
Tha_ExN_CALB	KCND2	3751	0.990660025	1	0.00186548	-0.256315992
Tha_ExN_CALB	KCNQ3	3786	0.997820672	1	0.00362363	-0.235931985
Tha_ExN_CALB	NEFL	4747	0.358655044	1	0.000898917	0.410972088
Tha_ExN_CALB	PSAP	5660	0.746575342	1	0.002340382	0.201623573
Tha_ExN_CALB	RTN4	57142	0.978206725	1	0.001219071	0.216857172
Tha_ExN_CALB	SHISA9	729993	0.992839352	1	0.001319839	-0.192249703
Tha_ExN_CALB	SV2A	9900	0.818181818	1	0.00019206	0.2227805
Tha_ExN_CALB	XKR4	114786	0.994084682	1	0.00259554	-0.205871789
Tha_ExN_CALB	PDE10A	10846	0.989414695	0.833333	0.004914073	-0.18328902
Tha_ExN_CALB	PEBP1	5037	0.806973848	0.833333	0.004087192	0.212221054
Tha_ExN_CALB	RASAL2	9462	0.995952677	0.833333	0.005004281	-0.185616939
Tha_ExN_CALB	ZNF385D	79750	0.769302615	0.833333	0.004981029	-0.287080713
Tha_ExN_CALB	CPE	1363	0.946762142	0.818182	0.000824937	0.173366001
Tha_ExN_CALB	PKM	5315	0.836550436	0.818182	0.000383536	0.170617167
Tha_ExN_CALB	KCNC2	3747	0.993462017	0.761905	0.005787528	-0.238550891
Tha_ExN_CALB	SERINC1	57515	0.716064757	0.757576	0.004345895	0.180778125
Tha_ExN_CALB	GLDN	342035	0.896637609	0.727273	0.000235719	-0.162039724
Tha_ExN_CALB	PNMA2	10687	0.878580324	0.727273	0.000304084	0.164363843
Tha_ExN_CALB	TMEFF2	23671	0.958592777	0.666667	0.007040697	-0.187491682
Tha_ExN_CALB	ANKS1A	23294	0.963574097	0.636364	2.63E-05	-0.148466994
Tha_ExN_CALB	BEX3	27018	0.689912827	0.636364	9.41E-05	0.149887849
Tha_ExN_CALB	EIF4A2	1974	0.801058531	0.636364	0.003314615	0.15019811
Tha_ExN_CALB	MAP1A	4130	0.795454545	0.636364	0.000173029	0.156536981
Tha_ExN_CALB	SLC8A3	6547	0.983499377	0.636364	0.000166718	-0.156337805
Tha_ExN_CALB	ATXN1	6310	0.995952677	0.545455	0.000336027	-0.142726455
Tha_ExN_CALB	CUX2	23316	0.963262765	0.545455	5.40E-05	-0.146515744
Tha_ExN_CALB	KIDINS220	57498	0.923412204	0.545455	0.001116134	0.144785795
Tha_ExN_CALB	OAZ1	4946	0.694894147	0.545455	0.00018498	0.144611354
Tha_ExN_CALB	PTPRJ	5795	0.982876712	0.545455	0.002567153	-0.144545375
Tha_ExN_CALB	SARAF	51669	0.869551681	0.545455	0.001680858	0.142156543
Tha_ExN_CALB	SEZ6L2	26470	0.780510585	0.545455	0.002361474	0.146563139
Tha_ExN_CALB	SNCG	6623	0.576899128	0.545455	5.76E-05	0.146191752
Tha_ExN_CALB	SYT4	6860	0.789227895	0.545455	0.000478783	0.148172737
Tha_ExN_CALB	TERF2IP	54386	0.868617684	0.545455	9.85E-05	0.145078206
Tha_ExN_CALB	YWHAH	7533	0.815379826	0.545455	0.000307521	0.143518229
Tha_ExN_CALB	GRIA3	2892	0.733499377	0.530303	0.005424538	0.149391616
Tha_ExN_CALB	CALB2	794	0.552926526	0.5	0.009223389	0.201063654
Tha_ExN_CALB	PEG3	5178	0.978206725	0.5	0.009884418	0.20337865
Tha_ExN_CALB	ROBO1	6091	0.998132005	0.5	0.009384559	-0.209144752
Tha_ExN_CALB	CNTN5	53942	0.975404732	0.484848	0.006666643	-0.161922367
Tha_ExN_CALB	AUTS2	26053	0.996575342	0.454545	0.002946022	-0.134735424
Tha_ExN_CALB	CACNA1C	775	0.99750934	0.454545	0.011486298	-0.181492682
Tha_ExN_CALB	DYNC1H1	1778	0.959526775	0.454545	0.004056993	0.140625775
Tha_ExN_CALB	MORF4L1	10933	0.901930262	0.454545	0.003475714	0.135167629
Tha_ExN_CALB	NAV2	89797	0.992839352	0.454545	0.000740839	-0.133134557
Tha_ExN_CALB	NDRG4	65009	0.959838107	0.454545	0.001093706	0.138364677
Tha_ExN_CALB	SEC62	7095	0.866438356	0.454545	0.000960889	0.137405956
Tha_ExN_CALB	THY1	7070	0.716064757	0.454545	0.010181899	0.177070814
Tha_ExN_CALB	TRPS1	7227	0.980697385	0.454545	0.00557598	-0.148338256
Tha_ExN_CALB	ZBTB7C	201501	0.624844334	0.454545	0.001731648	-0.131790376
Tha_ExN_CALB	UQCRB	7381	0.267745953	0.441558	0.001187425	0.148222939
Tha_ExN_CALB	PITPNC1	26207	0.979763387	0.424242	0.007924728	-0.151422239
Tha_ExN_CALB	GRM5	2915	0.99750934	0.409091	0.011213214	-0.172491003
Tha_ExN_CALB	REEP5	7905	0.872976339	0.378788	0.00547762	0.133447857
Tha_ExN_CALB	BEX2	84707	0.668430884	0.363636	1.05E-05	0.125021024
Tha_ExN_CALB	EID1	23741	0.691780822	0.363636	0.000380425	0.123721361
Tha_ExN_CALB	KLC1	3831	0.961083437	0.363636	0.001281849	0.125889039
Tha_ExN_CALB	PLXNA4	91584	0.96014944	0.363636	0.002958165	-0.128137343
Tha_ExN_CALB	PREPL	9581	0.96762142	0.363636	0.007812413	0.141287028
Tha_ExN_CALB	RHOBTB1	9886	0.938978829	0.363636	0.000522572	-0.125213236
Tha_ExN_CALB	SERINC3	10955	0.77241594	0.363636	0.002097851	0.123983878
Tha_ExN_CALB	TAGLN3	29114	0.752179328	0.363636	0.000652081	0.127501406
Tha_ExN_CALB	TIAM1	7074	0.805417186	0.363636	0.002094077	0.125189521
Tha_ExN_CALB	UCHL1	7345	0.937733499	0.363636	0.011449016	0.16328648
Tha_ExN_CALB	USP11	8237	0.706724782	0.363636	0.000293861	0.129686635
Tha_ExN_CALB	CALM1	801	0.974782067	0.333333	0.013279862	0.186952215
Tha_ExN_CALB	DMD	1756	0.993150685	0.333333	0.013487059	-0.194464382
Tha_ExN_CALB	FAIM2	23017	0.820361146	0.333333	0.012440292	0.190260254
Tha_ExN_CALB	MAP1B	4131	0.997198007	0.333333	0.013062463	0.205404056
Tha_ExN_CALB	TUBA1B	10376	0.929327522	0.333333	0.012396434	0.259013266
Tha_ExN_CALB	KCNB2	9312	0.989103362	0.325397	0.014521869	-0.183190662
Tha_ExN_CALB	LRRC7	57554	0.998443337	0.325397	0.014596244	-0.246373455
Tha_ExN_CALB	CADPS	8618	0.997820672	0.30303	0.007486841	-0.139698264
Tha_ExN_CALB	CNTN4	152330	0.995952677	0.30303	0.006965497	-0.136445365
Tha_ExN_CALB	PRKAR1A	5573	0.845890411	0.30303	0.004662323	0.123283385
Tha_ExN_CALB	SYT9	143425	0.96513076	0.30303	0.007022685	-0.137404941
Tha_ExN_CALB	ARHGAP5	394	0.95890411	0.272727	0.003696731	0.118504882
Tha_ExN_CALB	C11orf80	79703	0.983188045	0.272727	2.64E-05	-0.121058897
Tha_ExN_CALB	CTNND2	1501	0.998443337	0.272727	0.001611619	-0.121200656
Tha_ExN_CALB	CYP27C1	339761	0.839663761	0.272727	0.000113457	-0.115581512
Tha_ExN_CALB	DNAJA1	3301	0.390722291	0.272727	3.53E-05	0.120777742
Tha_ExN_CALB	FAM153A	285596	0.545143213	0.272727	4.00E-06	0.114257995
Tha_ExN_CALB	IQCJ-SCHIP1	29970	0.995330012	0.272727	0.009809473	-0.144708314
Tha_ExN_CALB	KIF3A	11127	0.954545455	0.272727	0.001317249	0.11391647
Tha_ExN_CALB	MDH1	4190	0.737235367	0.272727	6.80E-08	0.119327521
Tha_ExN_CALB	NEMF	9147	0.923723537	0.272727	3.16E-05	0.113573492
Tha_ExN_CALB	OLFM1	10439	0.776463263	0.272727	0.000656872	0.117464344
Tha_ExN_CALB	RSU1	6251	0.945828144	0.272727	2.64E-05	-0.115265366
Tha_ExN_CALB	SAMD5	389432	0.961706102	0.272727	0.009256759	-0.143795996
Tha_ExN_CALB	SLC35D1	23169	0.929016189	0.272727	0.000363156	-0.116373198
Tha_ExN_CALB	SPTAN1	6709	0.979452055	0.272727	0.001949856	0.115295059
Tha_ExN_CALB	SULT4A1	25830	0.824408468	0.272727	0.000326939	0.115669132
Tha_ExN_CALB	CRIM1	51232	0.749377335	0.242424	0.006496804	0.122335567
Tha_ExN_CALB	ATP1A1	476	0.769613948	0.227273	0.005022405	0.12119542
Tha_ExN_CALB	RB1CC1	9821	0.961706102	0.227273	0.005553023	0.12019272
Tha_ExN_CALB	TCAF1	9747	0.889476961	0.227273	0.004150223	0.118311338
Tha_ExN_CALB	ZNF483	158399	0.968555417	0.227273	0.010208841	0.13128258
Tha_ExN_CALB	KIAA0319	9856	0.984122042	0.212121	0.013032785	-0.154178507
Tha_ExN_CALB	CALCRL	10203	0.386052304	0.194805	0.00588492	-0.115782209
Tha_ExN_CALB	ARF1	375	0.76743462	0.181818	0.00282974	0.106286526
Tha_ExN_CALB	CTNNA2	1496	0.99875467	0.181818	0.010507301	-0.127997999
Tha_ExN_CALB	EPHA5	2044	0.870174346	0.181818	0.013348817	0.141219921
Tha_ExN_CALB	FARS2	10667	0.968555417	0.181818	4.96E-05	-0.107544394
Tha_ExN_CALB	FKBP8	23770	0.668742217	0.181818	0.0003075	0.104638712
Tha_ExN_CALB	GRIN2A	2903	0.943026152	0.181818	0.010558285	-0.123169093
Tha_ExN_CALB	PPFIBP1	8496	0.978206725	0.181818	0.01056571	-0.129144233
Tha_ExN_CALB	PSIP1	11168	0.909713574	0.181818	0.000619882	0.113199372
Tha_ExN_CALB	SKP1	6500	0.785491905	0.181818	0.000117528	0.109693627
Tha_ExN_CALB	SLC12A5	57468	0.750933998	0.181818	0.001933694	0.105738783
Tha_ExN_CALB	SPOCK3	50859	0.840286426	0.181818	0.002682983	0.111113765
Tha_ExN_CALB	TMEM163	81615	0.982876712	0.181818	0.006232777	-0.12124776
Tha_ExN_CALB	TSPAN7	7102	0.960772105	0.181818	0.002073897	0.111869713
Tha_ExN_CALB	BEX4	56271	0.76369863	0.151515	0.004317347	0.111189717
Tha_ExN_CALB	CANX	821	0.839352428	0.151515	0.013132434	0.137251879
Tha_ExN_CALB	ZDHHC14	79683	0.96388543	0.151515	0.005062418	-0.111047496
Tha_ExN_CALB	DGKI	9162	0.991905355	0.136364	0.01032423	-0.116771645
Tha_ExN_CALB	EPB41L1	2036	0.859589041	0.136364	0.010270543	0.115391895
Tha_ExN_CALB	NAV3	89795	0.99875467	0.136364	0.010879845	-0.117823025
Tha_ExN_CALB	PTPRT	11122	0.383250311	0.136364	0.011062355	0.118844643
Tha_ExN_CALB	KIF1A	547	0.95267746	0.121212	0.00645735	0.111041866
Tha_ExN_CALB	MTCH1	23787	0.790473225	0.121212	0.007125733	0.107162612
Tha_ExN_CALB	USP22	23326	0.909713574	0.121212	0.007191477	0.106581156
Tha_ExN_CALB	DLGAP4	22839	0.985678705	0.116883	0.008316042	-0.112412141
Tha_ExN_CALB	PJA2	9867	0.947696139	0.112554	0.014849639	0.128563272
Tha_ExN_CALB	TUBB3	10381	0.805105853	0.106061	0.016067703	0.153778114
Tha_ExN_CALB	ZBTB20	26137	0.907845579	0.106061	0.017082398	0.156636905
Tha_ExN_CALB	CCDC85B	11007	0.354296389	0.0909091	0.01307825	0.115227165
Tha_ExN_CALB	CLTC	1213	0.946450809	0.0909091	0.002179551	0.098442168
Tha_ExN_CALB	CYBRD1	79901	0.415940224	0.0909091	0.001066897	-0.096576275
Tha_ExN_CALB	FARP1	10160	0.980386052	0.0909091	2.42E-06	-0.102357736
Tha_ExN_CALB	GCC2	9648	0.923412204	0.0909091	0.000111234	0.103833706
Tha_ExN_CALB	HACD3	51495	0.921855542	0.0909091	0.002569609	0.10427853
Tha_ExN_CALB	HLCS	3141	0.97384807	0.0909091	0.00021552	-0.097568053
Tha_ExN_CALB	HMGCS1	3157	0.844333748	0.0909091	0.003200476	0.103982333
Tha_ExN_CALB	IDI1	3422	0.698318804	0.0909091	5.39E-05	0.095400866
Tha_ExN_CALB	ILDR2	387597	0.970423412	0.0909091	0.011030481	-0.110181775
Tha_ExN_CALB	KCNK2	3776	0.914072229	0.0909091	0.001460094	-0.104016281
Tha_ExN_CALB	KIAA1671	85379	0.941780822	0.0909091	0.003728071	-0.103816765
Tha_ExN_CALB	NAP1L5	266812	0.645080946	0.0909091	0.001255221	0.100804378
Tha_ExN_CALB	P4HA1	5033	0.897882939	0.0909091	1.83E-06	-0.098210433
Tha_ExN_CALB	PSMD12	5718	0.785803238	0.0909091	0.000457812	0.09738297
Tha_ExN_CALB	R3HDM2	22864	0.985990037	0.0909091	0.003833023	-0.100283222
Tha_ExN_CALB	RAD21	5885	0.745641345	0.0909091	0.000110216	0.098487083
Tha_ExN_CALB	SYNGR3	9143	0.649128269	0.0909091	0.00057065	0.098092272
Tha_ExN_CALB	SYP	6855	0.901618929	0.0909091	0.009728114	0.110345843
Tha_ExN_CALB	TLK1	9874	0.984122042	0.0909091	0.000629596	-0.096611861
Tha_ExN_CALB	TMEM41B	440026	0.892590286	0.0909091	0.008615133	0.104486319
Tha_ExN_CALB	TMEM59L	25789	0.72384807	0.0909091	0.001301961	0.09532604
Tha_ExN_CALB	TOX	9760	0.978206725	0.0909091	0.010719251	-0.107528213
Tha_ExN_CALB	VDAC1	7416	0.620485679	0.0909091	2.03E-06	0.103504612
Tha_ExN_CALB	WLS	79971	0.96014944	0.0909091	0.001672525	-0.101399829
Tha_ExN_CALB	RPL15	6138	0.430572852	0.0757576	0.004847198	0.100414198
Tha_ExN_CALB	SCN2B	6327	0.616438356	0.0757576	0.004336587	0.095454664
Tha_ExN_CALB	SPOCK2	9806	0.896637609	0.0649351	0.015050587	0.11596237
Tha_ExN_CALB	FRMPD4	9758	0.998132005	0.0606061	0.007305748	-0.098468274
Tha_ExN_CALB	PRKCH	5583	0.857721046	0.0606061	0.017981254	-0.126250682
Tha_ExN_CALB	PURA	5813	0.918430884	0.0606061	0.01422735	0.112550826
Tha_ExN_CALB	ZHX2	22882	0.838729763	0.0606061	0.013654652	-0.109788913
Tha_ExN_CALB	BTBD8	284697	0.897571606	0.0454545	0.011330379	0.097358116
Tha_ExN_CALB	HNRNPA2B1	3181	0.901307597	0.0454545	0.008611244	0.099220878
Tha_ExN_CALB	INA	9118	0.778953923	0.0454545	0.009271723	0.096108515
Tha_ExN_CALB	MAN1C1	57134	0.922166874	0.0454545	0.010926566	-0.101827161
Tha_ExN_CALB	NDFIP1	80762	0.968555417	0.0454545	0.015944343	0.120574526
Tha_ExN_CALB	PLA2G4C	8605	0.869240349	0.0454545	0.009375025	-0.099528784
Tha_ExN_CALB	HSPA4L	22824	0.908468244	0.041847	0.011724193	0.100461145
Tha_ExN_CALB	ARID5B	84159	0.97384807	0.030303	0.015367189	-0.109140486
Tha_ExN_CALB	EIF4G2	1982	0.79483188	0.030303	0.013759183	0.096969302
Tha_ExN_CALB	PCDH10	57575	0.79234122	0.030303	0.016061181	0.106165022
Tha_ExN_CALB	SASH1	23328	0.96139477	0.030303	0.015967619	-0.105673351
Tha_ExN_CALB	STXBP1	6812	0.98132005	0.030303	0.013302829	0.096428483
Tha_ExN_CALB	RPS28	6234	0.140722291	0.021645	0.011176595	0.110114341
Tha_ExN_CALB	SCG2	7857	0.146326276	0.021645	0.000658725	0.10249732
Tha_ExN_CALB	EYS	346007	0.523349938	0.0151515	0.015326831	0.104038157
Tha_ExN_CALB	TSPYL1	7259	0.788916563	0.0137085	0.018488315	0.099887287
Tha_ExN_CALB	A2ML1	144568	0.136363636	0	0.601788337	-0.015473626
Tha_ExN_CALB	AAAS	8086	0.313511831	0	0.043083492	-0.006028912
Tha_ExN_CALB	AACS	65985	0.897260274	0	0.329316312	0.020167081
Tha_ExN_CALB	AADAT	51166	0.245952677	0	0.180941168	0.007363816
Tha_ExN_CALB	AAGAB	79719	0.850249066	0	0.643944515	0.014859155
Tha_ExN_CALB	AAK1	22848	0.989414695	0	0.067871866	-0.052346303
Tha_ExN_CALB	AAMDC	28971	0.525840598	0	0.059201928	-0.014120098
Tha_ExN_CALB	AAMP	14	0.176836862	0	0.159661512	0.007601972
Tha_ExN_CALB	AAR2	25980	0.405666252	0	0.393480372	0.00526129
Tha_ExN_CALB	AARS2	57505	0.304794521	0	0.259044879	0.008961376
Tha_ExN_CALB	AARSD1	80755	0.617995019	0	0.0009411	0.035584733
Tha_ExN_CALB	AASDH	132949	0.698941469	0	0.176694305	-0.000572203
Tha_ExN_CALB	AASDHPPT	60496	0.726650062	0	0.004942784	0.072966606
Tha_ExN_CALB	AATF	26574	0.7001868	0	0.426499727	-0.009446864
Tha_ExN_CALB	AATK	9625	0.888231631	0	0.130469408	0.045644044
Tha_ExN_CALB	ABAT	18	0.853985056	0	0.021063084	0.089002565
Tha_ExN_CALB	ABCA10	10349	0.95765878	0	0.262968447	0.009756575
Tha_ExN_CALB	ABCA12	26154	0.197696139	0	0.867951135	-0.00119543
Tha_ExN_CALB	ABCA2	20	0.568804483	0	0.152079714	0.00396995
Tha_ExN_CALB	ABCA3	21	0.929950187	0	0.154025155	0.011813037
Tha_ExN_CALB	ABCA5	23461	0.979763387	0	0.042365935	0.060560543
Tha_ExN_CALB	ABCA6	23460	0.914383562	0	0.063762908	-0.018585877
Tha_ExN_CALB	ABCA7	10347	0.623910336	0	0.34327972	0.004279255
Tha_ExN_CALB	ABCA9	10350	0.916251557	0	0.35734512	0.01592701
Tha_ExN_CALB	ABCB1	5243	0.455790785	0	0.10041056	0.061002922
Tha_ExN_CALB	ABCB10	23456	0.785803238	0	0.209242154	-0.018443181
Tha_ExN_CALB	ABCB4	5244	0.126400996	0	0.844968617	-0.003045226
Tha_ExN_CALB	ABCB6	10058	0.427459527	0	0.18712837	0.003728199
Tha_ExN_CALB	ABCB7	22	0.655977584	0	0.162803592	0.014498705
Tha_ExN_CALB	ABCB8	11194	0.662515567	0	0.371812713	0.007182003
Tha_ExN_CALB	ABCB9	23457	0.815691158	0	0.792652251	0.010488671
Tha_ExN_CALB	ABCC1	4363	0.779265255	0	0.064888986	-0.02839924
Tha_ExN_CALB	ABCC10	89845	0.709838107	0	0.348481131	6.63E-05
Tha_ExN_CALB	ABCC11	85320	0.114259029	0	0.364236361	-0.004667939
Tha_ExN_CALB	ABCC3	8714	0.443026152	0	0.690069756	0.015021549
Tha_ExN_CALB	ABCC4	10257	0.45143213	0	0.074601043	0.024177033
Tha_ExN_CALB	ABCC5	10057	0.9501868	0	0.901023855	0.006795794
Tha_ExN_CALB	ABCC8	6833	0.721046077	0	0.00465024	0.001111647
Tha_ExN_CALB	ABCD2	225	0.738480697	0	0.171589784	-0.010542378
Tha_ExN_CALB	ABCD3	5825	0.838418431	0	0.197127033	0.001998411
Tha_ExN_CALB	ABCD4	5826	0.761830635	0	0.009596531	0.0312011
Tha_ExN_CALB	ABCE1	6059	0.643212951	0	0.232690605	0.003931066
Tha_ExN_CALB	ABCF1	23	0.384495641	0	0.000521549	0.031943304
Tha_ExN_CALB	ABCF2	10061	0.320049813	0	0.00041746	0.017072376
Tha_ExN_CALB	ABCF3	55324	0.21637609	0	0.003518923	0.008665113
Tha_ExN_CALB	ABCG1	9619	0.614570361	0	0.417497167	0.006666374
Tha_ExN_CALB	ABCG4	64137	0.357098381	0	0.138287963	0.020271131
Tha_ExN_CALB	ABHD10	55347	0.430261519	0	0.231172642	0.010789776
Tha_ExN_CALB	ABHD11	83451	0.287048568	0	0.054115997	0.00685316
Tha_ExN_CALB	ABHD12	26090	0.886052304	0	0.229737615	0.033545875
Tha_ExN_CALB	ABHD12B	145447	0.579701121	0	0.712732817	-0.002985672
Tha_ExN_CALB	ABHD13	84945	0.553237858	0	0.107013844	0.000611721
Tha_ExN_CALB	ABHD14A	25864	0.121108344	0	0.269125872	0.001837278
Tha_ExN_CALB	ABHD14B	84836	0.194894147	0	0.27483459	-0.002957068
Tha_ExN_CALB	ABHD16A	7920	0.444894147	0	0.1430288	0.015900074
Tha_ExN_CALB	ABHD17A	81926	0.568804483	0	0.335527467	0.01272134
Tha_ExN_CALB	ABHD17B	51104	0.73879203	0	0.499392419	-0.008332115
Tha_ExN_CALB	ABHD17C	58489	0.47011208	0	0.545640667	0.002816469
Tha_ExN_CALB	ABHD18	80167	0.930572852	0	0.843808487	0.006828947
Tha_ExN_CALB	ABHD2	11057	0.951743462	0	0.420957236	0.036648916
Tha_ExN_CALB	ABHD3	171586	0.877646326	0	0.415418374	-0.038958638
Tha_ExN_CALB	ABHD4	63874	0.142278954	0	0.109600732	0.001360918
Tha_ExN_CALB	ABHD5	51099	0.694582814	0	0.501586347	-0.013701987
Tha_ExN_CALB	ABHD6	57406	0.746575342	0	0.53614521	0.014144156
Tha_ExN_CALB	ABHD8	79575	0.705479452	0	0.1021498	0.028046861
Tha_ExN_CALB	ABI1	10006	0.891033624	0	0.677200638	0.018319557
Tha_ExN_CALB	ABI2	10152	0.9626401	0	0.462348453	0.030882137
Tha_ExN_CALB	ABI3BP	25890	0.238480697	0	0.495632825	0.007065166
Tha_ExN_CALB	ABITRAM	54942	0.491594022	0	0.000362373	0.007236715
Tha_ExN_CALB	ABL1	25	0.909090909	0	0.014745177	-0.031282412
Tha_ExN_CALB	ABL2	27	0.954234122	0	0.025003182	-0.037203926
Tha_ExN_CALB	ABLIM1	3983	0.974470735	0	0.475008222	-0.042861828
Tha_ExN_CALB	ABLIM2	84448	0.972291407	0	0.104381132	-0.0118509
Tha_ExN_CALB	ABLIM3	22885	0.834371108	0	0.424580288	-0.004688834
Tha_ExN_CALB	ABR	29	0.966687422	0	0.934651412	0.012345512
Tha_ExN_CALB	ABRACL	58527	0.244084682	0	0.011036334	0.008200101
Tha_ExN_CALB	ABRAXAS2	23172	0.660336239	0	0.158295592	0.01212564
Tha_ExN_CALB	ABT1	29777	0.121731009	0	0.533611218	0.001612527
Tha_ExN_CALB	ABTB1	80325	0.45516812	0	0.172572335	-0.001256281
Tha_ExN_CALB	ABTB2	25841	0.549190535	0	0.103507734	-0.035569554
Tha_ExN_CALB	ACAA1	30	0.653798257	0	0.047881879	0.026705203
Tha_ExN_CALB	ACAA2	10449	0.124533001	0	0.810879238	0.002878093
Tha_ExN_CALB	ACACA	31	0.987858032	0	0.004270936	-0.062289375
Tha_ExN_CALB	ACAD10	80724	0.627023661	0	0.10661932	-0.014045413
Tha_ExN_CALB	ACAD11	84129	0.853673724	0	0.29941394	-0.018955812
Tha_ExN_CALB	ACAD8	27034	0.391656289	0	0.038567711	-0.000168009
Tha_ExN_CALB	ACAD9	28976	0.72758406	0	0.089902248	-0.00889417
Tha_ExN_CALB	ACADM	34	0.780510585	0	0.024876751	-0.028073869
Tha_ExN_CALB	ACADSB	36	0.833125778	0	0.187332135	-0.001597178
Tha_ExN_CALB	ACADVL	37	0.734433375	0	0.637025504	-0.001034894
Tha_ExN_CALB	ACAP2	23527	0.934308842	0	0.142237057	0.036143968
Tha_ExN_CALB	ACAP3	116983	0.756849315	0	0.30849656	-0.000366117
Tha_ExN_CALB	ACAT1	38	0.822229141	0	0.570976654	0.007883908
Tha_ExN_CALB	ACAT2	39	0.48879203	0	0.020946711	0.037002305
Tha_ExN_CALB	ACBD3	64746	0.75498132	0	0.023263402	-0.000282536
Tha_ExN_CALB	ACBD4	79777	0.235990037	0	0.104833926	0.00234674
Tha_ExN_CALB	ACBD5	91452	0.71762142	0	0.041728374	0.034074491
Tha_ExN_CALB	ACBD6	84320	0.961706102	0	0.550162979	0.015505648
Tha_ExN_CALB	ACCS	84680	0.280821918	0	0.216741952	0.003071428
Tha_ExN_CALB	ACE	1636	0.113013699	0	0.521723729	0.006138511
Tha_ExN_CALB	ACER1	125981	0.127957659	0	0.45993462	-0.002537647
Tha_ExN_CALB	ACER2	340485	0.671855542	0	0.296608202	-0.021950525
Tha_ExN_CALB	ACER3	55331	0.914072229	0	0.580693971	-0.013338985
Tha_ExN_CALB	ACHE	43	0.20890411	0	0.005244297	0.005467651
Tha_ExN_CALB	ACIN1	22985	0.862702366	0	0.014817483	0.039768804
Tha_ExN_CALB	ACKR4	51554	0.119551681	0	0.392743939	0.014132746
Tha_ExN_CALB	ACLY	47	0.645703611	0	0.003543909	0.045335071
Tha_ExN_CALB	ACMSD	130013	0.148194271	0	0.025767542	0.01819588
Tha_ExN_CALB	ACO1	48	0.7749066	0	0.002859468	0.071976927
Tha_ExN_CALB	ACO2	50	0.849315068	0	0.069064009	0.032003034
Tha_ExN_CALB	ACOT13	55856	0.51992528	0	0.787804385	-5.58E-05
Tha_ExN_CALB	ACOT2	10965	0.161270237	0	0.02501604	0.002478966
Tha_ExN_CALB	ACOT6	641372	0.129202989	0	0.963385739	0.000233423
Tha_ExN_CALB	ACOT7	11332	0.930572852	0	0.500971891	0.031715096
Tha_ExN_CALB	ACOT8	10005	0.492839352	0	0.183978778	0.005552215
Tha_ExN_CALB	ACOT9	23597	0.695205479	0	0.045135545	0.00419522
Tha_ExN_CALB	ACOX1	51	0.695828144	0	0.273439822	0.005704785
Tha_ExN_CALB	ACOX3	8310	0.648505604	0	0.255542104	0.008038719
Tha_ExN_CALB	ACOXL	55289	0.120797011	0	0.372129571	-0.007653697
Tha_ExN_CALB	ACP1	52	0.593088418	0	0.069270421	0.018341578
Tha_ExN_CALB	ACP6	51205	0.443337484	0	0.266291188	-0.003537703
Tha_ExN_CALB	ACSF3	197322	0.602428394	0	0.041819226	-0.0141427
Tha_ExN_CALB	ACSL1	2180	0.744707347	0	0.274998498	0.013417937
Tha_ExN_CALB	ACSL3	2181	0.963574097	0	0.047218485	0.10167033
Tha_ExN_CALB	ACSL4	2182	0.923723537	0	0.001199715	0.08656538
Tha_ExN_CALB	ACSL6	23305	0.943648817	0	0.310146405	0.039257065
Tha_ExN_CALB	ACSM3	6296	0.119240349	0	0.047638142	0.00632153
Tha_ExN_CALB	ACSM6	142827	0.285180573	0	0.12883788	0.037095108
Tha_ExN_CALB	ACSS2	55902	0.686488169	0	0.457004099	-0.016993239
Tha_ExN_CALB	ACSS3	79611	0.628580324	0	0.57143347	-0.008691173
Tha_ExN_CALB	ACTB	60	0.325031133	0	0.482941977	0.032854474
Tha_ExN_CALB	ACTG1	71	0.553237858	0	0.035990966	0.217616995
Tha_ExN_CALB	ACTL6B	51412	0.569738481	0	0.042483971	0.030868254
Tha_ExN_CALB	ACTN1	87	0.910647572	0	0.226932457	0.033275222
Tha_ExN_CALB	ACTN4	81	0.799501868	0	0.140777717	0.019750464
Tha_ExN_CALB	ACTR10	55860	0.842465753	0	0.014294875	0.044090214
Tha_ExN_CALB	ACTR1A	10121	0.637608966	0	0.001139782	0.043852897
Tha_ExN_CALB	ACTR1B	10120	0.599626401	0	0.113425119	0.032024782
Tha_ExN_CALB	ACTR2	10097	0.946450809	0	0.135684679	0.055737567
Tha_ExN_CALB	ACTR3	10096	0.816625156	0	0.007967599	0.023071695
Tha_ExN_CALB	ACTR3B	57180	0.860211706	0	0.250664872	0.016530709
Tha_ExN_CALB	ACTR3C	653857	0.598069738	0	0.080501596	-0.023924351
Tha_ExN_CALB	ACTR5	79913	0.226027397	0	0.036496722	-0.019106182
Tha_ExN_CALB	ACTR6	64431	0.554794521	0	0.002064239	0.032164083
Tha_ExN_CALB	ACTR8	93973	0.28486924	0	0.874320539	0.000196223
Tha_ExN_CALB	ACVR1	90	0.847135741	0	0.00024308	-0.078186054
Tha_ExN_CALB	ACVR1B	91	0.835927771	0	0.107266433	0.00703301
Tha_ExN_CALB	ACVR1C	130399	0.461706102	0	0.601670642	-0.011974792
Tha_ExN_CALB	ACVR2A	92	0.846513076	0	0.118923003	-0.015099399
Tha_ExN_CALB	ACVR2B	93	0.71513076	0	0.004844469	-0.025809046
Tha_ExN_CALB	ACYP1	97	0.74128269	0	0.138257794	0.00317174
Tha_ExN_CALB	ACYP2	98	0.977272727	0	0.075764341	-0.028417493
Tha_ExN_CALB	ADA2	51816	0.125155666	0	0.130526628	0.002342383
Tha_ExN_CALB	ADAL	161823	0.585305106	0	0.638734775	0.006593106
Tha_ExN_CALB	ADAM10	102	0.929016189	0	0.151800917	0.047568073
Tha_ExN_CALB	ADAM11	4185	0.688667497	0	0.048648626	0.032895904
Tha_ExN_CALB	ADAM12	8038	0.635118306	0	0.052207395	-0.108127305
Tha_ExN_CALB	ADAM15	8751	0.247198007	0	0.000268448	0.008093054
Tha_ExN_CALB	ADAM17	6868	0.867995019	0	0.329733301	-0.008540721
Tha_ExN_CALB	ADAM19	8728	0.821917808	0	0.026036581	-0.019223378
Tha_ExN_CALB	ADAM20	8748	0.133872976	0	0.567796658	-0.005908606
Tha_ExN_CALB	ADAM22	53616	0.9750934	0	0.329499667	0.034076216
Tha_ExN_CALB	ADAM23	8745	0.993462017	0	0.994539604	-0.007267532
Tha_ExN_CALB	ADAM28	10863	0.101805729	0	0.04302884	0.004776937
Tha_ExN_CALB	ADAM29	11086	0.240660025	0	0.255037542	-0.005955147
Tha_ExN_CALB	ADAM32	203102	0.558841843	0	0.163987911	0.019109372
Tha_ExN_CALB	ADAM7	8756	0.113636364	0	0.101737924	0.002465776
Tha_ExN_CALB	ADAM8	101	0.115815691	0	0.048768435	-0.000633692
Tha_ExN_CALB	ADAM9	8754	0.669053549	0	0.034007377	0.023433529
Tha_ExN_CALB	ADAMTS10	81794	0.504047323	0	0.150610807	0.022656682
Tha_ExN_CALB	ADAMTS12	81792	0.185554172	0	0.623463931	0.03298791
Tha_ExN_CALB	ADAMTS13	11093	0.567247821	0	0.212304292	-0.002410281
Tha_ExN_CALB	ADAMTS15	170689	0.172166874	0	0.438438606	-0.00858351
Tha_ExN_CALB	ADAMTS17	170691	0.229763387	0	0.037328867	0.031408873
Tha_ExN_CALB	ADAMTS18	170692	0.173412204	0	0.052730473	0.033485434
Tha_ExN_CALB	ADAMTS19	171019	0.299190535	0	0.047280602	0.026184949
Tha_ExN_CALB	ADAMTS2	9509	0.712951432	0	0.482646566	0.036673824
Tha_ExN_CALB	ADAMTS6	11174	0.319427148	0	0.094092919	0.020623613
Tha_ExN_CALB	ADAMTS8	11095	0.111457036	0	0.227611779	-0.002207337
Tha_ExN_CALB	ADAMTSL1	92949	0.916874222	0	0.447937447	-0.125205412
Tha_ExN_CALB	ADAMTSL2	9719	0.330946451	0	0.701702947	0.006210853
Tha_ExN_CALB	ADAMTSL3	57188	0.330012453	0	0.040852367	0.041231695
Tha_ExN_CALB	ADAP1	11033	0.288916563	0	0.014447215	0.007389446
Tha_ExN_CALB	ADAP2	55803	0.235990037	0	0.445634812	0.005554975
Tha_ExN_CALB	ADAR	103	0.886363636	0	0.007528239	0.069217321
Tha_ExN_CALB	ADARB1	104	0.961083437	0	0.847343617	-0.015657602
Tha_ExN_CALB	ADARB2	105	0.930572852	0	0.482995992	0.015829521
Tha_ExN_CALB	ADAT1	23536	0.525217933	0	0.151977629	0.000808662
Tha_ExN_CALB	ADAT2	134637	0.644458281	0	0.463734474	0.017527918
Tha_ExN_CALB	ADCK1	57143	0.595579078	0	0.014223324	-0.036695902
Tha_ExN_CALB	ADCK2	90956	0.218244085	0	0.460564822	0.004927229
Tha_ExN_CALB	ADCK5	203054	0.259651308	0	0.59690226	0.000121291
Tha_ExN_CALB	ADCY1	107	0.95765878	0	0.776576335	0.018275175
Tha_ExN_CALB	ADCY10	55811	0.374844334	0	0.482337063	0.012821498
Tha_ExN_CALB	ADCY2	108	0.179950187	0	0.005443013	0.03645484
Tha_ExN_CALB	ADCY3	109	0.918119552	0	0.297887853	0.020356058
Tha_ExN_CALB	ADCY5	111	0.864881694	0	0.859184653	0.008405647
Tha_ExN_CALB	ADCY6	112	0.622042341	0	0.162791152	-0.011122337
Tha_ExN_CALB	ADCY7	113	0.431506849	0	0.465730589	-0.015727375
Tha_ExN_CALB	ADCY8	114	0.951120797	0	0.487604926	-0.054402614
Tha_ExN_CALB	ADCY9	115	0.888231631	0	0.676631753	-0.012890268
Tha_ExN_CALB	ADCYAP1	116	0.77241594	0	0.494018912	0.02492409
Tha_ExN_CALB	ADCYAP1R1	117	0.793897883	0	0.045071346	0.05051025
Tha_ExN_CALB	ADD1	118	0.945516812	0	0.363636057	0.023550857
Tha_ExN_CALB	ADD2	119	0.976650062	0	0.307391876	-0.03918397
Tha_ExN_CALB	ADD3	120	0.975404732	0	0.365231218	-0.027786663
Tha_ExN_CALB	ADGRA1	84435	0.889165629	0	0.097933881	0.060482538
Tha_ExN_CALB	ADGRA2	25960	0.374533001	0	0.341329298	-0.015115623
Tha_ExN_CALB	ADGRA3	166647	0.310709838	0	0.083399949	0.011949472
Tha_ExN_CALB	ADGRB1	575	0.691780822	0	0.001458326	0.052387884
Tha_ExN_CALB	ADGRB2	576	0.260585305	0	0.004805719	0.029942299
Tha_ExN_CALB	ADGRB3	577	0.998443337	0	0.421213333	0.084497774
Tha_ExN_CALB	ADGRD1	283383	0.344022416	0	0.033698808	0.0434978
Tha_ExN_CALB	ADGRF3	165082	0.211083437	0	0.412024814	-0.006793393
Tha_ExN_CALB	ADGRG1	9289	0.115504359	0	0.024299086	0.008200359
Tha_ExN_CALB	ADGRG2	10149	0.134184309	0	0.13786197	0.017449854
Tha_ExN_CALB	ADGRG6	57211	0.786737235	0	0.136428418	-0.095529343
Tha_ExN_CALB	ADGRL1	22859	0.938044832	0	0.253602175	0.036619952
Tha_ExN_CALB	ADGRL2	23266	0.927770859	0	0.523448552	0.034964919
Tha_ExN_CALB	ADGRL3	23284	0.99875467	0	0.224821994	-0.094825231
Tha_ExN_CALB	ADGRV1	84059	0.487235367	0	0.017096048	0.03275819
Tha_ExN_CALB	ADH5	128	0.435865504	0	0.000191068	0.027097138
Tha_ExN_CALB	ADHFE1	137872	0.661581569	0	0.302221929	0.013271754
Tha_ExN_CALB	ADI1	55256	0.561021171	0	0.416865796	0.011683321
Tha_ExN_CALB	ADIPOR1	51094	0.480697385	0	0.001830734	0.010146063
Tha_ExN_CALB	ADIPOR2	79602	0.827521793	0	0.092732625	-0.025225024
Tha_ExN_CALB	ADK	132	0.9875467	0	0.021036929	-0.061695407
Tha_ExN_CALB	ADM	133	0.136052304	0	0.05479135	0.004938028
Tha_ExN_CALB	ADNP	23394	0.935554172	0	0.38547586	0.001463017
Tha_ExN_CALB	ADNP2	22850	0.855541719	0	0.002679757	0.043550836
Tha_ExN_CALB	ADO	84890	0.193026152	0	0.1049513	0.004889791
Tha_ExN_CALB	ADORA1	134	0.611457036	0	0.362289651	-0.015600417
Tha_ExN_CALB	ADORA2A	135	0.160647572	0	0.448556928	0.00104575
Tha_ExN_CALB	ADPGK	83440	0.642590286	0	0.002339614	-0.007485658
Tha_ExN_CALB	ADPRHL1	113622	0.473536737	0	0.435756113	0.005155118
Tha_ExN_CALB	ADPRM	56985	0.250311333	0	0.211723684	-0.001266846
Tha_ExN_CALB	ADRA1B	147	0.591843088	0	0.82302816	-0.0045635
Tha_ExN_CALB	ADRA1D	146	0.245330012	0	0.2209613	0.011559257
Tha_ExN_CALB	ADSL	158	0.532689913	0	0.408052471	-0.011222235
Tha_ExN_CALB	AEBP2	121536	0.991905355	0	0.498376349	-0.031127323
Tha_ExN_CALB	AFAP1	60312	0.419364882	0	0.508461017	0.007954418
Tha_ExN_CALB	AFDN	4301	0.96388543	0	0.672536537	0.031720609
Tha_ExN_CALB	AFF1	4299	0.862702366	0	0.629840995	-0.018765751
Tha_ExN_CALB	AFF2	2334	0.762141968	0	0.098063623	0.060429792
Tha_ExN_CALB	AFF3	3899	0.988169365	0	0.746905134	0.020634262
Tha_ExN_CALB	AFF4	27125	0.965753425	0	0.266176363	0.036469737
Tha_ExN_CALB	AFG1L	246269	0.877957659	0	0.141933917	-0.017333901
Tha_ExN_CALB	AFG3L2	10939	0.773038605	0	0.00202264	0.045415096
Tha_ExN_CALB	AFMID	125061	0.489103362	0	0.429531511	-0.016892254
Tha_ExN_CALB	AFTPH	54812	0.873287671	0	0.062168087	0.002992498
Tha_ExN_CALB	AGAP1	116987	0.995330012	0	0.287231701	-0.040652272
Tha_ExN_CALB	AGAP2	116986	0.49003736	0	0.146986893	0.028167185
Tha_ExN_CALB	AGAP3	116988	0.876712329	0	0.057815504	0.052668748
Tha_ExN_CALB	AGAP4	119016	0.639476961	0	0.37074333	0.015961776
Tha_ExN_CALB	AGAP5	729092	0.399750934	0	0.032448917	-0.017453628
Tha_ExN_CALB	AGAP9	642517	0.577210461	0	0.24436711	0.015361869
Tha_ExN_CALB	AGBL3	340351	0.483499377	0	0.36635983	0.017662634
Tha_ExN_CALB	AGBL4	84871	0.998443337	0	0.342718113	-0.041457903
Tha_ExN_CALB	AGBL5	60509	0.413760897	0	0.272152363	0.010199556
Tha_ExN_CALB	AGFG1	3267	0.955479452	0	0.28086722	0.019447209
Tha_ExN_CALB	AGFG2	3268	0.342777086	0	0.08419188	0.026389327
Tha_ExN_CALB	AGGF1	55109	0.660647572	0	0.009188051	0.024405332
Tha_ExN_CALB	AGK	55750	0.801681196	0	0.29540114	-0.012004149
Tha_ExN_CALB	AGL	178	0.786737235	0	0.171925397	0.027251564
Tha_ExN_CALB	AGO1	26523	0.830635118	0	0.819298648	0.008634285
Tha_ExN_CALB	AGO2	27161	0.919053549	0	0.828099289	0.011009514
Tha_ExN_CALB	AGO3	192669	0.971980075	0	0.376622023	-0.028356357
Tha_ExN_CALB	AGO4	192670	0.920298879	0	0.108923715	0.011781859
Tha_ExN_CALB	AGPAT1	10554	0.449564134	0	0.240777902	0.020262065
Tha_ExN_CALB	AGPAT2	10555	0.221668742	0	0.111168588	0.011251432
Tha_ExN_CALB	AGPAT3	56894	0.883250311	0	0.009695712	0.042436731
Tha_ExN_CALB	AGPAT4	56895	0.937733499	0	0.215761751	-0.035172358
Tha_ExN_CALB	AGPAT5	55326	0.876712329	0	0.064253501	0.040239082
Tha_ExN_CALB	AGPS	8540	0.868929016	0	0.351122329	0.020943118
Tha_ExN_CALB	AGRN	375790	0.343088418	0	0.197337882	-0.019795311
Tha_ExN_CALB	AGTPBP1	23287	0.975716065	0	0.150190112	-0.013090531
Tha_ExN_CALB	AHCTF1	25909	0.895392279	0	0.139324747	0.0288076
Tha_ExN_CALB	AHCY	191	0.126089664	0	0.074344826	0.005460552
Tha_ExN_CALB	AHCYL1	10768	0.78611457	0	0.001226948	0.062727002
Tha_ExN_CALB	AHCYL2	23382	0.967310087	0	0.95380042	-0.006385308
Tha_ExN_CALB	AHDC1	27245	0.837795766	0	0.242532898	0.027301835
Tha_ExN_CALB	AHI1	54806	0.997198007	0	0.644415391	0.003012051
Tha_ExN_CALB	AHNAK2	113146	0.569427148	0	0.051526507	0.043525111
Tha_ExN_CALB	AHR	196	0.556662516	0	0.20151012	0.019949543
Tha_ExN_CALB	AHRR	57491	0.337484433	0	0.013987234	-0.060497921
Tha_ExN_CALB	AHSA1	10598	0.377023661	0	0.00285669	0.024889873
Tha_ExN_CALB	AIDA	64853	0.665317559	0	0.237677533	0.007117428
Tha_ExN_CALB	AIFM1	9131	0.46139477	0	0.348544017	0.008963667
Tha_ExN_CALB	AIFM2	84883	0.381382316	0	0.046785364	-0.016855816
Tha_ExN_CALB	AIFM3	150209	0.323474471	0	0.459316156	-0.002646061
Tha_ExN_CALB	AIG1	51390	0.98505604	0	0.053652078	-0.067638931
Tha_ExN_CALB	AIMP1	9255	0.469489415	0	0.026547731	0.009274448
Tha_ExN_CALB	AIMP2	7965	0.385118306	0	0.895265905	-0.000656342
Tha_ExN_CALB	AIRE	326	0.153798257	0	0.127265644	0.006781279
Tha_ExN_CALB	AJAP1	55966	0.796388543	0	0.137609268	-0.0004413
Tha_ExN_CALB	AJM1	389813	0.333437111	0	0.042427388	0.010190166
Tha_ExN_CALB	AK1	203	0.249688667	0	0.000138227	0.017709521
Tha_ExN_CALB	AK2	204	0.684931507	0	0.116660747	0.002960558
Tha_ExN_CALB	AK3	50808	0.70765878	0	0.232892097	0.000450348
Tha_ExN_CALB	AK4	205	0.752801993	0	0.235657539	-0.029246335
Tha_ExN_CALB	AK5	26289	0.972291407	0	0.243314608	-0.063072183
Tha_ExN_CALB	AK6	102157402	0.417185554	0	0.327832879	0.002900883
Tha_ExN_CALB	AK8	158067	0.348692403	0	0.037077802	8.02E-05
Tha_ExN_CALB	AK9	221264	0.795454545	0	0.672600606	0.016106201
Tha_ExN_CALB	AKAIN1	642597	0.372353674	0	0.718156837	0.003819014
Tha_ExN_CALB	AKAP1	8165	0.634495641	0	0.02866415	0.023095244
Tha_ExN_CALB	AKAP10	11216	0.884184309	0	0.094118206	-0.005833648
Tha_ExN_CALB	AKAP11	11215	0.948007472	0	0.528640611	0.030982615
Tha_ExN_CALB	AKAP12	9590	0.981942715	0	0.781136893	0.023244338
Tha_ExN_CALB	AKAP13	11214	0.964196762	0	0.022711982	-0.122308756
Tha_ExN_CALB	AKAP17A	8227	0.368617684	0	0.156095721	0.011580533
Tha_ExN_CALB	AKAP5	9495	0.408779577	0	0.283895659	0.019777495
Tha_ExN_CALB	AKAP6	9472	0.99501868	0	0.426558137	-0.023748038
Tha_ExN_CALB	AKAP7	9465	0.857409714	0	0.418033404	0.030912427
Tha_ExN_CALB	AKAP8	10270	0.562266501	0	0.198166718	0.011283642
Tha_ExN_CALB	AKAP8L	26993	0.929016189	0	0.641010888	0.011989722
Tha_ExN_CALB	AKAP9	10142	0.989414695	0	0.007726234	0.072553858
Tha_ExN_CALB	AKIP1	56672	0.456102117	0	0.637977387	0.001040018
Tha_ExN_CALB	AKIRIN1	79647	0.822851806	0	0.048111077	-0.007986194
Tha_ExN_CALB	AKIRIN2	55122	0.514321295	0	0.133122868	0.014093195
Tha_ExN_CALB	AKNAD1	254268	0.605853051	0	0.453817178	0.00091276
Tha_ExN_CALB	AKR1A1	10327	0.24626401	0	0.433839197	0.010440613
Tha_ExN_CALB	AKR1B1	231	0.179016189	0	0.007423739	0.006072354
Tha_ExN_CALB	AKR1C1	1645	0.385429639	0	0.088513679	0.010595328
Tha_ExN_CALB	AKR1C2	1646	0.332503113	0	0.006682862	0.004315665
Tha_ExN_CALB	AKR1E2	83592	0.515255293	0	0.750949967	0.010508071
Tha_ExN_CALB	AKR7A2	8574	0.2126401	0	0.016222381	0.005366881
Tha_ExN_CALB	AKT1	207	0.444894147	0	0.012288004	0.027135556
Tha_ExN_CALB	AKT1S1	84335	0.187110834	0	0.023842548	0.006094672
Tha_ExN_CALB	AKT2	208	0.790473225	0	0.473206701	-0.008923141
Tha_ExN_CALB	AKT3	10000	0.993462017	0	0.084828876	-0.047132588
Tha_ExN_CALB	AKTIP	64400	0.642590286	0	0.012154175	0.036778129
Tha_ExN_CALB	ALAD	210	0.441469489	0	0.000116739	0.036767002
Tha_ExN_CALB	ALAS1	211	0.126712329	0	0.017358747	0.00351018
Tha_ExN_CALB	ALCAM	214	0.271793275	0	0.367159547	0.4041482
Tha_ExN_CALB	ALDH18A1	5832	0.681195517	0	0.021694854	0.005500781
Tha_ExN_CALB	ALDH1A2	8854	0.557907846	0	0.151759296	-0.03971348
Tha_ExN_CALB	ALDH1L1	10840	0.103362391	0	0.647341973	0.028622296
Tha_ExN_CALB	ALDH1L2	160428	0.79358655	0	0.057197341	-0.01041334
Tha_ExN_CALB	ALDH2	217	0.476961395	0	0.172501312	0.023361699
Tha_ExN_CALB	ALDH3A2	224	0.709526775	0	0.037571956	0.001395205
Tha_ExN_CALB	ALDH4A1	8659	0.124533001	0	0.831061337	-0.000474422
Tha_ExN_CALB	ALDH5A1	7915	0.739103362	0	0.005886933	0.059525687
Tha_ExN_CALB	ALDH6A1	4329	0.432752179	0	0.53929011	-0.004041865
Tha_ExN_CALB	ALDH7A1	501	0.497820672	0	0.145088077	0.015752193
Tha_ExN_CALB	ALDH8A1	64577	0.708592777	0	0.344694027	0.003183536
Tha_ExN_CALB	ALDH9A1	223	0.273972603	0	0.187219402	0.004304376
Tha_ExN_CALB	ALDOC	230	0.103362391	0	0.006478256	0.000142175
Tha_ExN_CALB	ALG1	56052	0.324408468	0	0.140655199	0.001766612
Tha_ExN_CALB	ALG10	84920	0.126089664	0	0.010704258	0.003953677
Tha_ExN_CALB	ALG10B	144245	0.244707347	0	0.021084541	0.008252161
Tha_ExN_CALB	ALG11	440138	0.582814446	0	0.747045836	-0.006378048
Tha_ExN_CALB	ALG12	79087	0.240971357	0	0.664921046	-0.003050461
Tha_ExN_CALB	ALG13	79868	0.826587796	0	0.820841897	0.002476571
Tha_ExN_CALB	ALG14	199857	0.689601494	0	0.966095954	-0.003270669
Tha_ExN_CALB	ALG1L2	644974	0.24003736	0	0.210525071	0.010482736
Tha_ExN_CALB	ALG2	85365	0.315379826	0	0.091698544	0.011440483
Tha_ExN_CALB	ALG3	10195	0.219489415	0	0.142568986	0.006631488
Tha_ExN_CALB	ALG5	29880	0.70267746	0	0.97283172	0.002952098
Tha_ExN_CALB	ALG6	29929	0.594645081	0	0.549362212	0.008536017
Tha_ExN_CALB	ALG8	79053	0.675902864	0	0.065046971	-0.027198637
Tha_ExN_CALB	ALG9	79796	0.805105853	0	0.224161152	0.029782926
Tha_ExN_CALB	ALK	238	0.540784558	0	0.795016098	0.002039089
Tha_ExN_CALB	ALKAL2	285016	0.146326276	0	0.089546195	-0.005241415
Tha_ExN_CALB	ALKBH1	8846	0.613013699	0	0.316058199	-0.009979592
Tha_ExN_CALB	ALKBH2	121642	0.100249066	0	0.002900692	0.005181553
Tha_ExN_CALB	ALKBH3	221120	0.689290162	0	0.176462759	-0.004244822
Tha_ExN_CALB	ALKBH4	54784	0.309775841	0	0.012708019	0.016974765
Tha_ExN_CALB	ALKBH5	54890	0.786737235	0	0.49450083	0.020398531
Tha_ExN_CALB	ALKBH6	84964	0.463574097	0	0.008876509	0.015881141
Tha_ExN_CALB	ALKBH8	91801	0.735678705	0	0.042227116	-0.022375629
Tha_ExN_CALB	ALMS1	7840	0.940535492	0	0.687764992	0.006167393
Tha_ExN_CALB	ALOXE3	59344	0.165317559	0	0.00485947	0.006315661
Tha_ExN_CALB	ALPK1	80216	0.149439601	0	0.207505524	0.00588401
Tha_ExN_CALB	ALPK3	57538	0.500933998	0	0.187281199	-0.015683097
Tha_ExN_CALB	ALS2	57679	0.922166874	0	0.079676316	-0.037906672
Tha_ExN_CALB	AMACR	23600	0.333437111	0	0.063533543	-0.004108743
Tha_ExN_CALB	AMBRA1	55626	0.936799502	0	0.34069108	-0.009058485
Tha_ExN_CALB	AMD1	262	0.728518057	0	0.010974018	0.026103119
Tha_ExN_CALB	AMDHD2	51005	0.382316314	0	0.011391014	-0.012817312
Tha_ExN_CALB	AMER1	139285	0.129514321	0	0.131855537	0.007062888
Tha_ExN_CALB	AMER2	219287	0.609589041	0	0.526266146	0.008181063
Tha_ExN_CALB	AMER3	205147	0.51992528	0	0.422835993	-0.000728005
Tha_ExN_CALB	AMFR	267	0.685242839	0	0.145971378	0.020643021
Tha_ExN_CALB	AMH	268	0.110834371	0	0.798426274	-0.002579479
Tha_ExN_CALB	AMIGO1	57463	0.21637609	0	0.000929255	0.017672397
Tha_ExN_CALB	AMMECR1	9949	0.912204234	0	0.455898428	0.007753725
Tha_ExN_CALB	AMMECR1L	83607	0.540784558	0	0.22490557	-0.017307219
Tha_ExN_CALB	AMN1	196394	0.821606476	0	0.073673955	0.016560595
Tha_ExN_CALB	AMOT	154796	0.162826899	0	0.003864105	0.015597644
Tha_ExN_CALB	AMOTL1	154810	0.861145704	0	0.369518122	-0.024645653
Tha_ExN_CALB	AMOTL2	51421	0.172478207	0	0.28030605	-0.001805149
Tha_ExN_CALB	AMPD2	271	0.437733499	0	0.001677787	0.033072359
Tha_ExN_CALB	AMPD3	272	0.736924035	0	0.447448551	0.005398126
Tha_ExN_CALB	AMPH	273	0.976027397	0	0.703608183	0.03179191
Tha_ExN_CALB	AMT	275	0.136363636	0	0.118942014	0.013769219
Tha_ExN_CALB	AMY2B	280	0.819115816	0	0.790135052	0.012654341
Tha_ExN_CALB	AMZ1	155185	0.613636364	0	0.614105361	0.012716205
Tha_ExN_CALB	AMZ2	51321	0.299190535	0	0.000346811	0.018407311
Tha_ExN_CALB	ANAPC1	64682	0.772104608	0	0.105176902	0.013252952
Tha_ExN_CALB	ANAPC10	10393	0.948318804	0	0.172023735	-0.03569743
Tha_ExN_CALB	ANAPC13	25847	0.2250934	0	0.022900649	0.011018678
Tha_ExN_CALB	ANAPC16	119504	0.842465753	0	0.021233311	0.007673739
Tha_ExN_CALB	ANAPC2	29882	0.169364882	0	0.040401771	0.006271482
Tha_ExN_CALB	ANAPC4	29945	0.738169365	0	0.421777678	0.004121712
Tha_ExN_CALB	ANAPC5	51433	0.812266501	0	0.173321962	0.022398988
Tha_ExN_CALB	ANAPC7	51434	0.783312578	0	0.197547699	-0.017319528
Tha_ExN_CALB	ANGEL1	23357	0.533935243	0	0.805053278	-6.39E-05
Tha_ExN_CALB	ANGEL2	90806	0.719489415	0	0.004278991	-0.000415167
Tha_ExN_CALB	ANGPT1	284	0.230386052	0	0.813067803	0.009995016
Tha_ExN_CALB	ANGPT2	285	0.449252802	0	0.135986689	0.036105707
Tha_ExN_CALB	ANGPT4	51378	0.173723537	0	0.498393992	-0.002680548
Tha_ExN_CALB	ANGPTL1	9068	0.318181818	0	0.005413786	0.036272221
Tha_ExN_CALB	ANGPTL2	23452	0.155354919	0	0.214624975	0.004726724
Tha_ExN_CALB	ANGPTL7	10218	0.144146949	0	0.484613066	-0.014637413
Tha_ExN_CALB	ANK1	286	0.382004981	0	0.067630515	0.004417037
Tha_ExN_CALB	ANKAR	150709	0.785491905	0	0.127950439	0.005937827
Tha_ExN_CALB	ANKDD1A	348094	0.919987547	0	0.17103619	-0.001642852
Tha_ExN_CALB	ANKDD1B	728780	0.295765878	0	0.033932951	0.002617634
Tha_ExN_CALB	ANKEF1	63926	0.309153176	0	0.557142778	0.003543345
Tha_ExN_CALB	ANKFN1	162282	0.839975093	0	0.133041675	-0.046730653
Tha_ExN_CALB	ANKFY1	51479	0.917808219	0	0.205078037	0.016103521
Tha_ExN_CALB	ANKH	56172	0.961083437	0	0.729446751	0.018361162
Tha_ExN_CALB	ANKHD1	54882	0.937110834	0	0.105340891	0.054340368
Tha_ExN_CALB	ANKIB1	54467	0.98132005	0	0.573114016	0.005749715
Tha_ExN_CALB	ANKK1	255239	0.142590286	0	0.376101983	-0.003012494
Tha_ExN_CALB	ANKLE2	23141	0.673723537	0	0.10816961	0.039245762
Tha_ExN_CALB	ANKMY1	51281	0.603673724	0	0.048264828	-0.019087795
Tha_ExN_CALB	ANKMY2	57037	0.767123288	0	0.155680375	0.004958393
Tha_ExN_CALB	ANKRA2	57763	0.352117061	0	0.029327381	0.0147288
Tha_ExN_CALB	ANKRD10	55608	0.898194271	0	0.126111483	0.024577968
Tha_ExN_CALB	ANKRD11	29123	0.978206725	0	0.035929196	0.075626983
Tha_ExN_CALB	ANKRD12	23253	0.976650062	0	0.033421775	0.082530552
Tha_ExN_CALB	ANKRD13A	88455	0.447384807	0	0.262238114	0.009781171
Tha_ExN_CALB	ANKRD13B	124930	0.356164384	0	0.059743785	0.007559373
Tha_ExN_CALB	ANKRD13C	81573	0.940224159	0	0.751005431	0.003318813
Tha_ExN_CALB	ANKRD13D	338692	0.772727273	0	0.009076177	0.040039367
Tha_ExN_CALB	ANKRD16	54522	0.709838107	0	0.833256177	0.003891996
Tha_ExN_CALB	ANKRD17	26057	0.99003736	0	0.530327092	0.020773658
Tha_ExN_CALB	ANKRD18A	253650	0.7998132	0	0.402529426	0.002968587
Tha_ExN_CALB	ANKRD18B	441459	0.52739726	0	0.47965726	0.019590183
Tha_ExN_CALB	ANKRD20A1	84210	0.457970112	0	0.465295912	-0.000606227
Tha_ExN_CALB	ANKRD23	200539	0.52366127	0	0.257535295	0.014296083
Tha_ExN_CALB	ANKRD24	170961	0.717932752	0	0.194705367	-0.01997714
Tha_ExN_CALB	ANKRD26	22852	0.974470735	0	0.527407792	0.032758195
Tha_ExN_CALB	ANKRD27	84079	0.893524284	0	0.117589055	-0.021394555
Tha_ExN_CALB	ANKRD28	23243	0.904420922	0	0.070998949	-0.004410174
Tha_ExN_CALB	ANKRD29	147463	0.751556663	0	0.285735784	0.02239184
Tha_ExN_CALB	ANKRD30A	91074	0.138854296	0	0.67519128	0.001645767
Tha_ExN_CALB	ANKRD30B	374860	0.430884184	0	0.901009349	-0.006216088
Tha_ExN_CALB	ANKRD30BL	554226	0.98256538	0	0.463844164	0.081586091
Tha_ExN_CALB	ANKRD31	256006	0.218244085	0	0.285402397	0.003572341
Tha_ExN_CALB	ANKRD33B	651746	0.881382316	0	0.003688605	-0.089814034
Tha_ExN_CALB	ANKRD34A	284615	0.177459527	0	0.003503797	0.006383005
Tha_ExN_CALB	ANKRD34C	390616	0.29234122	0	0.087055834	-0.004170741
Tha_ExN_CALB	ANKRD35	148741	0.388231631	0	0.752634055	-0.008604641
Tha_ExN_CALB	ANKRD36	375248	0.985990037	0	0.136024124	-0.034769332
Tha_ExN_CALB	ANKRD36B	57730	0.940846824	0	0.705718141	0.025083174
Tha_ExN_CALB	ANKRD36C	400986	0.987858032	0	0.443401001	-0.019213121
Tha_ExN_CALB	ANKRD37	353322	0.215442092	0	0.794081395	-0.000884986
Tha_ExN_CALB	ANKRD39	51239	0.388231631	0	0.005258757	0.017748574
Tha_ExN_CALB	ANKRD40	91369	0.601494396	0	0.007793502	-0.017061212
Tha_ExN_CALB	ANKRD42	338699	0.703611457	0	0.014666014	0.017573712
Tha_ExN_CALB	ANKRD44	91526	0.970734745	0	0.360074132	-0.019587944
Tha_ExN_CALB	ANKRD45	339416	0.27615193	0	0.576323392	0.007303403
Tha_ExN_CALB	ANKRD46	157567	0.787982565	0	0.157467968	0.019602686
Tha_ExN_CALB	ANKRD49	54851	0.454856787	0	0.112223015	-0.003825288
Tha_ExN_CALB	ANKRD50	57182	0.656600249	0	0.246324631	-0.014245923
Tha_ExN_CALB	ANKRD52	283373	0.649750934	0	0.038826556	0.026187392
Tha_ExN_CALB	ANKRD54	129138	0.485367372	0	0.030324548	0.016447565
Tha_ExN_CALB	ANKRD55	79722	0.142278954	0	0.061003812	0.003559079
Tha_ExN_CALB	ANKRD6	22881	0.461083437	0	0.240659758	0.035133686
Tha_ExN_CALB	ANKRD62	342850	0.125778331	0	0.360871477	0.000638671
Tha_ExN_CALB	ANKRD7	56311	0.932752179	0	0.915891351	-0.001860531
Tha_ExN_CALB	ANKRD9	122416	0.383872976	0	0.045288478	0.024511824
Tha_ExN_CALB	ANKS1B	56899	0.999688667	0	0.12436813	-0.114282378
Tha_ExN_CALB	ANKS3	124401	0.839041096	0	0.002650539	-0.016619174
Tha_ExN_CALB	ANKS6	203286	0.920610212	0	0.178593502	-0.032129716
Tha_ExN_CALB	ANKUB1	389161	0.585616438	0	0.215001902	0.070437577
Tha_ExN_CALB	ANKZF1	55139	0.567247821	0	0.530745751	0.004547175
Tha_ExN_CALB	ANO10	55129	0.945828144	0	0.179493904	-0.00600606
Tha_ExN_CALB	ANO3	63982	0.347758406	0	0.83999472	0.004864293
Tha_ExN_CALB	ANO4	121601	0.942403487	0	0.400261084	0.0130891
Tha_ExN_CALB	ANO5	203859	0.95641345	0	0.258658788	0.01465328
Tha_ExN_CALB	ANO6	196527	0.802926526	0	0.037623565	-0.004346281
Tha_ExN_CALB	ANO8	57719	0.409713574	0	0.007645421	0.015996633
Tha_ExN_CALB	ANOS1	3730	0.352117061	0	0.09328599	0.03496084
Tha_ExN_CALB	ANP32A	8125	0.540784558	0	0.070886349	0.014604412
Tha_ExN_CALB	ANP32B	10541	0.229452055	0	0.149850353	-0.004076491
Tha_ExN_CALB	ANP32E	81611	0.424346202	0	0.000558725	0.02788086
Tha_ExN_CALB	ANTKMT	65990	0.214819427	0	0.000555475	0.017989968
Tha_ExN_CALB	ANTXR1	84168	0.890722291	0	0.681031262	0.019699115
Tha_ExN_CALB	ANXA11	311	0.175280199	0	0.125666092	0.005599026
Tha_ExN_CALB	ANXA2	302	0.635429639	0	0.868954146	-0.003437387
Tha_ExN_CALB	ANXA3	306	0.397882939	0	0.467391753	-0.013315143
Tha_ExN_CALB	ANXA4	307	0.416562889	0	0.429091171	0.009624407
Tha_ExN_CALB	ANXA5	308	0.334059776	0	0.027236627	0.001085037
Tha_ExN_CALB	ANXA6	309	0.878580324	0	0.371072352	0.025537959
Tha_ExN_CALB	ANXA7	310	0.894458281	0	0.079883889	0.015968772
Tha_ExN_CALB	AOAH	313	0.343088418	0	0.181990029	-0.005247596
Tha_ExN_CALB	AOPEP	84909	0.97758406	0	0.178717121	-0.049850357
Tha_ExN_CALB	AP1AR	55435	0.781444583	0	0.506207702	-0.001271119
Tha_ExN_CALB	AP1B1	162	0.801058531	0	0.021787084	0.037216584
Tha_ExN_CALB	AP1G1	164	0.882004981	0	0.024548861	0.033340026
Tha_ExN_CALB	AP1G2	8906	0.444582814	0	0.118165555	0.010928708
Tha_ExN_CALB	AP1M1	8907	0.784557908	0	0.338009131	0.015756352
Tha_ExN_CALB	AP1S1	1174	0.474159402	0	0.301821393	0.02706512
Tha_ExN_CALB	AP1S2	8905	0.194894147	0	0.020193968	0.004871339
Tha_ExN_CALB	AP1S3	130340	0.698941469	0	0.25279553	-0.020798172
Tha_ExN_CALB	AP2A1	160	0.760273973	0	0.003717095	0.054330964
Tha_ExN_CALB	AP2A2	161	0.903486924	0	0.044049523	0.091758338
Tha_ExN_CALB	AP2B1	163	0.948007472	0	0.142591843	0.018542677
Tha_ExN_CALB	AP2M1	1173	0.451120797	0	0.001468691	0.019709696
Tha_ExN_CALB	AP2S1	1175	0.277085928	0	0.000370638	0.024524013
Tha_ExN_CALB	AP3B1	8546	0.822851806	0	0.775788799	0.00884578
Tha_ExN_CALB	AP3B2	8120	0.919676214	0	0.025381952	0.043961445
Tha_ExN_CALB	AP3D1	8943	0.765566625	0	0.032081523	0.048454197
Tha_ExN_CALB	AP3M1	26985	0.420921544	0	0.247971031	0.000953659
Tha_ExN_CALB	AP3M2	10947	0.579701121	0	0.008817369	0.0397187
Tha_ExN_CALB	AP3S1	1176	0.882004981	0	0.204924705	0.026262753
Tha_ExN_CALB	AP3S2	10239	0.862391034	0	0.835143289	0.010024526
Tha_ExN_CALB	AP4B1	10717	0.408156912	0	0.028991177	0.001659666
Tha_ExN_CALB	AP4E1	23431	0.778331258	0	0.033807806	-0.005213062
Tha_ExN_CALB	AP4M1	9179	0.333437111	0	0.079137052	0.014031932
Tha_ExN_CALB	AP4S1	11154	0.736924035	0	0.043331485	-0.014495235
Tha_ExN_CALB	AP5B1	91056	0.412515567	0	0.234426108	0.003308796
Tha_ExN_CALB	AP5M1	55745	0.792029888	0	0.012953261	0.051959622
Tha_ExN_CALB	AP5S1	55317	0.188667497	0	0.596723397	0.001071619
Tha_ExN_CALB	AP5Z1	9907	0.535491905	0	0.001886927	0.025420198
Tha_ExN_CALB	APAF1	317	0.479763387	0	0.000904117	0.007652506
Tha_ExN_CALB	APBA1	320	0.97633873	0	0.133015887	-0.040663575
Tha_ExN_CALB	APBA2	321	0.952054795	0	0.273574926	-0.0306455
Tha_ExN_CALB	APBA3	9546	0.197384807	0	0.311945988	0.001484177
Tha_ExN_CALB	APBB1	322	0.754047323	0	0.012526189	0.051491235
Tha_ExN_CALB	APBB2	323	0.984744707	0	0.00795429	-0.040047348
Tha_ExN_CALB	APBB3	10307	0.336861768	0	9.76E-05	0.011812319
Tha_ExN_CALB	APC	324	0.976650062	0	0.308284864	0.04720994
Tha_ExN_CALB	APC2	10297	0.786425903	0	0.024426307	0.039654534
Tha_ExN_CALB	APEX1	328	0.345267746	0	0.02740839	0.027114845
Tha_ExN_CALB	APH1A	51107	0.24501868	0	1.59E-05	0.027519258
Tha_ExN_CALB	APH1B	83464	0.832503113	0	0.27783842	0.006482735
Tha_ExN_CALB	API5	8539	0.824408468	0	0.01082588	0.023359976
Tha_ExN_CALB	APIP	51074	0.720423412	0	0.180864457	-0.00797669
Tha_ExN_CALB	APLP2	334	0.844333748	0	0.015919163	0.090464888
Tha_ExN_CALB	APMAP	57136	0.538916563	0	0.020934387	0.022233347
Tha_ExN_CALB	APOL2	23780	0.303549191	0	0.001223519	0.013688701
Tha_ExN_CALB	APOLD1	81575	0.214196762	0	0.053461678	0.007475485
Tha_ExN_CALB	APOO	79135	0.625466999	0	0.006451119	-0.013927674
Tha_ExN_CALB	APOOL	139322	0.75373599	0	0.107774612	0.022149885
Tha_ExN_CALB	APP	351	0.991905355	0	0.48559961	-0.047012385
Tha_ExN_CALB	APPBP2	10513	0.911892902	0	0.010908234	0.038013541
Tha_ExN_CALB	APPL1	26060	0.77988792	0	0.002062424	0.055219318
Tha_ExN_CALB	APPL2	55198	0.876089664	0	0.517869395	0.034208716
Tha_ExN_CALB	APTX	54840	0.893212951	0	0.626532077	0.013653988
Tha_ExN_CALB	AQP11	282679	0.405977584	0	0.045502698	-0.001524985
Tha_ExN_CALB	AQR	9716	0.858966376	0	0.137128833	-0.000471117
Tha_ExN_CALB	AR	367	0.431506849	0	0.228884507	0.012864162
Tha_ExN_CALB	ARAF	369	0.136052304	0	0.860539344	0.001172369
Tha_ExN_CALB	ARAP1	116985	0.646014944	0	0.579844322	-0.000895859
Tha_ExN_CALB	ARAP2	116984	0.723536737	0	0.664715407	0.0183578
Tha_ExN_CALB	ARCN1	372	0.469489415	0	0.029965987	0.016687292
Tha_ExN_CALB	AREL1	9870	0.787048568	0	0.01975015	0.022032098
Tha_ExN_CALB	ARF3	377	0.516500623	0	0.005170545	0.030868494
Tha_ExN_CALB	ARF4	378	0.634806974	0	0.006515801	0.016532524
Tha_ExN_CALB	ARF5	381	0.173723537	0	0.013488413	0.011719809
Tha_ExN_CALB	ARF6	382	0.219800747	0	0.000761014	0.016640164
Tha_ExN_CALB	ARFGAP1	55738	0.54607721	0	0.009135408	0.024769182
Tha_ExN_CALB	ARFGAP2	84364	0.445205479	0	0.008890329	0.020607903
Tha_ExN_CALB	ARFGAP3	26286	0.637608966	0	0.032349553	0.015084025
Tha_ExN_CALB	ARFGEF1	10565	0.96886675	0	0.136150618	0.044463292
Tha_ExN_CALB	ARFGEF2	10564	0.927148194	0	0.201786312	0.030675759
Tha_ExN_CALB	ARFGEF3	57221	0.977272727	0	0.129609705	-0.00084044
Tha_ExN_CALB	ARFIP1	27236	0.844645081	0	0.279700191	-0.025096114
Tha_ExN_CALB	ARFIP2	23647	0.200498132	0	0.00579405	0.010693748
Tha_ExN_CALB	ARFRP1	10139	0.394146949	0	0.560350755	0.007401949
Tha_ExN_CALB	ARG2	384	0.633561644	0	0.01201961	0.040351663
Tha_ExN_CALB	ARGLU1	55082	0.937733499	0	0.743597305	0.021428784
Tha_ExN_CALB	ARHGAP1	392	0.653175592	0	0.382593177	-0.015413135
Tha_ExN_CALB	ARHGAP10	79658	0.851805729	0	0.307070536	-0.030380073
Tha_ExN_CALB	ARHGAP12	94134	0.908468244	0	0.1431538	-0.019980028
Tha_ExN_CALB	ARHGAP17	55114	0.808530511	0	0.039604273	0.011355476
Tha_ExN_CALB	ARHGAP18	93663	0.866749689	0	0.044505814	-0.10951461
Tha_ExN_CALB	ARHGAP19	84986	0.176525529	0	0.086077796	0.003798883
Tha_ExN_CALB	ARHGAP20	57569	0.874221669	0	0.429337055	0.032336303
Tha_ExN_CALB	ARHGAP21	57584	0.98381071	0	0.990746922	0.004080099
Tha_ExN_CALB	ARHGAP22	58504	0.760896638	0	0.756698639	-0.010354209
Tha_ExN_CALB	ARHGAP23	57636	0.683374844	0	0.394065743	-0.002878335
Tha_ExN_CALB	ARHGAP24	83478	0.692403487	0	0.800329162	0.036796021
Tha_ExN_CALB	ARHGAP26	23092	0.923100872	0	0.103758924	0.097228721
Tha_ExN_CALB	ARHGAP27	201176	0.400373599	0	0.26127773	0.000287918
Tha_ExN_CALB	ARHGAP28	79822	0.164072229	0	0.122341526	0.000875013
Tha_ExN_CALB	ARHGAP29	9411	0.682129514	0	0.153649953	0.023112857
Tha_ExN_CALB	ARHGAP31	57514	0.101494396	0	0.552954638	0.006269221
Tha_ExN_CALB	ARHGAP32	9743	0.978206725	0	0.594612994	0.03510897
Tha_ExN_CALB	ARHGAP33	115703	0.405354919	0	0.055994609	0.015006477
Tha_ExN_CALB	ARHGAP35	2909	0.96637609	0	0.321787967	0.018874281
Tha_ExN_CALB	ARHGAP39	80728	0.802926526	0	0.025126474	-0.014846898
Tha_ExN_CALB	ARHGAP44	9912	0.988169365	0	0.086077169	0.001718312
Tha_ExN_CALB	ARHGAP6	395	0.305105853	0	0.764712886	-0.024909592
Tha_ExN_CALB	ARHGAP8	23779	0.141967621	0	0.007606246	0.008648461
Tha_ExN_CALB	ARHGDIA	396	0.45641345	0	0.017794111	0.032483064
Tha_ExN_CALB	ARHGDIG	398	0.214508095	0	0.029854616	0.017020852
Tha_ExN_CALB	ARHGEF1	9138	0.440535492	0	0.053970281	0.001265627
Tha_ExN_CALB	ARHGEF10	9639	0.393835616	0	0.260807467	0.007156284
Tha_ExN_CALB	ARHGEF10L	55160	0.862702366	0	0.291154756	-0.004533018
Tha_ExN_CALB	ARHGEF11	9826	0.969178082	0	0.620490895	0.018056145
Tha_ExN_CALB	ARHGEF12	23365	0.981942715	0	0.423298199	-0.019955071
Tha_ExN_CALB	ARHGEF16	27237	0.116127024	0	0.835424264	0.0014309
Tha_ExN_CALB	ARHGEF17	9828	0.719178082	0	0.00216779	0.062139974
Tha_ExN_CALB	ARHGEF18	23370	0.646326276	0	0.20210617	-0.007706568
Tha_ExN_CALB	ARHGEF2	9181	0.54856787	0	0.060691914	-0.030857265
Tha_ExN_CALB	ARHGEF25	115557	0.234122042	0	0.091773472	0.00309681
Tha_ExN_CALB	ARHGEF26	26084	0.49128269	0	0.071940577	0.036778192
Tha_ExN_CALB	ARHGEF28	64283	0.877646326	0	0.07338948	-0.097852094
Tha_ExN_CALB	ARHGEF3	50650	0.936176837	0	0.007209243	-0.00850837
Tha_ExN_CALB	ARHGEF33	100271715	0.432440847	0	0.116051898	-0.018220745
Tha_ExN_CALB	ARHGEF37	389337	0.365504359	0	0.157067985	-0.014121086
Tha_ExN_CALB	ARHGEF4	50649	0.908156912	0	0.132489675	0.022861907
Tha_ExN_CALB	ARHGEF40	55701	0.304171856	0	0.208550683	8.48E-05
Tha_ExN_CALB	ARHGEF6	9459	0.437733499	0	0.652997865	0.003370886
Tha_ExN_CALB	ARHGEF7	8874	0.98381071	0	0.920816848	-0.003377502
Tha_ExN_CALB	ARHGEF9	23229	0.939912827	0	0.370740794	0.01940301
Tha_ExN_CALB	ARID1A	8289	0.928704857	0	0.025895315	-0.00368387
Tha_ExN_CALB	ARID1B	57492	0.981008717	0	0.346823052	-0.014599656
Tha_ExN_CALB	ARID2	196528	0.858343711	0	0.550935538	-0.002481219
Tha_ExN_CALB	ARID3A	1820	0.471980075	0	0.258566188	0.002405742
Tha_ExN_CALB	ARID3B	10620	0.394458281	0	0.132034294	0.003890807
Tha_ExN_CALB	ARID4A	5926	0.939290162	0	0.05386374	0.050397699
Tha_ExN_CALB	ARID4B	51742	0.975404732	0	0.542064782	0.02145388
Tha_ExN_CALB	ARIH1	25820	0.970423412	0	0.718608207	0.014655891
Tha_ExN_CALB	ARIH2	10425	0.908779577	0	0.268804153	-0.002973884
Tha_ExN_CALB	ARL1	400	0.556662516	0	0.00061425	0.059379493
Tha_ExN_CALB	ARL10	285598	0.652864259	0	0.225816856	-2.97E-05
Tha_ExN_CALB	ARL13B	200894	0.807285181	0	0.483464917	-0.005486826
Tha_ExN_CALB	ARL14EP	120534	0.659090909	0	0.001603415	0.0401245
Tha_ExN_CALB	ARL15	54622	0.98256538	0	0.707210147	0.017448573
Tha_ExN_CALB	ARL16	339231	0.28362391	0	0.015208736	0.010927412
Tha_ExN_CALB	ARL17A	51326	0.673723537	0	0.01880775	0.037164933
Tha_ExN_CALB	ARL17B	51326	0.754358655	0	0.826834003	-0.006712109
Tha_ExN_CALB	ARL2BP	23568	0.5498132	0	0.025305692	0.025442615
Tha_ExN_CALB	ARL3	403	0.820361146	0	0.182518243	0.008865375
Tha_ExN_CALB	ARL4A	10124	0.26992528	0	0.006571382	0.017972117
Tha_ExN_CALB	ARL4C	10123	0.649750934	0	0.003686655	0.08166853
Tha_ExN_CALB	ARL5A	26225	0.852739726	0	0.51344277	0.018840014
Tha_ExN_CALB	ARL5B	221079	0.51120797	0	0.047745478	0.001869085
Tha_ExN_CALB	ARL6	84100	0.869863014	0	0.245523904	0.013724971
Tha_ExN_CALB	ARL6IP1	23204	0.599626401	0	0.009918553	0.029809769
Tha_ExN_CALB	ARL6IP4	51329	0.288293898	0	1.60E-05	0.026099475
Tha_ExN_CALB	ARL6IP5	10550	0.726650062	0	0.00835126	0.094030157
Tha_ExN_CALB	ARL6IP6	151188	0.555728518	0	0.221017384	-0.005257269
Tha_ExN_CALB	ARL8A	127829	0.611145704	0	0.130174931	0.032243654
Tha_ExN_CALB	ARL8B	55207	0.890410959	0	0.111942399	0.046543758
Tha_ExN_CALB	ARL9	132946	0.221668742	0	0.538494641	0.012136157
Tha_ExN_CALB	ARMC1	55156	0.738169365	0	0.140472154	0.036155651
Tha_ExN_CALB	ARMC10	83787	0.713262765	0	0.181838665	0.01807162
Tha_ExN_CALB	ARMC2	84071	0.966687422	0	0.046809699	-0.038956773
Tha_ExN_CALB	ARMC5	79798	0.119551681	0	0.279776091	0.003193656
Tha_ExN_CALB	ARMC6	93436	0.289227895	0	0.036929914	0.002508804
Tha_ExN_CALB	ARMC7	79637	0.178704857	0	0.010129635	0.012648821
Tha_ExN_CALB	ARMC8	25852	0.921855542	0	0.140519677	0.039111273
Tha_ExN_CALB	ARMC9	80210	0.943648817	0	0.822413258	-0.010629258
Tha_ExN_CALB	ARMCX1	51309	0.259339975	0	2.61E-05	0.016687605
Tha_ExN_CALB	ARMCX2	9823	0.404420922	0	0.130352929	0.011006411
Tha_ExN_CALB	ARMCX3	51566	0.672789539	0	0.012422048	0.038857497
Tha_ExN_CALB	ARMCX4	100131755	0.871419676	0	0.061755645	-0.005025679
Tha_ExN_CALB	ARMCX5	64860	0.402552927	0	0.38071283	0.010878918
Tha_ExN_CALB	ARMCX5-GPRASP2	100528062	0.881070984	0	0.25834433	-0.00196628
Tha_ExN_CALB	ARMH1	339541	0.739103362	0	0.155195607	-0.032587536
Tha_ExN_CALB	ARMH3	79591	0.932440847	0	0.110413703	0.005271367
Tha_ExN_CALB	ARMH4	145407	0.773349938	0	0.05825754	0.05735267
Tha_ExN_CALB	ARMT1	79624	0.412515567	0	0.00045224	0.022655539
Tha_ExN_CALB	ARNT	405	0.845267746	0	0.304757425	0.009154791
Tha_ExN_CALB	ARNT2	9915	0.839663761	0	0.041897107	0.090315004
Tha_ExN_CALB	ARPC1A	10552	0.755915318	0	0.037759954	0.018704507
Tha_ExN_CALB	ARPC1B	10095	0.295454545	0	0.150495582	0.009244768
Tha_ExN_CALB	ARPC2	10109	0.793897883	0	0.138479024	0.028201995
Tha_ExN_CALB	ARPC3	10094	0.52739726	0	0.012135034	0.030673707
Tha_ExN_CALB	ARPC4	10093	0.469178082	0	0.016093396	0.019704614
Tha_ExN_CALB	ARPC5	10092	0.562266501	0	0.060749987	0.025500953
Tha_ExN_CALB	ARPC5L	81873	0.407222914	0	0.04178634	0.044046651
Tha_ExN_CALB	ARPIN	348110	0.283312578	0	0.047122282	0.00261178
Tha_ExN_CALB	ARPP19	10776	0.827521793	0	0.052667199	0.059263047
Tha_ExN_CALB	ARPP21	10777	0.936176837	0	0.410671393	0.01475868
Tha_ExN_CALB	ARRB1	408	0.918742217	0	0.010402587	0.068201049
Tha_ExN_CALB	ARRB2	409	0.391033624	0	0.000525141	0.022459994
Tha_ExN_CALB	ARRDC1	92714	0.496575342	0	0.452836771	-0.010615606
Tha_ExN_CALB	ARRDC3	57561	0.424657534	0	0.006724805	0.015552198
Tha_ExN_CALB	ARRDC4	91947	0.251867995	0	0.241064889	0.008161817
Tha_ExN_CALB	ARSA	410	0.411892902	0	0.04361722	0.017905901
Tha_ExN_CALB	ARSB	411	0.636674969	0	0.011896368	0.007543878
Tha_ExN_CALB	ARSD	414	0.362702366	0	0.011937636	-0.024776038
Tha_ExN_CALB	ARSG	22901	0.836861768	0	0.008476304	-0.040915119
Tha_ExN_CALB	ARSJ	79642	0.722914072	0	0.241665433	-0.037266897
Tha_ExN_CALB	ARSK	153642	0.280510585	0	0.221106654	-0.002585954
Tha_ExN_CALB	ARV1	64801	0.559464508	0	0.066485568	0.016436386
Tha_ExN_CALB	ARVCF	421	0.611768369	0	0.132013046	0.001179381
Tha_ExN_CALB	AS3MT	57412	0.357098381	0	0.082042422	0.00379605
Tha_ExN_CALB	ASAH1	427	0.827833126	0	0.039564023	0.051432283
Tha_ExN_CALB	ASAH2B	653308	0.343399751	0	0.072277973	0.011118799
Tha_ExN_CALB	ASAP1	50807	0.991905355	0	0.264440995	-0.073705854
Tha_ExN_CALB	ASAP2	8853	0.773038605	0	0.094933511	-0.004430008
Tha_ExN_CALB	ASAP3	55616	0.107409714	0	0.107665203	0.006142919
Tha_ExN_CALB	ASB1	51665	0.384184309	0	0.003917119	-0.002239597
Tha_ExN_CALB	ASB13	79754	0.424968867	0	0.007576185	0.019965212
Tha_ExN_CALB	ASB18	401036	0.574408468	0	0.448588609	0.038138269
Tha_ExN_CALB	ASB2	51676	0.174346202	0	0.209783327	-0.008029845
Tha_ExN_CALB	ASB3	51130	0.97758406	0	0.125061228	0.002050788
Tha_ExN_CALB	ASB6	140459	0.202054795	0	0.500042313	-0.003774915
Tha_ExN_CALB	ASB7	140460	0.688978829	0	0.007759461	-0.029261972
Tha_ExN_CALB	ASB8	140461	0.607409714	0	0.003933935	0.045285226
Tha_ExN_CALB	ASCC1	51008	0.798879203	0	0.909190647	0.000971947
Tha_ExN_CALB	ASCC2	84164	0.654420922	0	0.005874619	-0.029400287
Tha_ExN_CALB	ASCC3	10973	0.976027397	0	0.056262968	-0.064794653
Tha_ExN_CALB	ASF1A	25842	0.429016189	0	0.072567972	0.001765615
Tha_ExN_CALB	ASH1L	55870	0.983188045	0	0.359987583	0.002326699
Tha_ExN_CALB	ASH2L	9070	0.721980075	0	0.232394445	0.001131606
Tha_ExN_CALB	ASIC2	40	0.790161893	0	0.899653535	0.028107352
Tha_ExN_CALB	ASIC3	9311	0.129202989	0	0.038248916	0.002541274
Tha_ExN_CALB	ASL	435	0.652241594	0	0.109525124	-0.016181683
Tha_ExN_CALB	ASMTL	8623	0.437733499	0	0.325646464	0.019191281
Tha_ExN_CALB	ASNS	440	0.23879203	0	0.756351937	0.001172096
Tha_ExN_CALB	ASNSD1	54529	0.22384807	0	4.21E-05	0.01542559
Tha_ExN_CALB	ASPDH	554235	0.136986301	0	0.003946101	0.005044567
Tha_ExN_CALB	ASPH	444	0.927459527	0	0.231518183	0.036433955
Tha_ExN_CALB	ASPHD1	253982	0.562577833	0	0.046612403	0.023588923
Tha_ExN_CALB	ASPHD2	57168	0.290473225	0	0.085482428	0.015588925
Tha_ExN_CALB	ASPM	259266	0.127957659	0	0.033996677	0.003200125
Tha_ExN_CALB	ASPN	54829	0.157534247	0	0.189266094	0.024146267
Tha_ExN_CALB	ASPSCR1	79058	0.650996264	0	0.233544382	0.003639161
Tha_ExN_CALB	ASRGL1	80150	0.170921544	0	0.031903789	0.014089353
Tha_ExN_CALB	ASS1	445	0.240971357	0	0.034802474	0.030590057
Tha_ExN_CALB	ASTE1	28990	0.350560399	0	0.22358656	0.008783462
Tha_ExN_CALB	ASTN1	460	0.966064757	0	0.838062007	-0.005688011
Tha_ExN_CALB	ASTN2	23245	0.987235367	0	0.216527962	-0.109611253
Tha_ExN_CALB	ASXL1	171023	0.896948941	0	0.182845807	-0.002359812
Tha_ExN_CALB	ASXL2	55252	0.901930262	0	0.084748253	-0.029470385
Tha_ExN_CALB	ASXL3	80816	0.913138232	0	0.796916992	-0.017499058
Tha_ExN_CALB	ATAD1	84896	0.895080946	0	0.251966353	0.025994642
Tha_ExN_CALB	ATAD2	29028	0.871419676	0	0.260998791	0.02292171
Tha_ExN_CALB	ATAD2B	54454	0.894769614	0	0.125553345	0.06130764
Tha_ExN_CALB	ATAD3A	55210	0.376712329	0	0.306926807	5.80E-05
Tha_ExN_CALB	ATAD3B	83858	0.628580324	0	0.316531953	-0.008296712
Tha_ExN_CALB	ATAD5	79915	0.50747198	0	0.161918226	-0.00411197
Tha_ExN_CALB	ATAT1	79969	0.49626401	0	0.414610385	-0.009893322
Tha_ExN_CALB	ATCAY	85300	0.949252802	0	0.199181241	0.049230553
Tha_ExN_CALB	ATE1	11101	0.945828144	0	0.234559784	-0.028857154
Tha_ExN_CALB	ATF1	466	0.775217933	0	0.272920604	-0.00950835
Tha_ExN_CALB	ATF2	1386	0.923412204	0	0.251698454	-0.003017587
Tha_ExN_CALB	ATF4	468	0.392590286	0	5.71E-07	0.031500454
Tha_ExN_CALB	ATF6	22926	0.898194271	0	0.137959248	0.025533048
Tha_ExN_CALB	ATF6B	1388	0.669987547	0	0.04329513	0.033702189
Tha_ExN_CALB	ATF7	11016	0.75622665	0	0.20101436	-0.03064262
Tha_ExN_CALB	ATF7IP	55729	0.889476961	0	0.04861465	0.060353991
Tha_ExN_CALB	ATF7IP2	80063	0.865504359	0	0.301063747	-0.018810211
Tha_ExN_CALB	ATG10	83734	0.860211706	0	0.124485195	-0.025665003
Tha_ExN_CALB	ATG12	9140	0.805728518	0	0.168596849	0.018303098
Tha_ExN_CALB	ATG13	9776	0.764632628	0	0.150309609	0.023890725
Tha_ExN_CALB	ATG14	22863	0.74003736	0	0.29456336	0.009359849
Tha_ExN_CALB	ATG16L1	55054	0.691469489	0	0.138870301	0.005746199
Tha_ExN_CALB	ATG16L2	89849	0.349626401	0	0.02760904	-0.005180909
Tha_ExN_CALB	ATG2A	23130	0.366127024	0	0.004979125	0.016495764
Tha_ExN_CALB	ATG2B	55102	0.913449564	0	0.100304076	0.03878767
Tha_ExN_CALB	ATG3	64422	0.392590286	0	0.036491971	0.011091897
Tha_ExN_CALB	ATG4A	115201	0.583437111	0	0.811717496	-0.004292998
Tha_ExN_CALB	ATG4B	23192	0.79732254	0	0.016347268	0.019724572
Tha_ExN_CALB	ATG4C	84938	0.754669988	0	0.019424647	-0.03111534
Tha_ExN_CALB	ATG4D	84971	0.337795766	0	0.025293497	0.015835065
Tha_ExN_CALB	ATG5	9474	0.905354919	0	0.036579256	-0.038133708
Tha_ExN_CALB	ATG7	10533	0.97633873	0	0.093629854	-0.06120672
Tha_ExN_CALB	ATG9A	79065	0.379202989	0	0.116612143	0.019612836
Tha_ExN_CALB	ATG9B	285973	0.128268991	0	0.572985091	0.001799242
Tha_ExN_CALB	ATIC	471	0.703611457	0	0.435713761	-4.00E-05
Tha_ExN_CALB	ATL1	51062	0.952988792	0	0.391246088	0.038163801
Tha_ExN_CALB	ATL2	64225	0.857721046	0	0.003406817	0.036724035
Tha_ExN_CALB	ATL3	25923	0.584371108	0	0.876860811	-0.00129269
Tha_ExN_CALB	ATM	472	0.890099626	0	0.261553217	0.033118339
Tha_ExN_CALB	ATMIN	23300	0.608655044	0	0.020972251	0.047162827
Tha_ExN_CALB	ATN1	1822	0.635429639	0	0.088390149	0.018757686
Tha_ExN_CALB	ATOX1	475	0.237235367	0	0.751026055	0.000215313
Tha_ExN_CALB	ATP10A	57194	0.705790785	0	0.287253926	-0.066666408
Tha_ExN_CALB	ATP10D	57205	0.857721046	0	0.267231715	-0.033636217
Tha_ExN_CALB	ATP11A	23250	0.928082192	0	0.007538055	-0.04059774
Tha_ExN_CALB	ATP11B	23200	0.902552927	0	0.044532441	0.005705929
Tha_ExN_CALB	ATP11C	286410	0.920298879	0	9.27E-05	-0.089942086
Tha_ExN_CALB	ATP13A1	57130	0.261519303	0	0.003266326	0.004341753
Tha_ExN_CALB	ATP13A2	23400	0.865815691	0	0.035580926	0.063075023
Tha_ExN_CALB	ATP13A3	79572	0.840597758	0	0.142589097	0.028539809
Tha_ExN_CALB	ATP13A4	84239	0.216998755	0	0.03271466	0.018395406
Tha_ExN_CALB	ATP1A3	478	0.730697385	0	0.067430593	0.148990643
Tha_ExN_CALB	ATP1B3	483	0.934620174	0	0.095960481	0.032700101
Tha_ExN_CALB	ATP23	91419	0.332814446	0	0.016689382	0.014121504
Tha_ExN_CALB	ATP2A1	487	0.136363636	0	0.056316066	0.006515489
Tha_ExN_CALB	ATP2A2	488	0.960772105	0	0.078066915	0.030556481
Tha_ExN_CALB	ATP2A3	489	0.159402242	0	0.411302405	0.009108226
Tha_ExN_CALB	ATP2B1	490	0.984744707	0	0.225142369	0.011740223
Tha_ExN_CALB	ATP2B2	491	0.960460772	0	0.380740368	0.044490871
Tha_ExN_CALB	ATP2B3	492	0.644769614	0	0.051193809	0.048369103
Tha_ExN_CALB	ATP2B4	493	0.286737235	0	0.00277459	0.062674947
Tha_ExN_CALB	ATP2C1	27032	0.98132005	0	0.393196461	-0.012056083
Tha_ExN_CALB	ATP5F1A	498	0.311643836	0	0.00041222	0.000916564
Tha_ExN_CALB	ATP5F1B	506	0.294520548	0	0.016548494	0.000632439
Tha_ExN_CALB	ATP5F1C	509	0.70143213	0	0.003206087	0.022263649
Tha_ExN_CALB	ATP5IF1	93974	0.415317559	0	0.00014593	0.037993658
Tha_ExN_CALB	ATP5MC1	516	0.280199253	0	0.04796355	0.016927733
Tha_ExN_CALB	ATP5MC2	517	0.432752179	0	0.254726892	0.010748407
Tha_ExN_CALB	ATP5MC3	518	0.434308842	0	3.47E-05	0.049438661
Tha_ExN_CALB	ATP5ME	521	0.207970112	0	0.009256878	0.009933098
Tha_ExN_CALB	ATP5MG	10632	0.823785803	0	0.163584273	0.030979863
Tha_ExN_CALB	ATP5PB	515	0.449875467	0	0.024922422	0.019709313
Tha_ExN_CALB	ATP5PF	522	0.455790785	0	0.001558599	0.04585981
Tha_ExN_CALB	ATP5PO	539	0.312889166	0	0.006670656	0.013915356
Tha_ExN_CALB	ATP6AP2	10159	0.601183064	0	0.000319901	0.090340524
Tha_ExN_CALB	ATP6V0A1	535	0.972914072	0	0.017557172	0.039717927
Tha_ExN_CALB	ATP6V0A2	23545	0.811332503	0	0.285250097	0.017090541
Tha_ExN_CALB	ATP6V0B	533	0.22260274	0	0.078961524	0.00019372
Tha_ExN_CALB	ATP6V0C	527	0.253424658	0	0.001172314	0.003489099
Tha_ExN_CALB	ATP6V0D1	9114	0.629514321	0	0.002953802	0.05661847
Tha_ExN_CALB	ATP6V0E1	8992	0.751556663	0	0.106111923	-0.02002799
Tha_ExN_CALB	ATP6V0E2	155066	0.636052304	0	0.040728398	0.111971949
Tha_ExN_CALB	ATP6V1A	523	0.932129514	0	0.060732713	0.072018993
Tha_ExN_CALB	ATP6V1B2	526	0.860523039	0	0.032385575	0.114500738
Tha_ExN_CALB	ATP6V1C1	528	0.870174346	0	0.064312504	0.047234452
Tha_ExN_CALB	ATP6V1C2	245973	0.188356164	0	0.010395696	0.012489127
Tha_ExN_CALB	ATP6V1D	51382	0.651618929	0	0.00072229	0.082759477
Tha_ExN_CALB	ATP6V1E1	529	0.626712329	0	1.90E-05	0.082301979
Tha_ExN_CALB	ATP6V1E2	90423	0.334371108	0	0.577767936	0.003868659
Tha_ExN_CALB	ATP6V1F	9296	0.463574097	0	0.028865803	0.075259643
Tha_ExN_CALB	ATP6V1G1	9550	0.694894147	0	0.002297941	0.092932979
Tha_ExN_CALB	ATP6V1G2	534	0.580635118	0	0.319900663	0.043569391
Tha_ExN_CALB	ATP6V1H	51606	0.956102117	0	0.222769663	0.029590507
Tha_ExN_CALB	ATP7A	538	0.191780822	0	0.14537703	0.001928828
Tha_ExN_CALB	ATP7B	540	0.79856787	0	0.0343584	-0.046157556
Tha_ExN_CALB	ATP8A1	10396	0.947073474	0	0.921822232	-0.019175136
Tha_ExN_CALB	ATP8A2	51761	0.997198007	0	0.073911561	-0.047627619
Tha_ExN_CALB	ATP8B1	5205	0.52366127	0	0.524083874	-0.000598016
Tha_ExN_CALB	ATP8B2	57198	0.812889166	0	0.90665828	0.008950271
Tha_ExN_CALB	ATP8B4	79895	0.472914072	0	0.027763024	0.04740411
Tha_ExN_CALB	ATP9A	10079	0.978518057	0	0.92262584	0.005993548
Tha_ExN_CALB	ATP9B	374868	0.95392279	0	0.497941655	0.018484161
Tha_ExN_CALB	ATPAF1	64756	0.855230386	0	0.069518234	0.040271786
Tha_ExN_CALB	ATPAF2	91647	0.640722291	0	0.671926362	-0.002763912
Tha_ExN_CALB	ATPSCKMT	134145	0.862702366	0	0.292186572	0.001272212
Tha_ExN_CALB	ATR	545	0.95765878	0	0.136043785	0.005042616
Tha_ExN_CALB	ATRIP	84126	0.211083437	0	0.217321387	0.006066854
Tha_ExN_CALB	ATRN	8455	0.954234122	0	0.52006627	0.017417074
Tha_ExN_CALB	ATRNL1	26033	0.996886675	0	0.394181001	-0.086777451
Tha_ExN_CALB	ATRX	546	0.98132005	0	0.006840749	0.083766356
Tha_ExN_CALB	ATXN10	25814	0.956724782	0	0.632794498	-0.011177808
Tha_ExN_CALB	ATXN1L	342371	0.317247821	0	0.097177311	0.009481187
Tha_ExN_CALB	ATXN2	6311	0.979763387	0	0.680202525	-0.018886255
Tha_ExN_CALB	ATXN2L	11273	0.739414695	0	0.000509402	0.072316064
Tha_ExN_CALB	ATXN3	4287	0.846201743	0	0.335419958	0.01328142
Tha_ExN_CALB	ATXN7	6314	0.917185554	0	0.066890642	-0.013002734
Tha_ExN_CALB	ATXN7L1	222255	0.935242839	0	0.199578159	-0.042088066
Tha_ExN_CALB	ATXN7L2	127002	0.2126401	0	0.020408094	0.005747522
Tha_ExN_CALB	ATXN7L3	56970	0.473225405	0	0.023766343	0.03787919
Tha_ExN_CALB	ATXN7L3B	552889	0.54856787	0	0.004501672	0.082752933
Tha_ExN_CALB	AUH	549	0.950809465	0	0.209601818	0.027653877
Tha_ExN_CALB	AUP1	550	0.248443337	0	0.015390293	0.00489524
Tha_ExN_CALB	AVEN	57099	0.663760897	0	0.558386995	-0.001244799
Tha_ExN_CALB	AVIL	10677	0.500622665	0	0.400143662	-0.014681997
Tha_ExN_CALB	AVL9	23080	0.96637609	0	0.998786053	-0.000542278
Tha_ExN_CALB	AVPI1	60370	0.139788294	0	0.379421974	0.003237506
Tha_ExN_CALB	AXDND1	126859	0.113636364	0	0.551014017	0.002221871
Tha_ExN_CALB	AXIN1	8312	0.821295143	0	0.028503127	-0.008752785
Tha_ExN_CALB	AXIN2	8313	0.601805729	0	0.077567132	0.016237783
Tha_ExN_CALB	AZI2	64343	0.797633873	0	0.108901545	0.03275127
Tha_ExN_CALB	AZIN1	51582	0.79483188	0	0.117608205	0.032322255
Tha_ExN_CALB	AZIN2	113451	0.591843088	0	0.209114079	-0.015043819
Tha_ExN_CALB	AZU1	566	0.112391034	0	0.392006616	0.001356028
Tha_ExN_CALB	B3GALNT1	8706	0.663138232	0	0.025999293	0.028512005
Tha_ExN_CALB	B3GALNT2	148789	0.858343711	0	0.13232243	-0.013857009
Tha_ExN_CALB	B3GALT1	8708	0.162515567	0	0.00512485	0.021076857
Tha_ExN_CALB	B3GALT2	8707	0.426836862	0	0.005512449	0.022911616
Tha_ExN_CALB	B3GALT4	8705	0.102428394	0	0.217375421	0.00194837
Tha_ExN_CALB	B3GALT5	10317	0.314134496	0	0.378479075	0.000216676
Tha_ExN_CALB	B3GALT6	126792	0.118929016	0	0.011966935	0.007977928
Tha_ExN_CALB	B3GAT1	27087	0.685865504	0	0.80833219	0.000280649
Tha_ExN_CALB	B3GAT2	135152	0.780510585	0	0.043854228	0.00706981
Tha_ExN_CALB	B3GAT3	26229	0.419364882	0	0.035662229	0.021402652
Tha_ExN_CALB	B3GLCT	145173	0.912515567	0	0.054382618	-0.048885547
Tha_ExN_CALB	B3GNT2	10678	0.658468244	0	0.117475149	0.015250643
Tha_ExN_CALB	B3GNT4	79369	0.113636364	0	0.295416322	-0.003844804
Tha_ExN_CALB	B3GNT5	84002	0.329078456	0	0.182722766	0.042841117
Tha_ExN_CALB	B3GNTL1	146712	0.74252802	0	0.440925596	-0.014760279
Tha_ExN_CALB	B4GALNT1	2583	0.53860523	0	0.000612349	0.052750974
Tha_ExN_CALB	B4GALNT3	283358	0.515255293	0	0.156884216	0.033433034
Tha_ExN_CALB	B4GALNT4	338707	0.686176837	0	0.147143031	0.015664113
Tha_ExN_CALB	B4GALT1	2683	0.370797011	0	0.251051654	0.009311843
Tha_ExN_CALB	B4GALT2	8704	0.384806974	0	0.030729893	0.004517504
Tha_ExN_CALB	B4GALT3	8703	0.128268991	0	0.080651724	0.004294659
Tha_ExN_CALB	B4GALT4	8702	0.391967621	0	0.864995966	-0.003029582
Tha_ExN_CALB	B4GALT5	9334	0.894769614	0	0.032847074	0.040542092
Tha_ExN_CALB	B4GALT6	9331	0.909713574	0	0.037169561	0.048537117
Tha_ExN_CALB	B4GALT7	11285	0.238169365	0	0.024749579	0.005924
Tha_ExN_CALB	B9D1	27077	0.632627646	0	0.052178955	-0.023684352
Tha_ExN_CALB	BAALC	79870	0.865193026	0	0.254726907	0.023394812
Tha_ExN_CALB	BAAT	570	0.393835616	0	0.222884821	-0.010911655
Tha_ExN_CALB	BABAM1	29086	0.638542964	0	0.028187897	0.022061058
Tha_ExN_CALB	BABAM2	9577	0.97011208	0	0.017947723	-0.061679476
Tha_ExN_CALB	BACE1	23621	0.813200498	0	0.057609698	0.026879105
Tha_ExN_CALB	BACE2	25825	0.534246575	0	0.612379512	0.014033576
Tha_ExN_CALB	BACH1	571	0.654420922	0	0.122977389	0.066815502
Tha_ExN_CALB	BACH2	60468	0.820361146	0	0.014879749	-0.070285662
Tha_ExN_CALB	BAD	572	0.331569116	0	0.30115296	0.009384123
Tha_ExN_CALB	BAG1	573	0.111457036	0	0.030422186	0.007385932
Tha_ExN_CALB	BAG2	9532	0.401618929	0	0.137036807	-0.001165861
Tha_ExN_CALB	BAG4	9530	0.813200498	0	0.132176758	0.032684737
Tha_ExN_CALB	BAG5	9529	0.443960149	0	0.078456011	0.016881747
Tha_ExN_CALB	BAG6	7917	0.212951432	0	0.023915777	0.007134051
Tha_ExN_CALB	BAHCC1	57597	0.601494396	0	0.066393905	0.005681936
Tha_ExN_CALB	BAHD1	22893	0.415628892	0	0.572469975	-0.002992848
Tha_ExN_CALB	BAIAP2L2	80115	0.216998755	0	0.586273862	0.002972916
Tha_ExN_CALB	BAIAP3	8938	0.210460772	0	0.149363021	0.092459655
Tha_ExN_CALB	BAK1	578	0.235678705	0	0.017963095	0.009411826
Tha_ExN_CALB	BANF1	8815	0.131693649	0	0.002172465	0.007224669
Tha_ExN_CALB	BANK1	55024	0.259339975	0	0.042649511	-0.047336416
Tha_ExN_CALB	BANP	54971	0.739726027	0	0.156160299	-0.031134216
Tha_ExN_CALB	BAP1	8314	0.2624533	0	0.000253614	0.01636395
Tha_ExN_CALB	BARD1	580	0.474159402	0	0.387845944	-0.019409527
Tha_ExN_CALB	BASP1	10409	0.977272727	0	0.350019057	0.053604143
Tha_ExN_CALB	BAX	581	0.206724782	0	0.040740218	0.010561793
Tha_ExN_CALB	BAZ1A	11177	0.333125778	0	0.189088865	-0.011063617
Tha_ExN_CALB	BAZ1B	9031	0.857098381	0	0.009417764	0.061362628
Tha_ExN_CALB	BAZ2A	11176	0.836550436	0	0.205474324	0.012254995
Tha_ExN_CALB	BAZ2B	29994	0.933063512	0	0.708607299	0.024818368
Tha_ExN_CALB	BBC3	27113	0.159713574	0	0.590316233	0.001010067
Tha_ExN_CALB	BBIP1	92482	0.819427148	0	0.243199475	-0.007003502
Tha_ExN_CALB	BBOF1	80127	0.660024907	0	0.034300287	-0.002030709
Tha_ExN_CALB	BBS1	582	0.758094645	0	0.123690478	0.004578019
Tha_ExN_CALB	BBS10	79738	0.103673724	0	0.507929432	0.005800614
Tha_ExN_CALB	BBS12	166379	0.163760897	0	0.021946135	0.000472789
Tha_ExN_CALB	BBS2	583	0.77117061	0	0.141502408	-0.002843199
Tha_ExN_CALB	BBS4	585	0.749688667	0	0.440724791	-0.014086497
Tha_ExN_CALB	BBS5	129880	0.762764633	0	0.10100396	0.035611833
Tha_ExN_CALB	BBS7	55212	0.904109589	0	0.300103699	0.009131261
Tha_ExN_CALB	BBS9	27241	0.968244085	0	0.528066873	-0.04404867
Tha_ExN_CALB	BBX	56987	0.919364882	0	0.912671269	-0.004227323
Tha_ExN_CALB	BCAM	4059	0.121731009	0	0.048260891	0.00732292
Tha_ExN_CALB	BCAP29	55973	0.788293898	0	0.36397431	0.018638116
Tha_ExN_CALB	BCAP31	10134	0.261519303	0	0.008146126	0.005384628
Tha_ExN_CALB	BCAR1	9564	0.670298879	0	0.332069639	-2.69E-05
Tha_ExN_CALB	BCAR3	8412	0.540473225	0	0.123391622	0.01349237
Tha_ExN_CALB	BCAS2	10286	0.469800747	0	0.007361242	0.018108974
Tha_ExN_CALB	BCAS3	54828	0.986612702	0	0.021342765	-0.061604766
Tha_ExN_CALB	BCAS4	55653	0.587173101	0	0.544614263	-0.004497931
Tha_ExN_CALB	BCAT1	586	0.921544209	0	0.291378715	0.043489136
Tha_ExN_CALB	BCAT2	587	0.471668742	0	0.417064867	0.007223721
Tha_ExN_CALB	BCCIP	56647	0.591220423	0	0.035602628	0.00111278
Tha_ExN_CALB	BCDIN3D	144233	0.199252802	0	0.083594559	0.000630377
Tha_ExN_CALB	BCHE	590	0.618306351	0	0.517539207	0.000340346
Tha_ExN_CALB	BCKDHA	593	0.28860523	0	0.423425739	0.003917149
Tha_ExN_CALB	BCKDHB	594	0.935554172	0	0.163420372	-0.043276408
Tha_ExN_CALB	BCKDK	10295	0.121419676	0	0.011105988	0.004934803
Tha_ExN_CALB	BCL10	8915	0.330946451	0	0.579413247	-0.006118914
Tha_ExN_CALB	BCL11A	53335	0.707347447	0	0.049116721	-0.035723626
Tha_ExN_CALB	BCL2	596	0.925280199	0	0.062391186	-0.074062505
Tha_ExN_CALB	BCL2L1	598	0.768991283	0	0.010396181	-0.025350213
Tha_ExN_CALB	BCL2L11	10018	0.248443337	0	0.033976491	0.007039622
Tha_ExN_CALB	BCL2L13	23786	0.886674969	0	0.040315563	-0.018267697
Tha_ExN_CALB	BCL2L14	79370	0.415317559	0	0.217437933	0.037731404
Tha_ExN_CALB	BCL2L15	440603	0.111457036	0	0.879277892	0.000724723
Tha_ExN_CALB	BCL2L2	599	0.617995019	0	0.001341834	0.065152839
Tha_ExN_CALB	BCL2L2-PABPN1	100529063	0.541407223	0	0.390388831	-0.00665946
Tha_ExN_CALB	BCL6	604	0.255603985	0	0.000258908	0.034009114
Tha_ExN_CALB	BCL7A	605	0.595890411	0	0.095172001	0.016269516
Tha_ExN_CALB	BCL7B	9275	0.426525529	0	0.037778393	-0.003072894
Tha_ExN_CALB	BCL7C	9274	0.699252802	0	0.237316638	-0.017156169
Tha_ExN_CALB	BCL9	607	0.412204234	0	0.599242424	-0.004804746
Tha_ExN_CALB	BCL9L	283149	0.287048568	0	0.390284692	0.017076001
Tha_ExN_CALB	BCLAF1	9774	0.909713574	0	0.06838685	0.058198159
Tha_ExN_CALB	BCLAF3	256643	0.860834371	0	0.379324293	-0.002782925
Tha_ExN_CALB	BCO1	53630	0.271793275	0	0.265999133	-0.009767971
Tha_ExN_CALB	BCO2	83875	0.826587796	0	0.452766593	-0.002390825
Tha_ExN_CALB	BCOR	54880	0.45392279	0	0.793731172	0.000286202
Tha_ExN_CALB	BCORL1	63035	0.358655044	0	0.271605082	-0.014599578
Tha_ExN_CALB	BCR	613	0.75871731	0	0.814281711	0.006090286
Tha_ExN_CALB	BDH1	622	0.931818182	0	0.351413415	-0.026485102
Tha_ExN_CALB	BDH2	56898	0.22260274	0	0.02807802	0.008365072
Tha_ExN_CALB	BDNF	627	0.466687422	0	0.599676329	0.011811622
Tha_ExN_CALB	BDP1	55814	0.98132005	0	0.105321035	0.002324569
Tha_ExN_CALB	BEAN1	146227	0.464196762	0	0.055402389	0.00449109
Tha_ExN_CALB	BECN1	8678	0.556039851	0	0.035073898	0.005130936
Tha_ExN_CALB	BEGAIN	57596	0.709838107	0	0.215605916	-0.002167061
Tha_ExN_CALB	BEND3	57673	0.242839352	0	0.568226021	-0.005994776
Tha_ExN_CALB	BEND5	79656	0.171544209	0	0.173572026	9.22E-05
Tha_ExN_CALB	BEND6	221336	0.914383562	0	0.103461888	-0.015618834
Tha_ExN_CALB	BEND7	222389	0.170610212	0	0.135278239	0.001064469
Tha_ExN_CALB	BET1	10282	0.424657534	0	0.025360176	0.010054638
Tha_ExN_CALB	BET1L	51272	0.238169365	0	0.211728178	0.006408861
Tha_ExN_CALB	BFAR	51283	0.627023661	0	0.169383808	-0.006506437
Tha_ExN_CALB	BFSP1	631	0.254358655	0	0.065591572	-0.000818861
Tha_ExN_CALB	BHLHE40	8553	0.46637609	0	0.123153003	0.032485088
Tha_ExN_CALB	BHLHE41	79365	0.263387298	0	0.021197065	0.01978376
Tha_ExN_CALB	BHMT2	23743	0.114259029	0	0.311015162	0.007114183
Tha_ExN_CALB	BICD1	636	0.99252802	0	0.004139459	-0.068704534
Tha_ExN_CALB	BICD2	23299	0.669364882	0	0.049621934	0.005179056
Tha_ExN_CALB	BICDL1	92558	0.971980075	0	0.084620346	-0.045546029
Tha_ExN_CALB	BICRA	29998	0.224159402	0	0.721593052	0.001493015
Tha_ExN_CALB	BICRAL	23506	0.968555417	0	0.386011243	-0.03765473
Tha_ExN_CALB	BID	637	0.263387298	0	0.846395027	0.005188458
Tha_ExN_CALB	BIN1	274	0.929016189	0	0.96493291	-0.001971798
Tha_ExN_CALB	BIN3	55909	0.644769614	0	0.158651908	0.012514296
Tha_ExN_CALB	BIRC2	329	0.753424658	0	0.19336164	0.020196978
Tha_ExN_CALB	BIRC3	330	0.22758406	0	0.064235847	-0.000261645
Tha_ExN_CALB	BIRC6	57448	0.979763387	0	0.001822553	0.0663744
Tha_ExN_CALB	BIVM	54841	0.867061021	0	0.139861218	0.015408953
Tha_ExN_CALB	BLACAT1	101669762	0.289539228	0	0.24213067	0.002697346
Tha_ExN_CALB	BLCAP	10904	0.826276463	0	0.274943616	0.038374172
Tha_ExN_CALB	BLMH	642	0.550435866	0	0.078015584	0.009563214
Tha_ExN_CALB	BLOC1S2	282991	0.589663761	0	0.036842	0.027624226
Tha_ExN_CALB	BLOC1S4	55330	0.172478207	0	0.002712413	0.01592256
Tha_ExN_CALB	BLOC1S5	63915	0.322540473	0	0.054492289	-0.002508193
Tha_ExN_CALB	BLOC1S6	26258	0.7250934	0	0.032155271	0.03604996
Tha_ExN_CALB	BLVRA	644	0.425902864	0	0.368459155	0.002333476
Tha_ExN_CALB	BLVRB	645	0.264009963	0	0.21331963	0.007321776
Tha_ExN_CALB	BLZF1	8548	0.729452055	0	0.074483004	-0.013465876
Tha_ExN_CALB	BMERB1	89927	0.965442092	0	0.277483335	0.040608173
Tha_ExN_CALB	BMI1	648	0.26618929	0	0.005353879	0.022171413
Tha_ExN_CALB	BMP2K	55589	0.881382316	0	0.127699122	0.016300149
Tha_ExN_CALB	BMP3	651	0.255915318	0	0.740178465	-0.007619202
Tha_ExN_CALB	BMP6	654	0.118306351	0	0.357790714	0.009881705
Tha_ExN_CALB	BMP7	655	0.155043587	0	0.070719773	0.011550747
Tha_ExN_CALB	BMP8A	353500	0.159713574	0	0.23376418	0.003553908
Tha_ExN_CALB	BMPER	168667	0.597758406	0	0.676492917	-0.050764597
Tha_ExN_CALB	BMPR1A	657	0.944582814	0	0.38369057	-0.021611432
Tha_ExN_CALB	BMPR2	659	0.99252802	0	0.045231444	-0.067923049
Tha_ExN_CALB	BMS1	9790	0.802926526	0	0.116473129	0.017199663
Tha_ExN_CALB	BMT2	154743	0.927148194	0	0.276271039	-0.030594461
Tha_ExN_CALB	BNIP1	662	0.295765878	0	0.339024571	-0.002759907
Tha_ExN_CALB	BNIP2	663	0.552615193	0	0.076638378	-0.004620851
Tha_ExN_CALB	BNIP3	664	0.75622665	0	0.212951448	0.051717912
Tha_ExN_CALB	BNIP3L	665	0.915628892	0	0.378664885	0.002506556
Tha_ExN_CALB	BOD1	91272	0.307907846	0	0.213736191	0.000864304
Tha_ExN_CALB	BOD1L1	259282	0.928393524	0	0.020722636	0.074867346
Tha_ExN_CALB	BOK	666	0.195516812	0	0.003657227	-0.020122061
Tha_ExN_CALB	BOLA2	552900	0.142901619	0	0.621419103	-0.002209511
Tha_ExN_CALB	BOLA3	388962	0.490348692	0	0.002370763	0.028931102
Tha_ExN_CALB	BOP1	23246	0.117995019	0	0.003824589	0.014977253
Tha_ExN_CALB	BORA	79866	0.171544209	0	0.021558578	0.00054835
Tha_ExN_CALB	BORCS5	118426	0.874533001	0	0.02741039	-0.039318895
Tha_ExN_CALB	BORCS7	119032	0.425591532	0	0.073007344	0.011509627
Tha_ExN_CALB	BORCS8	729991	0.26867995	0	0.002964099	0.014614065
Tha_ExN_CALB	BPGM	669	0.195205479	0	0.36935755	0.0072733
Tha_ExN_CALB	BPHL	670	0.70516812	0	0.095681196	-0.013566508
Tha_ExN_CALB	BPNT1	10380	0.383250311	0	0.040093516	-0.019801595
Tha_ExN_CALB	BPTF	2186	0.976027397	0	0.369708772	0.021358268
Tha_ExN_CALB	BRAF	673	0.976961395	0	0.192395342	-0.020734924
Tha_ExN_CALB	BRAP	8315	0.717932752	0	0.028600101	0.013409122
Tha_ExN_CALB	BRAT1	221927	0.507160648	0	0.01939726	0.014156282
Tha_ExN_CALB	BRCA1	672	0.363947696	0	0.033291312	0.012695622
Tha_ExN_CALB	BRCC3	79184	0.821295143	0	0.480436052	0.005514139
Tha_ExN_CALB	BRD1	23774	0.835927771	0	0.550933471	0.013360393
Tha_ExN_CALB	BRD2	6046	0.625155666	0	0.054310753	0.022974049
Tha_ExN_CALB	BRD3	8019	0.504358655	0	0.017782906	0.025596053
Tha_ExN_CALB	BRD3OS	266655	0.346824408	0	0.033765662	0.008550291
Tha_ExN_CALB	BRD4	23476	0.959526775	0	0.63827539	0.020136164
Tha_ExN_CALB	BRD7	29117	0.665628892	0	0.000822881	0.040344605
Tha_ExN_CALB	BRD8	10902	0.680884184	0	0.074072924	0.016553688
Tha_ExN_CALB	BRD9	65980	0.630136986	0	0.238023224	0.017155698
Tha_ExN_CALB	BRF1	2972	0.768368618	0	0.006313708	0.020555852
Tha_ExN_CALB	BRF2	55290	0.132627646	0	0.618381428	-0.00191933
Tha_ExN_CALB	BRI3	25798	0.829389788	0	0.117429796	0.022587371
Tha_ExN_CALB	BRI3BP	140707	0.737858032	0	0.012662207	0.026368742
Tha_ExN_CALB	BRICD5	283870	0.274283935	0	0.003630991	0.015266856
Tha_ExN_CALB	BRINP1	1620	0.978206725	0	0.589587936	0.032851147
Tha_ExN_CALB	BRINP2	57795	0.801992528	0	0.804885666	-0.023135333
Tha_ExN_CALB	BRINP3	339479	0.890410959	0	0.160651088	-0.175221321
Tha_ExN_CALB	BRIP1	83990	0.123910336	0	0.572616021	0.000664115
Tha_ExN_CALB	BRIX1	55299	0.350249066	0	0.557842748	0.008617188
Tha_ExN_CALB	BRK1	55845	0.474782067	0	0.025411917	0.019777273
Tha_ExN_CALB	BRMS1L	84312	0.740660025	0	0.081813455	0.006534915
Tha_ExN_CALB	BROX	148362	0.628268991	0	0.06238644	0.018498229
Tha_ExN_CALB	BRPF1	7862	0.226650062	0	0.276622388	-0.004521092
Tha_ExN_CALB	BRPF3	27154	0.388231631	0	0.008343782	-0.012980279
Tha_ExN_CALB	BRSK1	84446	0.740348692	0	0.024456811	0.041762757
Tha_ExN_CALB	BRSK2	9024	0.858343711	0	0.011604007	0.013256385
Tha_ExN_CALB	BRWD1	54014	0.97882939	0	0.625727416	-0.022767417
Tha_ExN_CALB	BRWD3	254065	0.878891656	0	0.515928563	0.010493398
Tha_ExN_CALB	BSCL2	26580	0.440846824	0	0.00184559	0.000111932
Tha_ExN_CALB	BSDC1	55108	0.833125778	0	0.094536785	0.041214852
Tha_ExN_CALB	BSG	682	0.50498132	0	0.009390689	0.087448419
Tha_ExN_CALB	BSN	8927	0.946762142	0	0.426650686	-0.003003109
Tha_ExN_CALB	BSPRY	54836	0.566002491	0	0.28337049	-0.039279689
Tha_ExN_CALB	BTAF1	9044	0.903175592	0	0.070487609	-8.37E-05
Tha_ExN_CALB	BTBD1	53339	0.765877958	0	0.055563753	0.022802389
Tha_ExN_CALB	BTBD10	84280	0.943026152	0	0.313568177	0.030239386
Tha_ExN_CALB	BTBD2	55643	0.769613948	0	0.469270828	-0.002812419
Tha_ExN_CALB	BTBD3	22903	0.801369863	0	0.008775866	0.056474949
Tha_ExN_CALB	BTBD6	90135	0.174968867	0	0.034180525	0.013200288
Tha_ExN_CALB	BTBD7	55727	0.936176837	0	0.012101409	-0.038662337
Tha_ExN_CALB	BTBD9	114781	0.979763387	0	0.988666313	-0.002037951
Tha_ExN_CALB	BTC	685	0.242839352	0	0.618426354	-0.007881389
Tha_ExN_CALB	BTD	686	0.579701121	0	0.083478654	0.034293967
Tha_ExN_CALB	BTF3	689	0.202054795	0	0.111639946	0.0202612
Tha_ExN_CALB	BTF3L4	91408	0.759651308	0	0.126859632	0.003982121
Tha_ExN_CALB	BTN2A1	11120	0.308841843	0	0.023523272	0.012367342
Tha_ExN_CALB	BTNL9	153579	0.135118306	0	0.982113798	0.002344612
Tha_ExN_CALB	BTRC	8945	0.958281445	0	0.910583372	-0.00754641
Tha_ExN_CALB	BUB3	9184	0.410647572	0	0.317916198	0.000887512
Tha_ExN_CALB	BUD13	84811	0.350560399	0	0.811179304	0.00096625
Tha_ExN_CALB	BUD23	114049	0.360834371	0	0.00860664	0.015070598
Tha_ExN_CALB	BUD31	8896	0.175591532	0	0.02153365	0.020348731
Tha_ExN_CALB	BZW1	9689	0.675591532	0	0.021617307	0.051731009
Tha_ExN_CALB	BZW2	28969	0.561021171	0	0.598505546	0.010885187
Tha_ExN_CALB	C10orf143	387723	0.322851806	0	0.066590922	-0.012024165
Tha_ExN_CALB	C10orf67	256815	0.174034869	0	0.084128849	-0.004636308
Tha_ExN_CALB	C10orf82	143379	0.101183064	0	0.236692972	0.004906741
Tha_ExN_CALB	C10orf88	80007	0.47260274	0	0.77592104	0.005459502
Tha_ExN_CALB	C10orf90	118611	0.228206725	0	0.838784458	-0.021711813
Tha_ExN_CALB	C11orf24	53838	0.245330012	0	0.113779184	-0.001739732
Tha_ExN_CALB	C11orf54	28970	0.619551681	0	0.211104709	0.003320541
Tha_ExN_CALB	C11orf58	10944	0.900684932	0	0.016049398	0.048223261
Tha_ExN_CALB	C11orf65	160140	0.250311333	0	0.274875972	0.003131207
Tha_ExN_CALB	C11orf68	83638	0.106787049	0	0.082167382	0.009635223
Tha_ExN_CALB	C11orf71	54494	0.151930262	0	0.229137247	0.000316057
Tha_ExN_CALB	C11orf87	399947	0.827521793	0	0.583808383	0.02554634
Tha_ExN_CALB	C11orf97	643037	0.142901619	0	0.78121958	-0.009367912
Tha_ExN_CALB	C12orf29	91298	0.428082192	0	0.003654715	0.012954098
Tha_ExN_CALB	C12orf4	57102	0.834993773	0	0.23678851	-0.012006836
Tha_ExN_CALB	C12orf40	283461	0.426525529	0	0.819039677	0.039304638
Tha_ExN_CALB	C12orf43	64897	0.320049813	0	0.279691567	0.012239815
Tha_ExN_CALB	C12orf56	115749	0.159402242	0	0.023673706	0.011553947
Tha_ExN_CALB	C12orf60	144608	0.457970112	0	0.801008006	-0.002160659
Tha_ExN_CALB	C12orf75	387882	0.322540473	0	0.068534049	0.006996968
Tha_ExN_CALB	C12orf76	400073	0.54234122	0	0.118360422	0.003190995
Tha_ExN_CALB	C14orf132	56967	0.803549191	0	0.870916637	0.01296272
Tha_ExN_CALB	C14orf28	122525	0.220734745	0	0.03105983	-0.00431986
Tha_ExN_CALB	C14orf93	60686	0.150684932	0	0.337751596	0.001875872
Tha_ExN_CALB	C15orf40	123207	0.549501868	0	0.102455531	-0.000588154
Tha_ExN_CALB	C15orf61	145853	0.320049813	0	0.013262203	0.007387153
Tha_ExN_CALB	C16orf46	123775	0.555105853	0	0.121424968	-0.015060273
Tha_ExN_CALB	C16orf87	388272	0.753424658	0	0.395369923	-0.011907152
Tha_ExN_CALB	C16orf95	100506581	0.399439601	0	0.16752393	0.012654085
Tha_ExN_CALB	C17orf100	388327	0.200809465	0	0.101851056	0.025446441
Tha_ExN_CALB	C17orf67	339210	0.412204234	0	0.1326521	0.004142397
Tha_ExN_CALB	C17orf75	64149	0.466687422	0	0.162077934	0.013433672
Tha_ExN_CALB	C17orf78	284099	0.143835616	0	0.006347304	0.001073363
Tha_ExN_CALB	C17orf80	55028	0.51120797	0	0.208755969	0.004163355
Tha_ExN_CALB	C17orf97	400566	0.273349938	0	0.168259477	0.012834487
Tha_ExN_CALB	C18orf21	83608	0.221046077	0	0.001538303	0.013038486
Tha_ExN_CALB	C18orf25	147339	0.894769614	0	0.298872549	-0.005243109
Tha_ExN_CALB	C18orf32	497661	0.545454545	0	0.010445696	0.051614716
Tha_ExN_CALB	C19orf12	83636	0.819427148	0	0.048972656	-0.010230523
Tha_ExN_CALB	C19orf18	147685	0.234433375	0	0.020993707	0.004965784
Tha_ExN_CALB	C19orf25	148223	0.471668742	0	0.295396755	0.001097639
Tha_ExN_CALB	C19orf44	84167	0.413449564	0	0.043197581	-0.02456876
Tha_ExN_CALB	C19orf47	126526	0.232254047	0	0.897154172	0.001571863
Tha_ExN_CALB	C1D	10438	0.744084682	0	0.57505767	-0.001592557
Tha_ExN_CALB	C1GALT1	56913	0.781444583	0	0.463454373	-0.007057277
Tha_ExN_CALB	C1GALT1C1	29071	0.119551681	0	0.215384381	0.003024955
Tha_ExN_CALB	C1QBP	708	0.233499377	0	0.002890329	0.025782634
Tha_ExN_CALB	C1QL3	389941	0.20143213	0	0.224029946	-0.000281591
Tha_ExN_CALB	C1QTNF2	114898	0.201743462	0	0.002587075	0.006154573
Tha_ExN_CALB	C1QTNF3	114899	0.285180573	0	0.009978641	0.00369083
Tha_ExN_CALB	C1QTNF6	114904	0.265255293	0	0.091115474	0.003647366
Tha_ExN_CALB	C1QTNF7	114905	0.213574097	0	0.853607157	-0.00132236
Tha_ExN_CALB	C1RL	51279	0.290784558	0	0.265184989	-0.007397056
Tha_ExN_CALB	C1S	716	0.312266501	0	0.749109455	0.00058882
Tha_ExN_CALB	C1orf109	54955	0.592465753	0	0.28618339	0.013921836
Tha_ExN_CALB	C1orf112	55732	0.387608966	0	0.000158964	0.021870991
Tha_ExN_CALB	C1orf122	127687	0.319115816	0	0.225154211	0.010202059
Tha_ExN_CALB	C1orf131	128061	0.462328767	0	0.188296741	0.016999468
Tha_ExN_CALB	C1orf159	54991	0.790784558	0	0.101650179	0.024824923
Tha_ExN_CALB	C1orf162	128346	0.155043587	0	0.146402029	-0.005804625
Tha_ExN_CALB	C1orf174	339448	0.143524284	0	0.004989113	0.00359731
Tha_ExN_CALB	C1orf198	84886	0.134495641	0	0.55294675	0.003525445
Tha_ExN_CALB	C1orf21	81563	0.860211706	0	0.894770444	0.014140639
Tha_ExN_CALB	C1orf216	127703	0.27988792	0	0.093448044	0.032825252
Tha_ExN_CALB	C1orf226	400793	0.138231631	0	0.924339476	0.000742512
Tha_ExN_CALB	C1orf35	79169	0.329701121	0	5.78E-05	0.028828074
Tha_ExN_CALB	C1orf43	25912	0.629514321	0	0.00204185	0.007787033
Tha_ExN_CALB	C1orf50	79078	0.283935243	0	0.682450236	0.003369956
Tha_ExN_CALB	C1orf52	148423	0.722914072	0	0.00032874	0.052033692
Tha_ExN_CALB	C1orf53	388722	0.204856787	0	0.201785088	-0.009245686
Tha_ExN_CALB	C1orf54	79630	0.335616438	0	0.210346807	8.70E-05
Tha_ExN_CALB	C1orf56	54964	0.175280199	0	0.01946667	0.021139934
Tha_ExN_CALB	C2	717	0.45641345	0	0.019846699	0.009086063
Tha_ExN_CALB	C20orf203	284805	0.427148194	0	0.247882622	-0.007526808
Tha_ExN_CALB	C20orf96	140680	0.330635118	0	0.288833559	0.003649479
Tha_ExN_CALB	C21orf58	54058	0.20143213	0	0.371286116	-0.00248808
Tha_ExN_CALB	C21orf62	56245	0.173412204	0	0.345153663	-0.010351799
Tha_ExN_CALB	C21orf91	54149	0.345267746	0	0.040249773	-0.017047768
Tha_ExN_CALB	C22orf23	84645	0.127023661	0	0.110096771	-0.015986982
Tha_ExN_CALB	C22orf39	128977	0.266811955	0	0.024362884	0.012421883
Tha_ExN_CALB	C2CD2	25966	0.871731009	0	0.025190671	0.004828053
Tha_ExN_CALB	C2CD2L	9854	0.570049813	0	0.018141632	0.035957366
Tha_ExN_CALB	C2CD3	26005	0.877646326	0	0.453267285	-0.005331721
Tha_ExN_CALB	C2CD5	9847	0.98256538	0	0.659604419	0.007218575
Tha_ExN_CALB	C2CD6	151254	0.265566625	0	0.7520091	0.003141317
Tha_ExN_CALB	C2orf42	54980	0.472291407	0	0.206397292	-0.003008631
Tha_ExN_CALB	C2orf49	79074	0.413760897	0	0.01918749	0.01685081
Tha_ExN_CALB	C2orf50	130813	0.123287671	0	0.136015622	-0.005067249
Tha_ExN_CALB	C2orf66	401027	0.235367372	0	0.76000263	0.000851441
Tha_ExN_CALB	C2orf68	388969	0.182440847	0	0.299122023	-0.000533768
Tha_ExN_CALB	C2orf69	205327	0.563511831	0	0.018053921	0.01857032
Tha_ExN_CALB	C2orf72	257407	0.562266501	0	0.683938441	-0.005628558
Tha_ExN_CALB	C2orf73	129852	0.398505604	0	0.376083344	-0.010418699
Tha_ExN_CALB	C2orf74	339804	0.518368618	0	0.373901636	-0.012426088
Tha_ExN_CALB	C2orf76	130355	0.50498132	0	0.441627254	-0.003501851
Tha_ExN_CALB	C2orf80	389073	0.45392279	0	0.097405203	0.009113705
Tha_ExN_CALB	C2orf81	388963	0.235367372	0	0.105633373	-0.008989117
Tha_ExN_CALB	C2orf88	84281	0.731942715	0	0.397330523	0.025375699
Tha_ExN_CALB	C2orf92	728537	0.471046077	0	0.050088481	0.004234627
Tha_ExN_CALB	C3orf14	57415	0.643212951	0	0.009417385	0.005446937
Tha_ExN_CALB	C3orf18	51161	0.252179328	0	0.118844433	0.008535638
Tha_ExN_CALB	C3orf20	84077	0.385740971	0	0.410236388	-0.029179151
Tha_ExN_CALB	C3orf33	285315	0.54483188	0	0.028227822	0.009029341
Tha_ExN_CALB	C3orf38	285237	0.667185554	0	0.003093288	0.010488561
Tha_ExN_CALB	C3orf49	132200	0.236612702	0	0.151237353	-0.00060417
Tha_ExN_CALB	C3orf52	79669	0.134806974	0	0.731145121	-0.008821407
Tha_ExN_CALB	C3orf62	375341	0.421232877	0	0.179959033	0.011860028
Tha_ExN_CALB	C3orf70	285382	0.804483188	0	0.616629849	-0.01842607
Tha_ExN_CALB	C4orf19	55286	0.143524284	0	0.566185699	0.010145289
Tha_ExN_CALB	C4orf3	401152	0.45143213	0	0.009726261	0.048506722
Tha_ExN_CALB	C4orf33	132321	0.532689913	0	0.218486456	0.013126561
Tha_ExN_CALB	C4orf45	152940	0.128580324	0	0.101510203	0.009267861
Tha_ExN_CALB	C4orf47	441054	0.609277709	0	0.537138856	0.007242523
Tha_ExN_CALB	C4orf50	389197	0.879825654	0	0.028388471	-0.046376777
Tha_ExN_CALB	C5	727	0.234744707	0	0.040030016	-0.003767744
Tha_ExN_CALB	C5AR1	728	0.214508095	0	0.441152514	-0.001344043
Tha_ExN_CALB	C5orf15	56951	0.463262765	0	0.042963989	0.016261095
Tha_ExN_CALB	C5orf22	55322	0.649750934	0	0.043758858	0.016825458
Tha_ExN_CALB	C5orf24	134553	0.681818182	0	0.042253809	0.027053698
Tha_ExN_CALB	C5orf34	375444	0.154732254	0	0.7438606	0.003575612
Tha_ExN_CALB	C5orf63	401207	0.54234122	0	0.000612198	-0.035318412
Tha_ExN_CALB	C6orf118	168090	0.113636364	0	0.867244306	-0.003548363
Tha_ExN_CALB	C6orf120	387263	0.178393524	0	0.002034542	0.017762166
Tha_ExN_CALB	C6orf136	221545	0.539227895	0	0.002426689	0.023778309
Tha_ExN_CALB	C6orf163	206412	0.190224159	0	0.666406223	-0.003760211
Tha_ExN_CALB	C6orf62	81688	0.879202989	0	0.148349271	0.03659775
Tha_ExN_CALB	C6orf89	221477	0.849937733	0	0.078833604	0.023091022
Tha_ExN_CALB	C7orf25	79020	0.26992528	0	0.177246592	0.007286559
Tha_ExN_CALB	C7orf31	136895	0.109589041	0	0.865147485	0.001092134
Tha_ExN_CALB	C7orf50	84310	0.835927771	0	0.257453814	0.031757483
Tha_ExN_CALB	C8orf33	65265	0.227895392	0	0.300431307	0.00602923
Tha_ExN_CALB	C8orf34	116328	0.458281445	0	0.123176448	0.09729675
Tha_ExN_CALB	C8orf76	84933	0.486612702	0	0.018236209	-0.000905131
Tha_ExN_CALB	C8orf82	414919	0.210772105	0	0.380480898	-0.005267221
Tha_ExN_CALB	C8orf88	100127983	0.160024907	0	0.405084765	0.004591353
Tha_ExN_CALB	C9	735	0.157222914	0	0.763150118	-0.007039922
Tha_ExN_CALB	C9orf153	389766	0.222291407	0	0.072351968	0.008358788
Tha_ExN_CALB	C9orf24	84688	0.485367372	0	0.649837112	0.007058163
Tha_ExN_CALB	C9orf40	55071	0.230386052	0	0.021281427	0.00554558
Tha_ExN_CALB	C9orf43	257169	0.135429639	0	0.002240631	-0.027914969
Tha_ExN_CALB	C9orf64	84267	0.196762142	0	0.077003394	0.000177451
Tha_ExN_CALB	C9orf72	203228	0.836550436	0	0.032521201	0.020580499
Tha_ExN_CALB	C9orf78	51759	0.386363636	0	0.001777085	0.03332072
Tha_ExN_CALB	C9orf85	138241	0.773972603	0	0.001425802	-0.026245399
Tha_ExN_CALB	CA1	759	0.149750934	0	0.03407609	0.013063425
Tha_ExN_CALB	CA10	56934	0.930261519	0	0.584044051	-0.036827787
Tha_ExN_CALB	CA11	770	0.529265255	0	0.404285061	0.019907972
Tha_ExN_CALB	CA12	771	0.826899128	0	0.088275333	-0.03713605
Tha_ExN_CALB	CA13	377677	0.454856787	0	0.00780502	-0.019984015
Tha_ExN_CALB	CA3	761	0.499377335	0	0.116130892	0.002347646
Tha_ExN_CALB	CA5B	11238	0.794520548	0	0.78397478	0.003889389
Tha_ExN_CALB	CA7	766	0.169364882	0	0.615600698	0.001875106
Tha_ExN_CALB	CA8	767	0.687110834	0	0.536583001	0.023011077
Tha_ExN_CALB	CAAP1	79886	0.78113325	0	0.024732612	0.011590335
Tha_ExN_CALB	CAB39	51719	0.925591532	0	0.008730829	0.065281186
Tha_ExN_CALB	CAB39L	81617	0.829701121	0	0.22480611	-0.019785428
Tha_ExN_CALB	CABCOCO1	219621	0.428704857	0	0.117137801	-0.021255668
Tha_ExN_CALB	CABLES2	81928	0.338729763	0	0.189790878	0.02242398
Tha_ExN_CALB	CABP1	9478	0.132627646	0	0.023594171	0.015646206
Tha_ExN_CALB	CABYR	26256	0.444271482	0	0.145073038	-0.014016796
Tha_ExN_CALB	CACFD1	11094	0.169987547	0	0.996074365	7.03E-05
Tha_ExN_CALB	CACHD1	57685	0.929016189	0	0.015480869	-0.027697078
Tha_ExN_CALB	CACNA1A	773	0.994084682	0	0.067203691	-0.03174748
Tha_ExN_CALB	CACNA1B	774	0.99501868	0	0.141516985	-0.078559307
Tha_ExN_CALB	CACNA1D	776	0.98256538	0	0.158925071	0.072866998
Tha_ExN_CALB	CACNA1E	777	0.968555417	0	0.708819718	0.054168119
Tha_ExN_CALB	CACNA1G	8913	0.937422167	0	0.422859439	-0.0164006
Tha_ExN_CALB	CACNA1I	8911	0.114570361	0	0.000655778	0.016023145
Tha_ExN_CALB	CACNA2D1	781	0.984433375	0	0.070887127	-0.026029907
Tha_ExN_CALB	CACNA2D2	9254	0.126089664	0	0.00458912	0.001374047
Tha_ExN_CALB	CACNA2D3	55799	0.990971357	0	0.232685215	-0.141587877
Tha_ExN_CALB	CACNB1	782	0.579389788	0	0.056984749	0.026470851
Tha_ExN_CALB	CACNB2	783	0.994396015	0	0.115902067	-0.041539263
Tha_ExN_CALB	CACNB4	785	0.99003736	0	0.201566286	-0.038344663
Tha_ExN_CALB	CACNG2	10369	0.917496887	0	0.263809353	-0.020519073
Tha_ExN_CALB	CACNG3	10368	0.484122042	0	0.769681481	0.000362301
Tha_ExN_CALB	CACNG4	27092	0.930261519	0	0.063523045	-0.052006897
Tha_ExN_CALB	CACNG5	27091	0.53362391	0	0.417274658	-0.044269097
Tha_ExN_CALB	CACNG7	59284	0.779265255	0	0.648783746	0.01681146
Tha_ExN_CALB	CACNG8	59283	0.502801993	0	0.175265743	0.109794236
Tha_ExN_CALB	CACTIN	58509	0.153486924	0	0.677603366	0.001889905
Tha_ExN_CALB	CACUL1	143384	0.918742217	0	0.091932088	0.018058503
Tha_ExN_CALB	CACYBP	27101	0.230697385	0	0.000304424	0.00631051
Tha_ExN_CALB	CAD	790	0.309464508	0	0.531366324	-0.004396656
Tha_ExN_CALB	CADM1	23705	0.982876712	0	0.31573346	0.075095951
Tha_ExN_CALB	CADM3	57863	0.806662516	0	0.016729649	0.090459966
Tha_ExN_CALB	CADM4	199731	0.407222914	0	0.000570082	0.036768464
Tha_ExN_CALB	CALB1	793	0.726027397	0	0.022991895	0.079439153
Tha_ExN_CALB	CALCB	797	0.146326276	0	0.038818677	0.019888987
Tha_ExN_CALB	CALCOCO1	57658	0.711706102	0	0.068790078	0.034757421
Tha_ExN_CALB	CALCOCO2	10241	0.594645081	0	0.06344308	0.021495226
Tha_ExN_CALB	CALD1	800	0.818493151	0	0.380506322	0.037516771
Tha_ExN_CALB	CALM2	805	0.963262765	0	0.594999759	0.063262852
Tha_ExN_CALB	CALM3	808	0.888854296	0	0.025521601	0.170934125
Tha_ExN_CALB	CALML4	91860	0.124221669	0	0.098768357	0.011058069
Tha_ExN_CALB	CALN1	83698	0.79607721	0	0.348210986	0.119891095
Tha_ExN_CALB	CALU	813	0.779576588	0	0.394825067	0.015318528
Tha_ExN_CALB	CALY	50632	0.273038605	0	0.000328672	8.45E-07
Tha_ExN_CALB	CAMK1	8536	0.49128269	0	0.00102572	0.025505619
Tha_ExN_CALB	CAMK1D	57118	0.971046077	0	0.039754608	-0.066216407
Tha_ExN_CALB	CAMK1G	57172	0.244707347	0	0.211202	0.010213261
Tha_ExN_CALB	CAMK2A	815	0.974159402	0	0.054185525	-0.006986353
Tha_ExN_CALB	CAMK2B	816	0.98132005	0	0.041947191	0.099734703
Tha_ExN_CALB	CAMK2D	817	0.99501868	0	0.472256467	-0.073497273
Tha_ExN_CALB	CAMK2G	818	0.882627646	0	0.045910784	0.088930531
Tha_ExN_CALB	CAMK2N1	55450	0.902864259	0	0.024313611	0.14195331
Tha_ExN_CALB	CAMK2N2	94032	0.643524284	0	0.092464897	0.081713501
Tha_ExN_CALB	CAMK4	814	0.95890411	0	0.020617056	0.07669561
Tha_ExN_CALB	CAMKK1	84254	0.666562889	0	0.142649063	0.020956691
Tha_ExN_CALB	CAMKK2	10645	0.658156912	0	0.789957142	0.019489637
Tha_ExN_CALB	CAMKMT	79823	0.939290162	0	0.08340268	-0.053109864
Tha_ExN_CALB	CAMKV	79012	0.724782067	0	0.037458533	0.05174322
Tha_ExN_CALB	CAMLG	819	0.731008717	0	0.006479131	0.047218484
Tha_ExN_CALB	CAMSAP1	157922	0.890099626	0	0.000717714	8.69E-05
Tha_ExN_CALB	CAMSAP2	23271	0.975716065	0	0.275978471	0.03429945
Tha_ExN_CALB	CAMSAP3	57662	0.476027397	0	0.350841705	0.008732838
Tha_ExN_CALB	CAMTA1	23261	0.992839352	0	0.915324854	-0.002006774
Tha_ExN_CALB	CAMTA2	23125	0.735678705	0	0.129468227	0.013485807
Tha_ExN_CALB	CAND1	55832	0.853985056	0	0.008845212	0.059920203
Tha_ExN_CALB	CAND2	23066	0.745330012	0	0.25391713	-0.011630229
Tha_ExN_CALB	CANT1	124583	0.26494396	0	0.047410942	0.011330564
Tha_ExN_CALB	CAP1	10487	0.593399751	0	0.017158936	0.01869561
Tha_ExN_CALB	CAP2	10486	0.965753425	0	0.231472451	0.005099391
Tha_ExN_CALB	CAPN1	823	0.627957659	0	0.229624313	-0.002314825
Tha_ExN_CALB	CAPN10	11132	0.50249066	0	0.275609504	-0.0054668
Tha_ExN_CALB	CAPN13	92291	0.358966376	0	0.585028179	-0.024719363
Tha_ExN_CALB	CAPN2	824	0.598692403	0	0.061577409	0.021442015
Tha_ExN_CALB	CAPN3	825	0.190535492	0	0.504036475	-0.005157711
Tha_ExN_CALB	CAPN5	726	0.105541719	0	0.006601588	0.010973903
Tha_ExN_CALB	CAPN7	23473	0.917808219	0	0.02302524	0.054805943
Tha_ExN_CALB	CAPNS1	826	0.218244085	0	0.007986041	0.00853702
Tha_ExN_CALB	CAPRIN1	4076	0.820672478	0	0.046496844	0.040452081
Tha_ExN_CALB	CAPRIN2	65981	0.954545455	0	0.602511013	0.018555189
Tha_ExN_CALB	CAPS	828	0.275840598	0	0.883479431	0.000333505
Tha_ExN_CALB	CAPS2	84698	0.96388543	0	0.154005817	-0.014871769
Tha_ExN_CALB	CAPZA1	829	0.877957659	0	0.074370909	0.034485713
Tha_ExN_CALB	CAPZA2	830	0.850249066	0	0.103644003	0.02558131
Tha_ExN_CALB	CAPZB	832	0.939912827	0	0.312014513	0.030381365
Tha_ExN_CALB	CARD11	84433	0.550435866	0	0.769783623	0.01329073
Tha_ExN_CALB	CARD14	79092	0.223536737	0	0.206566227	0.006579834
Tha_ExN_CALB	CARD19	84270	0.388231631	0	0.217379138	0.008706506
Tha_ExN_CALB	CARF	79800	0.645080946	0	0.056450378	0.015092658
Tha_ExN_CALB	CARHSP1	23589	0.111768369	0	0.106124883	0.012385909
Tha_ExN_CALB	CARM1	10498	0.624221669	0	0.058958506	0.025827454
Tha_ExN_CALB	CARMIL1	55604	0.744707347	0	0.028983686	0.098682307
Tha_ExN_CALB	CARMIL2	146206	0.443960149	0	0.021156026	0.018440851
Tha_ExN_CALB	CARMIL3	90668	0.442092154	0	0.021788528	0.010996982
Tha_ExN_CALB	CARNMT1	138199	0.719489415	0	0.40196595	-0.000806685
Tha_ExN_CALB	CARS2	79587	0.834682441	0	0.36810296	0.021281804
Tha_ExN_CALB	CARTPT	9607	0.311332503	0	0.816100782	-0.041268308
Tha_ExN_CALB	CASC3	22794	0.7624533	0	0.209718792	0.013740143
Tha_ExN_CALB	CASD1	64921	0.845267746	0	0.035521989	0.066958242
Tha_ExN_CALB	CASK	8573	0.974782067	0	0.459051761	0.029329345
Tha_ExN_CALB	CASKIN1	57524	0.77117061	0	0.00085008	0.062879367
Tha_ExN_CALB	CASP2	835	0.348692403	0	0.171923293	0.005109657
Tha_ExN_CALB	CASP3	836	0.668742217	0	0.445625541	-0.011012884
Tha_ExN_CALB	CASP6	839	0.206724782	0	0.210557093	0.005131081
Tha_ExN_CALB	CASP7	840	0.236924035	0	0.143307465	0.006342968
Tha_ExN_CALB	CASP8AP2	9994	0.821295143	0	0.230256793	-0.00990856
Tha_ExN_CALB	CASP9	842	0.627957659	0	0.213877849	-0.008299398
Tha_ExN_CALB	CASQ2	845	0.653175592	0	0.163558275	-0.106356803
Tha_ExN_CALB	CASS4	57091	0.103051059	0	0.609286422	-0.007098381
Tha_ExN_CALB	CAST	831	0.863325031	0	0.01338321	0.044838146
Tha_ExN_CALB	CASTOR2	729438	0.869240349	0	0.067451281	-0.013006203
Tha_ExN_CALB	CATSPER2	117155	0.969489415	0	0.614220452	0.033058607
Tha_ExN_CALB	CATSPERB	79820	0.198318804	0	0.110196893	-0.002245521
Tha_ExN_CALB	CATSPERE	257044	0.615193026	0	0.001573111	-0.044912228
Tha_ExN_CALB	CATSPERG	57828	0.309153176	0	0.054778758	-0.019552821
Tha_ExN_CALB	CATSPERZ	25858	0.112391034	0	0.677576	0.001089205
Tha_ExN_CALB	CAV1	857	0.392590286	0	0.393791136	-0.017413034
Tha_ExN_CALB	CAV2	858	0.397882939	0	0.049198528	0.027001288
Tha_ExN_CALB	CAV3	859	0.169987547	0	0.96362181	0.002341738
Tha_ExN_CALB	CAVIN4	347273	0.444894147	0	0.702115173	0.000117169
Tha_ExN_CALB	CBARP	255057	0.403175592	0	0.015066016	0.011586241
Tha_ExN_CALB	CBFA2T2	9139	0.975404732	0	0.194252914	-0.021284987
Tha_ExN_CALB	CBL	867	0.902552927	0	0.697451225	-0.013998799
Tha_ExN_CALB	CBLB	868	0.833125778	0	0.055265209	0.059324018
Tha_ExN_CALB	CBLL1	79872	0.46014944	0	0.056193573	-0.001561821
Tha_ExN_CALB	CBLN2	147381	0.28113325	0	0.157691426	0.009701206
Tha_ExN_CALB	CBLN4	140689	0.451743462	0	0.231726354	0.024935706
Tha_ExN_CALB	CBR3	874	0.260273973	0	0.005516211	-0.001446827
Tha_ExN_CALB	CBR4	84869	0.940535492	0	0.60065729	-0.013126467
Tha_ExN_CALB	CBX1	10951	0.659090909	0	0.01634906	0.017054624
Tha_ExN_CALB	CBX3	11335	0.584371108	0	0.002709528	0.043379983
Tha_ExN_CALB	CBX4	8535	0.429016189	0	0.001990242	0.022159577
Tha_ExN_CALB	CBX5	23468	0.818804483	0	0.109353719	0.059833202
Tha_ExN_CALB	CBX6	23466	0.776463263	0	0.053831397	0.061738149
Tha_ExN_CALB	CBX7	23492	0.583437111	0	0.005984075	0.050517978
Tha_ExN_CALB	CBY1	25776	0.607721046	0	0.097101887	0.005280502
Tha_ExN_CALB	CC2D1A	54862	0.853362391	0	0.019891828	0.040470136
Tha_ExN_CALB	CC2D1B	200014	0.437422167	0	0.03464843	0.014436486
Tha_ExN_CALB	CC2D2A	57545	0.655043587	0	0.37136831	-0.007901406
Tha_ExN_CALB	CC2D2B	387707	0.396326276	0	0.063888412	0.009085529
Tha_ExN_CALB	CCAR1	55749	0.944271482	0	0.677794821	-0.008843346
Tha_ExN_CALB	CCAR2	57805	0.420610212	0	0.103057577	-0.000536101
Tha_ExN_CALB	CCBE1	147372	0.885429639	0	0.067807623	-0.154500362
Tha_ExN_CALB	CCDC102B	79839	0.627334994	0	0.402809794	-0.012979059
Tha_ExN_CALB	CCDC106	29903	0.134495641	0	0.004107526	0.005506476
Tha_ExN_CALB	CCDC110	256309	0.165006227	0	0.117720924	0.002171534
Tha_ExN_CALB	CCDC112	153733	0.832814446	0	0.000106924	-0.03818638
Tha_ExN_CALB	CCDC113	29070	0.381693649	0	0.20228433	0.005897795
Tha_ExN_CALB	CCDC115	84317	0.163760897	0	0.042438715	0.013378559
Tha_ExN_CALB	CCDC117	150275	0.362391034	0	0.467707929	0.000289075
Tha_ExN_CALB	CCDC12	151903	0.591531756	0	0.221807575	0.012580476
Tha_ExN_CALB	CCDC120	90060	0.292029888	0	0.266800497	0.00425903
Tha_ExN_CALB	CCDC122	160857	0.696450809	0	0.674560824	-0.013738003
Tha_ExN_CALB	CCDC124	115098	0.293275218	0	0.033751868	0.006648868
Tha_ExN_CALB	CCDC125	202243	0.797945205	0	0.019150943	-0.02781586
Tha_ExN_CALB	CCDC126	90693	0.532689913	0	0.004437506	0.019673652
Tha_ExN_CALB	CCDC127	133957	0.2001868	0	0.003247297	0.027213978
Tha_ExN_CALB	CCDC13	152206	0.226650062	0	0.042899168	0.012785541
Tha_ExN_CALB	CCDC134	79879	0.325965131	0	0.166213571	0.008277137
Tha_ExN_CALB	CCDC136	64753	0.958281445	0	0.081822984	-0.036314635
Tha_ExN_CALB	CCDC137	339230	0.306039851	0	0.052822504	0.011100174
Tha_ExN_CALB	CCDC138	165055	0.846513076	0	0.707306356	0.012173072
Tha_ExN_CALB	CCDC14	64770	0.857409714	0	0.227067894	0.027152844
Tha_ExN_CALB	CCDC141	285025	0.525529265	0	0.627310376	0.052831958
Tha_ExN_CALB	CCDC142	84865	0.353051059	0	0.120785879	-0.007756852
Tha_ExN_CALB	CCDC144A	9720	0.962017435	0	0.90607559	-0.004734896
Tha_ExN_CALB	CCDC146	57639	0.740660025	0	0.150272935	-0.002114934
Tha_ExN_CALB	CCDC148	130940	0.869551681	0	0.100795914	-0.037368366
Tha_ExN_CALB	CCDC149	91050	0.445205479	0	0.053226216	0.020548031
Tha_ExN_CALB	CCDC150	284992	0.160024907	0	0.127587466	-0.002500039
Tha_ExN_CALB	CCDC152	100129792	0.122976339	0	0.09323774	0.001055599
Tha_ExN_CALB	CCDC154	645811	0.131693649	0	0.021080896	0.001478714
Tha_ExN_CALB	CCDC157	550631	0.215753425	0	0.346671686	0.00927511
Tha_ExN_CALB	CCDC158	339965	0.431818182	0	0.838806897	0.007628764
Tha_ExN_CALB	CCDC159	126075	0.349003736	0	0.916316212	-0.003181383
Tha_ExN_CALB	CCDC167	154467	0.111457036	0	0.139776839	-0.008430823
Tha_ExN_CALB	CCDC170	80129	0.234433375	0	0.794011937	0.004900206
Tha_ExN_CALB	CCDC171	203238	0.962328767	0	0.149756609	0.035522183
Tha_ExN_CALB	CCDC174	51244	0.553860523	0	0.009288816	-0.000420482
Tha_ExN_CALB	CCDC175	729665	0.268368618	0	0.205921267	0.023168996
Tha_ExN_CALB	CCDC18	343099	0.610211706	0	0.198539564	-0.002656255
Tha_ExN_CALB	CCDC180	100499483	0.70890411	0	0.604894305	0.01304734
Tha_ExN_CALB	CCDC181	57821	0.435242839	0	0.429000998	0.006088358
Tha_ExN_CALB	CCDC183	84960	0.183686177	0	0.106804315	0.007496485
Tha_ExN_CALB	CCDC184	387856	0.236612702	0	0.018941739	0.026080755
Tha_ExN_CALB	CCDC186	55088	0.839975093	0	0.114243742	0.01895011
Tha_ExN_CALB	CCDC191	57577	0.803237858	0	0.06702709	-0.02247076
Tha_ExN_CALB	CCDC192	728586	0.414383562	0	0.245788596	0.008960222
Tha_ExN_CALB	CCDC196	440184	0.111145704	0	0.025279154	0.015339417
Tha_ExN_CALB	CCDC22	28952	0.205479452	0	0.388401408	-0.010496536
Tha_ExN_CALB	CCDC24	149473	0.619240349	0	0.307938586	-0.004514734
Tha_ExN_CALB	CCDC25	55246	0.703611457	0	0.040311729	0.012060318
Tha_ExN_CALB	CCDC28A	25901	0.739726027	0	0.279300522	0.019393159
Tha_ExN_CALB	CCDC28B	79140	0.115193026	0	0.151819708	0.003002166
Tha_ExN_CALB	CCDC3	83643	0.812266501	0	0.664493137	-0.003033224
Tha_ExN_CALB	CCDC30	728621	0.897260274	0	0.151532239	-0.022020504
Tha_ExN_CALB	CCDC32	90416	0.694582814	0	0.678921353	-0.014747183
Tha_ExN_CALB	CCDC34	91057	0.380136986	0	0.333250257	-0.003854704
Tha_ExN_CALB	CCDC39	339829	0.368306351	0	0.564469351	0.030078605
Tha_ExN_CALB	CCDC40	55036	0.613013699	0	0.343696433	-0.019714811
Tha_ExN_CALB	CCDC43	124808	0.403175592	0	0.299335715	0.022786674
Tha_ExN_CALB	CCDC47	57003	0.593711083	0	0.001201613	0.04034928
Tha_ExN_CALB	CCDC50	152137	0.781755915	0	0.113580902	0.007466025
Tha_ExN_CALB	CCDC57	284001	0.919676214	0	0.003538645	-0.012178425
Tha_ExN_CALB	CCDC59	29080	0.646948941	0	0.060618503	0.003968141
Tha_ExN_CALB	CCDC6	8030	0.898816936	0	0.0626024	0.033657033
Tha_ExN_CALB	CCDC60	160777	0.215753425	0	0.599683774	-0.003866212
Tha_ExN_CALB	CCDC61	729440	0.407534247	0	0.225843615	-0.009169511
Tha_ExN_CALB	CCDC62	84660	0.49750934	0	0.271043358	-0.013337952
Tha_ExN_CALB	CCDC65	85478	0.464508095	0	0.375785094	0.004789373
Tha_ExN_CALB	CCDC66	285331	0.924968867	0	0.651666361	0.021836574
Tha_ExN_CALB	CCDC68	80323	0.496886675	0	0.936337439	0.009780303
Tha_ExN_CALB	CCDC7	79741	0.943026152	0	0.460347819	0.029069666
Tha_ExN_CALB	CCDC74A	90557	0.116749689	0	0.001351834	0.015721244
Tha_ExN_CALB	CCDC77	84318	0.332191781	0	0.597949963	-0.001054357
Tha_ExN_CALB	CCDC78	124093	0.137608966	0	0.272562602	-0.002260297
Tha_ExN_CALB	CCDC81	60494	0.136363636	0	0.009450594	0.00770298
Tha_ExN_CALB	CCDC82	79780	0.862391034	0	0.825112177	0.004988475
Tha_ExN_CALB	CCDC85A	114800	0.964196762	0	0.093255801	-0.087474595
Tha_ExN_CALB	CCDC85C	317762	0.515255293	0	0.100504787	-0.009186976
Tha_ExN_CALB	CCDC88A	55704	0.994396015	0	0.786422484	-0.009965744
Tha_ExN_CALB	CCDC88B	283234	0.100249066	0	0.044367825	0.009387343
Tha_ExN_CALB	CCDC88C	440193	0.159402242	0	0.24531036	-0.020575251
Tha_ExN_CALB	CCDC9	26093	0.107098381	0	0.856359179	-0.000159501
Tha_ExN_CALB	CCDC90B	60492	0.606164384	0	0.711419958	0.005468646
Tha_ExN_CALB	CCDC91	55297	0.987858032	0	0.171114973	0.011224108
Tha_ExN_CALB	CCDC92	80212	0.95765878	0	0.63628091	0.016517596
Tha_ExN_CALB	CCDC93	54520	0.927770859	0	0.395671452	0.015813748
Tha_ExN_CALB	CCDC97	90324	0.275217933	0	0.186969097	0.006384904
Tha_ExN_CALB	CCHCR1	54535	0.26867995	0	0.061085575	0.008472255
Tha_ExN_CALB	CCK	885	0.565379826	0	0.019595281	0.096362229
Tha_ExN_CALB	CCM2	83605	0.77864259	0	0.241438409	0.004846618
Tha_ExN_CALB	CCN1	3491	0.106475716	0	0.319136167	0.005860617
Tha_ExN_CALB	CCNA2	890	0.192092154	0	0.955803812	0.000965825
Tha_ExN_CALB	CCNB1	891	0.165317559	0	0.092154394	0.005927714
Tha_ExN_CALB	CCNB1IP1	57820	0.475716065	0	0.017028277	0.011200989
Tha_ExN_CALB	CCNB3	85417	0.159713574	0	0.495560081	0.002139828
Tha_ExN_CALB	CCNC	892	0.835616438	0	0.185120261	0.024755913
Tha_ExN_CALB	CCND3	896	0.280199253	0	0.490796435	0.005052376
Tha_ExN_CALB	CCNDBP1	23582	0.481942715	0	0.136498506	0.003462957
Tha_ExN_CALB	CCNE1	898	0.197696139	0	0.021342689	0.007867422
Tha_ExN_CALB	CCNE2	9134	0.102739726	0	0.971690041	-0.001260546
Tha_ExN_CALB	CCNF	899	0.499688667	0	0.040763393	0.009180759
Tha_ExN_CALB	CCNG1	900	0.259651308	0	0.000661195	0.021543392
Tha_ExN_CALB	CCNH	902	0.880136986	0	0.030100618	0.078423268
Tha_ExN_CALB	CCNI	10983	0.829389788	0	0.258898034	0.053564066
Tha_ExN_CALB	CCNJ	54619	0.321606476	0	0.012119364	-0.001312105
Tha_ExN_CALB	CCNJL	79616	0.357098381	0	0.328042288	-0.035508543
Tha_ExN_CALB	CCNK	8812	0.528331258	0	0.005665699	-0.005027485
Tha_ExN_CALB	CCNL1	57018	0.745641345	0	0.044021882	0.030873973
Tha_ExN_CALB	CCNL2	81669	0.753113325	0	0.055423158	0.022512865
Tha_ExN_CALB	CCNQ	92002	0.141344956	0	0.143856704	0.005403552
Tha_ExN_CALB	CCNT1	904	0.674657534	0	0.005880455	0.031706179
Tha_ExN_CALB	CCNT2	905	0.929950187	0	0.109291905	0.019641358
Tha_ExN_CALB	CCNY	219771	0.95267746	0	0.7417711	0.005906056
Tha_ExN_CALB	CCNYL1	151195	0.566936488	0	0.018205212	-0.033916881
Tha_ExN_CALB	CCP110	9738	0.760273973	0	0.122212062	0.010118104
Tha_ExN_CALB	CCPG1	9236	0.982876712	0	0.85588542	0.021568499
Tha_ExN_CALB	CCR10	2826	0.273349938	0	0.792948876	0.004289885
Tha_ExN_CALB	CCR6	1235	0.197696139	0	0.000186582	-0.008725501
Tha_ExN_CALB	CCS	9973	0.595579078	0	0.697874154	-0.004721627
Tha_ExN_CALB	CCSAP	126731	0.793275218	0	0.022964929	0.060804313
Tha_ExN_CALB	CCSER1	401145	0.995641345	0	0.011837315	0.077083743
Tha_ExN_CALB	CCSER2	54462	0.97633873	0	0.413898813	0.030869197
Tha_ExN_CALB	CCT2	10576	0.381382316	0	0.000240683	0.030211306
Tha_ExN_CALB	CCT3	7203	0.538916563	0	0.191451479	0.010435586
Tha_ExN_CALB	CCT4	10575	0.48630137	0	0.028529787	0.014557772
Tha_ExN_CALB	CCT5	22948	0.297633873	0	0.081020431	0.005643602
Tha_ExN_CALB	CCT6A	908	0.296699875	0	2.49E-05	0.009411667
Tha_ExN_CALB	CCT6B	10693	0.27739726	0	0.355017806	-0.008043109
Tha_ExN_CALB	CCT7	10574	0.100871731	0	0.555362357	8.08E-05
Tha_ExN_CALB	CCT8	10694	0.382627646	0	0.000252041	0.008005082
Tha_ExN_CALB	CCZ1	51622	0.593399751	0	0.005707741	-7.79E-05
Tha_ExN_CALB	CCZ1B	221960	0.585927771	0	0.286458919	0.014261133
Tha_ExN_CALB	CD109	135228	0.189601494	0	0.026147247	0.009297631
Tha_ExN_CALB	CD151	977	0.382004981	0	0.062113978	-0.002683945
Tha_ExN_CALB	CD164	8763	0.374533001	0	0.790829542	0.006083371
Tha_ExN_CALB	CD200	4345	0.829701121	0	0.009022428	0.071092053
Tha_ExN_CALB	CD200R1	131450	0.21762142	0	0.242866162	0.004729394
Tha_ExN_CALB	CD226	10666	0.73007472	0	0.17826661	-0.08042256
Tha_ExN_CALB	CD24	100133941	0.136052304	0	0.044703366	-0.006314662
Tha_ExN_CALB	CD247	919	0.439912827	0	0.077623165	-0.027524511
Tha_ExN_CALB	CD276	80381	0.750311333	0	0.205277676	0.020429593
Tha_ExN_CALB	CD2AP	23607	0.869551681	0	0.607678161	0.003714315
Tha_ExN_CALB	CD2BP2	10421	0.225404732	0	0.079410057	0.005000705
Tha_ExN_CALB	CD300LF	146722	0.202366127	0	0.044779169	0.00988511
Tha_ExN_CALB	CD320	51293	0.292652553	0	0.125393804	0.005707637
Tha_ExN_CALB	CD36	948	0.101183064	0	0.609439434	0.003459521
Tha_ExN_CALB	CD46	4179	0.892278954	0	0.00705033	0.036454165
Tha_ExN_CALB	CD47	961	0.948630137	0	0.139705806	0.06769704
Tha_ExN_CALB	CD55	1604	0.633872976	0	0.103651928	0.022369928
Tha_ExN_CALB	CD58	965	0.295454545	0	0.162719003	-0.02840265
Tha_ExN_CALB	CD59	966	0.25124533	0	0.000595273	0.003899167
Tha_ExN_CALB	CD72	971	0.152864259	0	0.248036338	-0.002961359
Tha_ExN_CALB	CD83	9308	0.598069738	0	0.084891025	0.0243254
Tha_ExN_CALB	CD8A	925	0.327833126	0	0.184582998	-0.01258451
Tha_ExN_CALB	CD99	4267	0.391656289	0	0.18086581	-0.001080988
Tha_ExN_CALB	CD99L2	83692	0.913760897	0	0.065932744	0.047717169
Tha_ExN_CALB	CDADC1	81602	0.693648817	0	0.059505606	-0.013045982
Tha_ExN_CALB	CDAN1	146059	0.21014944	0	0.005817161	0.009696092
Tha_ExN_CALB	CDC123	8872	0.798256538	0	0.215644769	0.012688405
Tha_ExN_CALB	CDC14B	8555	0.891033624	0	0.128997275	-0.047317695
Tha_ExN_CALB	CDC16	8881	0.801992528	0	0.030425678	0.039312765
Tha_ExN_CALB	CDC23	8697	0.497820672	0	0.0001321	0.001555953
Tha_ExN_CALB	CDC25B	994	0.870174346	0	0.705608906	-0.020101739
Tha_ExN_CALB	CDC26	246184	0.278019925	0	0.032423317	0.010355503
Tha_ExN_CALB	CDC27	996	0.939912827	0	0.198695027	0.035249453
Tha_ExN_CALB	CDC34	997	0.333437111	0	0.04217399	0.00290488
Tha_ExN_CALB	CDC37	11140	0.582191781	0	0.254421168	0.018932694
Tha_ExN_CALB	CDC37L1	55664	0.671855542	0	0.014717069	0.026649954
Tha_ExN_CALB	CDC40	51362	0.77366127	0	0.018847215	0.020443343
Tha_ExN_CALB	CDC42	998	0.882316314	0	0.095181111	0.039940063
Tha_ExN_CALB	CDC42BPA	8476	0.992216687	0	0.382736623	-0.00882233
Tha_ExN_CALB	CDC42BPB	9578	0.894146949	0	0.081522476	0.035404549
Tha_ExN_CALB	CDC42EP3	10602	0.410336239	0	0.716777792	-0.009710772
Tha_ExN_CALB	CDC42SE1	56882	0.743462017	0	0.40214667	0.020075121
Tha_ExN_CALB	CDC42SE2	56990	0.923100872	0	0.702798812	-0.010339234
Tha_ExN_CALB	CDC5L	988	0.543275218	0	0.170426673	0.011047051
Tha_ExN_CALB	CDC7	8317	0.589975093	0	0.283157702	-0.002755028
Tha_ExN_CALB	CDC73	79577	0.922478207	0	0.093860821	0.017730364
Tha_ExN_CALB	CDH10	1008	0.712328767	0	0.268073981	-0.020787105
Tha_ExN_CALB	CDH11	1009	0.965753425	0	0.434504987	-0.035244757
Tha_ExN_CALB	CDH12	1010	0.570049813	0	0.970641531	0.001411236
Tha_ExN_CALB	CDH13	1012	0.289539228	0	0.150837002	0.007229367
Tha_ExN_CALB	CDH2	1000	0.983188045	0	0.486903476	-0.054115176
Tha_ExN_CALB	CDH22	64405	0.782689913	0	0.9071187	0.016591324
Tha_ExN_CALB	CDH26	60437	0.360834371	0	0.053922432	-0.005332223
Tha_ExN_CALB	CDH3	1001	0.448318804	0	0.531015054	-0.015920794
Tha_ExN_CALB	CDH4	1002	0.197073474	0	0.024990021	0.012487245
Tha_ExN_CALB	CDH6	1004	0.905666252	0	0.088476475	-0.074256561
Tha_ExN_CALB	CDH7	1005	0.767123288	0	0.341354643	0.04687413
Tha_ExN_CALB	CDH8	1006	0.919676214	0	0.29931532	-0.058034531
Tha_ExN_CALB	CDH9	1007	0.45765878	0	0.518462074	-0.042038246
Tha_ExN_CALB	CDHR2	54825	0.129202989	0	0.085598396	0.001384922
Tha_ExN_CALB	CDHR3	222256	0.546388543	0	0.206688487	-0.036876432
Tha_ExN_CALB	CDIP1	29965	0.764632628	0	0.039277136	0.056058912
Tha_ExN_CALB	CDIPT	10423	0.398505604	0	0.00845913	0.027665597
Tha_ExN_CALB	CDK10	8558	0.691780822	0	0.143222225	0.010129791
Tha_ExN_CALB	CDK11A	728642	0.448941469	0	0.001741056	0.019579114
Tha_ExN_CALB	CDK11B	984	0.4626401	0	0.075052184	0.00748022
Tha_ExN_CALB	CDK12	51755	0.940224159	0	0.791002333	0.00834904
Tha_ExN_CALB	CDK13	8621	0.973536737	0	0.817969159	-0.01065184
Tha_ExN_CALB	CDK14	5218	0.994396015	0	0.392760866	0.022831417
Tha_ExN_CALB	CDK15	65061	0.369240349	0	0.166264062	0.033540938
Tha_ExN_CALB	CDK16	5127	0.527708593	0	0.017003166	0.029525199
Tha_ExN_CALB	CDK17	5128	0.829701121	0	0.390340526	0.027826808
Tha_ExN_CALB	CDK19	23097	0.822229141	0	0.799007858	-0.015198633
Tha_ExN_CALB	CDK20	23552	0.147260274	0	0.586711966	0.00262989
Tha_ExN_CALB	CDK3	1018	0.104296389	0	0.228214192	0.002269441
Tha_ExN_CALB	CDK4	1019	0.164694894	0	0.122180608	0.006098553
Tha_ExN_CALB	CDK5R1	8851	0.814757161	0	0.145092427	0.049533804
Tha_ExN_CALB	CDK5R2	8941	0.45143213	0	0.02592964	0.044151146
Tha_ExN_CALB	CDK5RAP1	51654	0.797011208	0	0.001854212	0.004474215
Tha_ExN_CALB	CDK5RAP2	55755	0.920921544	0	0.173485346	-0.009217398
Tha_ExN_CALB	CDK5RAP3	80279	0.446139477	0	0.038304025	0.020849923
Tha_ExN_CALB	CDK6	1021	0.743462017	0	0.688585813	-0.004658081
Tha_ExN_CALB	CDK7	1022	0.720423412	0	0.274784274	-0.006999674
Tha_ExN_CALB	CDK8	1024	0.934308842	0	0.005011732	-0.002112565
Tha_ExN_CALB	CDK9	1025	0.405977584	0	0.058504441	0.012171594
Tha_ExN_CALB	CDKAL1	54901	0.95641345	0	0.752070579	0.00461366
Tha_ExN_CALB	CDKL1	8814	0.629202989	0	0.459839068	0.001603062
Tha_ExN_CALB	CDKL2	8999	0.863636364	0	0.033741284	0.011438646
Tha_ExN_CALB	CDKL3	51265	0.834682441	0	0.236866815	-0.003860029
Tha_ExN_CALB	CDKL4	344387	0.206724782	0	0.419904358	-0.012703366
Tha_ExN_CALB	CDKL5	6792	0.97882939	0	0.001845762	-0.073048405
Tha_ExN_CALB	CDKN1B	1027	0.180572852	0	0.001498863	0.01557553
Tha_ExN_CALB	CDKN2AIP	55602	0.182440847	0	0.000246054	0.007482737
Tha_ExN_CALB	CDKN2AIPNL	91368	0.221668742	0	0.348121617	0.003968793
Tha_ExN_CALB	CDKN2D	1032	0.480386052	0	0.000629929	0.052813774
Tha_ExN_CALB	CDKN3	1033	0.124844334	0	0.086999856	0.006323357
Tha_ExN_CALB	CDNF	441549	0.154420922	0	0.393999091	-0.002510725
Tha_ExN_CALB	CDO1	1036	0.359277709	0	0.003481779	0.012854549
Tha_ExN_CALB	CDON	50937	0.887608966	0	0.273550924	-0.023345984
Tha_ExN_CALB	CDR2	1039	0.831569116	0	0.776682698	7.04E-05
Tha_ExN_CALB	CDR2L	30850	0.398194271	0	0.302862944	0.009297474
Tha_ExN_CALB	CDRT4	284040	0.880448319	0	0.469228215	0.015870275
Tha_ExN_CALB	CDS1	1040	0.851805729	0	0.16483766	0.035613036
Tha_ExN_CALB	CDS2	8760	0.921544209	0	0.149310694	0.044177565
Tha_ExN_CALB	CDV3	55573	0.53860523	0	0.11396822	0.023753804
Tha_ExN_CALB	CDYL	9425	0.799190535	0	0.017324301	-0.021711081
Tha_ExN_CALB	CDYL2	124359	0.803549191	0	0.364491833	0.02352698
Tha_ExN_CALB	CEACAM1	634	0.169987547	0	0.607321869	0.008406865
Tha_ExN_CALB	CEACAM19	56971	0.232254047	0	0.157478982	0.011764722
Tha_ExN_CALB	CEBPB	1051	0.113947696	0	0.012248852	0.006636322
Tha_ExN_CALB	CEBPG	1054	0.471980075	0	0.057231297	0.018213531
Tha_ExN_CALB	CEBPZ	10153	0.47384807	0	5.87E-08	0.043813822
Tha_ExN_CALB	CEBPZOS	100505876	0.644769614	0	0.062846834	0.026307914
Tha_ExN_CALB	CELA2B	51032	0.174346202	0	0.060977116	0.013714703
Tha_ExN_CALB	CELF1	10658	0.979763387	0	0.187339595	-0.029632481
Tha_ExN_CALB	CELF2	10659	0.996886675	0	0.035180709	-0.084097498
Tha_ExN_CALB	CELF3	11189	0.669676214	0	0.115345742	0.026957865
Tha_ExN_CALB	CELF4	56853	0.99626401	0	0.350719181	-0.052369792
Tha_ExN_CALB	CELF5	60680	0.973225405	0	0.945402482	-0.009948558
Tha_ExN_CALB	CELF6	60677	0.870174346	0	0.208784701	-0.009587946
Tha_ExN_CALB	CELSR2	1952	0.433997509	0	0.000619306	0.037951883
Tha_ExN_CALB	CELSR3	1951	0.410958904	0	0.020356405	0.014735205
Tha_ExN_CALB	CEMIP	57214	0.516500623	0	0.190116465	0.006067362
Tha_ExN_CALB	CEMIP2	23670	0.204234122	0	0.024772662	0.0097844
Tha_ExN_CALB	CEND1	51286	0.7250934	0	0.035980307	0.082237441
Tha_ExN_CALB	CENPA	1058	0.183686177	0	0.020433508	0.006203816
Tha_ExN_CALB	CENPC	1060	0.928082192	0	0.042047125	0.073352521
Tha_ExN_CALB	CENPE	1062	0.136986301	0	0.069132164	0.004668525
Tha_ExN_CALB	CENPI	2491	0.198007472	0	0.613644153	0.000551828
Tha_ExN_CALB	CENPJ	55835	0.704545455	0	0.653764618	0.012176815
Tha_ExN_CALB	CENPK	64105	0.125466999	0	0.011637715	0.000221217
Tha_ExN_CALB	CENPL	91687	0.122665006	0	0.116594765	-0.000908239
Tha_ExN_CALB	CENPO	79172	0.27739726	0	0.284837961	0.005908159
Tha_ExN_CALB	CENPP	401541	0.885118306	0	0.218628669	0.013212135
Tha_ExN_CALB	CENPQ	55166	0.123599004	0	0.367953151	0.003333466
Tha_ExN_CALB	CENPS	378708	0.261830635	0	0.384101329	-0.006861436
Tha_ExN_CALB	CENPT	80152	0.470734745	0	0.068836518	0.013859237
Tha_ExN_CALB	CENPV	201161	0.483499377	0	0.300986275	0.015554499
Tha_ExN_CALB	CENPW	387103	0.151618929	0	0.120077775	-0.01412822
Tha_ExN_CALB	CEP104	9731	0.809775841	0	0.213996277	0.023564342
Tha_ExN_CALB	CEP112	201134	0.980386052	0	0.026637815	0.025860056
Tha_ExN_CALB	CEP120	153241	0.702054795	0	0.181493297	-0.005062486
Tha_ExN_CALB	CEP126	57562	0.966064757	0	0.204015	0.026493965
Tha_ExN_CALB	CEP128	145508	0.640722291	0	0.754640591	-0.002239513
Tha_ExN_CALB	CEP131	22994	0.150062267	0	0.017274015	0.006425257
Tha_ExN_CALB	CEP135	9662	0.567559153	0	0.021393385	-0.012051538
Tha_ExN_CALB	CEP152	22995	0.131693649	0	0.682689221	0.001570138
Tha_ExN_CALB	CEP162	22832	0.626712329	0	0.145596008	-0.016701756
Tha_ExN_CALB	CEP164	22897	0.882004981	0	0.001992643	-0.01353235
Tha_ExN_CALB	CEP170	9859	0.959838107	0	0.261991859	0.040784852
Tha_ExN_CALB	CEP170B	283638	0.687733499	0	0.198245651	0.032269728
Tha_ExN_CALB	CEP19	84984	0.246575342	0	0.458728378	-0.006420202
Tha_ExN_CALB	CEP192	55125	0.926836862	0	0.959634964	0.004573162
Tha_ExN_CALB	CEP250	11190	0.698941469	0	0.298728151	0.001515222
Tha_ExN_CALB	CEP290	80184	0.956102117	0	0.032944235	0.046851046
Tha_ExN_CALB	CEP295	85459	0.881070984	0	0.226698215	0.01286654
Tha_ExN_CALB	CEP350	9857	0.9626401	0	0.198101427	0.035912352
Tha_ExN_CALB	CEP41	95681	0.457970112	0	0.196957033	-2.08E-05
Tha_ExN_CALB	CEP44	80817	0.729452055	0	0.001383931	-0.024093387
Tha_ExN_CALB	CEP57	9702	0.853362391	0	0.049344779	0.036143529
Tha_ExN_CALB	CEP57L1	285753	0.792963885	0	0.033176361	-0.016788483
Tha_ExN_CALB	CEP63	80254	0.853362391	0	0.026777159	-0.011110574
Tha_ExN_CALB	CEP68	23177	0.863947696	0	0.552280254	-0.006151892
Tha_ExN_CALB	CEP70	80321	0.949564134	0	0.710506056	-0.005317395
Tha_ExN_CALB	CEP76	79959	0.54358655	0	0.126698723	0.016020719
Tha_ExN_CALB	CEP78	84131	0.669364882	0	0.061935055	0.003827805
Tha_ExN_CALB	CEP83	51134	0.873910336	0	0.243254872	-0.032665926
Tha_ExN_CALB	CEP85	64793	0.449875467	0	0.365734831	-0.007534249
Tha_ExN_CALB	CEP85L	387119	0.96762142	0	0.062622658	-0.021418757
Tha_ExN_CALB	CEP89	84902	0.792652553	0	0.049619803	-0.031864993
Tha_ExN_CALB	CEP95	90799	0.851805729	0	0.125821852	0.001867101
Tha_ExN_CALB	CEP97	79598	0.810709838	0	0.012853327	0.01226108
Tha_ExN_CALB	CEPT1	10390	0.806662516	0	0.124032501	0.016036483
Tha_ExN_CALB	CERK	64781	0.53486924	0	0.047391373	0.023100149
Tha_ExN_CALB	CERS1	10715	0.162515567	0	0.297338686	0.002731596
Tha_ExN_CALB	CERS2	29956	0.190535492	0	0.065025002	-0.011255111
Tha_ExN_CALB	CERS4	79603	0.915940224	0	0.036081089	-0.057487329
Tha_ExN_CALB	CERS5	91012	0.900373599	0	0.674736463	0.006015312
Tha_ExN_CALB	CERS6	253782	0.975716065	0	0.583085522	0.018286834
Tha_ExN_CALB	CERT1	10087	0.943026152	0	0.666471718	-0.003813866
Tha_ExN_CALB	CES2	8824	0.351805729	0	0.016129659	0.009502802
Tha_ExN_CALB	CES4A	283848	0.672789539	0	0.020587838	-0.006778703
Tha_ExN_CALB	CETN2	1069	0.168119552	0	0.027054998	0.015255172
Tha_ExN_CALB	CETN3	1070	0.490660025	0	0.028330911	-0.022994013
Tha_ExN_CALB	CFAP161	161502	0.73007472	0	0.934771622	0.004173376
Tha_ExN_CALB	CFAP20	29105	0.245330012	0	0.063158242	-0.002790817
Tha_ExN_CALB	CFAP206	154313	0.425591532	0	0.128016852	0.01602621
Tha_ExN_CALB	CFAP221	200373	0.855853051	0	0.829633998	0.006802995
Tha_ExN_CALB	CFAP298	56683	0.703611457	0	0.009994938	0.03395471
Tha_ExN_CALB	CFAP299	255119	0.26618929	0	0.456786788	-0.050317953
Tha_ExN_CALB	CFAP300	85016	0.215753425	0	0.671246626	0.000432779
Tha_ExN_CALB	CFAP36	112942	0.803549191	0	0.010759738	0.054138474
Tha_ExN_CALB	CFAP410	755	0.169053549	0	0.000443986	0.00752691
Tha_ExN_CALB	CFAP43	80217	0.559775841	0	0.007820711	0.002897352
Tha_ExN_CALB	CFAP44	55779	0.704856787	0	0.090164476	-0.034482618
Tha_ExN_CALB	CFAP46	54777	0.825965131	0	0.359905356	0.018210601
Tha_ExN_CALB	CFAP47	286464	0.553549191	0	0.890067461	0.015131733
Tha_ExN_CALB	CFAP52	146845	0.306662516	0	0.645300465	-0.009901407
Tha_ExN_CALB	CFAP53	220136	0.122976339	0	0.039091978	0.002506944
Tha_ExN_CALB	CFAP54	144535	0.447384807	0	0.508818481	0.011833355
Tha_ExN_CALB	CFAP58	159686	0.155043587	0	0.791732208	0.004655563
Tha_ExN_CALB	CFAP61	26074	0.696139477	0	0.088392125	0.015493445
Tha_ExN_CALB	CFAP65	255101	0.130136986	0	0.09716998	0.001366416
Tha_ExN_CALB	CFAP69	79846	0.77241594	0	0.966103886	0.002506514
Tha_ExN_CALB	CFAP70	118491	0.861768369	0	0.045880434	-0.020804159
Tha_ExN_CALB	CFAP74	85452	0.419053549	0	0.07220063	-0.044033788
Tha_ExN_CALB	CFAP97	57587	0.545765878	0	0.139155874	0.02121033
Tha_ExN_CALB	CFAP99	402160	0.132316314	0	0.216192985	-0.005456645
Tha_ExN_CALB	CFDP1	10428	0.888542964	0	0.525849808	-0.004860629
Tha_ExN_CALB	CFL1	1072	0.419676214	0	0.020931546	0.043533068
Tha_ExN_CALB	CFL2	1073	0.331257783	0	0.024054542	0.008301436
Tha_ExN_CALB	CFLAR	8837	0.603362391	0	0.008570152	0.035236722
Tha_ExN_CALB	CFTR	1080	0.391656289	0	0.008725417	0.032197754
Tha_ExN_CALB	CGGBP1	8545	0.695516812	0	0.178133689	0.035904574
Tha_ExN_CALB	CGN	57530	0.173412204	0	0.166662336	0.007239833
Tha_ExN_CALB	CGREF1	10669	0.476650062	0	0.077912236	0.017950496
Tha_ExN_CALB	CGRRF1	10668	0.488480697	0	0.320704954	-0.006057598
Tha_ExN_CALB	CHAC2	494143	0.188978829	0	0.521228304	-0.005130182
Tha_ExN_CALB	CHAF1A	10036	0.213574097	0	0.09252667	-0.008809916
Tha_ExN_CALB	CHAF1B	8208	0.295143213	0	0.014133083	0.013060013
Tha_ExN_CALB	CHAMP1	283489	0.391033624	0	0.090852097	0.012614431
Tha_ExN_CALB	CHCHD1	118487	0.114881694	0	0.009736699	0.006783338
Tha_ExN_CALB	CHCHD10	400916	0.618306351	0	0.004604269	0.048127551
Tha_ExN_CALB	CHCHD2	51142	0.199252802	0	0.089054511	0.008313759
Tha_ExN_CALB	CHCHD3	54927	0.9626401	0	0.004513728	-0.054160183
Tha_ExN_CALB	CHCHD6	84303	0.898505604	0	0.093847843	-0.031895464
Tha_ExN_CALB	CHCHD7	79145	0.126712329	0	0.002730449	0.008527762
Tha_ExN_CALB	CHD1	1105	0.843711083	0	0.197740174	0.019276977
Tha_ExN_CALB	CHD2	1106	0.97758406	0	0.823529066	-0.010127058
Tha_ExN_CALB	CHD3	1107	0.614881694	0	0.025539414	0.057978963
Tha_ExN_CALB	CHD4	1108	0.745952677	0	0.003250101	0.058395833
Tha_ExN_CALB	CHD5	26038	0.948007472	0	0.248339631	0.049137655
Tha_ExN_CALB	CHD6	84181	0.976961395	0	0.546564598	0.017293549
Tha_ExN_CALB	CHD7	55636	0.126089664	0	0.480130628	0.013052733
Tha_ExN_CALB	CHD8	57680	0.901307597	0	0.517512512	0.025153902
Tha_ExN_CALB	CHD9	80205	0.989414695	0	0.221642578	-0.03347888
Tha_ExN_CALB	CHDH	55349	0.140722291	0	0.309132327	0.005602756
Tha_ExN_CALB	CHEK1	1111	0.169676214	0	0.43327771	0.007923761
Tha_ExN_CALB	CHEK2	11200	0.109900374	0	0.069751254	0.005440684
Tha_ExN_CALB	CHERP	10523	0.45143213	0	0.022023059	0.019001027
Tha_ExN_CALB	CHFR	55743	0.928082192	0	0.901383614	-0.007451827
Tha_ExN_CALB	CHIC1	53344	0.903175592	0	0.082149534	0.013434818
Tha_ExN_CALB	CHIC2	26511	0.801681196	0	0.56824853	0.003900166
Tha_ExN_CALB	CHID1	66005	0.322540473	0	0.005901606	0.008915556
Tha_ExN_CALB	CHKA	1119	0.954545455	0	0.007005045	-0.031675614
Tha_ExN_CALB	CHKB	1120	0.590286426	0	0.009156279	0.003450969
Tha_ExN_CALB	CHL1	10752	0.95641345	0	0.715410064	-0.032716756
Tha_ExN_CALB	CHM	1121	0.940224159	0	0.566604105	0.013194084
Tha_ExN_CALB	CHML	1122	0.433374844	0	0.009933751	0.016722298
Tha_ExN_CALB	CHMP1A	5119	0.379825654	0	0.109696928	0.013542225
Tha_ExN_CALB	CHMP1B	57132	0.572540473	0	0.158164649	-0.00553932
Tha_ExN_CALB	CHMP2B	25978	0.615504359	0	0.017567637	0.023403213
Tha_ExN_CALB	CHMP3	51652	0.776463263	0	0.196873132	0.015514036
Tha_ExN_CALB	CHMP4A	29082	0.50249066	0	0.539570527	0.012696686
Tha_ExN_CALB	CHMP4B	128866	0.617995019	0	0.02779682	0.019541781
Tha_ExN_CALB	CHMP5	51510	0.520859278	0	0.002668327	0.034203097
Tha_ExN_CALB	CHMP6	79643	0.140099626	0	0.006742678	0.010969171
Tha_ExN_CALB	CHMP7	91782	0.536737235	0	0.043104364	0.022101572
Tha_ExN_CALB	CHN1	1123	0.971668742	0	0.683147809	-0.011799768
Tha_ExN_CALB	CHODL	140578	0.515255293	0	0.651096082	-0.031564861
Tha_ExN_CALB	CHORDC1	26973	0.819738481	0	0.070453482	0.031615124
Tha_ExN_CALB	CHP1	11261	0.778953923	0	0.66548011	0.01153848
Tha_ExN_CALB	CHPF2	54480	0.284246575	0	0.031345265	0.015747809
Tha_ExN_CALB	CHPT1	56994	0.878891656	0	0.149557418	0.032512601
Tha_ExN_CALB	CHRAC1	54108	0.131382316	0	0.996808933	-0.000117598
Tha_ExN_CALB	CHRM2	1129	0.560087173	0	0.064684888	-0.00583018
Tha_ExN_CALB	CHRM3	1131	0.935554172	0	0.069562764	-0.206829495
Tha_ExN_CALB	CHRM5	1133	0.267745953	0	0.458935852	0.003803453
Tha_ExN_CALB	CHRNA2	1135	0.395392279	0	0.417039517	-0.003152919
Tha_ExN_CALB	CHRNA4	1137	0.640099626	0	0.28299392	0.03645302
Tha_ExN_CALB	CHRNA6	8973	0.597447073	0	0.672537995	0.00547779
Tha_ExN_CALB	CHRNA7	1139	0.474470735	0	0.168601646	-0.0848728
Tha_ExN_CALB	CHRNB2	1141	0.390722291	0	0.095195628	0.026603458
Tha_ExN_CALB	CHST1	8534	0.761519303	0	0.123005235	0.023745169
Tha_ExN_CALB	CHST10	9486	0.661892902	0	0.00511981	-0.000317904
Tha_ExN_CALB	CHST11	50515	0.900684932	0	0.108876144	-0.053111269
Tha_ExN_CALB	CHST12	55501	0.635429639	0	0.89281062	0.002979649
Tha_ExN_CALB	CHST15	51363	0.395392279	0	0.252975979	0.020219495
Tha_ExN_CALB	CHST2	9435	0.223536737	0	0.000693898	0.031646776
Tha_ExN_CALB	CHST5	23563	0.112391034	0	0.033178394	-0.008157348
Tha_ExN_CALB	CHST7	56548	0.101494396	0	0.388079711	-0.000320966
Tha_ExN_CALB	CHST8	64377	0.740348692	0	0.323731028	0.045217979
Tha_ExN_CALB	CHSY1	22856	0.835927771	0	0.67980529	-0.005857362
Tha_ExN_CALB	CHSY3	337876	0.840909091	0	0.686788478	-0.016231049
Tha_ExN_CALB	CHTF18	63922	0.126400996	0	0.186492089	0.00610943
Tha_ExN_CALB	CHTOP	26097	0.555728518	0	0.193049112	-0.016057993
Tha_ExN_CALB	CHUK	1147	0.7126401	0	0.294943914	0.001339585
Tha_ExN_CALB	CHURC1	91612	0.682752179	0	0.167276937	-0.001867032
[truncated: 9,423 more rows]
