# Supplementary material for: Disturbances of paraventricular thalamic nucleus neurons in bipolar disorder revealed by single-nucleus analysis
Source: Nat Commun. 2026 Jan 7;17:1338. doi: 10.1038/s41467-025-68094-5 (PMC12873406; doi:10.1038/s41467-025-68094-5)
Supplement: Supplementary file 6 — Source Data [file 41467_2025_68094_MOESM6_ESM.zip › SourceData/FigureS16c.txt]

Direction	Cluster	ONTOLOGY	ID	Description	GeneRatio	BgRatio	pvalue	p.adjust	qvalue	geneID	Count	FC	robustness
DOWN	Tha_Micro_1	BP	GO:0090630	activation of GTPase activity	12/219	108/18870	4.63E-09	1.18E-05	1.06E-05	TIAM1/TBC1D4/ARHGAP24/ABR/TBC1D12/TBC1D9/TBC1D22A/TBC1D5/ARHGAP22/USP6NL/AGAP1/TBCK	12	9.573820396	1
DOWN	Tha_Micro_1	BP	GO:0043087	regulation of GTPase activity	18/219	307/18870	2.09E-08	2.67E-05	2.40E-05	TIAM1/TBC1D4/ARHGAP24/ABR/TBC1D12/TBC1D9/TBC1D22A/LRCH1/ARHGAP12/TBC1D5/VAV1/ARHGAP22/USP6NL/AGAP1/RALGPS1/TBCK/SNX18/LRRK2	18	5.051983401	0.831169
DOWN	Tha_Micro_1	CC	GO:0030427	site of polarized growth	10/220	173/19886	2.37E-05	0.006534592	0.005457954	TIAM1/CYFIP1/CXADR/MYO5A/ABL1/EXOC4/COTL1/CTNND1/RUFY3/LRRK2	10	5.22490804	0.784271
DOWN	Tha_Micro_1	CC	GO:0150034	distal axon	12/220	276/19886	6.17E-05	0.008516132	0.007113017	TIAM1/TANC1/PRKCB/CYFIP1/CXADR/MYO5A/ABL1/EXOC4/SLC8A1/CTNND1/RUFY3/LRRK2	12	3.930039526	0.960317
DOWN	Tha_Micro_1	MF	GO:0030695	GTPase regulator activity	27/224	486/18496	4.45E-11	8.22E-09	7.41E-09	TIAM1/TBC1D4/ARHGAP24/ABR/CCDC88A/TBC1D12/TRIO/TBC1D9/ARHGAP21/DENND4A/TBC1D22A/ARHGAP12/TBC1D5/VAV1/RGS12/ARHGAP22/DOCK4/RASAL2/USP6NL/AGAP1/RALGPS1/TBCK/MYCBP2/ARHGAP35/DOCK2/LRRK2/RABGAP1L	27	4.587301587	0.961039
DOWN	Tha_Micro_1	MF	GO:0060589	nucleoside-triphosphatase regulator activity	27/224	486/18496	4.45E-11	8.22E-09	7.41E-09	TIAM1/TBC1D4/ARHGAP24/ABR/CCDC88A/TBC1D12/TRIO/TBC1D9/ARHGAP21/DENND4A/TBC1D22A/ARHGAP12/TBC1D5/VAV1/RGS12/ARHGAP22/DOCK4/RASAL2/USP6NL/AGAP1/RALGPS1/TBCK/MYCBP2/ARHGAP35/DOCK2/LRRK2/RABGAP1L	27	4.587301587	0.961039
DOWN	Tha_Micro_1	MF	GO:0005543	phospholipid binding	20/224	484/18496	1.93E-06	0.000177635	0.000160128	KCNQ1/OSBPL1A/SNX29/MYOF/CCDC88A/PLD1/SYT17/SGK3/RCSD1/ITPR2/PITPNC1/RUBCNL/MPPE1/AXL/AGAP1/PIK3C2B/MAPKAP1/SNX18/FCHSD2/ARHGAP35	20	3.412042503	0.650072
DOWN	Tha_ExN_CALB	BP	GO:0042391	regulation of membrane potential	10/64	440/18870	2.11E-06	0.002414726	0.002182189	KCNQ3/KCND2/KCNC2/SLC8A3/CUX2/CACNA1C/GRM5/DMD/GRIN2A/KCNK2	10	6.700994318	0.506494
DOWN	Tha_ExN_CALB	BP	GO:0034765	regulation of monoatomic ion transmembrane transport	8/64	454/18870	0.000143492	0.016685815	0.015078976	KCNQ3/KCND2/KCNC2/CACNA1C/GRM5/DMD/KCNB2/GRIN2A	8	5.195484581	0.612554
DOWN	Tha_ExN_CALB	BP	GO:0042551	neuron maturation	3/64	48/18870	0.000577153	0.048313905	0.04366129	KCNQ3/GLDN/ANKS1A	3	18.42773438	0.636364
DOWN	Tha_ExN_CALB	BP	GO:0071805	potassium ion transmembrane transport	5/64	217/18870	0.000843911	0.048313905	0.04366129	KCNQ3/KCND2/KCNC2/KCNB2/KCNK2	5	6.793634793	0.57215
DOWN	Tha_ExN_CALB	CC	GO:0043197	dendritic spine	8/67	174/19886	1.23E-07	6.35E-06	4.43E-06	SHISA9/KCND2/SLC8A3/GRM5/GRIN2A/DGKI/FARP1/FRMPD4	8	13.6462515	0.727273
DOWN	Tha_ExN_CALB	CC	GO:0044309	neuron spine	8/67	176/19886	1.34E-07	6.35E-06	4.43E-06	SHISA9/KCND2/SLC8A3/GRM5/GRIN2A/DGKI/FARP1/FRMPD4	8	13.49118046	0.727273
DOWN	Tha_ExN_CALB	CC	GO:0099572	postsynaptic specialization	10/67	346/19886	2.30E-07	8.16E-06	5.68E-06	SHISA9/KCND2/SLC8A3/CACNA1C/GRM5/LRRC7/CTNND2/GRIN2A/DGKI/DLGAP4	10	8.57820723	0.769841
DOWN	Tha_ExN_CALB	CC	GO:0008076	voltage-gated potassium channel complex	5/67	79/19886	6.93E-06	0.000116213	8.10E-05	KCNQ3/KCND2/KCNC2/KCNB2/KCNK2	5	18.78518798	0.78355
DOWN	Tha_ExN_CALB	CC	GO:0034702	monoatomic ion channel complex	8/67	300/19886	7.37E-06	0.000116213	8.10E-05	SHISA9/KCNQ3/KCND2/KCNC2/CACNA1C/KCNB2/GRIN2A/KCNK2	8	7.914825871	0.784271
DOWN	Tha_ExN_CALB	CC	GO:0043204	perikaryon	6/67	149/19886	1.10E-05	0.000141414	9.85E-05	KCND2/KCNC2/SLC8A3/CACNA1C/KCNB2/CTNND2	6	11.95191826	0.715729
DOWN	Tha_ExN_CALB	CC	GO:0098978	glutamatergic synapse	8/67	407/19886	6.53E-05	0.000545142	0.000379862	SHISA9/KCND2/GRM5/PLXNA4/CADPS/GRIN2A/DLGAP4/FARP1	8	5.834023983	0.599567
DOWN	Tha_ExN_CALB	CC	GO:1990351	transporter complex	8/67	421/19886	8.26E-05	0.000617443	0.000430242	SHISA9/KCNQ3/KCND2/KCNC2/CACNA1C/KCNB2/GRIN2A/KCNK2	8	5.640018435	0.993506
UP	Tha_ExN_PVALB_1	BP	GO:0050804	modulation of chemical synaptic transmission	9/52	489/18870	6.69E-06	0.003386578	0.002906258	NEFL/SNCG/KCNQ3/GRID2/SYP/LRRC4C/RTN4/SNAP25/MAP1A	9	6.678857952	0.641414
UP	Tha_ExN_PVALB_1	BP	GO:0099177	regulation of trans-synaptic signaling	9/52	490/18870	6.80E-06	0.003386578	0.002906258	NEFL/SNCG/KCNQ3/GRID2/SYP/LRRC4C/RTN4/SNAP25/MAP1A	9	6.66522763	0.641414
UP	Tha_ExN_CALB	BP	GO:0050804	modulation of chemical synaptic transmission	15/107	489/18870	1.09E-07	9.36E-05	8.27E-05	RTN4/NEFL/GRID2/MAP1A/YWHAH/SYT4/SNCG/GRIA3/CALB2/PREPL/MAP1B/ARF1/SYP/INA/STXBP1	15	5.409666877	0.878788
UP	Tha_ExN_CALB	BP	GO:0099177	regulation of trans-synaptic signaling	15/107	490/18870	1.12E-07	9.36E-05	8.27E-05	RTN4/NEFL/GRID2/MAP1A/YWHAH/SYT4/SNCG/GRIA3/CALB2/PREPL/MAP1B/ARF1/SYP/INA/STXBP1	15	5.39862674	0.878788
UP	Tha_ExN_CALB	BP	GO:0051960	regulation of nervous system development	9/107	466/18870	0.001337194	0.038868327	0.034323685	RTN4/NEFL/GRID2/YWHAH/SYT4/THY1/TIAM1/MAP1B/EIF4G2	9	3.406000562	0.681818
UP	Tha_ExN_CALB	CC	GO:0043025	neuronal cell body	14/109	489/19886	4.66E-07	7.33E-05	5.79E-05	SV2A/MAP1A/SYT4/SNCG/SEZ6L2/THY1/UCHL1/TIAM1/MAP1B/OLFM1/SLC12A5/EPHA5/TUBB3/PURA	14	5.22324159	0.681818
UP	Tha_ExN_CALB	CC	GO:0060076	excitatory synapse	6/109	63/19886	1.24E-06	8.46E-05	6.68E-05	GRID2/YWHAH/GRIA3/CALB2/SYP/STXBP1	6	17.37527304	0.5
UP	Tha_ExN_CALB	CC	GO:0150034	distal axon	10/109	276/19886	2.87E-06	0.000156193	0.00012331	NEFL/SNCG/CALB2/THY1/TIAM1/KLC1/MAP1B/OLFM1/TUBB3/SYP	10	6.610158224	0.636364
UP	Tha_ExN_CALB	CC	GO:0032279	asymmetric synapse	10/109	331/19886	1.42E-05	0.000549831	0.000434077	RTN4/GRID2/YWHAH/GRIA3/TIAM1/MAP1B/ATP1A1/ARF1/PTPRT/PJA2	10	5.511793564	0.730159
UP	Tha_ExN_CALB	CC	GO:0030427	site of polarized growth	7/109	173/19886	4.72E-05	0.001167694	0.000921864	NEFL/THY1/TIAM1/KLC1/MAP1B/OLFM1/TUBB3	7	7.381980167	0.545455
UP	Tha_ExN_CALB	CC	GO:0014069	postsynaptic density	9/109	315/19886	5.97E-05	0.001279698	0.001010288	RTN4/GRID2/GRIA3/TIAM1/MAP1B/ATP1A1/ARF1/PTPRT/PJA2	9	5.212581913	0.520924
UP	Tha_ExN_CALB	CC	GO:0098978	glutamatergic synapse	10/109	407/19886	8.12E-05	0.001473014	0.001162906	SV2A/RTN4/GRID2/YWHAH/SYT4/TIAM1/PRKAR1A/PTPRT/PURA/STXBP1	10	4.482564299	0.969697
UP	Tha_ExN_CALB	CC	GO:1990351	transporter complex	7/109	421/19886	0.008515507	0.059431284	0.046919435	GRID2/ATP1B1/GRIA3/UQCRB/CALM1/ATP1A1/SCN2B	7	3.033450282	0.533189
