# Supplementary material for: Disturbances of paraventricular thalamic nucleus neurons in bipolar disorder revealed by single-nucleus analysis
Source: Nat Commun. 2026 Jan 7;17:1338. doi: 10.1038/s41467-025-68094-5 (PMC12873406; doi:10.1038/s41467-025-68094-5)
Supplement: Supplementary file 6 — Source Data [file 41467_2025_68094_MOESM6_ESM.zip › SourceData/FigureS16d.txt]

Module	group	Proportion
Excit-M4	Excit All	0.134330971
Excit-M11	Excit All	0.02065284
Excit-M9	Excit All	0.014176949
Other Modules	Excit All	0.303316706
Not assigned	Excit All	0.527522534
Excit-M4	Down (possible)	0.68115942
Excit-M11	Down (possible)	0
Excit-M9	Down (possible)	0
Other Modules	Down (possible)	0.188405797
Not assigned	Down (possible)	0.130434783
Excit-M4	Down (probable)	0.823529412
Excit-M11	Down (probable)	0
Excit-M9	Down (probable)	0
Other Modules	Down (probable)	0.117647059
Not assigned	Down (probable)	0.058823529
Excit-M4	Up (possible)	0.045454545
Excit-M11	Up (possible)	0.3
Excit-M9	Up (possible)	0.163636364
Other Modules	Up (possible)	0.181818182
Not assigned	Up (possible)	0.309090909
Excit-M4	Up (probable)	0.037037037
Excit-M11	Up (probable)	0.333333333
Excit-M9	Up (probable)	0.185185185
Other Modules	Up (probable)	0.148148148
Not assigned	Up (probable)	0.296296296
