# Supplementary material for: Disturbances of paraventricular thalamic nucleus neurons in bipolar disorder revealed by single-nucleus analysis
Source: Nat Commun. 2026 Jan 7;17:1338. doi: 10.1038/s41467-025-68094-5 (PMC12873406; doi:10.1038/s41467-025-68094-5)
Supplement: Supplementary file 6 — Source Data [file 41467_2025_68094_MOESM6_ESM.zip › SourceData/FigureS16e.txt]

Gene1	Gene2	stringdb::coexpression	stringdb::cooccurrence	stringdb::databases	stringdb::experiments	stringdb::fusion	stringdb::interspecies	stringdb::score	stringdb::textmining
DMD	KCNK2	.	.	.	.	.	.	0.446	0.446
LRRC7	GRIN2A	0.14	.	0.5	0.045	.	.	0.684	0.322
CACNA1C	KCNQ3	0.082	.	.	0.07	.	.	0.415	0.37
CACNA1C	KCNB2	0.086	.	.	0.249	.	.	0.541	0.386
CACNA1C	LRRC7	0.066	.	.	.	.	.	0.615	0.605
CACNA1C	CNTN4	0.105	.	.	.	.	.	0.562	0.532
CACNA1C	KCND2	0.083	.	.	0.07	.	.	0.726	0.705
CACNA1C	GRIN2A	0.095	.	.	.	.	.	0.534	0.506
GRIN2A	SHISA9	0.07	.	0.72	.	.	.	0.786	0.246
GRIN2A	DLGAP4		.	.	0.073	.	.	0.564	0.549
GRIN2A	KCNQ3	0.184	.	.	.	.	.	0.506	0.42
GRIN2A	KCND2	0.141	.	.	.	.	.	0.636	0.594
GRIN2A	CNTN4	0.145	.	.	.	.	.	0.402	0.33
GRM5	FRMPD4	0.255	.	.	0.292	.	.	0.531	0.183
GRM5	GRIN2A	0.214	.	.	0.293	.	.	0.841	0.738
GRM5	KCND2	0.273	.	.	.	.	.	0.544	0.4
GRM5	DLGAP4		.	0.5	.	.	.	0.603	0.24
GRM5	CTNND2	0.167	.	.	.	.	.	0.483	0.405
SASH1	SAMD5	0.044	.	.	.	0.891	.	0.941	0.478
ATXN1	CTNNA2		.	.	.	.	.	0.411	0.411
KCND2	KCNK2	0.085	.	.	.	.	.	0.449	0.423
KCND2	KCNQ3	0.159	0.225	.	0.076	.	.	0.507	0.278
KCND2	CADPS	0.12	.	.	.	.	.	0.597	0.561
GLDN	CADPS	0.084	.	.	.	.	.	0.451	0.426
GLDN	KCNQ3	0.081	.	.	.	.	.	0.446	0.423
KIAA0319	ROBO1		.	.	.	.	.	0.773	0.773
PLXNA4	FARP1		.	.	.	.	.	0.62	0.62
PLXNA4	ROBO1	0.056	.	.	.	.	.	0.415	0.406
FRMPD4	CTNNA2	0.109	.	.	.	.	.	0.413	0.369
ZNF385D	KIAA0319	0.054	.	.	0.065	.	.	0.524	0.506
KCNQ3	KCNC2	0.164	0.229	.	0.061	.	.	0.457	0.209
KCNQ3	KCNK2		.	.	.	.	.	0.43	0.43
KCNQ3	KCNB2	0.099	0.213	.	0.087	.	.	0.458	0.261
CNTN4	CNTN5	0.153	0.048	.	.	.	.	0.441	0.363
NAV2	NAV3	0.056	0.056	.	0.61	.	.	0.648	0.106
AUTS2	CNTN4	0.042	.	.	.	.	.	0.527	0.527
CTNND2	CNTN4	0.153	.	.	.	.	.	0.413	0.337
CTNND2	LRRC7	0.08	.	.	0.37	.	.	0.827	0.726
CTNND2	CTNNA2	0.376	.	.	0.105	.	.	0.726	0.549
