# Supplementary material for: Disturbances of paraventricular thalamic nucleus neurons in bipolar disorder revealed by single-nucleus analysis
Source: Nat Commun. 2026 Jan 7;17:1338. doi: 10.1038/s41467-025-68094-5 (PMC12873406; doi:10.1038/s41467-025-68094-5)
Supplement: Supplementary file 6 — Source Data [file 41467_2025_68094_MOESM6_ESM.zip › SourceData/FigureS16f.txt]

Direction	Cluster	ONTOLOGY	ID	Description	GeneRatio	BgRatio	pvalue	p.adjust	qvalue	geneID	Count	FC	robustness
UP	FrC_ExN_L6ITCar3	CC	GO:0014069	postsynaptic density	10/114	315/19886	1.37E-05	0.001192602	0.001072596	RTN3/GRM1/CLSTN1/AKAP9/DTNB/ARHGAP32/PRNP/PRRT2/PRKN/GRIK4	10	5.537733222	1
UP	FrC_ExN_L6ITCar3	CC	GO:0098978	glutamatergic synapse	8/114	407/19886	0.002398459	0.047309361	0.04254885	GRM1/CLSTN1/AKAP9/MAPK14/YWHAH/PRRT2/SV2A/STXBP1	8	3.428768481	0.849206
UP	FrC_ExN_L6ITCar3	CC	GO:0098984	neuron to neuron synapse	12/114	362/19886	1.15E-06	0.000300834	0.000270562	RTN3/GRM1/CLSTN1/AKAP9/DTNB/ARHGAP32/PRNP/YWHAH/PRRT2/ATP1A3/PRKN/GRIK4	12	5.782494911	0.784993
