# Supplementary material for: Disturbances of paraventricular thalamic nucleus neurons in bipolar disorder revealed by single-nucleus analysis
Source: Nat Commun. 2026 Jan 7;17:1338. doi: 10.1038/s41467-025-68094-5 (PMC12873406; doi:10.1038/s41467-025-68094-5)
Supplement: Supplementary file 6 — Source Data [file 41467_2025_68094_MOESM6_ESM.zip › SourceData/FigureS1a_left.txt]

celltype	gene	avg.exp	pct.exp	avg.exp.scaled
ExN_Tha_CALB	SNAP25	4.95863274986502	98.8197911938266	0.289712282482792
ExN_Tha_CALB	RBFOX1	71.0088445436233	99.9546073536087	0.805431365711254
ExN_Tha_CALB	RBFOX3	0.159487373626262	37.9028597367226	-0.981248183297801
ExN_Tha_CALB	SLC17A6	1.97114615065987	95.3245574216977	1.92941926676562
ExN_Tha_CALB	SLC17A7	0.000423761713651	NA	-0.644899481346469
ExN_Tha_CALB	SATB2	0.006949040604998	1.36177939173854	-0.796319524895287
ExN_Tha_CALB	GAD1	0.007218562072959	NA	-0.683369182687888
ExN_Tha_CALB	GAD2	0.010428292901458	NA	-0.541475012846598
ExN_Tha_CALB	SLC32A1	0.000823225360741	NA	-0.538357392784644
ExN_Tha_CALB	PDGFRA	0	NA	-0.353014678630142
ExN_Tha_CALB	OLIG1	0	NA	-0.416510943333223
ExN_Tha_CALB	OLIG2	0	NA	-0.365862306136124
ExN_Tha_CALB	MOBP	0.002091230554308	NA	-0.3458272178261
ExN_Tha_CALB	MAG	0	NA	-0.330292869100949
ExN_Tha_CALB	MOG	0.000117797156422	NA	-0.341890971906916
ExN_Tha_CALB	PLP1	0	NA	-0.361565505170862
ExN_Tha_CALB	AQP4	0	NA	-0.281006315681437
ExN_Tha_CALB	GJA1	0	NA	-0.28872457094482
ExN_Tha_CALB	GFAP	0	NA	-0.302063605329482
ExN_Tha_CALB	C3	0.00E+00	NA	-0.275093806491709
ExN_Tha_CALB	CX3CR1	0	NA	-0.265761539743165
ExN_Tha_CALB	PTPRC	0.000844425182826	NA	-0.319390417925217
ExN_Tha_CALB	P2RY12	0.034833362967615	16.5229232864276	-0.296350911612754
ExN_Tha_CALB	CLDN5	0	NA	-0.184155918983083
ExN_Tha_CALB	FLT1	0.001566686617717	NA	-0.241752284241649
ExN_Tha_CALB	VWF	0.00226714777674	1.08942351339083	-0.23453132854321
ExN_Tha_PVALB_1	SNAP25	5.22E+00	98.9387144992526	0.336786598066472
ExN_Tha_PVALB_1	RBFOX1	100.237183051132	99.9850523168909	1.02365387301638
ExN_Tha_PVALB_1	RBFOX3	0.04332127394279	19.6860986547085	-1.10449965771701
ExN_Tha_PVALB_1	SLC17A6	1.74402888459549	96.4872944693573	1.75477246965121
ExN_Tha_PVALB_1	SLC17A7	0.000383853471308	NA	-0.645010319455086
ExN_Tha_PVALB_1	SATB2	0.002082663767	1.15097159940209	-0.80264667376267
ExN_Tha_PVALB_1	GAD1	0.002744544885502	NA	-0.689483569495892
ExN_Tha_PVALB_1	GAD2	0.000294884259403	NA	-0.555243847747022
ExN_Tha_PVALB_1	SLC32A1	0	NA	-0.544647250589739
ExN_Tha_PVALB_1	PDGFRA	0	NA	-0.353014678630142
ExN_Tha_PVALB_1	OLIG1	0	NA	-0.416510943333223
ExN_Tha_PVALB_1	OLIG2	0	NA	-0.365862306136124
ExN_Tha_PVALB_1	MOBP	0.000468726343967	NA	-0.347773301579636
ExN_Tha_PVALB_1	MAG	0	NA	-0.330292869100949
ExN_Tha_PVALB_1	MOG	0.00087718824573	NA	-0.340504619003704
ExN_Tha_PVALB_1	PLP1	0	NA	-0.361565505170862
ExN_Tha_PVALB_1	AQP4	0	NA	-0.281006315681437
ExN_Tha_PVALB_1	GJA1	0	NA	-0.28872457094482
ExN_Tha_PVALB_1	GFAP	0	NA	-0.302063605329482
ExN_Tha_PVALB_1	C3	0.002335653405665	NA	-0.271161976785731
ExN_Tha_PVALB_1	CX3CR1	0.004687614324041	NA	-0.256927290071889
ExN_Tha_PVALB_1	PTPRC	0.001866560942154	NA	-0.317552341107563
ExN_Tha_PVALB_1	P2RY12	0.07531768716452	32.406576980568	-0.232078156812799
ExN_Tha_PVALB_1	CLDN5	0.00E+00	NA	-0.184155918983083
ExN_Tha_PVALB_1	FLT1	0.004075501500169	2.39162929745889	-0.236884715361014
ExN_Tha_PVALB_1	VWF	0.004380487530379	2.55605381165919	-0.227451417091423
ExN_Tha_PVALB_2	SNAP25	5.48689112928787	98.6986986986987	0.381192860989943
ExN_Tha_PVALB_2	RBFOX1	90.3876566149644	99.7997997997998	0.958089409312998
ExN_Tha_PVALB_2	RBFOX3	0.708755061506565	79.8798798798799	-0.528507262022641
ExN_Tha_PVALB_2	SLC17A6	1.01939581144669	87.7877877877878	1.08133963263483
ExN_Tha_PVALB_2	SLC17A7	0.00061847576077	NA	-0.644358760807482
ExN_Tha_PVALB_2	SATB2	0.004441047725405	1.7017017017017	-0.799576530275336
ExN_Tha_PVALB_2	GAD1	2.55E-01	5.00500500500501	-0.381463693907771
ExN_Tha_PVALB_2	GAD2	0.300846604331555	5.30530530530531	-0.196359828682281
ExN_Tha_PVALB_2	SLC32A1	0.004346449993382	1.4014014014014	-0.511496500553297
ExN_Tha_PVALB_2	PDGFRA	0	NA	-0.353014678630142
ExN_Tha_PVALB_2	OLIG1	0.00E+00	NA	-0.416510943333223
ExN_Tha_PVALB_2	OLIG2	0	NA	-0.365862306136124
ExN_Tha_PVALB_2	MOBP	0	NA	-0.348336094637768
ExN_Tha_PVALB_2	MAG	0	NA	-0.330292869100949
ExN_Tha_PVALB_2	MOG	0	NA	-0.342106118023772
ExN_Tha_PVALB_2	PLP1	0	NA	-0.361565505170862
ExN_Tha_PVALB_2	AQP4	0	NA	-0.281006315681437
ExN_Tha_PVALB_2	GJA1	0	NA	-0.28872457094482
ExN_Tha_PVALB_2	GFAP	0.001893296555437	NA	-0.298351387776635
ExN_Tha_PVALB_2	C3	0	NA	-0.275093806491709
ExN_Tha_PVALB_2	CX3CR1	0.001309617995008	NA	-0.263289279839282
ExN_Tha_PVALB_2	PTPRC	0.003389288126045	NA	-0.314817540231246
ExN_Tha_PVALB_2	P2RY12	0.026941896929458	15.5155155155155	-0.309171818894345
ExN_Tha_PVALB_2	CLDN5	0	NA	-0.184155918983083
ExN_Tha_PVALB_2	FLT1	0.001690135681682	1.001001001001	-0.241512484953344
ExN_Tha_PVALB_2	VWF	0.004132920829046	2.8028028028028	-0.228280020961585
ExN_FrC_L2/3IT_1	SNAP25	6.69780968055454	99.7651765524439	0.565519359267929
ExN_FrC_L2/3IT_1	RBFOX1	74.2642968007875	100	0.833754743920545
ExN_FrC_L2/3IT_1	RBFOX3	5.5040589517358	99.5303531048878	1.03204316455061
ExN_FrC_L2/3IT_1	SLC17A6	0.11861401087427	30.3878935467038	-0.216001079798191
ExN_FrC_L2/3IT_1	SLC17A7	0.516049371394482	82.4230300921899	0.510056253361399
ExN_FrC_L2/3IT_1	SATB2	3.96443200812591	99.1128891981214	1.28731113992264
ExN_FrC_L2/3IT_1	GAD1	0	NA	-0.693247899439472
ExN_FrC_L2/3IT_1	GAD2	0	NA	-0.555646609120317
ExN_FrC_L2/3IT_1	SLC32A1	0	NA	-0.544647250589739
ExN_FrC_L2/3IT_1	PDGFRA	0	NA	-0.353014678630142
ExN_FrC_L2/3IT_1	OLIG1	0	NA	-0.416510943333223
ExN_FrC_L2/3IT_1	OLIG2	0	NA	-0.365862306136124
ExN_FrC_L2/3IT_1	MOBP	0.013164806709226	4.75734910419203	-0.332628760753857
ExN_FrC_L2/3IT_1	MAG	0	NA	-0.330292869100949
ExN_FrC_L2/3IT_1	MOG	0	NA	-0.342106118023772
ExN_FrC_L2/3IT_1	PLP1	0	NA	-0.361565505170862
ExN_FrC_L2/3IT_1	AQP4	0.010298193515352	3.93981562010784	-0.25591359938526
ExN_FrC_L2/3IT_1	GJA1	0	NA	-0.28872457094482
ExN_FrC_L2/3IT_1	GFAP	0	NA	-0.302063605329482
ExN_FrC_L2/3IT_1	C3	0	NA	-0.275093806491709
ExN_FrC_L2/3IT_1	CX3CR1	0	NA	-0.265761539743165
ExN_FrC_L2/3IT_1	PTPRC	0.000271134248269	NA	-0.32042217210101
ExN_FrC_L2/3IT_1	P2RY12	0.204260750409075	41.415898417116	-0.042404272799982
ExN_FrC_L2/3IT_1	CLDN5	0	NA	-0.184155918983083
ExN_FrC_L2/3IT_1	FLT1	0.001294996359219	NA	-0.242280145550165
ExN_FrC_L2/3IT_1	VWF	0.018131290621057	5.24439032875283	-0.181745423325876
ExN_FrC_L2/3IT_2	SNAP25	7.27975365982559	98.3276244207133	0.644006310689614
ExN_FrC_L2/3IT_2	RBFOX1	65.8013500676949	99.9798508966351	0.757347669927809
ExN_FrC_L2/3IT_2	RBFOX3	6.83859395588145	98.5492645577272	1.24993699876671
ExN_FrC_L2/3IT_2	SLC17A6	0.108435406311903	16.7539794479146	-0.236076870098025
ExN_FrC_L2/3IT_2	SLC17A7	0.465404677392864	57.5760628652025	0.415654633955162
ExN_FrC_L2/3IT_2	SATB2	4.6225007977782	96.171670360669	1.44988460403423
ExN_FrC_L2/3IT_2	GAD1	0	NA	-0.693247899439472
ExN_FrC_L2/3IT_2	GAD2	4.60E-05	NA	-0.555583781218197
ExN_FrC_L2/3IT_2	SLC32A1	0	NA	-0.544647250589739
ExN_FrC_L2/3IT_2	PDGFRA	0	NA	-0.353014678630142
ExN_FrC_L2/3IT_2	OLIG1	0	NA	-0.416510943333223
ExN_FrC_L2/3IT_2	OLIG2	0	NA	-0.365862306136124
ExN_FrC_L2/3IT_2	MOBP	0.006904773604268	1.59177916582712	-0.340072185787011
ExN_FrC_L2/3IT_2	MAG	0	NA	-0.330292869100949
ExN_FrC_L2/3IT_2	MOG	0	NA	-0.342106118023772
ExN_FrC_L2/3IT_2	PLP1	0	NA	-0.361565505170862
ExN_FrC_L2/3IT_2	AQP4	0.007948321449831	1.87386661293572	-0.261616732584949
ExN_FrC_L2/3IT_2	GJA1	0	NA	-0.28872457094482
ExN_FrC_L2/3IT_2	GFAP	0	NA	-0.302063605329482
ExN_FrC_L2/3IT_2	C3	0	NA	-0.275093806491709
ExN_FrC_L2/3IT_2	CX3CR1	0	NA	-0.265761539743165
ExN_FrC_L2/3IT_2	PTPRC	0.00039295603362	NA	-0.320202879438126
ExN_FrC_L2/3IT_2	P2RY12	0.159002633421804	21.8114043925045	-0.106560338912048
ExN_FrC_L2/3IT_2	CLDN5	0	NA	-0.184155918983083
ExN_FrC_L2/3IT_2	FLT1	0.001264919459294	NA	-0.242338590133981
ExN_FrC_L2/3IT_2	VWF	0.070114753993086	10.1349989925448	-0.014365742360368
ExN_FrC_L5IT_L2/3IT	SNAP25	5.88396750857657	98.3606557377049	0.445177709908383
ExN_FrC_L5IT_L2/3IT	RBFOX1	38.0868632409577	99.8178506375228	0.414050556528528
ExN_FrC_L5IT_L2/3IT	RBFOX3	3.28001010837381	94.08014571949	0.543478733989372
ExN_FrC_L5IT_L2/3IT	SLC17A6	0.079768441423903	11.2021857923497	-0.293624841992011
ExN_FrC_L5IT_L2/3IT	SLC17A7	0.863813893514313	73.3151183970856	1.08385247061516
ExN_FrC_L5IT_L2/3IT	SATB2	5.95914446172607	98.0874316939891	1.72843795638836
ExN_FrC_L5IT_L2/3IT	GAD1	0	NA	-0.693247899439472
ExN_FrC_L5IT_L2/3IT	GAD2	0	NA	-0.555646609120317
ExN_FrC_L5IT_L2/3IT	SLC32A1	0	NA	-0.544647250589739
ExN_FrC_L5IT_L2/3IT	PDGFRA	0	NA	-0.353014678630142
ExN_FrC_L5IT_L2/3IT	OLIG1	0	NA	-0.416510943333223
ExN_FrC_L5IT_L2/3IT	OLIG2	0	NA	-0.365862306136124
ExN_FrC_L5IT_L2/3IT	MOBP	0.019080361026521	3.64298724954463	-0.325637078212641
ExN_FrC_L5IT_L2/3IT	MAG	0	NA	-0.330292869100949
ExN_FrC_L5IT_L2/3IT	MOG	0	NA	-0.342106118023772
ExN_FrC_L5IT_L2/3IT	PLP1	0	NA	-0.361565505170862
ExN_FrC_L5IT_L2/3IT	AQP4	0.00065498027582	NA	-0.279402703490882
ExN_FrC_L5IT_L2/3IT	GJA1	0	NA	-0.28872457094482
ExN_FrC_L5IT_L2/3IT	GFAP	0	NA	-0.302063605329482
ExN_FrC_L5IT_L2/3IT	C3	0	NA	-0.275093806491709
ExN_FrC_L5IT_L2/3IT	CX3CR1	0.000780149745063	NA	-0.264288405465975
ExN_FrC_L5IT_L2/3IT	PTPRC	0.001642594357555	NA	-0.317954933176958
ExN_FrC_L5IT_L2/3IT	P2RY12	0.089680255832839	13.2969034608379	-0.209856252555736
ExN_FrC_L5IT_L2/3IT	CLDN5	0	NA	-0.184155918983083
ExN_FrC_L5IT_L2/3IT	FLT1	0.001527100077533	NA	-0.241829187188385
ExN_FrC_L5IT_L2/3IT	VWF	0.009430838712473	1.82149362477231	-0.210592364313172
ExN_FrC_L5IT_1	SNAP25	10.2962938175005	99.8801677651288	0.978580224373439
ExN_FrC_L5IT_1	RBFOX1	66.3108998384094	100	0.762215179034141
ExN_FrC_L5IT_1	RBFOX3	7.86954697434445	99.7603355302576	1.39419809629157
ExN_FrC_L5IT_1	SLC17A6	0.07867686586588	14.0802875973637	-0.295846227985749
ExN_FrC_L5IT_1	SLC17A7	0.963241871893832	90.6530856800479	1.22825453331236
ExN_FrC_L5IT_1	SATB2	3.40262504201526	98.3223487118035	1.13045779750914
ExN_FrC_L5IT_1	GAD1	0	NA	-0.693247899439472
ExN_FrC_L5IT_1	GAD2	0	NA	-0.555646609120317
ExN_FrC_L5IT_1	SLC32A1	0	NA	-0.544647250589739
ExN_FrC_L5IT_1	PDGFRA	0	NA	-0.353014678630142
ExN_FrC_L5IT_1	OLIG1	0	NA	-0.416510943333223
ExN_FrC_L5IT_1	OLIG2	0	NA	-0.365862306136124
ExN_FrC_L5IT_1	MOBP	0.014106566012455	4.2939884162173	-0.331512953475457
ExN_FrC_L5IT_1	MAG	0	NA	-0.330292869100949
ExN_FrC_L5IT_1	MOG	0	NA	-0.342106118023772
ExN_FrC_L5IT_1	PLP1	0	NA	-0.361565505170862
ExN_FrC_L5IT_1	AQP4	0	NA	-0.281006315681437
ExN_FrC_L5IT_1	GJA1	0	NA	-0.28872457094482
ExN_FrC_L5IT_1	GFAP	0	NA	-0.302063605329482
ExN_FrC_L5IT_1	C3	0	NA	-0.275093806491709
ExN_FrC_L5IT_1	CX3CR1	2.37E-05	NA	-0.265716825334316
ExN_FrC_L5IT_1	PTPRC	0.003616725821101	1.218294387857	-0.314409420970574
ExN_FrC_L5IT_1	P2RY12	0.073762899060006	17.6752546434991	-0.23450152194517
ExN_FrC_L5IT_1	CLDN5	9.24E-05	NA	-0.183823985602038
ExN_FrC_L5IT_1	FLT1	0.001564919970341	NA	-0.241755716161269
ExN_FrC_L5IT_1	VWF	0.007962644711932	2.25684042340723	-0.215484768945049
ExN_FrC_L5IT_2	SNAP25	7.83342682283166	99.5178610563226	0.713718547534542
ExN_FrC_L5IT_2	RBFOX1	47.8293969531838	99.9780845934692	0.556603603771865
ExN_FrC_L5IT_2	RBFOX3	4.68674086415072	98.7946526408065	0.875260771717491
ExN_FrC_L5IT_2	SLC17A6	0.21017967694791	29.5638834100373	-0.043203826401049
ExN_FrC_L5IT_2	SLC17A7	0.892087863219171	81.2404120096428	1.12568485364105
ExN_FrC_L5IT_2	SATB2	4.52225588291769	98.1810212579443	1.42638872322394
ExN_FrC_L5IT_2	GAD1	0	NA	-0.693247899439472
ExN_FrC_L5IT_2	GAD2	0	NA	-0.555646609120317
ExN_FrC_L5IT_2	SLC32A1	5.33E-05	NA	-0.544239844153209
ExN_FrC_L5IT_2	PDGFRA	0	NA	-0.353014678630142
ExN_FrC_L5IT_2	OLIG1	0	NA	-0.416510943333223
ExN_FrC_L5IT_2	OLIG2	0	NA	-0.365862306136124
ExN_FrC_L5IT_2	MOBP	0.036194551837017	7.25399956169187	-0.305635806302911
ExN_FrC_L5IT_2	MAG	0	NA	-0.330292869100949
ExN_FrC_L5IT_2	MOG	0	NA	-0.342106118023772
ExN_FrC_L5IT_2	PLP1	0	NA	-0.361565505170862
ExN_FrC_L5IT_2	AQP4	0.003699150696729	NA	-0.271963299360311
ExN_FrC_L5IT_2	GJA1	0	NA	-0.28872457094482
ExN_FrC_L5IT_2	GFAP	0	NA	-0.302063605329482
ExN_FrC_L5IT_2	C3	0.00026683926576	NA	-0.274644145938604
ExN_FrC_L5IT_2	CX3CR1	0	NA	-0.265761539743165
ExN_FrC_L5IT_2	PTPRC	0.001531901067856	NA	-0.318153943603545
ExN_FrC_L5IT_2	P2RY12	0.084290595089001	13.6971290817445	-0.21816066428251
ExN_FrC_L5IT_2	CLDN5	0	NA	-0.184155918983083
ExN_FrC_L5IT_2	FLT1	0.004227896890493	NA	-0.236589431829203
ExN_FrC_L5IT_2	VWF	0.00686989681312	1.33683979837826	-0.219130717418559
ExN_FrC_L5IT_3	SNAP25	8.55267186499751	99.3527508090615	0.798021666545656
ExN_FrC_L5IT_3	RBFOX1	49.5546778235297	99.9190938511327	0.578845569174203
ExN_FrC_L5IT_3	RBFOX3	5.59576979858791	99.0291262135922	1.04839056073282
ExN_FrC_L5IT_3	SLC17A6	0.172050270473855	28.7216828478964	-0.113515056158302
ExN_FrC_L5IT_3	SLC17A7	0.851370932584369	84.2233009708738	1.0652411678549
ExN_FrC_L5IT_3	SATB2	3.44261931901036	96.9255663430421	1.14226859523833
ExN_FrC_L5IT_3	GAD1	0	NA	-0.693247899439472
ExN_FrC_L5IT_3	GAD2	0	NA	-0.555646609120317
ExN_FrC_L5IT_3	SLC32A1	0	NA	-0.544647250589739
ExN_FrC_L5IT_3	PDGFRA	0	NA	-0.353014678630142
ExN_FrC_L5IT_3	OLIG1	0	NA	-0.416510943333223
ExN_FrC_L5IT_3	OLIG2	0	NA	-0.365862306136124
ExN_FrC_L5IT_3	MOBP	0.043814092768572	10.1941747572816	-0.296836939640529
ExN_FrC_L5IT_3	MAG	0	NA	-0.330292869100949
ExN_FrC_L5IT_3	MOG	0	NA	-0.342106118023772
ExN_FrC_L5IT_3	PLP1	0	NA	-0.361565505170862
ExN_FrC_L5IT_3	AQP4	0.00064172032761	NA	-0.279435157896503
ExN_FrC_L5IT_3	GJA1	0	NA	-0.28872457094482
ExN_FrC_L5IT_3	GFAP	0	NA	-0.302063605329482
ExN_FrC_L5IT_3	C3	0	NA	-0.275093806491709
ExN_FrC_L5IT_3	CX3CR1	0	NA	-0.265761539743165
ExN_FrC_L5IT_3	PTPRC	0.00133032552934	NA	-0.318516403591799
ExN_FrC_L5IT_3	P2RY12	0.043173060236781	8.98058252427185	-0.282907608128845
ExN_FrC_L5IT_3	CLDN5	0	NA	-0.184155918983083
ExN_FrC_L5IT_3	FLT1	0.002653745052359	NA	-0.239641692832875
ExN_FrC_L5IT_3	VWF	0.011825203259188	2.58899676375405	-0.202628962936763
ExN_FrC_L5/6IT	SNAP25	8.19889785545237	99.2450638792102	0.757379719715422
ExN_FrC_L5/6IT	RBFOX1	75.8807635481121	100	0.847366425498872
ExN_FrC_L5/6IT	RBFOX3	6.99943430544076	99.5934959349593	1.27365047548557
ExN_FrC_L5/6IT	SLC17A6	0.01596298358886	5.4006968641115	-0.427397600249735
ExN_FrC_L5/6IT	SLC17A7	1.01107011219578	92.7990708478513	1.29513129727423
ExN_FrC_L5/6IT	SATB2	4.6882069817562	98.9547038327526	1.46505893688027
ExN_FrC_L5/6IT	GAD1	0	NA	-0.693247899439472
ExN_FrC_L5/6IT	GAD2	0	NA	-0.555646609120317
ExN_FrC_L5/6IT	SLC32A1	0	NA	-0.544647250589739
ExN_FrC_L5/6IT	PDGFRA	0	NA	-0.353014678630142
ExN_FrC_L5/6IT	OLIG1	0	NA	-0.416510943333223
ExN_FrC_L5/6IT	OLIG2	0	NA	-0.365862306136124
ExN_FrC_L5/6IT	MOBP	0.01437563909248	5.45876887340302	-0.331194342906786
ExN_FrC_L5/6IT	MAG	0	NA	-0.330292869100949
ExN_FrC_L5/6IT	MOG	0	NA	-0.342106118023772
ExN_FrC_L5/6IT	PLP1	0	NA	-0.361565505170862
ExN_FrC_L5/6IT	AQP4	0.002820396758135	1.21951219512195	-0.274108496596004
ExN_FrC_L5/6IT	GJA1	0	NA	-0.28872457094482
ExN_FrC_L5/6IT	GFAP	0.00129854227893	NA	-0.299516775973023
ExN_FrC_L5/6IT	C3	0.001108715671189	NA	-0.273226255222977
ExN_FrC_L5/6IT	CX3CR1	0	NA	-0.265761539743165
ExN_FrC_L5/6IT	PTPRC	0.0044395007449	1.57E+00	-0.312933787423233
ExN_FrC_L5/6IT	P2RY12	0.075321500827998	21.1382113821138	-0.232072216968191
ExN_FrC_L5/6IT	CLDN5	0	NA	-0.184155918983083
ExN_FrC_L5/6IT	FLT1	2.76E-03	NA	-0.239441811591594
ExN_FrC_L5/6IT	VWF	0.005116663916354	1.74216027874564	-0.224988646450109
ExN_FrC_L5/6NP	SNAP25	8.54726718759789	99.0601503759399	0.797412168272304
ExN_FrC_L5/6NP	RBFOX1	76.8595460167102	100	0.85546997022512
ExN_FrC_L5/6NP	RBFOX3	3.8005168121964	96.9924812030075	0.67747047169702
ExN_FrC_L5/6NP	SLC17A6	0.097618607956095	14.0977443609023	-0.257614470281739
ExN_FrC_L5/6NP	SLC17A7	0.664207525582432	72.1804511278195	0.769121810164149
ExN_FrC_L5/6NP	SATB2	4.43677294921785	96.2406015037594	1.40601340433546
ExN_FrC_L5/6NP	GAD1	0.015574823583796	3.38345864661654	-0.672021541404081
ExN_FrC_L5/6NP	GAD2	0.001589449050775	NA	-0.553477097689842
ExN_FrC_L5/6NP	SLC32A1	0	NA	-0.544647250589739
ExN_FrC_L5/6NP	PDGFRA	0.001392850788963	NA	-0.350420996223877
ExN_FrC_L5/6NP	OLIG1	0.003468838523165	NA	-0.407302718616427
ExN_FrC_L5/6NP	OLIG2	0	NA	-0.365862306136124
ExN_FrC_L5/6NP	MOBP	0.123316471920797	24.812030075188	-0.208681093580722
ExN_FrC_L5/6NP	MAG	0.001599319771275	NA	-0.325706253133555
ExN_FrC_L5/6NP	MOG	0.010436488733539	1.8796992481203	-0.32314245494832
ExN_FrC_L5/6NP	PLP1	0.003098745875569	NA	-0.358550434428911
ExN_FrC_L5/6NP	AQP4	0.00110149337231	NA	-0.278310090705031
ExN_FrC_L5/6NP	GJA1	0.002618330196574	NA	-0.281488282194719
ExN_FrC_L5/6NP	GFAP	0.001600894078878	NA	-0.298924247822246
ExN_FrC_L5/6NP	C3	0.004463226671734	1.31578947368421	-0.267588394198528
ExN_FrC_L5/6NP	CX3CR1	0.000905056015619	NA	-0.264052655209125
ExN_FrC_L5/6NP	PTPRC	0.003279601352795	NA	-0.315014397684034
ExN_FrC_L5/6NP	P2RY12	0.049508307782119	9.96240601503759	-0.272767044853883
ExN_FrC_L5/6NP	CLDN5	0	NA	-0.184155918983083
ExN_FrC_L5/6NP	FLT1	0.008226714893319	1.8796992481203	-0.228857236181715
ExN_FrC_L5/6NP	VWF	0.01581369171204	2.06766917293233	-0.189405422539752
ExN_FrC_L6_1	SNAP25	9.17249847927847	99.6962794229309	0.865727663087116
ExN_FrC_L6_1	RBFOX1	52.2099107372959	100	0.611635069142471
ExN_FrC_L6_1	RBFOX3	7.12811139540083	99.16476841306	1.29228114974016
ExN_FrC_L6_1	SLC17A6	0.001146488754852	NA	-0.459662851716685
ExN_FrC_L6_1	SLC17A7	0.940740774522013	86.712224753227	1.19622633811943
ExN_FrC_L6_1	SATB2	3.3824932387839	94.6089597570235	1.12447197160385
ExN_FrC_L6_1	GAD1	0	NA	-0.693247899439472
ExN_FrC_L6_1	GAD2	0	NA	-0.555646609120317
ExN_FrC_L6_1	SLC32A1	0	NA	-0.544647250589739
ExN_FrC_L6_1	PDGFRA	0.00180615016372	NA	-0.349652069181165
ExN_FrC_L6_1	OLIG1	0.000988894066807	NA	-0.41388261805519
ExN_FrC_L6_1	OLIG2	0	NA	-0.365862306136124
ExN_FrC_L6_1	MOBP	0.038097437126913	7.66894457099468	-0.303432352407042
ExN_FrC_L6_1	MAG	0	NA	-0.330292869100949
ExN_FrC_L6_1	MOG	0.00410606025288	1.06302201974184	-0.33462167471468
ExN_FrC_L6_1	PLP1	0.011062248562276	1.51860288534548	-0.350844491826783
ExN_FrC_L6_1	AQP4	0.005068851534825	NA	-0.268623354336745
ExN_FrC_L6_1	GJA1	0	NA	-0.28872457094482
ExN_FrC_L6_1	GFAP	0.000616533644067	NA	-0.300853986574093
ExN_FrC_L6_1	C3	0.000439760714177	NA	-0.274352813766479
ExN_FrC_L6_1	CX3CR1	0.000487358129844	NA	-0.264841140772222
ExN_FrC_L6_1	PTPRC	0.006343597086921	1.36674259681093	-0.309523451652413
ExN_FrC_L6_1	P2RY12	0.052992256038985	12.6803340926348	-0.267216491983772
ExN_FrC_L6_1	CLDN5	0.000986723889087	NA	-0.180613787108923
ExN_FrC_L6_1	FLT1	0.004682465273846	1.06302201974184	-0.235708919598597
ExN_FrC_L6_1	VWF	0.005813420074391	NA	-0.222659411369601
ExN_FrC_L6_2	SNAP25	9.66037765694925	99.1913746630728	0.916179517939759
ExN_FrC_L6_2	RBFOX1	71.2956229760959	100	0.807977338763161
ExN_FrC_L6_2	RBFOX3	6.94995217647288	99.4609164420485	1.26640624606975
ExN_FrC_L6_2	SLC17A6	0.114444091391774	23.1805929919137	-0.224203450422058
ExN_FrC_L6_2	SLC17A7	0.923219750319817	89.7574123989218	1.17102859627245
ExN_FrC_L6_2	SATB2	8.01056190586476	99.0566037735849	2.06584287762718
ExN_FrC_L6_2	GAD1	0.000360157374366	NA	-0.692753330599314
ExN_FrC_L6_2	GAD2	0	NA	-0.555646609120317
ExN_FrC_L6_2	SLC32A1	0	NA	-0.544647250589739
ExN_FrC_L6_2	PDGFRA	0.000749060079412	NA	-0.351619375634647
ExN_FrC_L6_2	OLIG1	0	NA	-0.416510943333223
ExN_FrC_L6_2	OLIG2	0.000284116980052	NA	-0.364527787977092
ExN_FrC_L6_2	MOBP	0.007600511544326	2.56064690026954	-0.339242643708506
ExN_FrC_L6_2	MAG	0.000705803522164	NA	-0.328267823850281
ExN_FrC_L6_2	MOG	0.00072595314949	NA	-0.340780631593938
ExN_FrC_L6_2	PLP1	0.001504406882317	NA	-0.360100556527553
ExN_FrC_L6_2	AQP4	0.002597860133064	NA	-0.274652047029108
ExN_FrC_L6_2	GJA1	0	NA	-0.28872457094482
ExN_FrC_L6_2	GFAP	0.002564580522593	NA	-0.297036874648582
ExN_FrC_L6_2	C3	0.00340031797362	1.07816711590297	-0.269372763705523
ExN_FrC_L6_2	CX3CR1	0	NA	-0.265761539743165
ExN_FrC_L6_2	PTPRC	0.005561268831726	1.34770889487871	-0.310923860721389
ExN_FrC_L6_2	P2RY12	0.11756135343265	22.911051212938	-0.167542322571347
ExN_FrC_L6_2	CLDN5	0	NA	-0.184155918983083
ExN_FrC_L6_2	FLT1	0.003055426881569	NA	-0.238862381575434
ExN_FrC_L6_2	VWF	0.001475126188184	NA	-0.237188530979131
InN_LGE	SNAP25	12.9928769151813	99.7874110361401	1.2091317644617
InN_LGE	RBFOX1	5.33239998198594	96.2380996395231	-0.751828429537554
InN_LGE	RBFOX3	2.38153190022078	97.4859044273962	0.268385051654992
InN_LGE	SLC17A6	0	NA	-0.462179382248552
InN_LGE	SLC17A7	0.000553244002298	NA	-0.64453989755545
InN_LGE	SATB2	0.000508317229177	NA	-0.804700181882214
InN_LGE	GAD1	6.1196065574378	99.0109991681301	2.00263045788819
InN_LGE	GAD2	6.01091834230828	99.3807191052777	2.10465411788407
InN_LGE	SLC32A1	0.192147513939699	44.0521305111378	0.798772481207861
InN_LGE	PDGFRA	0	NA	-0.353014678630142
InN_LGE	OLIG1	0	NA	-0.416510943333223
InN_LGE	OLIG2	0	NA	-0.365862306136124
InN_LGE	MOBP	0	NA	-0.348336094637768
InN_LGE	MAG	0	NA	-0.330292869100949
InN_LGE	MOG	0.00149965347088	NA	-0.339369023738795
InN_LGE	PLP1	0	NA	-0.361565505170862
InN_LGE	AQP4	0	NA	-0.281006315681437
InN_LGE	GJA1	0	NA	-0.28872457094482
InN_LGE	GFAP	0	NA	-0.302063605329482
InN_LGE	C3	0	NA	-0.275093806491709
InN_LGE	CX3CR1	0.001450679767666	NA	-0.263023180328362
InN_LGE	PTPRC	0.006014202245415	1.83935668730936	-0.310112953151799
InN_LGE	P2RY12	0.01172893557656	3.92827433219336	-0.334168076096106
InN_LGE	CLDN5	0	NA	-0.184155918983083
InN_LGE	FLT1	0.00490616989417	1.41417875958961	-0.235275743477366
InN_LGE	VWF	0.003142337063385	1.044458822442	-0.231597542648583
InN_CGE_VIP	SNAP25	2.69346511815404	91.7123437842578	-0.22537786695467
InN_CGE_VIP	RBFOX1	31.9168432850212	99.2326244244683	0.304001932350798
InN_CGE_VIP	RBFOX3	3.24064924213464	90.4845428634071	0.532692224222362
InN_CGE_VIP	SLC17A6	0	NA	-0.462179382248552
InN_CGE_VIP	SLC17A7	0	NA	-0.646076630663782
InN_CGE_VIP	SATB2	0	NA	-0.805363898567521
InN_CGE_VIP	GAD1	3.68159824000698	90.8353431265073	1.42686277838781
InN_CGE_VIP	GAD2	1.2438840812727	64.5910984433238	0.54839024077083
InN_CGE_VIP	SLC32A1	0.285934547911064	28.5682964262223	1.3776216106801
InN_CGE_VIP	PDGFRA	0.028546394003191	2.87217715413287	-0.300565407551331
InN_CGE_VIP	OLIG1	0.000826817125871	NA	-0.414313215176608
InN_CGE_VIP	OLIG2	7.55E-05	NA	-0.365507716375912
InN_CGE_VIP	MOBP	0.000252661034826	NA	-0.348032695359485
InN_CGE_VIP	MAG	0.000104619060189	NA	-0.329992612733066
InN_CGE_VIP	MOG	0.001738305845038	NA	-0.338933825129375
InN_CGE_VIP	PLP1	0	NA	-0.361565505170862
InN_CGE_VIP	AQP4	0	NA	-0.281006315681437
InN_CGE_VIP	GJA1	0	NA	-0.28872457094482
InN_CGE_VIP	GFAP	0.002273166524839	NA	-0.297607415508347
InN_CGE_VIP	C3	0.000406464561439	NA	-0.274408906076907
InN_CGE_VIP	CX3CR1	0.001131052263326	NA	-0.263626180741025
InN_CGE_VIP	PTPRC	0.002020870651169	NA	-0.317275013407733
InN_CGE_VIP	P2RY12	0.026243490550137	3.79302784477088	-0.310311229665179
InN_CGE_VIP	CLDN5	0.001192640913575	NA	-0.179875028542815
InN_CGE_VIP	FLT1	0.341738639212177	19.557114667836	0.327159966213868
InN_CGE_VIP	VWF	0.00585456848666	NA	-0.222521903916583
InN_CGE_LAMP5	SNAP25	5.24840504550223	97.3868706182282	0.340852531683622
InN_CGE_LAMP5	RBFOX1	53.6354234020151	100	0.62856992621307
InN_CGE_LAMP5	RBFOX3	6.36156628138721	98.6615678776291	1.17663354197043
InN_CGE_LAMP5	SLC17A6	0.001945488656464	NA	-0.45791075895494
InN_CGE_LAMP5	SLC17A7	0.000595203851806	NA	-0.644423381317815
InN_CGE_LAMP5	SATB2	0	NA	-0.805363898567521
InN_CGE_LAMP5	GAD1	3.66524826934972	92.7342256214149	1.42205776126356
InN_CGE_LAMP5	GAD2	8.68254408274049	96.2396430847674	2.5
InN_CGE_LAMP5	SLC32A1	0.317358865631721	39.1332058636074	1.56216335199152
InN_CGE_LAMP5	PDGFRA	1.06289399659543	69.6622052262588	0.996317678325421
InN_CGE_LAMP5	OLIG1	0.001036918396555	NA	-0.413755043041569
InN_CGE_LAMP5	OLIG2	0.002454900092805	NA	-0.354343955955687
InN_CGE_LAMP5	MOBP	0.031084396291547	4.90758444869344	-0.311573216437781
InN_CGE_LAMP5	MAG	0	NA	-0.330292869100949
InN_CGE_LAMP5	MOG	0.005061726473073	1.21096239643085	-0.332884096589603
InN_CGE_LAMP5	PLP1	0.000724126087049	NA	-0.36086009687883
InN_CGE_LAMP5	AQP4	0.01221763458228	1.78457616316125	-0.251264955315657
InN_CGE_LAMP5	GJA1	0.003529595660382	NA	-0.278974246721532
InN_CGE_LAMP5	GFAP	0.001466966376486	NA	-0.299186688002442
InN_CGE_LAMP5	C3	0.002156150261343	NA	-0.271463826495657
InN_CGE_LAMP5	CX3CR1	0.000560349318484	NA	-0.264703332050181
InN_CGE_LAMP5	PTPRC	0.032457238390642	4.90758444869344	-0.263392788256543
InN_CGE_LAMP5	P2RY12	0.072362842185767	11.7272147864882	-0.236686720210839
InN_CGE_LAMP5	CLDN5	0.000358456165112	NA	-0.182868732449336
InN_CGE_LAMP5	FLT1	0.011456118225977	1.40216698534098	-0.22263514740128
InN_CGE_LAMP5	VWF	0.00422344787467	NA	-0.227977003936378
InN_CGE_PROX1	SNAP25	2.68901690398799	91.023166023166	-0.226675697574911
InN_CGE_PROX1	RBFOX1	18.4415812032071	98.6486486486486	-0.033295413894807
InN_CGE_PROX1	RBFOX3	5.64096779778405	96.8629343629344	1.05636364484101
InN_CGE_PROX1	SLC17A6	0.00067985585173	NA	-0.460686757990458
InN_CGE_PROX1	SLC17A7	0	NA	-0.646076630663782
InN_CGE_PROX1	SATB2	0	NA	-0.805363898567521
InN_CGE_PROX1	GAD1	3.36612157872231	88.7548262548263	1.33104484090125
InN_CGE_PROX1	GAD2	4.52107107362521	89.7683397683398	1.7783138864374
InN_CGE_PROX1	SLC32A1	0.268904875836434	27.6544401544402	1.27572027182977
InN_CGE_PROX1	PDGFRA	0.038298522529131	4.1988416988417	-0.282980535051982
InN_CGE_PROX1	OLIG1	0.000943471255755	NA	-0.414003287854482
InN_CGE_PROX1	OLIG2	0.000377890231338	NA	-0.364087411380334
InN_CGE_PROX1	MOBP	0	NA	-0.348336094637768
InN_CGE_PROX1	MAG	0	NA	-0.330292869100949
InN_CGE_PROX1	MOG	0.000517135002929	NA	-0.341161805069546
InN_CGE_PROX1	PLP1	0	NA	-0.361565505170862
InN_CGE_PROX1	AQP4	0.001378568624912	NA	-0.277632335516062
InN_CGE_PROX1	GJA1	0	NA	-0.28872457094482
InN_CGE_PROX1	GFAP	0.00195743383696	NA	-0.298225755638174
InN_CGE_PROX1	C3	0	NA	-0.275093806491709
InN_CGE_PROX1	CX3CR1	0.001871611362906	NA	-0.262229355971691
InN_CGE_PROX1	PTPRC	0.001437581833796	NA	-0.318323533217276
InN_CGE_PROX1	P2RY12	0.019586115828339	3.13706563706564	-0.321211451769199
InN_CGE_PROX1	CLDN5	0.000470211888762	NA	-0.182467521174243
InN_CGE_PROX1	FLT1	0.0086004016517	1.20656370656371	-0.228136235358808
InN_CGE_PROX1	VWF	0.005261541250945	NA	-0.224504192901661
InN_MGE_SST	SNAP25	5.38511272184908	94.9914302037707	0.364161348631038
InN_MGE_SST	RBFOX1	98.9192403884149	99.9809560083794	1.01526013622601
InN_MGE_SST	RBFOX3	3.55466934221487	90.4018282231956	0.616094310585418
InN_MGE_SST	SLC17A6	0.000550799396564	NA	-0.460970023582155
InN_MGE_SST	SLC17A7	0	NA	-0.646076630663782
InN_MGE_SST	SATB2	0	NA	-0.805363898567521
InN_MGE_SST	GAD1	4.20739724727382	88.4593410778899	1.57305355541321
InN_MGE_SST	GAD2	2.68772781075229	75.5284707674729	1.22703692479495
InN_MGE_SST	SLC32A1	0.237321274016125	21.5958864978099	1.08305866744808
InN_MGE_SST	PDGFRA	0.008109812837936	NA	-0.337963510408189
InN_MGE_SST	OLIG1	0.000478286821978	NA	-0.415239407612763
InN_MGE_SST	OLIG2	0	NA	-0.365862306136124
InN_MGE_SST	MOBP	0.015768476629236	1.59969529613407	-0.329546427973687
InN_MGE_SST	MAG	0	NA	-0.330292869100949
InN_MGE_SST	MOG	0.003053956042581	NA	-0.33653650849374
InN_MGE_SST	PLP1	0	NA	-0.361565505170862
InN_MGE_SST	AQP4	0	NA	-0.281006315681437
InN_MGE_SST	GJA1	0	NA	-0.28872457094482
InN_MGE_SST	GFAP	0	NA	-0.302063605329482
InN_MGE_SST	C3	0.003226070909965	NA	-0.269665463175541
InN_MGE_SST	CX3CR1	0.004363939136728	NA	-0.2575359602761
InN_MGE_SST	PTPRC	0.011348098645439	1.14263949723862	-0.300590803443164
InN_MGE_SST	P2RY12	0.01345739515499	1.54256332127214	-0.331309204718798
InN_MGE_SST	CLDN5	0.000593455644146	NA	-0.182025118980018
InN_MGE_SST	FLT1	0.079375260131092	5.10378975433251	-0.096184013106192
InN_MGE_SST	VWF	0.002479771200833	NA	-0.233818342521887
InN_MGE_PVALB	SNAP25	3.74910890965777	97.8395061728395	0.045364366499878
InN_MGE_PVALB	RBFOX1	76.8760857887326	100	0.855606029468792
InN_MGE_PVALB	RBFOX3	0.462910968381875	37.037037037037	-0.709862784061447
InN_MGE_PVALB	SLC17A6	0.002609811334788	NA	-0.456455057584759
InN_MGE_PVALB	SLC17A7	0	NA	-0.646076630663782
InN_MGE_PVALB	SATB2	0	NA	-0.805363898567521
InN_MGE_PVALB	GAD1	1.70508487640855	85.4938271604938	0.673517226953398
InN_MGE_PVALB	GAD2	0.020812441548323	2.46913580246914	-0.527508000225717
InN_MGE_PVALB	SLC32A1	0.330074622900412	36.5740740740741	1.63558959249274
InN_MGE_PVALB	PDGFRA	0.158146842165097	18.9814814814815	-0.07942281129851
InN_MGE_PVALB	OLIG1	0.009696378073645	1.08024691358025	-0.390850955592866
InN_MGE_PVALB	OLIG2	0.000938920586848	NA	-0.361453570649054
InN_MGE_PVALB	MOBP	0.001338074817857	NA	-0.346730184899098
InN_MGE_PVALB	MAG	0.001925221119068	NA	-0.32477251387524
InN_MGE_PVALB	MOG	0.006479504696516	1.23456790123457	-0.33030935461379
InN_MGE_PVALB	PLP1	0.010602640371452	2.00617283950617	-0.351287582038237
InN_MGE_PVALB	AQP4	0.00159316959706	NA	-0.277107527842522
InN_MGE_PVALB	GJA1	0.000834489630968	NA	-0.286416233916268
InN_MGE_PVALB	GFAP	0.009780797751204	1.08024691358025	-0.28296135264044
InN_MGE_PVALB	C3	0.009621801302462	1.38888888888889	-0.258955113678863
InN_MGE_PVALB	CX3CR1	0.004502396845538	NA	-0.257275566972052
InN_MGE_PVALB	PTPRC	0.013239579959114	1.85185185185185	-0.297226161070675
InN_MGE_PVALB	P2RY12	0.09433048537962	12.5	-0.202724101241484
InN_MGE_PVALB	CLDN5	0	NA	-0.184155918983083
InN_MGE_PVALB	FLT1	0.003954642918778	NA	-0.23711892457853
InN_MGE_PVALB	VWF	0.00709356603996	1.23456790123457	-0.218384124078531
InN_MGE_TAC1	SNAP25	4.11055557899252	98.2905982905983	0.124361516804416
InN_MGE_TAC1	RBFOX1	69.6912302267232	99.9732905982906	0.793601958885299
InN_MGE_TAC1	RBFOX3	2.05229911441705	92.6549145299145	0.148793818543218
InN_MGE_TAC1	SLC17A6	0.000434464023571	NA	-0.461225399026351
InN_MGE_TAC1	SLC17A7	0.000117693671056	NA	-0.645749644485684
InN_MGE_TAC1	SATB2	0.000117693671056	NA	-0.80521019433896
InN_MGE_TAC1	GAD1	5.1447601162492	97.6495726495726	1.80038625664945
InN_MGE_TAC1	GAD2	4.62622379946205	97.5961538461538	1.80408624535239
InN_MGE_TAC1	SLC32A1	0.268620793115383	37.7938034188034	1.27400881811391
InN_MGE_TAC1	PDGFRA	0.005469812552513	NA	-0.342849807737705
InN_MGE_TAC1	OLIG1	0.002436293609418	NA	-0.410040334954892
InN_MGE_TAC1	OLIG2	0.000302265491118	NA	-0.364442555978217
InN_MGE_TAC1	MOBP	0.006983722231579	1.33547008547009	-0.339978024954456
InN_MGE_TAC1	MAG	8.08E-05	NA	-0.330061025370553
InN_MGE_TAC1	MOG	0.00214832597827	NA	-0.338186367947275
InN_MGE_TAC1	PLP1	0	NA	-0.361565505170862
InN_MGE_TAC1	AQP4	0	NA	-0.281006315681437
InN_MGE_TAC1	GJA1	0	NA	-0.28872457094482
InN_MGE_TAC1	GFAP	0.000370645777743	NA	-0.301336321117022
InN_MGE_TAC1	C3	0.002470634649127	NA	-0.27093503002128
InN_MGE_TAC1	CX3CR1	0.000702311320202	NA	-0.264435333938065
InN_MGE_TAC1	PTPRC	0.013048738777676	2.61752136752137	-0.297565351957046
InN_MGE_TAC1	P2RY12	0.035096519392498	7.23824786324786	-0.295925059685906
InN_MGE_TAC1	CLDN5	0.00017234319723	NA	-0.183536991191918
InN_MGE_TAC1	FLT1	0.131450869546513	14.2361111111111	-0.004507765338664
InN_MGE_TAC1	VWF	0.006048149465183	1.33547008547009	-0.22187508134696
ExInN_Mix	SNAP25	5.92313081730442	97.5346687211094	0.451287310172321
ExInN_Mix	RBFOX1	45.7044979481806	98.613251155624	0.52810399071822
ExInN_Mix	RBFOX3	1.8816527776663	80.5855161787365	0.08162632854962
ExInN_Mix	SLC17A6	1.16407249220364	61.0169491525424	1.23330566242899
ExInN_Mix	SLC17A7	0.004387028017002	NA	-0.633914172621571
ExInN_Mix	SATB2	0.009300495148385	1.2326656394453	-0.79327316814063
ExInN_Mix	GAD1	0.986710138681842	34.0523882896764	0.249597682325573
ExInN_Mix	GAD2	1.47340269459911	35.5161787365177	0.681423100757635
ExInN_Mix	SLC32A1	0.020504506751957	5.1617873651772	-0.389503175598119
ExInN_Mix	PDGFRA	0	NA	-0.353014678630142
ExInN_Mix	OLIG1	0	NA	-0.416510943333223
ExInN_Mix	OLIG2	0	NA	-0.365862306136124
ExInN_Mix	MOBP	0.002687560561584	NA	-0.345112752191157
ExInN_Mix	MAG	0	NA	-0.330292869100949
ExInN_Mix	MOG	0.000241949634022	NA	-0.341664245782954
ExInN_Mix	PLP1	0	NA	-0.361565505170862
ExInN_Mix	AQP4	0.00129206301529	NA	-0.277843917192318
ExInN_Mix	GJA1	0	NA	-0.28872457094482
ExInN_Mix	GFAP	0.000381601378581	NA	-0.301314828046771
ExInN_Mix	C3	0	NA	-0.275093806491709
ExInN_Mix	CX3CR1	0	NA	-0.265761539743165
ExInN_Mix	PTPRC	0	NA	-0.320910339566121
ExInN_Mix	P2RY12	0.007735506356951	2.92758089368259	-0.340791928056354
ExInN_Mix	CLDN5	0	NA	-0.184155918983083
ExInN_Mix	FLT1	0.023287126932779	3.54391371340524	-0.20000883540655
ExInN_Mix	VWF	0.007277369112929	1.77195685670262	-0.217770725474526
NeuCyto	SNAP25	35.2023409710597	89.6780303030303	2.23287545330757
NeuCyto	RBFOX1	4.34559071196592	38.3049242424242	-0.860343117546196
NeuCyto	RBFOX3	1.78962225226182	15.1515151515152	0.04373186835557
NeuCyto	SLC17A6	7.19600999817987	27.5568181818182	2.5
NeuCyto	SLC17A7	3.37768539896895	18.655303030303	2.5
NeuCyto	SATB2	0.495140676620845	4.6875	-0.280045940023643
NeuCyto	GAD1	7.40190627443596	26.9886363636364	2.23008211311948
NeuCyto	GAD2	6.03917997342998	25.7575757575758	2.11014963657331
NeuCyto	SLC32A1	0.700047811333417	6.53409090909091	2.5
NeuCyto	PDGFRA	0.015426387696395	NA	-0.324488062475972
NeuCyto	OLIG1	0.053910347348229	NA	-0.276885554743676
NeuCyto	OLIG2	0.011378428370646	NA	-0.312711224604449
NeuCyto	MOBP	0.070129645795097	NA	-0.266934774255404
NeuCyto	MAG	0.029093702780892	NA	-0.247981318356757
NeuCyto	MOG	0.012071736439895	NA	-0.320188882517186
NeuCyto	PLP1	0.161222634816946	1.70454545454545	-0.215903056194015
NeuCyto	AQP4	0.10083666781961	1.08901515151515	-0.045716376919382
NeuCyto	GJA1	0.045627218387161	NA	-0.165255281337851
NeuCyto	GFAP	0.092249604198041	1.18371212121212	-0.128887386861005
NeuCyto	C3	0.030984340758341	NA	-0.223666667129026
NeuCyto	CX3CR1	0.00716921249277	NA	-0.252267156969499
NeuCyto	PTPRC	0.011474505310029	NA	-0.300365750087731
NeuCyto	P2RY12	0.00897200822388	NA	-0.338738156261858
NeuCyto	CLDN5	0.007237653066419	NA	-0.158255063793053
NeuCyto	FLT1	0.025129088445323	NA	-0.196509712624647
NeuCyto	VWF	0.035067521966163	NA	-0.12629241855139
OPC_Tha	SNAP25	1.5056731363191	59.9905970850964	-0.643251505799407
OPC_Tha	RBFOX1	10.5854332247642	91.3305124588622	-0.364888766096347
OPC_Tha	RBFOX3	0.009037049175377	NA	-1.14350893958476
OPC_Tha	SLC17A6	0	NA	-0.462179382248552
OPC_Tha	SLC17A7	0.000347200742615	NA	-0.645112119843773
OPC_Tha	SATB2	0.217692412941337	9.4875411377527	-0.548128334548238
OPC_Tha	GAD1	1.39601319315442	50.6346967559944	0.506880601671135
OPC_Tha	GAD2	0	NA	-0.555646609120317
OPC_Tha	SLC32A1	0.000496913054611	NA	-0.540849964558613
OPC_Tha	PDGFRA	6.40229471091527	86.9393511988716	2.5
OPC_Tha	OLIG1	2.95646269664321	69.901269393512	2.5
OPC_Tha	OLIG2	1.28728701872325	49.7602256699577	2.5
OPC_Tha	MOBP	0.017111596735232	NA	-0.327959474179293
OPC_Tha	MAG	0.006828420975865	NA	-0.310760908225757
OPC_Tha	MOG	0.075397393617299	4.36295251527974	-0.209335946634933
OPC_Tha	PLP1	0.112377210737944	4.85190409026798	-0.257781471589604
OPC_Tha	AQP4	0.025764761558381	1.3540197461213	-0.218704049259744
OPC_Tha	GJA1	0.010462348411543	NA	-0.259922310826363
OPC_Tha	GFAP	0.116585035926204	4.93653032440056	-0.085641083098343
OPC_Tha	C3	0.014892853038266	NA	-0.25017903877108
OPC_Tha	CX3CR1	0.002749978803508	NA	-0.260573938383096
OPC_Tha	PTPRC	0.004317230734866	NA	-0.313153000229166
OPC_Tha	P2RY12	0.07433634296832	4.64503996238834	-0.233607317379593
OPC_Tha	CLDN5	0.000465045455561	NA	-0.182486068061715
OPC_Tha	FLT1	0.002605287012372	NA	-0.239735728385537
OPC_Tha	VWF	0.021946707675351	1.28819934179596	-0.169172820061188
OPC_FrC	SNAP25	1.65364449465478	65.6820365033622	-0.581458518819752
OPC_FrC	RBFOX1	7.50139080789392	93.6359269932757	-0.563152612379281
OPC_FrC	RBFOX3	0.002708148097928	NA	-1.15085480849986
OPC_FrC	SLC17A6	0.004888249179823	NA	-0.451469732583114
OPC_FrC	SLC17A7	0	NA	-0.646076630663782
OPC_FrC	SATB2	0.019839417999155	1.22478386167147	-0.779706400266205
OPC_FrC	GAD1	1.66274425319726	57.6849183477426	0.65184965733215
OPC_FrC	GAD2	0	NA	-0.555646609120317
OPC_FrC	SLC32A1	0.001414446869299	NA	-0.533843352907324
OPC_FrC	PDGFRA	8.04644937166888	95.6292026897214	2.5
OPC_FrC	OLIG1	3.21499713499964	75.1921229586936	2.5
OPC_FrC	OLIG2	1.33417012100948	52.2814601344861	2.5
OPC_FrC	MOBP	0.032224646423346	1.80115273775216	-0.310245831084721
OPC_FrC	MAG	0.00823719337664	NA	-0.306747754109269
OPC_FrC	MOG	0.166631542767973	9.99039385206532	-0.060601905185567
OPC_FrC	PLP1	0.3045757851652	15.7060518731988	-0.102466448001306
OPC_FrC	AQP4	0.039237900120759	2.47358309317963	-0.186744721592213
OPC_FrC	GJA1	0.018956398669545	1.0806916426513	-0.236757161302417
OPC_FrC	GFAP	0.104587656780697	4.7790585975024	-0.106842449557965
OPC_FrC	C3	0.017611181666208	1.03266090297791	-0.245670936213971
OPC_FrC	CX3CR1	0.003861834304241	NA	-0.258480555152907
OPC_FrC	PTPRC	0.006441294016777	NA	-0.309348645436919
OPC_FrC	P2RY12	0.157724885859862	9.10182516810759	-0.108407779234719
OPC_FrC	CLDN5	0.001047568842735	NA	-0.180395480789467
OPC_FrC	FLT1	0.009270060743583	NA	-0.226844845948484
OPC_FrC	VWF	0.032475479168152	2.06532180595581	-0.134720278407091
Oligo_1	SNAP25	0.062720364792413	2.74322169059011	-1.56699832322908
Oligo_1	RBFOX1	1.1215105712027	33.5087719298246	-1.45230811249852
Oligo_1	RBFOX3	0.007223838237004	NA	-1.14560878889024
Oligo_1	SLC17A6	0.002766800750877	NA	-0.456111194410778
Oligo_1	SLC17A7	4.53E-03	NA	-0.633512497292841
Oligo_1	SATB2	0.466697070026485	14.9840510366826	-0.305131569797986
Oligo_1	GAD1	0.007932933689945	NA	-0.682395406527408
Oligo_1	GAD2	0.001741904312907	NA	-0.553269185537222
Oligo_1	SLC32A1	0.001994065477211	NA	-0.529420488770594
Oligo_1	PDGFRA	0.003800074537876	NA	-0.345946903505864
Oligo_1	OLIG1	1.1595587877884	34.6810207336523	1.63078453734656
Oligo_1	OLIG2	0.429756327458277	16.2838915470494	1.31359870781628
Oligo_1	MOBP	13.2968721409589	92.5598086124402	2.5
Oligo_1	MAG	2.40644840240644	58.8995215311005	2.5
Oligo_1	MOG	5.72653832300503	85.103668261563	2.5
Oligo_1	PLP1	40.431230521031	98.1897926634769	2.5
Oligo_1	AQP4	0.007641207756998	NA	-0.262363078914316
Oligo_1	GJA1	0.006467629700157	NA	-0.270884198916051
Oligo_1	GFAP	0.070373507370011	3.01435406698565	-0.168593683395467
Oligo_1	C3	0.012930716037042	NA	-0.253440575568315
Oligo_1	CX3CR1	0.005063773031248	NA	-0.256220171084315
Oligo_1	PTPRC	0.005858832907872	NA	-0.310391076893082
Oligo_1	P2RY12	0.018313378411042	NA	-0.323303426228509
Oligo_1	CLDN5	0.000966405939696	NA	-0.180686689072162
Oligo_1	FLT1	0.007235146045712	NA	-0.230771690655255
Oligo_1	VWF	0.080438444683875	3.23763955342903	0.017905641595964
Oligo_2	SNAP25	0.027714782044948	NA	-1.6030707936068
Oligo_2	RBFOX1	2.83861568832849	21.7713188922402	-1.07246952100365
Oligo_2	RBFOX3	0.006547363057468	NA	-1.14639317187509
Oligo_2	SLC17A6	0.001159889893972	NA	-0.459633453402769
Oligo_2	SLC17A7	0.000428836363677	NA	-0.644885387717373
Oligo_2	SATB2	0.241707809387425	2.76939950644365	-0.522621144751505
Oligo_2	GAD1	0.002660505680099	NA	-0.689598681989929
Oligo_2	GAD2	0	NA	-0.555646609120317
Oligo_2	SLC32A1	0	NA	-0.544647250589739
Oligo_2	PDGFRA	0.011372117353141	NA	-0.331943054516015
Oligo_2	OLIG1	0.672304425277961	6.89607896901563	0.950834448578132
Oligo_2	OLIG2	0.213813751522586	2.49520153550864	0.544405938071803
Oligo_2	MOBP	13.1094411959362	63.3534411845352	2.5
Oligo_2	MAG	2.15094510881722	21.2914724431039	2.5
Oligo_2	MOG	5.07747503620402	39.8958047710447	2.5
Oligo_2	PLP1	19.2032283294539	71.3463120372909	2.5
Oligo_2	AQP4	0.008672644446984	NA	-0.259857386308588
Oligo_2	GJA1	0.007534228314375	NA	-0.267953099140658
Oligo_2	GFAP	0.046157381058538	NA	-0.21350487571286
Oligo_2	C3	0.030407682473334	NA	-0.224609600361607
Oligo_2	CX3CR1	0.006131637743928	NA	-0.25421419514756
Oligo_2	PTPRC	0.018346323398941	NA	-0.288173357824745
Oligo_2	P2RY12	0.019094792458897	NA	-0.322018721084289
Oligo_2	CLDN5	0.003095273762785	NA	-0.173056223581597
Oligo_2	FLT1	0.006077548123913	NA	-0.23300908879625
Oligo_2	VWF	0.087987943646163	NA	0.041310426883375
Oligo_3	SNAP25	0.033878348721841	1.86834673039322	-1.59663110144665
Oligo_3	RBFOX1	13.6806349181647	75.0380186834673	-0.213217657007694
Oligo_3	RBFOX3	0.007573499904646	NA	-1.1452035575112
Oligo_3	SLC17A6	0.000977988518784	NA	-0.460032527224087
Oligo_3	SLC17A7	0.001188974557968	NA	-0.642775092299599
Oligo_3	SATB2	0.417896881090295	18.3793178361938	-0.349325895252749
Oligo_3	GAD1	0.007134454660923	NA	-0.683483876851081
Oligo_3	GAD2	0.001081133553457	NA	-0.554170545984453
Oligo_3	SLC32A1	0.000926444501362	NA	-0.537569111427518
Oligo_3	PDGFRA	0.001235203297588	NA	-0.350714376724262
Oligo_3	OLIG1	0.771511192065427	36.1503367369107	1.10408271328254
Oligo_3	OLIG2	0.181980613506592	11.5142298500978	0.41955998926363
Oligo_3	MOBP	22.8286280141267	99.0875515967847	2.5
Oligo_3	MAG	2.21438534093253	67.4560069519878	2.5
Oligo_3	MOG	5.47877564000639	90.1368672604823	2.5
Oligo_3	PLP1	40.1529188259754	98.4575276993265	2.5
Oligo_3	AQP4	0.003200133140113	NA	-0.27318126088079
Oligo_3	GJA1	0.00257392166914	NA	-0.281610856592454
Oligo_3	GFAP	0.078463838751907	5.04019117966544	-0.153815522501006
Oligo_3	C3	0.006093547033337	NA	-0.264855142084436
Oligo_3	CX3CR1	0.00367709244657	NA	-0.258828223413203
Oligo_3	PTPRC	0.005473117144435	NA	-0.311081725211442
Oligo_3	P2RY12	0.037707527185621	2.15077123615034	-0.291705662383922
Oligo_3	CLDN5	0.000237197969007	NA	-0.183304109003566
Oligo_3	FLT1	0.006159175197862	NA	-0.232851236146352
Oligo_3	VWF	0.050661303055155	2.93286986747773	-0.076031416529337
Astro_Tha	SNAP25	0.697400250086079	21.5029996842438	-1.06268884577964
Astro_Tha	RBFOX1	0.119993771610635	2.70497842332386	-1.86149809963821
Astro_Tha	RBFOX3	0.030127125265248	NA	-1.11935834391499
Astro_Tha	SLC17A6	0.004725234967104	NA	-0.451826039434876
Astro_Tha	SLC17A7	0.000919154630522	NA	-0.643523982817537
Astro_Tha	SATB2	0.447579418150069	12.4828965372066	-0.322267129080485
Astro_Tha	GAD1	0.058286927331975	2.31554573202821	-0.615439943561629
Astro_Tha	GAD2	0.010277195389133	NA	-0.541679301637033
Astro_Tha	SLC32A1	0.000343757110021	NA	-0.542020143112293
Astro_Tha	PDGFRA	0.019134016572353	NA	-0.317696485552655
Astro_Tha	OLIG1	0.049861861151366	1.78928533838543	-0.287120098071907
Astro_Tha	OLIG2	0.017192153571252	NA	-0.285784436835073
Astro_Tha	MOBP	0.086021594456809	2.67340279970529	-0.249230956729052
Astro_Tha	MAG	0.013334592575197	NA	-0.292273555624264
Astro_Tha	MOG	0.039366628048548	1.39985264708978	-0.271581435736528
Astro_Tha	PLP1	0.242464552299959	7.22029260077887	-0.150003691175262
Astro_Tha	AQP4	5.66877701879498	66.203557520261	2.5
Astro_Tha	GJA1	3.8886391806206	58.4464793179665	2.5
Astro_Tha	GFAP	12.9570466395643	77.8865382591306	2.5
Astro_Tha	C3	0.150925489796757	3.79960004210083	-0.038188663238825
Astro_Tha	CX3CR1	0.016678217704357	NA	-0.234516099766119
Astro_Tha	PTPRC	0.02568029897474	NA	-0.275251406735728
Astro_Tha	P2RY12	0.041836738322271	1.58930638880118	-0.285054466132814
Astro_Tha	CLDN5	0.033575748119953	1.05252078728555	-0.065546803440283
Astro_Tha	FLT1	0.006585079332212	NA	-0.232027818850311
Astro_Tha	VWF	0.035185937234767	1.02094516366698	-0.125907903232565
Astro_FrC	SNAP25	0.12699071674676	6.1358574610245	-1.50375957069397
Astro_FrC	RBFOX1	0.220913432824571	8.79732739420935	-1.80623345501513
Astro_FrC	RBFOX3	0.006504234332694	NA	-1.14644319814451
Astro_FrC	SLC17A6	0.001735926429866	NA	-0.458370163803012
Astro_FrC	SLC17A7	0.001165163559935	NA	-0.642841172073227
Astro_FrC	SATB2	0.16888210341959	8.11804008908686	-0.601558360382649
Astro_FrC	GAD1	0.026172456277578	1.6369710467706	-0.657763712207489
Astro_FrC	GAD2	0.001189095187833	NA	-0.554023234364962
Astro_FrC	SLC32A1	0.000316982086895	NA	-0.542224734424032
Astro_FrC	PDGFRA	0.005427287148973	NA	-0.342928621683593
Astro_FrC	OLIG1	0.125205632540499	4.47661469933185	-0.102821345219075
Astro_FrC	OLIG2	0.043243363718525	1.60356347438753	-0.166985925166411
Astro_FrC	MOBP	0.050763753331218	1.54788418708241	-0.288867462882349
Astro_FrC	MAG	0.015970412106204	NA	-0.284817610304831
Astro_FrC	MOG	0.037419308452726	1.08017817371938	-0.275006745922851
Astro_FrC	PLP1	0.119470524694335	3.39643652561247	-0.251587065975203
Astro_FrC	AQP4	3.06752429564201	52.6837416481069	2.5
Astro_FrC	GJA1	2.82408999981287	51.2026726057906	2.5
Astro_FrC	GFAP	2.68690699402957	31.358574610245	2.25867644401872
Astro_FrC	C3	0.030706310908093	NA	-0.224121226811195
Astro_FrC	CX3CR1	0.016388408093059	NA	-0.235054648349844
Astro_FrC	PTPRC	0.00873003753506	NA	-0.305258312532664
Astro_FrC	P2RY12	0.130028375799662	5.67928730512249	-0.148962120847249
Astro_FrC	CLDN5	0.010199304238632	NA	-0.147710041550741
Astro_FrC	FLT1	0.009402359784351	NA	-0.226589818124828
Astro_FrC	VWF	0.026610464487962	NA	-0.153868359789759
Micro_1	SNAP25	0.072752451350359	2.53911259297256	-1.55687938158668
Micro_1	RBFOX1	0.274400991167862	8.46370864324186	-1.77876839546321
Micro_1	RBFOX3	0.021635291648362	NA	-1.12902248569604
Micro_1	SLC17A6	0.005066398937473	NA	-0.45108040944357
Micro_1	SLC17A7	0.010527354700296	NA	-0.616979840930519
Micro_1	SATB2	0.244489255367685	7.28391895357784	-0.519698853358514
Micro_1	GAD1	0.01391056311109	NA	-0.674274110375244
Micro_1	GAD2	0.02393695578489	NA	-0.523333225937133
Micro_1	SLC32A1	0.004762691195301	NA	-0.508329323622858
Micro_1	PDGFRA	0.007434125986382	NA	-0.339212899441431
Micro_1	OLIG1	0.014860793372935	NA	-0.377284511192952
Micro_1	OLIG2	0.005490500248627	NA	-0.340139912922419
Micro_1	MOBP	0.030421500267867	1.0130802769941	-0.312345580352169
Micro_1	MAG	0.010218679578904	NA	-0.301112596627637
Micro_1	MOG	0.013599940474562	NA	-0.317432962258118
Micro_1	PLP1	0.073958712417298	2.62887919979482	-0.292033142151485
Micro_1	AQP4	0.021747052036698	NA	-0.228315655856134
Micro_1	GJA1	0.022920888011293	NA	-0.226011143009313
Micro_1	GFAP	0.089774164378778	3.30854065144909	-0.133340345414633
Micro_1	C3	8.28722172095242	88.2790459092075	2.5
Micro_1	CX3CR1	8.25134584894762	83.8163631700436	2.5
Micro_1	PTPRC	7.39555981439738	86.0348807386509	2.5
Micro_1	P2RY12	11.762880257601	92.818671454219	2.5
Micro_1	CLDN5	0.00155892401196	NA	-0.178561307793072
Micro_1	FLT1	0.297284868242247	8.27135162862272	0.261605369667726
Micro_1	VWF	0.011243586338063	NA	-0.204561624704369
Micro_2	SNAP25	0.141616685119033	1.42535633908477	-1.48987264935215
Micro_2	RBFOX1	0.2640177720303	4.32608152038009	-1.7840087140831
Micro_2	RBFOX3	0.028333684231093	NA	-1.12139271894291
Micro_2	SLC17A6	0.012425114994053	NA	-0.435058897678745
Micro_2	SLC17A7	0.012870463237274	NA	-0.610544920809818
Micro_2	SATB2	0.19379760766259	2.22555638909727	-0.574011685334021
Micro_2	GAD1	0.006612414525273	NA	-0.684195977949191
Micro_2	GAD2	0.018700283678628	NA	-0.530337374201753
Micro_2	SLC32A1	0.008472997840816	NA	-0.480155456814205
Micro_2	PDGFRA	0.022876231703486	NA	-0.310866562752044
Micro_2	OLIG1	0.03124501258835	NA	-0.334697130636748
Micro_2	OLIG2	0.006213405834405	NA	-0.336763647962924
Micro_2	MOBP	0.072758957543719	NA	-0.263987613454454
Micro_2	MAG	0.00315910131998	NA	-0.321240075990566
Micro_2	MOG	0.025818736879938	NA	-0.295546200452312
Micro_2	PLP1	0.093676406406007	1.0752688172043	-0.274303683308524
Micro_2	AQP4	0.035444621184607	NA	-0.195700573973991
Micro_2	GJA1	0.015664638196447	NA	-0.245711520003844
Micro_2	GFAP	0.072379333431043	NA	-0.164919364146575
Micro_2	C3	12.4887881393405	63.5908977244311	2.5
Micro_2	CX3CR1	7.06818302710249	45.9364841210303	2.5
Micro_2	PTPRC	7.20499308927202	49.7624406101525	2.5
Micro_2	P2RY12	10.1731311967201	58.1895473868467	2.5
Micro_2	CLDN5	0.002444888245792	NA	-0.175385670232703
Micro_2	FLT1	0.21875132762645	2.27556889222306	0.140105416589494
Micro_2	VWF	0.035006715826322	NA	-0.126489883935362
Vascular	SNAP25	0.493125966806092	13.4615384615385	-1.20078466559021
Vascular	RBFOX1	1.31799133308941	27.991452991453	-1.39557245372583
Vascular	RBFOX3	0.135617763778986	2.77777777777778	-1.00553355760519
Vascular	SLC17A6	0.085364003969322	2.77777777777778	-0.282272865282391
Vascular	SLC17A7	0.052786610546068	1.06837606837607	-0.503151841824057
Vascular	SATB2	0.174681071822202	5.34188034188034	-0.595094927834702
Vascular	GAD1	0.137968672799332	5.12820512820513	-0.515736708832517
Vascular	GAD2	0.040688338628376	1.4957264957265	-0.501166109949327
Vascular	SLC32A1	0.028572651997409	NA	-0.329309838386495
Vascular	PDGFRA	1.26559350784914	16.8803418803419	1.17097177474526
Vascular	OLIG1	0.059544635041109	1.06837606837607	-0.262707356985695
Vascular	OLIG2	0.011966781878039	NA	-0.309979182709342
Vascular	MOBP	0.092134227467188	2.56410256410256	-0.242490308791939
Vascular	MAG	0.052322291168896	NA	-0.18391701816586
Vascular	MOG	0.024645629348877	NA	-0.297636169829351
Vascular	PLP1	0.471180876337387	10.4700854700855	0.014656711148897
Vascular	AQP4	0.08784611002151	2.56410256410256	-0.074789614022594
Vascular	GJA1	0.316447265725151	8.97435897435897	0.472113162066677
Vascular	GFAP	0.374054285436199	7.47863247863248	0.321574430876272
Vascular	C3	0.083777460531951	2.13675213675214	-0.139502137887261
Vascular	CX3CR1	0.110953100644281	2.13675213675214	-0.067003373632039
Vascular	PTPRC	2.56613212385509	8.76068376068376	1.96865684335053
Vascular	P2RY12	0.030532508653419	1.06837606837607	-0.303326143240314
Vascular	CLDN5	3.83912660613856	27.3504273504274	2.5
Vascular	FLT1	17.3919384226262	39.1025641025641	2.5
Vascular	VWF	4.46217946529329	30.5555555555556	2.5
