# Supplementary material for: Disturbances of paraventricular thalamic nucleus neurons in bipolar disorder revealed by single-nucleus analysis
Source: Nat Commun. 2026 Jan 7;17:1338. doi: 10.1038/s41467-025-68094-5 (PMC12873406; doi:10.1038/s41467-025-68094-5)
Supplement: Supplementary file 6 — Source Data [file 41467_2025_68094_MOESM6_ESM.zip › SourceData/FigureS1a_right.txt]

newname	major	Region	count
Astro_FrC	Astro	FrontalCortex	8940
Astro_FrC	Astro	mThalamus	40
Astro_Tha	Astro	FrontalCortex	759
Astro_Tha	Astro	mThalamus	8742
ExInN_Mix	Excit	FrontalCortex	10
ExInN_Mix	Excit	mThalamus	1288
ExN_FrC_L2/3IT_1	Excit	FrontalCortex	11487
ExN_FrC_L2/3IT_1	Excit	mThalamus	11
ExN_FrC_L2/3IT_2	Excit	FrontalCortex	9883
ExN_FrC_L2/3IT_2	Excit	mThalamus	43
ExN_FrC_L5/6IT	Excit	FrontalCortex	1722
ExN_FrC_L5/6IT	Excit	mThalamus	0
ExN_FrC_L5/6NP	Excit	FrontalCortex	532
ExN_FrC_L5/6NP	Excit	mThalamus	0
ExN_FrC_L5IT_1	Excit	FrontalCortex	5005
ExN_FrC_L5IT_1	Excit	mThalamus	2
ExN_FrC_L5IT_2	Excit	FrontalCortex	4563
ExN_FrC_L5IT_2	Excit	mThalamus	0
ExN_FrC_L5IT_3	Excit	FrontalCortex	1235
ExN_FrC_L5IT_3	Excit	mThalamus	1
ExN_FrC_L5IT_L2/3IT	Excit	FrontalCortex	1098
ExN_FrC_L5IT_L2/3IT	Excit	mThalamus	0
ExN_FrC_L6_1	Excit	FrontalCortex	1315
ExN_FrC_L6_1	Excit	mThalamus	2
ExN_FrC_L6_2	Excit	FrontalCortex	742
ExN_FrC_L6_2	Excit	mThalamus	0
ExN_Tha_CALB	Excit	FrontalCortex	0
ExN_Tha_CALB	Excit	mThalamus	2203
ExN_Tha_PVALB_1	Excit	FrontalCortex	0
ExN_Tha_PVALB_1	Excit	mThalamus	6690
ExN_Tha_PVALB_2	Excit	FrontalCortex	0
ExN_Tha_PVALB_2	Excit	mThalamus	999
InN_CGE_LAMP5	Inhib	FrontalCortex	1504
InN_CGE_LAMP5	Inhib	mThalamus	65
InN_CGE_PROX1	Inhib	FrontalCortex	2045
InN_CGE_PROX1	Inhib	mThalamus	27
InN_CGE_VIP	Inhib	FrontalCortex	4530
InN_CGE_VIP	Inhib	mThalamus	31
InN_LGE	Inhib	FrontalCortex	0
InN_LGE	Inhib	mThalamus	10819
InN_MGE_PVALB	Inhib	FrontalCortex	647
InN_MGE_PVALB	Inhib	mThalamus	1
InN_MGE_SST	Inhib	FrontalCortex	5232
InN_MGE_SST	Inhib	mThalamus	19
InN_MGE_TAC1	Inhib	FrontalCortex	3719
InN_MGE_TAC1	Inhib	mThalamus	25
Micro_1	Micro	FrontalCortex	2022
Micro_1	Micro	mThalamus	5776
Micro_2	Micro	FrontalCortex	1611
Micro_2	Micro	mThalamus	2388
NeuCyto	Others	FrontalCortex	888
NeuCyto	Others	mThalamus	1224
Oligo_1	Oligo	FrontalCortex	5834
Oligo_1	Oligo	mThalamus	6706
Oligo_2	Oligo	FrontalCortex	2759
Oligo_2	Oligo	mThalamus	4535
Oligo_3	Oligo	FrontalCortex	852
Oligo_3	Oligo	mThalamus	3751
OPC_FrC	OPC	FrontalCortex	4047
OPC_FrC	OPC	mThalamus	117
OPC_Tha	OPC	FrontalCortex	763
OPC_Tha	OPC	mThalamus	9872
Vascular	Others	FrontalCortex	152
Vascular	Others	mThalamus	316
