# Supplementary material for: Disturbances of paraventricular thalamic nucleus neurons in bipolar disorder revealed by single-nucleus analysis
Source: Nat Commun. 2026 Jan 7;17:1338. doi: 10.1038/s41467-025-68094-5 (PMC12873406; doi:10.1038/s41467-025-68094-5)
Supplement: Supplementary file 6 — Source Data [file 41467_2025_68094_MOESM6_ESM.zip › SourceData/FigureS1b.txt]

celltype	azimuth	count	predicted.subclass.score	mapping.score	total	ratio
Oligo_1	Oligo	1000	1	0.77769787	1000	1
ExN_FrC_L2/3IT_1	L2/3 IT	968	0.910668304	0.858251454	1000	0.968
ExN_FrC_L2/3IT_1	L5 ET	1	0.600813289	0.984623175	1000	0.001
ExN_FrC_L2/3IT_1	L5 IT	31	0.565490182	0.903007671	1000	0.031
InN_MGE_SST	Pvalb	9	0.646215336	0.894726627	1000	0.009
InN_MGE_SST	Sst	986	0.988688558	0.944382304	1000	0.986
InN_MGE_SST	Sst Chodl	5	0.869917111	0.985638914	1000	0.005
ExN_FrC_L5IT_1	L5 IT	1000	0.998343955	0.888674079	1000	1
Oligo_3	Oligo	1000	1	0.759260306	1000	1
ExN_FrC_L5IT_2	L2/3 IT	6	0.564882986	0.554120723	1000	0.006
ExN_FrC_L5IT_2	L5 IT	994	0.945887288	0.706310765	1000	0.994
InN_CGE_VIP	L2/3 IT	2	0.445309259	0.223654302	1000	0.002
InN_CGE_VIP	Sncg	3	0.794838983	0.911307952	1000	0.003
InN_CGE_VIP	Vip	995	0.989653908	0.950096721	1000	0.995
OPC_FrC	OPC	982	0.992263261	0.829733758	1000	0.982
OPC_FrC	VLMC	18	0.667451394	0.192729489	1000	0.018
Micro_2	Endo	2	0.588298237	0.77495847	1000	0.002
Micro_2	Micro-PVM	997	0.988690573	0.753958671	1000	0.997
Micro_2	VLMC	1	0.377345921	0.497908738	1000	0.001
InN_MGE_TAC1	L2/3 IT	3	0.577300647	0.491445516	1000	0.003
InN_MGE_TAC1	Pvalb	932	0.983028085	0.937484667	1000	0.932
InN_MGE_TAC1	Sst	65	0.837420291	0.963780729	1000	0.065
ExN_Tha_CALB	L2/3 IT	136	0.482771705	0.251932049	1000	0.136
ExN_Tha_CALB	L5 IT	12	0.39796716	0.238303946	1000	0.012
ExN_Tha_CALB	L6 CT	3	0.286065047	0.226302896	1000	0.003
ExN_Tha_CALB	Pvalb	6	0.507892808	0.230177666	1000	0.006
ExN_Tha_CALB	Sncg	51	0.375911055	0.110825924	1000	0.051
ExN_Tha_CALB	Sst	564	0.641877077	0.182390115	1000	0.564
ExN_Tha_CALB	Sst Chodl	9	0.411688819	0.140756816	1000	0.009
ExN_Tha_CALB	Vip	48	0.462377637	0.125560563	1000	0.048
ExN_Tha_CALB	VLMC	171	0.477738182	0.146465619	1000	0.171
NeuCyto	L2/3 IT	992	0.587970126	0.222239426	1000	0.992
NeuCyto	L5 IT	6	0.537657178	0.114221517	1000	0.006
NeuCyto	Micro-PVM	1	0.761795303	0.709367009	1000	0.001
NeuCyto	Sst	1	0.382843087	0.232595432	1000	0.001
InN_Tha	L2/3 IT	16	0.435652349	0.22119619	1000	0.016
InN_Tha	Sst	115	0.593841719	0.131017257	1000	0.115
InN_Tha	Vip	866	0.746529737	0.102004525	1000	0.866
InN_Tha	VLMC	3	0.74460896	0.663211037	1000	0.003
InN_CGE_PROX1	L2/3 IT	2	0.574265358	0.290406422	1000	0.002
InN_CGE_PROX1	Lamp5	265	0.850082852	0.9605364	1000	0.265
InN_CGE_PROX1	Sncg	524	0.883826717	0.916986433	1000	0.524
InN_CGE_PROX1	Sst	1	0.310454537	0.492726546	1000	0.001
InN_CGE_PROX1	Vip	208	0.902567633	0.896867519	1000	0.208
ExN_FrC_L5/6IT	L2/3 IT	3	0.598838616	0.568581651	1000	0.003
ExN_FrC_L5/6IT	L5 IT	101	0.783231395	0.907338575	1000	0.101
ExN_FrC_L5/6IT	L6 IT	894	0.9660905	0.833815828	1000	0.894
ExN_FrC_L5/6IT	L6 IT Car3	2	0.625867617	0.869117138	1000	0.002
InN_CGE_LAMP5	Lamp5	995	0.98557536	0.890236618	1000	0.995
InN_CGE_LAMP5	Pvalb	2	0.457531842	0.41915713	1000	0.002
InN_CGE_LAMP5	Sst	1	0.408640589	0.006624262	1000	0.001
InN_CGE_LAMP5	Vip	2	0.777418691	0.667860195	1000	0.002
ExN_FrC_L6_1	L2/3 IT	2	0.534369737	0.708955226	1000	0.002
ExN_FrC_L6_1	L5 ET	1	0.460365098	0.591993802	1000	0.001
ExN_FrC_L6_1	L5 IT	1	0.315727865	0.575724642	1000	0.001
ExN_FrC_L6_1	L6 CT	663	0.988506365	0.890470914	1000	0.663
ExN_FrC_L6_1	L6 IT	1	1	0.736889235	1000	0.001
ExN_FrC_L6_1	L6b	332	0.991019029	0.89653216	1000	0.332
ExInN_Mix	L2/3 IT	185	0.523189789	0.326625436	1000	0.185
ExInN_Mix	L5 ET	1	0.250149187	0.211329701	1000	0.001
ExInN_Mix	L5 IT	90	0.618640693	0.317626994	1000	0.09
ExInN_Mix	L5/6 NP	9	0.318202942	0.310259661	1000	0.009
ExInN_Mix	L6 CT	18	0.321747919	0.284602133	1000	0.018
ExInN_Mix	Micro-PVM	2	0.415686392	0.402315527	1000	0.002
ExInN_Mix	Pvalb	29	0.623930033	0.460020236	1000	0.029
ExInN_Mix	Sncg	62	0.429911221	0.378459481	1000	0.062
ExInN_Mix	Sst	458	0.599256654	0.322574399	1000	0.458
ExInN_Mix	Sst Chodl	4	0.574965407	0.343157508	1000	0.004
ExInN_Mix	Vip	113	0.508486973	0.420391192	1000	0.113
ExInN_Mix	VLMC	29	0.510818435	0.319361393	1000	0.029
ExN_FrC_L5IT_3	L2/3 IT	1	0.570142278	0.302924298	1000	0.001
ExN_FrC_L5IT_3	L5 IT	999	0.944132758	0.784785884	1000	0.999
ExN_FrC_L5IT_L2/3IT	L2/3 IT	161	0.629401064	0.74795239	1000	0.161
ExN_FrC_L5IT_L2/3IT	L5 IT	839	0.825275834	0.703911916	1000	0.839
ExN_Tha_PVALB_2	L2/3 IT	30	0.428384356	0.339807865	999	0.03003003
ExN_Tha_PVALB_2	L5 IT	9	0.381354158	0.229319252	999	0.009009009
ExN_Tha_PVALB_2	L5/6 NP	5	0.294949379	0.196432902	999	0.005005005
ExN_Tha_PVALB_2	L6 CT	1	0.257537822	0.308290308	999	0.001001001
ExN_Tha_PVALB_2	Pvalb	2	0.627061005	0.572835614	999	0.002002002
ExN_Tha_PVALB_2	Sncg	4	0.47171354	0.487546479	999	0.004004004
ExN_Tha_PVALB_2	Sst	917	0.907975949	0.13223006	999	0.917917918
ExN_Tha_PVALB_2	Sst Chodl	7	0.455178787	0.184927716	999	0.007007007
ExN_Tha_PVALB_2	Vip	15	0.565357419	0.530915047	999	0.015015015
ExN_Tha_PVALB_2	VLMC	9	0.432313485	0.195576025	999	0.009009009
ExN_FrC_L6_2	L2/3 IT	4	0.605682891	0.699664979	742	0.005390836
ExN_FrC_L6_2	L6 IT Car3	738	0.993678142	0.728370574	742	0.994609164
InN_MGE_PVALB	Pvalb	648	0.999539204	0.804943946	648	1
OPC_Tha	OPC	895	0.985127819	0.819073563	1000	0.895
OPC_Tha	VLMC	105	0.689701206	0.10839377	1000	0.105
ExN_FrC_L5/6NP	L5/6 NP	531	0.988997468	0.852110051	532	0.998120301
ExN_FrC_L5/6NP	L6 CT	1	1	0.883099103	532	0.001879699
Vascular	Astro	1	0.728857746	0.889665998	468	0.002136752
Vascular	Endo	177	0.871161297	0.929224323	468	0.378205128
Vascular	Micro-PVM	53	0.778322046	0.712610599	468	0.113247863
Vascular	VLMC	237	0.856996756	0.8427461	468	0.506410256
ExN_FrC_L2/3IT_2	L2/3 IT	997	0.989610219	0.855811495	1000	0.997
ExN_FrC_L2/3IT_2	L5 IT	3	0.818174723	0.677151918	1000	0.003
Astro_Tha	Astro	992	0.980033848	0.764234533	1000	0.992
Astro_Tha	VLMC	8	0.539490532	0.17751161	1000	0.008
Astro_FrC	Astro	998	0.987041757	0.846303709	1000	0.998
Astro_FrC	VLMC	2	0.56818982	0.303674717	1000	0.002
Micro_1	Micro-PVM	1000	1	0.452158845	1000	1
Oligo_2	Oligo	1000	0.997903576	0.789756114	1000	1
ExN_Tha_PVALB_1	Endo	1	0.640059424	0.148154901	1000	0.001
ExN_Tha_PVALB_1	L2/3 IT	46	0.469574373	0.171417472	1000	0.046
ExN_Tha_PVALB_1	L5 ET	1	0.208448178	0.219252806	1000	0.001
ExN_Tha_PVALB_1	L5 IT	1	0.394931362	0.044765059	1000	0.001
ExN_Tha_PVALB_1	Micro-PVM	1	0.877501059	0.105243435	1000	0.001
ExN_Tha_PVALB_1	Pvalb	1	0.25492158	0.034879048	1000	0.001
ExN_Tha_PVALB_1	Sncg	201	0.384824483	0.058399631	1000	0.201
ExN_Tha_PVALB_1	Sst	92	0.537123387	0.075542509	1000	0.092
ExN_Tha_PVALB_1	Vip	322	0.477095727	0.059092772	1000	0.322
ExN_Tha_PVALB_1	VLMC	334	0.461755412	0.056289616	1000	0.334
