# Supplementary material for: Disturbances of paraventricular thalamic nucleus neurons in bipolar disorder revealed by single-nucleus analysis
Source: Nat Commun. 2026 Jan 7;17:1338. doi: 10.1038/s41467-025-68094-5 (PMC12873406; doi:10.1038/s41467-025-68094-5)
Supplement: Supplementary file 6 — Source Data [file 41467_2025_68094_MOESM6_ESM.zip › SourceData/FigureS1c_lower.txt]

celltype	gene	avg.exp	pct.exp	avg.exp.scaled
InN_LGE	GAD1	6.1196065574378	99.0109991681301	1.28726875667697
InN_LGE	GAD2	6.01091834230828	99.3807191052777	0.716912800347768
InN_LGE	SLC32A1	0.192147513939699	44.0521305111378	-1.7149574818908
InN_LGE	SOX14	0.418674337454462	65.7916628154173	2.26778683337059
InN_LGE	OTX2	1.7678151907807	94.3802569553563	2.26778671896048
InN_LGE	DLX1	0.00016445064881	NA	-1.37557266242659
InN_LGE	FOXG1	2.11E-05	NA	-1.44521972802979
InN_LGE	NKX2-1	0	NA	-0.502351434664445
InN_LGE	LHX6	0.00044588354924	NA	-0.933032852724561
InN_LGE	SOX6	0.00678755932337	1.44190775487568	-0.913634793372418
InN_LGE	SATB1	0.170108618824093	40.3364451428043	-0.324627051204753
InN_LGE	MEF2C	0.225275855785801	44.0983455032813	-2.00777420874641
InN_LGE	ETV1	0.000107493526825	NA	-0.820833656780062
InN_LGE	MAF	0.188321699242435	41.2977169793881	-1.25770153510646
InN_LGE	NPY	0.000323549827065	NA	-0.42672134387132
InN_LGE	TAC1	0.03525115417697	4.20556428505407	-0.764939819482727
InN_LGE	TAC3	0.001360780639858	NA	-0.418209974497278
InN_LGE	PVALB	0.001917336462118	NA	-0.548899244322693
InN_LGE	SST	0.002778347454967	NA	-0.43073373082418
InN_LGE	CALB1	0	NA	-0.753472116607845
InN_LGE	LAMP5	0.020341947912281	5.86930400221832	-0.382682067917705
InN_LGE	VIPR2	0.00025692610071	NA	-0.735075139054593
InN_LGE	SULF1	0	NA	-0.588148981409989
InN_LGE	NOS1	0.079409835192019	19.6321286625381	-0.788045026403713
InN_LGE	FOXP1	8.57766779912858	99.6302800628524	2.24215137857204
InN_LGE	ZFHX4	2.89460696440436	96.2565856363804	2.14614217690019
InN_LGE	PAX6	0.001718499276866	NA	-0.563930294673707
InN_LGE	FOXP2	8.89230538762099	99.1773731398466	2.26778374425504
InN_LGE	MEIS2	9.76478361531373	99.5840650707089	2.26695132558198
InN_LGE	TSHZ1	1.50775565772831	92.4299842869027	1.76992265748221
InN_LGE	PENK	0	NA	-0.552604835756285
InN_LGE	NPY1R	0.111639675000648	27.1097143913486	-0.330014037697775
InN_LGE	PDE9A	1.10629574665404	87.8269710694149	1.18342443651902
InN_LGE	RELN	3.08006941750083	96.7002495609576	0.075192677315487
InN_LGE	SP8	0	NA	-0.669147533894058
InN_LGE	PROX1	0	NA	-0.762854520049298
InN_LGE	NR2F2	2.75579114360375	96.986782512247	1.72237384096192
InN_LGE	VIP	0	NA	-0.499307788741036
InN_LGE	SNCG	0.001689592007121	NA	-0.69192040453122
InN_LGE	NDNF	0	NA	-0.408988864385313
InN_LGE	CALB2	0.006037568178121	1.75616970145115	-0.556971317355159
InN_LGE	SV2C	2.43531985436084	87.9009150568444	0.999392780455456
InN_LGE	CCK	0	NA	-0.814912760589875
InN_LGE	GBX1	0.004796682655687	1.32174877530271	1.37054082553942
InN_LGE	HMX3	0.001450022459802	NA	0.111441347000543
InN_LGE	ZIC1	0.00611122291146	1.68222571402163	1.3840990990961
InN_LGE	ZIC2	0.012848469579799	4.12237729919586	2.26091410457341
InN_LGE	LHX8	5.83E-05	NA	-0.48904653049938
InN_MGE_SST	GAD1	4.20739724727382	88.4593410778899	0.265624742074086
InN_MGE_SST	GAD2	2.68772781075229	75.5284707674729	-0.121680462951192
InN_MGE_SST	SLC32A1	0.237321274016125	21.5958864978099	-0.715764493613947
InN_MGE_SST	SOX14	0	NA	-0.377993217944201
InN_MGE_SST	OTX2	0	NA	-0.378109388877322
InN_MGE_SST	DLX1	0.746593787239378	43.6488287945153	0.826026305597906
InN_MGE_SST	FOXG1	0.224676345585613	22.5290420872215	-0.528542644051945
InN_MGE_SST	NKX2-1	0.000334163741369	NA	-0.491861972505867
InN_MGE_SST	LHX6	1.46823671777899	66.0445629403923	1.13428639338213
InN_MGE_SST	SOX6	13.534531948933	96.3245096172158	1.27907303718618
InN_MGE_SST	SATB1	1.80984598201245	70.4056370215197	1.71837006402509
InN_MGE_SST	MEF2C	7.14902327959442	92.9727670919825	0.255231266877903
InN_MGE_SST	ETV1	0.178308904171715	12.5690344696248	-0.08988433409534
InN_MGE_SST	MAF	2.01415295066432	69.320129499143	1.69209582746945
InN_MGE_SST	NPY	0.579275269390384	7.96038849742906	2.26442169531991
InN_MGE_SST	TAC1	0.63538111970108	20.1675871262617	0.561024763538171
InN_MGE_SST	TAC3	0.027470551988482	3.21843458388878	-0.324400268569181
InN_MGE_SST	PVALB	0.011365921769026	NA	-0.515411677409521
InN_MGE_SST	SST	1.99182441123605	68.0822700438012	2.25671847836266
InN_MGE_SST	CALB1	0.617569817760762	28.5659874309655	2.03286048731504
InN_MGE_SST	LAMP5	0	NA	-0.453356662826816
InN_MGE_SST	VIPR2	0.000428619995316	NA	-0.733857757454035
InN_MGE_SST	SULF1	0.070502983856042	4.6657779470577	-0.430038011223101
InN_MGE_SST	NOS1	1.49071532737057	52.751856789183	1.45448252862781
InN_MGE_SST	FOXP1	1.14395383629039	63.8925918872596	-0.423096963028713
InN_MGE_SST	ZFHX4	0.002509977432391	NA	-0.682145502913616
InN_MGE_SST	PAX6	0.001172691208476	NA	-0.574699042461145
InN_MGE_SST	FOXP2	0.000455785242081	NA	-0.37856759279818
InN_MGE_SST	MEIS2	0.000388846427971	NA	-0.39376215183524
InN_MGE_SST	TSHZ1	0.123007363764763	11.6168348885926	-0.990410674367012
InN_MGE_SST	PENK	0.063774425596565	5.94172538564083	0.572931503669964
InN_MGE_SST	NPY1R	0.001607890839549	NA	-0.868020982010628
InN_MGE_SST	PDE9A	0.143268461164104	9.40773186059798	-0.704537522239238
InN_MGE_SST	RELN	2.76257435459674	51.0378975433251	0.003233933616245
InN_MGE_SST	SP8	0	NA	-0.669147533894058
InN_MGE_SST	PROX1	0	NA	-0.762854520049298
InN_MGE_SST	NR2F2	0.025701561805455	3.08512664254428	-0.712756519804248
InN_MGE_SST	VIP	0	NA	-0.499307788741036
InN_MGE_SST	SNCG	0.07093183463196	8.4555322795658	-0.061334480400043
InN_MGE_SST	NDNF	0.000455326332454	NA	-0.406822034910121
InN_MGE_SST	CALB2	8.74E-05	NA	-0.571690073768606
InN_MGE_SST	SV2C	0.000293649678247	NA	-0.761391263519797
InN_MGE_SST	CCK	0	NA	-0.814912760589875
InN_MGE_SST	GBX1	0.001020462827791	NA	-0.823333802884523
InN_MGE_SST	HMX3	0.001154052560291	NA	-0.159999958693997
InN_MGE_SST	ZIC1	0.002534312862638	NA	-0.029061727123348
InN_MGE_SST	ZIC2	0	NA	-0.448497126091466
InN_MGE_SST	LHX8	0.000565899360364	NA	1.4363205551264
InN_MGE_TAC1	GAD1	5.1447601162492	97.6495726495726	0.806280192130656
InN_MGE_TAC1	GAD2	4.62622379946205	97.5961538461538	0.429709911600835
InN_MGE_TAC1	SLC32A1	0.268620793115383	37.7938034188034	-0.044623717556362
InN_MGE_TAC1	SOX14	2.28E-05	NA	-0.377820743649588
InN_MGE_TAC1	OTX2	0	NA	-0.378109388877322
InN_MGE_TAC1	DLX1	0.235522555207107	33.1463675213675	-0.54102484233007
InN_MGE_TAC1	FOXG1	0.218369862069588	35.7104700854701	-0.551895748584765
InN_MGE_TAC1	NKX2-1	0.001243388705162	NA	-0.463338959270687
InN_MGE_TAC1	LHX6	1.19774421724835	82.5854700854701	0.868568211902925
InN_MGE_TAC1	SOX6	11.5659093720467	98.6111111111111	1.15953947835651
InN_MGE_TAC1	SATB1	1.20123408488117	82.4519230769231	1.14907749090377
InN_MGE_TAC1	MEF2C	12.2261593660492	99.6260683760684	0.833661491377396
InN_MGE_TAC1	ETV1	0.290478301625248	33.6538461538462	0.315470462085565
InN_MGE_TAC1	MAF	0.895450082537583	69.7649572649573	0.222033028235804
InN_MGE_TAC1	NPY	0.025185591418267	2.85790598290598	-0.282039248359444
InN_MGE_TAC1	TAC1	1.59650271654736	77.6976495726496	1.90165668720013
InN_MGE_TAC1	TAC3	0.002992325818532	NA	-0.412276738291517
InN_MGE_TAC1	PVALB	0.436692351617119	41.0790598290598	0.737000224864047
InN_MGE_TAC1	SST	0.117258425492511	10.1762820512821	-0.164957277528469
InN_MGE_TAC1	CALB1	0.093487379987362	11.3782051282051	-0.235677824482728
InN_MGE_TAC1	LAMP5	0	NA	-0.453356662826816
InN_MGE_TAC1	VIPR2	0.012903599024546	2.11004273504274	-0.64595942140587
InN_MGE_TAC1	SULF1	2.31453323394065	74.3856837606838	2.19287085097879
InN_MGE_TAC1	NOS1	0.615319497460978	48.1837606837607	0.293098308636788
InN_MGE_TAC1	FOXP1	1.31606206635556	83.8675213675214	-0.28560099885561
InN_MGE_TAC1	ZFHX4	0.000763765501728	NA	-0.685778817402426
InN_MGE_TAC1	PAX6	0.00250655972133	NA	-0.548392275119819
InN_MGE_TAC1	FOXP2	0.000173331071218	NA	-0.378893712217587
InN_MGE_TAC1	MEIS2	0.001291913509245	NA	-0.392751674046678
InN_MGE_TAC1	TSHZ1	0.198683538715466	29.9679487179487	-0.766342455514311
InN_MGE_TAC1	PENK	0.002295987032707	NA	-0.51085274386269
InN_MGE_TAC1	NPY1R	0.000319622429235	NA	-0.874664303170519
InN_MGE_TAC1	PDE9A	0.180292230976599	22.3824786324786	-0.606064503549147
InN_MGE_TAC1	RELN	0.039778372927354	6.35683760683761	-1.13915763496925
InN_MGE_TAC1	SP8	0	NA	-0.669147533894058
InN_MGE_TAC1	PROX1	0.001282822395957	NA	-0.760766230030314
InN_MGE_TAC1	NR2F2	0.00398803531767	NA	-0.752900541725134
InN_MGE_TAC1	VIP	0	NA	-0.499307788741036
InN_MGE_TAC1	SNCG	0.251161595992717	40.9989316239316	1.40607953933849
InN_MGE_TAC1	NDNF	7.94E-05	NA	-0.408611164770666
InN_MGE_TAC1	CALB2	4.28E-05	NA	-0.571800667843875
InN_MGE_TAC1	SV2C	0.002428400372991	NA	-0.758348892407421
InN_MGE_TAC1	CCK	0.000179515874982	NA	-0.814702266057071
InN_MGE_TAC1	GBX1	0.003971435037651	NA	0.891800665452562
InN_MGE_TAC1	HMX3	0.00084291012757	NA	-0.445442904891405
InN_MGE_TAC1	ZIC1	0.001233962710584	NA	-0.54405231686319
InN_MGE_TAC1	ZIC2	0.000150585790773	NA	-0.416541302858148
InN_MGE_TAC1	LHX8	0	NA	-0.710295681431058
InN_MGE_PVALB	GAD1	1.70508487640855	85.4938271604938	-1.87370328183508
InN_MGE_PVALB	GAD2	0.020812441548323	2.46913580246914	-1.79820818581713
InN_MGE_PVALB	SLC32A1	0.330074622900412	36.5740740740741	1.22623991191935
InN_MGE_PVALB	SOX14	0	NA	-0.377993217944201
InN_MGE_PVALB	OTX2	0	NA	-0.378109388877322
InN_MGE_PVALB	DLX1	0.123229381486506	17.4382716049383	-0.917312931862696
InN_MGE_PVALB	FOXG1	0.250161346815276	32.2530864197531	-0.435380094792114
InN_MGE_PVALB	NKX2-1	0.023263319867905	3.7037037037037	0.219644691626806
InN_MGE_PVALB	LHX6	1.44930021320114	79.1666666666667	1.11665542684138
InN_MGE_PVALB	SOX6	5.70379378558236	97.2222222222222	0.643497774769463
InN_MGE_PVALB	SATB1	0.04478762499095	6.79012345679012	-0.588814254329242
InN_MGE_PVALB	MEF2C	15.0749899431416	100	1.06664428212982
InN_MGE_PVALB	ETV1	0.14537230112741	15.1234567901235	-0.216263889505705
InN_MGE_PVALB	MAF	0.754049798535649	59.7222222222222	-0.023670268599929
InN_MGE_PVALB	NPY	0.004887586088	NA	-0.399893848694645
InN_MGE_PVALB	TAC1	0.308386290119955	27.1604938271605	-0.085907367662426
InN_MGE_PVALB	TAC3	0.000528008306204	NA	-0.421242140945309
InN_MGE_PVALB	PVALB	1.0421551543701	68.2098765432099	1.99162598049431
InN_MGE_PVALB	SST	0	NA	-0.437554938503142
InN_MGE_PVALB	CALB1	0.214523691134929	18.5185185185185	0.372544099389268
InN_MGE_PVALB	LAMP5	0.001334019618371	NA	-0.448677978999711
InN_MGE_PVALB	VIPR2	0.061361673136916	7.71604938271605	-0.314499063899468
InN_MGE_PVALB	SULF1	0.288477911278707	18.6728395061728	7.76E-05
InN_MGE_PVALB	NOS1	0.066675923106686	8.7962962962963	-0.819872385281851
InN_MGE_PVALB	FOXP1	0.901110790129991	67.2839506172839	-0.637155120593103
InN_MGE_PVALB	ZFHX4	0.007227705814365	NA	-0.672360959071803
InN_MGE_PVALB	PAX6	0.00885279957042	1.08024691358025	-0.423708239061214
InN_MGE_PVALB	FOXP2	0.000391349853306	NA	-0.378641981296911
InN_MGE_PVALB	MEIS2	0	NA	-0.394197528592389
InN_MGE_PVALB	TSHZ1	0.165356847752806	20.5246913580247	-0.863223249046213
InN_MGE_PVALB	PENK	0.001657180968331	NA	-0.522459700782875
InN_MGE_PVALB	NPY1R	0.103537407370581	14.0432098765432	-0.367773625997465
InN_MGE_PVALB	PDE9A	1.15596518696484	71.6049382716049	1.25543940402217
InN_MGE_PVALB	RELN	0	NA	-1.17380663927023
InN_MGE_PVALB	SP8	0	NA	-0.669147533894058
InN_MGE_PVALB	PROX1	0.009481466274162	1.23456790123457	-0.747482625019327
InN_MGE_PVALB	NR2F2	0.006028427601193	NA	-0.749091481997856
InN_MGE_PVALB	VIP	0.000834489630968	NA	-0.497864300940915
InN_MGE_PVALB	SNCG	0.255881170520789	30.0925925925926	1.44159955099273
InN_MGE_PVALB	NDNF	0.004255784281804	NA	-0.388774600516636
InN_MGE_PVALB	CALB2	0.005094847867875	NA	-0.55929747053785
InN_MGE_PVALB	SV2C	0.015129198389205	2.16049382716049	-0.740381032849876
InN_MGE_PVALB	CCK	0.066584975568006	10.8024691358025	-0.739319990266294
InN_MGE_PVALB	GBX1	0	NA	-1.41761372913108
InN_MGE_PVALB	HMX3	0	NA	-1.21917709477216
InN_MGE_PVALB	ZIC1	0.0062524912265	NA	1.43980801461874
InN_MGE_PVALB	ZIC2	0.000580263160949	NA	-0.325385876103946
InN_MGE_PVALB	LHX8	0	NA	-0.710295681431058
InN_CGE_VIP	GAD1	3.68159824000698	90.8353431265073	-0.082054407986458
InN_CGE_VIP	GAD2	1.2438840812727	64.5910984433238	-0.77015059533271
InN_CGE_VIP	SLC32A1	0.285934547911064	28.5682964262223	0.319548658165218
InN_CGE_VIP	SOX14	0	NA	-0.377993217944201
InN_CGE_VIP	OTX2	0.000334656436599	NA	-0.377239774573873
InN_CGE_VIP	DLX1	0.941791770727679	56.2157421618066	1.24440149685815
InN_CGE_VIP	FOXG1	0.81492126166016	55.623766717825	1.25077845487348
InN_CGE_VIP	NKX2-1	0	NA	-0.502351434664445
InN_CGE_VIP	LHX6	0.00051350770505	NA	-0.932878118861057
InN_CGE_VIP	SOX6	0.015749983484981	2.01710151282613	-0.906355824771234
InN_CGE_VIP	SATB1	0.012256000549279	1.60052620039465	-0.662583560093484
InN_CGE_VIP	MEF2C	4.45932364345328	94.8037711028283	-0.223200111902915
InN_CGE_VIP	ETV1	0.009959542316373	1.31550098662574	-0.77713531414012
InN_CGE_VIP	MAF	0.67284832253887	47.3141854856391	-0.173887802036002
InN_CGE_VIP	NPY	0.001872310215958	NA	-0.417604003732238
InN_CGE_VIP	TAC1	0.006083123449301	NA	-0.847819489461398
InN_CGE_VIP	TAC3	1.09063635357885	45.2313089234817	2.26453006325659
InN_CGE_VIP	PVALB	0.000258991128822	NA	-0.55480929560786
InN_CGE_VIP	SST	0.001786423625329	NA	-0.433166862372321
InN_CGE_VIP	CALB1	0.002389850379631	NA	-0.739642569349411
InN_CGE_VIP	LAMP5	0.008056871119007	NA	-0.425193998859747
InN_CGE_VIP	VIPR2	0.487932485690314	27.6912957684718	2.08171276838742
InN_CGE_VIP	SULF1	0.003893393512558	NA	-0.579130847827646
InN_CGE_VIP	NOS1	0.14995206976123	13.6373602280202	-0.618261959730393
InN_CGE_VIP	FOXP1	1.12323559486044	71.6728787546591	-0.440388093481997
InN_CGE_VIP	ZFHX4	0.393835894302421	28.9190966893225	0.004671712536878
InN_CGE_VIP	PAX6	0.049735827500739	4.3630782723087	0.361189703403744
InN_CGE_VIP	FOXP2	0.00011742818512	NA	-0.378958268178768
InN_CGE_VIP	MEIS2	0	NA	-0.394197528592389
InN_CGE_VIP	TSHZ1	0.640163412037865	47.8842359131769	0.311062224799749
InN_CGE_VIP	PENK	0.001179778969671	NA	-0.531138817709444
InN_CGE_VIP	NPY1R	0.75285921539909	51.7430388072791	2.02071096634706
InN_CGE_VIP	PDE9A	0.789596556537154	44.0473580355185	0.679978007798791
InN_CGE_VIP	RELN	2.49437467520137	52.3130892348169	-0.062452198814075
InN_CGE_VIP	SP8	0.147120493470002	13.5496601622451	1.37540570085816
InN_CGE_VIP	PROX1	3.08306193569703	87.9631659723745	1.52880248475136
InN_CGE_VIP	NR2F2	0.816124590127141	49.8355623766718	0.359155475482661
InN_CGE_VIP	VIP	3.64881999671465	77.7899583424688	2.15981223201041
InN_CGE_VIP	SNCG	0.000781171512512	NA	-0.700479980482841
InN_CGE_VIP	NDNF	0.005961321226309	NA	-0.38069761900929
InN_CGE_VIP	CALB2	1.6844988679927	70.5766279324709	1.87828777947081
InN_CGE_VIP	SV2C	0.035631519856612	2.45560184170138	-0.711845363865
InN_CGE_VIP	CCK	3.86317376683603	65.1830738873054	1.0398939321406
InN_CGE_VIP	GBX1	0.002673157013125	NA	0.137850447283917
InN_CGE_VIP	HMX3	0.001441640333329	NA	0.103754995631419
InN_CGE_VIP	ZIC1	0.000394420438028	NA	-0.876900016166985
InN_CGE_VIP	ZIC2	0.000265886689835	NA	-0.392076541642512
InN_CGE_VIP	LHX8	0.000116171337062	NA	-0.269525887847244
InN_CGE_LAMP5	GAD1	3.66524826934972	92.7342256214149	-0.093481970680751
InN_CGE_LAMP5	GAD2	8.68254408274049	96.2396430847674	1.13833299152019
InN_CGE_LAMP5	SLC32A1	0.317358865631721	39.1332058636074	0.968165519931977
InN_CGE_LAMP5	SOX14	0	NA	-0.377993217944201
InN_CGE_LAMP5	OTX2	0	NA	-0.378109388877322
InN_CGE_LAMP5	DLX1	0.383851692868294	40.4079031230083	-0.093296337292629
InN_CGE_LAMP5	FOXG1	0.578564228812441	54.8757170172084	0.61965493537176
InN_CGE_LAMP5	NKX2-1	0.089488423662299	11.5997450605481	2.18849600728281
InN_CGE_LAMP5	LHX6	0.306367142490054	22.9445506692161	-0.322253059630767
InN_CGE_LAMP5	SOX6	0.988169652020638	29.4455066921606	-0.354773275292762
InN_CGE_LAMP5	SATB1	0.032942881780241	5.22625876354366	-0.615404256716409
InN_CGE_LAMP5	MEF2C	6.35884845900862	98.9165073295092	0.133412262475794
InN_CGE_LAMP5	ETV1	0.917172316100338	62.5239005736138	2.08001825912707
InN_CGE_LAMP5	MAF	1.1342594852235	72.2115997450606	0.598098501252956
InN_CGE_LAMP5	NPY	0.002512559211916	NA	-0.41383906249449
InN_CGE_LAMP5	TAC1	0.395288502228507	13.1293817718292	0.10058088528366
InN_CGE_LAMP5	TAC3	0.004985231316683	NA	-0.405042469100831
InN_CGE_LAMP5	PVALB	0.000549628016072	NA	-0.553772809020432
InN_CGE_LAMP5	SST	0.001234352247471	NA	-0.434522105186142
InN_CGE_LAMP5	CALB1	0.152243609646014	14.9139579349904	0.067558338475289
InN_CGE_LAMP5	LAMP5	1.15911557756467	72.0203951561504	2.24793664416597
InN_CGE_LAMP5	VIPR2	0.125196498319904	12.7469725940089	0.099758819108747
InN_CGE_LAMP5	SULF1	0.274039428852846	24.6653919694073	-0.026075449753644
InN_CGE_LAMP5	NOS1	1.30052220088193	41.491395793499	1.24144499857079
InN_CGE_LAMP5	FOXP1	1.48063144188317	84.7673677501593	-0.163368539646019
InN_CGE_LAMP5	ZFHX4	0.346942365102171	35.6277884002549	-0.066650963562228
InN_CGE_LAMP5	PAX6	0.010461751064232	1.52963671128107	-0.392221936212289
InN_CGE_LAMP5	FOXP2	0.004165556196979	NA	-0.374292845038779
InN_CGE_LAMP5	MEIS2	0.068774510789829	7.07456978967495	-0.319711303547891
InN_CGE_LAMP5	TSHZ1	0.444471228438103	44.5506692160612	-0.125478758062062
InN_CGE_LAMP5	PENK	0.001587096079454	NA	-0.52373357742356
InN_CGE_LAMP5	NPY1R	0.191541871397389	25.0478011472275	0.028273783274595
InN_CGE_LAMP5	PDE9A	0.012176386081237	1.65710643722116	-1.0808336404426
InN_CGE_LAMP5	RELN	6.09582560256304	42.82982791587	0.566751014562447
InN_CGE_LAMP5	SP8	0.0315160832088	4.78011472275335	-0.206928920282649
InN_CGE_LAMP5	PROX1	1.06011540037577	66.0293180369662	0.414474918375435
InN_CGE_LAMP5	NR2F2	0.017959470382549	2.9955385595921	-0.726971788872265
InN_CGE_LAMP5	VIP	0.007880805516795	NA	-0.485723458685331
InN_CGE_LAMP5	SNCG	0.001026803128186	NA	-0.698164754794324
InN_CGE_LAMP5	NDNF	0.029371432045386	2.80433397068196	-0.271196636043959
InN_CGE_LAMP5	CALB2	0.005451794598967	1.01975780752071	-0.558416451400561
InN_CGE_LAMP5	SV2C	4.36910867944769	95.3473550031867	1.63666863259856
InN_CGE_LAMP5	CCK	3.20610331467285	88.527724665392	0.869675020435504
InN_CGE_LAMP5	GBX1	0.003247209155415	NA	0.471340611566049
InN_CGE_LAMP5	HMX3	0.000877008313754	NA	-0.414156803373737
InN_CGE_LAMP5	ZIC1	0.00080121686931	NA	-0.71558529235923
InN_CGE_LAMP5	ZIC2	0.001030474744867	NA	-0.229916131785867
InN_CGE_LAMP5	LHX8	0.000570334344251	NA	1.4531389075134
InN_CGE_PROX1	GAD1	3.36612157872231	88.7548262548263	-0.309934030379423
InN_CGE_PROX1	GAD2	4.52107107362521	89.7683397683398	0.405083540632232
InN_CGE_PROX1	SLC32A1	0.268904875836434	27.6544401544402	-0.038608396955429
InN_CGE_PROX1	SOX14	0	NA	-0.377993217944201
InN_CGE_PROX1	OTX2	0	NA	-0.378109388877322
InN_CGE_PROX1	DLX1	0.760248287806064	48.7451737451737	0.856778971455921
InN_CGE_PROX1	FOXG1	0.751778422122515	55.8397683397683	1.09060482521337
InN_CGE_PROX1	NKX2-1	0.001725130032013	NA	-0.44823689780417
InN_CGE_PROX1	LHX6	0.001183344042196	NA	-0.931346000910051
InN_CGE_PROX1	SOX6	0.014525640942969	1.88223938223938	-0.907346396875748
InN_CGE_PROX1	SATB1	0.006441313910336	1.15830115830116	-0.67601843258498
InN_CGE_PROX1	MEF2C	5.26928235488671	94.4980694980695	-0.057974982211586
InN_CGE_PROX1	ETV1	0.076823221268857	8.97683397683398	-0.491371526691404
InN_CGE_PROX1	MAF	0.2660241053443	22.8764478764479	-1.05696775121582
InN_CGE_PROX1	NPY	0.017856153056606	1.496138996139	-0.324324188167771
InN_CGE_PROX1	TAC1	0.000279815330836	NA	-0.864595659415413
InN_CGE_PROX1	TAC3	0.039106632946462	3.71621621621622	-0.28335847185247
InN_CGE_PROX1	PVALB	0	NA	-0.555733178997847
InN_CGE_PROX1	SST	0.033819433865615	4.05405405405405	-0.355783563948407
InN_CGE_PROX1	CALB1	0.001606776255904	NA	-0.744170414739616
InN_CGE_PROX1	LAMP5	0.110769164113706	9.31467181467181	-0.08466927273518
InN_CGE_PROX1	VIPR2	0.148947685241429	9.50772200772201	0.247919794317802
InN_CGE_PROX1	SULF1	0.008044108979495	NA	-0.569555125949584
InN_CGE_PROX1	NOS1	0.089599343381889	9.12162162162162	-0.762846464419433
InN_CGE_PROX1	FOXP1	1.30705203956131	75.965250965251	-0.292541662966599
InN_CGE_PROX1	ZFHX4	0.361741422397071	29.488416988417	-0.04387764648699
InN_CGE_PROX1	PAX6	0.148728412657927	12.3552123552124	2.14176208412443
InN_CGE_PROX1	FOXP2	0.000575546879589	NA	-0.378429344724811
InN_CGE_PROX1	MEIS2	0.019717523761208	NA	-0.372331138967388
InN_CGE_PROX1	TSHZ1	0.817847487054307	52.7027027027027	0.664470254707641
InN_CGE_PROX1	PENK	0.154810850529936	3.71621621621622	2.06785817186489
InN_CGE_PROX1	NPY1R	0.278406844070856	26.7857142857143	0.391488199254736
InN_CGE_PROX1	PDE9A	0.134837854169762	13.465250965251	-0.727406182109002
InN_CGE_PROX1	RELN	25.2943079361314	63.996138996139	1.73023884755938
InN_CGE_PROX1	SP8	0.157385763515175	14.4305019305019	1.50811335500072
InN_CGE_PROX1	PROX1	2.12016002798862	68.8706563706564	1.09068049202144
InN_CGE_PROX1	NR2F2	1.37205422829922	68.5810810810811	0.860191015954924
InN_CGE_PROX1	VIP	0.607100052758739	20.0772200772201	0.321698893838947
InN_CGE_PROX1	SNCG	0.00127993063549	NA	-0.695779470122796
InN_CGE_PROX1	NDNF	0.753807955063005	35.2316602316602	2.26509091963598
InN_CGE_PROX1	CALB2	0.839132329764781	42.2297297297297	0.939888201435239
InN_CGE_PROX1	SV2C	1.1580197953257	21.8629343629344	0.335905139588074
InN_CGE_PROX1	CCK	4.9391355600688	58.7837837837838	1.27427882492701
InN_CGE_PROX1	GBX1	0.001351663395708	NA	-0.630585017826346
InN_CGE_PROX1	HMX3	0.00353743118862	NA	2.02358041909933
InN_CGE_PROX1	ZIC1	0.000945696639103	NA	-0.658307761202087
InN_CGE_PROX1	ZIC2	0	NA	-0.448497126091466
InN_CGE_PROX1	LHX8	0	NA	-0.710295681431058
