# Supplementary material for: Disturbances of paraventricular thalamic nucleus neurons in bipolar disorder revealed by single-nucleus analysis
Source: Nat Commun. 2026 Jan 7;17:1338. doi: 10.1038/s41467-025-68094-5 (PMC12873406; doi:10.1038/s41467-025-68094-5)
Supplement: Supplementary file 6 — Source Data [file 41467_2025_68094_MOESM6_ESM.zip › SourceData/FigureS1c_upper.txt]

celltype	gene	avg.exp	pct.exp	avg.exp.scaled
ExN_Tha_PVALB_1	SLC17A6	1.74402888459549	96.4872944693573	1.895132679931
ExN_Tha_PVALB_1	SLC17A7	0.000383853471308	NA	-1.6423103896414
ExN_Tha_PVALB_1	LHX9	0.343589943542993	74.7832585949178	1.64128827954882
ExN_Tha_PVALB_1	NXPH1	3.53197922424313	76.2780269058296	0.848455724431455
ExN_Tha_PVALB_1	CALB1	0.236842606521114	60.1943198804185	1.18943286769179
ExN_Tha_PVALB_1	CALB2	0.0309583209704	12.9745889387145	0.02731982241736
ExN_Tha_PVALB_1	PVALB	0.533633572307161	8.68E+01	2.5
ExN_Tha_PVALB_1	PROX1	1.50552974290636	95.7548579970105	2.01927596203647
ExN_Tha_PVALB_1	SNCG	0.215405159902069	65.4260089686099	1.65564818891261
ExN_Tha_PVALB_1	SV2C	0.250997936207813	15.321375186846	1.25933247371892
ExN_Tha_PVALB_1	RELN	0.001294779103836	NA	-0.292131088808836
ExN_Tha_PVALB_1	CCK	0.046889548992748	18.7593423019432	-0.844315251584542
ExN_Tha_PVALB_1	PDE9A	0.554477526949353	70.8221225710015	0.876262806182986
ExN_Tha_PVALB_1	SULF1	1.37373652052027	71.7488789237668	1.04107385477652
ExN_Tha_PVALB_1	GLRA3	0.896259819047794	88.3707025411061	1.01518545577049
ExN_Tha_PVALB_1	LAMP5	0.000743291086124	NA	-0.351926971354747
ExN_Tha_PVALB_1	CARTPT	0.607976254966839	46.6367713004484	2.5
ExN_Tha_PVALB_1	CUX2	6.94682981132236	99.3273542600897	1.37602142029437
ExN_Tha_PVALB_1	THSD7A	5.64264113050464	97.5485799701046	2.34868923931933
ExN_Tha_PVALB_1	RASGRF2	0.142227812769473	45.8893871449925	-0.88065240236085
ExN_Tha_PVALB_1	PRSS12	0.003051116087755	NA	-0.713939946196804
ExN_Tha_PVALB_1	RORB	0.007175086270081	NA	-0.836390333152546
ExN_Tha_PVALB_1	GRIK4	0.368164909154774	47.0702541106129	-0.93297848557269
ExN_Tha_PVALB_1	KCNK2	0.952140264908141	87.8176382660688	0.775721151630144
ExN_Tha_PVALB_1	SULF2	0	NA	-0.657649929593892
ExN_Tha_PVALB_1	PCP4	6.15442751751338	98.7593423019432	2.25477543677751
ExN_Tha_PVALB_1	HTR2C	0.00921313284226	3.60239162929746	-0.454795255980007
ExN_Tha_PVALB_1	FEZF2	0.000146017960641	NA	-0.467768776182557
ExN_Tha_PVALB_1	TOX	3.98634861549431	97.6083707025411	0.093939939380822
ExN_Tha_PVALB_1	ETV1	1.19857557158754	90.6427503736921	0.53658317331501
ExN_Tha_PVALB_1	RPRM	0.000408724580946	NA	-0.539515799359101
ExN_Tha_PVALB_1	RXFP1	0.005909165545179	2.98953662182362	-1.18617949818047
ExN_Tha_PVALB_1	FOXP2	3.09670076610149	91.5695067264574	-0.071514704452513
ExN_Tha_PVALB_1	SYT6	0	NA	-0.527276888601597
ExN_Tha_PVALB_1	OPRK1	0.251054371486243	65.3662182361734	1.06063920753472
ExN_Tha_PVALB_1	NR4A2	0.01562599498853	8.41554559043348	-0.349602140535319
ExN_Tha_PVALB_1	SYNPR	0.005786981189938	NA	-0.841573337492674
ExN_Tha_PVALB_1	NTNG2	8.63E-05	NA	-0.538012145192531
ExN_Tha_PVALB_1	ADRA2A	5.04E-05	NA	-0.569660272509268
ExN_Tha_PVALB_1	SOX6	0.014173417429834	6.12855007473842	1.1393355691315
ExN_Tha_PVALB_1	SATB1	0.145605962164131	54.6636771300448	-1.00757855822193
ExN_Tha_CALB	SLC17A6	1.97114615065987	95.3245574216977	2.10386444849271
ExN_Tha_CALB	SLC17A7	0.000423761713651	NA	-1.64216531083249
ExN_Tha_CALB	LHX9	0.457619075298255	73.5360871538811	2.23643252367987
ExN_Tha_CALB	NXPH1	15.9530472905159	98.5020426690876	2.02908720152397
ExN_Tha_CALB	CALB1	0.505625886588304	71.130276895143	2.5
ExN_Tha_CALB	CALB2	0.302012961777837	44.7571493418066	2.5
ExN_Tha_CALB	PVALB	0.113213545796059	3.23E+01	0.363713159631159
ExN_Tha_CALB	PROX1	1.63017850735365	91.4207898320472	2.15343480567971
ExN_Tha_CALB	SNCG	0.154401361310571	52.1107580571947	1.03582774254597
ExN_Tha_CALB	SV2C	0.148627192412928	20.2451202905129	0.520629039662621
ExN_Tha_CALB	RELN	0.003605917669231	NA	-0.250198316083302
ExN_Tha_CALB	CCK	0.210163785039396	48.3885610531094	-0.498607547440613
ExN_Tha_CALB	PDE9A	0.085304698699744	18.5201997276441	-0.222542553127505
ExN_Tha_CALB	SULF1	1.74534915712431	68.7244666364049	1.33813284730905
ExN_Tha_CALB	GLRA3	0.825053312981915	77.666817975488	0.880068772810099
ExN_Tha_CALB	LAMP5	0.001681457238406	1.04403086699955	-0.338620148733336
ExN_Tha_CALB	CARTPT	0.278373306871961	28.3250113481616	1.17102585769424
ExN_Tha_CALB	CUX2	4.71248074832933	97.7757603268271	1.00292746719026
ExN_Tha_CALB	THSD7A	3.1017266330085	92.4648206990468	1.57322218597385
ExN_Tha_CALB	RASGRF2	0.176879103257504	40.8079891057649	-0.83413400685924
ExN_Tha_CALB	PRSS12	0.018555780812814	5.35633227417158	-0.627040675554194
ExN_Tha_CALB	RORB	0.136398595858928	13.8901497957331	-0.719066718784469
ExN_Tha_CALB	GRIK4	0.177345941509421	31.1847480708125	-1.32585781529536
ExN_Tha_CALB	KCNK2	1.51028752195782	92.192464820699	1.42268548665456
ExN_Tha_CALB	SULF2	0.001049292458743	NA	-0.653682304042741
ExN_Tha_CALB	PCP4	2.97830472368963	95.7784838856105	1.38719452276288
ExN_Tha_CALB	HTR2C	0.944860609430188	17.2945982750794	0.292218682882909
ExN_Tha_CALB	FEZF2	0.000197110548774	NA	-0.46734401246138
ExN_Tha_CALB	TOX	6.533386289704	98.1389014979573	0.593914789950824
ExN_Tha_CALB	ETV1	1.84894601592074	89.1057648660917	1.09006004728808
ExN_Tha_CALB	RPRM	0.001922528464307	1.22560145256468	-0.515666087477633
ExN_Tha_CALB	RXFP1	0.027145755411562	5.17476168860645	-1.15663379323756
ExN_Tha_CALB	FOXP2	8.03982029089945	94.0535633227417	0.80264654517818
ExN_Tha_CALB	SYT6	0.001251535153803	NA	-0.516810130828022
ExN_Tha_CALB	OPRK1	0.336367714150421	63.2773490694508	1.57593830391038
ExN_Tha_CALB	NR4A2	0.005697399976823	3.13209260099864	-0.38844389726752
ExN_Tha_CALB	SYNPR	0.046116138851569	3.35905583295506	-0.779694497709656
ExN_Tha_CALB	NTNG2	0.000601041718788	NA	-0.536864079285545
ExN_Tha_CALB	ADRA2A	0.000505804394364	NA	-0.552670855134863
ExN_Tha_CALB	SOX6	0.008257353720661	1.95188379482524	0.388646166336557
ExN_Tha_CALB	SATB1	0.202943944034496	58.7380844303223	-0.858763548217641
ExN_Tha_PVALB_2	SLC17A6	1.01939581144669	87.7877877877878	1.09026921034291
ExN_Tha_PVALB_2	SLC17A7	0.00061847576077	NA	-1.64145754801762
ExN_Tha_PVALB_2	LHX9	0.279053315808435	58.6586586586587	1.28164942284256
ExN_Tha_PVALB_2	NXPH1	18.4578120709942	95.8958958958959	2.15240534072878
ExN_Tha_PVALB_2	CALB1	0.05949343216443	11.4114114114114	-0.094455515287157
ExN_Tha_PVALB_2	CALB2	0.069143614836855	16.9169169169169	0.523262704552368
ExN_Tha_PVALB_2	PVALB	0.270560375289299	4.09E+01	1.37411600413894
ExN_Tha_PVALB_2	PROX1	0.645834184301161	73.5735735735736	0.858022501235952
ExN_Tha_PVALB_2	SNCG	0.236457988569867	53.0530530530531	1.86235312928841
ExN_Tha_PVALB_2	SV2C	0.467509215911008	46.3463463463463	2.5
ExN_Tha_PVALB_2	RELN	0.221595480847208	3.4034034034034	2.5
ExN_Tha_PVALB_2	CCK	0.150425225243278	37.4374374374374	-0.619361413459874
ExN_Tha_PVALB_2	PDE9A	0.103810659179778	22.4224224224224	-0.170832783747109
ExN_Tha_PVALB_2	SULF1	2.08488095424689	79.4794794794795	1.57629154231011
ExN_Tha_PVALB_2	GLRA3	0.496485739753802	69.2692692692693	0.179355349219855
ExN_Tha_PVALB_2	LAMP5	0.005752280510303	NA	-0.281024137842944
ExN_Tha_PVALB_2	CARTPT	0.045549191998743	8.00800800800801	-0.246774955135845
ExN_Tha_PVALB_2	CUX2	3.51084117227364	9.64E+01	0.736013673033374
ExN_Tha_PVALB_2	THSD7A	1.00959794656279	39.4394394394394	0.425590579053914
ExN_Tha_PVALB_2	RASGRF2	0.083839206827207	24.3243243243243	-0.962326295793403
ExN_Tha_PVALB_2	PRSS12	0.211593761782612	29.8298298298298	0.356152585575331
ExN_Tha_PVALB_2	RORB	0.038830672368999	2.3023023023023	-0.806313399966435
ExN_Tha_PVALB_2	GRIK4	1.31808415578307	82.7827827827828	0.44613733435292
ExN_Tha_PVALB_2	KCNK2	2.0068141841743	91.8918918918919	1.88701978154173
ExN_Tha_PVALB_2	SULF2	0.01375243144741	1.8018018018018	-0.60597593485709
ExN_Tha_PVALB_2	PCP4	0.202522086776615	30.9309309309309	-0.381500356853338
ExN_Tha_PVALB_2	HTR2C	3.67374314315864	45.045045045045	1.29060292651009
ExN_Tha_PVALB_2	FEZF2	0	NA	-0.468982831820459
ExN_Tha_PVALB_2	TOX	5.79919521740948	94.0940940940941	0.469672048767634
ExN_Tha_PVALB_2	ETV1	2.47819966521133	90.5905905905906	1.51629781054786
ExN_Tha_PVALB_2	RPRM	0.031517748545589	13.7137137137137	-0.056499597820588
ExN_Tha_PVALB_2	RXFP1	0.033997173442826	2.8028028028028	-1.14723186681077
ExN_Tha_PVALB_2	FOXP2	16.4419943193242	95.2952952952953	1.5285669436324
ExN_Tha_PVALB_2	SYT6	0.014377151663332	4.4044044044044	-0.407820279083603
ExN_Tha_PVALB_2	OPRK1	0.054902740960277	11.9119119119119	-0.271481922742348
ExN_Tha_PVALB_2	NR4A2	0	NA	-0.410906281076577
ExN_Tha_PVALB_2	SYNPR	0.107890768455949	3.7037037037037	-0.689390682686626
ExN_Tha_PVALB_2	NTNG2	0.00786214476383	1.8018018018018	-0.520730556979765
ExN_Tha_PVALB_2	ADRA2A	0.003639523306511	1.2012012012012	-0.435960763930984
ExN_Tha_PVALB_2	SOX6	0.021833294916619	4.9049049049049	2.10481835677436
ExN_Tha_PVALB_2	SATB1	0.202670279094786	57.957957957958	-0.85945683193304
ExN_FrC_L2/3IT_2	SLC17A6	0.108435406311903	16.7539794479146	-0.484261105077981
ExN_FrC_L2/3IT_2	SLC17A7	0.465404677392864	57.5760628652025	-0.253979155794846
ExN_FrC_L2/3IT_2	LHX9	0.000208866369029	NA	-0.514988155828838
ExN_FrC_L2/3IT_2	NXPH1	0.001553956628027	NA	-0.502490571528245
ExN_FrC_L2/3IT_2	CALB1	0.062694172124429	9.83276244207133	-0.069432780601226
ExN_FrC_L2/3IT_2	CALB2	0.001960146895052	NA	-0.361732652085279
ExN_FrC_L2/3IT_2	PVALB	0	NA	-0.455960015279097
ExN_FrC_L2/3IT_2	PROX1	0	NA	-0.518747460203374
ExN_FrC_L2/3IT_2	SNCG	0.001383207863882	NA	-0.675741613325278
ExN_FrC_L2/3IT_2	SV2C	0.04714599834769	4.83578480757606	-0.279723956951403
ExN_FrC_L2/3IT_2	RELN	0.002382375327731	NA	-0.272385946992969
ExN_FrC_L2/3IT_2	CCK	0.294868075325176	39.703808180536	-0.337234242025977
ExN_FrC_L2/3IT_2	PDE9A	0.004095319087547	NA	-0.460403260559503
ExN_FrC_L2/3IT_2	SULF1	0	NA	-0.724547477532054
ExN_FrC_L2/3IT_2	GLRA3	1.28933880424783	75.2871247229498	1.68020806283631
ExN_FrC_L2/3IT_2	LAMP5	0.286714818154018	39.3310497682853	2.5
ExN_FrC_L2/3IT_2	CARTPT	0.103939013630943	7.40479548660085	0.136454117367343
ExN_FrC_L2/3IT_2	CUX2	6.26432764437135	97.6123312512593	1.27453446264945
ExN_FrC_L2/3IT_2	THSD7A	1.53107788213555	76.7378601652226	0.796691691617041
ExN_FrC_L2/3IT_2	RASGRF2	6.51872595803504	97.5619584928471	2.05254018381811
ExN_FrC_L2/3IT_2	PRSS12	0.155824168790272	16.3409228289341	0.089193414923682
ExN_FrC_L2/3IT_2	RORB	0.378099329691097	25.8714487205319	-0.531642793337379
ExN_FrC_L2/3IT_2	GRIK4	1.91904737298051	79.7602256699577	1.04906983664365
ExN_FrC_L2/3IT_2	KCNK2	0.001055060434703	NA	-0.94252603175278
ExN_FrC_L2/3IT_2	SULF2	0.039389006676079	6.38726576667338	-0.51149251911352
ExN_FrC_L2/3IT_2	PCP4	0.073439088517931	10.4473100947008	-0.549367007700207
ExN_FrC_L2/3IT_2	HTR2C	0.000151862401002	NA	-0.465065369660712
ExN_FrC_L2/3IT_2	FEZF2	0	NA	-0.468982831820459
ExN_FrC_L2/3IT_2	TOX	0.220772258531409	20.7435019141648	-1.61111400580186
ExN_FrC_L2/3IT_2	ETV1	0.040995686216307	7.26375176304654	-1.06022921853402
ExN_FrC_L2/3IT_2	RPRM	0	NA	-0.545961370236906
ExN_FrC_L2/3IT_2	RXFP1	0.056515425603907	6.73987507555914	-1.11676403302562
ExN_FrC_L2/3IT_2	FOXP2	0.065824593454149	2.74027805762644	-1.55864441873967
ExN_FrC_L2/3IT_2	SYT6	0.000468368260181	NA	-0.523358328445718
ExN_FrC_L2/3IT_2	OPRK1	0.00720549007744	1.58170461414467	-0.632901443825055
ExN_FrC_L2/3IT_2	NR4A2	0.024732396614772	4.54362280878501	-0.314309300869873
ExN_FrC_L2/3IT_2	SYNPR	0.380719090666841	28.6419504332057	-0.342888790060899
ExN_FrC_L2/3IT_2	NTNG2	0.082230060385183	12.8853516018537	-0.361878765514665
ExN_FrC_L2/3IT_2	ADRA2A	7.23E-05	NA	-0.568843027514941
ExN_FrC_L2/3IT_2	SOX6	0	NA	-0.666527244618957
ExN_FrC_L2/3IT_2	SATB1	0.301716881794421	39.39149707838	-0.618309467426991
ExN_FrC_L2/3IT_1	SLC17A6	0.11861401087427	30.3878935467038	-0.460267219797549
ExN_FrC_L2/3IT_1	SLC17A7	0.516049371394482	82.4230300921899	-0.130414484099049
ExN_FrC_L2/3IT_1	LHX9	9.97E-05	NA	-0.515785556103644
ExN_FrC_L2/3IT_1	NXPH1	0.000693560135267	NA	-0.50325967604041
ExN_FrC_L2/3IT_1	CALB1	0.137852693363279	29.3964167681336	0.49743840947511
ExN_FrC_L2/3IT_1	CALB2	6.69E-05	NA	-0.387523509159168
ExN_FrC_L2/3IT_1	PVALB	0	NA	-0.455960015279097
ExN_FrC_L2/3IT_1	PROX1	7.02E-05	NA	-0.518553374573082
ExN_FrC_L2/3IT_1	SNCG	0.021026900424681	8.25360932336059	-0.441915229869255
ExN_FrC_L2/3IT_1	SV2C	0.145997995457969	14.9591233257958	0.500800737042165
ExN_FrC_L2/3IT_1	RELN	0.000469139664402	NA	-0.307134771405573
ExN_FrC_L2/3IT_1	CCK	0.363877677387502	60.3061401982954	-0.213381903831483
ExN_FrC_L2/3IT_1	PDE9A	0.005632265644053	1.50460949730388	-0.455725468310417
ExN_FrC_L2/3IT_1	SULF1	4.58E-05	NA	-0.724453838761926
ExN_FrC_L2/3IT_1	GLRA3	1.13367047473735	87.2412593494521	1.4316119509042
ExN_FrC_L2/3IT_1	LAMP5	0.068414102617344	20.8210123499739	0.577282328650532
ExN_FrC_L2/3IT_1	CARTPT	0.174309320215397	19.403374499913	0.572242914692722
ExN_FrC_L2/3IT_1	CUX2	6.61198641181581	98.9998260567055	1.3273684877945
ExN_FrC_L2/3IT_1	THSD7A	0.211063074304371	28.7963124021569	-0.389018846252421
ExN_FrC_L2/3IT_1	RASGRF2	4.05423356802496	98.0779265959297	1.43432348873675
ExN_FrC_L2/3IT_1	PRSS12	0.344536468679252	38.2762219516438	0.9459672045882
ExN_FrC_L2/3IT_1	RORB	3.09155572255262	87.0151330666203	0.526007517397535
ExN_FrC_L2/3IT_1	GRIK4	0.683628253572215	66.559401635067	-0.390297029479381
ExN_FrC_L2/3IT_1	KCNK2	0.005001961492529	1.29587754392068	-0.932402407176964
ExN_FrC_L2/3IT_1	SULF2	0.074855431413727	15.8288397982258	-0.384553590139284
ExN_FrC_L2/3IT_1	PCP4	0.018822276918973	5.78361454165942	-0.626564466004884
ExN_FrC_L2/3IT_1	HTR2C	0	NA	-0.465238283334693
ExN_FrC_L2/3IT_1	FEZF2	0.000279584651386	NA	-0.466658400927077
ExN_FrC_L2/3IT_1	TOX	1.52323311729361	84.5277439554705	-0.731388854147352
ExN_FrC_L2/3IT_1	ETV1	0.075789474535355	21.7429118107497	-0.990009345817968
ExN_FrC_L2/3IT_1	RPRM	0	NA	-0.545961370236906
ExN_FrC_L2/3IT_1	RXFP1	0.543237517899535	54.4790398330144	-0.580912148477832
ExN_FrC_L2/3IT_1	FOXP2	0.203542378637101	21.0297443033571	-1.42442562834148
ExN_FrC_L2/3IT_1	SYT6	0.000308371444668	NA	-0.524696720815995
ExN_FrC_L2/3IT_1	OPRK1	0.004629051810218	1.83510175682727	-0.652908351245431
ExN_FrC_L2/3IT_1	NR4A2	0.013811483822793	4.79213776308923	-0.356672271552704
ExN_FrC_L2/3IT_1	SYNPR	1.65583942759819	86.4324230300922	0.686727685030422
ExN_FrC_L2/3IT_1	NTNG2	0.111689289681952	30.4574708644982	-0.301952749876375
ExN_FrC_L2/3IT_1	ADRA2A	0.000103057373473	NA	-0.567696993401627
ExN_FrC_L2/3IT_1	SOX6	1.25E-05	NA	-0.664923614298364
ExN_FrC_L2/3IT_1	SATB1	0.540275463233744	82.1969038093581	-0.105550690584651
ExN_FrC_L6_1	SLC17A6	0.001146488754852	NA	-0.751483282294859
ExN_FrC_L6_1	SLC17A7	0.940740774522013	86.712224753227	0.767730926794198
ExN_FrC_L6_1	LHX9	0	NA	-0.516513981962029
ExN_FrC_L6_1	NXPH1	0.007675979349963	NA	-0.497037124414539
ExN_FrC_L6_1	CALB1	0.000502782043883	NA	-0.569684956897193
ExN_FrC_L6_1	CALB2	0.002012182143533	NA	-0.361024487922833
ExN_FrC_L6_1	PVALB	0	NA	-0.455960015279097
ExN_FrC_L6_1	PROX1	0.000187583735035	NA	-0.518229172594689
ExN_FrC_L6_1	SNCG	0.005469814332942	1.59453302961276	-0.626721557110342
ExN_FrC_L6_1	SV2C	0.008592188129281	1.7463933181473	-0.60430594127802
ExN_FrC_L6_1	RELN	0	NA	-0.315665587404796
ExN_FrC_L6_1	CCK	0.003933901085453	NA	-0.94425297725506
ExN_FrC_L6_1	PDE9A	0.143134038093392	16.4768413059985	-0.063774060109333
ExN_FrC_L6_1	SULF1	2.23803488038394	70.3113135914958	1.67525518790609
ExN_FrC_L6_1	GLRA3	0.314247430735911	34.8519362186788	-0.279063250841736
ExN_FrC_L6_1	LAMP5	0.00147432969931	NA	-0.341556945550898
ExN_FrC_L6_1	CARTPT	0	NA	-0.56089239788389
ExN_FrC_L6_1	CUX2	0	NA	-0.966580703135651
ExN_FrC_L6_1	THSD7A	0.000243194363805	NA	-0.696655740623207
ExN_FrC_L6_1	RASGRF2	1.87281760049561	83.371298405467	0.554975735022866
ExN_FrC_L6_1	PRSS12	0	NA	-0.731198682077366
ExN_FrC_L6_1	RORB	0	NA	-0.843338961856209
ExN_FrC_L6_1	GRIK4	3.06471970279781	91.9514047076689	1.91505380015233
ExN_FrC_L6_1	KCNK2	0.895304742624578	65.4517843583903	0.699705760769094
ExN_FrC_L6_1	SULF2	0.18717305742794	19.4381169324222	-0.008543919906438
ExN_FrC_L6_1	PCP4	0.067871893129104	10.9339407744875	-0.557053914504387
ExN_FrC_L6_1	HTR2C	0.011742696768921	NA	-0.451944689911954
ExN_FrC_L6_1	FEZF2	0.228907483961977	37.9650721336371	1.24495807795836
ExN_FrC_L6_1	TOX	4.51400868115321	73.4244495064541	0.215817052888844
ExN_FrC_L6_1	ETV1	0.970775404703207	64.6924829157175	0.302960882315366
ExN_FrC_L6_1	RPRM	0.149397491410789	22.7790432801822	1.65026340254021
ExN_FrC_L6_1	RXFP1	3.35577862887859	90.9643128321944	0.88649828333282
ExN_FrC_L6_1	FOXP2	6.55882048716659	95.0645406226272	0.605025599508605
ExN_FrC_L6_1	SYT6	0.533228747020236	45.3302961275626	2.5
ExN_FrC_L6_1	OPRK1	0.0021189991019	NA	-0.672449156765268
ExN_FrC_L6_1	NR4A2	0.258553046015718	28.8534548215642	0.498317429090452
ExN_FrC_L6_1	SYNPR	1.2147629560489	69.1723614274867	0.400872160269276
ExN_FrC_L6_1	NTNG2	0.011497364376595	3.56871678056188	-0.512697033715079
ExN_FrC_L6_1	ADRA2A	0.04975988454026	10.8580106302202	1.24079396660193
ExN_FrC_L6_1	SOX6	0.0184405710372	2.88534548215642	1.67808133908582
ExN_FrC_L6_1	SATB1	0.532249763438286	67.6537585421412	-0.121469341514899
ExN_FrC_L5IT_1	SLC17A6	0.07867686586588	14.0802875973637	-0.555695359721249
ExN_FrC_L5IT_1	SLC17A7	0.963241871893832	90.6530856800479	0.809653443048845
ExN_FrC_L5IT_1	LHX9	0	NA	-0.516513981962029
ExN_FrC_L5IT_1	NXPH1	0	NA	-0.50388012781443
ExN_FrC_L5IT_1	CALB1	0.001532701865133	NA	-0.561150035858603
ExN_FrC_L5IT_1	CALB2	0	NA	-0.388435732437548
ExN_FrC_L5IT_1	PVALB	0	NA	-0.455960015279097
ExN_FrC_L5IT_1	PROX1	0	NA	-0.518747460203374
ExN_FrC_L5IT_1	SNCG	0.157332225920969	35.530257639305	1.06634771659593
ExN_FrC_L5IT_1	SV2C	0.001889586388242	NA	-0.661998376064413
ExN_FrC_L5IT_1	RELN	0.004914889440459	NA	-0.226491442859021
ExN_FrC_L5IT_1	CCK	0.055873651816309	7.86898342320751	-0.823932588395627
ExN_FrC_L5IT_1	PDE9A	0.005492643418278	2.09706411024566	-0.456150121885972
ExN_FrC_L5IT_1	SULF1	0	NA	-0.724547477532054
ExN_FrC_L5IT_1	GLRA3	0.578416376191162	66.6067505492311	0.367525330869606
ExN_FrC_L5IT_1	LAMP5	0	NA	-0.36247857223201
ExN_FrC_L5IT_1	CARTPT	0	NA	-0.56089239788389
ExN_FrC_L5IT_1	CUX2	0.003927242676489	NA	-0.962150913394269
ExN_FrC_L5IT_1	THSD7A	0.000447204555335	NA	-0.696327700683098
ExN_FrC_L5IT_1	RASGRF2	0.150919905750825	27.3616936289195	-0.868852234812207
ExN_FrC_L5IT_1	PRSS12	0.130567485013948	19.5725983622928	-0.035972279639767
ExN_FrC_L5IT_1	RORB	7.29419105499735	99.4008388256441	1.212787360872
ExN_FrC_L5IT_1	GRIK4	1.1242364618695	81.2262832035151	0.217722804653952
ExN_FrC_L5IT_1	KCNK2	0.905120583728392	74.3559017375674	0.712995571221861
ExN_FrC_L5IT_1	SULF2	0.707642504064156	64.1701617735171	1.36680448619216
ExN_FrC_L5IT_1	PCP4	1.16010107039782	66.3271420011983	0.484392782286433
ExN_FrC_L5IT_1	HTR2C	0.000517410340549	NA	-0.464649256846871
ExN_FrC_L5IT_1	FEZF2	0.133135890414808	27.3217495506291	0.570304203388451
ExN_FrC_L5IT_1	TOX	5.13012576356924	97.0641102456561	0.344158778858835
ExN_FrC_L5IT_1	ETV1	1.30839716478307	84.162172957859	0.64069133357132
ExN_FrC_L5IT_1	RPRM	0.214406547782753	25.4044337926902	2.5
ExN_FrC_L5IT_1	RXFP1	3.78134666884978	97.7831036548832	1.01832901100499
ExN_FrC_L5IT_1	FOXP2	4.82545414119699	98.7617335729978	0.317328542506039
ExN_FrC_L5IT_1	SYT6	0.002947656966575	NA	-0.502646095457445
ExN_FrC_L5IT_1	OPRK1	0	NA	-0.688983741511943
ExN_FrC_L5IT_1	NR4A2	0.031403798189417	8.84761334132215	-0.288652050830787
ExN_FrC_L5IT_1	SYNPR	0.007706167531159	1.51787497503495	-0.838572855323231
ExN_FrC_L5IT_1	NTNG2	0.464785784260936	62.1929298981426	0.313503739066671
ExN_FrC_L5IT_1	ADRA2A	0.069903526708931	14.2200918713801	1.95014531017112
ExN_FrC_L5IT_1	SOX6	0.000517410340549	NA	-0.600154061368988
ExN_FrC_L5IT_1	SATB1	0.812361448884093	84.6614739364889	0.390120481327798
ExN_FrC_L5IT_3	SLC17A6	0.172050270473855	28.7216828478964	-0.337779494166964
ExN_FrC_L5IT_3	SLC17A7	0.851370932584369	84.2233009708738	0.596281118384599
ExN_FrC_L5IT_3	LHX9	0.000350379580214	NA	-0.513954544054977
ExN_FrC_L5IT_3	NXPH1	0	NA	-0.50388012781443
ExN_FrC_L5IT_3	CALB1	0.002437139534054	NA	-0.553662217277108
ExN_FrC_L5IT_3	CALB2	0	NA	-0.388435732437548
ExN_FrC_L5IT_3	PVALB	0	NA	-0.455960015279097
ExN_FrC_L5IT_3	PROX1	0.000204463353215	NA	-0.518182539539231
ExN_FrC_L5IT_3	SNCG	0.017191829153192	3.39805825242718	-0.487210110254563
ExN_FrC_L5IT_3	SV2C	0.001810657929895	NA	-0.662680047119516
ExN_FrC_L5IT_3	RELN	0.006858584744921	NA	-0.191345960100465
ExN_FrC_L5IT_3	CCK	1.58132456906742	78.8025889967638	1.30837310089204
ExN_FrC_L5IT_3	PDE9A	0.001102059194263	NA	-0.469534019844643
ExN_FrC_L5IT_3	SULF1	0	NA	-0.724547477532054
ExN_FrC_L5IT_3	GLRA3	0.142373090348966	24.9190938511327	-0.773847186694701
ExN_FrC_L5IT_3	LAMP5	0.001706667284823	NA	-0.338262744797895
ExN_FrC_L5IT_3	CARTPT	0.001181624809273	NA	-0.552564360749798
ExN_FrC_L5IT_3	CUX2	0.04019689373921	6.06796116504854	-0.922040377794078
ExN_FrC_L5IT_3	THSD7A	0.102990828249629	8.7378640776699	-0.539371640246654
ExN_FrC_L5IT_3	RASGRF2	0.192844076149033	20.5501618122977	-0.813160507276036
ExN_FrC_L5IT_3	PRSS12	0.012247286885649	1.21359223300971	-0.662237316888679
ExN_FrC_L5IT_3	RORB	8.05994164841787	98.705501618123	1.29861396151891
ExN_FrC_L5IT_3	GRIK4	0.803452588021152	66.6666666666667	-0.210471587267129
ExN_FrC_L5IT_3	KCNK2	0.512670857124043	52.1035598705502	0.119550287505061
ExN_FrC_L5IT_3	SULF2	1.48040660694216	85.5987055016181	2.5
ExN_FrC_L5IT_3	PCP4	0.005533099168163	NA	-0.645973839239978
ExN_FrC_L5IT_3	HTR2C	0.010108510789754	NA	-0.453785438303083
ExN_FrC_L5IT_3	FEZF2	0.003217509851936	NA	-0.442272076821741
ExN_FrC_L5IT_3	TOX	15.0993691419458	99.7572815533981	1.51408233223137
ExN_FrC_L5IT_3	ETV1	0.229045229174611	32.9288025889968	-0.705553883897386
ExN_FrC_L5IT_3	RPRM	0.007596085345788	1.05177993527508	-0.42659968741246
ExN_FrC_L5IT_3	RXFP1	4.5351946661989	97.6537216828479	1.225375236663
ExN_FrC_L5IT_3	FOXP2	8.90193457647125	99.0291262135922	0.903256005633363
ExN_FrC_L5IT_3	SYT6	0.080664931211432	12.621359223301	0.121912016904662
ExN_FrC_L5IT_3	OPRK1	0	NA	-0.688983741511943
ExN_FrC_L5IT_3	NR4A2	0.024714831043017	5.98705501618123	-0.314377075776546
ExN_FrC_L5IT_3	SYNPR	0.269795863679536	28.4789644012945	-0.474705327929244
ExN_FrC_L5IT_3	NTNG2	0.328877424267883	46.1974110032362	0.096231785761436
ExN_FrC_L5IT_3	ADRA2A	0.007283317619173	2.10355987055016	-0.30071111440168
ExN_FrC_L5IT_3	SOX6	0	NA	-0.666527244618957
ExN_FrC_L5IT_3	SATB1	1.01704687780527	83.4142394822006	0.716172711191354
ExN_FrC_L5IT_2	SLC17A6	0.21017967694791	29.5638834100373	-0.253745961462867
ExN_FrC_L5IT_2	SLC17A7	0.892087863219171	81.2404120096428	0.675397390300546
ExN_FrC_L5IT_2	LHX9	0.00013084605965	NA	-0.515558078311623
ExN_FrC_L5IT_2	NXPH1	0	NA	-0.50388012781443
ExN_FrC_L5IT_2	CALB1	0.003255908981771	NA	-0.54688946787005
ExN_FrC_L5IT_2	CALB2	0	NA	-0.388435732437548
ExN_FrC_L5IT_2	PVALB	0	NA	-0.455960015279097
ExN_FrC_L5IT_2	PROX1	0.001157087326609	NA	-0.515552014985441
ExN_FrC_L5IT_2	SNCG	9.39E-05	NA	-0.691249195612572
ExN_FrC_L5IT_2	SV2C	0.011564888134612	1.51216305062459	-0.578841142861316
ExN_FrC_L5IT_2	RELN	0	NA	-0.315665587404796
ExN_FrC_L5IT_2	CCK	1.14003280638052	78.1065088757396	0.861172498407926
ExN_FrC_L5IT_2	PDE9A	0.00553767676161	1.2272627657243	-0.456013148924761
ExN_FrC_L5IT_2	SULF1	0	NA	-0.724547477532054
ExN_FrC_L5IT_2	GLRA3	0.072324993257841	9.73044049967127	-0.997234855313974
ExN_FrC_L5IT_2	LAMP5	0.0008548559507	NA	-0.35034389692983
ExN_FrC_L5IT_2	CARTPT	0.002306582494824	NA	-0.544644839099183
ExN_FrC_L5IT_2	CUX2	0.666781466629204	38.8560157790927	-0.389179079473487
ExN_FrC_L5IT_2	THSD7A	0.375718232621177	31.4705237782161	-0.183969711202056
ExN_FrC_L5IT_2	RASGRF2	0.115171899473713	11.3740959894806	-0.917966100358521
ExN_FrC_L5IT_2	PRSS12	0.280014204471296	26.2984878369494	0.667365288003844
ExN_FrC_L5IT_2	RORB	10.1380541899863	99.3425378040763	1.49931780586028
ExN_FrC_L5IT_2	GRIK4	0.26925996522609	31.1198772737234	-1.12924161288575
ExN_FrC_L5IT_2	KCNK2	0.026457358365101	3.83519614288845	-0.878056470758629
ExN_FrC_L5IT_2	SULF2	0.08477886827353	11.6370808678501	-0.349785821037134
ExN_FrC_L5IT_2	PCP4	0.002354741590591	NA	-0.650653965677955
ExN_FrC_L5IT_2	HTR2C	0.000258371283478	NA	-0.4649441121056
ExN_FrC_L5IT_2	FEZF2	0.000199084326976	NA	-0.467327603679523
ExN_FrC_L5IT_2	TOX	10.6946925391983	99.1233837387684	1.12678550888163
ExN_FrC_L5IT_2	ETV1	0.076123841651895	12.4260355029586	-0.989345610730039
ExN_FrC_L5IT_2	RPRM	9.45E-05	NA	-0.544471266293555
ExN_FrC_L5IT_2	RXFP1	2.02341041075777	86.8507560815253	0.370146076081851
ExN_FrC_L5IT_2	FOXP2	6.5316358528158	98.4659215428446	0.601046217519547
ExN_FrC_L5IT_2	SYT6	0.061085650220136	8.56892395353934	-0.031094766966685
ExN_FrC_L5IT_2	OPRK1	0	NA	-0.688983741511943
ExN_FrC_L5IT_2	NR4A2	0.01568826192083	3.63795748411133	-0.349359745494145
ExN_FrC_L5IT_2	SYNPR	0.499589837674844	44.7731755424063	-0.212899790511829
ExN_FrC_L5IT_2	NTNG2	0.167220540347822	25.180802103879	-0.193188825265716
ExN_FrC_L5IT_2	ADRA2A	0.000890876064475	NA	-0.53830982394956
ExN_FrC_L5IT_2	SOX6	0	NA	-0.666527244618957
ExN_FrC_L5IT_2	SATB1	1.22495304448784	84.3085689239535	1.01509798598388
ExN_FrC_L5IT_L2/3IT	SLC17A6	0.079768441423903	11.2021857923497	-0.553040436557515
ExN_FrC_L5IT_L2/3IT	SLC17A7	0.863813893514313	73.3151183970856	0.620641924161744
ExN_FrC_L5IT_L2/3IT	LHX9	0	NA	-0.516513981962029
ExN_FrC_L5IT_L2/3IT	NXPH1	0	NA	-0.50388012781443
ExN_FrC_L5IT_L2/3IT	CALB1	0.010878101391123	2.27686703096539	-0.484103666561636
ExN_FrC_L5IT_L2/3IT	CALB2	0	NA	-0.388435732437548
ExN_FrC_L5IT_L2/3IT	PVALB	0	NA	-0.455960015279097
ExN_FrC_L5IT_L2/3IT	PROX1	0.053289461858986	7.37704918032787	-0.375286059590875
ExN_FrC_L5IT_L2/3IT	SNCG	0.000748641046132	NA	-0.683371369374755
ExN_FrC_L5IT_L2/3IT	SV2C	0.006732629912706	NA	-0.620273511459375
ExN_FrC_L5IT_L2/3IT	RELN	0	NA	-0.315665587404796
ExN_FrC_L5IT_L2/3IT	CCK	0.342459884934178	35.1548269581056	-0.251137014456541
ExN_FrC_L5IT_L2/3IT	PDE9A	0.00584467173664	1.27504553734062	-0.45507955953293
ExN_FrC_L5IT_L2/3IT	SULF1	0	NA	-0.724547477532054
ExN_FrC_L5IT_L2/3IT	GLRA3	0.207820733331682	20.856102003643	-0.577178537893383
ExN_FrC_L5IT_L2/3IT	LAMP5	0.000840313200615	NA	-0.350550244509809
ExN_FrC_L5IT_L2/3IT	CARTPT	0.004885420255133	NA	-0.526523726878303
ExN_FrC_L5IT_L2/3IT	CUX2	1.60446743217748	51.4571948998178	0.115257373632426
ExN_FrC_L5IT_L2/3IT	THSD7A	0.035790438366715	3.82513661202186	-0.640483743191131
ExN_FrC_L5IT_L2/3IT	RASGRF2	1.13094629782048	67.4863387978142	0.089991268544576
ExN_FrC_L5IT_L2/3IT	PRSS12	0.833117138486993	59.1074681238616	2.5
ExN_FrC_L5IT_L2/3IT	RORB	8.65289194438549	98.6338797814208	1.36022798026132
ExN_FrC_L5IT_L2/3IT	GRIK4	0.713076918479599	54.0072859744991	-0.344943013897643
ExN_FrC_L5IT_L2/3IT	KCNK2	0.255760111584152	24.1347905282332	-0.359325024437297
ExN_FrC_L5IT_L2/3IT	SULF2	0.262189628461562	31.0564663023679	0.223265901134447
ExN_FrC_L5IT_L2/3IT	PCP4	0.00244499945804	NA	-0.650520856503936
ExN_FrC_L5IT_L2/3IT	HTR2C	0	NA	-0.465238283334693
ExN_FrC_L5IT_L2/3IT	FEZF2	0.001869140131818	NA	-0.453455375496359
ExN_FrC_L5IT_L2/3IT	TOX	2.30385072983363	68.0327868852459	-0.404792342951455
ExN_FrC_L5IT_L2/3IT	ETV1	0.042162169076717	6.46630236794171	-1.05783726789567
ExN_FrC_L5IT_L2/3IT	RPRM	0.000214950864382	NA	-0.542571275041398
ExN_FrC_L5IT_L2/3IT	RXFP1	2.83916712704769	91.8032786885246	0.707957605855665
ExN_FrC_L5IT_L2/3IT	FOXP2	4.22803140875684	89.344262295082	0.197819721928112
ExN_FrC_L5IT_L2/3IT	SYT6	0.080113874463366	10.655737704918	0.117643698930315
ExN_FrC_L5IT_L2/3IT	OPRK1	0.004765177951605	1.183970856102	-0.651850002916013
ExN_FrC_L5IT_L2/3IT	NR4A2	0.009015928395874	2.18579234972678	-0.375418947651888
ExN_FrC_L5IT_L2/3IT	SYNPR	1.87677717170744	83.424408014572	0.812502673659668
ExN_FrC_L5IT_L2/3IT	NTNG2	0.190884080420081	27.959927140255	-0.148405142717344
ExN_FrC_L5IT_L2/3IT	ADRA2A	0	NA	-0.571542945962224
ExN_FrC_L5IT_L2/3IT	SOX6	0.001515426175212	NA	-0.472225905276881
ExN_FrC_L5IT_L2/3IT	SATB1	1.39264535086319	83.424408014572	1.23651236913334
ExN_FrC_L6_2	SLC17A6	0.114444091391774	23.1805929919137	-0.470070407459769
ExN_FrC_L6_2	SLC17A7	0.923219750319817	89.7574123989218	0.734748964001814
ExN_FrC_L6_2	LHX9	0	NA	-0.516513981962029
ExN_FrC_L6_2	NXPH1	0	NA	-0.50388012781443
ExN_FrC_L6_2	CALB1	0	NA	-0.573854691676177
ExN_FrC_L6_2	CALB2	0	NA	-0.388435732437548
ExN_FrC_L6_2	PVALB	0	NA	-0.455960015279097
ExN_FrC_L6_2	PROX1	0	NA	-0.518747460203374
ExN_FrC_L6_2	SNCG	0.00028099514092	NA	-0.688997237871058
ExN_FrC_L6_2	SV2C	0.005346752227768	1.21293800539084	-0.632192896355096
ExN_FrC_L6_2	RELN	0	NA	-0.315665587404796
ExN_FrC_L6_2	CCK	2.05731609638567	95.4177897574124	1.7120496733122
ExN_FrC_L6_2	PDE9A	0.056055069618591	9.56873315363881	-0.3060984314683
ExN_FrC_L6_2	SULF1	0.33501828250405	27.4932614555256	-0.134393738147293
ExN_FrC_L6_2	GLRA3	0.019201479301282	5.25606469002695	-1.17660466540815
ExN_FrC_L6_2	LAMP5	0	NA	-0.36247857223201
ExN_FrC_L6_2	CARTPT	0	NA	-0.56089239788389
ExN_FrC_L6_2	CUX2	0.302919675009887	17.9245283018868	-0.667527011303755
ExN_FrC_L6_2	THSD7A	0.057045361907496	8.08625336927224	-0.607810362678038
ExN_FrC_L6_2	RASGRF2	2.33721985220223	92.5876010781671	0.788217014299528
ExN_FrC_L6_2	PRSS12	0.000494165835951	NA	-0.728399846511594
ExN_FrC_L6_2	RORB	0.00423305630528	1.21293800539084	-0.83923350155638
ExN_FrC_L6_2	GRIK4	0.511798974999847	34.366576819407	-0.671865788328109
ExN_FrC_L6_2	KCNK2	0.011707549733566	2.56064690026954	-0.915293682359025
ExN_FrC_L6_2	SULF2	0.150130238142599	24.1239892183288	-0.128470983673033
ExN_FrC_L6_2	PCP4	0.010688305278909	3.36927223719677	-0.638414172044369
ExN_FrC_L6_2	HTR2C	0.147615310931424	8.89487870619946	-0.308454082365925
ExN_FrC_L6_2	FEZF2	0	NA	-0.468982831820459
ExN_FrC_L6_2	TOX	0.215658111276936	11.8598382749326	-1.61620058613343
ExN_FrC_L6_2	ETV1	0.290273643348449	37.3315363881402	-0.601717062125419
ExN_FrC_L6_2	RPRM	0	NA	-0.545961370236906
ExN_FrC_L6_2	RXFP1	3.77767474566257	97.3045822102426	1.01724252767902
ExN_FrC_L6_2	FOXP2	0.058577546427794	7.27762803234501	-1.56618005750228
ExN_FrC_L6_2	SYT6	0.001156630260526	NA	-0.517603374726372
ExN_FrC_L6_2	OPRK1	0.381677701540305	54.8517520215633	1.83639151157039
ExN_FrC_L6_2	NR4A2	1.51221398107313	89.2183288409704	2.5
ExN_FrC_L6_2	SYNPR	8.74952512512665	98.921832884097	2.5
ExN_FrC_L6_2	NTNG2	4.33067171464617	98.2479784366577	2.5
ExN_FrC_L6_2	ADRA2A	0.07073622307228	16.5768194070081	1.97918020991123
ExN_FrC_L6_2	SOX6	0.003322289693961	NA	-0.240941627289219
ExN_FrC_L6_2	SATB1	0.035989927354568	8.62533692722372	-1.31404539049237
ExN_FrC_L5/6IT	SLC17A6	0.01596298358886	5.4006968641115	-0.712920977614444
ExN_FrC_L5/6IT	SLC17A7	1.01107011219578	92.7990708478513	0.897190133997596
ExN_FrC_L5/6IT	LHX9	0	NA	-0.516513981962029
ExN_FrC_L5/6IT	NXPH1	0	NA	-0.50388012781443
ExN_FrC_L5/6IT	CALB1	0.010489895173083	3.65853658536585	-0.487289953848362
ExN_FrC_L5/6IT	CALB2	0	NA	-0.388435732437548
ExN_FrC_L5/6IT	PVALB	0.000172910553198	NA	-0.454638647671104
ExN_FrC_L5/6IT	PROX1	0	NA	-0.518747460203374
ExN_FrC_L5/6IT	SNCG	0.000578790387517	NA	-0.685414400774711
ExN_FrC_L5/6IT	SV2C	0.053570208104632	6.85249709639954	-0.22680300291126
ExN_FrC_L5/6IT	RELN	0	NA	-0.315665587404796
ExN_FrC_L5/6IT	CCK	1.92090930206181	94.7154471544715	1.60317846504807
ExN_FrC_L5/6IT	PDE9A	0.005542968204108	1.68408826945412	-0.455997054929568
ExN_FrC_L5/6IT	SULF1	0.046887520930017	6.62020905923345	-0.630959671483991
ExN_FrC_L5/6IT	GLRA3	0.223297277687891	44.3089430894309	-0.532230956839231
ExN_FrC_L5/6IT	LAMP5	0	NA	-0.36247857223201
ExN_FrC_L5/6IT	CARTPT	0	NA	-0.56089239788389
ExN_FrC_L5/6IT	CUX2	0.004932852774816	NA	-0.961019407714776
ExN_FrC_L5/6IT	THSD7A	0	NA	-0.697046874518578
ExN_FrC_L5/6IT	RASGRF2	1.54909934609092	86.0046457607433	0.368884919064116
ExN_FrC_L5/6IT	PRSS12	0	NA	-0.731198682077366
ExN_FrC_L5/6IT	RORB	0.370494996103456	45.1800232288037	-0.53702062259274
ExN_FrC_L5/6IT	GRIK4	2.48860899419302	94.8315911730546	1.51528493551703
ExN_FrC_L5/6IT	KCNK2	0.12107810082978	24.0418118466899	-0.651200726041314
ExN_FrC_L5/6IT	SULF2	0.054148104473946	11.5563298490128	-0.458149423445533
ExN_FrC_L5/6IT	PCP4	0	NA	-0.654130898917978
ExN_FrC_L5/6IT	HTR2C	0.004661258747265	NA	-0.45994280685687
ExN_FrC_L5/6IT	FEZF2	0.000237091280472	NA	-0.467011643485011
ExN_FrC_L5/6IT	TOX	1.12075962276946	58.3042973286876	-0.941932755449441
ExN_FrC_L5/6IT	ETV1	0.494784755347514	64.4018583042973	-0.287477384948896
ExN_FrC_L5/6IT	RPRM	0	NA	-0.545961370236906
ExN_FrC_L5/6IT	RXFP1	3.11064049348365	97.0963995354239	0.804581024280575
ExN_FrC_L5/6IT	FOXP2	1.55280877077444	74.0418118466899	-0.593927629827153
ExN_FrC_L5/6IT	SYT6	0.000462815234586	NA	-0.52340477657903
ExN_FrC_L5/6IT	OPRK1	0.267216478658502	50.8130081300813	1.16090522179076
ExN_FrC_L5/6IT	NR4A2	0.062596030317854	18.0603948896632	-0.170852044157609
ExN_FrC_L5/6IT	SYNPR	0.187718300121826	24.6806039488966	-0.579880665816237
ExN_FrC_L5/6IT	NTNG2	0.296565036170436	54.4715447154472	0.041305901347296
ExN_FrC_L5/6IT	ADRA2A	0.001531507294568	NA	-0.514430080519936
ExN_FrC_L5/6IT	SOX6	0	NA	-0.666527244618957
ExN_FrC_L5/6IT	SATB1	0.372201851046707	69.7444831591173	-0.457627644345425
ExN_FrC_L5/6NP	SLC17A6	0.097618607956095	14.0977443609023	-0.510002094613429
ExN_FrC_L5/6NP	SLC17A7	0.664207525582432	72.1804511278195	0.208682987696073
ExN_FrC_L5/6NP	LHX9	0	NA	-0.516513981962029
ExN_FrC_L5/6NP	NXPH1	0	NA	-0.50388012781443
ExN_FrC_L5/6NP	CALB1	0.000821008625517	NA	-0.567046883206704
ExN_FrC_L5/6NP	CALB2	0.005028258306791	1.12781954887218	-0.320040469272896
ExN_FrC_L5/6NP	PVALB	0.00106570997172	NA	-0.447819583959018
ExN_FrC_L5/6NP	PROX1	0.003192371670523	NA	-0.509940266855314
ExN_FrC_L5/6NP	SNCG	0.004398243923386	NA	-0.639556063150392
ExN_FrC_L5/6NP	SV2C	0.002765338843774	NA	-0.654438481295861
ExN_FrC_L5/6NP	RELN	0.006001609107677	NA	-0.206833240471299
ExN_FrC_L5/6NP	CCK	0.000447558096174	NA	-0.952550799210517
ExN_FrC_L5/6NP	PDE9A	2.21200366279028	89.8496240601504	2.5
ExN_FrC_L5/6NP	SULF1	0.106304760103406	4.13533834586466	-0.518208796248289
ExN_FrC_L5/6NP	GLRA3	0.00737850922452	2.25563909774436	-1.21779546941939
ExN_FrC_L5/6NP	LAMP5	0.000522443438706	NA	-0.355061258630641
ExN_FrC_L5/6NP	CARTPT	0.000929256104469	NA	-0.554342217984758
ExN_FrC_L5/6NP	CUX2	0.002618330196574	NA	-0.963625391778362
ExN_FrC_L5/6NP	THSD7A	0.002201841030232	NA	-0.693509076568959
ExN_FrC_L5/6NP	RASGRF2	0.995998524270062	59.5864661654135	-0.011841062025682
ExN_FrC_L5/6NP	PRSS12	0.036029164111831	4.69924812030075	-0.53067878316496
ExN_FrC_L5/6NP	RORB	0.063012927204916	8.27067669172932	-0.783948294663888
ExN_FrC_L5/6NP	GRIK4	0.854394929232593	61.2781954887218	-0.137613378593831
ExN_FrC_L5/6NP	KCNK2	0.002477207020745	NA	-0.93887369679644
ExN_FrC_L5/6NP	SULF2	0.012439073470936	NA	-0.610880432843575
ExN_FrC_L5/6NP	PCP4	2.5717103905972	85.5263157894737	1.22781673562021
ExN_FrC_L5/6NP	HTR2C	17.7286547571653	95.4887218045113	2.5
ExN_FrC_L5/6NP	FEZF2	0.485825281059387	55.4511278195489	2.5
ExN_FrC_L5/6NP	TOX	9.08250697326934	98.6842105263158	0.947058093523583
ExN_FrC_L5/6NP	ETV1	2.62667179772779	91.7293233082707	1.60557652691176
ExN_FrC_L5/6NP	RPRM	0.078144659350077	15.2255639097744	0.640839111489353
ExN_FrC_L5/6NP	RXFP1	0.282711001985701	24.0601503759398	-0.842408425165677
ExN_FrC_L5/6NP	FOXP2	4.52580778068788	95.6766917293233	0.259002862956859
ExN_FrC_L5/6NP	SYT6	0.16991702960927	17.1052631578947	0.785994725113788
ExN_FrC_L5/6NP	OPRK1	0.000467586877642	NA	-0.685332142776291
ExN_FrC_L5/6NP	NR4A2	0	NA	-0.410906281076577
ExN_FrC_L5/6NP	SYNPR	0.859761865828539	57.1428571428571	0.125906026190813
ExN_FrC_L5/6NP	NTNG2	0.002271356071252	NA	-0.533142445722291
ExN_FrC_L5/6NP	ADRA2A	0.000569536798	NA	-0.550293609359204
ExN_FrC_L5/6NP	SOX6	0	NA	-0.666527244618957
ExN_FrC_L5/6NP	SATB1	2.05874531674555	93.0451127819549	1.98489792510058
