# Supplementary material for: Disturbances of paraventricular thalamic nucleus neurons in bipolar disorder revealed by single-nucleus analysis
Source: Nat Commun. 2026 Jan 7;17:1338. doi: 10.1038/s41467-025-68094-5 (PMC12873406; doi:10.1038/s41467-025-68094-5)
Supplement: Supplementary file 6 — Source Data [file 41467_2025_68094_MOESM6_ESM.zip › SourceData/FigureS2a.txt]

celltype	gene	avg.exp	pct.exp	avg.exp.scaled
ExN_Tha_PVALB_1	ADARB2	55.4204063813148	99.8206278026906	1.93093497732935
ExN_Tha_PVALB_1	NXPH1	3.53197922424313	76.2780269058296	0.470529588377009
ExN_Tha_PVALB_1	RGS16	1.81444470989351	94.1405082212257	2.5
ExN_Tha_PVALB_1	SHOX2	0.80993227070896	93.3632286995516	2.5
ExN_Tha_PVALB_1	FRMD4B	2.55434024278046	94.0657698056801	0.626441526678224
ExN_Tha_PVALB_1	ZIC1	0.556233196817521	87.0104633781764	0.547528704786269
ExN_Tha_PVALB_1	CYP2J2	1.1463044675444	90.6875934230194	2.30561140378581
ExN_Tha_PVALB_1	PVALB	0.533633572307161	86.7563527653214	1.81258214331362
ExN_Tha_PVALB_1	PROX1	1.50552974290636	95.7548579970105	1.46347589412671
ExN_Tha_PVALB_1	LHX9	0.343589943542993	74.7832585949178	1.99104694404939
ExN_Tha_PVALB_1	LEF1	3.08899980065695	97.4140508221226	2.43927900324587
ExN_Tha_PVALB_1	LHFPL3	30.0238785380619	99.8206278026906	1.90619687317686
ExN_Tha_PVALB_1	RNF220	7.34541412506636	99.0881913303438	1.05930152427093
ExN_Tha_PVALB_1	TGFBR2	1.44901749456174	88.4005979073244	1.28708168878471
ExN_Tha_PVALB_1	SLC24A3	6.84840645140532	98.4454409566517	1.34077710889273
ExN_Tha_PVALB_1	CASQ2	3.1809075517751	94.6487294469357	2.5
ExN_Tha_PVALB_1	LPAR1	0.514931008082064	65.9192825112108	-0.009330322359176
ExN_Tha_PVALB_1	TAFA4	4.26347776792266	98.1464872944694	2.5
ExN_Tha_PVALB_1	TANC1	4.000888007605	98.2959641255605	1.57722713024375
ExN_Tha_PVALB_1	CHRNA2	0.619544630409546	84.0059790732436	2.5
ExN_Tha_PVALB_1	SLC7A2	1.0593330006529	89.4618834080718	2.5
ExN_Tha_PVALB_1	ST8SIA6	3.74669712675798	97.7727952167414	2.5
ExN_Tha_PVALB_1	RGS8	1.20328008977398	94.559043348281	2.21908861963635
ExN_Tha_PVALB_1	LYPD6	1.07531883862339	78.1763826606876	1.35203274223985
ExN_Tha_PVALB_1	GPR149	0.706175669136193	66.831091180867	0.898031428117617
ExN_Tha_PVALB_1	COL4A4	1.85296323824488	94.9775784753363	2.5
ExN_Tha_PVALB_1	GRIN2D	1.00371650750305	94.2750373692078	1.49887217208413
ExN_Tha_PVALB_1	ADGRG6	0.792700792790113	83.7817638266069	2.46697246280022
ExN_Tha_PVALB_1	PDE3A	2.19551647386379	92.4813153961136	1.48279599263566
ExN_Tha_PVALB_1	UACA	0.981447968036623	89.8056801195815	0.731023579572008
ExN_Tha_CALB	ADARB2	9.97876517457317	94.098955969133	0.839539216846797
ExN_Tha_CALB	NXPH1	15.9530472905159	98.5020426690876	1.51493593472168
ExN_Tha_CALB	RGS16	1.00456663605783	85.4743531547889	1.66444671743485
ExN_Tha_CALB	SHOX2	0.551335985243712	82.4330458465729	2.19547506293386
ExN_Tha_CALB	FRMD4B	1.61165026553117	79.0739900136178	0.279275054815171
ExN_Tha_CALB	ZIC1	0.406904943412675	75.9872900590104	0.280934042059102
ExN_Tha_CALB	CYP2J2	0.430756903889376	59.2827961870177	0.762052653761141
ExN_Tha_CALB	PVALB	0.113213545796059	3.23E+01	0.132322805578214
ExN_Tha_CALB	PROX1	1.63017850735365	9.14E+01	1.57991669241266
ExN_Tha_CALB	LHX9	0.457619075298255	73.5360871538811	2.5
ExN_Tha_CALB	LEF1	1.6368453344948	70.0408533817522	1.5331888028033
ExN_Tha_CALB	LHFPL3	13.356431066063	97.2764412165229	1.3085401947086
ExN_Tha_CALB	RNF220	12.0010117556017	99.4098955969133	1.42402979195173
ExN_Tha_CALB	TGFBR2	0.182449786261465	26.3277349069451	-0.097831346217321
ExN_Tha_CALB	SLC24A3	4.36075930896443	97.0494779845665	0.918274276651993
ExN_Tha_CALB	CASQ2	0.888814207598424	64.3667725828416	2.06690868734284
ExN_Tha_CALB	LPAR1	0.683278084412505	64.1852019972764	0.140130799982654
ExN_Tha_CALB	TAFA4	2.55796610816676	82.2514752610077	2.08030328461909
ExN_Tha_CALB	TANC1	1.79841221947791	88.9695869269178	0.64123143649403
ExN_Tha_CALB	CHRNA2	0.219125864268455	42.0789832047208	0.88787439525863
ExN_Tha_CALB	SLC7A2	0.216325300664899	35.7694053563323	0.213733119186936
ExN_Tha_CALB	ST8SIA6	1.68358232097467	85.4289605083977	1.8365845277154
ExN_Tha_CALB	RGS8	1.05656674734539	88.9241942805266	1.97085283438552
ExN_Tha_CALB	LYPD6	0.602572320266872	58.0118020880617	0.588695326204468
ExN_Tha_CALB	GPR149	1.36219601949707	74.2169768497503	1.75741827218308
ExN_Tha_CALB	COL4A4	1.16467449387539	80.2995914661825	2.07866244901832
ExN_Tha_CALB	GRIN2D	1.15943633211236	94.2805265546981	1.75470873277778
ExN_Tha_CALB	ADGRG6	0.952869926076628	80.2995914661825	2.5
ExN_Tha_CALB	PDE3A	1.12723453403386	66.3640490240581	0.680171208428266
ExN_Tha_CALB	UACA	0.95651048914392	63.004993191103	0.706968632420817
ExN_Tha_PVALB_2	ADARB2	1.08266871173086	38.6386386386386	-0.268822164431086
ExN_Tha_PVALB_2	NXPH1	18.4578120709942	95.8958958958959	1.62402522270347
ExN_Tha_PVALB_2	RGS16	0.302357331530981	50.8508508508508	0.363072634720961
ExN_Tha_PVALB_2	SHOX2	0.364255233459677	71.5715715715716	1.4303354289244
ExN_Tha_PVALB_2	FRMD4B	1.05005655656224	66.966966966967	0.006537584323442
ExN_Tha_PVALB_2	ZIC1	0.182597646619377	52.8528528528528	-0.178063245813907
ExN_Tha_PVALB_2	CYP2J2	0.051053446208272	10.2102102102102	-0.41180294046729
ExN_Tha_PVALB_2	PVALB	0.270560375289299	40.9409409409409	0.825674748176332
ExN_Tha_PVALB_2	PROX1	0.645834184301161	73.5735735735736	0.455586467563854
ExN_Tha_PVALB_2	LHX9	0.279053315808435	58.6586586586587	1.58997293071435
ExN_Tha_PVALB_2	LEF1	1.65821933529812	82.2822822822823	1.54986257023851
ExN_Tha_PVALB_2	LHFPL3	20.0156878567606	98.5985985985986	1.60410444521395
ExN_Tha_PVALB_2	RNF220	12.8239395590146	93.2932932932933	1.47452452527873
ExN_Tha_PVALB_2	TGFBR2	0.053774492802042	10.4104104104104	-0.316971594983833
ExN_Tha_PVALB_2	SLC24A3	11.2035819553724	98.998998998999	1.83001737183945
ExN_Tha_PVALB_2	CASQ2	0.029532283033519	7.20720720720721	-0.16348912727925
ExN_Tha_PVALB_2	LPAR1	0.988873920565017	73.6736736736737	0.376755623586091
ExN_Tha_PVALB_2	TAFA4	0.762282592878254	71.5715715715716	0.575245552080669
ExN_Tha_PVALB_2	TANC1	1.18227933039292	88.7887887887888	0.240300898058204
ExN_Tha_PVALB_2	CHRNA2	0.018691990930308	4.1041041041041	-0.268858962686064
ExN_Tha_PVALB_2	SLC7A2	0.010266366604947	2.1021021021021	-0.619790765522735
ExN_Tha_PVALB_2	ST8SIA6	1.61548374848531	91.3913913913914	1.77587025185723
ExN_Tha_PVALB_2	RGS8	0.949259736308815	85.985985985986	1.77780860063499
ExN_Tha_PVALB_2	LYPD6	1.31412642317291	79.1791791791792	1.67365457241666
ExN_Tha_PVALB_2	GPR149	0.778353914589296	63.7637637637638	1.00747975944212
ExN_Tha_PVALB_2	COL4A4	0.209983784801151	21.8218218218218	0.083850825494817
ExN_Tha_PVALB_2	GRIN2D	0.92293832934693	90.4904904904905	1.35821204721895
ExN_Tha_PVALB_2	ADGRG6	0.23261728996662	38.4384384384384	0.528720731920474
ExN_Tha_PVALB_2	PDE3A	0.510187094811591	51.4514514514514	0.004444740398969
ExN_Tha_PVALB_2	UACA	0.340395619529585	21.2212212212212	-0.011331739760566
ExN_FrC_L2/3IT_2	ADARB2	0.016610212455277	NA	-0.747005646134506
ExN_FrC_L2/3IT_2	NXPH1	0.001553956628027	NA	-0.724540094624988
ExN_FrC_L2/3IT_2	RGS16	0	NA	-0.43412201453606
ExN_FrC_L2/3IT_2	SHOX2	4.60E-05	NA	-0.418764519173116
ExN_FrC_L2/3IT_2	FRMD4B	0.002988378396782	NA	-0.798763888542917
ExN_FrC_L2/3IT_2	ZIC1	5.34E-05	NA	-0.621154240830761
ExN_FrC_L2/3IT_2	CYP2J2	0	NA	-0.601322084354373
ExN_FrC_L2/3IT_2	PVALB	0	NA	-0.430147887382327
ExN_FrC_L2/3IT_2	PROX1	0	NA	-0.739356698407409
ExN_FrC_L2/3IT_2	LHX9	0.000208866369029	NA	-0.413661078095865
ExN_FrC_L2/3IT_2	LEF1	0.011047525170386	1.23916985694137	-0.44661695870328
ExN_FrC_L2/3IT_2	LHFPL3	0.005143201455443	NA	-0.753870805046318
ExN_FrC_L2/3IT_2	RNF220	0.011934013922624	2.14587950836188	-0.676533047521896
ExN_FrC_L2/3IT_2	TGFBR2	2.85E-05	NA	-0.41654616176564
ExN_FrC_L2/3IT_2	SLC24A3	0.001732250021296	NA	-0.940819520725762
ExN_FrC_L2/3IT_2	CASQ2	0.001835294139406	NA	-0.263720983391341
ExN_FrC_L2/3IT_2	LPAR1	0.000363046907476	NA	-0.597975058822922
ExN_FrC_L2/3IT_2	TAFA4	0.016687160015201	2.89139633286319	-0.603088155205807
ExN_FrC_L2/3IT_2	TANC1	0.005382331649318	NA	-1.0091727136913
ExN_FrC_L2/3IT_2	CHRNA2	0	NA	-0.388125717310165
ExN_FrC_L2/3IT_2	SLC7A2	0.000202318520236	NA	-0.664748222165449
ExN_FrC_L2/3IT_2	ST8SIA6	0.009062592726238	1.08805158170461	-0.473858062663231
ExN_FrC_L2/3IT_2	RGS8	0.015593502659007	3.21378198670159	-0.570844663464705
ExN_FrC_L2/3IT_2	LYPD6	0.000111020592769	NA	-0.80359178610772
ExN_FrC_L2/3IT_2	GPR149	0	NA	-0.51321540001707
ExN_FrC_L2/3IT_2	COL4A4	0.008793213049588	1.62200282087447	-0.539810671375058
ExN_FrC_L2/3IT_2	GRIN2D	0.002306865975912	NA	-0.868972858629301
ExN_FrC_L2/3IT_2	ADGRG6	0.000140333102722	NA	-0.552729869528443
ExN_FrC_L2/3IT_2	PDE3A	0.029846040901767	3.8585532943784	-0.750641610425122
ExN_FrC_L2/3IT_2	UACA	0.00136743101581	NA	-0.565156280924178
ExN_FrC_L2/3IT_1	ADARB2	0.002149212919483	NA	-0.756558206456272
ExN_FrC_L2/3IT_1	NXPH1	0.000693560135267	NA	-0.725220457336887
ExN_FrC_L2/3IT_1	RGS16	4.35E-05	NA	-0.433990811401871
ExN_FrC_L2/3IT_1	SHOX2	0.00015985793407	NA	-0.418086640188256
ExN_FrC_L2/3IT_1	FRMD4B	0.000849181233136	NA	-0.801169035995296
ExN_FrC_L2/3IT_1	ZIC1	0	NA	-0.621295244188759
ExN_FrC_L2/3IT_1	CYP2J2	0	NA	-0.601322084354373
ExN_FrC_L2/3IT_1	PVALB	0	NA	-0.430147887382327
ExN_FrC_L2/3IT_1	PROX1	7.02E-05	NA	-0.73918824521332
ExN_FrC_L2/3IT_1	LHX9	9.97E-05	NA	-0.414550349437065
ExN_FrC_L2/3IT_1	LEF1	0.003426150367264	1.05235693164029	-0.46224449885772
ExN_FrC_L2/3IT_1	LHFPL3	0.002192524946372	NA	-0.756151029870932
ExN_FrC_L2/3IT_1	RNF220	0.0187201307221	5.85319185945382	-0.671034170869108
ExN_FrC_L2/3IT_1	TGFBR2	0.000142527871981	NA	-0.416329376416774
ExN_FrC_L2/3IT_1	SLC24A3	0.003925727907131	NA	-0.938395268952689
ExN_FrC_L2/3IT_1	CASQ2	0.0036421957546	1.11323708471038	-0.257098030747554
ExN_FrC_L2/3IT_1	LPAR1	0.000162807276756	NA	-0.598259003540361
ExN_FrC_L2/3IT_1	TAFA4	0.027428168088274	7.83614541659419	-0.580575250536478
ExN_FrC_L2/3IT_1	TANC1	0.001681641606009	NA	-1.01511804760462
ExN_FrC_L2/3IT_1	CHRNA2	0.000681062233696	NA	-0.383741112642626
ExN_FrC_L2/3IT_1	SLC7A2	5.46E-05	NA	-0.66541155822266
ExN_FrC_L2/3IT_1	ST8SIA6	0.033053607696999	8.54931292398678	-0.418355071505402
ExN_FrC_L2/3IT_1	RGS8	0.006237496854315	2.02643938076187	-0.60418467053764
ExN_FrC_L2/3IT_1	LYPD6	0	NA	-0.803919600064714
ExN_FrC_L2/3IT_1	GPR149	8.34E-05	NA	-0.512995064158273
ExN_FrC_L2/3IT_1	COL4A4	0.010865343789769	3.32231692468255	-0.532773473428216
ExN_FrC_L2/3IT_1	GRIN2D	0.003637932871618	1.28718037919638	-0.86443637481982
ExN_FrC_L2/3IT_1	ADGRG6	0.000115751922135	NA	-0.552857046549545
ExN_FrC_L2/3IT_1	PDE3A	0.005831761934464	1.79161593320578	-0.797179625324711
ExN_FrC_L2/3IT_1	UACA	0.001413467242461	NA	-0.565068967008388
ExN_FrC_L6_1	ADARB2	0.00548132871738	NA	-0.75434493182548
ExN_FrC_L6_1	NXPH1	0.007675979349963	NA	-0.719715884119407
ExN_FrC_L6_1	RGS16	0	NA	-0.43412201453606
ExN_FrC_L6_1	SHOX2	0	NA	-0.419038363309034
ExN_FrC_L6_1	FRMD4B	0.003179798089111	NA	-0.798548921185059
ExN_FrC_L6_1	ZIC1	0.002008876326519	NA	-0.615991523446773
ExN_FrC_L6_1	CYP2J2	0.000436874791184	NA	-0.599659638827303
ExN_FrC_L6_1	PVALB	0	NA	-0.430147887382327
ExN_FrC_L6_1	PROX1	0.000187583735035	NA	-0.738906859833536
ExN_FrC_L6_1	LHX9	0	NA	-0.415362699596097
ExN_FrC_L6_1	LEF1	0.001609468141684	NA	-0.465987102379758
ExN_FrC_L6_1	LHFPL3	0.488977252303466	2.78E+01	-0.449085853736732
ExN_FrC_L6_1	RNF220	0.448625692799306	35.5353075170843	-0.381377289462647
ExN_FrC_L6_1	TGFBR2	0.003888412236183	NA	-0.409218669388963
ExN_FrC_L6_1	SLC24A3	0.036571087246206	2.88534548215642	-0.902928326194374
ExN_FrC_L6_1	CASQ2	0.005940828029845	NA	-0.248689917466432
ExN_FrC_L6_1	LPAR1	0.001744244291729	NA	-0.596018033732842
ExN_FrC_L6_1	TAFA4	9.58E-05	NA	-0.638335005702938
ExN_FrC_L6_1	TANC1	0.006936050368155	1.21488230827639	-1.00668311095345
ExN_FrC_L6_1	CHRNA2	0.000113676389351	NA	-0.38739367348825
ExN_FrC_L6_1	SLC7A2	0.001186738426926	NA	-0.660330772416444
ExN_FrC_L6_1	ST8SIA6	0.009909881463234	1.82E+00	-0.471875489162353
ExN_FrC_L6_1	RGS8	0.000284753221213	NA	-0.625558947347883
ExN_FrC_L6_1	LYPD6	0.001257420746948	NA	-0.800208901089705
ExN_FrC_L6_1	GPR149	0.000158696953282	NA	-0.512796231178099
ExN_FrC_L6_1	COL4A4	0.005901351746588	1.51860288534548	-0.549655971473656
ExN_FrC_L6_1	GRIN2D	0.009471485787918	1.82232346241458	-0.844625421566252
ExN_FrC_L6_1	ADGRG6	0.016369256364077	2.43E+00	-0.469440360333382
ExN_FrC_L6_1	PDE3A	0.019464436989406	3.64464692482916	-0.770625849054967
ExN_FrC_L6_1	UACA	0.004936692134769	NA	-0.558398576376426
ExN_FrC_L5IT_1	ADARB2	0.000517410340549	NA	-0.757644776348323
ExN_FrC_L5IT_1	NXPH1	0	NA	-0.725769319350953
ExN_FrC_L5IT_1	RGS16	0	NA	-0.43412201453606
ExN_FrC_L5IT_1	SHOX2	0.000100690895615	NA	-0.418438876716863
ExN_FrC_L5IT_1	FRMD4B	0	NA	-0.802125215213334
ExN_FrC_L5IT_1	ZIC1	0	NA	-0.621295244188759
ExN_FrC_L5IT_1	CYP2J2	0	NA	-0.601322084354373
ExN_FrC_L5IT_1	PVALB	0	NA	-0.430147887382327
ExN_FrC_L5IT_1	PROX1	0	NA	-0.739356698407409
ExN_FrC_L5IT_1	LHX9	0	NA	-0.415362699596097
ExN_FrC_L5IT_1	LEF1	0.002245662395122	NA	-0.464675687026631
ExN_FrC_L5IT_1	LHFPL3	0	NA	-0.757849721916409
ExN_FrC_L5IT_1	RNF220	0.008851358527592	2.67625324545636	-0.679043153849962
ExN_FrC_L5IT_1	TGFBR2	0	NA	-0.416600458736244
ExN_FrC_L5IT_1	SLC24A3	0	NA	-0.942737773616846
ExN_FrC_L5IT_1	CASQ2	0.004120806720747	NA	-0.255345744614921
ExN_FrC_L5IT_1	LPAR1	0	NA	-0.598489910163633
ExN_FrC_L5IT_1	TAFA4	0.01342973856846	4.15418414220092	-0.609962655975808
ExN_FrC_L5IT_1	TANC1	0	NA	-1.01782694654231
ExN_FrC_L5IT_1	CHRNA2	0	NA	-0.388125717310165
ExN_FrC_L5IT_1	SLC7A2	0	NA	-0.665656637447019
ExN_FrC_L5IT_1	ST8SIA6	0.004366013246889	1.27821050529259	-0.484877881770461
ExN_FrC_L5IT_1	RGS8	0	NA	-0.626584584584868
ExN_FrC_L5IT_1	LYPD6	0	NA	-0.803919600064714
ExN_FrC_L5IT_1	GPR149	3.34E-05	NA	-0.513127191456195
ExN_FrC_L5IT_1	COL4A4	0.006287831122915	1.87737167964849	-0.548338570638984
ExN_FrC_L5IT_1	GRIN2D	0.012865868247839	3.654883163571	-0.83315059909037
ExN_FrC_L5IT_1	ADGRG6	0.005942800972435	1.75753944477731	-0.522796435712207
ExN_FrC_L5IT_1	PDE3A	0.001898288080767	NA	-0.804908187429678
ExN_FrC_L5IT_1	UACA	4.91E-05	NA	-0.567658446616865
ExN_FrC_L5IT_3	ADARB2	0	NA	-0.757989674918357
ExN_FrC_L5IT_3	NXPH1	0	NA	-0.725769319350953
ExN_FrC_L5IT_3	RGS16	0	NA	-0.43412201453606
ExN_FrC_L5IT_3	SHOX2	0	NA	-0.419038363309034
ExN_FrC_L5IT_3	FRMD4B	0	NA	-0.802125215213334
ExN_FrC_L5IT_3	ZIC1	0.000494801666108	NA	-0.619987908743987
ExN_FrC_L5IT_3	CYP2J2	0	NA	-0.601322084354373
ExN_FrC_L5IT_3	PVALB	0	NA	-0.430147887382327
ExN_FrC_L5IT_3	PROX1	0.000204463353215	NA	-0.738866385496873
ExN_FrC_L5IT_3	LHX9	0.000350379580214	NA	-0.41250838056432
ExN_FrC_L5IT_3	LEF1	0.001776831610062	NA	-0.465642027935648
ExN_FrC_L5IT_3	LHFPL3	0.000871193441658	NA	-0.757174306040282
ExN_FrC_L5IT_3	RNF220	0.034447306712266	7.28155339805825	-0.658429779897561
ExN_FrC_L5IT_3	TGFBR2	0	NA	-0.416600458736244
ExN_FrC_L5IT_3	SLC24A3	0.001023725876478	NA	-0.941603722463329
ExN_FrC_L5IT_3	CASQ2	0.002406909466916	NA	-0.26162451416301
ExN_FrC_L5IT_3	LPAR1	0	NA	-0.598489910163633
ExN_FrC_L5IT_3	TAFA4	0.00088064319387	NA	-0.636654558781283
ExN_FrC_L5IT_3	TANC1	0.021860465121436	4.12621359223301	-0.98296277058759
ExN_FrC_L5IT_3	CHRNA2	0	NA	-0.388125717310165
ExN_FrC_L5IT_3	SLC7A2	0.000904472987363	NA	-0.661596955673992
ExN_FrC_L5IT_3	ST8SIA6	0.009589487708918	1.77993527508091	-0.4726249838509
ExN_FrC_L5IT_3	RGS8	0.000448496326061	NA	-0.62496930211931
ExN_FrC_L5IT_3	LYPD6	0.00775055266485	1.77993527508091	-0.781121267974197
ExN_FrC_L5IT_3	GPR149	0.000240013494519	NA	-0.512581474248215
ExN_FrC_L5IT_3	COL4A4	0.004418645546121	1.21359223300971	-0.5547148051969
ExN_FrC_L5IT_3	GRIN2D	0.017644295259439	3.88349514563107	-0.817061971928579
ExN_FrC_L5IT_3	ADGRG6	0.000500425548884	NA	-0.550867197407444
ExN_FrC_L5IT_3	PDE3A	0.004337871936602	NA	-0.800111282535795
ExN_FrC_L5IT_3	UACA	0.000895443322794	NA	-0.566051700891006
ExN_FrC_L5IT_2	ADARB2	0	NA	-0.757989674918357
ExN_FrC_L5IT_2	NXPH1	0	NA	-0.725769319350953
ExN_FrC_L5IT_2	RGS16	0	NA	-0.43412201453606
ExN_FrC_L5IT_2	SHOX2	0	NA	-0.419038363309034
ExN_FrC_L5IT_2	FRMD4B	0.000624306575203	NA	-0.80142216616852
ExN_FrC_L5IT_2	ZIC1	0	NA	-0.621295244188759
ExN_FrC_L5IT_2	CYP2J2	0	NA	-0.601322084354373
ExN_FrC_L5IT_2	PVALB	0	NA	-0.430147887382327
ExN_FrC_L5IT_2	PROX1	0.001157087326609	NA	-0.736583268181337
ExN_FrC_L5IT_2	LHX9	0.00013084605965	NA	-0.414296663192409
ExN_FrC_L5IT_2	LEF1	0.003210650725615	NA	-0.462688101995347
ExN_FrC_L5IT_2	LHFPL3	0.001468164354814	NA	-0.756711827834243
ExN_FrC_L5IT_2	RNF220	0.07311007037808	14.8367302213456	-0.628240746634869
ExN_FrC_L5IT_2	TGFBR2	0	NA	-0.416600458736244
ExN_FrC_L5IT_2	SLC24A3	0.002016960531763	NA	-0.9405045564464
ExN_FrC_L5IT_2	CASQ2	0.002208313106316	NA	-0.262352755087002
ExN_FrC_L5IT_2	LPAR1	0	NA	-0.598489910163633
ExN_FrC_L5IT_2	TAFA4	0.001090704193415	NA	-0.636205011413743
ExN_FrC_L5IT_2	TANC1	0.097545938212352	11.9438965592812	-0.867766806244797
ExN_FrC_L5IT_2	CHRNA2	0.000294910023776	NA	-0.386226752156755
ExN_FrC_L5IT_2	SLC7A2	0	NA	-0.665656637447019
ExN_FrC_L5IT_2	ST8SIA6	0.016711108977356	2.27920227920228	-0.456021278184396
ExN_FrC_L5IT_2	RGS8	6.33E-05	NA	-0.626356704033642
ExN_FrC_L5IT_2	LYPD6	0.01527310090349	2.62984878369494	-0.759160677001884
ExN_FrC_L5IT_2	GPR149	0	NA	-0.51321540001707
ExN_FrC_L5IT_2	COL4A4	0.008087363122037	1.42450142450142	-0.542211121152371
ExN_FrC_L5IT_2	GRIN2D	0.019967412942015	3.85711154941924	-0.809267470017493
ExN_FrC_L5IT_2	ADGRG6	0.001112981802754	NA	-0.547700130040671
ExN_FrC_L5IT_2	PDE3A	0.004718207926801	NA	-0.799364485533334
ExN_FrC_L5IT_2	UACA	0.005616527534693	NA	-0.557114161270062
ExN_FrC_L5IT_L2/3IT	ADARB2	0	NA	-0.757989674918357
ExN_FrC_L5IT_L2/3IT	NXPH1	0	NA	-0.725769319350953
ExN_FrC_L5IT_L2/3IT	RGS16	0.000195817418273	NA	-0.433531160926845
ExN_FrC_L5IT_L2/3IT	SHOX2	0.001529124936847	NA	-0.409940858972555
ExN_FrC_L5IT_L2/3IT	FRMD4B	0	NA	-0.802125215213334
ExN_FrC_L5IT_L2/3IT	ZIC1	0	NA	-0.621295244188759
ExN_FrC_L5IT_L2/3IT	CYP2J2	0	NA	-0.601322084354373
ExN_FrC_L5IT_L2/3IT	PVALB	0	NA	-0.430147887382327
ExN_FrC_L5IT_L2/3IT	PROX1	0.053289461858986	7.37704918032787	-0.614841910139256
ExN_FrC_L5IT_L2/3IT	LHX9	0	NA	-0.415362699596097
ExN_FrC_L5IT_L2/3IT	LEF1	0.0028358630662	NA	-0.463459824414341
ExN_FrC_L5IT_L2/3IT	LHFPL3	0	NA	-0.757849721916409
ExN_FrC_L5IT_L2/3IT	RNF220	0.034341945121345	6.92167577413479	-0.658513581642507
ExN_FrC_L5IT_L2/3IT	TGFBR2	0	NA	-0.416600458736244
ExN_FrC_L5IT_L2/3IT	SLC24A3	0.030648233152443	4.6448087431694	-0.909279395194632
ExN_FrC_L5IT_L2/3IT	CASQ2	0.000706407264077	NA	-0.267864830458459
ExN_FrC_L5IT_L2/3IT	LPAR1	0.000244115688964	NA	-0.598143699359109
ExN_FrC_L5IT_L2/3IT	TAFA4	0.00420142868185	1.00182149362477	-0.62955883088845
ExN_FrC_L5IT_L2/3IT	TANC1	0.004082640890943	NA	-1.01125823155429
ExN_FrC_L5IT_L2/3IT	CHRNA2	0.000456352892318	NA	-0.385187437014591
ExN_FrC_L5IT_L2/3IT	SLC7A2	0.003149978221056	NA	-0.651533956144385
ExN_FrC_L5IT_L2/3IT	ST8SIA6	0.019300220517772	2.55009107468124	-0.450013705409477
ExN_FrC_L5IT_L2/3IT	RGS8	0.001599044036136	NA	-0.62082885492364
ExN_FrC_L5IT_L2/3IT	LYPD6	0	NA	-0.803919600064714
ExN_FrC_L5IT_L2/3IT	GPR149	0.065686527719106	5.37340619307832	-0.345163592307254
ExN_FrC_L5IT_L2/3IT	COL4A4	0.006613944956603	1.09289617486339	-0.54722733270619
ExN_FrC_L5IT_L2/3IT	GRIN2D	0.005625658406742	1.09289617486339	-0.857673084341028
ExN_FrC_L5IT_L2/3IT	ADGRG6	0.000427300290591	NA	-0.551245402630569
ExN_FrC_L5IT_L2/3IT	PDE3A	0.001192015092066	NA	-0.806299098243051
ExN_FrC_L5IT_L2/3IT	UACA	0.001252148013025	NA	-0.565374948308132
ExN_FrC_L6_2	ADARB2	0	NA	-0.757989674918357
ExN_FrC_L6_2	NXPH1	0	NA	-0.725769319350953
ExN_FrC_L6_2	RGS16	0.003543832752618	NA	-0.423446817292857
ExN_FrC_L6_2	SHOX2	0	NA	-0.419038363309034
ExN_FrC_L6_2	FRMD4B	0.001714356481684	NA	-0.800195681476345
ExN_FrC_L6_2	ZIC1	0	NA	-0.621295244188759
ExN_FrC_L6_2	CYP2J2	0.001897082725554	NA	-0.594108353484536
ExN_FrC_L6_2	PVALB	0	NA	-0.430147887382327
ExN_FrC_L6_2	PROX1	0	NA	-0.739356698407409
ExN_FrC_L6_2	LHX9	0	NA	-0.415362699596097
ExN_FrC_L6_2	LEF1	0.002986381276762	NA	-0.46314985886165
ExN_FrC_L6_2	LHFPL3	1.0108408028427	50.6738544474393	-0.216042108202421
ExN_FrC_L6_2	RNF220	0.093244018959031	20.6199460916442	-0.612947524046232
ExN_FrC_L6_2	TGFBR2	0.006032322464011	1.61725067385445	-0.405160873799567
ExN_FrC_L6_2	SLC24A3	0.001551162779824	NA	-0.941019897150365
ExN_FrC_L6_2	CASQ2	0.003051744183833	NA	-0.259260938381438
ExN_FrC_L6_2	LPAR1	0	NA	-0.598489910163633
ExN_FrC_L6_2	TAFA4	0.00774455684338	2.15633423180593	-0.622013837200332
ExN_FrC_L6_2	TANC1	0.012027841546872	2.96495956873315	-0.998551113833417
ExN_FrC_L6_2	CHRNA2	0.000419428885497	NA	-0.38542512661627
ExN_FrC_L6_2	SLC7A2	0.001832596861091	NA	-0.657434929999457
ExN_FrC_L6_2	ST8SIA6	0.099568090264094	10.1078167115903	-0.270963886629163
ExN_FrC_L6_2	RGS8	0.069498603235196	14.6900269541779	-0.384542303843022
ExN_FrC_L6_2	LYPD6	0.000920884828978	NA	-0.801201575156111
ExN_FrC_L6_2	GPR149	0.001594766569339	NA	-0.509006138462242
ExN_FrC_L6_2	COL4A4	0.007158575870746	2.02156334231806	-0.545372296867412
ExN_FrC_L6_2	GRIN2D	0.036855809112062	8.49056603773585	-0.753131711146169
ExN_FrC_L6_2	ADGRG6	0.000615307900689	NA	-0.550273079527571
ExN_FrC_L6_2	PDE3A	0.003354340072211	NA	-0.802043778217515
ExN_FrC_L6_2	UACA	0.019534485516845	3.63881401617251	-0.531008053189109
ExN_FrC_L5/6IT	ADARB2	0	NA	-0.757989674918357
ExN_FrC_L5/6IT	NXPH1	0	NA	-0.725769319350953
ExN_FrC_L5/6IT	RGS16	0	NA	-0.43412201453606
ExN_FrC_L5/6IT	SHOX2	0	NA	-0.419038363309034
ExN_FrC_L5/6IT	FRMD4B	0	NA	-0.802125215213334
ExN_FrC_L5/6IT	ZIC1	0	NA	-0.621295244188759
ExN_FrC_L5/6IT	CYP2J2	5.64E-05	NA	-0.601107303795161
ExN_FrC_L5/6IT	PVALB	0.000172910553198	NA	-0.42924114726093
ExN_FrC_L5/6IT	PROX1	0	NA	-0.739356698407409
ExN_FrC_L5/6IT	LHX9	0	NA	-0.415362699596097
ExN_FrC_L5/6IT	LEF1	0.00338313782638	1.10336817653891	-0.462333031988869
ExN_FrC_L5/6IT	LHFPL3	0.00504728329043	1.33565621370499	-0.753944823399936
ExN_FrC_L5/6IT	RNF220	0.003622080531899	1.27758420441347	-0.683318778214991
ExN_FrC_L5/6IT	TGFBR2	0.000213048982451	NA	-0.416195262367094
ExN_FrC_L5/6IT	SLC24A3	0	NA	-0.942737773616846
ExN_FrC_L5/6IT	CASQ2	0.001516407877225	NA	-0.264891057668853
ExN_FrC_L5/6IT	LPAR1	0	NA	-0.598489910163633
ExN_FrC_L5/6IT	TAFA4	0.004267110352898	1.39372822299652	-0.629418721561329
ExN_FrC_L5/6IT	TANC1	9.70E-05	NA	-1.01767050072777
ExN_FrC_L5/6IT	CHRNA2	0.000163265563276	NA	-0.387074359287626
ExN_FrC_L5/6IT	SLC7A2	0.007910651860976	2.20673635307782	-0.630273784145083
ExN_FrC_L5/6IT	ST8SIA6	0.010450179492426	2.90360046457607	-0.470612112485026
ExN_FrC_L5/6IT	RGS8	0.00859813517361	1.97444831591173	-0.595743416222936
ExN_FrC_L5/6IT	LYPD6	0	NA	-0.803919600064714
ExN_FrC_L5/6IT	GPR149	0	NA	-0.51321540001707
ExN_FrC_L5/6IT	COL4A4	0.004953049524724	1.74216027874564	-0.552890616216159
ExN_FrC_L5/6IT	GRIN2D	0.015001816420451	5.34262485481998	-0.825949651445793
ExN_FrC_L5/6IT	ADGRG6	0.000225364829601	NA	-0.552289960260521
ExN_FrC_L5/6IT	PDE3A	0.00102491459746	NA	-0.806628323999476
ExN_FrC_L5/6IT	UACA	0.024084836386308	4.47154471544715	-0.522550148443987
ExN_FrC_L5/6NP	ADARB2	0.021639019875593	3.38345864661654	-0.743715560410117
ExN_FrC_L5/6NP	NXPH1	0	NA	-0.725769319350953
ExN_FrC_L5/6NP	RGS16	0.003132353035825	NA	-0.424684394286799
ExN_FrC_L5/6NP	SHOX2	0	NA	-0.419038363309034
ExN_FrC_L5/6NP	FRMD4B	0.00384579948339	NA	-0.797801310528511
ExN_FrC_L5/6NP	ZIC1	0.001439870528215	NA	-0.617492699984544
ExN_FrC_L5/6NP	CYP2J2	0.001386598690017	NA	-0.596048144769389
ExN_FrC_L5/6NP	PVALB	0.00106570997172	NA	-0.424561814559944
ExN_FrC_L5/6NP	PROX1	0.003192371670523	NA	-0.731712650529106
ExN_FrC_L5/6NP	LHX9	0	NA	-0.415362699596097
ExN_FrC_L5/6NP	LEF1	0.003861415380547	NA	-0.46134880210356
ExN_FrC_L5/6NP	LHFPL3	6.97661476198816	96.0526315789474	0.852724196070852
ExN_FrC_L5/6NP	RNF220	0.093042846410915	20.8646616541353	-0.613098931956484
ExN_FrC_L5/6NP	TGFBR2	0.000920021536776	NA	-0.414851294335342
ExN_FrC_L5/6NP	SLC24A3	3.59847543806955	86.8421052631579	0.748276914972847
ExN_FrC_L5/6NP	CASQ2	0.001267751605532	NA	-0.265803698909422
ExN_FrC_L5/6NP	LPAR1	0.001234917441101	NA	-0.596739387119115
ExN_FrC_L5/6NP	TAFA4	0.004125379504505	NA	-0.629721067184387
ExN_FrC_L5/6NP	TANC1	0.069997958044686	9.77443609022556	-0.908749406332833
ExN_FrC_L5/6NP	CHRNA2	0.00047891646873	NA	-0.385042193621309
ExN_FrC_L5/6NP	SLC7A2	0.001344747619142	NA	-0.659622132328469
ExN_FrC_L5/6NP	ST8SIA6	0.419965052730475	24.2481203007519	0.333059995388792
ExN_FrC_L5/6NP	RGS8	0.00030837490741	NA	-0.625473878788293
ExN_FrC_L5/6NP	LYPD6	0.001929354798212	NA	-0.7982279068045
ExN_FrC_L5/6NP	GPR149	0.001902851371662	NA	-0.508193745218565
ExN_FrC_L5/6NP	COL4A4	0.017164350255024	1.50375939849624	-0.511469551770895
ExN_FrC_L5/6NP	GRIN2D	0.359955440249828	43.984962406015	0.174109350392649
ExN_FrC_L5/6NP	ADGRG6	0.077868899103423	7.14285714285714	-0.165447822203846
ExN_FrC_L5/6NP	PDE3A	0.044276397626448	5.82706766917293	-0.723195748021503
ExN_FrC_L5/6NP	UACA	0.006049959230039	NA	-0.556295730631824
InN_LGE	ADARB2	17.24199011527	99.8705980219983	1.17809463736663
InN_LGE	NXPH1	0	NA	-0.725769319350953
InN_LGE	RGS16	0.002126034166878	NA	-0.427713164996637
InN_LGE	SHOX2	0	NA	-0.419038363309034
InN_LGE	FRMD4B	0	NA	-0.802125215213334
InN_LGE	ZIC1	0.00611122291146	1.68222571402163	-0.605193691327386
InN_LGE	CYP2J2	0	NA	-0.601322084354373
InN_LGE	PVALB	0.001917336462118	NA	-0.420102164443111
InN_LGE	PROX1	0	NA	-0.739356698407409
InN_LGE	LHX9	0	NA	-0.415362699596097
InN_LGE	LEF1	1.36320327488664	90.2578796561605	1.30690180165936
InN_LGE	LHFPL3	0	NA	-0.757849721916409
InN_LGE	RNF220	0	NA	-0.686293386333384
InN_LGE	TGFBR2	0	NA	-0.416600458736244
InN_LGE	SLC24A3	0.417610225562851	56.3360754228672	-0.555959215133884
InN_LGE	CASQ2	0	NA	-0.270460244377247
InN_LGE	LPAR1	0	NA	-0.598489910163633
InN_LGE	TAFA4	0.07359683055808	15.6761253350587	-0.486413640056727
InN_LGE	TANC1	1.42200293410654	91.4224974581754	0.408334451277535
InN_LGE	CHRNA2	0	NA	-0.388125717310165
InN_LGE	SLC7A2	0.001618352595164	NA	-0.658395332343113
InN_LGE	ST8SIA6	0	NA	-0.49516839279073
InN_LGE	RGS8	0.354925546578775	64.2758110731121	0.467619296519659
InN_LGE	LYPD6	2.17351363148285	92.9475921989093	2.5
InN_LGE	GPR149	4.62E-05	NA	-0.513093467589473
InN_LGE	COL4A4	0	NA	-0.569835155386308
InN_LGE	GRIN2D	0.141970922581519	28.3944911729365	-0.423052523399564
InN_LGE	ADGRG6	0.010080489874834	NA	-0.501556440708372
InN_LGE	PDE3A	5.46856788610058	98.1329143174046	2.5
InN_LGE	UACA	0.039090738364764	8.59598853868195	-0.494922064794636
InN_MGE_SST	ADARB2	0.005874042491658	NA	-0.754084564821527
InN_MGE_SST	NXPH1	24.7624378502863	99.4286802513807	1.84621491066256
InN_MGE_SST	RGS16	0.00106370150358	NA	-0.430913825238343
InN_MGE_SST	SHOX2	0.000256865276782	NA	-0.417509175726476
InN_MGE_SST	FRMD4B	2.01746681433365	60.3123214625786	0.441978519136222
InN_MGE_SST	ZIC1	0.002534312862638	NA	-0.614606050145255
InN_MGE_SST	CYP2J2	0	NA	-0.601322084354373
InN_MGE_SST	PVALB	0.011365921769026	NA	-0.370876230174051
InN_MGE_SST	PROX1	0	NA	-0.739356698407409
InN_MGE_SST	LHX9	0.000836730739044	NA	-0.40854804431929
InN_MGE_SST	LEF1	0.004792786648606	NA	-0.459433512206493
InN_MGE_SST	LHFPL3	5.7869929597902	84.3267948962102	0.727457744491072
InN_MGE_SST	RNF220	0.057809312009831	4.85621786326414	-0.640055928036833
InN_MGE_SST	TGFBR2	0.000460414422818	NA	-0.415724908033535
InN_MGE_SST	SLC24A3	6.97657248196827	89.525804608646	1.35873025036315
InN_MGE_SST	CASQ2	0.000381237703041	NA	-0.269059309669937
InN_MGE_SST	LPAR1	0.715817089891069	35.9741001713959	0.167287821817716
InN_MGE_SST	TAFA4	0.189023535141785	9.46486383545991	-0.267657794652552
InN_MGE_SST	TANC1	1.24330409217236	47.6861550180918	0.284765801315504
InN_MGE_SST	CHRNA2	0.000172844360325	NA	-0.387012681400932
InN_MGE_SST	SLC7A2	0.058766685985309	4.2277661397829	-0.409229030215282
InN_MGE_SST	ST8SIA6	0.033718187394842	3.16130260902685	-0.416835983988402
InN_MGE_SST	RGS8	0.219381501170523	17.8823081317844	0.087920808107557
InN_MGE_SST	LYPD6	0.10689226318886	6.09407731860598	-0.504034433110997
InN_MGE_SST	GPR149	0.070704015952834	3.58027042468101	-0.332755889892933
InN_MGE_SST	COL4A4	0.019382339605222	2.09483907827081	-0.503999464555877
InN_MGE_SST	GRIN2D	0.743672522468473	44.7533803085127	1.02369562900367
InN_MGE_SST	ADGRG6	0.685589839120062	28.8897352885165	2.14818820720159
InN_MGE_SST	PDE3A	0.021975580462949	2.17101504475338	-0.765773385089695
InN_MGE_SST	UACA	0.001505672018255	NA	-0.564894100279348
InN_MGE_TAC1	ADARB2	0.004352996918901	NA	-0.755093575620677
InN_MGE_TAC1	NXPH1	24.5376110406342	99.7863247863248	1.83927597743373
InN_MGE_TAC1	RGS16	0	NA	-0.43412201453606
InN_MGE_TAC1	SHOX2	9.97E-05	NA	-0.4184448917809
InN_MGE_TAC1	FRMD4B	1.33723740756057	69.5779914529915	0.154221571271807
InN_MGE_TAC1	ZIC1	0.001233962710584	NA	-0.618036145381779
InN_MGE_TAC1	CYP2J2	0.000561135003648	NA	-0.599186922373996
InN_MGE_TAC1	PVALB	0.436692351617119	41.0790598290598	1.47013975462291
InN_MGE_TAC1	PROX1	0.001282822395957	NA	-0.736282086069428
InN_MGE_TAC1	LHX9	0.000399669160861	NA	-0.412106929992381
InN_MGE_TAC1	LEF1	0.004378854393628	NA	-0.460284511234535
InN_MGE_TAC1	LHFPL3	0.801303033380172	39.957264957265	-0.301392742574112
InN_MGE_TAC1	RNF220	0.070680002685813	13.9957264957265	-0.630105937564633
InN_MGE_TAC1	TGFBR2	0.000695551949272	NA	-0.41527791233428
InN_MGE_TAC1	SLC24A3	1.44974785803025	62.2863247863248	0.050314151611828
InN_MGE_TAC1	CASQ2	0.001764063844533	NA	-0.263982313035025
InN_MGE_TAC1	LPAR1	0.018609849848159	2.21688034188034	-0.572336356360922
InN_MGE_TAC1	TAFA4	1.57618488772903	73.3173076923077	1.38863423430564
InN_MGE_TAC1	TANC1	0.707588956598942	52.9647435897436	-0.155156459327916
InN_MGE_TAC1	CHRNA2	0.000593616079491	NA	-0.384303914474307
InN_MGE_TAC1	SLC7A2	0.220474638773923	29.2467948717949	0.22902574582937
InN_MGE_TAC1	ST8SIA6	0.022282072278811	3.39209401709402	-0.443113727441778
InN_MGE_TAC1	RGS8	0.013368402683292	2.19017094017094	-0.578745858208624
InN_MGE_TAC1	LYPD6	0.999428536307293	62.0192307692308	1.24202738960287
InN_MGE_TAC1	GPR149	0.691406263759091	35.0160256410256	0.875065676556692
InN_MGE_TAC1	COL4A4	0.012105201798618	2.32371794871795	-0.528569665529784
InN_MGE_TAC1	GRIN2D	0.812770632582015	70.7264957264957	1.1565400590981
InN_MGE_TAC1	ADGRG6	0.010116489656486	1.25534188034188	-0.501372025106498
InN_MGE_TAC1	PDE3A	0.070555913767784	9.50854700854701	-0.674173753216001
InN_MGE_TAC1	UACA	0.00091338955642	NA	-0.566017646908978
InN_MGE_PVALB	ADARB2	0.156301485237416	10.0308641975309	-0.661158634051461
InN_MGE_PVALB	NXPH1	5.05684740203122	81.9444444444444	0.700130467695722
InN_MGE_PVALB	RGS16	0.146295536889713	15.7407407407407	-0.022103642499758
InN_MGE_PVALB	SHOX2	0	NA	-0.419038363309034
InN_MGE_PVALB	FRMD4B	0.010285464974363	NA	-0.790598031171218
InN_MGE_PVALB	ZIC1	0.0062524912265	NA	-0.60482264205081
InN_MGE_PVALB	CYP2J2	0.005291869525394	NA	-0.581233569715213
InN_MGE_PVALB	PVALB	1.0421551543701	68.2098765432099	2.5
InN_MGE_PVALB	PROX1	0.009481466274162	1.23456790123457	-0.71672448847122
InN_MGE_PVALB	LHX9	0	NA	-0.415362699596097
InN_MGE_PVALB	LEF1	0.210756798950354	16.0493827160494	-0.07432556504644
InN_MGE_PVALB	LHFPL3	11.7533919224544	99.0740740740741	1.21670690176985
InN_MGE_PVALB	RNF220	0.12175138564426	16.0493827160494	-0.59176902166478
InN_MGE_PVALB	TGFBR2	0.001556596607367	NA	-0.413641965180416
InN_MGE_PVALB	SLC24A3	5.39360307363069	97.0679012345679	1.11355447183126
InN_MGE_PVALB	CASQ2	0.008654533978705	1.23456790123457	-0.238788211234426
InN_MGE_PVALB	LPAR1	0.286821914864765	18.0555555555556	-0.240804768217524
InN_MGE_PVALB	TAFA4	3.65745560341198	94.5987654320988	2.5
InN_MGE_PVALB	TANC1	1.27193988826051	73.6111111111111	0.305215557035615
InN_MGE_PVALB	CHRNA2	0.000939377816255	NA	-0.38207888550531
InN_MGE_PVALB	SLC7A2	1.13956032736304	69.7530864197531	2.5
InN_MGE_PVALB	ST8SIA6	0.013890155542081	2.00617283950617	-0.46258423853834
InN_MGE_PVALB	RGS8	0.222374361811858	22.5308641975309	0.096751636175674
InN_MGE_PVALB	LYPD6	0.821084849353773	59.5679012345679	0.966141323013287
InN_MGE_PVALB	GPR149	2.96164717730358	88.5802469135803	2.5
InN_MGE_PVALB	COL4A4	0.034962491088418	3.85802469135802	-0.451979856668074
InN_MGE_PVALB	GRIN2D	1.11332256056933	72.5308641975309	1.68092212983258
InN_MGE_PVALB	ADGRG6	0.00246291986555	NA	-0.540727451875569
InN_MGE_PVALB	PDE3A	1.53836667026599	64.5061728395062	1.02869218547941
InN_MGE_PVALB	UACA	0.009856922880899	1.38888888888889	-0.549122315484788
InN_CGE_VIP	ADARB2	65.0931068162933	99.9122999342249	2.03643855537517
InN_CGE_VIP	NXPH1	0.209218999868875	12.0368340276255	-0.57537709838249
InN_CGE_VIP	RGS16	0.447433108687512	30.629247971936	0.68178567480107
InN_CGE_VIP	SHOX2	0.000575483624085	NA	-0.415612901187192
InN_CGE_VIP	FRMD4B	0.176987463373002	16.3999122999342	-0.618556189860657
InN_CGE_VIP	ZIC1	0.000394420438028	NA	-0.620253077750284
InN_CGE_VIP	CYP2J2	0.0005385342435	NA	-0.599272896864146
InN_CGE_VIP	PVALB	0.000258991128822	NA	-0.428789800569221
InN_CGE_VIP	PROX1	3.08306193569703	87.9631659723745	2.5
InN_CGE_VIP	LHX9	0	NA	-0.415362699596097
InN_CGE_VIP	LEF1	0.005447325263459	NA	-0.458088568267966
InN_CGE_VIP	LHFPL3	0.945747449810089	33.5452751589564	-0.241565050871012
InN_CGE_VIP	RNF220	0.112071229935099	13.3304099978075	-0.598899577272609
InN_CGE_VIP	TGFBR2	0.003727150012948	NA	-0.409524242000392
InN_CGE_VIP	SLC24A3	10.0359415793529	97.1935978951984	1.71854970840072
InN_CGE_VIP	CASQ2	0.001097441059751	NA	-0.266428919211949
InN_CGE_VIP	LPAR1	0.016829299276406	1.81977636483227	-0.574817913190164
InN_CGE_VIP	TAFA4	0.014438377901296	1.31550098662574	-0.607831652707633
InN_CGE_VIP	TANC1	0.062927293561856	7.19140539355405	-0.919438489288391
InN_CGE_VIP	CHRNA2	0.994691010447696	61.0830958123219	2.5
InN_CGE_VIP	SLC7A2	0.144623881406552	14.6459109844332	-0.059100197394818
InN_CGE_VIP	ST8SIA6	0.109960493228888	8.22188116641087	-0.248743695371193
InN_CGE_VIP	RGS8	1.25662180321371	67.156325367244	2.30526322879198
InN_CGE_VIP	LYPD6	0.828148363107329	39.4650295987722	0.977572678208493
InN_CGE_VIP	GPR149	2.56579727957161	73.0322297741723	2.5
InN_CGE_VIP	COL4A4	0.102848389602666	8.90155667616751	-0.234100169406996
InN_CGE_VIP	GRIN2D	1.27326434817766	69.9188774391581	1.93030474332034
InN_CGE_VIP	ADGRG6	0.005269186185804	NA	-0.526262569248519
InN_CGE_VIP	PDE3A	3.45230997550889	80.3113352335014	2.13699376967627
InN_CGE_VIP	UACA	0.005560108174797	NA	-0.557220721494406
InN_CGE_LAMP5	ADARB2	72.8625420729088	98.2154238368388	2.1105430179409
InN_CGE_LAMP5	NXPH1	17.3153889098539	99.1077119184194	1.57612524731601
InN_CGE_LAMP5	RGS16	0.05253409091722	7.26577437858509	-0.279615502289719
InN_CGE_LAMP5	SHOX2	0.000770933164515	NA	-0.414449971340106
InN_CGE_LAMP5	FRMD4B	1.11057809836814	58.7635436583811	0.039311948538455
InN_CGE_LAMP5	ZIC1	0.00080121686931	NA	-0.619178640902819
InN_CGE_LAMP5	CYP2J2	0.002737657754455	NA	-0.590916400101556
InN_CGE_LAMP5	PVALB	0.000549628016072	NA	-0.427266189709233
InN_CGE_LAMP5	PROX1	1.06011540037577	66.0293180369662	0.994038368533485
InN_CGE_LAMP5	LHX9	0.001945488656464	NA	-0.399526667050239
InN_CGE_LAMP5	LEF1	0.008614189926379	1.21096239643085	-0.451593645980738
InN_CGE_LAMP5	LHFPL3	0.748852343820306	43.5946462715105	-0.324312563214587
InN_CGE_LAMP5	RNF220	0.151523289332542	24.282982791587	-0.57021806686202
InN_CGE_LAMP5	TGFBR2	0.007622406528849	NA	-0.402156890564643
InN_CGE_LAMP5	SLC24A3	2.67204408425108	89.0376035691523	0.498927689908181
InN_CGE_LAMP5	CASQ2	0.001225403268247	NA	-0.265959152279303
InN_CGE_LAMP5	LPAR1	0.003365165789394	NA	-0.593724780965092
InN_CGE_LAMP5	TAFA4	0.182824698845216	12.0458891013384	-0.278855064551509
InN_CGE_LAMP5	TANC1	0.031271773004107	4.84384958572339	-0.968182228457876
InN_CGE_LAMP5	CHRNA2	0.000548178840109	NA	-0.384596367125426
InN_CGE_LAMP5	SLC7A2	0.649314777376773	53.6647546207776	1.58119931806624
InN_CGE_LAMP5	ST8SIA6	0.019620069829244	2.67686424474187	-0.44927261121324
InN_CGE_LAMP5	RGS8	0.233326722852727	26.7049075844487	0.128884696206146
InN_CGE_LAMP5	LYPD6	1.01718540190657	68.578712555768	1.26813619772439
InN_CGE_LAMP5	GPR149	0.03963517347828	1.52963671128107	-0.41053966973568
InN_CGE_LAMP5	COL4A4	0.443839441212361	41.427660930529	0.689839112372243
InN_CGE_LAMP5	GRIN2D	0.55733118578869	51.5615041427661	0.63736109094713
InN_CGE_LAMP5	ADGRG6	0.234574102097983	19.1204588910134	0.536928742227208
InN_CGE_LAMP5	PDE3A	0.617526692825025	35.8827278521351	0.139879688556208
InN_CGE_LAMP5	UACA	0.006001500333516	NA	-0.556387215996408
InN_CGE_PROX1	ADARB2	94.9788388811459	99.9034749034749	2.2851817031895
InN_CGE_PROX1	NXPH1	6.65919989943827	46.2837837837838	0.88594350423119
InN_CGE_PROX1	RGS16	0.109746869747618	12.7413127413127	-0.119886645061298
InN_CGE_PROX1	SHOX2	0	NA	-0.419038363309034
InN_CGE_PROX1	FRMD4B	0.822192078166086	42.2779922779923	-0.126192288574618
InN_CGE_PROX1	ZIC1	0.000945696639103	NA	-0.61879714386055
InN_CGE_PROX1	CYP2J2	0.000226319100879	NA	-0.600460778584955
InN_CGE_PROX1	PVALB	0	NA	-0.430147887382327
InN_CGE_PROX1	PROX1	2.12016002798862	68.8706563706564	1.98962326375553
InN_CGE_PROX1	LHX9	0	NA	-0.415362699596097
InN_CGE_PROX1	LEF1	0.004413399684751	NA	-0.460213476516642
InN_CGE_PROX1	LHFPL3	2.09599307521951	58.2046332046332	0.118678697499608
InN_CGE_PROX1	RNF220	0.067442324616364	9.7007722007722	-0.632597595610848
InN_CGE_PROX1	TGFBR2	0.139516559694359	9.26640926640927	-0.168178971648245
InN_CGE_PROX1	SLC24A3	4.5559637630899	80.4536679536679	0.957915302665282
InN_CGE_PROX1	CASQ2	0.000731502541418	NA	-0.267772661496606
InN_CGE_PROX1	LPAR1	0.100835175269127	11.2451737451737	-0.462225688184756
InN_CGE_PROX1	TAFA4	0.647237988075841	24.9034749034749	0.430626427498578
InN_CGE_PROX1	TANC1	0.032403369787583	3.61969111969112	-0.966414137196402
InN_CGE_PROX1	CHRNA2	0.170718678476023	14.2857142857143	0.626946160389136
InN_CGE_PROX1	SLC7A2	0.615551716033162	43.0019305019305	1.48832094706848
InN_CGE_PROX1	ST8SIA6	0.252189851910643	17.3262548262548	0.036053440834781
InN_CGE_PROX1	RGS8	0.616627222744483	43.7741312741313	1.10377968375032
InN_CGE_PROX1	LYPD6	0.482765601609248	29.3436293436293	0.359252299555168
InN_CGE_PROX1	GPR149	0.055195263672271	3.47490347490348	-0.371297223086077
InN_CGE_PROX1	COL4A4	0.146242309543333	13.4169884169884	-0.101746426458834
InN_CGE_PROX1	GRIN2D	1.09812376820152	64.4305019305019	1.65624934940201
InN_CGE_PROX1	ADGRG6	0.025860240783473	2.02702702702703	-0.421345202590174
InN_CGE_PROX1	PDE3A	1.83879723154238	46.2837837837838	1.24932522430218
InN_CGE_PROX1	UACA	0.032074799635759	2.7027027027027	-0.507789435825678
OPC_Tha	ADARB2	11.902195046116	94.6215326751293	0.947177047914198
OPC_Tha	NXPH1	11.854071917505	88.2369534555712	1.29581935792291
OPC_Tha	RGS16	0.000513056826392	NA	-0.432574177708893
OPC_Tha	SHOX2	0.003338463981267	NA	-0.39919414950648
OPC_Tha	FRMD4B	2.40663444331951	63.4508697696286	0.578628534078758
OPC_Tha	ZIC1	0.295132090057445	15.4113775270334	0.062164810591877
OPC_Tha	CYP2J2	0.389608684841986	21.0531264692055	0.650983941668711
OPC_Tha	PVALB	0	NA	-0.430147887382327
OPC_Tha	PROX1	0.432403715744957	23.1781852374236	0.122479381878159
OPC_Tha	LHX9	0.00081249311972	NA	-0.408745364625844
OPC_Tha	LEF1	0	NA	-0.469308493035927
OPC_Tha	LHFPL3	46.6518343368543	98.6271744240715	2.23906253948545
OPC_Tha	RNF220	0.082551879262912	4.40996708979784	-0.621033584043738
OPC_Tha	TGFBR2	0.005602280343291	NA	-0.405974124113151
OPC_Tha	SLC24A3	6.26173846160569	83.5166901739539	1.25466914942491
OPC_Tha	CASQ2	0.000430142493304	NA	-0.268879637807486
OPC_Tha	LPAR1	0.012475753330593	NA	-0.58090380722766
OPC_Tha	TAFA4	0.001079808232103	NA	-0.636228327324197
OPC_Tha	TANC1	3.27046136163878	73.7940761636107	1.32266788454225
OPC_Tha	CHRNA2	0.000518154771769	NA	-0.384789621592995
OPC_Tha	SLC7A2	0.198948617454567	10.6158909261871	0.149118512988464
OPC_Tha	ST8SIA6	0.000580724404334	NA	-0.493797061942729
OPC_Tha	RGS8	0	NA	-0.626584584584868
OPC_Tha	LYPD6	0.093584552223736	5.78279266572638	-0.539751012382263
OPC_Tha	GPR149	0.002503123867415	NA	-0.506611595335547
OPC_Tha	COL4A4	1.28534485025062	46.7136812411848	2.26470213354973
OPC_Tha	GRIN2D	0.326444757661515	15.496003761166	0.088824186619162
OPC_Tha	ADGRG6	7.98E-05	NA	-0.553042984991208
OPC_Tha	PDE3A	0.608397842979225	22.1062529384109	0.128716449725549
OPC_Tha	UACA	0.208101004670949	10.2679830747532	-0.208694790416498
OPC_FrC	ADARB2	14.4884915591964	98.7271853986551	1.0689937174467
OPC_FrC	NXPH1	15.3273673145238	96.4457252641691	1.48516624472804
OPC_FrC	RGS16	0.00138054147103	NA	-0.429958875273235
OPC_FrC	SHOX2	0	NA	-0.419038363309034
OPC_FrC	FRMD4B	2.0417553850893	63.328530259366	0.451009619058795
OPC_FrC	ZIC1	0.34951869602876	18.4438040345821	0.170876978980639
OPC_FrC	CYP2J2	0.40720254736769	22.4303554274736	0.698871098276209
OPC_FrC	PVALB	0.001060935520489	NA	-0.424586827272293
OPC_FrC	PROX1	0.355172684043361	20.0528338136407	-0.010446164800584
OPC_FrC	LHX9	0	NA	-0.415362699596097
OPC_FrC	LEF1	0.005893847304185	NA	-0.457171558435454
OPC_FrC	LHFPL3	57.9619595639908	99.8799231508165	2.40424615778467
OPC_FrC	RNF220	0.192702987364463	11.7195004803074	-0.541310249760907
OPC_FrC	TGFBR2	0.045186477904088	2.59365994236311	-0.332536740489343
OPC_FrC	SLC24A3	6.37918682734175	90.1777137367915	1.27245149039652
OPC_FrC	CASQ2	0.00040491265953	NA	-0.268972328882543
OPC_FrC	LPAR1	0.019259212577412	1.0566762728146	-0.571432417574697
OPC_FrC	TAFA4	0.011298267399467	NA	-0.614472908103499
OPC_FrC	TANC1	2.93286019207499	76.1767531219981	1.18989364159028
OPC_FrC	CHRNA2	0.000877786402172	NA	-0.382475179284035
OPC_FrC	SLC7A2	0.187450934972732	10.3746397694525	0.105847881926596
OPC_FrC	ST8SIA6	0.003714585933987	NA	-0.486410426203221
OPC_FrC	RGS8	0.000447421513786	NA	-0.624973172245054
OPC_FrC	LYPD6	0.152567806920724	7.58885686839577	-0.384631161784108
OPC_FrC	GPR149	0.001591766905285	NA	-0.509014049547803
OPC_FrC	COL4A4	0.593409556320171	28.1460134486071	1.02788548783151
OPC_FrC	GRIN2D	0.415169247214211	21.1095100864553	0.31014755864131
OPC_FrC	ADGRG6	0.002569215303879	NA	-0.540178815244389
OPC_FrC	PDE3A	0.593661892680817	22.4303554274736	0.110562171732912
OPC_FrC	UACA	0.144681017280514	7.61287223823247	-0.31111056703192
Oligo_3	ADARB2	2.24505628387829	61.7206169889203	0.026873661525721
Oligo_3	NXPH1	0.002460900704809	NA	-0.723823556652349
Oligo_3	RGS16	0.004711122785131	NA	-0.419938805339782
Oligo_3	SHOX2	0.000470372012471	NA	-0.416238411946576
Oligo_3	FRMD4B	16.5343716510523	99.0658266348034	2.42429538797964
Oligo_3	ZIC1	0.885058361359185	34.3471648924614	1.05412719328922
Oligo_3	CYP2J2	1.04467076971959	46.3176189441669	2.12097255997672
Oligo_3	PVALB	0.001132213802905	NA	-0.424213422273401
Oligo_3	PROX1	1.36074728594261	52.3137084510102	1.32072476636961
Oligo_3	LHX9	0	NA	-0.415362699596097
Oligo_3	LEF1	0.004435145098222	NA	-0.460168763156965
Oligo_3	LHFPL3	0.222175710401715	11.5794047360417	-0.602236188882087
Oligo_3	RNF220	40.6348342704631	99.9131001520747	2.381612722185
Oligo_3	TGFBR2	0.036891068635803	2.02042146426244	-0.347693471746451
Oligo_3	SLC24A3	0.007084552990315	NA	-0.934913396900604
Oligo_3	CASQ2	0.006953363187475	NA	-0.244992282630419
Oligo_3	LPAR1	5.77989739250759	87.8991961764067	2.11626878479868
Oligo_3	TAFA4	0.946631407060871	33.3043667173582	0.788373056177798
Oligo_3	TANC1	3.51156426007093	78.5791874864219	1.41121433238505
Oligo_3	CHRNA2	0.002167611851414	NA	-0.374181223857088
Oligo_3	SLC7A2	0.046286903369373	3.10666956332826	-0.462473152061292
Oligo_3	ST8SIA6	0.005340212850062	NA	-0.48258783875216
Oligo_3	RGS8	0.001870094615244	NA	-0.619854124231459
Oligo_3	LYPD6	0.003376013577185	NA	-0.79396737642436
Oligo_3	GPR149	0.001592259291818	NA	-0.509012750963428
Oligo_3	COL4A4	0.003913967395003	NA	-0.556438416315766
Oligo_3	GRIN2D	0.012486963933364	NA	-0.83442958941932
Oligo_3	ADGRG6	0	NA	-0.55345596072573
Oligo_3	PDE3A	0.00313669086503	NA	-0.802471682926145
Oligo_3	UACA	1.35362156951055	46.9259178796437	1.05794027546115
Oligo_1	ADARB2	3.04418290214611	58.755980861244	0.173658453842504
Oligo_1	NXPH1	0.008098717015969	NA	-0.719383845521355
Oligo_1	RGS16	0.003010660140843	NA	-0.425050498240874
Oligo_1	SHOX2	0.000288001828203	NA	-0.41732383820793
Oligo_1	FRMD4B	17.1155707470616	98.4210526315789	2.4610285081011
Oligo_1	ZIC1	1.04049722902946	30.1196172248804	1.26352827629723
Oligo_1	CYP2J2	0.785985756631756	27.1212121212121	1.6061295486007
Oligo_1	PVALB	0.002309340169525	NA	-0.418050661170329
Oligo_1	PROX1	1.35257760295515	38.9792663476874	1.31241075711826
Oligo_1	LHX9	0.000242311809745	NA	-0.413388633147148
Oligo_1	LEF1	0.003210557888059	NA	-0.462688293120751
Oligo_1	LHFPL3	0.567857058903329	14.066985645933	-0.409048429353466
Oligo_1	RNF220	32.5203550718015	99.4098883572568	2.20325790438007
Oligo_1	TGFBR2	0.142740205289762	5.22328548644338	-0.162805618169857
Oligo_1	SLC24A3	0.008691011519706	NA	-0.93314683606401
Oligo_1	CASQ2	0.005858208326017	NA	-0.248991797129111
Oligo_1	LPAR1	10.1764339671664	91.969696969697	2.5
Oligo_1	TAFA4	0.737858462471042	18.7400318979266	0.545348490935966
Oligo_1	TANC1	1.93883880677603	47.4242424242424	0.720169506093195
Oligo_1	CHRNA2	0.001756333832264	NA	-0.37682470220959
Oligo_1	SLC7A2	0.033873419731869	1.36363636363636	-0.516068209352668
Oligo_1	ST8SIA6	0.004946528859922	NA	-0.483513001180062
Oligo_1	RGS8	0.000590885925328	NA	-0.624456630131307
Oligo_1	LYPD6	0.005574444154145	NA	-0.787504561740924
Oligo_1	GPR149	0.001121548192618	NA	-0.51025446162337
Oligo_1	COL4A4	0.006344925547303	NA	-0.548143994501739
Oligo_1	GRIN2D	0.013221099700271	NA	-0.831951950912572
Oligo_1	ADGRG6	0.001928554500658	NA	-0.543486423767285
Oligo_1	PDE3A	0.008534670675043	NA	-0.791886400208004
Oligo_1	UACA	1.0481692254916	29.1387559808612	0.79392454502502
Oligo_2	ADARB2	2.96908758313788	26.3092953112147	0.161161205684572
Oligo_2	NXPH1	0.005277779310174	NA	-0.72160218697422
Oligo_2	RGS16	0.000901967009655	NA	-0.431401406621626
Oligo_2	SHOX2	0	NA	-0.419038363309034
Oligo_2	FRMD4B	18.3544406164902	77.5157663833288	2.5
Oligo_2	ZIC1	0.932075743714597	9.51466959144502	1.11923548411179
Oligo_2	CYP2J2	0.875260066488945	8.70578557718673	1.79178127348731
Oligo_2	PVALB	0	NA	-0.430147887382327
Oligo_2	PROX1	1.20482621572181	11.7219632574719	1.15685054674927
Oligo_2	LHX9	0.001206857266439	NA	-0.405535409558853
Oligo_2	LEF1	0.000576288295366	NA	-0.468118617536693
Oligo_2	LHFPL3	0.270337074139353	3.29037565122018	-0.572258978863382
Oligo_2	RNF220	32.4274242359	88.2643268439814	2.20097382633347
Oligo_2	TGFBR2	0.081021307295955	NA	-0.268415325360419
Oligo_2	SLC24A3	0.000902560799654	NA	-0.941737884778535
Oligo_2	CASQ2	0.01104530698348	NA	-0.230086863341753
Oligo_2	LPAR1	7.75433418723858	50.5209761447765	2.47879264578426
Oligo_2	TAFA4	0.879449024227291	8.1025500411297	0.713135646501878
Oligo_2	TANC1	2.38890956778349	21.6068001096792	0.94990062882041
Oligo_2	CHRNA2	0.000869917420479	NA	-0.382525811937048
Oligo_2	SLC7A2	0.014648312267185	NA	-0.600355805416514
Oligo_2	ST8SIA6	0.001836389264736	NA	-0.490834636113921
Oligo_2	RGS8	0	NA	-0.626584584584868
Oligo_2	LYPD6	0.000553264670975	NA	-0.802286319358619
Oligo_2	GPR149	0	NA	-0.51321540001707
Oligo_2	COL4A4	0.003948535873165	NA	-0.556320328060348
Oligo_2	GRIN2D	0.001202727874047	NA	-0.872740507409128
Oligo_2	ADGRG6	0	NA	-0.55345596072573
Oligo_2	PDE3A	0.003295468250538	NA	-0.802159512782503
Oligo_2	UACA	3.17764344228058	23.6221551960516	2.14772757469485
Astro_Tha	ADARB2	0.179402241166926	6.70455741500895	-0.647969350209741
Astro_Tha	NXPH1	0.031446042328067	NA	-0.701258659423381
Astro_Tha	RGS16	0.009485226285482	NA	-0.405633671524133
Astro_Tha	SHOX2	0.032062753313549	1.58930638880118	-0.231132266050918
Astro_Tha	FRMD4B	0.284851428500364	8.04125881486159	-0.519780941627333
Astro_Tha	ZIC1	2.15486507119923	41.585096305652	2.41513158585223
Astro_Tha	CYP2J2	0.981564036106407	24.618461214609	2.00164865598582
Astro_Tha	PVALB	0.002204770266912	NA	-0.418597836437657
Astro_Tha	PROX1	0.014909310083597	NA	-0.703863739146097
Astro_Tha	LHX9	0.001931312078351	NA	-0.399641951356806
Astro_Tha	LEF1	0.001088652493414	NA	-0.467061302933847
Astro_Tha	LHFPL3	0.132750519421071	3.0733606988738	-0.661170365785812
Astro_Tha	RNF220	1.19943531639368	26.2603936427744	-0.037817565459382
Astro_Tha	TGFBR2	0.027415896015454	1.02094516366698	-0.365154838662762
Astro_Tha	SLC24A3	1.15956174167782	23.8395958320177	-0.089424542669135
Astro_Tha	CASQ2	0.002081963111739	NA	-0.262816148041547
Astro_Tha	LPAR1	0.079162598978657	2.27344490053679	-0.490428780133252
Astro_Tha	TAFA4	0.009366626276452	NA	-0.618568532918687
Astro_Tha	TANC1	1.30155553931982	29.8389643195453	0.326095695223251
Astro_Tha	CHRNA2	0.000289551798428	NA	-0.386261249493739
Astro_Tha	SLC7A2	0.500493156672478	12.6091990316809	1.15655222682482
Astro_Tha	ST8SIA6	0	NA	-0.49516839279073
Astro_Tha	RGS8	0.00659548500884	NA	-0.602903290726659
Astro_Tha	LYPD6	0.992881110523211	23.3659614777392	1.23234182914812
Astro_Tha	GPR149	0.001549745598218	NA	-0.509124875834039
Astro_Tha	COL4A4	0.098992951658439	3.18913798547521	-0.246110322813452
Astro_Tha	GRIN2D	0.036873364087716	1.41037785496264	-0.753073836734284
Astro_Tha	ADGRG6	0.005671482398774	NA	-0.524192245785814
Astro_Tha	PDE3A	2.04157911770553	37.9012735501526	1.385414365525
Astro_Tha	UACA	0.664581424912052	18.0507315019472	0.400067477234515
Astro_FrC	ADARB2	0.466368231167999	15.902004454343	-0.502761985632919
Astro_FrC	NXPH1	0.009733911697091	NA	-0.718100794195947
Astro_FrC	RGS16	0.032294893945669	NA	-0.338207400759261
Astro_FrC	SHOX2	0	NA	-0.419038363309034
Astro_FrC	FRMD4B	0.086871680434157	2.59465478841871	-0.708285482087434
Astro_FrC	ZIC1	0.96355168202737	25.7015590200445	1.16194297165409
Astro_FrC	CYP2J2	0.709384486423211	21.6146993318486	1.43927901109081
Astro_FrC	PVALB	0.000208341580188	NA	-0.429055366884813
Astro_FrC	PROX1	0.007442940002651	NA	-0.721572449051524
Astro_FrC	LHX9	0	NA	-0.415362699596097
Astro_FrC	LEF1	0.002772595069677	NA	-0.463590127517296
Astro_FrC	LHFPL3	0.038297957887136	1.55902004454343	-0.728699971928487
Astro_FrC	RNF220	1.7699598124397	32.8841870824053	0.15193028362258
Astro_FrC	TGFBR2	0.008376198473031	NA	-0.400734484418595
Astro_FrC	SLC24A3	2.73047698325288	46.2694877505568	0.516425671912416
Astro_FrC	CASQ2	0.001491846894923	NA	-0.264981193571214
Astro_FrC	LPAR1	0.193322364626994	5.44543429844098	-0.347800479868467
Astro_FrC	TAFA4	0.023028745403518	NA	-0.589767749625415
Astro_FrC	TANC1	0.536069743810266	14.9554565701559	-0.325818587521123
Astro_FrC	CHRNA2	0.000774993414612	NA	-0.383136628083859
Astro_FrC	SLC7A2	0.688316474502851	19.6659242761693	1.6861505733138
Astro_FrC	ST8SIA6	0.013114041276017	NA	-0.46439307488458
Astro_FrC	RGS8	0.002524765469586	NA	-0.617500935836754
Astro_FrC	LYPD6	0.831780015915474	22.6837416481069	0.983432843677186
Astro_FrC	GPR149	0.003438020132398	NA	-0.504149356797397
Astro_FrC	COL4A4	0.011401542514361	NA	-0.530954829271612
Astro_FrC	GRIN2D	0.083927190714038	3.18485523385301	-0.601367125825841
Astro_FrC	ADGRG6	0.003237279787358	NA	-0.536731977201281
Astro_FrC	PDE3A	0.863689250549027	20.913140311804	0.419290782929637
Astro_FrC	UACA	0.541977211546109	13.4632516703786	0.25475758896389
Micro_2	ADARB2	0.092472894017596	1.20030007501875	-0.699018987012126
Micro_2	NXPH1	0.007754328637674	NA	-0.719654334286716
Micro_2	RGS16	0.112638879290829	NA	-0.112032813024363
Micro_2	SHOX2	0	NA	-0.419038363309034
Micro_2	FRMD4B	3.82954859799257	31.5328832208052	0.971801567047489
Micro_2	ZIC1	0.026418193876229	NA	-0.552383704390678
Micro_2	CYP2J2	0.006310131410878	NA	-0.577380270367076
Micro_2	PVALB	0.006622604765629	NA	-0.395530555925154
Micro_2	PROX1	0.082338178309187	1.15028757189297	-0.549594926312184
Micro_2	LHX9	0	NA	-0.415362699596097
Micro_2	LEF1	0.043692145182215	NA	-0.380986085219746
Micro_2	LHFPL3	0.066902788214054	NA	-0.70762105162211
Micro_2	RNF220	0.291338523684339	3.67591897974494	-0.475938522370619
Micro_2	TGFBR2	4.43645435112927	36.0840210052513	2.5
Micro_2	SLC24A3	0.032940654910603	NA	-0.906816915354504
Micro_2	CASQ2	0.001659802150146	NA	-0.264364861755428
Micro_2	LPAR1	3.32958551022359	28.6821705426357	1.48013151034063
Micro_2	TAFA4	0.011497868520179	NA	-0.614050143373208
Micro_2	TANC1	3.95548960327195	32.1080270067517	1.56252445035397
Micro_2	CHRNA2	0	NA	-0.388125717310165
Micro_2	SLC7A2	0.003091007609752	NA	-0.651797938711496
Micro_2	ST8SIA6	0.019658124886078	NA	-0.449184452724704
Micro_2	RGS8	0.00700706829671	NA	-0.601430635981692
Micro_2	LYPD6	0.006602326189343	NA	-0.784487701557487
Micro_2	GPR149	0.005270318917236	NA	-0.499330274021502
Micro_2	COL4A4	0.065486389241406	NA	-0.352297368659272
Micro_2	GRIN2D	0.035842036321212	NA	-0.756475532494125
Micro_2	ADGRG6	0.25591604913227	3.07576894223556	0.625613983359949
Micro_2	PDE3A	0.118871503602015	1.40035008752188	-0.587106580255398
Micro_2	UACA	0.695389224128971	6.67666916729182	0.434897563427868
Micro_1	ADARB2	0.095953154553863	3.29571685047448	-0.696898288834962
Micro_1	NXPH1	0.015572789088315	NA	-0.713536229483649
Micro_1	RGS16	0.155495252858477	4.65503975378302	0.002018282871539
Micro_1	SHOX2	0.004544191325645	NA	-0.392043393421689
Micro_1	FRMD4B	3.94213794446907	63.1700436009233	0.99776130063112
Micro_1	ZIC1	0.01163408280703	NA	-0.590726238793778
Micro_1	CYP2J2	0.004110560519998	NA	-0.585708764309647
Micro_1	PVALB	0.003528501496396	NA	-0.411675454274079
Micro_1	PROX1	0.130233692073982	4.39856373429084	-0.445747069185989
Micro_1	LHX9	0.002606740531553	NA	-0.394151161065192
Micro_1	LEF1	0.005435460276853	NA	-0.458112940613359
Micro_1	LHFPL3	0.0782542423127	2.4621697871249	-0.699412392264589
Micro_1	RNF220	0.29812177310173	11.3490638625289	-0.471628132872319
Micro_1	TGFBR2	5.50278362725959	75.3013593229033	2.5
Micro_1	SLC24A3	0.022443375270109	NA	-0.918138018016781
Micro_1	CASQ2	0.003704707027095	NA	-0.256869117606163
Micro_1	LPAR1	3.91840620711634	64.4139522954604	1.66099522768539
Micro_1	TAFA4	0.008107634406275	NA	-0.621242172527794
Micro_1	TANC1	4.73029492118454	68.0046165683509	1.79673328424306
Micro_1	CHRNA2	0.00335897392977	NA	-0.366529894661978
Micro_1	SLC7A2	0.007157172223719	NA	-0.633631968919317
Micro_1	ST8SIA6	0.00851460902957	NA	-0.475141178079282
Micro_1	RGS8	0.004192418384984	NA	-0.611513559542853
Micro_1	LYPD6	0.006334102034615	NA	-0.785274649182835
Micro_1	GPR149	0.008256922273091	NA	-0.491494079426052
Micro_1	COL4A4	0.100824316890946	3.27006924852526	-0.240400154973245
Micro_1	GRIN2D	0.061581838323668	2.28263657348038	-0.672572203018522
Micro_1	ADGRG6	0.241384581487558	7.01461913311105	0.565394771786864
Micro_1	PDE3A	0.184772871354316	4.84739676840215	-0.474224577771845
Micro_1	UACA	0.519036266109922	14.1190048730444	0.226288642998773
ExInN_Mix	ADARB2	3.97558544876237	62.0184899845917	0.311853182081021
ExInN_Mix	NXPH1	9.1996435698294	68.2588597842835	1.11270600453261
ExInN_Mix	RGS16	0.034073226637994	4.62249614791988	-0.333013346137234
ExInN_Mix	SHOX2	0.294964498380446	29.9691833590139	1.11997925307298
ExInN_Mix	FRMD4B	1.18488506870035	63.0970724191063	0.078289640808922
ExInN_Mix	ZIC1	0.276824720832885	29.2758089368259	0.024540989118369
ExInN_Mix	CYP2J2	0.01026019722083	1.30970724191063	-0.562469269456128
ExInN_Mix	PVALB	0.045306977128497	7.08782742681048	-0.197763733462036
ExInN_Mix	PROX1	0.31864469683481	22.5731895223421	-0.075978140346563
ExInN_Mix	LHX9	0.5586341853216	44.8382126348228	2.5
ExInN_Mix	LEF1	0.668437030574235	36.517719568567	0.587901279198413
ExInN_Mix	LHFPL3	7.36599202506922	92.5269645608629	0.889690601963299
ExInN_Mix	RNF220	2.57680404630897	26.8875192604006	0.362250238825091
ExInN_Mix	TGFBR2	0.011355683338745	1.69491525423729	-0.395122581968286
ExInN_Mix	SLC24A3	4.22761102413873	90.9861325115562	0.890398273123683
ExInN_Mix	CASQ2	0.025295762292106	2.4653312788906	-0.178644592964684
ExInN_Mix	LPAR1	0.129859451910828	14.4838212634823	-0.425313166256731
ExInN_Mix	TAFA4	0.457143631199404	34.5916795069337	0.16794721435609
ExInN_Mix	TANC1	0.278050619076724	24.884437596302	-0.62229143372345
ExInN_Mix	CHRNA2	0.026702463700583	5.93220338983051	-0.218415512593608
ExInN_Mix	SLC7A2	0.014354141979787	3.38983050847458	-0.601657889265213
ExInN_Mix	ST8SIA6	0.648286554422179	49.768875192604	0.685258606974758
ExInN_Mix	RGS8	0.267296610371757	39.3682588597843	0.22676369150744
ExInN_Mix	LYPD6	0.267527328512328	21.8027734976888	-0.103882636492787
ExInN_Mix	GPR149	1.00179610672261	42.7580893682589	1.32012193604916
ExInN_Mix	COL4A4	0.167532115572423	19.3374422187982	-0.038632767259547
ExInN_Mix	GRIN2D	0.623587065101015	64.9460708782743	0.779781795342719
ExInN_Mix	ADGRG6	0.023497846481309	2.4653312788906	-0.433274812423319
ExInN_Mix	PDE3A	0.78859003947039	29.4298921417565	0.338164830227556
ExInN_Mix	UACA	0.020652588716601	2.4653312788906	-0.528926300527368
NeuCyto	ADARB2	0.773472680365482	9.375	-0.375977280935631
NeuCyto	NXPH1	1.17082973607463	13.2575757575758	-0.112159004433459
NeuCyto	RGS16	3.4475985749197	20.1704545454545	2.5
NeuCyto	SHOX2	0.764208695351532	7.43371212121212	2.5
NeuCyto	FRMD4B	0.059336207602976	NA	-0.737192135997585
NeuCyto	ZIC1	0.379679512002116	4.64015151515152	0.229291254021787
NeuCyto	CYP2J2	0.031140529766539	NA	-0.484604755872216
NeuCyto	PVALB	0.950807670489226	9.56439393939394	2.5
NeuCyto	PROX1	0.54329820262602	6.01325757575758	0.301314967971353
NeuCyto	LHX9	0.286094021028766	3.45643939393939	1.63470044169267
NeuCyto	LEF1	0.267231261740808	3.26704545454545	0.019829770496203
NeuCyto	LHFPL3	0.149803820597237	2.79356060606061	-0.649580692612701
NeuCyto	RNF220	1.25023199759039	15.1515151515152	-0.019032459160317
NeuCyto	TGFBR2	0.155983015200201	1.65719696969697	-0.14088965296444
NeuCyto	SLC24A3	1.21386734435511	13.0681818181818	-0.061898357002767
NeuCyto	CASQ2	0.122932846676665	1.37310606060606	0.155680083958478
NeuCyto	LPAR1	0.044446625059767	NA	-0.536807778729196
NeuCyto	TAFA4	0.214165729152855	2.65151515151515	-0.222832935771862
NeuCyto	TANC1	0.435251606307379	4.92424242424242	-0.435267148646242
NeuCyto	CHRNA2	0.343760000502553	3.07765151515152	1.51473638684381
NeuCyto	SLC7A2	0.032924636902917	NA	-0.520191002244559
NeuCyto	ST8SIA6	0.227473078171145	2.74621212121212	-0.011037975509262
NeuCyto	RGS8	1.16417268890702	12.0738636363636	2.15457382804524
NeuCyto	LYPD6	0.799980429705726	8.80681818181818	0.931720600836798
NeuCyto	GPR149	0.115076932736286	1.70454545454545	-0.225491425978832
NeuCyto	COL4A4	0.010314090930314	NA	-0.53464418318182
NeuCyto	GRIN2D	0.242332124258447	2.5094696969697	-0.13511419201441
NeuCyto	ADGRG6	0.085178482735354	1.27840909090909	-0.130475878484379
NeuCyto	PDE3A	0.384833953388393	4.02462121212121	-0.166471104760603
NeuCyto	UACA	0.034466471828105	NA	-0.503393261036211
Vascular	ADARB2	1.45392837747545	24.5726495726496	-0.159447049226456
Vascular	NXPH1	0.072519722689422	3.2051282051282	-0.670345760082465
Vascular	RGS16	0.114658972495384	2.99145299145299	-0.106558945099861
Vascular	SHOX2	0.039982784421735	1.70940170940171	-0.185615558826204
Vascular	FRMD4B	1.57420333849847	23.9316239316239	0.263006209835254
Vascular	ZIC1	3.74747754307239	39.957264957265	2.5
Vascular	CYP2J2	0.004879949669552	NA	-0.582793462809634
Vascular	PVALB	0.029513853639916	1.28205128205128	-0.277604498916858
Vascular	PROX1	0.044626949010551	1.28205128205128	-0.634647620343294
Vascular	LHX9	0.006886084875128	NA	-0.359448624187104
Vascular	LEF1	6.28603371373848	55.982905982906	2.5
Vascular	LHFPL3	0.143890328423527	5.12820512820513	-0.653580004311766
Vascular	RNF220	13.6336575935232	52.991452991453	1.52135621426105
Vascular	TGFBR2	4.38105659329166	56.1965811965812	2.5
Vascular	SLC24A3	0.214644438602713	4.7008547008547	-0.727220431713508
Vascular	CASQ2	0.045277761096442	1.70940170940171	-0.10770371274773
Vascular	LPAR1	1.56646269176468	18.3760683760684	0.738390165505268
Vascular	TAFA4	0.07054916687413	1.4957264957265	-0.492503409713276
Vascular	TANC1	3.7435482116544	47.6495726495726	1.49205343455767
Vascular	CHRNA2	0.045356359547906	1.28205128205128	-0.102457520052502
Vascular	SLC7A2	0.26136820644316	2.13675213675214	0.377019282023001
Vascular	ST8SIA6	3.3296926138611	29.2735042735043	2.5
Vascular	RGS8	0.035858292233757	NA	-0.499672221820795
Vascular	LYPD6	0.023199230996957	NA	-0.736197257250719
Vascular	GPR149	0.017388461361759	NA	-0.467678104720145
Vascular	COL4A4	1.27436893080217	18.5897435897436	2.24819146789572
Vascular	GRIN2D	0.054737511016044	1.28205128205128	-0.694682240467957
Vascular	ADGRG6	0.66790251937937	8.54700854700855	2.0936048499897
Vascular	PDE3A	1.43545819165374	16.8803418803419	0.947062175845608
Vascular	UACA	11.0578179563257	70.7264957264957	2.5
