# Supplementary material for: Disturbances of paraventricular thalamic nucleus neurons in bipolar disorder revealed by single-nucleus analysis
Source: Nat Commun. 2026 Jan 7;17:1338. doi: 10.1038/s41467-025-68094-5 (PMC12873406; doi:10.1038/s41467-025-68094-5)
Supplement: Supplementary file 6 — Source Data [file 41467_2025_68094_MOESM6_ESM.zip › SourceData/FigureS2b.txt]

celltype	gene	avg.exp	pct.exp	avg.exp.scaled
ExN_Tha_PVALB_1	DRD1	5.81E-05	NA	-0.727889325670319
ExN_Tha_PVALB_1	DRD2	0.200780316238394	57.7727952167414	1.54344026685281
ExN_Tha_PVALB_1	DRD3	0.00268377524184	1.46487294469357	-0.439199554781144
ExN_Tha_PVALB_1	DRD4	0.012138561220008	7.05530642750374	-0.83949436920495
ExN_Tha_PVALB_1	DRD5	0.00062651899104	NA	-0.509246634566965
ExN_Tha_PVALB_1	ADRA1A	0.008880167180327	2.66068759342302	-0.775107846196932
ExN_Tha_PVALB_1	ADRA1B	7.09E-01	87.6681614349776	1.20333222355917
ExN_Tha_PVALB_1	ADRA1D	0.242067467759431	66.1584454409567	2.5
ExN_Tha_PVALB_1	ADRA2A	5.04E-05	NA	-0.580314994490552
ExN_Tha_PVALB_1	ADRA2B	0.012644170189038	7.54857997010463	2.5
ExN_Tha_PVALB_1	ADRA2C	0.000153895244813	NA	-0.441145608617317
ExN_Tha_PVALB_1	ADRB1	0.000194649868317	NA	-0.920106741105906
ExN_Tha_PVALB_1	ADRB2	0.008389358061515	4.79820627802691	-0.210700694574391
ExN_Tha_PVALB_1	ADRB3	0	NA	-0.364200881639499
ExN_Tha_PVALB_1	HTR1A	0.00012430189371	NA	-0.556128468413673
ExN_Tha_PVALB_1	HTR1B	0.00595424041765	4.050822122571	0.676363176612418
ExN_Tha_PVALB_1	HTR1D	0.000597639097418	NA	-0.49854622361367
ExN_Tha_PVALB_1	HTR1E	0.008426468821082	2.51121076233184	-1.00676196718508
ExN_Tha_PVALB_1	HTR1F	0	NA	-0.669967638234777
ExN_Tha_PVALB_1	HTR2A	0.000658785815481	NA	-0.660688397650649
ExN_Tha_PVALB_1	HTR2B	0.025881684273178	13.7070254110613	-0.648237375004951
ExN_Tha_PVALB_1	HTR2C	0.00921313284226	3.60239162929746	-0.492672970497162
ExN_Tha_PVALB_1	HTR3A	0.000127978599325	NA	-0.406033829637782
ExN_Tha_PVALB_1	HTR3B	0.004182512239686	2.54110612855007	-0.553422612995131
ExN_Tha_PVALB_1	HTR3C	0.001456320870654	NA	0.07704979184482
ExN_Tha_PVALB_1	HTR3D	6.50E-05	NA	-0.513142197538163
ExN_Tha_PVALB_1	HTR3E	0.006770790405167	3.97608370702541	-0.766794968100527
ExN_Tha_PVALB_1	HTR4	0.021024389819208	6.1136023916293	-0.585945261837452
ExN_Tha_PVALB_1	HTR5A	0.042424578298038	23.6472346786248	-0.210938871144086
ExN_Tha_PVALB_1	HTR6	0.001956954028002	1.16591928251121	-0.886417558903906
ExN_Tha_PVALB_1	HTR7	1.83669389188188	95.5007473841555	2.5
ExN_Tha_PVALB_1	HRH1	0.002514954841951	1.59940209267564	-1.03596269206629
ExN_Tha_PVALB_1	HRH2	0.354901672313613	71.8385650224215	-0.215046541611709
ExN_Tha_PVALB_1	HRH3	0.392769915383622	82.8101644245142	1.74771642644079
ExN_Tha_PVALB_1	HRH4	0.008773913416068	5.44095665171898	-0.126766678418601
ExN_Tha_CALB	DRD1	0.001966495719937	NA	-0.69135811373639
ExN_Tha_CALB	DRD2	0.283408845320368	53.5179300953246	2.34396801490908
ExN_Tha_CALB	DRD3	0.007021338949947	2.08806173399909	-0.103465965615698
ExN_Tha_CALB	DRD4	0.012146312846501	4.94779845665002	-0.839011764725156
ExN_Tha_CALB	DRD5	0.012022364232598	5.76486609169315	0.201506636748784
ExN_Tha_CALB	ADRA1A	0.04527068048391	7.85292782569224	-0.705730524400166
ExN_Tha_CALB	ADRA1B	0.373933937907695	56.4684521107581	0.391534859896041
ExN_Tha_CALB	ADRA1D	0.065582534415187	23.5133908306854	0.502800555858514
ExN_Tha_CALB	ADRA2A	0.000505804394364	NA	-0.568551453874569
ExN_Tha_CALB	ADRA2B	0.001674705927023	NA	0.08254437628403
ExN_Tha_CALB	ADRA2C	0.001295969804322	NA	-0.385785169289068
ExN_Tha_CALB	ADRB1	0	NA	-0.923097201443786
ExN_Tha_CALB	ADRB2	1.25E-03	NA	-0.287566257983601
ExN_Tha_CALB	ADRB3	0	NA	-0.364200881639499
ExN_Tha_CALB	HTR1A	0.001043754258864	NA	-0.056587213562611
ExN_Tha_CALB	HTR1B	0.001815282525063	1.04403086699955	-0.1881412304909
ExN_Tha_CALB	HTR1D	0.002021713744382	NA	-0.112737448150891
ExN_Tha_CALB	HTR1E	0.080794017726313	11.8474807081253	-0.860479201732522
ExN_Tha_CALB	HTR1F	0.000552531139834	NA	-0.660593629058443
ExN_Tha_CALB	HTR2A	0.004700294153299	1.1802088061734	-0.651039608942776
ExN_Tha_CALB	HTR2B	0.023930635592091	11.166591012256	-0.744551992365499
ExN_Tha_CALB	HTR2C	0.944860609430188	17.2945982750794	0.477853877993288
ExN_Tha_CALB	HTR3A	0.000123621684663	NA	-0.406625843342736
ExN_Tha_CALB	HTR3B	0.002241741282116	1.40717203812982	-0.575340544999065
ExN_Tha_CALB	HTR3C	0.001319537222378	NA	-0.038079879072423
ExN_Tha_CALB	HTR3D	9.77E-05	NA	-0.409566079108926
ExN_Tha_CALB	HTR3E	0.006551737373201	2.9505220154335	-0.809714620775762
ExN_Tha_CALB	HTR4	0.046713642003489	7.12664548343168	-0.472734807324896
ExN_Tha_CALB	HTR5A	0.044918166363014	22.1970040853382	-0.168744637936869
ExN_Tha_CALB	HTR6	0.006960333709159	3.35905583295506	-0.563470874096379
ExN_Tha_CALB	HTR7	1.20606172140157	83.0685428960508	2.5
ExN_Tha_CALB	HRH1	0.007364947670113	2.08806173399909	-1.01844009979971
ExN_Tha_CALB	HRH2	0.142633580178641	29.505220154335	-0.764345197896123
ExN_Tha_CALB	HRH3	0.291207583866839	70.4039945528824	1.19909617919966
ExN_Tha_CALB	HRH4	0.009231103388965	5.03858374943259	-0.013716250333919
ExN_Tha_PVALB_2	DRD1	0.019738242994313	7.30730730730731	-0.354466957825799
ExN_Tha_PVALB_2	DRD2	0.355122295842263	61.2612612612613	2.5
ExN_Tha_PVALB_2	DRD3	0.010345512841684	2.9029029029029	0.152852465914321
ExN_Tha_PVALB_2	DRD4	0.013361824699955	5.00500500500501	-0.763381538631862
ExN_Tha_PVALB_2	DRD5	0.002845619174759	1.2012012012012	-0.370209925478191
ExN_Tha_PVALB_2	ADRA1A	0.061854650952538	4.7047047047047	-0.674911182721205
ExN_Tha_PVALB_2	ADRA1B	0.038638800878748	8.10810810810811	-0.648607135516613
ExN_Tha_PVALB_2	ADRA1D	0.008231247956791	2.4024024024024	-0.403718373619088
ExN_Tha_PVALB_2	ADRA2A	0.003639523306511	1.2012012012012	-0.487740919415609
ExN_Tha_PVALB_2	ADRA2B	0.000967747794198	NA	-0.183630780971583
ExN_Tha_PVALB_2	ADRA2C	0.001591094435077	1.1011011011011	-0.371489689450178
ExN_Tha_PVALB_2	ADRB1	0.000273205078997	NA	-0.918900040271066
ExN_Tha_PVALB_2	ADRB2	0	NA	-0.301136592931752
ExN_Tha_PVALB_2	ADRB3	0.000133807563395	NA	-0.341881441884643
ExN_Tha_PVALB_2	HTR1A	0.001716503471083	NA	0.308628879991944
ExN_Tha_PVALB_2	HTR1B	0.004743861192431	2.6026026026026	0.423919735652501
ExN_Tha_PVALB_2	HTR1D	0.001055955683502	NA	-0.374319696675196
ExN_Tha_PVALB_2	HTR1E	0.40764476969807	34.034034034034	-0.302781693867824
ExN_Tha_PVALB_2	HTR1F	1.03E-03	NA	-0.65258033168093
ExN_Tha_PVALB_2	HTR2A	0.02930416326838	2.9029029029029	-0.593124274460651
ExN_Tha_PVALB_2	HTR2B	0.018070330672425	10.2102102102102	-1.03495661715249
ExN_Tha_PVALB_2	HTR2C	3.67374314315864	45.045045045045	1.77496315954824
ExN_Tha_PVALB_2	HTR3A	0.000139294898695	NA	-0.404496192951839
ExN_Tha_PVALB_2	HTR3B	0.006160352829234	2.50E+00	-0.531129577031033
ExN_Tha_PVALB_2	HTR3C	0.001054416410048	NA	-0.261274674943432
ExN_Tha_PVALB_2	HTR3D	0.000807100126961	NA	1.8391340542147
ExN_Tha_PVALB_2	HTR3E	0.00672787179118	2.8028028028028	-0.775203392513939
ExN_Tha_PVALB_2	HTR4	0.073763188018405	5.30530530530531	-0.356494098645491
ExN_Tha_PVALB_2	HTR5A	0.061312864435231	25.8258258258258	0.106189162832463
ExN_Tha_PVALB_2	HTR6	2.97E-03	1.4014014014014	-0.820695138332696
ExN_Tha_PVALB_2	HTR7	0.552549974450503	71.2712712712713	1.20998469050336
ExN_Tha_PVALB_2	HRH1	0.010022963214121	3.4034034034034	-1.00887267896574
ExN_Tha_PVALB_2	HRH2	0.373465526965275	69.4694694694695	-0.171177464733416
ExN_Tha_PVALB_2	HRH3	0.150496926538034	4.57E+01	0.363058275953907
ExN_Tha_PVALB_2	HRH4	0.010861628930126	4.7047047047047	0.389050993172337
ExN_FrC_L2/3IT_2	DRD1	0.102460749824555	15.6760024178924	1.14012867391871
ExN_FrC_L2/3IT_2	DRD2	0.046891634057309	6.65927866209954	-0.106334004251393
ExN_FrC_L2/3IT_2	DRD3	0.002326591983871	NA	-0.466910737783597
ExN_FrC_L2/3IT_2	DRD4	0.026127383210966	3.737658674189	0.025468082213637
ExN_FrC_L2/3IT_2	DRD5	0.000110523114148	NA	-0.541620304020754
ExN_FrC_L2/3IT_2	ADRA1A	0.01407535065207	1.70259923433407	-0.765051695945414
ExN_FrC_L2/3IT_2	ADRA1B	0.550458624495085	47.9246423534153	0.840925550783218
ExN_FrC_L2/3IT_2	ADRA1D	0.003340767440708	NA	-0.483391070943177
ExN_FrC_L2/3IT_2	ADRA2A	7.23E-05	NA	-0.579749130784216
ExN_FrC_L2/3IT_2	ADRA2B	0.000514270385401	NA	-0.354467489727619
ExN_FrC_L2/3IT_2	ADRA2C	0.011018741687301	2.03505943985493	0.08297134144551
ExN_FrC_L2/3IT_2	ADRB1	0.16831610670464	24.4811605883538	1.46710073143761
ExN_FrC_L2/3IT_2	ADRB2	0	NA	-0.301136592931752
ExN_FrC_L2/3IT_2	ADRB3	0.013648563850484	1.65222647592182	1.89716901567005
ExN_FrC_L2/3IT_2	HTR1A	0.007604000914986	1.50110820068507	2.5
ExN_FrC_L2/3IT_2	HTR1B	0.004852238752053	NA	0.446535956406104
ExN_FrC_L2/3IT_2	HTR1D	0.006826307376641	1.22909530525892	1.18488422470326
ExN_FrC_L2/3IT_2	HTR1E	1.61118386800865	7.64E+01	1.00139967971385
ExN_FrC_L2/3IT_2	HTR1F	0.006996924203142	1.06790247833971	-0.551641474184523
ExN_FrC_L2/3IT_2	HTR2A	0.656666310074312	56.6290550070522	0.546151312362453
ExN_FrC_L2/3IT_2	HTR2B	0.045311308018236	7.38464638323595	0.301043274686251
ExN_FrC_L2/3IT_2	HTR2C	0.000151862401002	NA	-0.506015989342762
ExN_FrC_L2/3IT_2	HTR3A	0.011152148741621	1.92423937134798	1.08372177370675
ExN_FrC_L2/3IT_2	HTR3B	0.468127252271162	4.54E+01	2.5
ExN_FrC_L2/3IT_2	HTR3C	0.001405694298838	NA	0.034439656138851
ExN_FrC_L2/3IT_2	HTR3D	0.000159280148909	NA	-0.214160901567687
ExN_FrC_L2/3IT_2	HTR3E	0.010257716362781	1.67237557928672	-0.084846742955201
ExN_FrC_L2/3IT_2	HTR4	0.712816319903612	55.0876485996373	1.77099219459292
ExN_FrC_L2/3IT_2	HTR5A	0.047071914016702	9.13761837598227	-0.132381839531038
ExN_FrC_L2/3IT_2	HTR6	0.050491916259701	7.6163610719323	2.18042759562131
ExN_FrC_L2/3IT_2	HTR7	6.50E-03	NA	-0.578209462863587
ExN_FrC_L2/3IT_2	HRH1	4.68E-01	42.0612532742293	0.348197779561092
ExN_FrC_L2/3IT_2	HRH2	1.80890888906135	86.4497279871046	2.1352574321698
ExN_FrC_L2/3IT_2	HRH3	9.83E-05	NA	-0.65203342788977
ExN_FrC_L2/3IT_2	HRH4	0.008227566806217	1.47088454563772	-0.261930292211623
ExN_FrC_L2/3IT_1	DRD1	0.035077724235582	1.07E+01	-0.068370927280447
ExN_FrC_L2/3IT_1	DRD2	0.02049078541253	5.90537484779962	-0.413583707702308
ExN_FrC_L2/3IT_1	DRD3	0.002912401473164	NA	-0.421467332921744
ExN_FrC_L2/3IT_1	DRD4	0.013637009976264	4.09636458514524	-0.74627186058121
ExN_FrC_L2/3IT_1	DRD5	1.95E-05	NA	-0.547334162767821
ExN_FrC_L2/3IT_1	ADRA1A	0.008922975885718	NA	-0.775024771351353
ExN_FrC_L2/3IT_1	ADRA1B	0.331527924146472	51.9046790746217	0.27497538391339
ExN_FrC_L2/3IT_1	ADRA1D	0.03834301021197	10.7670899286832	0.078487753228093
ExN_FrC_L2/3IT_1	ADRA2A	0.000103057373473	NA	-0.578955612175415
ExN_FrC_L2/3IT_1	ADRA2B	4.35E-05	NA	-0.531908650300006
ExN_FrC_L2/3IT_1	ADRA2C	0.007256074982395	2.38302313445817	-0.097898305759923
ExN_FrC_L2/3IT_1	ADRB1	0.137881004593062	35.4757349104192	1.0615364058249
ExN_FrC_L2/3IT_1	ADRB2	0	NA	-0.301136592931752
ExN_FrC_L2/3IT_1	ADRB3	0.001070568077973	NA	-0.18571099929037
ExN_FrC_L2/3IT_1	HTR1A	0.002337614485292	NA	0.645594394477858
ExN_FrC_L2/3IT_1	HTR1B	0.006218540899922	1.72203861541138	0.731446753521289
ExN_FrC_L2/3IT_1	HTR1D	0.002081379878843	NA	-0.096584733285845
ExN_FrC_L2/3IT_1	HTR1E	1.31480100802178	88.1022786571578	0.747100658850604
ExN_FrC_L2/3IT_1	HTR1F	0.03019318548101	9.60166985562707	-0.165164373529907
ExN_FrC_L2/3IT_1	HTR2A	1.17141676538823	90.4853017916159	1.19385227958249
ExN_FrC_L2/3IT_1	HTR2B	0.056544084534911	15.7853539746043	0.841830576591386
ExN_FrC_L2/3IT_1	HTR2C	0	NA	-0.506240640255333
ExN_FrC_L2/3IT_1	HTR3A	0.00399884060256	1.33066620281788	0.118919098740726
ExN_FrC_L2/3IT_1	HTR3B	0.246411854016307	44.459906070621	1.89486751597827
ExN_FrC_L2/3IT_1	HTR3C	0.002388937845788	NA	0.861606957577844
ExN_FrC_L2/3IT_1	HTR3D	0.000381311654504	NA	0.489727838041504
ExN_FrC_L2/3IT_1	HTR3E	0.017817311201392	5.11393285788833	1.38555766226583
ExN_FrC_L2/3IT_1	HTR4	0.584344844814738	5.86E+01	1.41577440706703
ExN_FrC_L2/3IT_1	HTR5A	0.058189558720103	19.1511567229083	0.054141307214629
ExN_FrC_L2/3IT_1	HTR6	0.038063555334619	11.8803270133936	1.40881111156234
ExN_FrC_L2/3IT_1	HTR7	0.007493979083038	1.86119325100017	-0.574120451920295
ExN_FrC_L2/3IT_1	HRH1	0.506206495872591	63.1240215689685	0.442052488262283
ExN_FrC_L2/3IT_1	HRH2	1.22764075864522	91.7289963471908	1.38782961344475
ExN_FrC_L2/3IT_1	HRH3	0.001498913731223	NA	-0.641893195066339
ExN_FrC_L2/3IT_1	HRH4	0.010083600508337	3.26143677161245	0.196945984332722
ExN_FrC_L6_1	DRD1	0.098556055829733	19.1343963553531	1.07214100901274
ExN_FrC_L6_1	DRD2	0.038823172407739	8.73196659073652	-0.199403803170738
ExN_FrC_L6_1	DRD3	0.020981550721901	3.49278663629461	0.967340258696368
ExN_FrC_L6_1	DRD4	0.015444423256207	3.26499620349279	-0.634011030964278
ExN_FrC_L6_1	DRD5	0.000535910864769	NA	-0.514930195350604
ExN_FrC_L6_1	ADRA1A	0.159128935337679	14.5785876993166	-0.503299494192236
ExN_FrC_L6_1	ADRA1B	0.334537663876011	41.6856492027335	0.283369679910399
ExN_FrC_L6_1	ADRA1D	0.001897279653703	NA	-0.506981724324293
ExN_FrC_L6_1	ADRA2A	0.04975988454026	10.8580106302202	0.673250769762765
ExN_FrC_L6_1	ADRA2B	0	NA	-0.54830021259799
ExN_FrC_L6_1	ADRA2C	0.009678843086153	2.27790432801822	0.018640324891543
ExN_FrC_L6_1	ADRB1	0.074583261381989	16.7805618830676	0.182135948634969
ExN_FrC_L6_1	ADRB2	0.000864481735291	NA	-0.291782629107473
ExN_FrC_L6_1	ADRB3	0.002215350134185	NA	0.004941103309404
ExN_FrC_L6_1	HTR1A	0.005077197321573	1.59453302961276	2.12938712622723
ExN_FrC_L6_1	HTR1B	0.000222056923049	NA	-0.521870763635593
ExN_FrC_L6_1	HTR1D	0.006633988260088	1.89825360668185	1.13306187874507
ExN_FrC_L6_1	HTR1E	2.23712596679507	88.1548974943052	1.45495493041885
ExN_FrC_L6_1	HTR1F	0.093664778795863	20.3492786636295	0.849451930235185
ExN_FrC_L6_1	HTR2A	0.167327848459511	24.7532270311314	-0.291900171017561
ExN_FrC_L6_1	HTR2B	0.03141350605647	7.13743356112377	-0.376148564643625
ExN_FrC_L6_1	HTR2C	0.011742696768921	NA	-0.488969490871799
ExN_FrC_L6_1	HTR3A	0.000888412286849	NA	-0.302746260515048
ExN_FrC_L6_1	HTR3B	0.029912986601959	6.98557327258922	-0.2667755185753
ExN_FrC_L6_1	HTR3C	0.002113530964828	NA	0.629998922917299
ExN_FrC_L6_1	HTR3D	0.000112830100255	NA	-0.361437543594623
ExN_FrC_L6_1	HTR3E	0.010841324959093	2.80941533788914	0.029061296668347
ExN_FrC_L6_1	HTR4	0.127397874541666	12.3766135155657	-0.134424995066139
ExN_FrC_L6_1	HTR5A	0.079540588726834	17.8435839028094	0.406919993707321
ExN_FrC_L6_1	HTR6	0.01626855891047	4.56E+00	0.033088200073926
ExN_FrC_L6_1	HTR7	0.061346101509705	11.9969627942293	-0.359285000968131
ExN_FrC_L6_1	HRH1	0.620263724430751	58.0865603644647	0.707078082452017
ExN_FrC_L6_1	HRH2	1.06053363730309	82.2323462414579	1.13645063428887
ExN_FrC_L6_1	HRH3	0.017990130182866	4.47987851176917	-0.523553221127222
ExN_FrC_L6_1	HRH4	0.006728330109411	2.20E+00	-0.633211089248387
ExN_FrC_L5IT_1	DRD1	0.106821949864328	22.9279009386858	1.21578082887513
ExN_FrC_L5IT_1	DRD2	0.053801083726272	10.8048731775514	-0.027201795473481
ExN_FrC_L5IT_1	DRD3	0.001846375972616	NA	-0.504182680878542
ExN_FrC_L5IT_1	DRD4	0.012687321656865	3.19552626323148	-0.805338506383884
ExN_FrC_L5IT_1	DRD5	0.031294772683134	6.35110844817256	1.38549870461867
ExN_FrC_L5IT_1	ADRA1A	0.082487790763036	9.86618733772718	-0.637232056253564
ExN_FrC_L5IT_1	ADRA1B	0.116159209538467	22.5284601557819	-0.380984441757019
ExN_FrC_L5IT_1	ADRA1D	0.018705304437293	5.65208707809067	-0.234373778695502
ExN_FrC_L5IT_1	ADRA2A	0.069903526708931	14.2200918713801	1.16440848030615
ExN_FrC_L5IT_1	ADRA2B	0	NA	-0.54830021259799
ExN_FrC_L5IT_1	ADRA2C	0.006132052675119	1.61773517076093	-0.152060619830619
ExN_FrC_L5IT_1	ADRB1	0.063336144660397	16.0575194727382	0.020473157831761
ExN_FrC_L5IT_1	ADRB2	5.59E-05	NA	-0.300531320839225
ExN_FrC_L5IT_1	ADRB3	0.000587378928841	NA	-0.266246802215272
ExN_FrC_L5IT_1	HTR1A	0.000705077349903	NA	-0.240538006928616
ExN_FrC_L5IT_1	HTR1B	0	NA	-0.568426752238038
ExN_FrC_L5IT_1	HTR1D	0	NA	-0.660621564885331
ExN_FrC_L5IT_1	HTR1E	1.0020723810345	80.407429598562	0.440749461484411
ExN_FrC_L5IT_1	HTR1F	0.098520916819109	21.7495506291192	0.924637233616962
ExN_FrC_L5IT_1	HTR2A	2.04135365221022	94.1881366087478	2.00038381716661
ExN_FrC_L5IT_1	HTR2B	0.058569266161083	13.4212103055722	0.938718250726687
ExN_FrC_L5IT_1	HTR2C	0.000517410340549	NA	-0.505475372043909
ExN_FrC_L5IT_1	HTR3A	0.003961651808089	NA	0.113885318284272
ExN_FrC_L5IT_1	HTR3B	0.231867619630396	39.3049730377472	1.76188532162757
ExN_FrC_L5IT_1	HTR3C	0.002304746955563	NA	0.790811970468793
ExN_FrC_L5IT_1	HTR3D	0.000152873776753	NA	-0.234472830576507
ExN_FrC_L5IT_1	HTR3E	0.019432997508892	4.05432394647493	1.69840540416208
ExN_FrC_L5IT_1	HTR4	0.736758670068051	60.5751947273817	1.83423576835994
ExN_FrC_L5IT_1	HTR5A	0.029505338973722	8.88755741961254	-0.431175453472322
ExN_FrC_L5IT_1	HTR6	0.014872211368145	4.33393249450769	-0.056053743322483
ExN_FrC_L5IT_1	HTR7	0.069800738203698	13.8406231276213	-0.326549741894636
ExN_FrC_L5IT_1	HRH1	0.663587279772213	63.7307769123228	0.802884007398423
ExN_FrC_L5IT_1	HRH2	0.838305594568106	82.4046335130817	0.768558105841621
ExN_FrC_L5IT_1	HRH3	0.036408416901755	9.64649490713002	-0.393629996447384
ExN_FrC_L5IT_1	HRH4	0.006619843747981	1.93728779708408	-0.66009881112728
ExN_FrC_L5IT_3	DRD1	0.085372692138251	15.9385113268608	0.840796568678408
ExN_FrC_L5IT_3	DRD2	0.023983735553123	4.77346278317152	-0.372479914613954
ExN_FrC_L5IT_3	DRD3	0.002251258219039	NA	-0.472756583308178
ExN_FrC_L5IT_3	DRD4	0.021964694120598	4.44983818770227	-0.23068243419408
ExN_FrC_L5IT_3	DRD5	0.045743873143578	9.06148867313916	2.25874939825473
ExN_FrC_L5IT_3	ADRA1A	0.003346232773239	NA	-0.78587682450475
ExN_FrC_L5IT_3	ADRA1B	0.204516290096041	31.4724919093851	-0.097739013351579
ExN_FrC_L5IT_3	ADRA1D	0.002275796151957	NA	-0.500792413228564
ExN_FrC_L5IT_3	ADRA2A	0.007283317619173	2.10355987055016	-0.394093520539386
ExN_FrC_L5IT_3	ADRA2B	0	NA	-0.54830021259799
ExN_FrC_L5IT_3	ADRA2C	0.011168381820955	2.26537216828479	0.090150548628723
ExN_FrC_L5IT_3	ADRB1	0.152123083528507	27.7508090614887	1.25265323118219
ExN_FrC_L5IT_3	ADRB2	0	NA	-0.301136592931752
ExN_FrC_L5IT_3	ADRB3	0	NA	-0.364200881639499
ExN_FrC_L5IT_3	HTR1A	0	NA	-0.623697301136411
ExN_FrC_L5IT_3	HTR1B	0.000379328367213	NA	-0.488903814636593
ExN_FrC_L5IT_3	HTR1D	0	NA	-0.660621564885331
ExN_FrC_L5IT_3	HTR1E	2.38833106252771	9.19E+01	1.55131249013724
ExN_FrC_L5IT_3	HTR1F	0.15868857756286	27.3462783171521	1.8295624988588
ExN_FrC_L5IT_3	HTR2A	0.451456953171203	52.7508090614887	0.229594222786886
ExN_FrC_L5IT_3	HTR2B	0.060649751656175	11.9741100323625	1.03805891390066
ExN_FrC_L5IT_3	HTR2C	0.010108510789754	NA	-0.491361006802044
ExN_FrC_L5IT_3	HTR3A	0.002699334926466	NA	-0.057089351597495
ExN_FrC_L5IT_3	HTR3B	0.107536942745546	17.8802588996764	0.556487830196155
ExN_FrC_L5IT_3	HTR3C	0.005934578072663	NA	2.5
ExN_FrC_L5IT_3	HTR3D	0.000452115947848	NA	0.714160178382102
ExN_FrC_L5IT_3	HTR3E	0.016819369843348	3.31715210355987	1.1920765978177
ExN_FrC_L5IT_3	HTR4	0.006739774389636	1.13268608414239	-0.650135137536205
ExN_FrC_L5IT_3	HTR5A	0.0498633186872	11.4077669902913	-0.085364290195058
ExN_FrC_L5IT_3	HTR6	0.039105606353185	8.49514563106796	1.47386086890314
ExN_FrC_L5IT_3	HTR7	0.000914258221158	NA	-0.60115312283353
ExN_FrC_L5IT_3	HRH1	1.09917927452726	78.1553398058252	1.64728848427474
ExN_FrC_L5IT_3	HRH2	0.662148543931832	66.8284789644013	0.443823095056124
ExN_FrC_L5IT_3	HRH3	0.004292098101262	1.05177993527508	-0.62171302471674
ExN_FrC_L5IT_3	HRH4	0.009892618946073	1.94174757281553	0.149767614040821
ExN_FrC_L5IT_2	DRD1	0.003523490575805	NA	-0.661604974762418
ExN_FrC_L5IT_2	DRD2	0.021517287884014	3.59412667104975	-0.401489612708549
ExN_FrC_L5IT_2	DRD3	0.002580945818516	NA	-0.447176310225894
ExN_FrC_L5IT_2	DRD4	0.026772372159753	4.38308130615823	0.065064389448759
ExN_FrC_L5IT_2	DRD5	0.000293737630145	NA	-0.530123481955459
ExN_FrC_L5IT_2	ADRA1A	0.000256549850091	NA	-0.791915182719053
ExN_FrC_L5IT_2	ADRA1B	0.056296271864193	7.45123822046899	-0.585932155934352
ExN_FrC_L5IT_2	ADRA1D	0.000612512795518	NA	-0.528007036517889
ExN_FrC_L5IT_2	ADRA2A	0.000890876064475	NA	-0.558607818380026
ExN_FrC_L5IT_2	ADRA2B	0	NA	-0.54830021259799
ExN_FrC_L5IT_2	ADRA2C	0.005847169338743	1.09577032653956	-0.165797664091448
ExN_FrC_L5IT_2	ADRB1	0.190721772890627	29.9802761341223	1.75897257328531
ExN_FrC_L5IT_2	ADRB2	0.000599152653665	NA	-0.294652713484676
ExN_FrC_L5IT_2	ADRB3	0.000274698001138	NA	-0.318383787947074
ExN_FrC_L5IT_2	HTR1A	0	NA	-0.623697301136411
ExN_FrC_L5IT_2	HTR1B	0.000349027510757	NA	-0.495255020977
ExN_FrC_L5IT_2	HTR1D	0.000206583289255	NA	-0.60458673989679
ExN_FrC_L5IT_2	HTR1E	1.49939097586367	82.27043611659	0.909041893280298
ExN_FrC_L5IT_2	HTR1F	0.207249094044211	31.5362699978085	2.5
ExN_FrC_L5IT_2	HTR2A	1.08703896568912	78.1941705018628	1.09897684422522
ExN_FrC_L5IT_2	HTR2B	0.047216637966112	8.13061582292351	0.393180920762862
ExN_FrC_L5IT_2	HTR2C	0.000258371283478	NA	-0.505858450498174
ExN_FrC_L5IT_2	HTR3A	0.002629053501041	NA	-0.066614952744207
ExN_FrC_L5IT_2	HTR3B	0.191378199187482	27.1093578785886	1.38324014130796
ExN_FrC_L5IT_2	HTR3C	0.002202031764541	NA	0.704432094410043
ExN_FrC_L5IT_2	HTR3D	0.000603990617088	NA	1.19551226636318
ExN_FrC_L5IT_2	HTR3E	0.016670159754369	2.73942581634889	1.16313139940098
ExN_FrC_L5IT_2	HTR4	0.006105740312448	NA	-0.653005325983102
ExN_FrC_L5IT_2	HTR5A	0.055564541398674	10.6508875739645	0.010278150639934
ExN_FrC_L5IT_2	HTR6	0.04280134733765	7.77996931843086	1.70404172173915
ExN_FrC_L5IT_2	HTR7	0.002026519977167	NA	-0.596570956300552
ExN_FrC_L5IT_2	HRH1	1.25933143515789	78.2160859083936	1.91423040458786
ExN_FrC_L5IT_2	HRH2	1.06225061553175	79.7939951786106	1.13913573549128
ExN_FrC_L5IT_2	HRH3	0.004431238492654	NA	-0.620709232737308
ExN_FrC_L5IT_2	HRH4	0.006456502390404	1.35875520490905	-0.700587495427576
ExN_FrC_L5IT_L2/3IT	DRD1	0.034679827906241	6.55737704918033	-0.075738365213454
ExN_FrC_L5IT_L2/3IT	DRD2	0.015229548896215	2.36794171220401	-0.475762384005953
ExN_FrC_L5IT_L2/3IT	DRD3	0.00323729708659	NA	-0.39627542241813
ExN_FrC_L5IT_L2/3IT	DRD4	0.038081905147439	4.73588342440801	0.755351473560941
ExN_FrC_L5IT_L2/3IT	DRD5	0	NA	-0.548556715030366
ExN_FrC_L5IT_L2/3IT	ADRA1A	0.000299095833296	NA	-0.79183190589172
ExN_FrC_L5IT_L2/3IT	ADRA1B	0.504162552854038	47.2677595628415	0.72821981395832
ExN_FrC_L5IT_L2/3IT	ADRA1D	0.001078751009497	NA	-0.520373891778067
ExN_FrC_L5IT_L2/3IT	ADRA2A	0	NA	-0.581618565127639
ExN_FrC_L5IT_L2/3IT	ADRA2B	0	NA	-0.54830021259799
ExN_FrC_L5IT_L2/3IT	ADRA2C	0.003702247481739	NA	-0.269350664860357
ExN_FrC_L5IT_L2/3IT	ADRB1	0.195309496786224	28.0510018214936	1.81805765893914
ExN_FrC_L5IT_L2/3IT	ADRB2	0	NA	-0.301136592931752
ExN_FrC_L5IT_L2/3IT	ADRB3	0	NA	-0.364200881639499
ExN_FrC_L5IT_L2/3IT	HTR1A	0	NA	-0.623697301136411
ExN_FrC_L5IT_L2/3IT	HTR1B	0	NA	-0.568426752238038
ExN_FrC_L5IT_L2/3IT	HTR1D	0	NA	-0.660621564885331
ExN_FrC_L5IT_L2/3IT	HTR1E	0.58375396577654	42.2586520947177	-0.053970442803471
ExN_FrC_L5IT_L2/3IT	HTR1F	0.161669294010232	22.9508196721311	1.87316229863004
ExN_FrC_L5IT_L2/3IT	HTR2A	1.29557505556737	79.9635701275046	1.32695695719156
ExN_FrC_L5IT_L2/3IT	HTR2B	0.053748267633847	8.28779599271403	0.707768969667345
ExN_FrC_L5IT_L2/3IT	HTR2C	0	NA	-0.506240640255333
ExN_FrC_L5IT_L2/3IT	HTR3A	0.001514901542383	NA	-0.217710926977376
ExN_FrC_L5IT_L2/3IT	HTR3B	0.102775629632525	14.8451730418944	0.507676387471067
ExN_FrC_L5IT_L2/3IT	HTR3C	0.00129823111506	NA	-0.056014469881791
ExN_FrC_L5IT_L2/3IT	HTR3D	0	NA	-0.719210293129814
ExN_FrC_L5IT_L2/3IT	HTR3E	0.012621037278955	1.91256830601093	0.37601782977336
ExN_FrC_L5IT_L2/3IT	HTR4	0.019575394646304	3.09653916211293	-0.592415457537133
ExN_FrC_L5IT_L2/3IT	HTR5A	0.042723828875966	8.56102003642987	-0.205869898137385
ExN_FrC_L5IT_L2/3IT	HTR6	0.026767373704912	4.91803278688525	0.699429329705102
ExN_FrC_L5IT_L2/3IT	HTR7	0.263791074224668	27.8688524590164	0.36097849454196
ExN_FrC_L5IT_L2/3IT	HRH1	0.417587520141692	38.7067395264117	0.22189192835819
ExN_FrC_L5IT_L2/3IT	HRH2	0.534311143461652	51.7304189435337	0.185830725284894
ExN_FrC_L5IT_L2/3IT	HRH3	0.044319842030822	7.56E+00	-0.338529936066729
ExN_FrC_L5IT_L2/3IT	HRH4	0.0191607633909	2.18579234972678	2.42906026144045
ExN_FrC_L6_2	DRD1	0.079048329571197	16.5768194070081	0.728816101294433
ExN_FrC_L6_2	DRD2	0.047452034741186	8.49056603773585	-0.099896440942169
ExN_FrC_L6_2	DRD3	0.006213186829287	1.07816711590297	-0.16590833306659
ExN_FrC_L6_2	DRD4	0.014846326221433	3.77358490566038	-0.671137493117531
ExN_FrC_L6_2	DRD5	0.019609122513305	5.5256064690027	0.670265002046578
ExN_FrC_L6_2	ADRA1A	0.001008990712644	NA	-0.79044292473474
ExN_FrC_L6_2	ADRA1B	1.0013783485075	72.911051212938	1.79004717635289
ExN_FrC_L6_2	ADRA1D	0.000258280738766	NA	-0.533808820268815
ExN_FrC_L6_2	ADRA2A	0.07073622307228	16.5768194070081	1.18451236114249
ExN_FrC_L6_2	ADRA2B	0.004407489340405	1.21293800539084	1.10969464262115
ExN_FrC_L6_2	ADRA2C	0.009438935683813	2.42587601078167	0.00711291498439
ExN_FrC_L6_2	ADRB1	0.082179235338455	18.4636118598383	0.290363823808541
ExN_FrC_L6_2	ADRB2	0	NA	-0.301136592931752
ExN_FrC_L6_2	ADRB3	0.000747647228935	NA	-0.239529690158133
ExN_FrC_L6_2	HTR1A	0.001897215390015	NA	0.406690363585024
ExN_FrC_L6_2	HTR1B	0.005107616488877	NA	0.499818518364019
ExN_FrC_L6_2	HTR1D	0	NA	-0.660621564885331
ExN_FrC_L6_2	HTR1E	1.45717242938984	75.7412398921833	0.873084110432472
ExN_FrC_L6_2	HTR1F	0.000245305586982	NA	-0.665805248462705
ExN_FrC_L6_2	HTR2A	0.094366563541168	17.7897574123989	-0.446400763210147
ExN_FrC_L6_2	HTR2B	0.040326669152641	9.70350404312669	0.059200194345294
ExN_FrC_L6_2	HTR2C	0.147615310931424	8.89487870619946	-0.302545275894489
ExN_FrC_L6_2	HTR3A	0.000202705666588	NA	-0.395880383364251
ExN_FrC_L6_2	HTR3B	0.004602194363666	NA	-0.54868853936528
ExN_FrC_L6_2	HTR3C	0.001329034506108	NA	-0.030085585462176
ExN_FrC_L6_2	HTR3D	0	NA	-0.719210293129814
ExN_FrC_L6_2	HTR3E	0.009981924990446	2.2911051212938	-0.13869827600702
ExN_FrC_L6_2	HTR4	0.001392010449337	NA	-0.674400639871654
ExN_FrC_L6_2	HTR5A	0.08662123299821	19.5417789757412	0.522373034049594
ExN_FrC_L6_2	HTR6	0.044569571042836	11.0512129380054	1.81388316031321
ExN_FrC_L6_2	HTR7	0.000921021407275	NA	-0.60112524526267
ExN_FrC_L6_2	HRH1	0.125284742863462	21.6981132075472	-0.616522625015089
ExN_FrC_L6_2	HRH2	0.966186643463785	83.6927223719676	0.985358258437365
ExN_FrC_L6_2	HRH3	0	NA	-0.652745749816455
ExN_FrC_L6_2	HRH4	0.004709431087552	1.21293800539084	-1.13405903053407
ExN_FrC_L5/6IT	DRD1	0.092815735585706	24.7386759581882	0.971751790861242
ExN_FrC_L5/6IT	DRD2	0.034743198229961	9.69802555168409	-0.246741903788999
ExN_FrC_L5/6IT	DRD3	0.002966692634351	1.16144018583043	-0.417257111189513
ExN_FrC_L5/6IT	DRD4	0.013186123189319	3.71660859465738	-0.774308231942674
ExN_FrC_L5/6IT	DRD5	0.027418205166395	6.50406504065041	1.14913120380519
ExN_FrC_L5/6IT	ADRA1A	0	NA	-0.792417412323419
ExN_FrC_L5/6IT	ADRA1B	0.490008939570875	64.2276422764228	0.693070255671894
ExN_FrC_L5/6IT	ADRA1D	0.000493991964394	NA	-0.529947999274284
ExN_FrC_L5/6IT	ADRA2A	0.001531507294568	NA	-0.542073388414415
ExN_FrC_L5/6IT	ADRA2B	0.000243041729859	NA	-0.456683373013228
ExN_FrC_L5/6IT	ADRA2C	0.009894652849996	2.90360046457607	0.02900751751273
ExN_FrC_L5/6IT	ADRB1	0.110280444438181	30.1393728222997	0.684252383849943
ExN_FrC_L5/6IT	ADRB2	0	NA	-0.301136592931752
ExN_FrC_L5/6IT	ADRB3	0.001915356580465	NA	-0.044998784273066
ExN_FrC_L5/6IT	HTR1A	0	NA	-0.623697301136411
ExN_FrC_L5/6IT	HTR1B	0.005072070453398	NA	0.492402927926447
ExN_FrC_L5/6IT	HTR1D	0.000446805147385	NA	-0.539442150268246
ExN_FrC_L5/6IT	HTR1E	2.23147959970679	92.9152148664344	1.45127009291421
ExN_FrC_L5/6IT	HTR1F	0.074542032192604	21.0801393728223	0.550101841916386
ExN_FrC_L5/6IT	HTR2A	0.584926959075862	74.9709639953542	0.440179413373247
ExN_FrC_L5/6IT	HTR2B	0.054056221330301	14.2857142857143	0.72255301090173
ExN_FrC_L5/6IT	HTR2C	0.004661258747265	NA	-0.49936071227822
ExN_FrC_L5/6IT	HTR3A	0.003805285162207	1.10336817653891	0.092717887091115
ExN_FrC_L5/6IT	HTR3B	0.141344189661466	33.3914053426249	0.89715003057243
ExN_FrC_L5/6IT	HTR3C	0.001792813362777	NA	0.36020584246089
ExN_FrC_L5/6IT	HTR3D	0.000135958629203	NA	-0.288104320233132
ExN_FrC_L5/6IT	HTR3E	0.01166777665427	3.83275261324042	0.190254711469725
ExN_FrC_L5/6IT	HTR4	0.31693294561528	40.4761904761905	0.573537943275624
ExN_FrC_L5/6IT	HTR5A	0.062454460248274	19.8025551684088	0.125174898184505
ExN_FrC_L5/6IT	HTR6	0.044462663901916	1.30E+01	1.80724740899059
ExN_FrC_L5/6IT	HTR7	0.07969802602398	16.9570267131243	-0.288555831192616
ExN_FrC_L5/6IT	HRH1	1.03484150118732	83.0429732868757	1.53426857302854
ExN_FrC_L5/6IT	HRH2	0.891928775750594	87.1080139372822	0.861248094245222
ExN_FrC_L5/6IT	HRH3	0	NA	-0.652745749816455
ExN_FrC_L5/6IT	HRH4	0.008030703483107	2.55516840882695	-0.310651315354891
ExN_FrC_L5/6NP	DRD1	0.111195155166095	19.1729323308271	1.29134250123727
ExN_FrC_L5/6NP	DRD2	0.042615705862656	6.95488721804511	-0.155567185953529
ExN_FrC_L5/6NP	DRD3	0.0062574590195	1.31578947368421	-0.162486317006201
ExN_FrC_L5/6NP	DRD4	0.022357914521551	5.26315789473684	-0.206441086765612
ExN_FrC_L5/6NP	DRD5	0	NA	-0.548556715030366
ExN_FrC_L5/6NP	ADRA1A	0.43330044396506	23.4962406015038	-0.087619898528251
ExN_FrC_L5/6NP	ADRA1B	0	NA	-0.789555924326363
ExN_FrC_L5/6NP	ADRA1D	0.086863169761292	13.7218045112782	0.826811181546915
ExN_FrC_L5/6NP	ADRA2A	0.000569536798	NA	-0.566905439380966
ExN_FrC_L5/6NP	ADRA2B	0.006571734893913	NA	1.9211718809975
ExN_FrC_L5/6NP	ADRA2C	0.001571359073264	NA	-0.372445515055766
ExN_FrC_L5/6NP	ADRB1	0.019228670028844	5.07518796992481	-0.630457622247286
ExN_FrC_L5/6NP	ADRB2	0.000569536798	NA	-0.294973117608827
ExN_FrC_L5/6NP	ADRB3	0	NA	-0.364200881639499
ExN_FrC_L5/6NP	HTR1A	0.000391351262335	NA	-0.410992430981941
ExN_FrC_L5/6NP	HTR1B	0	NA	-0.568426752238038
ExN_FrC_L5/6NP	HTR1D	0.011389156260732	2.44360902255639	2.4114955743461
ExN_FrC_L5/6NP	HTR1E	1.43766910090928	79.1353383458647	0.856263870416237
ExN_FrC_L5/6NP	HTR1F	0	NA	-0.669967638234777
ExN_FrC_L5/6NP	HTR2A	1.08488606659496	71.4285714285714	1.0965062120344
ExN_FrC_L5/6NP	HTR2B	0.037014367265844	7.70676691729323	-0.102146675864431
ExN_FrC_L5/6NP	HTR2C	17.7286547571653	95.4887218045113	2.5
ExN_FrC_L5/6NP	HTR3A	0.000569536798	NA	-0.34604866422756
ExN_FrC_L5/6NP	HTR3B	0.006785187336392	1.69172932330827	-0.524095924358755
ExN_FrC_L5/6NP	HTR3C	0.001216609764338	NA	-0.124723443592358
ExN_FrC_L5/6NP	HTR3D	0.000504224697047	NA	0.879322057654579
ExN_FrC_L5/6NP	HTR3E	0.014926837864036	1.69172932330827	0.824630046219435
ExN_FrC_L5/6NP	HTR4	0.341137911365254	26.6917293233083	0.656515026534532
ExN_FrC_L5/6NP	HTR5A	0.036279901403784	8.08270676691729	-0.315345846046798
ExN_FrC_L5/6NP	HTR6	0.01939415966458	4.13533834586466	0.232181456251284
ExN_FrC_L5/6NP	HTR7	0.051071335639757	6.57894736842105	-0.399420396178185
ExN_FrC_L5/6NP	HRH1	0.372006578852633	39.8496240601504	0.103231079222436
ExN_FrC_L5/6NP	HRH2	1.85458906611292	89.8496240601504	2.18726168999142
ExN_FrC_L5/6NP	HRH3	0.045918256199629	9.40E+00	-0.327448290109476
ExN_FrC_L5/6NP	HRH4	0.014318955423398	3.00751879699248	1.24092390664944
InN_LGE	DRD1	0.025816120679618	7.14483778537758	-0.24059724338466
InN_LGE	DRD2	0.016182059920367	5.20380811535262	-0.464481505888136
InN_LGE	DRD3	0.003510736521047	1.10915981144283	-0.375079667275274
InN_LGE	DRD4	0.017460894567548	4.87106017191977	-0.509000909071672
InN_LGE	DRD5	0	NA	-0.548556715030366
InN_LGE	ADRA1A	0.891137542871079	64.8396339772622	0.455102181516915
InN_LGE	ADRA1B	0.009374549760825	2.6619835474628	-0.754864777652619
InN_LGE	ADRA1D	0	NA	-0.538040362332916
InN_LGE	ADRA2A	0.022136103925563	6.23902393936593	-0.015842009234999
InN_LGE	ADRA2B	6.44E-05	NA	-0.524009992254144
InN_LGE	ADRA2C	0.001986705953863	NA	-0.35233335274363
InN_LGE	ADRB1	4.71E-05	NA	-0.922373349336301
InN_LGE	ADRB2	2.18E-05	NA	-0.300900771590707
InN_LGE	ADRB3	0	NA	-0.364200881639499
InN_LGE	HTR1A	0.000690796084847	NA	-0.248296177736263
InN_LGE	HTR1B	0.002055796264155	NA	-0.137807448864653
InN_LGE	HTR1D	3.99E-05	NA	-0.649808397656073
InN_LGE	HTR1E	1.23411616323609	84.9801275533783	0.67221661650521
InN_LGE	HTR1F	0.001463665634802	NA	-0.645147007869626
InN_LGE	HTR2A	1.59048665087405	91.4502264534615	1.61627931763687
InN_LGE	HTR2B	0.031128416140692	8.78084850725575	-0.39013532518451
InN_LGE	HTR2C	0.000557392056972	NA	-0.505416254142831
InN_LGE	HTR3A	0.000188857068894	NA	-0.39776198689135
InN_LGE	HTR3B	0.002826420399393	NA	-0.568733057074349
InN_LGE	HTR3C	0.000982059205011	NA	-0.322199631003757
InN_LGE	HTR3D	3.31E-05	NA	-0.614381225384007
InN_LGE	HTR3E	0.00589462454678	1.84859968573805	-0.938520571460815
InN_LGE	HTR4	0.000951612374511	NA	-0.676404719859428
InN_LGE	HTR5A	0.092882885508544	24.8544227747481	0.623846948046028
InN_LGE	HTR6	0.010314864320184	3.33672243275719	-0.347847648345893
InN_LGE	HTR7	0.483980123447004	60.4861817173491	1.02362096649306
InN_LGE	HRH1	0.933688857816336	79.3418985118772	1.34914226952181
InN_LGE	HRH2	0.23033339409544	45.152047324152	-0.525953415233413
InN_LGE	HRH3	0.127439897370948	35.9275348923191	0.216372794421999
InN_LGE	HRH4	0.010855468907514	3.24429244847028	0.387530586836068
InN_MGE_SST	DRD1	0.001961883793536	NA	-0.691446313251176
InN_MGE_SST	DRD2	0.0098912319375	1.06646353075605	-0.539182236297316
InN_MGE_SST	DRD3	0.041594107598199	3.19939059226814	2.5
InN_MGE_SST	DRD4	0.037406757467959	3.56122643306037	0.714354804725669
InN_MGE_SST	DRD5	0.000346263638968	NA	-0.526827831414756
InN_MGE_SST	ADRA1A	0.911886748734305	33.2698533612645	0.476466691292432
InN_MGE_SST	ADRA1B	0.064918490386166	6.72252904208722	-0.555707403019819
InN_MGE_SST	ADRA1D	0.010062702803978	NA	-0.37398086138767
InN_MGE_SST	ADRA2A	0.155210802495742	13.0070462768996	2.5
InN_MGE_SST	ADRA2B	0	NA	-0.54830021259799
InN_MGE_SST	ADRA2C	0.000226996969362	NA	-0.437600213319101
InN_MGE_SST	ADRB1	0	NA	-0.923097201443786
InN_MGE_SST	ADRB2	0.000432294660324	NA	-0.296458018611319
InN_MGE_SST	ADRB3	0.001657441892057	NA	-0.087945764121334
InN_MGE_SST	HTR1A	0.001318475076256	NA	0.092580415038401
InN_MGE_SST	HTR1B	0.006982793617467	NA	0.890645355162599
InN_MGE_SST	HTR1D	0.009634435347484	1.00933155589412	1.94043749089769
InN_MGE_SST	HTR1E	0.421138555961101	26.7948962102457	-0.282644579867623
InN_MGE_SST	HTR1F	0.000589525486491	NA	-0.659966183562255
InN_MGE_SST	HTR2A	0.005761955435771	NA	-0.648511411574548
InN_MGE_SST	HTR2B	0.025998608608062	2.95181870119977	-0.642471158378702
InN_MGE_SST	HTR2C	0.268008878649743	8.51266425442773	-0.15495600403019
InN_MGE_SST	HTR3A	0.00037894919388	NA	-0.371936519825908
InN_MGE_SST	HTR3B	0	NA	-0.600710347370006
InN_MGE_SST	HTR3C	0.002312216933633	NA	0.797093614945559
InN_MGE_SST	HTR3D	0.000125397451307	NA	-0.321590252403713
InN_MGE_SST	HTR3E	0.009312030639246	1.14263949723862	-0.269564348195282
InN_MGE_SST	HTR4	0.209017895806039	9.61721576842506	0.184017909739087
InN_MGE_SST	HTR5A	0.036685804911028	4.24681013140354	-0.308429883378591
InN_MGE_SST	HTR6	0.021091089019327	2.62807084364883	0.340016254810897
InN_MGE_SST	HTR7	0.11370849518456	7.48428870691297	-0.16059995647333
InN_MGE_SST	HRH1	0.535652434276717	29.8419348695487	0.512347809470645
InN_MGE_SST	HRH2	0.448395286153844	37.5547514759093	6.34E-05
InN_MGE_SST	HRH3	0.107342708952738	9.78861169301086	0.086049408596041
InN_MGE_SST	HRH4	0.011607811499015	1.12359550561798	0.573154007629983
InN_MGE_TAC1	DRD1	0.00514522373934	1.36217948717949	-0.63066377137583
InN_MGE_TAC1	DRD2	0.005161191395275	1.06837606837607	-0.595656438701285
InN_MGE_TAC1	DRD3	0.002636684113013	NA	-0.442852438994933
InN_MGE_TAC1	DRD4	0.02045751238545	4.08653846153846	-0.323684012319154
InN_MGE_TAC1	DRD5	0.000211851491831	NA	-0.535261626549673
InN_MGE_TAC1	ADRA1A	1.0024734813277	46.9818376068376	0.567102037001536
InN_MGE_TAC1	ADRA1B	0.03996405795454	6.83760683760684	-0.643866302561778
InN_MGE_TAC1	ADRA1D	0.032396488452372	5.52884615384615	-0.015621311127438
InN_MGE_TAC1	ADRA2A	0.002989391049103	NA	-0.504485391557651
InN_MGE_TAC1	ADRA2B	0	NA	-0.54830021259799
InN_MGE_TAC1	ADRA2C	0	NA	-0.448610294352201
InN_MGE_TAC1	ADRB1	0	NA	-0.923097201443786
InN_MGE_TAC1	ADRB2	0	NA	-0.301136592931752
InN_MGE_TAC1	ADRB3	0.000134556179896	NA	-0.341756579160346
InN_MGE_TAC1	HTR1A	0.00023182361083	NA	-0.49768788689036
InN_MGE_TAC1	HTR1B	0.000634126346377	NA	-0.435504532522801
InN_MGE_TAC1	HTR1D	0.001028724010935	NA	-0.381699241188661
InN_MGE_TAC1	HTR1E	0.198064311480964	20.6196581196581	-0.643051800163804
InN_MGE_TAC1	HTR1F	0	NA	-0.669967638234777
InN_MGE_TAC1	HTR2A	0.033720044228662	5.76923076923077	-0.58287638163908
InN_MGE_TAC1	HTR2B	0.047239939680685	9.13461538461538	0.39430670349519
InN_MGE_TAC1	HTR2C	0.080850135481526	5.82264957264957	-0.391219006154147
InN_MGE_TAC1	HTR3A	0.00188622648157	NA	-0.167334942886977
InN_MGE_TAC1	HTR3B	0.00014754941003	NA	-0.59903878199011
InN_MGE_TAC1	HTR3C	0.00306621834938	NA	1.43090679875093
InN_MGE_TAC1	HTR3D	9.87E-05	NA	-0.406087743704969
InN_MGE_TAC1	HTR3E	0.026820533758603	4.56730769230769	2.5
InN_MGE_TAC1	HTR4	1.09852389560862	57.5587606837607	2.5
InN_MGE_TAC1	HTR5A	0.041762166129996	8.44017094017094	-0.222164576399461
InN_MGE_TAC1	HTR6	0.018988765640476	3.79273504273504	0.20639331123757
InN_MGE_TAC1	HTR7	0.545103194962527	51.2553418803419	1.19014803420537
InN_MGE_TAC1	HRH1	0.251255262301893	27.0299145299145	-0.231259409805003
InN_MGE_TAC1	HRH2	0.105556406701314	17.3344017094017	-0.870685880233958
InN_MGE_TAC1	HRH3	0.171735377173065	27.4839743589744	0.495596120488956
InN_MGE_TAC1	HRH4	0.011291602811433	2.27029914529915	0.495153530188444
InN_MGE_PVALB	DRD1	0.003147266416137	NA	-0.668790137149782
InN_MGE_PVALB	DRD2	0.010546282281827	1.54320987654321	-0.531382138189395
InN_MGE_PVALB	DRD3	0.00656251869572	NA	-0.138910841331204
InN_MGE_PVALB	DRD4	0.022136096164851	3.24074074074074	-0.220114652511562
InN_MGE_PVALB	DRD5	0.000898678008702	NA	-0.492178055448707
InN_MGE_PVALB	ADRA1A	0.570919424842073	26.0802469135802	0.091881121363051
InN_MGE_PVALB	ADRA1B	0.006837489910661	1.08024691358025	-0.764221434900434
InN_MGE_PVALB	ADRA1D	0.038863623371523	5.55555555555556	0.086701251438199
InN_MGE_PVALB	ADRA2A	0.001418858414768	NA	-0.544980043418124
InN_MGE_PVALB	ADRA2B	0	NA	-0.54830021259799
InN_MGE_PVALB	ADRA2C	0	NA	-0.448610294352201
InN_MGE_PVALB	ADRB1	0.001936418968136	NA	-0.893373329901856
InN_MGE_PVALB	ADRB2	0	NA	-0.301136592931752
InN_MGE_PVALB	ADRB3	0	NA	-0.364200881639499
InN_MGE_PVALB	HTR1A	0	NA	-0.623697301136411
InN_MGE_PVALB	HTR1B	0	NA	-0.568426752238038
InN_MGE_PVALB	HTR1D	0	NA	-0.660621564885331
InN_MGE_PVALB	HTR1E	0.826618228118575	53.858024691358	0.247161895801461
InN_MGE_PVALB	HTR1F	0.17934970279344	24.8456790123457	2.12950100324616
InN_MGE_PVALB	HTR2A	0.002966849878014	NA	-0.655173310886896
InN_MGE_PVALB	HTR2B	0.046483103559094	6.94444444444444	0.357728640517494
InN_MGE_PVALB	HTR2C	0.006510855644055	1.08024691358025	-0.496639584930759
InN_MGE_PVALB	HTR3A	0.003431279980545	NA	0.042075240023741
InN_MGE_PVALB	HTR3B	0	NA	-0.600710347370006
InN_MGE_PVALB	HTR3C	0.001103238401875	NA	-0.220168918075081
InN_MGE_PVALB	HTR3D	0.001018082779089	NA	2.5
InN_MGE_PVALB	HTR3E	0.008349789429175	1.54320987654321	-0.457693410532034
InN_MGE_PVALB	HTR4	0.008151929910249	1.69753086419753	-0.643748987289765
InN_MGE_PVALB	HTR5A	0.109165830035218	14.3518518518519	0.885024522776781
InN_MGE_PVALB	HTR6	0.014242711122504	2.62345679012346	-0.096280757757329
InN_MGE_PVALB	HTR7	0.045010463915072	5.40123456790123	-0.423279822874506
InN_MGE_PVALB	HRH1	0.003974253721312	NA	-1.03068147496543
InN_MGE_PVALB	HRH2	0.008564362673609	1.54320987654321	-1.16668999876086
InN_MGE_PVALB	HRH3	0.217245043259244	26.6975308641975	0.771688377087935
InN_MGE_PVALB	HRH4	0.013554212506376	2.16049382716049	1.0527443489089
InN_CGE_VIP	DRD1	0.000434576938645	NA	-0.720677223527543
InN_CGE_VIP	DRD2	0.119779119461073	11.8175838631879	0.703311198917686
InN_CGE_VIP	DRD3	0.007945575813346	NA	-0.032115635390295
InN_CGE_VIP	DRD4	0.02617583484211	3.3764525323394	0.02844342506311
InN_CGE_VIP	DRD5	0.006059627831111	NA	-0.169382204652192
InN_CGE_VIP	ADRA1A	2.52823122507453	71.4755536066652	1.6760721890485
InN_CGE_VIP	ADRA1B	1.88567313900445	71.0589782942337	2.5
InN_CGE_VIP	ADRA1D	0.07848156287657	7.84915588686692	0.699959822102145
InN_CGE_VIP	ADRA2A	0.10717189012541	12.3218592413944	2.04921043418209
InN_CGE_VIP	ADRA2B	0	NA	-0.54830021259799
InN_CGE_VIP	ADRA2C	0.015371222551501	1.79785134838851	0.291355284489081
InN_CGE_VIP	ADRB1	0.031637439502092	3.94650295987722	-0.444526153419792
InN_CGE_VIP	ADRB2	0.000380741522819	NA	-0.297015854055164
InN_CGE_VIP	ADRB3	0.001325486400919	NA	-0.143238017556938
InN_CGE_VIP	HTR1A	0.001015675308672	NA	-0.071835799050717
InN_CGE_VIP	HTR1B	0	NA	-0.568426752238038
InN_CGE_VIP	HTR1D	0.001450589007939	NA	-0.267400053642963
InN_CGE_VIP	HTR1E	2.60533480151944	66.2573996930498	1.68233972106342
InN_CGE_VIP	HTR1F	0.060664992690956	6.68713001534751	0.329514029650812
InN_CGE_VIP	HTR2A	0.011558714755927	1.75400131550099	-0.63475413704945
InN_CGE_VIP	HTR2B	0.036702421282508	4.91120368340276	-0.117368546380307
InN_CGE_VIP	HTR2C	2.31496503470951	30.5853979390485	1.26676354064417
InN_CGE_VIP	HTR3A	0.005794876220729	NA	0.361804219255387
InN_CGE_VIP	HTR3B	0.011446839466429	1.44705108528831	-0.471757883179673
InN_CGE_VIP	HTR3C	0.002353926649455	NA	0.832167235767191
InN_CGE_VIP	HTR3D	0.000511274064738	NA	0.90166480071021
InN_CGE_VIP	HTR3E	0.013701927431975	1.73207629905722	0.586440833917573
InN_CGE_VIP	HTR4	0.396366426691872	24.5340934005701	0.840370145705119
InN_CGE_VIP	HTR5A	0.232699398475066	24.0078930059198	2.5
InN_CGE_VIP	HTR6	0.027301067583208	3.46415259811445	0.733119705025335
InN_CGE_VIP	HTR7	0.007468987830496	NA	-0.574222793680618
InN_CGE_VIP	HRH1	0.083542636348057	9.20850690638018	-0.753765818953154
InN_CGE_VIP	HRH2	0.551543075999046	4.49E+01	0.221834625441993
InN_CGE_VIP	HRH3	0.489677025882443	38.4126288094716	2.23509749239152
InN_CGE_VIP	HRH4	0.012053284986069	1.46897610173208	0.68299939741395
InN_CGE_LAMP5	DRD1	0.200945849414333	28.1708094327597	2.5
InN_CGE_LAMP5	DRD2	0.016206436940239	2.4219247928617	-0.464192940208355
InN_CGE_LAMP5	DRD3	0.00345913399671	NA	-0.379079213171069
InN_CGE_LAMP5	DRD4	0.025441288736114	4.39770554493308	-0.016679049071804
InN_CGE_LAMP5	DRD5	0.030623439801953	4.90758444869344	1.34462893405964
InN_CGE_LAMP5	ADRA1A	2.51582425235339	82.855321861058	1.6691751965865
InN_CGE_LAMP5	ADRA1B	0.245756523640766	25.3664754620778	0.027423325820959
InN_CGE_LAMP5	ADRA1D	0.013007346714649	2.29445506692161	-0.326281244918691
InN_CGE_LAMP5	ADRA2A	0.002868447271767	NA	-0.507601554626123
InN_CGE_LAMP5	ADRA2B	0	NA	-0.54830021259799
InN_CGE_LAMP5	ADRA2C	0.011412888168081	2.16698534098152	0.101878817065185
InN_CGE_LAMP5	ADRB1	0.062522368834289	10.5162523900574	0.008709926396399
InN_CGE_LAMP5	ADRB2	0.000714196133685	NA	-0.293408186176115
InN_CGE_LAMP5	ADRB3	0.031606378349902	5.54493307839388	2.5
InN_CGE_LAMP5	HTR1A	0	NA	-0.623697301136411
InN_CGE_LAMP5	HTR1B	0	NA	-0.568426752238038
InN_CGE_LAMP5	HTR1D	0	NA	-0.660621564885331
InN_CGE_LAMP5	HTR1E	2.70990951329067	86.8706182281708	1.74269110297265
InN_CGE_LAMP5	HTR1F	0.001940516339784	NA	-0.637068476327691
InN_CGE_LAMP5	HTR2A	0.076141017125746	10.006373486297	-0.486603010989016
InN_CGE_LAMP5	HTR2B	0.04157368045687	6.88336520076482	0.119810792496509
InN_CGE_LAMP5	HTR2C	0.00766924003744	1.1472275334608	-0.494937914936504
InN_CGE_LAMP5	HTR3A	0	NA	-0.423424523171427
InN_CGE_LAMP5	HTR3B	0.004671966830923	NA	-0.547901687813792
InN_CGE_LAMP5	HTR3C	0	NA	-1.14953185117445
InN_CGE_LAMP5	HTR3D	0	NA	-0.719210293129814
InN_CGE_LAMP5	HTR3E	0.012207993080014	1.91204588910134	0.2955488573116
InN_CGE_LAMP5	HTR4	0.007694140929788	1.01975780752071	-0.645818252789192
InN_CGE_LAMP5	HTR5A	0.062935224428355	9.11408540471638	0.133164322553196
InN_CGE_LAMP5	HTR6	0.001891268964257	NA	-0.890667964065931
InN_CGE_LAMP5	HTR7	0.184668195007973	12.810707456979	0.094235900182075
InN_CGE_LAMP5	HRH1	1.21174410806648	70.4907584448693	1.836940596722
InN_CGE_LAMP5	HRH2	0.508838933781751	51.1153601019758	0.13186228742143
InN_CGE_LAMP5	HRH3	0.207922393665958	26.2587635436584	0.715981296809734
InN_CGE_LAMP5	HRH4	0.007529338676584	1.27469725940089	-0.434775343941207
InN_CGE_PROX1	DRD1	0.013746858519026	2.02702702702703	-0.467382435287321
InN_CGE_PROX1	DRD2	0.048202495197366	5.30888030888031	-0.091280971717382
InN_CGE_PROX1	DRD3	0.065826750182098	4.77799227799228	2.5
InN_CGE_PROX1	DRD4	0.021464334892927	2.8957528957529	-0.26154219133947
InN_CGE_PROX1	DRD5	0.005784244706309	1.01351351351351	-0.186564403929836
InN_CGE_PROX1	ADRA1A	4.81849690863716	84.3146718146718	2.5
InN_CGE_PROX1	ADRA1B	1.45849075417272	55.984555984556	2.5
InN_CGE_PROX1	ADRA1D	0.166413085834901	15.8783783783784	1.98425130153995
InN_CGE_PROX1	ADRA2A	0.012103506698347	1.97876447876448	-0.270731300035731
InN_CGE_PROX1	ADRA2B	0	NA	-0.54830021259799
InN_CGE_PROX1	ADRA2C	0.024173500256247	3.04054054054054	0.710066186475929
InN_CGE_PROX1	ADRB1	0.00612632829289	1.06177606177606	-0.829254709744157
InN_CGE_PROX1	ADRB2	0.000498889272923	NA	-0.29573746805754
InN_CGE_PROX1	ADRB3	0.009400115830224	1.25482625482625	1.19654294915663
InN_CGE_PROX1	HTR1A	0.001845152888126	NA	0.378440990732209
InN_CGE_PROX1	HTR1B	0	NA	-0.568426752238038
InN_CGE_PROX1	HTR1D	0.000216559940153	NA	-0.6018809093957
InN_CGE_PROX1	HTR1E	1.17634565392071	55.3571428571429	0.616918955691798
InN_CGE_PROX1	HTR1F	0.033047895819565	4.44015444015444	-0.118204068167884
InN_CGE_PROX1	HTR2A	0.054760874350652	6.9980694980695	-0.534640754387671
InN_CGE_PROX1	HTR2B	0.040520471256442	5.40540540540541	0.068624652190249
InN_CGE_PROX1	HTR2C	1.30725435430099	18.5810810810811	0.730638952148731
InN_CGE_PROX1	HTR3A	0.040944591809119	3.42664092664093	2.5
InN_CGE_PROX1	HTR3B	0.115113742718067	11.6795366795367	0.633731734050635
InN_CGE_PROX1	HTR3C	0.001629788661377	NA	0.223033589204434
InN_CGE_PROX1	HTR3D	0.000393819243268	NA	0.529374998905498
InN_CGE_PROX1	HTR3E	0.012790452538896	1.93050193050193	0.409013696407088
InN_CGE_PROX1	HTR4	0.061920862027068	4.44015444015444	-0.407019840674453
InN_CGE_PROX1	HTR5A	0.108898470268722	14.1409266409266	0.880767128501943
InN_CGE_PROX1	HTR6	0.017001147963753	2.41312741312741	0.079807247771414
InN_CGE_PROX1	HTR7	0.106425254109071	6.9980694980695	-0.187669381596939
InN_CGE_PROX1	HRH1	0.147854741783425	11.1969111969112	-0.544420801513316
InN_CGE_PROX1	HRH2	0.649345456950487	49.9517374517375	0.41889555966466
InN_CGE_PROX1	HRH3	0.163182795174707	14.0926640926641	0.442515236270484
InN_CGE_PROX1	HRH4	0.010235484338986	NA	0.234459634562092
OPC_Tha	DRD1	0.000487641072531	NA	-0.719660888491538
OPC_Tha	DRD2	0.003791952666097	NA	-0.612054036459976
OPC_Tha	DRD3	0.003929884189669	NA	-0.342600495705037
OPC_Tha	DRD4	0.020014470156158	1.02491772449459	-0.351048330723353
OPC_Tha	DRD5	0.001563418030102	NA	-0.450508080590799
OPC_Tha	ADRA1A	2.43884713704504	62.3601316408086	1.62583219374069
OPC_Tha	ADRA1B	0.071742616980072	3.55430183356841	-0.531958755076209
OPC_Tha	ADRA1D	0.000505714193659	NA	-0.52975601931144
OPC_Tha	ADRA2A	0.000702831384844	NA	-0.56346318380918
OPC_Tha	ADRA2B	5.51E-05	NA	-0.527544610252198
OPC_Tha	ADRA2C	0.000698749571467	NA	-0.414726689323648
OPC_Tha	ADRB1	0.017556392013453	1.17536436295252	-0.655687756951171
OPC_Tha	ADRB2	0.000604724006772	NA	-0.294592439922258
OPC_Tha	ADRB3	0	NA	-0.364200881639499
OPC_Tha	HTR1A	0.000115161235807	NA	-0.561096920677271
OPC_Tha	HTR1B	0.000804935097723	NA	-0.399714903791337
OPC_Tha	HTR1D	0.001181083657348	NA	-0.340413693036773
OPC_Tha	HTR1E	0.001846249362862	NA	-1.02058001660447
OPC_Tha	HTR1F	0.000413504275739	NA	-0.662951812439306
OPC_Tha	HTR2A	0	NA	-0.662264890871682
OPC_Tha	HTR2B	0.016164362417769	1.17536436295252	-1.1297663229523
OPC_Tha	HTR2C	0.890191901560342	27.6915843911613	0.435672786924774
OPC_Tha	HTR3A	0.000278165538376	NA	-0.385628137946946
OPC_Tha	HTR3B	0.003136672795556	NA	-0.565228443541979
OPC_Tha	HTR3C	0.000891724524947	NA	-0.39826784966359
OPC_Tha	HTR3D	0	NA	-0.719210293129814
OPC_Tha	HTR3E	0.003775560045112	NA	-1.35446932697971
OPC_Tha	HTR4	0.001433158331555	NA	-0.674213436921245
OPC_Tha	HTR5A	0.000836170035932	NA	-0.929941435395081
OPC_Tha	HTR6	0.002991879652236	NA	-0.819485464810219
OPC_Tha	HTR7	0.000118201318713	NA	-0.604435752801155
OPC_Tha	HRH1	0.035698749077124	1.9181946403385	-0.917729007279077
OPC_Tha	HRH2	0.004567540776821	NA	-1.17949057702757
OPC_Tha	HRH3	0.000704338195028	NA	-0.647644119684134
OPC_Tha	HRH4	0.009132233001668	NA	-0.038159820356366
OPC_FrC	DRD1	0.000770507255397	NA	-0.714244074241744
OPC_FrC	DRD2	0.009045347670605	NA	-0.549262202833079
OPC_FrC	DRD3	0.004681465493392	NA	-0.284395445779647
OPC_FrC	DRD4	0.02276786956045	1.41690682036503	-0.181178003642782
OPC_FrC	DRD5	0.000712824697341	NA	-0.503833429518809
OPC_FrC	ADRA1A	1.78361804060307	56.2920268972142	1.21196605939278
OPC_FrC	ADRA1B	0.021606120450154	1.34486071085495	-0.710082345864722
OPC_FrC	ADRA1D	0.004814218482315	NA	-0.459345711297203
OPC_FrC	ADRA2A	0.003480042925746	NA	-0.491847409866591
OPC_FrC	ADRA2B	0.001170351958619	NA	-0.107329546583264
OPC_FrC	ADRA2C	0.001727970283962	NA	-0.364861018798946
OPC_FrC	ADRB1	0.007279731976339	NA	-0.811650918796337
OPC_FrC	ADRB2	0.000200814197146	NA	-0.298962999430511
OPC_FrC	ADRB3	0	NA	-0.364200881639499
OPC_FrC	HTR1A	0.000346092662296	NA	-0.435586855976914
OPC_FrC	HTR1B	0	NA	-0.568426752238038
OPC_FrC	HTR1D	0	NA	-0.660621564885331
OPC_FrC	HTR1E	0	NA	-1.02447333170382
OPC_FrC	HTR1F	0.001097454006868	NA	-0.651353767382305
OPC_FrC	HTR2A	0	NA	-0.662264890871682
OPC_FrC	HTR2B	0.035401288419036	2.52161383285303	-0.180908702977292
OPC_FrC	HTR2C	0.185577828212015	8.06916426512968	-0.254398907379296
OPC_FrC	HTR3A	0.00093537764343	NA	-0.296369661444949
OPC_FrC	HTR3B	0.000533010884641	NA	-0.594673109464169
OPC_FrC	HTR3C	0.000413108438308	NA	-0.801411183470183
OPC_FrC	HTR3D	0.000451926417702	NA	0.713559435250997
OPC_FrC	HTR3E	0.006983360133623	NA	-0.725154533631272
OPC_FrC	HTR4	0	NA	-0.680738149689086
OPC_FrC	HTR5A	0.001110682071302	NA	-0.925098253307651
OPC_FrC	HTR6	0.006905267762433	NA	-0.567016404017428
OPC_FrC	HTR7	0.002827821452431	NA	-0.593272998697265
OPC_FrC	HRH1	0.053569143393429	2.97790585975024	-0.855616777482347
OPC_FrC	HRH2	0.001574900979388	NA	-1.18910845931566
OPC_FrC	HRH3	0.000890790730673	NA	-0.646294216304549
OPC_FrC	HRH4	0.013685423548606	NA	1.08504141300726
Oligo_3	DRD1	0.000939003796785	NA	-0.71101813663927
Oligo_3	DRD2	0.00863536083935	NA	-0.554150845187554
Oligo_3	DRD3	0.001579384996702	NA	-0.524912901381527
Oligo_3	DRD4	0.032045203914304	1.93352161633717	0.387837343533443
Oligo_3	DRD5	0	NA	-0.548556715030366
Oligo_3	ADRA1A	0.005485855397078	NA	-0.781706114909105
Oligo_3	ADRA1B	0.002889783217006	NA	-0.778827535691253
Oligo_3	ADRA1D	0.002875733876291	NA	-0.490987320541419
Oligo_3	ADRA2A	0.000327183162369	NA	-0.573165256797077
Oligo_3	ADRA2B	0.003495938323132	NA	0.767387931671773
Oligo_3	ADRA2C	0.000629060608014	NA	-0.418104968326624
Oligo_3	ADRB1	0.001173718784232	NA	-0.905073851850627
Oligo_3	ADRB2	0.005438069182684	NA	-0.242429030333344
Oligo_3	ADRB3	0	NA	-0.364200881639499
Oligo_3	HTR1A	0	NA	-0.623697301136411
Oligo_3	HTR1B	0	NA	-0.568426752238038
Oligo_3	HTR1D	0.000390736726283	NA	-0.554645671384999
Oligo_3	HTR1E	0.002403475610972	NA	-1.01940636408512
Oligo_3	HTR1F	0.000965758821438	NA	-0.653586366129963
Oligo_3	HTR2A	0.000469676840566	NA	-0.661140834584526
Oligo_3	HTR2B	0.030415546582466	2.17249619813165	-0.425126260530604
Oligo_3	HTR2C	0.00420207443439	NA	-0.500037040568128
Oligo_3	HTR3A	0.000754563259066	NA	-0.320920905587257
Oligo_3	HTR3B	0.023901459286259	1.65109711058006	-0.333099835364944
Oligo_3	HTR3C	0.000262252076066	NA	-0.928519051806627
Oligo_3	HTR3D	0	NA	-0.719210293129814
Oligo_3	HTR3E	0.012000308851018	NA	0.255075558834123
Oligo_3	HTR4	0.070000050659688	3.38909406908538	-0.372489013737788
Oligo_3	HTR5A	0.002339433513737	NA	-0.90343580645597
Oligo_3	HTR6	0.001316005015622	NA	-0.927904546066758
Oligo_3	HTR7	0.000580052817876	NA	-0.602530938248399
Oligo_3	HRH1	0.003904160014607	NA	-1.03093496923143
Oligo_3	HRH2	0.004783143504167	NA	-1.17879877000371
Oligo_3	HRH3	0.00550865417686	NA	-0.612941202813093
Oligo_3	HRH4	0.007495647620497	NA	-0.443118530166926
Oligo_1	DRD1	0.00174850953416	NA	-0.695527374390626
Oligo_1	DRD2	0.006795178115811	NA	-0.57611750523927
Oligo_1	DRD3	0.002115492621104	NA	-0.483293004848209
Oligo_1	DRD4	0.033248120699416	1.34768740031898	0.461242071449912
Oligo_1	DRD5	0.001088150651947	NA	-0.480297930750916
Oligo_1	ADRA1A	0.006167138960531	NA	-0.780379969633327
Oligo_1	ADRA1B	0.004028504707678	NA	-0.774608493621454
Oligo_1	ADRA1D	0.002122103925295	NA	-0.503305229186221
Oligo_1	ADRA2A	0.000914346588997	NA	-0.55800186700609
Oligo_1	ADRA2B	0.004293364479256	NA	1.06685535668144
Oligo_1	ADRA2C	0.000329842303261	NA	-0.432612707250887
Oligo_1	ADRB1	0.002244330341217	NA	-0.888652209894983
Oligo_1	ADRB2	0.004371183007953	NA	-0.253921696689839
Oligo_1	ADRB3	0.00044426081664	NA	-0.290108553839535
Oligo_1	HTR1A	9.88E-05	NA	-0.570001327212175
Oligo_1	HTR1B	0.000244198665264	NA	-0.517229139112152
Oligo_1	HTR1D	0.000292105555263	NA	-0.58139258189746
Oligo_1	HTR1E	0.000765793874506	NA	-1.0228575769339
Oligo_1	HTR1F	0.000572223345006	NA	-0.660259634992011
Oligo_1	HTR2A	0.003058862222126	NA	-0.654953711826339
Oligo_1	HTR2B	0.026851510326524	1.05263157894737	-0.600429500085319
Oligo_1	HTR2C	0.002829680753121	NA	-0.50206027137319
Oligo_1	HTR3A	0.000482522703771	NA	-0.357867332694977
Oligo_1	HTR3B	0.024844217020211	NA	-0.32267282011829
Oligo_1	HTR3C	0.000229907690429	NA	-0.955774132995154
Oligo_1	HTR3D	0	NA	-0.719210293129814
Oligo_1	HTR3E	0.00970588541165	NA	-0.192613001185376
Oligo_1	HTR4	0.076938889183284	2.63157894736842	-0.343039587249847
Oligo_1	HTR5A	0.002948461191796	NA	-0.892708708171375
Oligo_1	HTR6	0.001540853166651	NA	-0.913347678236773
Oligo_1	HTR7	0.001898333840225	NA	-0.597098783245658
Oligo_1	HRH1	0.009451456306263	NA	-1.01092766872989
Oligo_1	HRH2	0.002745754958906	NA	-1.18534209750387
Oligo_1	HRH3	0.005920797608371	NA	-0.609971901920319
Oligo_1	HRH4	0.008196470080033	NA	-0.269625680751913
Oligo_2	DRD1	0	NA	-0.729002685742968
Oligo_2	DRD2	0.001966986879017	NA	-0.633944094080575
Oligo_2	DRD3	0.003020622464053	NA	-0.41307513595467
Oligo_2	DRD4	0.056680948622366	NA	1.87437005689242
Oligo_2	DRD5	0	NA	-0.548556715030366
Oligo_2	ADRA1A	0.004866562034073	NA	-0.782912373683679
Oligo_2	ADRA1B	0	NA	-0.789555924326363
Oligo_2	ADRA1D	0.00310496946063	NA	-0.487242353480709
Oligo_2	ADRA2A	0	NA	-0.581618565127639
Oligo_2	ADRA2B	0.003814343924665	NA	0.886991302203782
Oligo_2	ADRA2C	0	NA	-0.448610294352201
Oligo_2	ADRB1	0.00105867942446	NA	-0.906839434956429
Oligo_2	ADRB2	0.001623578751273	NA	-0.283575620638492
Oligo_2	ADRB3	0.002339573130845	NA	0.025616112857548
Oligo_2	HTR1A	0	NA	-0.623697301136411
Oligo_2	HTR1B	0.003303590011265	NA	0.123132210846843
Oligo_2	HTR1D	0.003436064798684	NA	0.269894694778642
Oligo_2	HTR1E	0	NA	-1.02447333170382
Oligo_2	HTR1F	0.000828893503431	NA	-0.655906924252261
Oligo_2	HTR2A	0	NA	-0.662264890871682
Oligo_2	HTR2B	0.014313980678701	NA	-1.22198123537164
Oligo_2	HTR2C	0	NA	-0.506240640255333
Oligo_2	HTR3A	0	NA	-0.423424523171427
Oligo_2	HTR3B	0.029619443388596	NA	-0.270005137908944
Oligo_2	HTR3C	0	NA	-1.14953185117445
Oligo_2	HTR3D	0	NA	-0.719210293129814
Oligo_2	HTR3E	0.007328382637421	NA	-0.657586539929972
Oligo_2	HTR4	0.085155383257288	NA	-0.308411998407591
Oligo_2	HTR5A	0	NA	-0.944702070508972
Oligo_2	HTR6	0.000627455311064	NA	-0.972502202122908
Oligo_2	HTR7	0.000559359385832	NA	-0.602616265372442
Oligo_2	HRH1	0.003473130959614	NA	-1.03249417728687
Oligo_2	HRH2	0.000489639233813	NA	-1.19260342501579
Oligo_2	HRH3	0.001531098110207	NA	-0.64166034932348
Oligo_2	HRH4	0.011291928933806	NA	0.495233988677879
Astro_Tha	DRD1	0.000469382177822	NA	-0.720010594220429
Astro_Tha	DRD2	0.011281000741243	NA	-0.522639395189647
Astro_Tha	DRD3	0.003416802267114	NA	-0.38236036311837
Astro_Tha	DRD4	0.085418568661501	2.66287759183244	2.5
Astro_Tha	DRD5	0.000184071491306	NA	-0.537004845702385
Astro_Tha	ADRA1A	1.6421635078764	31.4914219555836	1.10985583502221
Astro_Tha	ADRA1B	0.108008436371636	2.56815072097674	-0.408233984246442
Astro_Tha	ADRA1D	0.011472431631483	NA	-0.351127658549953
Astro_Tha	ADRA2A	0.045071166082525	1.61035680454689	0.557574926191132
Astro_Tha	ADRA2B	0.002096482615228	NA	0.241257074817725
Astro_Tha	ADRA2C	0.00134373846975	NA	-0.383471027184456
Astro_Tha	ADRB1	0.218266007232273	6.87296074097463	2.11034787133319
Astro_Tha	ADRB2	0.038008556484553	1.3472266077255	0.102679148151464
Astro_Tha	ADRB3	0	NA	-0.364200881639499
Astro_Tha	HTR1A	0	NA	-0.623697301136411
Astro_Tha	HTR1B	0	NA	-0.568426752238038
Astro_Tha	HTR1D	0	NA	-0.660621564885331
Astro_Tha	HTR1E	0.003024870300778	NA	-1.0180983265894
Astro_Tha	HTR1F	6.49E-05	NA	-0.668866604148398
Astro_Tha	HTR2A	0.005999238718933	NA	-0.647946719625239
Astro_Tha	HTR2B	0.006334968963058	NA	-1.62155646373428
Astro_Tha	HTR2C	0.029209706622112	NA	-0.463646372376653
Astro_Tha	HTR3A	0.00028720915271	NA	-0.384399492376688
Astro_Tha	HTR3B	0.004283086147093	NA	-0.552287944881927
Astro_Tha	HTR3C	0.00092985961656	NA	-0.366154555777877
Astro_Tha	HTR3D	0	NA	-0.719210293129814
Astro_Tha	HTR3E	0.00400768833334	NA	-1.30886232486408
Astro_Tha	HTR4	0.006729080615774	NA	-0.650183531848337
Astro_Tha	HTR5A	0.005529822126329	NA	-0.847314151350467
Astro_Tha	HTR6	0.000176775409353	NA	-1.00170955040901
Astro_Tha	HTR7	0.000387169729696	NA	-0.603326339198996
Astro_Tha	HRH1	0.233325741273979	5.77833912219766	-0.283661618210558
Astro_Tha	HRH2	0.003769072772809	NA	-1.18205392455021
Astro_Tha	HRH3	0.003768099899619	NA	-0.625494521221051
Astro_Tha	HRH4	0.00898544637969	NA	-0.074454063001618
Astro_FrC	DRD1	0.002853366108583	NA	-0.674404946334954
Astro_FrC	DRD2	0.008199985302447	NA	-0.559344395941616
Astro_FrC	DRD3	0.006842196690015	NA	-0.117303177829924
Astro_FrC	DRD4	0.06119442055682	2.09354120267261	2.14295467983772
Astro_FrC	DRD5	0.001537250046465	NA	-0.452147927039748
Astro_FrC	ADRA1A	2.18267952336899	45.0334075723831	1.47426711757127
Astro_FrC	ADRA1B	0.21395822967561	5.94654788418708	-0.068708956248427
Astro_FrC	ADRA1D	0.008967367613587	NA	-0.391759439047614
Astro_FrC	ADRA2A	0.011180881865681	NA	-0.294298339888311
Astro_FrC	ADRA2B	0.003134981665429	NA	0.631755113333922
Astro_FrC	ADRA2C	0.001101995121457	NA	-0.395183363076813
Astro_FrC	ADRB1	0.152556439132512	5.0445434298441	1.2584313979421
Astro_FrC	ADRB2	0.037722014431963	1.30289532293987	0.099690499233567
Astro_FrC	ADRB3	0	NA	-0.364200881639499
Astro_FrC	HTR1A	0.001084160035795	NA	-0.034645158598855
Astro_FrC	HTR1B	0.000548095693922	NA	-0.453532884421392
Astro_FrC	HTR1D	0.001059548759374	NA	-0.373346019606949
Astro_FrC	HTR1E	0.001936972621105	NA	-1.0203888871172
Astro_FrC	HTR1F	0.001122857241225	NA	-0.650923145875906
Astro_FrC	HTR2A	0.004488043793706	NA	-0.651545373818786
Astro_FrC	HTR2B	0.025088219239474	1.44766146993318	-0.687385105789627
Astro_FrC	HTR2C	0.003760380423823	NA	-0.500687899432938
Astro_FrC	HTR3A	0.000488356613144	NA	-0.357074911207263
Astro_FrC	HTR3B	0.003026832660948	NA	-0.566469074617387
Astro_FrC	HTR3C	0.002109567831926	NA	0.62666559529913
Astro_FrC	HTR3D	0	NA	-0.719210293129814
Astro_FrC	HTR3E	0.007554595474853	NA	-0.61329837329207
Astro_FrC	HTR4	0.003406967692008	NA	-0.665242581859682
Astro_FrC	HTR5A	0.003053886102466	NA	-0.890852469767447
Astro_FrC	HTR6	0.002218765135784	NA	-0.869478830572918
Astro_FrC	HTR7	0.001800625311233	NA	-0.597501159117734
Astro_FrC	HRH1	1.2749196782966	27.5055679287305	1.93919473014047
Astro_FrC	HRH2	0.007736155504368	NA	-1.16933831718851
Astro_FrC	HRH3	0.005718723477531	NA	-0.611427599589479
Astro_FrC	HRH4	0.008072182714307	NA	-0.300384972697469
Micro_2	DRD1	0	NA	-0.729002685742968
Micro_2	DRD2	0.005107210043725	NA	-0.596302480328226
Micro_2	DRD3	0.014221143580307	NA	0.450629659356974
Micro_2	DRD4	0.03612104968484	NA	0.636209551062007
Micro_2	DRD5	0.002630615133958	NA	-0.383667438352947
Micro_2	ADRA1A	0.016786553673617	NA	-0.759824146523173
Micro_2	ADRA1B	0.016144323713854	NA	-0.73001254141485
Micro_2	ADRA1D	0.002899169117628	NA	-0.490604425312952
Micro_2	ADRA2A	0.002260963070786	NA	-0.523259305935684
Micro_2	ADRA2B	0	NA	-0.54830021259799
Micro_2	ADRA2C	0.011210033835104	NA	0.092148676717427
Micro_2	ADRB1	0.063950600563067	NA	0.029349231355884
Micro_2	ADRB2	0.490312026955972	5.32633158289572	2.5
Micro_2	ADRB3	0	NA	-0.364200881639499
Micro_2	HTR1A	0	NA	-0.623697301136411
Micro_2	HTR1B	0.001574700980031	NA	-0.238501292873712
Micro_2	HTR1D	0.005021335655199	NA	0.698126208176187
Micro_2	HTR1E	0.002585961898955	NA	-1.01902214587857
Micro_2	HTR1F	0.00332532158912	NA	-0.613629676031231
Micro_2	HTR2A	0	NA	-0.662264890871682
Micro_2	HTR2B	0.055966523699602	NA	0.814165179134323
Micro_2	HTR2C	0.011336880435479	NA	-0.489563013741366
Micro_2	HTR3A	0	NA	-0.423424523171427
Micro_2	HTR3B	0.002818255690172	NA	-0.568825300336106
Micro_2	HTR3C	0	NA	-1.14953185117445
Micro_2	HTR3D	0	NA	-0.719210293129814
Micro_2	HTR3E	0.009116426378637	NA	-0.307792669937798
Micro_2	HTR4	0.016399471063027	NA	-0.606629127453446
Micro_2	HTR5A	0.004267278423701	NA	-0.869502051878167
Micro_2	HTR6	0	NA	-1.01316948135515
Micro_2	HTR7	0.102477483565215	1.3503375843961	-0.202416518071896
Micro_2	HRH1	0.225458476483278	2.50062515628907	-0.306896012574681
Micro_2	HRH2	0.726431727799948	8.3520880220055	0.566148922214183
Micro_2	HRH3	0.001090547386083	NA	-0.64484827101948
Micro_2	HRH4	0.002602604458413	NA	-1.65779429654349
Micro_1	DRD1	0.001356589401668	NA	-0.703025623524416
Micro_1	DRD2	0.003452263242925	NA	-0.616125519292366
Micro_1	DRD3	0.001217553324229	NA	-0.553015744279842
Micro_1	DRD4	0.021782717052512	NA	-0.241904158257865
Micro_1	DRD5	0.000503486492918	NA	-0.516964198551581
Micro_1	ADRA1A	0.018029593821466	NA	-0.757432063344903
Micro_1	ADRA1B	0.026537252737461	NA	-0.692179869016384
Micro_1	ADRA1D	0.003679755671413	NA	-0.477855970223802
Micro_1	ADRA2A	0.001773837098239	NA	-0.535821712156426
Micro_1	ADRA2B	0.000160037451324	NA	-0.487970104126291
Micro_1	ADRA2C	0.010550451828364	NA	0.060497573659182
Micro_1	ADRB1	0.091941335389264	3.52654526801744	0.428344649769628
Micro_1	ADRB2	0.426172579428166	14.0805334701205	2.5
Micro_1	ADRB3	0.000603757108032	NA	-0.263516323946141
Micro_1	HTR1A	0	NA	-0.623697301136411
Micro_1	HTR1B	0.00083770447457	NA	-0.392849420972067
Micro_1	HTR1D	0.001281219529509	NA	-0.313282866880158
Micro_1	HTR1E	0.011588782554679	NA	-1.00015335218659
Micro_1	HTR1F	0.001258328708309	NA	-0.648626893374779
Micro_1	HTR2A	0.011946762459723	NA	-0.63383601246443
Micro_1	HTR2B	0.102504722856295	3.47525006411901	2.5
Micro_1	HTR2C	0.008702356126286	NA	-0.493421913938888
Micro_1	HTR3A	0.000878514905944	NA	-0.304090089822888
Micro_1	HTR3B	0.007348078930448	NA	-0.51776328878752
Micro_1	HTR3C	0.00096597343216	NA	-0.335744492212838
Micro_1	HTR3D	0	NA	-0.719210293129814
Micro_1	HTR3E	0.003503930744168	NA	-1.40785061551723
Micro_1	HTR4	0.023559492247949	NA	-0.574647327599276
Micro_1	HTR5A	0.003506840756767	NA	-0.882879421844089
Micro_1	HTR6	0.001614751650341	NA	-0.908564138685048
Micro_1	HTR7	0.103984416566178	2.98794562708387	-0.196781056317062
Micro_1	HRH1	0.205333318572685	4.87304437035137	-0.367017259866191
Micro_1	HRH2	0.716235715133618	21.2875096178507	0.54705377469574
Micro_1	HRH3	0.004767764686208	NA	-0.618282027233569
Micro_1	HRH4	0.012345845178525	NA	0.755112941933928
ExInN_Mix	DRD1	0.045496893494491	6.77966101694915	0.123548726460514
ExInN_Mix	DRD2	0.332724542518498	24.5762711864407	2.5
ExInN_Mix	DRD3	0.020807189128776	4.08320493066256	0.954056511094413
ExInN_Mix	DRD4	0.009515512876671	3.00462249614792	-1.00301397583277
ExInN_Mix	DRD5	0.021707394492361	4.69953775038521	0.799293988036209
ExInN_Mix	ADRA1A	0.766276814026549	40.4468412942989	0.321369747796675
ExInN_Mix	ADRA1B	0.099651844700235	12.6348228043143	-0.43638052289359
ExInN_Mix	ADRA1D	0.003941561952719	NA	-0.473582398639819
ExInN_Mix	ADRA2A	0.026508749228845	6.00924499229584	0.094468027622121
ExInN_Mix	ADRA2B	0.000430636087583	NA	-0.385983157162214
ExInN_Mix	ADRA2C	0.010009796830683	2.85053929121726	0.034537963475604
ExInN_Mix	ADRB1	0.010012490047477	2.61941448382126	-0.770022604031756
ExInN_Mix	ADRB2	0.000213648370675	NA	-0.298824098411064
ExInN_Mix	ADRB3	0.002398907409311	NA	0.035490487840347
ExInN_Mix	HTR1A	0.004011960809178	1.07858243451464	1.55292267334983
ExInN_Mix	HTR1B	0.009772982730288	2.38828967642527	1.47083510665648
ExInN_Mix	HTR1D	0.008920410988589	1.84899845916795	1.74852193668287
ExInN_Mix	HTR1E	0.620575517535724	43.9907550077042	-0.005459040456308
ExInN_Mix	HTR1F	0.010313087693798	2.08012326656394	-0.495848149095507
ExInN_Mix	HTR2A	0.257731940106457	28.3513097072419	-0.113338673274601
ExInN_Mix	HTR2B	0.040770311036154	10.939907550077	0.080771592443215
ExInN_Mix	HTR2C	5.70018624966072	54.6995377503852	2.30781260456596
ExInN_Mix	HTR3A	0.000242658359209	NA	-0.390452172709707
ExInN_Mix	HTR3B	0.003427975550521	1.07858243451464	-0.561938871798427
ExInN_Mix	HTR3C	0.000628408942406	NA	-0.620037456919281
ExInN_Mix	HTR3D	0.001155437233917	NA	2.5
ExInN_Mix	HTR3E	0.011754534437705	3.31278890600925	0.207168550575373
ExInN_Mix	HTR4	1.0251917693226	40.9090909090909	2.5
ExInN_Mix	HTR5A	0.105493766932199	26.3482280431433	0.826461228369987
ExInN_Mix	HTR6	0.022482063488407	5.62403697996918	0.428274962797047
ExInN_Mix	HTR7	0.366609399130636	34.1294298921418	0.683680684222368
ExInN_Mix	HRH1	0.051829539095599	10.4776579352851	-0.861616660013573
ExInN_Mix	HRH2	0.338390219897976	38.5208012326656	-0.254573532052427
ExInN_Mix	HRH3	0.056144839126052	9.8613251155624	-0.256946710425437
ExInN_Mix	HRH4	0.015392081217817	4.08320493066256	1.50474785141293
NeuCyto	DRD1	0.193190735035177	1.65719696969697	2.5
NeuCyto	DRD2	0.104712000056916	1.5625	0.540352709744277
NeuCyto	DRD3	0	NA	-0.647655656947438
NeuCyto	DRD4	0.004149735744828	NA	-1.3388416823328
NeuCyto	DRD5	0.07055329523588	NA	2.5
NeuCyto	ADRA1A	0.55558013998913	4.73484848484848	0.072669391688421
NeuCyto	ADRA1B	0.19285885317952	2.27272727272727	-0.133896354060743
NeuCyto	ADRA1D	0.271460634523216	2.74621212121212	2.5
NeuCyto	ADRA2A	0.135340434290416	1.27840909090909	2.5
NeuCyto	ADRA2B	0.000900503705753	NA	-0.208958486235666
NeuCyto	ADRA2C	0.009636070799104	NA	0.016585342243299
NeuCyto	ADRB1	0.151091314496183	1.46780303030303	1.23888733964163
NeuCyto	ADRB2	0.000870696668784	NA	-0.291715410830483
NeuCyto	ADRB3	0	NA	-0.364200881639499
NeuCyto	HTR1A	0.005132252375276	NA	2.15916416715809
NeuCyto	HTR1B	0.024840961822866	NA	2.5
NeuCyto	HTR1D	0.013022584467518	NA	2.5
NeuCyto	HTR1E	0.042124590509913	NA	-0.937382014666409
NeuCyto	HTR1F	0.069936080918256	NA	0.477203617090773
NeuCyto	HTR2A	4.07864349477648	25.1420454545455	2.5
NeuCyto	HTR2B	0	NA	-1.94106359645603
NeuCyto	HTR2C	0.622723016241828	5.6344696969697	0.209953918475359
NeuCyto	HTR3A	0.011926570490802	NA	1.18776219793113
NeuCyto	HTR3B	0.097872542900735	NA	0.457190778071869
NeuCyto	HTR3C	0	NA	-1.14953185117445
NeuCyto	HTR3D	0	NA	-0.719210293129814
NeuCyto	HTR3E	0.012972187629722	NA	0.444402877850931
NeuCyto	HTR4	0.028809584325561	NA	-0.551338488359891
NeuCyto	HTR5A	0.284383018493261	3.07765151515152	2.5
NeuCyto	HTR6	0.008369561412817	NA	-0.472800872346342
NeuCyto	HTR7	0.137353238137779	2.03598484848485	-0.073924708532853
NeuCyto	HRH1	0.355204527388055	2.74621212121212	0.058493181500035
NeuCyto	HRH2	0.467689251326292	4.21401515151515	0.042722701308488
NeuCyto	HRH3	0.792276122020007	8.71212121212121	2.5
NeuCyto	HRH4	0	NA	-2.30629639504593
Vascular	DRD1	0.016008084082462	NA	-0.424688471018383
Vascular	DRD2	0.011329544733574	NA	-0.522061972270879
Vascular	DRD3	0.005206511054464	NA	-0.243759933520816
Vascular	DRD4	0.03061678086884	NA	0.300560507521766
Vascular	DRD5	0	NA	-0.548556715030366
Vascular	ADRA1A	0.06531774634349	1.70940170940171	-0.668536209104022
Vascular	ADRA1B	0.034810277660887	NA	-0.662336941095933
Vascular	ADRA1D	0.006041285063001	NA	-0.439348011937676
Vascular	ADRA2A	0.016257183999363	NA	-0.164897358187792
Vascular	ADRA2B	0	NA	-0.54830021259799
Vascular	ADRA2C	0.125019757348758	3.63247863247863	2.5
Vascular	ADRB1	0.03844934310286	1.70940170940171	-0.343406004394164
Vascular	ADRB2	0.035458859327658	1.28205128205128	0.076056630992819
Vascular	ADRB3	0	NA	-0.364200881639499
Vascular	HTR1A	0	NA	-0.623697301136411
Vascular	HTR1B	0.000907942609311	NA	-0.378134649455259
Vascular	HTR1D	0	NA	-0.660621564885331
Vascular	HTR1E	0.019108412005092	NA	-0.984521406136795
Vascular	HTR1F	0.14572372234039	4.05982905982906	1.6386076754733
Vascular	HTR2A	0.035334687408103	1.06837606837607	-0.579140220925619
Vascular	HTR2B	0.081654555164619	2.99145299145299	2.03023657679476
Vascular	HTR2C	0.021874146813808	NA	-0.474228490217817
Vascular	HTR3A	0	NA	-0.423424523171427
Vascular	HTR3B	0	NA	-0.600710347370006
Vascular	HTR3C	0	NA	-1.14953185117445
Vascular	HTR3D	0	NA	-0.719210293129814
Vascular	HTR3E	0.003692969472437	NA	-1.37069871013125
Vascular	HTR4	0.020906065230196	NA	-0.58647327202256
Vascular	HTR5A	0.017829115292577	NA	-0.632612928037129
Vascular	HTR6	0	NA	-1.01316948135515
Vascular	HTR7	0.007494746182926	NA	-0.574117310607185
Vascular	HRH1	0.158653984968034	3.84615384615385	-0.510421662742209
Vascular	HRH2	0.09075841801373	2.99145299145299	-0.914127011269272
Vascular	HRH3	0.020222246801568	1.06837606837607	-0.507683172956687
Vascular	HRH4	0	NA	-2.30629639504593
