# Supplementary material for: Disturbances of paraventricular thalamic nucleus neurons in bipolar disorder revealed by single-nucleus analysis
Source: Nat Commun. 2026 Jan 7;17:1338. doi: 10.1038/s41467-025-68094-5 (PMC12873406; doi:10.1038/s41467-025-68094-5)
Supplement: Supplementary file 6 — Source Data [file 41467_2025_68094_MOESM6_ESM.zip › SourceData/FigureS2c.txt]

celltype	gene	avg.exp	pct.exp	avg.exp.scaled
ExN_CALB	SYT10	0.453613451996955	23.205209656925	1.15466838853984
ExN_CALB	MCUB	0.648672774407258	51.7789072426938	1.15467667912558
ExN_CALB	COL21A1	1.06143042355507	67.487293519695	1.15469401885063
ExN_CALB	NPFFR2	0.196115189069098	15.9386912325286	1.15416903357002
ExN_CALB	SYT17	0.86545792234425	68.1464421855146	1.15217594396827
ExN_CALB	MOXD1	0.415641755220565	33.2353875476493	1.15414518912026
ExN_CALB	SNCA	2.49681566249765	89.9380559085133	1.15440207314379
ExN_CALB	CALB2	0.843412795544966	63.0876747141042	1.15405956553499
ExN_CALB	ALDH1A2	0.513444644757865	48.1416772554003	1.15351011708912
ExN_CALB	LTBP1	1.38759068218783	57.5206480304956	1.14733569506476
ExN_CALB	SPTLC3	0.675202234543444	58.6801143583227	1.15417951592905
ExN_CALB	SLIT1	0.439897839768889	46.9663278271919	1.15468341352099
ExN_CALB	CACNG3	0.5282146896506	50.3256035578145	1.15183565395164
ExN_CALB	NPTXR	1.35056316934767	53.1766200762389	1.15416338983742
ExN_CALB	NXPH2	0.400040119677052	39.2312579415502	1.13353044892578
ExN_CALB	ANOS1	0.525839782774417	41.6137229987294	1.15031518642474
ExN_CALB	NDST4	0.944785498214956	54.0343074968234	1.15194323393714
ExN_CALB	PDE4B	3.46853016983132	86.8011435832274	1.06926968115308
ExN_CALB	LRRC36	0.175550263962394	34.5139771283354	1.15429580992416
ExN_CALB	SLC15A1	0.438984374197478	44.4726810673443	1.1479487377234
ExN_CALB	CADPS2	0.622265141903347	15.3827827191868	1.15465981719178
ExN_CALB	CPA6	0.450680246539518	19.3535578144854	1.15404241065831
ExN_CALB	RERG	1.00386051775073	69.6950444726811	1.0924594175176
ExN_CALB	SPHKAP	1.38203592188388	59.8713468869123	1.1500385570607
ExN_CALB	SCN9A	2.49129995266439	94.0994282083863	0.739955028563158
ExN_CALB	NTS	1.13044445067143	40.3827827191868	1.1371331505708
ExN_CALB	CDK15	0.281086031080311	36.888500635324	1.1546436414421
ExN_CALB	HAP1	0.201947006938857	40.6845616264295	1.15388164400481
ExN_CALB	PLCB1	11.008057447612	98.4196315120712	0.748031877911135
ExN_CALB	GPC5	19.5698356404647	84.7283989834816	1.11528525290411
ExN_PVALB_1	SYT10	0.002326985450535	NA	-0.584796391005019
ExN_PVALB_1	MCUB	0.01502863564224	3.89904790690645	-0.570909886200181
ExN_PVALB_1	COL21A1	0.043626076810407	9.01717797592061	-0.573986634008542
ExN_PVALB_1	NPFFR2	0.001122847507707	NA	-0.607422306108331
ExN_PVALB_1	SYT17	0.037575470405934	7.86358369855423	-0.642178407038111
ExN_PVALB_1	MOXD1	0.013987590896401	2.89657951740466	-0.546061921834221
ExN_PVALB_1	SNCA	0.224556590307041	31.1268953705103	-0.554465818495403
ExN_PVALB_1	CALB2	0.060788237318329	15.4501032693567	-0.543714780172703
ExN_PVALB_1	ALDH1A2	0.02169505998214	5.84353433076419	-0.622151174345123
ExN_PVALB_1	LTBP1	0.069215704198853	19.0972746964888	-0.68643132620654
ExN_PVALB_1	SPTLC3	0.04966181902024	10.2513727268148	-0.547052551747363
ExN_PVALB_1	SLIT1	0.028463080445399	6.61931388846909	-0.58278788933454
ExN_PVALB_1	CACNG3	0.030361573010922	6.59916377008715	-0.6463164755022
ExN_PVALB_1	NPTXR	0.108293721097389	36.1694624955922	-0.546583298743854
ExN_PVALB_1	NXPH2	0.011150020419859	2.61447786005743	-0.757373569029946
ExN_PVALB_1	ANOS1	0.028168041556839	5.76293385723641	-0.662227845942367
ExN_PVALB_1	NDST4	0.079566474932674	12.7650999949625	-0.645037450343933
ExN_PVALB_1	PDE4B	0.406050284450285	41.1263916175508	-0.912122273115809
ExN_PVALB_1	LRRC36	0.010718557289475	3.79325978540124	-0.60362218292486
ExN_PVALB_1	SLC15A1	0.034472966363874	10.3873860258929	-0.681957106692488
ExN_PVALB_1	CADPS2	0.020590146223524	1.97974913102614	-0.585728118046713
ExN_PVALB_1	CPA6	0.017338317111203	6.67472671401945	-0.61077895705318
ExN_PVALB_1	RERG	0.11358598654888	16.5633973099592	-0.870111347336591
ExN_PVALB_1	SPHKAP	0.181512013233986	16.26114553423	-0.664788359818409
ExN_PVALB_1	SCN9A	0.30008138126529	54.3297566873205	-1.13766880430516
ExN_PVALB_1	NTS	0.158718570561432	27.3285980555136	-0.394796185389154
ExN_PVALB_1	CDK15	0.02864803227148	8.47816230920357	-0.58724885240185
ExN_PVALB_1	HAP1	0.025056228087949	8.86101455846053	-0.539286290780159
ExN_PVALB_1	PLCB1	1.77836618509206	77.5678807112992	-1.13581396482696
ExN_PVALB_1	GPC5	5.22940792175877	56.0072540426175	-0.298598028957804
ExN_PVALB_2	SYT10	0.005528892673483	NA	-0.569871997534817
ExN_PVALB_2	MCUB	0.01136693044557	2.61425615948843	-0.583766792925403
ExN_PVALB_2	COL21A1	0.040867859790587	8.10607485424111	-0.580707384842085
ExN_PVALB_2	NPFFR2	0.007278048874914	1.14726349445176	-0.546746727461693
ExN_PVALB_2	SYT17	0.08339538489873	20.6131277035923	-0.509997536930156
ExN_PVALB_2	MOXD1	0.001719482636692	NA	-0.608083267286043
ExN_PVALB_2	SNCA	0.19084029797854	15.7607673500094	-0.59993625464839
ExN_PVALB_2	CALB2	0.038030260939365	11.4350197479782	-0.610344785362288
ExN_PVALB_2	ALDH1A2	0.042429376375981	12.6763212337784	-0.531358942744
ExN_PVALB_2	LTBP1	0.180250893289499	35.283054353959	-0.46090436885822
ExN_PVALB_2	SPTLC3	0.032476971299988	9.57306751927779	-0.60712696418169
ExN_PVALB_2	SLIT1	0.030635006623561	5.32255031032537	-0.571895524186454
ExN_PVALB_2	CACNG3	0.06266013537784	9.30976114350197	-0.505519178449445
ExN_PVALB_2	NPTXR	0.078808680447507	28.9448937370698	-0.607580091093571
ExN_PVALB_2	NXPH2	0.079710866397849	15.4786533759639	-0.376156879895832
ExN_PVALB_2	ANOS1	0.067912583592701	17.3970283994734	-0.48808734048237
ExN_PVALB_2	NDST4	0.12953257078045	22.0048899755501	-0.506905783593206
ExN_PVALB_2	PDE4B	1.18444759767474	64.1339100996803	-0.157147408037275
ExN_PVALB_2	LRRC36	0.015328190086403	7.12807974421666	-0.550673626999297
ExN_PVALB_2	SLC15A1	0.075562791470545	18.3186007146887	-0.465991631030916
ExN_PVALB_2	CADPS2	0.025165127626361	4.41978559337973	-0.56893169914507
ExN_PVALB_2	CPA6	0.031242815614887	13.9176227195787	-0.543263453605134
ExN_PVALB_2	RERG	0.351873731314622	54.7677261613692	-0.222348070181006
ExN_PVALB_2	SPHKAP	0.266376624022896	25.220989279669	-0.485250197242294
ExN_PVALB_2	SCN9A	1.91600831912237	89.2608613880008	0.397713775742004
ExN_PVALB_2	NTS	0.009192460591843	1.18487869099116	-0.742336965181647
ExN_PVALB_2	CDK15	0.031224348227628	10.946022192966	-0.567394789040252
ExN_PVALB_2	HAP1	0.017823728292872	8.67030280233214	-0.614595353224651
ExN_PVALB_2	PLCB1	8.07633227580304	98.2508933609178	0.387782086915828
ExN_PVALB_2	GPC5	3.02113590637235	70.3592251269513	-0.816687223946307
