# Supplementary material for: Disturbances of paraventricular thalamic nucleus neurons in bipolar disorder revealed by single-nucleus analysis
Source: Nat Commun. 2026 Jan 7;17:1338. doi: 10.1038/s41467-025-68094-5 (PMC12873406; doi:10.1038/s41467-025-68094-5)
Supplement: Supplementary file 6 — Source Data [file 41467_2025_68094_MOESM6_ESM.zip › SourceData/FigureS3a.txt]

celltype	gene	avg.exp	pct.exp	avg.exp.scaled
Tha_ExN_CALB	SNAP25	5.02995804150538	98.7235367372354	0.45107003270186
Tha_ExN_CALB	RBFOX1	67.6442953108999	99.9688667496887	1.43562364179871
Tha_ExN_CALB	RBFOX3	0.219596349100845	40.9713574097136	-0.318534932731572
Tha_ExN_CALB	SLC17A6	2.246505576012	95.7036114570361	1.0553783236429
Tha_ExN_CALB	SLC17A7	0.001054026081804	NA	-0.263854636244725
Tha_ExN_CALB	NXPH1	16.3151628802937	98.785803237858	1.96352677540332
Tha_ExN_CALB	CALB1	0.557325487643316	72.6027397260274	1.03932112527836
Tha_ExN_CALB	CALB2	0.445161339529288	55.2926525529265	0.495450567569639
Tha_ExN_CALB	PVALB	0.112221798751679	31.5691158156912	-0.121846347831342
Tha_ExN_CALB	PROX1	1.66528519891844	91.1270236612702	1.55118162414934
Tha_ExN_CALB	SNCG	0.228249480618319	57.6899128268991	-0.018369126596416
Tha_ExN_CALB	SV2C	0.14781559493643	18.2440846824408	-0.415393983333636
Tha_ExN_CALB	GAD1	0.021033400962483	1.02739726027397	-0.546974232610824
Tha_ExN_CALB	GAD2	0.026040056823832	NA	-0.51477829021333
Tha_ExN_CALB	SLC32A1	0.001211047657853	NA	-0.330523426498113
Tha_ExN_CALB	PDGFRA	0.001520920875004	NA	-0.337208069517142
Tha_ExN_CALB	OLIG1	0	NA	-0.51400592156597
Tha_ExN_CALB	OLIG2	0	NA	-0.455477305858579
Tha_ExN_CALB	MOBP	0.006404535843494	NA	-0.461759233673872
Tha_ExN_CALB	MAG	4.56E-05	NA	-0.450820590894695
Tha_ExN_CALB	MOG	0.001228620769982	NA	-0.462850025287006
Tha_ExN_CALB	PLP1	0.005812286199431	NA	-0.542312192107067
Tha_ExN_CALB	AQP4	0.001111132934734	NA	-0.438626860050149
Tha_ExN_CALB	GJA1	0.003140134183596	NA	-0.485403004688903
Tha_ExN_CALB	GFAP	0.001006245969985	NA	-0.480752183212786
Tha_ExN_CALB	C3	0	NA	-0.399980208947304
Tha_ExN_CALB	CX3CR1	4.13E-05	NA	-0.375823235817644
Tha_ExN_CALB	PTPRC	0.00185648481284	NA	-0.407180464402954
Tha_ExN_CALB	P2RY12	0.045624373167822	19.4582814445828	-0.324112231289482
Tha_ExN_CALB	CLDN5	0	NA	-0.243960149361598
Tha_ExN_CALB	FLT1	0.002967551877523	1.4321295143213	-0.268165278679889
Tha_ExN_CALB	VWF	0.002559698712528	1.46326276463263	-0.270379157535481
Tha_ExN_CALB	CD96	0.024288834287156	7.16064757160648	-0.238746633880027
Tha_ExN_CALB	CD3E	0.000127552739689	NA	-0.224332652642131
Tha_ExN_CALB	CD3G	0.002346804177206	NA	-0.218546448216955
Tha_ExN_PVALB_1	SNAP25	5.25168153628298	99.4748170469221	0.480799333834634
Tha_ExN_PVALB_1	RBFOX1	100.171964013861	100	1.67099844582035
Tha_ExN_PVALB_1	RBFOX3	0.068842391694466	24.8557899268188	-0.555190903860982
Tha_ExN_PVALB_1	SLC17A6	1.79852566064551	96.8402927249247	0.8570361200424
Tha_ExN_PVALB_1	SLC17A7	0.000561419933813	NA	-0.26870830450273
Tha_ExN_PVALB_1	NXPH1	3.05550431954207	74.7826086956522	0.621893470601336
Tha_ExN_PVALB_1	CALB1	0.267324518965156	62.031855359449	0.350576245115539
Tha_ExN_PVALB_1	CALB2	0.0419268115961	18.2178217821782	-0.289594801272292
Tha_ExN_PVALB_1	PVALB	0.544788553105079	86.1644425312096	0.924435157086071
Tha_ExN_PVALB_1	PROX1	1.50513957229044	95.987946620749	1.39383416822093
Tha_ExN_PVALB_1	SNCG	0.276769421586738	69.0142057684029	0.064908339348619
Tha_ExN_PVALB_1	SV2C	0.193206781438125	12.449418854929	-0.344782509903368
Tha_ExN_PVALB_1	GAD1	0.002540803932257	NA	-0.567576860749035
Tha_ExN_PVALB_1	GAD2	0.00147937559404	NA	-0.543427763293178
Tha_ExN_PVALB_1	SLC32A1	7.64E-05	NA	-0.334796334712899
Tha_ExN_PVALB_1	PDGFRA	0	NA	-0.340332257168471
Tha_ExN_PVALB_1	OLIG1	0.000197815418568	NA	-0.513507075120356
Tha_ExN_PVALB_1	OLIG2	0.000287314316201	NA	-0.454111864402414
Tha_ExN_PVALB_1	MOBP	0.001101373195132	NA	-0.467306092649027
Tha_ExN_PVALB_1	MAG	0.000539207068326	NA	-0.449706815228321
Tha_ExN_PVALB_1	MOG	0.001091151124888	NA	-0.463057777008192
Tha_ExN_PVALB_1	PLP1	0.003600943788335	NA	-0.54403773142914
Tha_ExN_PVALB_1	AQP4	0.000127530093436	NA	-0.440020693828657
Tha_ExN_PVALB_1	GJA1	8.62E-05	NA	-0.49079040709047
Tha_ExN_PVALB_1	GFAP	0.000416732532395	NA	-0.481348011490294
Tha_ExN_PVALB_1	C3	0.000127530093436	NA	-0.399805537383857
Tha_ExN_PVALB_1	CX3CR1	0.000238870361597	NA	-0.375528546839691
Tha_ExN_PVALB_1	PTPRC	1.15E-05	NA	-0.409151141450357
Tha_ExN_PVALB_1	P2RY12	0.078741702181118	33.6117089969867	-0.282562070925027
Tha_ExN_PVALB_1	CLDN5	0	NA	-0.243960149361598
Tha_ExN_PVALB_1	FLT1	0.004837324487348	2.66035299182092	-0.265517335747475
Tha_ExN_PVALB_1	VWF	0.004472153777542	2.58286698235041	-0.265877443831966
Tha_ExN_PVALB_1	CD96	0.01507702684381	5.58760223848472	-0.256664823750246
Tha_ExN_PVALB_1	CD3E	0.000294566351836	NA	-0.223558864796934
Tha_ExN_PVALB_1	CD3G	0.001125756085607	NA	-0.225841490844659
Tha_ExN_PVALB_2	SNAP25	5.97358240153901	98.6526946107784	0.570767164073885
Tha_ExN_PVALB_2	RBFOX1	86.1918484026031	99.750499001996	1.58075802409525
Tha_ExN_PVALB_2	RBFOX3	0.757328624731047	80.0399201596806	0.336626669136134
Tha_ExN_PVALB_2	SLC17A6	1.14333829336129	87.5748502994012	0.500751484738523
Tha_ExN_PVALB_2	SLC17A7	0.001856971145396	NA	-0.255948303257961
Tha_ExN_PVALB_2	NXPH1	17.7030636909359	95.7085828343313	2.03479496435858
Tha_ExN_PVALB_2	CALB1	0.05673829987355	10.0299401197605	-0.256810837385171
Tha_ExN_PVALB_2	CALB2	0.086305427918259	18.1137724550898	-0.189503462397923
Tha_ExN_PVALB_2	PVALB	0.380809041289654	47.5049900199601	0.567049310131175
Tha_ExN_PVALB_2	PROX1	0.704776754395234	73.9520958083832	0.41645867126425
Tha_ExN_PVALB_2	SNCG	0.40834017536219	63.5728542914172	0.275727080868145
Tha_ExN_PVALB_2	SV2C	0.473201918382695	47.1057884231537	0.03899772647684
Tha_ExN_PVALB_2	GAD1	0.378934850050768	6.78642714570858	-0.208254414484138
Tha_ExN_PVALB_2	GAD2	0.413178761745142	6.58682634730539	-0.136228570035081
Tha_ExN_PVALB_2	SLC32A1	0.006678949455128	1.59680638722555	-0.310000462438418
Tha_ExN_PVALB_2	PDGFRA	0.000290950986196	NA	-0.339734235104609
Tha_ExN_PVALB_2	OLIG1	0	NA	-0.51400592156597
Tha_ExN_PVALB_2	OLIG2	0.00051352035023	NA	-0.453037111756184
Tha_ExN_PVALB_2	MOBP	0	NA	-0.468461761627517
Tha_ExN_PVALB_2	MAG	0	NA	-0.450923446472495
Tha_ExN_PVALB_2	MOG	0	NA	-0.464707797472131
Tha_ExN_PVALB_2	PLP1	0	NA	-0.546855747913674
Tha_ExN_PVALB_2	AQP4	0	NA	-0.440201513240006
Tha_ExN_PVALB_2	GJA1	0	NA	-0.490942645425422
Tha_ExN_PVALB_2	GFAP	0.000943814001438	NA	-0.480815267334392
Tha_ExN_PVALB_2	C3	0	NA	-0.399980208947304
Tha_ExN_PVALB_2	CX3CR1	0.000714465086696	NA	-0.374819581580316
Tha_ExN_PVALB_2	PTPRC	0.003297944631278	NA	-0.405643297869627
Tha_ExN_PVALB_2	P2RY12	0.053430416756223	20.5089820359281	-0.314201156049638
Tha_ExN_PVALB_2	CLDN5	0	NA	-0.243960149361598
Tha_ExN_PVALB_2	FLT1	0.004191716977074	1.79640718562874	-0.266431077732961
Tha_ExN_PVALB_2	VWF	0.004713842527351	2.54491017964072	-0.265309144611697
Tha_ExN_PVALB_2	CD96	0.038126715715737	9.08183632734531	-0.212130717587961
Tha_ExN_PVALB_2	CD3E	0.000387502466215	NA	-0.223128340057228
Tha_ExN_PVALB_2	CD3G	0.000522942295836	NA	-0.229446229161008
Tha_InN_1	SNAP25	14.1765111661041	99.8314606741573	1.21097278916159
Tha_InN_1	RBFOX1	5.89308770650988	95.9871589085072	0.040901550789398
Tha_InN_1	RBFOX3	2.58346414886122	97.3996789727127	1.61463860686224
Tha_InN_1	SLC17A6	0	NA	-0.51758409512373
Tha_InN_1	SLC17A7	0.000506950601781	NA	-0.269245139745133
Tha_InN_1	NXPH1	0.001174198483323	NA	-0.671115935716763
Tha_InN_1	CALB1	0	NA	-0.441269105947
Tha_InN_1	CALB2	0.011386705072545	3.32263242375602	-0.360982948486512
Tha_InN_1	PVALB	0.00290063584231	NA	-0.451351979236297
Tha_InN_1	PROX1	0.000345357618188	NA	-0.937176238143038
Tha_InN_1	SNCG	0.010771937640218	2.35955056179775	-0.437250910992069
Tha_InN_1	SV2C	3.30741675618184	95.2728731942215	1.99236624006486
Tha_InN_1	GAD1	5.81537216445836	98.7479935794542	1.59286714451716
Tha_InN_1	GAD2	5.87639948959346	99.3097913322632	1.73473831981561
Tha_InN_1	SLC32A1	0.226073112980005	47.800963081862	0.432927036302971
Tha_InN_1	PDGFRA	0	NA	-0.340332257168471
Tha_InN_1	OLIG1	0.000580818775281	NA	-0.512541506297346
Tha_InN_1	OLIG2	0.000751257603611	NA	-0.451907833706361
Tha_InN_1	MOBP	0.002301912456831	NA	-0.466047816289674
Tha_InN_1	MAG	0.000727290087698	NA	-0.449282591350248
Tha_InN_1	MOG	0.001956907810926	NA	-0.461749873315221
Tha_InN_1	PLP1	0.009308308510571	NA	-0.539591925082231
Tha_InN_1	AQP4	0	NA	-0.440201513240006
Tha_InN_1	GJA1	0	NA	-0.490942645425422
Tha_InN_1	GFAP	0.000639101456126	NA	-0.481123219330533
Tha_InN_1	C3	0.001084463993787	NA	-0.398495583240688
Tha_InN_1	CX3CR1	0.002914313940273	NA	-0.371544662046759
Tha_InN_1	PTPRC	0.01185794468445	3.53130016051364	-0.39656020274477
Tha_InN_1	P2RY12	0.017711870753106	5.61797752808989	-0.360167342124995
Tha_InN_1	CLDN5	0	NA	-0.243960149361598
Tha_InN_1	FLT1	0.00539452895778	1.51685393258427	-0.26472918433263
Tha_InN_1	VWF	0.003023488260451	1.12359550561798	-0.269286658530875
Tha_InN_1	CD96	0.003912456840891	1.26805778491172	-0.278600642316276
Tha_InN_1	CD3E	0.000739693746498	NA	-0.221497183707849
Tha_InN_1	CD3G	0.000917771692139	NA	-0.227084961794694
Tha_InN_2	SNAP25	11.6646360886448	99.3279820795221	1.06201074949231
Tha_InN_2	RBFOX1	5.01442606465218	95.5665484412918	-0.041843067264988
Tha_InN_2	RBFOX3	2.04069155542557	94.9691991786448	1.32004672739563
Tha_InN_2	SLC17A6	0.000775858871892	NA	-0.516548136222846
Tha_InN_2	SLC17A7	0.000405798548899	NA	-0.270242144998986
Tha_InN_2	NXPH1	0.010999524404363	NA	-0.662089226018798
Tha_InN_2	CALB1	0	NA	-0.441269105947
Tha_InN_2	CALB2	0.0105455782489	2.95874556654844	-0.362979468656894
Tha_InN_2	PVALB	0.000545796569972	NA	-0.458838683418619
Tha_InN_2	PROX1	0.002011469316682	NA	-0.932950576990022
Tha_InN_2	SNCG	0.016195125756432	3.33208885570282	-0.425748922210697
Tha_InN_2	SV2C	1.39172876464233	78.9901064028374	0.921241847541578
Tha_InN_2	GAD1	6.8414907780117	98.207952212059	1.75095530697976
Tha_InN_2	GAD2	6.43812326465723	98.4506253500093	1.82758983946151
Tha_InN_2	SLC32A1	0.201280122967805	43.3451558708232	0.355948570876757
Tha_InN_2	PDGFRA	0.003424316826445	NA	-0.333304901038734
Tha_InN_2	OLIG1	0.003316871085267	NA	-0.505654526459269
Tha_InN_2	OLIG2	0.001442840905679	NA	-0.44862426177288
Tha_InN_2	MOBP	0.023014452187857	NA	-0.444573288475375
Tha_InN_2	MAG	0.000474261119435	NA	-0.449853320246363
Tha_InN_2	MOG	0.006966724451312	NA	-0.454203634280948
Tha_InN_2	PLP1	0.011553500070658	NA	-0.537849897967477
Tha_InN_2	AQP4	0.000943216656204	NA	-0.43886471215484
Tha_InN_2	GJA1	0.000714023014237	NA	-0.489681481374979
Tha_InN_2	GFAP	0.006277853427784	NA	-0.475439652075609
Tha_InN_2	C3	0.004704561391539	NA	-0.393551307391679
Tha_InN_2	CX3CR1	0.012645809629231	NA	-0.35714301744466
Tha_InN_2	PTPRC	0.014338339517585	2.77207392197125	-0.393942588463495
Tha_InN_2	P2RY12	0.026663610354145	6.75751353369423	-0.348497603576074
Tha_InN_2	CLDN5	0.000939937787398	NA	-0.241707127897369
Tha_InN_2	FLT1	0.006377417397761	1.59604256113496	-0.263339978107484
Tha_InN_2	VWF	0.003135034043421	NA	-0.269023977522336
Tha_InN_2	CD96	0.005803301529547	1.27870076535374	-0.274868460242454
Tha_InN_2	CD3E	0.000479105941382	NA	-0.222704027880574
Tha_InN_2	CD3G	0.000640059725455	NA	-0.228745714099074
Tha_OPC	SNAP25	1.53297382315362	61.0005331437711	-0.26300613190399
Tha_OPC	RBFOX1	11.3957650452398	94.1887328949707	0.397004084699133
Tha_OPC	RBFOX3	0.006292188742749	NA	-0.663352392415361
Tha_OPC	SLC17A6	0.000346082259283	NA	-0.517121892491954
Tha_OPC	SLC17A7	0.000785687585686	NA	-0.266498290035958
Tha_OPC	NXPH1	11.1602107628245	89.8880398080682	1.63686560145907
Tha_OPC	CALB1	0.001043776799828	NA	-0.437782187989809
Tha_OPC	CALB2	0	NA	-0.388152716931231
Tha_OPC	PVALB	0.000254533428473	NA	-0.459765916078563
Tha_OPC	PROX1	0.468824624827074	24.7867424915586	0.038185456626524
Tha_OPC	SNCG	0.000144162839813	NA	-0.459971331314371
Tha_OPC	SV2C	0.007728014990868	NA	-0.652373191491896
Tha_OPC	GAD1	1.40391310144628	52.9900479829394	0.418229279910802
Tha_OPC	GAD2	0.00048123930188	NA	-0.544606873408157
Tha_OPC	SLC32A1	0.000587474560332	NA	-0.332871032662557
Tha_OPC	PDGFRA	6.32761596202978	88.346365736627	2.5
Tha_OPC	OLIG1	3.18420163428047	73.4894259818731	2.5
Tha_OPC	OLIG2	1.32494743400381	51.9148747112138	2.5
Tha_OPC	MOBP	0.024745607979393	NA	-0.442798178814715
Tha_OPC	MAG	0.004147493653009	NA	-0.441582150867148
Tha_OPC	MOG	0.068436670925425	3.98524968899947	-0.364551917867109
Tha_OPC	PLP1	0.094551565836449	4.37622178780878	-0.476026786386623
Tha_OPC	AQP4	0.014488320247848	NA	-0.419805239516211
Tha_OPC	GJA1	0.005091179374929	NA	-0.481969812614863
Tha_OPC	GFAP	0.099852794705899	4.91380842367158	-0.385505107991748
Tha_OPC	C3	0.007475238018999	NA	-0.389779178294812
Tha_OPC	CX3CR1	0.003075462309149	NA	-0.371305042591064
Tha_OPC	PTPRC	0.001654210907649	NA	-0.407396345355927
Tha_OPC	P2RY12	0.074137869668172	4.95823707126355	-0.288261246211696
Tha_OPC	CLDN5	0.000482567156394	NA	-0.242803176324145
Tha_OPC	FLT1	0.004874969656274	NA	-0.265464073858156
Tha_OPC	VWF	0.023446309994287	1.43060245246135	-0.221673051829353
Tha_OPC	CD96	0.177973326875762	5.11373733783544	0.038527265913933
Tha_OPC	CD3E	0.000463146890132	NA	-0.222777948261426
Tha_OPC	CD3G	0.001389903066777	NA	-0.224262614408997
Tha_Oligo_1	SNAP25	0.016476920178633	NA	-1.01471101249988
Tha_Oligo_1	RBFOX1	1.27966744936769	35.2378918139585	-0.63053628781818
Tha_Oligo_1	RBFOX3	0.003302358527555	NA	-0.668689390175885
Tha_Oligo_1	SLC17A6	0.001209450084017	NA	-0.515969537055286
Tha_Oligo_1	SLC17A7	0.000656300566864	NA	-0.267773256017776
Tha_Oligo_1	NXPH1	0.002210812782187	NA	-0.670159408470203
Tha_Oligo_1	CALB1	0.000785423786392	NA	-0.438644922466969
Tha_Oligo_1	CALB2	0.00121510956605	NA	-0.385238643302484
Tha_Oligo_1	PVALB	0.000945795570634	NA	-0.45756573126458
Tha_Oligo_1	PROX1	1.42429745555482	39.990388209537	1.31054064722974
Tha_Oligo_1	SNCG	0.001197580743166	NA	-0.45770854570916
Tha_Oligo_1	SV2C	0.000170489658691	NA	-0.666078688096298
Tha_Oligo_1	GAD1	0.001870608061738	NA	-0.568330644305541
Tha_Oligo_1	GAD2	0.00060572424997	NA	-0.54445975368742
Tha_Oligo_1	SLC32A1	0.000500609707993	NA	-0.333198174509465
Tha_Oligo_1	PDGFRA	0.001422059215272	NA	-0.337411001198091
Tha_Oligo_1	OLIG1	1.45487224091463	39.910289955679	1.75096257435412
Tha_Oligo_1	OLIG2	0.532676868002516	19.533294174187	1.57417729742067
Tha_Oligo_1	MOBP	10.2075134140138	84.9148288567309	2.06865217038017
Tha_Oligo_1	MAG	2.569952419629	60.6076787526032	2.42115355294096
Tha_Oligo_1	MOG	5.1293126297368	81.4866235916057	2.27850091436193
Tha_Oligo_1	PLP1	43.4486143326317	97.3674373898649	2.42784638448887
Tha_Oligo_1	AQP4	0.005344430091193	NA	-0.432643571968647
Tha_Oligo_1	GJA1	0.00474594019098	NA	-0.482576833443167
Tha_Oligo_1	GFAP	0.073853574870218	2.86217760452822	-0.40970126646571
Tha_Oligo_1	C3	0.008306613412623	NA	-0.388649328068523
Tha_Oligo_1	CX3CR1	0.001986019698047	NA	-0.372925738679696
Tha_Oligo_1	PTPRC	0.000921582018229	NA	-0.408178623556885
Tha_Oligo_1	P2RY12	0.012205423390194	NA	-0.367396800931957
Tha_Oligo_1	CLDN5	0.000955893605979	NA	-0.241668900225028
Tha_Oligo_1	FLT1	0.007138155771239	NA	-0.26226568804575
Tha_Oligo_1	VWF	0.076238785497734	2.98499492711059	-0.102863825317129
Tha_Oligo_1	CD96	0.010855978002819	NA	-0.264929719889937
Tha_Oligo_1	CD3E	0.000165731955014	NA	-0.224155753794871
Tha_Oligo_1	CD3G	0.000806548480196	NA	-0.227750035192762
Tha_Oligo_2	SNAP25	0.011116342028563	NA	-1.01906426591083
Tha_Oligo_2	RBFOX1	9.65755490424227	65.6295725837505	0.305322454185074
Tha_Oligo_2	RBFOX3	0.00442262272557	NA	-0.666687801218713
Tha_Oligo_2	SLC17A6	0.001058405249446	NA	-0.516171068081282
Tha_Oligo_2	SLC17A7	0.000416419451484	NA	-0.270137455331376
Tha_Oligo_2	NXPH1	0.000556974868063	NA	-0.671685944210103
Tha_Oligo_2	CALB1	0.000514675225415	NA	-0.439549289208953
Tha_Oligo_2	CALB2	0.001316942727784	NA	-0.384994587828499
Tha_Oligo_2	PVALB	0.000614447230672	NA	-0.458620174185227
Tha_Oligo_2	PROX1	1.37171294969439	52.0292645360031	1.25485708481028
Tha_Oligo_2	SNCG	0.000590048717992	NA	-0.45901325908352
Tha_Oligo_2	SV2C	0.00049633171629	NA	-0.665485643649438
Tha_Oligo_2	GAD1	0.002435567576343	NA	-0.567695188961767
Tha_Oligo_2	GAD2	7.72E-05	NA	-0.545084452645079
Tha_Oligo_2	SLC32A1	0.000671061297939	NA	-0.332556263340207
Tha_Oligo_2	PDGFRA	0.001932665666735	NA	-0.336363103241207
Tha_Oligo_2	OLIG1	1.08006935729775	42.6338082402772	1.33312961670533
Tha_Oligo_2	OLIG2	0.292005453771433	16.3265306122449	0.762249627305064
Tha_Oligo_2	MOBP	18.636682982048	96.9888332691567	2.5
Tha_Oligo_2	MAG	2.43764242137914	70.4736234116288	2.33591702708188
Tha_Oligo_2	MOG	5.49689889485015	90.8047747400847	2.36662207561315
Tha_Oligo_2	PLP1	43.1796701526077	98.7139006546015	2.42308833354326
Tha_Oligo_2	AQP4	0.005323924008458	NA	-0.432672494235103
Tha_Oligo_2	GJA1	0.003015135841513	NA	-0.485623187838919
Tha_Oligo_2	GFAP	0.067637722794855	4.15094339622642	-0.415572804074833
Tha_Oligo_2	C3	0.003258718843937	NA	-0.395523877855598
Tha_Oligo_2	CX3CR1	0.001446960011936	NA	-0.373728316074851
Tha_Oligo_2	PTPRC	0.001987901222246	NA	-0.407040230914852
Tha_Oligo_2	P2RY12	0.023101050856912	1.54793993068926	-0.353129620481035
Tha_Oligo_2	CLDN5	0.001049858423905	NA	-0.241443787421649
Tha_Oligo_2	FLT1	0.004724152012471	NA	-0.2656774687046
Tha_Oligo_2	VWF	0.059492551510365	3.273007316134	-0.139908023676514
Tha_Oligo_2	CD96	0.016937387539759	NA	-0.253033107018653
Tha_Oligo_2	CD3E	0	NA	-0.224923702042049
Tha_Oligo_2	CD3G	0.000910653399122	NA	-0.227127524323116
Tha_Oligo_3	SNAP25	0.006544241586791	NA	-1.02279548319692
Tha_Oligo_3	RBFOX1	3.34359365033491	28.0058816875919	-0.239337399501077
Tha_Oligo_3	RBFOX3	0.001481866535236	NA	-0.6719468560394
Tha_Oligo_3	SLC17A6	0.000837368580148	NA	-0.51646604027577
Tha_Oligo_3	SLC17A7	0.000833525252523	NA	-0.266026944470307
Tha_Oligo_3	NXPH1	0.007957706196912	NA	-0.664874391451524
Tha_Oligo_3	CALB1	0	NA	-0.441269105947
Tha_Oligo_3	CALB2	0.000723205733806	NA	-0.386417899924775
Tha_Oligo_3	PVALB	0	NA	-0.460576441245991
Tha_Oligo_3	PROX1	1.19538649201506	13.9463861554123	1.05869057499554
Tha_Oligo_3	SNCG	0	NA	-0.460281184493443
Tha_Oligo_3	SV2C	0	NA	-0.666389062499256
Tha_Oligo_3	GAD1	0.003745010035984	NA	-0.56622372977266
Tha_Oligo_3	GAD2	0.001943460081913	NA	-0.54287993500798
Tha_Oligo_3	SLC32A1	0	NA	-0.335084075156134
Tha_Oligo_3	PDGFRA	0	NA	-0.340332257168471
Tha_Oligo_3	OLIG1	0.885582602444646	12.2271236285488	1.08555639105605
Tha_Oligo_3	OLIG2	0.282883060567603	4.92025788937903	0.728570535602179
Tha_Oligo_3	MOBP	11.4925585083057	61.7011650265807	2.18261490066853
Tha_Oligo_3	MAG	2.21770439079792	25.7889379029522	2.18669317144615
Tha_Oligo_3	MOG	5.15637132272266	46.6463069788485	2.28516559636693
Tha_Oligo_3	PLP1	23.8101338651324	77.9097387173397	1.9707189519378
Tha_Oligo_3	AQP4	0.003512046929679	NA	-0.435230340465588
Tha_Oligo_3	GJA1	0.008159249937532	NA	-0.476584483497075
Tha_Oligo_3	GFAP	0.036547529124929	NA	-0.445463589899899
Tha_Oligo_3	C3	0.00640916151076	NA	-0.391229355562433
Tha_Oligo_3	CX3CR1	0.0014863255817	NA	-0.373669692143991
Tha_Oligo_3	PTPRC	0.006172442533778	NA	-0.402584527934401
Tha_Oligo_3	P2RY12	0.012286374507939	NA	-0.367290234996377
Tha_Oligo_3	CLDN5	0.002045377518397	NA	-0.239060105665707
Tha_Oligo_3	FLT1	0.010540814368325	NA	-0.257470474773505
Tha_Oligo_3	VWF	0.061733407321013	NA	-0.13491724965037
Tha_Oligo_3	CD96	0.013109964736945	NA	-0.260512085103139
Tha_Oligo_3	CD3E	0	NA	-0.224923702042049
Tha_Oligo_3	CD3G	0.004551544959848	NA	-0.205396902651544
Tha_Astro_1	SNAP25	0.877365001834933	30.3761593953968	-0.509601542998698
Tha_Astro_1	RBFOX1	0.152374780883261	3.56406733081415	-1.04451044015829
Tha_Astro_1	RBFOX3	0.031032398875994	1.3053933356235	-0.619788856411151
Tha_Astro_1	SLC17A6	0.008736373846858	NA	-0.505965082674466
Tha_Astro_1	SLC17A7	0.002030451108193	NA	-0.254240936196354
Tha_Astro_1	NXPH1	0.011367143654861	NA	-0.661753192280845
Tha_Astro_1	CALB1	0.001729317520458	NA	-0.435493997557875
Tha_Astro_1	CALB2	0.002309320626787	NA	-0.382617532973013
Tha_Astro_1	PVALB	0.00182092497842	NA	-0.454782502669257
Tha_Astro_1	PROX1	0.02757424942606	1.21951219512195	-0.868983636339237
Tha_Astro_1	SNCG	0.007470031964225	NA	-0.444284155942976
Tha_Astro_1	SV2C	0.011023254803408	NA	-0.64642945606953
Tha_Astro_1	GAD1	0.077760325040473	3.50395053246307	-0.486026573611216
Tha_Astro_1	GAD2	0.005142616992494	NA	-0.539110381411653
Tha_Astro_1	SLC32A1	0.000280490922562	NA	-0.334027291384153
Tha_Astro_1	PDGFRA	0.010733385932754	NA	-0.318385168286439
Tha_Astro_1	OLIG1	0.049983404714379	2.33596702164205	-0.390995681810724
Tha_Astro_1	OLIG2	0.022414820364749	1.01339745791824	-0.350113608392252
Tha_Astro_1	MOBP	0.062932274119864	2.57643421504638	-0.404386375581655
Tha_Astro_1	MAG	0.013901366022742	NA	-0.419764940515384
Tha_Astro_1	MOG	0.029897731628832	1.56303675712813	-0.42013532324031
Tha_Astro_1	PLP1	0.234455614986686	7.74647887323944	-0.381724852945085
Tha_Astro_1	AQP4	5.63737838875417	77.722432153899	2.24357138088779
Tha_Astro_1	GJA1	4.15713408937694	70.0274819649605	2.40746261486377
Tha_Astro_1	GFAP	11.3281907578061	81.6472002748197	2.05883263494776
Tha_Astro_1	C3	0.108483996682191	3.46959807626245	-0.258906446350218
Tha_Astro_1	CX3CR1	0.01274425757816	NA	-0.356998032510848
Tha_Astro_1	PTPRC	0.024065480550904	NA	-0.38373873023832
Tha_Astro_1	P2RY12	0.047687036494451	2.18996908278942	-0.32148616175859
Tha_Astro_1	CLDN5	0.036373921010379	1.6832703538303	-0.158280234262743
Tha_Astro_1	FLT1	0.006307264419614	NA	-0.263439086761506
Tha_Astro_1	VWF	0.025434625726492	1.07351425626932	-0.217088366543263
Tha_Astro_1	CD96	0.027481179843652	1.00480934386809	-0.232574674745462
Tha_Astro_1	CD3E	0	NA	-0.224923702042049
Tha_Astro_1	CD3G	0.000636705072027	NA	-0.228765778163611
Tha_Astro_2	SNAP25	0.413029405868557	6.53503407303862	-0.743525262404228
Tha_Astro_2	RBFOX1	0.101997104403329	1.04840118818801	-1.07163566654183
Tha_Astro_2	RBFOX3	0.016762375989546	NA	-0.644786777124427
Tha_Astro_2	SLC17A6	0	NA	-0.51758409512373
Tha_Astro_2	SLC17A7	0.001026033654519	NA	-0.264130382748892
Tha_Astro_2	NXPH1	0.029840764236069	NA	-0.645022220486471
Tha_Astro_2	CALB1	0	NA	-0.441269105947
Tha_Astro_2	CALB2	0	NA	-0.388152716931231
Tha_Astro_2	PVALB	0.003660234545855	NA	-0.448940748145002
Tha_Astro_2	PROX1	0.027467169902247	NA	-0.869248253362627
Tha_Astro_2	SNCG	0	NA	-0.460281184493443
Tha_Astro_2	SV2C	0.008436677409426	NA	-0.651093314343033
Tha_Astro_2	GAD1	0.043549587755645	NA	-0.522386896416206
Tha_Astro_2	GAD2	0.005383522687673	NA	-0.538827009136717
Tha_Astro_2	SLC32A1	0	NA	-0.335084075156134
Tha_Astro_2	PDGFRA	0.021367724817234	NA	-0.296869259806797
Tha_Astro_2	OLIG1	0.041490567306309	NA	-0.411478156299342
Tha_Astro_2	OLIG2	0.014934614579937	NA	-0.385016239700018
Tha_Astro_2	MOBP	0.128151306765337	1.48523501659969	-0.341867419489476
Tha_Astro_2	MAG	0.035845091516025	NA	-0.371439340505485
Tha_Astro_2	MOG	0.086544449979012	1.04840118818801	-0.339124445399277
Tha_Astro_2	PLP1	0.496283846441296	4.99737899702953	-0.230921723273458
Tha_Astro_2	AQP4	4.84920402527388	40.7129128079678	2.06432657941926
Tha_Astro_2	GJA1	3.62312172865627	32.4305434212825	2.21432022189665
Tha_Astro_2	GFAP	13.901120675283	60.7723222086318	2.25054721465814
Tha_Astro_2	C3	0.196382459015345	2.06185567010309	-0.154383077325351
Tha_Astro_2	CX3CR1	0.021370011808919	NA	-0.344349235754102
Tha_Astro_2	PTPRC	0.018405954650394	NA	-0.389663770460464
Tha_Astro_2	P2RY12	0.039271308620089	NA	-0.332233275148167
Tha_Astro_2	CLDN5	0.037036185238437	NA	-0.15674827808758
Tha_Astro_2	FLT1	0.008734189840983	NA	-0.260014455140061
Tha_Astro_2	VWF	0.037547319427851	NA	-0.189349349708703
Tha_Astro_2	CD96	0.040484918081254	NA	-0.207630335601702
Tha_Astro_2	CD3E	0	NA	-0.224923702042049
Tha_Astro_2	CD3G	0.002436658949702	NA	-0.218009970006225
Tha_Astro_3	SNAP25	0.373331296001779	12.5831338121841	-0.766986127671157
Tha_Astro_3	RBFOX1	0.123085465465339	3.21894120776802	-1.0601330089623
Tha_Astro_3	RBFOX3	0.019944046349756	NA	-0.639182937215202
Tha_Astro_3	SLC17A6	0.004411744593517	NA	-0.511704027278216
Tha_Astro_3	SLC17A7	0.000366935446882	NA	-0.270625225987217
Tha_Astro_3	NXPH1	0.022540418903248	NA	-0.65159776532181
Tha_Astro_3	CALB1	0	NA	-0.441269105947
Tha_Astro_3	CALB2	0	NA	-0.388152716931231
Tha_Astro_3	PVALB	0.00144737866697	NA	-0.455970217764424
Tha_Astro_3	PROX1	0.020691782016341	NA	-0.886048049715964
Tha_Astro_3	SNCG	0.010927985428863	NA	-0.436919089240939
Tha_Astro_3	SV2C	0.006567028166797	NA	-0.654471933837825
Tha_Astro_3	GAD1	0.03009111237471	1.22372971534983	-0.537018779303176
Tha_Astro_3	GAD2	0.000467167027077	NA	-0.544623505559501
Tha_Astro_3	SLC32A1	0	NA	-0.335084075156134
Tha_Astro_3	PDGFRA	0.021664152996907	NA	-0.296272726237538
Tha_Astro_3	OLIG1	0.018864414403455	NA	-0.466872550181573
Tha_Astro_3	OLIG2	0.005671783792073	NA	-0.428594836731411
Tha_Astro_3	MOBP	0.065453124254489	1.67597765363128	-0.401899437577605
Tha_Astro_3	MAG	0.028032052184984	NA	-0.388527240319435
Tha_Astro_3	MOG	0.025538088662087	NA	-0.426553606926613
Tha_Astro_3	PLP1	0.26766005739922	7.52859803139133	-0.360915803031129
Tha_Astro_3	AQP4	7.61394101482902	75.8712423516893	2.5
Tha_Astro_3	GJA1	3.54733099681825	56.8236233040702	2.18511371738378
Tha_Astro_3	GFAP	19.9382603503665	91.4604948124501	2.5
Tha_Astro_3	C3	0.452627312829392	11.5190210162277	0.111443817147418
Tha_Astro_3	CX3CR1	0.010086457283271	NA	-0.360917146844214
Tha_Astro_3	PTPRC	0.01188178666908	NA	-0.396535011253541
Tha_Astro_3	P2RY12	0.05659349762067	2.92631018888002	-0.31020599016577
Tha_Astro_3	CLDN5	0.051047163025706	1.67597765363128	-0.124565215273054
Tha_Astro_3	FLT1	0.009276849879949	NA	-0.259249835373359
Tha_Astro_3	VWF	0.053282298094159	1.59616919393456	-0.153794693836937
Tha_Astro_3	CD96	0.011124253092026	NA	-0.264403405893328
Tha_Astro_3	CD3E	0	NA	-0.224923702042049
Tha_Astro_3	CD3G	0	NA	-0.232575107325718
Tha_Micro_1	SNAP25	0.005382661755591	NA	-1.02374612970555
Tha_Micro_1	RBFOX1	0.050450031376825	1.65113729788983	-1.10070553400997
Tha_Micro_1	RBFOX3	0.011812893732275	NA	-0.653539196604647
Tha_Micro_1	SLC17A6	0.000745901366825	NA	-0.516588121815541
Tha_Micro_1	SLC17A7	0.000873243618802	NA	-0.265635615666365
Tha_Micro_1	NXPH1	0.002588994265529	NA	-0.669810690935348
Tha_Micro_1	CALB1	0.006616912438428	NA	-0.419225474897405
Tha_Micro_1	CALB2	0.014064647987186	NA	-0.35463755509609
Tha_Micro_1	PVALB	0.002071835085961	NA	-0.453984966072212
Tha_Micro_1	PROX1	0.136970430655604	4.44642367771992	-0.612099244780962
Tha_Micro_1	SNCG	0.004279637481456	NA	-0.451101806493239
Tha_Micro_1	SV2C	0.003367259722073	NA	-0.660268782057883
Tha_Micro_1	GAD1	0.003325172251558	NA	-0.566695304726703
Tha_Micro_1	GAD2	0.006285717691061	NA	-0.537766379196022
Tha_Micro_1	SLC32A1	0.002229161333202	NA	-0.326693608430675
Tha_Micro_1	PDGFRA	0.007004128910983	NA	-0.325984032482006
Tha_Micro_1	OLIG1	0.008648596171241	NA	-0.492287711607877
Tha_Micro_1	OLIG2	0.002942542341063	NA	-0.441511604921272
Tha_Micro_1	MOBP	0.03723233756638	1.09619073718827	-0.430082545398183
Tha_Micro_1	MAG	0.003318412031484	NA	-0.443446381243278
Tha_Micro_1	MOG	0.020324206624564	NA	-0.434265428931223
Tha_Micro_1	PLP1	0.063657969551529	2.06906001644286	-0.49847296800951
Tha_Micro_1	AQP4	0.014144314536967	NA	-0.420286136783331
Tha_Micro_1	GJA1	0.0123818913732	NA	-0.469199296272351
Tha_Micro_1	GFAP	0.083132143463196	2.76788161140038	-0.400999595397012
Tha_Micro_1	C3	8.35420769505993	85.6399013428337	2.5
Tha_Micro_1	CX3CR1	8.64917080983611	80.7344477939161	2.5
Tha_Micro_1	PTPRC	7.53181916984175	83.7215675527542	1.88286986286476
Tha_Micro_1	P2RY12	11.6403006018771	89.0586462044396	2.5
Tha_Micro_1	CLDN5	0.004330248266344	NA	-0.233598129224498
Tha_Micro_1	FLT1	0.345471897342473	8.09810907097835	0.149507212400425
Tha_Micro_1	VWF	0.011235785167759	NA	-0.250025054862188
Tha_Micro_1	CD96	0.035678476672944	NA	-0.216813754037359
Tha_Micro_1	CD3E	0.000903411055573	NA	-0.22073913059518
Tha_Micro_1	CD3G	0.002661743749495	NA	-0.216666311554772
Tha_Micro_2	SNAP25	0.029054716947904	NA	-1.00458622328668
Tha_Micro_2	RBFOX1	0.05798035220964	NA	-1.09637097867843
Tha_Micro_2	RBFOX3	0	NA	-0.67460278299919
Tha_Micro_2	SLC17A6	0	NA	-0.51758409512373
Tha_Micro_2	SLC17A7	0	NA	-0.274242912259729
Tha_Micro_2	NXPH1	0.014561421600146	NA	-0.658838494928118
Tha_Micro_2	CALB1	0	NA	-0.441269105947
Tha_Micro_2	CALB2	0.008115790726184	NA	-0.36875622215443
Tha_Micro_2	PVALB	0	NA	-0.460576441245991
Tha_Micro_2	PROX1	0.064721984213919	NA	-0.778808516060837
Tha_Micro_2	SNCG	0	NA	-0.460281184493443
Tha_Micro_2	SV2C	0.00577865200668	NA	-0.655898479868596
Tha_Micro_2	GAD1	0	NA	-0.57043722784867
Tha_Micro_2	GAD2	0.015253704580912	NA	-0.527274926902648
Tha_Micro_2	SLC32A1	0	NA	-0.335084075156134
Tha_Micro_2	PDGFRA	0.058461006703215	NA	-0.22353544447127
Tha_Micro_2	OLIG1	0.015457023548221	NA	-0.475321105924538
Tha_Micro_2	OLIG2	0.001889319613255	NA	-0.446505627506779
Tha_Micro_2	MOBP	0.062625350736178	NA	-0.404689572718866
Tha_Micro_2	MAG	0.001673468479301	NA	-0.447149681488667
Tha_Micro_2	MOG	0.010836029565898	NA	-0.448400988588452
Tha_Micro_2	PLP1	0.043299925458477	NA	-0.513623631661643
Tha_Micro_2	AQP4	0	NA	-0.440201513240006
Tha_Micro_2	GJA1	0.004658870512751	NA	-0.482729957657141
Tha_Micro_2	GFAP	0.052349849791685	NA	-0.430160528493471
Tha_Micro_2	C3	12.054777059922	57.2729860518076	2.5
Tha_Micro_2	CX3CR1	7.11417657556391	40.6490179333903	2.5
Tha_Micro_2	PTPRC	6.40691578505142	41.1898662112155	1.73170524486124
Tha_Micro_2	P2RY12	10.2732493038476	52.5476800455451	2.5
Tha_Micro_2	CLDN5	0	NA	-0.243960149361598
Tha_Micro_2	FLT1	0.203942931452088	1.82180472530601	-0.008505770308695
Tha_Micro_2	VWF	0.012383904318159	NA	-0.247344659384261
Tha_Micro_2	CD96	0.041491015960811	NA	-0.205713406561517
Tha_Micro_2	CD3E	0.001783565089781	NA	-0.216665915732392
Tha_Micro_2	CD3G	0.000805253149446	NA	-0.227757781223787
Tha_Vascular	SNAP25	0.288439971641558	9.37062937062937	-0.819517897574025
Tha_Vascular	RBFOX1	0.696268162895027	18.041958041958	-0.809911060196876
Tha_Vascular	RBFOX3	0.034876617574623	1.3986013986014	-0.613113783493416
Tha_Vascular	SLC17A6	0.102398174514931	3.91608391608392	-0.387363635710247
Tha_Vascular	SLC17A7	0.007879499388914	NA	-0.196847698025001
Tha_Vascular	NXPH1	0.090566799913608	2.51748251748252	-0.592065766915997
Tha_Vascular	CALB1	0.024314584808434	1.11888111888112	-0.360971909828643
Tha_Vascular	CALB2	0.011205066549785	NA	-0.361413949733763
Tha_Vascular	PVALB	0.05189592144874	1.11888111888112	-0.299446048761241
Tha_Vascular	PROX1	0.045556278662907	1.67832167832168	-0.824932727589911
Tha_Vascular	SNCG	0.258160132486357	9.51048951048951	0.033348439531273
Tha_Vascular	SV2C	0.041322607792636	1.67832167832168	-0.592668221925993
Tha_Vascular	GAD1	0.133833394651833	4.75524475524475	-0.428855831312891
Tha_Vascular	GAD2	0.038736514474371	1.95804195804196	-0.50023592691736
Tha_Vascular	SLC32A1	0.024157303946535	NA	-0.245137828552357
Tha_Vascular	PDGFRA	1.80059415719597	24.7552447552448	1.77669649607531
Tha_Vascular	OLIG1	0.071679567038574	2.51748251748252	-0.339413304548261
Tha_Vascular	OLIG2	0.014302276502095	NA	-0.387978510757268
Tha_Vascular	MOBP	0.227112291349957	4.1958041958042	-0.25359027959286
Tha_Vascular	MAG	0.084627504556969	2.23776223776224	-0.267577098146375
Tha_Vascular	MOG	0.077235634438652	1.95804195804196	-0.352142774282089
Tha_Vascular	PLP1	0.662217236394906	12.5874125874126	-0.148471710129728
Tha_Vascular	AQP4	0.073733887760724	2.93706293706294	-0.339325644871474
Tha_Vascular	GJA1	0.622886081156312	17.0629370629371	0.364605840711528
Tha_Vascular	GFAP	0.489901084334435	13.006993006993	-0.078502024048112
Tha_Vascular	C3	0.078131267046813	2.65734265734266	-0.296935935474553
Tha_Vascular	CX3CR1	0.035940183620514	NA	-0.32322422039301
Tha_Vascular	PTPRC	0.056848047299591	1.25874125874126	-0.350049508047078
Tha_Vascular	P2RY12	0.038448687429682	NA	-0.333288450091166
Tha_Vascular	CLDN5	5.50298895227868	36.2237762237762	2.5
Tha_Vascular	FLT1	22.6525081351392	46.7132867132867	2.5
Tha_Vascular	VWF	5.77258898406539	38.4615384615385	2.5
Tha_Vascular	CD96	0.051052691650147	NA	-0.187587323396437
Tha_Vascular	CD3E	0	NA	-0.224923702042049
Tha_Vascular	CD3G	0	NA	-0.232575107325718
Tha_Tcell	SNAP25	0.765943609406459	15.527950310559	-0.559973661637374
Tha_Tcell	RBFOX1	1.29695996329689	23.6024844720497	-0.625950614272546
Tha_Tcell	RBFOX3	0.064691095253564	1.5527950310559	-0.562170711418248
Tha_Tcell	SLC17A6	0.086725921372389	2.48447204968944	-0.406489747454773
Tha_Tcell	SLC17A7	0	NA	-0.274242912259729
Tha_Tcell	NXPH1	0.158009305458179	4.34782608695652	-0.536603078288846
Tha_Tcell	CALB1	0.078988720358057	1.24223602484472	-0.187164411572013
Tha_Tcell	CALB2	0.023106152206308	NA	-0.333336804910023
Tha_Tcell	PVALB	0.078934704459432	2.17391304347826	-0.218616815317561
Tha_Tcell	PROX1	0.041781514429897	1.86335403726708	-0.834116677281745
Tha_Tcell	SNCG	0.173097650770569	4.34782608695652	-0.117120986967596
Tha_Tcell	SV2C	0	NA	-0.666389062499256
Tha_Tcell	GAD1	0.133789840604724	3.72670807453416	-0.428899131460859
Tha_Tcell	GAD2	0.144173402639934	3.72670807453416	-0.385917864581373
Tha_Tcell	SLC32A1	0.04465601053145	1.24223602484472	-0.170462422843251
Tha_Tcell	PDGFRA	0.113196394374305	2.79503105590062	-0.119887804878118
Tha_Tcell	OLIG1	0.118139093629683	2.17391304347826	-0.232381833895514
Tha_Tcell	OLIG2	0.030760866242436	NA	-0.311471105988993
Tha_Tcell	MOBP	0.27012010711383	4.6583850931677	-0.217424371982144
Tha_Tcell	MAG	0.091578258055392	2.48447204968944	-0.253159800877761
Tha_Tcell	MOG	0.313371728311894	4.34782608695652	-0.052265311063615
Tha_Tcell	PLP1	1.6230015501035	17.7018633540373	0.209156457171246
Tha_Tcell	AQP4	0.163917368983426	4.34782608695652	-0.224969379689443
Tha_Tcell	GJA1	0.270851487378729	5.27950310559006	-0.067437096611957
Tha_Tcell	GFAP	0.201183088655572	4.03726708074534	-0.296367053302202
Tha_Tcell	C3	0.230341300528372	3.72670807453416	-0.116045197534712
Tha_Tcell	CX3CR1	0.709799496604454	13.6645962732919	0.424067943570408
Tha_Tcell	PTPRC	26.3190836845096	93.167701863354	2.5
Tha_Tcell	P2RY12	0.157712276839686	2.79503105590062	-0.18841701832859
Tha_Tcell	CLDN5	0.013864241348713	NA	-0.210940457121748
Tha_Tcell	FLT1	0.041269506053761	NA	-0.214883132368173
Tha_Tcell	VWF	0	NA	-0.276417870404833
Tha_Tcell	CD96	8.78017903825834	71.7391304347826	2.5
Tha_Tcell	CD3E	1.62568028192865	29.1925465838509	2.5
Tha_Tcell	CD3G	1.11428677045486	20.1863354037267	2.5
Tha_ExN_VGLUT1	SNAP25	6.26802748882681	94.150417827298	0.604814980438907
Tha_ExN_VGLUT1	RBFOX1	74.6770340479338	97.2144846796657	1.49481067413234
Tha_ExN_VGLUT1	RBFOX3	5.10748458763532	92.4791086350975	2.5
Tha_ExN_VGLUT1	SLC17A6	0.249272283706063	16.1559888579387	-0.220295883753151
Tha_ExN_VGLUT1	SLC17A7	0.578804865128444	46.7966573816156	2.5
Tha_ExN_VGLUT1	NXPH1	0.545390090706854	6.96378830083566	-0.269873204599576
Tha_ExN_VGLUT1	CALB1	0.289434551537142	19.4986072423398	0.408385988720934
Tha_ExN_VGLUT1	CALB2	0.051932413309983	4.17827298050139	-0.266660905317441
Tha_ExN_VGLUT1	PVALB	0.009990901128812	1.1142061281337	-0.428915699539113
Tha_ExN_VGLUT1	PROX1	0.009902575431952	1.67130919220056	-0.913031802444237
Tha_ExN_VGLUT1	SNCG	0.029541738607514	3.06406685236769	-0.397701601564455
Tha_ExN_VGLUT1	SV2C	1.30540171225228	26.4623955431755	0.854312273112664
Tha_ExN_VGLUT1	GAD1	0.176947380330048	17.8272980501393	-0.386788826457742
Tha_ExN_VGLUT1	GAD2	0.613421400841764	20.0557103064067	0.020466885126762
Tha_ExN_VGLUT1	SLC32A1	0.034062230152961	6.12813370473538	-0.208870036048018
Tha_ExN_VGLUT1	PDGFRA	0	NA	-0.340332257168471
Tha_ExN_VGLUT1	OLIG1	0	NA	-0.51400592156597
Tha_ExN_VGLUT1	OLIG2	0.006168103012255	NA	-0.426249658339721
Tha_ExN_VGLUT1	MOBP	0.004986050163379	NA	-0.463240034383969
Tha_ExN_VGLUT1	MAG	0.002061817409574	NA	-0.446274834265135
Tha_ExN_VGLUT1	MOG	0.004123634819148	NA	-0.458481533125974
Tha_ExN_VGLUT1	PLP1	0.024741808914886	NA	-0.52769460707764
Tha_ExN_VGLUT1	AQP4	0.012918851236754	1.94986072423398	-0.422000580138646
Tha_ExN_VGLUT1	GJA1	0.002061817409574	NA	-0.487303350572811
Tha_ExN_VGLUT1	GFAP	0.038524770648667	NA	-0.443536096535852
Tha_ExN_VGLUT1	C3	0	NA	-0.399980208947304
Tha_ExN_VGLUT1	CX3CR1	0	NA	-0.375884756164415
Tha_ExN_VGLUT1	PTPRC	0	NA	-0.409163473548358
Tha_ExN_VGLUT1	P2RY12	0.059788263050174	14.7632311977716	-0.306182926829219
Tha_ExN_VGLUT1	CLDN5	0	NA	-0.243960149361598
Tha_ExN_VGLUT1	FLT1	0.0104393611221	1.67130919220056	-0.257613214579281
Tha_ExN_VGLUT1	VWF	0.044479464147093	6.4066852367688	-0.17361953239079
Tha_ExN_VGLUT1	CD96	0.098547868103894	6.96378830083566	-0.099926832144108
Tha_ExN_VGLUT1	CD3E	0	NA	-0.224923702042049
Tha_ExN_VGLUT1	CD3G	0.000825117841267	NA	-0.227638992187347
Tha_ExIn	SNAP25	5.63066230437264	93.0753564154786	0.529253348242698
Tha_ExIn	RBFOX1	52.6039031953455	96.1642905634759	1.28554773980065
Tha_ExIn	RBFOX3	2.01569887002973	70.061099796334	1.30524337285242
Tha_ExIn	SLC17A6	1.2584973019845	54.8540393754243	0.570658606643764
Tha_ExIn	SLC17A7	0.021964778594162	2.34215885947047	-0.059992717909847
Tha_ExIn	NXPH1	9.49731710609663	68.295994568907	1.50094725500252
Tha_ExIn	CALB1	0.159042827121979	15.4786150712831	0.052053326187796
Tha_ExIn	CALB2	0.569183180475377	43.6184657162254	0.693024355836926
Tha_ExIn	PVALB	0.06780184361509	6.07603530210455	-0.251649118960797
Tha_ExIn	PROX1	0.749924889600537	32.3150033944331	0.482830827079222
Tha_ExIn	SNCG	0.241546066016253	34.2498302783435	0.004775343713262
Tha_ExIn	SV2C	0.766366054023364	32.4507807196198	0.369419277853058
Tha_ExIn	GAD1	0.773335433724297	24.6775288526816	0.075294212330688
Tha_ExIn	GAD2	1.0432457918584	25.152749490835	0.299745649911769
Tha_ExIn	SLC32A1	0.022012437820144	4.44670739986422	-0.253037643398808
Tha_ExIn	PDGFRA	0.01085710318165	NA	-0.318133558453185
Tha_ExIn	OLIG1	0.004036374833038	NA	-0.5038465658486
Tha_ExIn	OLIG2	0.001835024384316	NA	-0.44676321922133
Tha_ExIn	MOBP	0.081196387843088	1.76510522742702	-0.386499838632302
Tha_ExIn	MAG	0.011402629825444	NA	-0.425333987146372
Tha_ExIn	MOG	0.025850593366539	NA	-0.426092629284585
Tha_ExIn	PLP1	0.204385441915309	1.62932790224033	-0.401058437683089
Tha_ExIn	AQP4	0.00704035135878	NA	-0.430253643926089
Tha_ExIn	GJA1	0.004192392227861	NA	-0.4835505510717
Tha_ExIn	GFAP	0.016071373268303	NA	-0.465643572150428
Tha_ExIn	C3	0.011934599972768	NA	-0.383729724288767
Tha_ExIn	CX3CR1	0.024101243424069	NA	-0.340366419361872
Tha_ExIn	PTPRC	0.017231790746789	NA	-0.390897143381628
Tha_ExIn	P2RY12	0.043999944294767	4.44670739986422	-0.326184013729643
Tha_ExIn	CLDN5	0.002613922665824	NA	-0.237699837181627
Tha_ExIn	FLT1	0.035956749745493	3.73387644263408	-0.222155540536239
Tha_ExIn	VWF	0.003245914119395	NA	-0.268762893145033
Tha_ExIn	CD96	0.019403703187399	3.02104548540394	-0.248228699696788
Tha_ExIn	CD3E	5.97E-05	NA	-0.224647065769006
Tha_ExIn	CD3G	0.001513449425209	NA	-0.223524288063134
Tha_NeuCyto_VGLUT2	SNAP25	32.1656160500303	90.2957486136784	1.85459087674786
Tha_NeuCyto_VGLUT2	RBFOX1	5.30021713794722	48.9833641404806	-0.013672648499114
Tha_NeuCyto_VGLUT2	RBFOX3	0.247481264651573	4.99075785582255	-0.277987474645446
Tha_NeuCyto_VGLUT2	SLC17A6	21.5630189819937	78.7430683918669	2.5
Tha_NeuCyto_VGLUT2	SLC17A7	0.035054494574835	NA	0.065508696793864
Tha_NeuCyto_VGLUT2	NXPH1	3.20854968766767	36.5988909426987	0.656132483249961
Tha_NeuCyto_VGLUT2	CALB1	2.67307467450296	24.6765249537893	2.5
Tha_NeuCyto_VGLUT2	CALB2	5.26551904045925	31.3308687615527	2.5
Tha_NeuCyto_VGLUT2	PVALB	2.71996611250862	26.6173752310536	2.5
Tha_NeuCyto_VGLUT2	PROX1	1.62281786314894	19.2236598890943	1.51039700891026
Tha_NeuCyto_VGLUT2	SNCG	6.5021903186782	53.7892791127542	2.5
Tha_NeuCyto_VGLUT2	SV2C	1.61933553728053	17.2828096118299	1.08674604022851
Tha_NeuCyto_VGLUT2	GAD1	0.677316604402565	5.73012939001848	0.012546321721315
Tha_NeuCyto_VGLUT2	GAD2	0.684492739996749	5.73012939001848	0.071440145189521
Tha_NeuCyto_VGLUT2	SLC32A1	0.070184019899699	NA	-0.079488118385274
Tha_NeuCyto_VGLUT2	PDGFRA	0.01991020523012	NA	-0.299804900334019
Tha_NeuCyto_VGLUT2	OLIG1	0.0178205706008	NA	-0.469457733729941
Tha_NeuCyto_VGLUT2	OLIG2	0.028522221836871	NA	-0.321805319450228
Tha_NeuCyto_VGLUT2	MOBP	0.00958728649113	NA	-0.458444243776614
Tha_NeuCyto_VGLUT2	MAG	0.007354098389013	NA	-0.434386404247709
Tha_NeuCyto_VGLUT2	MOG	0	NA	-0.464707797472131
Tha_NeuCyto_VGLUT2	PLP1	0.167369528047351	1.84842883548983	-0.425531700219061
Tha_NeuCyto_VGLUT2	AQP4	0.012087249939611	NA	-0.423165185825992
Tha_NeuCyto_VGLUT2	GJA1	0.005117255451722	NA	-0.481923972517575
Tha_NeuCyto_VGLUT2	GFAP	0.077006190250923	1.38632162661738	-0.406736261150884
Tha_NeuCyto_VGLUT2	C3	0.014314916722692	NA	-0.380511552340939
Tha_NeuCyto_VGLUT2	CX3CR1	0.003337719096226	NA	-0.370915162333639
Tha_NeuCyto_VGLUT2	PTPRC	0.025432109365221	NA	-0.382312894957314
Tha_NeuCyto_VGLUT2	P2RY12	0.033066563293698	NA	-0.340212785974887
Tha_NeuCyto_VGLUT2	CLDN5	0.005180574090498	NA	-0.231568600111371
Tha_NeuCyto_VGLUT2	FLT1	0	NA	-0.272378031039631
Tha_NeuCyto_VGLUT2	VWF	0.004202872616896	NA	-0.26651078403716
Tha_NeuCyto_VGLUT2	CD96	0	NA	-0.286345489286176
Tha_NeuCyto_VGLUT2	CD3E	0	NA	-0.224923702042049
Tha_NeuCyto_VGLUT2	CD3G	0.00645852143777	NA	-0.194046542776476
Tha_NeuCyto_GAD	SNAP25	37.7747562551214	92.1475875118259	1.9832344640956
Tha_NeuCyto_GAD	RBFOX1	1.93909897102449	19.0160832544939	-0.476359909417298
Tha_NeuCyto_GAD	RBFOX3	1.66284644321995	16.5562913907285	1.08205348167182
Tha_NeuCyto_GAD	SLC17A6	0.53468114987204	4.06811731315043	0.054551867401415
Tha_NeuCyto_GAD	SLC17A7	0.024446351259843	NA	-0.036076901150987
Tha_NeuCyto_GAD	NXPH1	0.35900018395404	3.50047303689688	-0.388671230450388
Tha_NeuCyto_GAD	CALB1	0.096159805161779	NA	-0.134391813254866
Tha_NeuCyto_GAD	CALB2	0.381737756879423	3.78429517502365	0.387756408499341
Tha_NeuCyto_GAD	PVALB	0.646066402024267	5.96026490066225	1.12667198644022
Tha_NeuCyto_GAD	PROX1	0.16073127632021	1.1352885525071	-0.559580340577516
Tha_NeuCyto_GAD	SNCG	1.20146869960292	12.2043519394513	1.23592867435958
Tha_NeuCyto_GAD	SV2C	5.26564165279435	38.6944181646168	2.5
Tha_NeuCyto_GAD	GAD1	25.0040492283057	85.1466414380322	2.5
Tha_NeuCyto_GAD	GAD2	18.8996829223324	78.9025543992431	2.5
Tha_NeuCyto_GAD	SLC32A1	2.28194584736911	22.3273415326395	2.5
Tha_NeuCyto_GAD	PDGFRA	0.026590594024728	NA	-0.286383992190592
Tha_NeuCyto_GAD	OLIG1	0.042231649619266	NA	-0.409684222822595
Tha_NeuCyto_GAD	OLIG2	0.009498732869035	NA	-0.410541827652405
Tha_NeuCyto_GAD	MOBP	0.071829555567987	NA	-0.395634957861588
Tha_NeuCyto_GAD	MAG	0.043632567777222	NA	-0.354535127654112
Tha_NeuCyto_GAD	MOG	0.018483297889836	NA	-0.436997722797131
Tha_NeuCyto_GAD	PLP1	0.276088607710723	3.2166508987701	-0.355720412224625
Tha_NeuCyto_GAD	AQP4	0.101900224539051	NA	-0.302609351312907
Tha_NeuCyto_GAD	GJA1	0.098565625957256	1.1352885525071	-0.324843668752975
Tha_NeuCyto_GAD	GFAP	0.166166088126292	1.79754020813623	-0.326290703562689
Tha_NeuCyto_GAD	C3	0.040532793796954	NA	-0.345556603803245
Tha_NeuCyto_GAD	CX3CR1	0.013154747753173	NA	-0.356393652824126
Tha_NeuCyto_GAD	PTPRC	0.007044480966165	NA	-0.401658314211521
Tha_NeuCyto_GAD	P2RY12	0.004513308270225	NA	-0.377561958687232
Tha_NeuCyto_GAD	CLDN5	0.00915850719996	NA	-0.2220969487869
Tha_NeuCyto_GAD	FLT1	0.024931501526596	NA	-0.237367294142955
Tha_NeuCyto_GAD	VWF	0.006982094418863	NA	-0.259982301666574
Tha_NeuCyto_GAD	CD96	0	NA	-0.286345489286176
Tha_NeuCyto_GAD	CD3E	0	NA	-0.224923702042049
Tha_NeuCyto_GAD	CD3G	0	NA	-0.232575107325718
