# Supplementary material for: Disturbances of paraventricular thalamic nucleus neurons in bipolar disorder revealed by single-nucleus analysis
Source: Nat Commun. 2026 Jan 7;17:1338. doi: 10.1038/s41467-025-68094-5 (PMC12873406; doi:10.1038/s41467-025-68094-5)
Supplement: Supplementary file 6 — Source Data [file 41467_2025_68094_MOESM6_ESM.zip › SourceData/FigureS3b.txt]

ID	Excit	Inhib	Oligo	OPC	Astro	Micro
BD01	236	465	786	700	935	231
BD02	202	638	2182	772	531	602
BD03	625	1106	851	761	407	587
BD04	329	704	2294	603	472	476
BD05	215	389	1862	576	876	656
BD06	276	299	2413	479	654	424
BD07	1049	1621	1941	1662	1452	1749
BD08	160	367	1520	653	455	448
BD09	70	202	597	354	729	42
BD10	178	385	3118	416	525	395
BD11	31	87	562	188	470	0
BD12	137	419	923	328	282	405
BD13	409	484	1665	464	574	651
BD14	357	757	1250	531	472	395
BD15	403	470	303	572	316	412
BD16	621	515	572	313	210	657
BD17	190	337	86	458	1121	34
BD18	345	825	1141	635	387	553
BD19	539	1255	857	766	612	1013
BD20	403	333	284	602	440	195
BD21	559	692	348	688	367	93
CT01	352	627	286	552	746	418
CT02	495	640	807	471	307	297
CT03	193	264	859	550	1232	385
CT04	336	230	495	422	427	244
CT05	360	257	535	305	303	375
CT06	495	356	1734	635	589	751
CT07	749	876	762	663	393	667
CT08	369	538	1532	656	622	304
CT09	450	656	626	558	490	609
CT10	519	457	388	408	280	112
CT11	124	181	964	239	169	261
CT12	530	606	116	516	316	272
CT13	848	678	123	464	366	156
CT14	594	515	471	543	421	333
CT15	672	923	245	311	74	613
CT16	688	615	476	802	372	702
CT17	135	399	223	347	554	0
CT18	380	486	1735	579	462	447
CT19	325	504	2022	444	358	385
CT20	883	1016	599	522	358	760
