# Supplementary material for: Disturbances of paraventricular thalamic nucleus neurons in bipolar disorder revealed by single-nucleus analysis
Source: Nat Commun. 2026 Jan 7;17:1338. doi: 10.1038/s41467-025-68094-5 (PMC12873406; doi:10.1038/s41467-025-68094-5)
Supplement: Supplementary file 6 — Source Data [file 41467_2025_68094_MOESM6_ESM.zip › SourceData/FigureS3c.txt]

ID	CALB	PVALB1	PVALB2
BD01	17	190	29
BD02	29	95	78
BD03	98	450	77
BD04	44	278	7
BD05	73	97	45
BD06	22	211	43
BD07	101	938	10
BD08	60	87	13
BD09	26	15	29
BD10	42	125	11
BD11	4	19	8
BD12	40	78	19
BD13	16	392	1
BD14	120	219	18
BD15	44	348	11
BD16	90	518	13
BD17	33	127	30
BD18	36	166	143
BD19	110	233	196
BD20	96	284	23
BD21	83	379	97
CT01	93	209	50
CT02	84	295	116
CT03	53	120	20
CT04	85	240	11
CT05	39	280	41
CT06	126	364	5
CT07	112	545	92
CT08	101	201	67
CT09	72	339	39
CT10	324	135	60
CT11	27	52	45
CT12	96	391	43
CT13	155	638	55
CT14	118	461	15
CT15	95	466	111
CT16	160	481	47
CT17	17	68	50
CT18	96	179	105
CT19	52	189	84
CT20	123	713	47
