# Supplementary material for: Disturbances of paraventricular thalamic nucleus neurons in bipolar disorder revealed by single-nucleus analysis
Source: Nat Commun. 2026 Jan 7;17:1338. doi: 10.1038/s41467-025-68094-5 (PMC12873406; doi:10.1038/s41467-025-68094-5)
Supplement: Supplementary file 6 — Source Data [file 41467_2025_68094_MOESM6_ESM.zip › SourceData/FigureS3e_left.txt]

permutation	FC
1	0.477089
2	0.4375
3	0.795652
4	0.442748
5	0.704225
6	0.652344
7	0.57971
8	0.546099
9	0.507634
10	0.586466
11	0.505703
12	0.513995
13	0.550409
14	0.66791
15	0.515892
16	0.641361
17	0.427119
18	0.621554
19	0.393407
20	0.431487
21	0.801587
22	0.572881
23	0.527704
24	0.523161
25	0.558411
26	0.458904
27	0.574359
28	0.60804
29	0.493369
30	0.43007
31	0.611979
32	0.608247
33	0.626582
34	0.540609
35	0.521519
36	0.463869
37	0.464286
38	0.678295
39	0.488636
40	0.405498
41	0.453901
42	0.458015
43	0.492918
44	0.410023
45	0.522876
46	0.609756
47	0.515464
48	0.561837
49	0.557312
50	0.560484
51	0.555858
52	0.532738
53	0.543353
54	0.660448
55	0.636364
56	0.550756
57	0.680556
58	0.41129
59	0.689157
60	0.520755
61	0.611111
62	0.64624
63	0.53222
64	0.675105
65	0.658147
66	0.536709
67	0.423326
68	0.642384
69	0.504792
70	0.489362
71	0.444776
72	0.66323
73	0.570667
74	0.496042
75	0.648199
76	0.761765
77	0.455446
78	0.452273
79	0.563877
80	0.544974
81	0.397701
82	0.520833
83	0.67803
84	0.597647
85	0.578667
86	0.526749
87	0.501901
88	0.451542
89	0.642857
90	0.547231
91	0.506849
92	0.614035
93	0.55711
94	0.450633
95	0.737643
96	0.558824
97	0.563177
98	0.589385
99	0.456716
100	0.59661
101	0.483607
102	0.630522
103	0.462085
104	0.595808
105	0.614232
106	0.461176
107	0.436464
108	0.451613
109	0.711934
110	0.690647
111	0.481771
112	0.550186
113	0.661818
114	0.550152
115	0.437888
116	0.452297
117	0.682759
118	0.609589
119	0.531646
120	0.685801
121	0.577855
122	0.526718
123	0.659574
124	0.414239
125	0.507042
126	0.584527
127	0.463592
128	0.521951
129	0.614973
130	0.470588
131	0.588832
132	0.435961
133	0.407658
134	0.569801
135	0.49863
136	0.594714
137	0.497449
138	0.453461
139	0.609319
140	0.507812
141	0.564784
142	0.480094
143	0.627685
144	0.432367
145	0.515544
146	0.591065
147	0.376596
148	0.501377
149	0.456853
150	0.625
151	0.399015
152	0.562334
153	0.672727
154	0.578571
155	0.656371
156	0.542416
157	0.56213
158	0.545455
159	0.608592
160	0.546926
161	0.653979
162	0.632558
163	0.711864
164	0.506073
165	0.466463
166	0.484746
167	0.525641
168	0.678201
169	0.606618
170	0.627376
171	0.556627
172	0.527675
173	0.582126
174	0.520599
175	0.455479
176	0.519231
177	0.515544
178	0.58209
179	0.636964
180	0.469231
181	0.488136
182	0.614493
183	0.6
184	0.62029
185	0.634812
186	0.569767
187	0.553922
188	0.502404
189	0.508997
190	0.523196
191	0.728625
192	0.429268
193	0.559846
194	0.67037
195	0.53717
196	0.516026
197	0.534483
198	0.512586
199	0.507143
200	0.446341
201	1.03704
202	0.651822
203	0.671756
204	0.637795
205	0.628205
206	0.490617
207	0.642857
208	0.727273
209	0.590406
210	0.556818
211	0.657778
212	0.687747
213	0.582133
214	0.528497
215	0.589354
216	0.498339
217	0.522152
218	0.557647
219	0.487252
220	0.455399
221	0.536649
222	0.490148
223	0.664407
224	0.493007
225	0.570766
226	0.598566
227	0.428928
228	0.702041
229	0.665605
230	0.679887
231	0.405063
232	0.984615
233	0.630522
234	0.717054
235	0.545455
236	0.546828
237	0.441472
238	0.724265
239	0.521851
240	0.660793
241	0.542857
242	0.532828
243	0.631799
244	0.660606
245	0.406114
246	0.672662
247	0.655738
248	0.518717
249	0.463668
250	0.521327
251	0.481013
252	0.533074
253	0.631884
254	0.570681
255	0.441558
256	0.526502
257	0.767068
258	0.659639
259	0.66113
260	0.399538
261	0.556604
262	0.626298
263	0.767296
264	0.523364
265	0.474157
266	0.541667
267	0.479518
268	0.517544
269	0.417763
270	0.484375
271	0.538961
272	0.486146
273	0.472656
274	0.534211
275	0.547325
276	0.457921
277	0.602446
278	0.55418
279	0.53528
280	0.494048
281	0.575499
282	0.784753
283	0.469613
284	0.504831
285	1.11163
286	0.641115
287	0.564655
288	0.565737
289	0.657343
290	0.55122
291	0.630807
292	0.487013
293	0.628472
294	0.617188
295	0.517483
296	0.582031
297	0.356979
298	0.495822
299	0.459016
300	0.55303
301	0.591954
302	0.553145
303	0.610497
304	0.637427
305	0.430025
306	0.517564
307	0.535581
308	0.527704
309	0.5
310	0.526923
311	0.664234
312	0.428571
313	0.560137
314	0.471751
315	0.63806
316	0.536424
317	0.489726
318	0.613569
319	0.612648
320	0.480874
321	0.648
322	0.576408
323	0.672956
324	0.534314
325	0.546448
326	0.534247
327	0.582677
328	0.511873
329	0.674419
330	0.654723
331	0.678862
332	0.720588
333	0.724907
334	0.588589
335	0.632143
336	0.680412
337	0.505025
338	0.497326
339	0.543943
340	0.614407
341	0.446429
342	0.709141
343	0.692935
344	0.64
345	0.460905
346	0.490625
347	0.534247
348	0.590643
349	0.605187
350	0.631429
351	0.52921
352	0.61039
353	0.509804
354	0.56
355	0.523179
356	0.570201
357	0.677419
358	0.623711
359	0.762611
360	0.747292
361	0.583333
362	0.526786
363	0.387615
364	0.38992
365	0.574194
366	0.5
367	0.573333
368	0.568182
369	0.496599
370	0.781991
371	0.543396
372	0.522843
373	0.581498
374	0.638889
375	0.502793
376	0.638554
377	0.696296
378	0.498168
379	0.517123
380	0.443099
381	0.552408
382	0.661891
383	0.469333
384	0.548303
385	0.473684
386	0.530184
387	0.399563
388	0.669173
389	0.527869
390	0.463054
391	0.688259
392	0.377593
393	0.542636
394	0.689189
395	0.643137
396	0.444175
397	0.595745
398	0.601286
399	0.671329
400	0.466507
401	0.443636
402	0.509294
403	0.463415
404	0.540609
405	0.575758
406	0.522807
407	0.488312
408	0.41688
409	0.601562
410	0.556
411	0.536388
412	0.450311
413	0.588462
414	0.895928
415	0.6125
416	0.517766
417	0.506427
418	0.466495
419	0.681159
420	0.72541
421	0.568345
422	0.621094
423	1.18056
424	0.75502
425	0.630252
426	0.473684
427	0.531365
428	0.48996
429	0.597765
430	0.387324
431	0.534161
432	0.613027
433	0.633987
434	0.777311
435	0.669872
436	0.5
437	0.484108
438	0.548611
439	0.530997
440	0.462162
441	0.458333
442	0.5
443	0.467416
444	0.4775
445	0.532819
446	0.615616
447	0.555283
448	0.457286
449	0.597938
450	0.479253
451	0.531746
452	0.64214
453	0.534351
454	0.516014
455	0.477435
456	0.498674
457	0.493103
458	0.517483
459	0.571802
460	0.710526
461	0.448441
462	0.509677
463	0.705882
464	0.592334
465	0.544872
466	0.652482
467	0.620438
468	0.586301
469	1.34951
470	0.59673
471	0.595541
472	0.391111
473	0.495495
474	0.565657
475	0.426065
476	0.530075
477	0.690678
478	0.645756
479	0.609428
480	0.706395
481	0.434629
482	0.628297
483	0.450882
484	0.569811
485	0.4625
486	0.469231
487	0.84375
488	0.49652
489	0.616788
490	0.494505
491	0.64751
492	0.694362
493	0.536842
494	0.470738
495	0.650838
496	0.517327
497	0.559259
498	0.533557
499	0.64986
500	0.460591
501	0.535316
502	0.74812
503	0.540603
504	0.496124
505	0.562667
506	0.521246
507	0.583333
508	0.524116
509	0.471053
510	0.458427
511	0.622137
512	0.660326
513	0.632576
514	0.460993
515	0.545788
516	0.5
517	0.56168
518	0.492908
519	0.621622
520	0.507426
521	0.566586
522	0.423858
523	0.543716
524	0.509485
525	0.764423
526	0.912281
527	0.462604
528	0.639151
529	0.45082
530	0.620408
531	0.559524
532	0.77907
533	0.549407
534	0.660194
535	0.701493
536	0.510714
537	0.560694
538	0.604743
539	0.513021
540	0.564356
541	0.429752
542	0.532086
543	0.510989
544	0.524476
545	0.619289
546	0.489655
547	0.565371
548	0.508121
549	0.570423
550	0.51671
551	0.581028
552	0.547244
553	0.571429
554	0.5
555	0.462415
556	0.660194
557	0.533499
558	0.507812
559	0.523077
560	0.464883
561	0.565728
562	0.562937
563	0.527473
564	0.66129
565	0.719298
566	0.529716
567	0.46683
568	0.565757
569	0.43609
570	0.974638
571	0.510949
572	0.758427
573	0.617571
574	0.445902
575	0.485477
576	0.530075
577	0.550122
578	0.420253
579	0.409704
580	0.610236
581	0.611765
582	0.506361
583	0.633229
584	0.443005
585	0.52
586	0.442667
587	0.625352
588	0.674033
589	0.615385
590	0.439024
591	0.496479
592	0.503571
593	0.438119
594	0.677419
595	0.600806
596	0.643411
597	0.731507
598	0.572254
599	0.400447
600	0.633562
601	0.46778
602	0.427481
603	0.616114
604	0.576531
605	0.653696
606	0.541139
607	0.534545
608	0.576037
609	0.637795
610	0.527157
611	0.504249
612	0.42623
613	0.624506
614	0.584665
615	0.646766
616	0.447433
617	0.472892
618	0.409253
619	0.42623
620	0.614618
621	0.924303
622	0.612994
623	0.533742
624	0.556
625	0.661355
626	0.606977
627	0.474194
628	0.589235
629	0.577181
630	0.577206
631	0.678862
632	0.522059
633	0.546392
634	0.552901
635	0.503817
636	0.503958
637	0.475728
638	0.574132
639	0.530864
640	0.531178
641	0.653199
642	0.543974
643	0.346429
644	0.57329
645	0.532134
646	0.596491
647	0.481481
648	0.561743
649	0.584677
650	0.81592
651	0.549724
652	0.525362
653	0.513514
654	0.614545
655	0.683117
656	0.603239
657	0.430894
658	0.475845
659	0.53125
660	0.486891
661	0.690987
662	0.509235
663	0.534606
664	0.467662
665	0.552699
666	0.613833
667	0.426877
668	0.665339
669	0.626016
670	0.48954
671	0.609756
672	0.573427
673	0.428571
674	0.537162
675	0.727528
676	0.424084
677	0.58209
678	0.584656
679	0.468391
680	0.571918
681	0.624424
682	0.518405
683	0.569343
684	0.744939
685	0.453634
686	0.65
687	0.545961
688	0.533875
689	0.510417
690	0.479167
691	0.618729
692	0.536023
693	0.666667
694	0.608541
695	0.715026
696	0.412587
697	0.640152
698	0.543933
699	0.610487
700	0.46798
701	0.410095
702	0.634812
703	0.475219
704	0.555118
705	0.879167
706	0.489104
707	0.558081
708	0.470588
709	0.439394
710	0.613079
711	0.48688
712	0.505455
713	0.465473
714	0.581197
715	0.68956
716	0.459207
717	0.528369
718	0.467456
719	0.594891
720	0.431267
721	0.624138
722	0.511111
723	0.422269
724	0.53866
725	0.545
726	0.588235
727	0.718147
728	0.423497
729	0.472141
730	0.652893
731	0.434911
732	0.436548
733	0.439597
734	0.573705
735	0.471564
736	0.537275
737	0.512195
738	0.650943
739	0.549451
740	0.52381
741	0.669903
742	0.595109
743	0.497738
744	0.474074
745	0.5
746	0.747036
747	0.548485
748	0.560127
749	0.421053
750	0.643766
751	0.455331
752	0.459559
753	0.579235
754	0.549598
755	0.582474
756	0.447917
757	0.455206
758	0.784232
759	0.489247
760	0.56701
761	0.551351
762	0.544
763	0.487889
764	0.42973
765	0.684746
766	0.670588
767	0.607717
768	0.778226
769	0.461942
770	0.494681
771	0.623188
772	0.409953
773	0.705714
774	0.585551
775	0.50591
776	0.488739
777	0.59751
778	0.452174
779	0.75502
780	0.564885
781	0.429952
782	0.66129
783	0.567944
784	0.62069
785	0.541176
786	0.655039
787	0.648889
788	0.434874
789	0.502232
790	0.581395
791	0.541766
792	0.479452
793	0.568245
794	0.58427
795	0.498328
796	0.544081
797	0.51105
798	0.586486
799	0.503686
800	0.586118
801	0.615385
802	0.734266
803	0.502315
804	0.453461
805	0.539683
806	0.631868
807	0.51049
808	0.511111
809	0.371938
810	0.504132
811	0.544061
812	0.509868
813	0.585586
814	0.739583
815	0.562738
816	0.592493
817	0.735915
818	0.63871
819	0.511278
820	0.399142
821	0.627329
822	0.577114
823	0.739535
824	0.665455
825	0.655405
826	0.512281
827	0.55794
828	0.447236
829	0.521858
830	0.5199
831	0.546948
832	0.612319
833	0.758491
834	0.613718
835	0.472727
836	0.452632
837	0.702786
838	0.55496
839	0.62724
840	0.612457
841	0.484177
842	0.418708
843	0.824074
844	0.594366
845	0.792829
846	0.481308
847	0.431694
848	0.66899
849	0.63786
850	0.660317
851	0.553009
852	0.546939
853	0.712446
854	0.571096
855	0.76
856	0.549669
857	0.574603
858	0.610667
859	0.527559
860	0.5
861	0.481572
862	0.544484
863	0.431981
864	0.507353
865	0.707113
866	0.501577
867	0.582927
868	0.615607
869	0.537604
870	0.464191
871	0.558405
872	0.506173
873	0.588832
874	0.473988
875	0.446078
876	0.550847
877	0.694581
878	0.551471
879	0.749117
880	0.56447
881	0.596591
882	0.566667
883	0.512048
884	0.614719
885	0.581132
886	0.708092
887	0.473118
888	0.729508
889	0.512915
890	0.603912
891	0.624113
892	0.528053
893	0.603175
894	0.48324
895	0.519704
896	0.586022
897	0.939297
898	0.51341
899	0.602941
900	0.469974
901	0.610619
902	0.434911
903	0.498607
904	0.801418
905	0.51087
906	0.532847
907	0.453074
908	0.514286
909	0.753247
910	0.569343
911	0.537415
912	0.877193
913	0.395089
914	0.392771
915	0.519757
916	0.608069
917	0.523196
918	0.674497
919	0.51928
920	0.42033
921	0.44898
922	0.546917
923	0.437659
924	0.363636
925	0.753968
926	0.830116
927	0.496203
928	0.604396
929	0.466859
930	0.593496
931	0.579137
932	0.528571
933	0.46
934	0.535613
935	0.388
936	0.586207
937	0.820717
938	0.598174
939	0.412935
940	0.57732
941	0.591371
942	0.617363
943	0.538462
944	0.491525
945	0.607273
946	0.491124
947	0.679878
948	0.58
949	0.884793
950	0.597345
951	0.600671
952	0.464623
953	0.595041
954	0.492754
955	0.625926
956	0.42928
957	0.442857
958	0.766393
959	0.65493
960	0.483271
961	0.760331
962	0.638655
963	0.467647
964	0.416335
965	0.468391
966	0.64135
967	0.51105
968	0.465426
969	0.662162
970	0.498607
971	0.433875
972	0.611413
973	0.865741
974	0.637405
975	0.542654
976	0.675676
977	0.534615
978	0.525994
979	0.503916
980	0.492611
981	0.5
982	0.57384
983	0.557423
984	0.50578
985	0.607046
986	0.50411
987	0.684971
988	0.626623
989	0.570946
990	0.486068
991	0.434109
992	0.561224
993	0.60929
994	0.535545
995	0.516216
996	0.48415
997	0.605072
998	0.451613
999	0.491525
1000	0.670782
