# Supplementary material for: Disturbances of paraventricular thalamic nucleus neurons in bipolar disorder revealed by single-nucleus analysis
Source: Nat Commun. 2026 Jan 7;17:1338. doi: 10.1038/s41467-025-68094-5 (PMC12873406; doi:10.1038/s41467-025-68094-5)
Supplement: Supplementary file 6 — Source Data [file 41467_2025_68094_MOESM6_ESM.zip › SourceData/FigureS3e_right.txt]

permutation	FC
1	0.476301
2	0.428
3	0.87126
4	0.559375
5	0.693414
6	0.563672
7	0.501813
8	0.645262
9	0.596942
10	0.723173
11	0.636493
12	0.614396
13	0.549618
14	0.729948
15	0.565525
16	0.574719
17	0.379162
18	0.664077
19	0.427007
20	0.573823
21	0.76674
22	0.67712
23	0.617374
24	0.637962
25	0.577465
26	0.69245
27	0.641509
28	0.581434
29	0.500943
30	0.508249
31	0.534943
32	0.539705
33	0.623796
34	0.625529
35	0.634195
36	0.529545
37	0.517749
38	0.57472
39	0.517289
40	0.54306
41	0.459198
42	0.458816
43	0.496955
44	0.531353
45	0.480542
46	0.808426
47	0.543046
48	0.585398
49	0.586783
50	0.479462
51	0.563532
52	0.496063
53	0.72694
54	0.582682
55	0.642384
56	0.591615
57	0.63122
58	0.397674
59	0.712968
60	0.640702
61	0.553216
62	0.549144
63	0.565436
64	0.671211
65	0.62303
66	0.603931
67	0.388864
68	0.569742
69	0.554201
70	0.428957
71	0.485241
72	0.450919
73	0.69323
74	0.577181
75	0.636536
76	0.723363
77	0.516667
78	0.508475
79	0.707452
80	0.615532
81	0.587484
82	0.476923
83	0.62835
84	0.588912
85	0.654072
86	0.699523
87	0.472011
88	0.581592
89	0.566904
90	0.479909
91	0.515345
92	0.553357
93	0.661036
94	0.432852
95	0.694619
96	0.625303
97	0.725129
98	0.651147
99	0.639526
100	0.569192
101	0.52097
102	0.65073
103	0.498037
104	0.669486
105	0.535176
106	0.527644
107	0.459295
108	0.504
109	0.602034
110	0.492958
111	0.546169
112	0.534356
113	0.751922
114	0.643685
115	0.391442
116	0.424821
117	0.71022
118	0.60712
119	0.54375
120	0.715289
121	0.612219
122	0.54273
123	0.67115
124	0.481174
125	0.60437
126	0.697101
127	0.605042
128	0.652038
129	0.60266
130	0.635286
131	0.593321
132	0.472748
133	0.494524
134	0.703518
135	0.564086
136	0.553686
137	0.527944
138	0.586186
139	0.45929
140	0.473571
141	0.778451
142	0.504997
143	0.724346
144	0.545732
145	0.592798
146	0.632461
147	0.42173
148	0.734965
149	0.455986
150	0.537012
151	0.364718
152	0.631408
153	0.661267
154	0.583385
155	0.660727
156	0.668456
157	0.72039
158	0.608669
159	0.606992
160	0.587302
161	0.681234
162	0.63671
163	0.53944
164	0.548951
165	0.560961
166	0.482245
167	0.550286
168	0.55
169	0.596396
170	0.604017
171	0.631333
172	0.51375
173	0.576261
174	0.601439
175	0.543721
176	0.570815
177	0.544807
178	0.643564
179	0.530459
180	0.499362
181	0.48927
182	0.682041
183	0.517389
184	0.716059
185	0.521902
186	0.53125
187	0.691672
188	0.517707
189	0.542062
190	0.620453
191	0.636364
192	0.545575
193	0.663408
194	0.663317
195	0.544093
196	0.478881
197	0.503709
198	0.601631
199	0.518738
200	0.395083
201	0.683862
202	0.665113
203	0.65942
204	0.597156
205	0.53639
206	0.60979
207	0.745255
208	0.645015
209	0.691649
210	0.574744
211	0.74571
212	0.697063
213	0.532802
214	0.649504
215	0.536313
216	0.475561
217	0.437391
218	0.524747
219	0.466371
220	0.45005
221	0.580201
222	0.552589
223	0.616131
224	0.482295
225	0.621537
226	0.52381
227	0.490152
228	0.664416
229	0.695441
230	0.622708
231	0.399056
232	0.777555
233	0.644823
234	0.731237
235	0.505986
236	0.503801
237	0.464553
238	0.830261
239	0.643066
240	0.704348
241	0.765766
242	0.666217
243	0.756648
244	0.745997
245	0.49546
246	0.670619
247	0.56399
248	0.594595
249	0.515306
250	0.518396
251	0.392803
252	0.568011
253	0.85251
254	0.650794
255	0.562728
256	0.518659
257	0.802326
258	0.491192
259	0.607855
260	0.422313
261	0.60459
262	0.715616
263	0.726241
264	0.47027
265	0.530063
266	0.55827
267	0.559595
268	0.601695
269	0.473165
270	0.757783
271	0.522545
272	0.448485
273	0.68263
274	0.533489
275	0.470738
276	0.505239
277	0.692931
278	0.56645
279	0.561942
280	0.436828
281	0.622047
282	0.715079
283	0.399036
284	0.4512
285	0.940724
286	0.646526
287	0.543874
288	0.503822
289	0.797788
290	0.567845
291	0.649027
292	0.432339
293	0.714583
294	0.640299
295	0.492332
296	0.593727
297	0.371455
298	0.457961
299	0.532941
300	0.479734
301	0.675796
302	0.524493
303	0.60662
304	0.649596
305	0.460727
306	0.53288
307	0.44751
308	0.647897
309	0.40468
310	0.567725
311	0.610677
312	0.392425
313	0.55303
314	0.517216
315	0.626087
316	0.53259
317	0.539368
318	0.689218
319	0.614903
320	0.521046
321	0.793641
322	0.529561
323	0.643258
324	0.484302
325	0.631479
326	0.558392
327	0.645482
328	0.601942
329	0.750762
330	0.587675
331	0.569588
332	0.75726
333	0.663649
334	0.567717
335	0.643001
336	0.645955
337	0.48959
338	0.661982
339	0.596958
340	0.613264
341	0.425647
342	0.994661
343	0.581367
344	0.811087
345	0.568323
346	0.54609
347	0.560177
348	0.711379
349	0.740447
350	0.52
351	0.464264
352	0.560474
353	0.704981
354	0.70156
355	0.443141
356	0.530855
357	0.68192
358	0.477139
359	0.630719
360	0.651045
361	0.611869
362	0.584034
363	0.571346
364	0.406475
365	0.594655
366	0.533616
367	0.647275
368	0.634302
369	0.501211
370	0.900356
371	0.532526
372	0.568954
373	0.624813
374	0.565585
375	0.468649
376	0.598756
377	0.628591
378	0.609939
379	0.549313
380	0.415157
381	0.585473
382	0.710709
383	0.549538
384	0.619855
385	0.582165
386	0.510855
387	0.431595
388	0.650412
389	0.435449
390	0.490079
391	0.70239
392	0.483458
393	0.588385
394	0.873769
395	0.598765
396	0.510165
397	0.7159
398	0.677987
399	0.721093
400	0.443131
401	0.384248
402	0.602436
403	0.691456
404	0.580134
405	0.573421
406	0.621706
407	0.514768
408	0.360451
409	0.665742
410	0.497089
411	0.63871
412	0.513872
413	0.615129
414	0.839485
415	0.592043
416	0.470117
417	0.477588
418	0.546338
419	0.550459
420	0.724057
421	0.639854
422	0.738889
423	0.841326
424	0.57352
425	0.841379
426	0.467478
427	0.487572
428	0.559937
429	0.536677
430	0.464401
431	0.597327
432	0.708999
433	0.674348
434	0.633046
435	0.57571
436	0.67709
437	0.481772
438	0.510191
439	0.603491
440	0.462149
441	0.501277
442	0.45943
443	0.542583
444	0.593381
445	0.560784
446	0.585235
447	0.499223
448	0.501203
449	0.63245
450	0.492618
451	0.691323
452	0.551959
453	0.597798
454	0.50185
455	0.463467
456	0.500564
457	0.470195
458	0.473717
459	0.668927
460	0.615827
461	0.515955
462	0.572905
463	0.785771
464	0.580887
465	0.536868
466	0.639781
467	0.508601
468	0.583212
469	0.938686
470	0.73486
471	0.484721
472	0.534215
473	0.52522
474	0.728297
475	0.478388
476	0.522426
477	0.794533
478	0.817483
479	0.648614
480	0.738796
481	0.47191
482	0.63042
483	0.553412
484	0.619541
485	0.481225
486	0.58579
487	0.937914
488	0.539553
489	0.659693
490	0.446073
491	0.739095
492	0.666194
493	0.691366
494	0.527778
495	0.777421
496	0.513863
497	0.576873
498	0.59052
499	0.563428
500	0.462065
501	0.579661
502	0.740088
503	0.562722
504	0.592145
505	0.64802
506	0.580749
507	0.645435
508	0.599359
509	0.537012
510	0.495961
511	0.650041
512	0.72585
513	0.682028
514	0.464931
515	0.697057
516	0.508505
517	0.784938
518	0.502072
519	0.721519
520	0.490779
521	0.577904
522	0.451991
523	0.5116
524	0.566104
525	0.703604
526	1.05019
527	0.502869
528	0.707788
529	0.642796
530	0.62963
531	0.534626
532	0.769065
533	0.542533
534	0.611393
535	0.621277
536	0.468072
537	0.629196
538	0.710055
539	0.695906
540	0.606112
541	0.450336
542	0.627533
543	0.543707
544	0.557953
545	0.531383
546	0.533708
547	0.584544
548	0.550625
549	0.695707
550	0.578609
551	0.552147
552	0.662416
553	0.546919
554	0.55609
555	0.477978
556	0.592326
557	0.565934
558	0.651545
559	0.465738
560	0.449116
561	0.680511
562	0.542225
563	0.437882
564	0.629734
565	0.789388
566	0.627638
567	0.550383
568	0.723803
569	0.430935
570	0.66565
571	0.548072
572	0.800147
573	0.724571
574	0.467439
575	0.522007
576	0.6645
577	0.567705
578	0.46675
579	0.419048
580	0.69435
581	0.551976
582	0.545912
583	0.617433
584	0.620165
585	0.512005
586	0.484046
587	0.497164
588	0.766715
589	0.672481
590	0.490731
591	0.530529
592	0.501563
593	0.461204
594	0.68708
595	0.44719
596	0.604167
597	0.709563
598	0.532959
599	0.427781
600	0.786751
601	0.480526
602	0.496208
603	0.593767
604	0.660726
605	0.595186
606	0.563636
607	0.659986
608	0.621552
609	0.643002
610	0.596737
611	0.503831
612	0.489278
613	0.664081
614	0.507525
615	0.562292
616	0.462905
617	0.419233
618	0.421795
619	0.589581
620	0.604167
621	0.763331
622	0.588438
623	0.574545
624	0.699921
625	0.717914
626	0.600804
627	0.490986
628	0.736234
629	0.550098
630	0.482353
631	0.573232
632	0.607477
633	0.659131
634	0.633842
635	0.651563
636	0.5864
637	0.44022
638	0.52514
639	0.606238
640	0.525168
641	0.742801
642	0.509445
643	0.438356
644	0.547729
645	0.475465
646	0.725595
647	0.592818
648	0.566038
649	0.713398
650	0.786338
651	0.549351
652	0.580756
653	0.498256
654	0.662602
655	0.793528
656	0.618083
657	0.480057
658	0.527316
659	0.491525
660	0.605634
661	0.599426
662	0.579098
663	0.558061
664	0.601494
665	0.549273
666	0.640357
667	0.495547
668	0.675059
669	0.607216
670	0.485693
671	0.786863
672	0.654362
673	0.372634
674	0.554328
675	0.704673
676	0.532852
677	0.613027
678	0.6437
679	0.517121
680	0.433511
681	0.644041
682	0.483065
683	0.706884
684	0.666213
685	0.638358
686	0.665152
687	0.53753
688	0.540643
689	0.555199
690	0.488206
691	0.642661
692	0.602978
693	0.577181
694	0.585987
695	0.78594
696	0.484328
697	0.648006
698	0.624409
699	0.62384
700	0.552599
701	0.416126
702	0.835847
703	0.525447
704	0.654671
705	0.659281
706	0.438161
707	0.578978
708	0.421472
709	0.541738
710	0.720488
711	0.394441
712	0.549007
713	0.595946
714	0.668446
715	0.578855
716	0.613571
717	0.569054
718	0.493277
719	0.638578
720	0.529519
721	0.629366
722	0.551667
723	0.485066
724	0.568458
725	0.504923
726	0.548387
727	0.663469
728	0.529723
729	0.565994
730	0.555195
731	0.518038
732	0.501889
733	0.393157
734	0.502864
735	0.517535
736	0.603561
737	0.44847
738	0.658749
739	0.567116
740	0.599766
741	0.664762
742	0.672335
743	0.53022
744	0.529482
745	0.453254
746	0.543218
747	0.598612
748	0.4406
749	0.636552
750	0.779913
751	0.555878
752	0.528991
753	0.688973
754	0.542435
755	0.685022
756	0.460149
757	0.472951
758	0.743627
759	0.440356
760	0.67847
761	0.608667
762	0.535147
763	0.434629
764	0.566256
765	0.594185
766	0.783082
767	0.625078
768	0.721937
769	0.616688
770	0.647994
771	0.505542
772	0.478307
773	0.733383
774	0.640225
775	0.585021
776	0.551919
777	0.626175
778	0.545306
779	0.645743
780	0.655629
781	0.492593
782	0.664162
783	0.524722
784	0.684488
785	0.608026
786	0.695591
787	0.594488
788	0.477971
789	0.515796
790	0.683212
791	0.553838
792	0.520983
793	0.621461
794	0.557559
795	0.540574
796	0.546123
797	0.545579
798	0.746852
799	0.678594
800	0.651123
801	0.576211
802	0.72906
803	0.56273
804	0.488157
805	0.544051
806	0.740998
807	0.61039
808	0.568116
809	0.398278
810	0.574047
811	0.426302
812	0.55858
813	0.623894
814	0.698345
815	0.637954
816	0.616875
817	0.634146
818	0.649491
819	0.496877
820	0.527006
821	0.770849
822	0.65024
823	0.689369
824	0.620027
825	0.638089
826	0.50662
827	0.675475
828	0.45342
829	0.783167
830	0.505768
831	0.642042
832	0.656636
833	0.706086
834	0.598718
835	0.425571
836	0.592105
837	0.615284
838	0.581367
839	0.682863
840	0.640714
841	0.491955
842	0.578038
843	0.619926
844	0.616474
845	0.654141
846	0.44
847	0.462821
848	0.659501
849	0.716317
850	0.732681
851	0.595256
852	0.475236
853	0.573643
854	0.619776
855	0.753856
856	0.494553
857	0.681614
858	0.519285
859	0.584225
860	0.553948
861	0.476507
862	0.668305
863	0.494562
864	0.637931
865	0.649718
866	0.581699
867	0.44004
868	0.620773
869	0.526282
870	0.431282
871	0.591031
872	0.462604
873	0.667328
874	0.432886
875	0.526671
876	0.705793
877	0.726325
878	0.571615
879	0.767684
880	0.579949
881	0.574411
882	0.675134
883	0.614691
884	0.73805
885	0.520958
886	0.699801
887	0.44097
888	0.671642
889	0.651307
890	0.638806
891	0.567551
892	0.62951
893	0.703496
894	0.538889
895	0.617508
896	0.589557
897	0.891931
898	0.595875
899	0.624467
900	0.434561
901	0.631104
902	0.472951
903	0.495202
904	0.597654
905	0.477301
906	0.485654
907	0.484523
908	0.615288
909	0.784888
910	0.52127
911	0.484721
912	0.696442
913	0.382677
914	0.452607
915	0.459153
916	0.65956
917	0.584576
918	0.777424
919	0.606537
920	0.427781
921	0.497193
922	0.569494
923	0.431641
924	0.383652
925	0.558711
926	0.661954
927	0.536801
928	0.678571
929	0.491661
930	0.677211
931	0.586506
932	0.557903
933	0.554489
934	0.550591
935	0.556108
936	0.564327
937	0.753867
938	0.632598
939	0.460046
940	0.525806
941	0.772127
942	0.678923
943	0.654797
944	0.407429
945	0.494697
946	0.471448
947	0.661083
948	0.530973
949	0.842009
950	0.56792
951	0.616107
952	0.519957
953	0.622889
954	0.552603
955	0.622929
956	0.506674
957	0.473144
958	0.656777
959	0.633811
960	0.482368
961	0.749425
962	0.69931
963	0.42447
964	0.413777
965	0.529851
966	0.585169
967	0.514921
968	0.493384
969	0.647406
970	0.682362
971	0.46573
972	0.629167
973	0.582734
974	0.601918
975	0.579895
976	0.649222
977	0.575972
978	0.62304
979	0.534568
980	0.675117
981	0.584102
982	0.492852
983	0.564067
984	0.499643
985	0.685662
986	0.545757
987	0.642078
988	0.448503
989	0.527194
990	0.503371
991	0.486585
992	0.595372
993	0.653405
994	0.640514
995	0.566004
996	0.560658
997	0.631114
998	0.507194
999	0.467816
1000	0.679743
