# Supplementary material for: Disturbances of paraventricular thalamic nucleus neurons in bipolar disorder revealed by single-nucleus analysis
Source: Nat Commun. 2026 Jan 7;17:1338. doi: 10.1038/s41467-025-68094-5 (PMC12873406; doi:10.1038/s41467-025-68094-5)
Supplement: Supplementary file 6 — Source Data [file 41467_2025_68094_MOESM6_ESM.zip › SourceData/FigureS4ab.txt]

gene_name	entrezid	module	color	ExcitM4_score	ExcitM9_score	ExcitM11_score	DEG.score	DEG	Tha_ExN_CALB.percent_expressed
NOC2L	26155	Excit-M2	cyan	0.129547794	0.117465873	0.170479752	none	Not DEG	0.540473225
KLHL17	339451	Excit-M3	red	0.055057684	0.030466245	0.053828223	none	Not DEG	0.194894147
HES4	57801	Excit-M3	red	0.295080476	0.019767171	0.235765591	none	Not DEG	0.764321295
CLMN	79789	Excit-M4	turquoise	0.775152938	-0.422095447	-0.023644435	none	Not DEG	0.966687422
AGRN	375790	Excit-M3	red	0.101077855	0.026218637	0.122198843	none	Not DEG	0.343088418
C1orf159	54991	Excit-M5	green	-0.020743495	-0.021406948	-0.074138606	none	Not DEG	0.790784558
SDF4	51150	Excit-M6	blue	0.168841991	0.093145599	0.184954283	none	Not DEG	0.70890411
SCNN1D	6339	Excit-M3	red	0.091567224	-0.014911304	0.00954433	none	Not DEG	0.110523039
ACAP3	116983	Excit-M3	red	0.137835063	-0.086158557	-0.061311064	none	Not DEG	0.756849315
ATAD3B	83858	Excit-M3	red	0.094620606	-0.044462453	-0.009220828	none	Not DEG	0.628580324
ATAD3A	55210	Excit-M3	red	0.055397285	0.005428093	0.03169961	none	Not DEG	0.376712329
TMEM240	339453	Excit-M8	midnightblue	0.115360746	0.061016531	0.120626202	none	Not DEG	0.213262765
FNDC10	643988	Excit-M9	purple	-0.03804735	0.303597279	0.233949875	none	Not DEG	0.239414695
MIB2	142678	Excit-M10	magenta	0.038143568	0.012201668	-0.000480526	none	Not DEG	0.573163138
CDK11B	984	Excit-M10	magenta	-0.023644739	0.01940663	-0.022099241	none	Not DEG	0.4626401
SLC35E2B	728661	Excit-M6	blue	0.018772822	0.06014114	0.055921172	none	Not DEG	0.622042341
CDK11A	728642	Excit-M10	magenta	-0.011552225	0.006199395	-0.023827667	none	Not DEG	0.448941469
PRKCH	5583	Excit-M4	turquoise	0.751231779	-0.321462437	0.048513128	0.090909091	Down	0.857721046
SHISA6	388336	Excit-M4	turquoise	0.747482756	-0.348579734	0.002359487	none	Not DEG	0.879514321
FAAP20	199990	Excit-M6	blue	0.061506196	0.092977233	0.131944895	none	Not DEG	0.2873599
PCP4	5121	Excit-M4	turquoise	0.745973697	-0.220173218	0.231899382	none	Not DEG	0.946139477
RER1	11079	Excit-M6	blue	0.12213798	0.14826414	0.209678994	none	Not DEG	0.5
PEX10	5192	Excit-M6	blue	0.065848465	0.079662657	0.131058903	none	Not DEG	0.27117061
ATP2B1	490	Excit-M4	turquoise	0.741163556	-0.249473213	0.156662155	none	Not DEG	0.984744707
PRXL2B	127281	Excit-M9	purple	-0.014695946	0.330497102	0.278570065	none	Not DEG	0.248132005
TPRG1L	127262	Excit-M11	pink	0.092832984	0.327499189	0.391781039	none	Not DEG	0.326276463
WRAP73	49856	Excit-M8	midnightblue	0.082509904	0.033912459	0.091617684	none	Not DEG	0.305105853
CEP104	9731	Excit-M5	green	-0.007508949	0.048369519	0.01898145	none	Not DEG	0.809775841
FSTL4	23105	Excit-M4	turquoise	0.736111066	-0.358987825	0.011269232	none	Not DEG	0.97135741
KCNAB2	8514	Excit-M12	royalblue	0.207114164	0.117342216	0.212822741	none	Not DEG	0.775529265
CHD5	26038	Excit-M5	green	-0.256285789	0.080573956	-0.119604391	none	Not DEG	0.948007472
RPL22	6146	Excit-M13	darkgreen	0.051430769	0.144069958	0.151874974	none	Not DEG	0.633250311
PTPN3	5774	Excit-M4	turquoise	0.72271138	-0.338017408	0.063934309	none	Not DEG	0.961083437
TANC1	85461	Excit-M4	turquoise	0.721778499	-0.321019309	0.064270046	none	Not DEG	0.871731009
ACOT7	11332	Excit-M10	magenta	0.146523753	-0.021638835	-0.013050995	none	Not DEG	0.930572852
PLEKHG5	57449	Excit-M10	magenta	0.045388096	-0.020189332	-0.021862281	none	Not DEG	0.427770859
NOL9	79707	Excit-M10	magenta	0.055543592	0.017533797	0.013184115	none	Not DEG	0.760896638
ZBTB48	3104	Excit-M6	blue	0.052627519	0.028171616	0.084676327	none	Not DEG	0.453300125
KLHL21	9903	Excit-M14	black	-0.032518047	0.150556291	0.117280059	none	Not DEG	0.253424658
DNAJC11	55735	Excit-M10	magenta	0.048083709	0.002543929	0.00809704	none	Not DEG	0.835305106
CAMTA1	23261	Excit-M12	royalblue	0.098375042	0.087262775	0.057017705	none	Not DEG	0.992839352
VAMP3	9341	Excit-M6	blue	0.050709812	0.055171376	0.086309253	none	Not DEG	0.428082192
ERRFI1	54206	Excit-M6	blue	0.098025774	0.075448812	0.124982827	none	Not DEG	0.526774595
PTK2B	2185	Excit-M4	turquoise	0.719388327	-0.345274089	0.040590758	none	Not DEG	0.938044832
ENO1	2023	Excit-M15	greenyellow	-0.079992215	0.256852327	0.178387923	none	Not DEG	0.195828144
THSD4	79875	Excit-M4	turquoise	0.717848498	-0.372731697	-0.022962227	none	Not DEG	0.948007472
GRM1	2911	Excit-M4	turquoise	0.712659132	-0.24789291	0.064414831	none	Not DEG	0.744084682
ADAM23	8745	Excit-M4	turquoise	0.710019145	-0.263832333	0.123055929	none	Not DEG	0.993462017
LRRC7	57554	Excit-M4	turquoise	0.708903261	-0.367294543	0.009395395	0.976190476	Down	0.998443337
NMNAT1	64802	Excit-M10	magenta	0.083364984	-0.112635768	-0.098816095	none	Not DEG	0.615193026
UBE4B	10277	Excit-M10	magenta	0.073760864	-0.020443859	-0.02753694	none	Not DEG	0.97384807
PGD	5226	Excit-M3	red	0.150692392	-0.009984373	0.046444801	none	Not DEG	0.562577833
PEX14	5195	Excit-M1	brown	-0.021310057	0.059874128	0.012427667	none	Not DEG	0.875155666
ATP10A	57194	Excit-M4	turquoise	0.708449901	-0.284059657	0.045124159	none	Not DEG	0.705790785
SRM	6723	Excit-M16	lightyellow	-0.025114643	0.206598244	0.194897433	none	Not DEG	0.437733499
EXOSC10	5394	Excit-M5	green	-0.090038893	-0.049666262	-0.12681255	none	Not DEG	0.761519303
MTOR	2475	Excit-M17	darkturquoise	0.045793225	0.029440689	0.0374315	none	Not DEG	0.936488169
FBXO2	26232	Excit-M16	lightyellow	-0.04238102	0.295754718	0.275541279	none	Not DEG	0.404109589
FBXO44	93611	Excit-M3	red	0.185660162	0.128867349	0.218883386	none	Not DEG	0.73879203
MTHFR	4524	Excit-M5	green	0.003403991	0.036549345	0.00217532	none	Not DEG	0.713574097
MIIP	60672	Excit-M3	red	0.114060247	-0.026536836	0.017771576	none	Not DEG	0.182752179
RTTN	25914	Excit-M4	turquoise	0.708054649	-0.319814681	0.041249271	none	Not DEG	0.935865504
DGKH	160851	Excit-M4	turquoise	0.702452469	-0.261824877	0.093476299	none	Not DEG	0.959215442
PRDM2	7799	Excit-M6	blue	0.077292302	0.071520714	0.077072276	none	Not DEG	0.892278954
TMEM51	55092	Excit-M18	grey60	-0.18648406	0.00597801	-0.081212075	none	Not DEG	0.357409714
EFHD2	79180	Excit-M1	brown	-0.171897842	0.278502449	0.176611604	none	Not DEG	0.421544209
SLC24A2	25769	Excit-M4	turquoise	0.698033074	-0.324750291	0.01867857	none	Not DEG	0.96637609
RORA	6095	Excit-M4	turquoise	0.692544682	-0.389883578	-0.018959106	0.424242424	Down	0.998443337
SLC25A34	284723	Excit-M3	red	0.092830496	-0.002556091	0.044184176	none	Not DEG	0.228206725
FBXO42	54455	Excit-M1	brown	-0.138206802	-0.003129046	-0.125851277	none	Not DEG	0.942714819
NECAP2	55707	Excit-M6	blue	0.063718274	0.034504309	0.087397585	none	Not DEG	0.415940224
NBPF1	55672	Excit-M19	yellow	-0.202699235	0.201951011	0.08274232	none	Not DEG	0.601183064
ATP13A2	23400	Excit-M8	midnightblue	0.103193521	0.239225781	0.291146426	none	Not DEG	0.865815691
RCC2	55920	Excit-M21	lightcyan	0.260152381	0.005577084	0.135255478	none	Not DEG	0.825653798
ARHGEF10L	55160	Excit-M10	magenta	0.093720496	-0.08886783	-0.069547427	none	Not DEG	0.862702366
IFFO2	126917	Excit-M12	royalblue	0.051514625	0.023725154	0.041042432	none	Not DEG	0.581257783
CAPZB	832	Excit-M10	magenta	0.108580972	0.080547478	0.05761658	none	Not DEG	0.939912827
MICOS10	440574	Excit-M8	midnightblue	0.179008134	0.129893163	0.264660094	none	Not DEG	0.588729763
NBL1	4681	Excit-M14	black	-0.088576746	0.212941138	0.088691375	none	Not DEG	0.103362391
ADARB2	105	Excit-M4	turquoise	0.689810952	-0.349313357	-0.02773709	none	Not DEG	0.930572852
FRAS1	80144	Excit-M4	turquoise	0.683394264	-0.360121541	0.015945623	none	Not DEG	0.98381071
MUL1	79594	Excit-M6	blue	0.047343062	0.122210008	0.15964913	none	Not DEG	0.283001245
PINK1	65018	Excit-M16	lightyellow	-0.014201092	0.256676782	0.256741485	none	Not DEG	0.424968867
DDOST	1650	Excit-M2	cyan	0.106765073	0.019954502	0.05286014	none	Not DEG	0.27366127
KIF17	57576	Excit-M18	grey60	-0.019996909	-0.03692042	-0.055968958	none	Not DEG	0.584059776
HP1BP3	50809	Excit-M1	brown	-0.132821432	0.220406331	0.106331321	none	Not DEG	0.938978829
EIF4G3	8672	Excit-M1	brown	-0.093312439	0.090051635	-0.008319638	none	Not DEG	0.996886675
ECE1	1889	Excit-M1	brown	-0.220871114	0.089884936	-0.043972408	none	Not DEG	0.377334994
CDC42	998	Excit-M6	blue	0.147631118	0.190333096	0.249732901	none	Not DEG	0.882316314
EPHA8	2046	Excit-M16	lightyellow	0.00355349	0.099357893	0.119289685	none	Not DEG	0.297633873
EPHB2	2048	Excit-M14	black	-0.33721043	0.203507694	-0.029615467	none	Not DEG	0.644146949
LUZP1	7798	Excit-M12	royalblue	0.158032656	0.033611407	0.078715177	none	Not DEG	0.936799502
NPL	80896	Excit-M4	turquoise	0.681994278	-0.318136658	0.020617555	none	Not DEG	0.933686177
LYPLA2	11313	Excit-M2	cyan	0.115111677	0.099293391	0.157072369	none	Not DEG	0.241905355
GALE	2582	Excit-M6	blue	0.086646037	0.043392348	0.074049219	none	Not DEG	0.251556663
IFNLR1	163702	Excit-M1	brown	-0.169807007	0.085181455	-0.026209611	none	Not DEG	0.297633873
RCAN3	11123	Excit-M18	grey60	-0.023760631	0.100540597	0.078618374	none	Not DEG	0.703611457
RSRP1	57035	Excit-M6	blue	0.129360546	0.086073426	0.207019767	none	Not DEG	0.919987547
RHD	6007	Excit-M6	blue	0.019178941	0.049080841	0.079211072	none	Not DEG	0.116438356
MAN1C1	57134	Excit-M17	darkturquoise	-0.018680476	-0.065964527	-0.094547828	none	Not DEG	0.922166874
SH3BGRL3	83442	Excit-M11	pink	0.138426014	0.145406393	0.275856032	none	Not DEG	0.178393524
UBXN11	91544	Excit-M6	blue	0.070697577	0.0737927	0.098036626	none	Not DEG	0.310398506
PHACTR2	9749	Excit-M4	turquoise	0.681180471	-0.316301878	0.055208778	0.121212121	Down	0.971980075
PIGV	55650	Excit-M6	blue	0.018298051	0.079867833	0.087241684	none	Not DEG	0.164383562
ZDHHC18	84243	Excit-M1	brown	-0.136167742	0.165173072	0.083176482	none	Not DEG	0.598381071
GPATCH3	63906	Excit-M6	blue	0.039894926	0.036418522	0.053481049	none	Not DEG	0.21388543
DGKI	9162	Excit-M4	turquoise	0.68107408	-0.267317787	0.09524765	0.181818182	Down	0.991905355
CDK6	1021	Excit-M4	turquoise	0.680107146	-0.26451515	0.060885951	none	Not DEG	0.743462017
AHDC1	27245	Excit-M5	green	-0.041351719	0.094204208	0.020181856	none	Not DEG	0.837795766
CNTN5	53942	Excit-M4	turquoise	0.677154225	-0.320149976	3.66E-06	0.545454545	Down	0.975404732
ATP5IF1	93974	Excit-M15	greenyellow	0.084259605	0.244731145	0.285977795	none	Not DEG	0.415317559
PHACTR4	65979	Excit-M5	green	-0.013027506	0.015448212	-0.038926073	none	Not DEG	0.907845579
TRNAU1AP	54952	Excit-M5	green	-0.041901123	-0.022777621	-0.061867622	none	Not DEG	0.870485679
TAF12	6883	Excit-M5	green	0.014340297	-0.021049253	-0.040113438	none	Not DEG	0.541407223
GMEB1	10691	Excit-M10	magenta	0.0823435	-0.032230178	-0.038674512	none	Not DEG	0.306662516
EPB41	2035	Excit-M19	yellow	-0.255742428	0.219105082	0.073931762	none	Not DEG	0.899128269
PTPRU	10076	Excit-M1	brown	-0.323125952	0.204112941	0.011996693	none	Not DEG	0.672789539
FABP3	2170	Excit-M6	blue	0.016122035	0.093727548	0.1208753	none	Not DEG	0.341843088
TMEM39B	55116	Excit-M5	green	0.020726162	-0.004979235	-0.023193768	none	Not DEG	0.603985056
TXLNA	200081	Excit-M6	blue	0.107334203	0.055031799	0.127728447	none	Not DEG	0.51867995
CCDC28B	79140	Excit-M6	blue	0.107303786	0.002939653	0.045037454	none	Not DEG	0.115193026
BSDC1	55108	Excit-M1	brown	-0.07266577	0.171389908	0.095761364	none	Not DEG	0.833125778
ZBTB8A	653121	Excit-M6	blue	0.016812768	0.059052223	0.07722965	none	Not DEG	0.447073474
ZBTB8OS	339487	Excit-M5	green	0.017350783	-0.104256144	-0.180687791	none	Not DEG	0.961706102
SYNC	81493	Excit-M6	blue	0.12574281	0.151364839	0.253254394	none	Not DEG	0.665006227
SPOCK1	6695	Excit-M4	turquoise	0.676855838	-0.308796266	0.046065542	none	Not DEG	0.96139477
CNKSR3	154043	Excit-M4	turquoise	0.67576429	-0.365704126	-0.00698348	none	Not DEG	0.938044832
RNF19B	127544	Excit-M10	magenta	0.038532603	0.009606375	0.010033326	none	Not DEG	0.429638854
AK2	204	Excit-M6	blue	0.078415594	0.027309591	0.058907751	none	Not DEG	0.684931507
AZIN2	113451	Excit-M3	red	0.193455153	0.00253099	0.079818531	none	Not DEG	0.591843088
ZSCAN20	7579	Excit-M19	yellow	-0.014489147	0.011428505	0.018194693	none	Not DEG	0.293275218
CSMD2	114784	Excit-M1	brown	-0.576087863	0.294454427	-0.041308096	none	Not DEG	0.903486924
NTNG1	22854	Excit-M4	turquoise	0.66984269	-0.383098075	0.006182438	none	Not DEG	0.994396015
ZNF804B	219578	Excit-M4	turquoise	0.668696599	-0.294551278	0.004080289	none	Not DEG	0.925591532
NCDN	23154	Excit-M2	cyan	0.381826029	0.269200501	0.413342528	0.075036075	Up	0.73132005
AGO1	26523	Excit-M1	brown	-0.100985325	0.164954478	0.076077648	none	Not DEG	0.830635118
AGO3	192669	Excit-M18	grey60	0.004472042	0.040728373	0.010633078	none	Not DEG	0.971980075
MAP7D1	55700	Excit-M8	midnightblue	0.107494314	0.166304486	0.239137574	none	Not DEG	0.701743462
CCBE1	147372	Excit-M4	turquoise	0.664108696	-0.336372415	-0.016679025	none	Not DEG	0.885429639
LSM10	84967	Excit-M6	blue	0.059128389	0.147759946	0.207529478	none	Not DEG	0.213262765
MRPS15	64960	Excit-M6	blue	0.159670856	0.030263103	0.110429897	none	Not DEG	0.300124533
CD226	10666	Excit-M4	turquoise	0.66059734	-0.24694687	0.0921833	none	Not DEG	0.73007472
MEAF6	64769	Excit-M9	purple	-0.030690037	0.340490017	0.298877456	none	Not DEG	0.781444583
SNIP1	79753	Excit-M6	blue	0.024948798	0.089576023	0.106803244	none	Not DEG	0.380448319
CIT	11113	Excit-M4	turquoise	0.659794553	-0.385000057	-0.023827663	none	Not DEG	0.992839352
TRIM9	114088	Excit-M4	turquoise	0.657251079	-0.271066505	0.020061927	none	Not DEG	0.986612702
EPHA10	284656	Excit-M10	magenta	0.122550684	0.011737816	0.025865821	none	Not DEG	0.795143213
C1orf122	127687	Excit-M6	blue	0.102201139	0.120260413	0.227595658	none	Not DEG	0.319115816
INPP5B	3633	Excit-M5	green	-0.004353817	-0.02106103	-0.066062572	none	Not DEG	0.898505604
MYCBP	26292	Excit-M6	blue	0.057733428	0.104044207	0.170727893	none	Not DEG	0.420298879
GJA9	81025	Excit-M6	blue	0.059630008	0.052174856	0.112414767	none	Not DEG	0.206724782
RHBDL2	54933	Excit-M6	blue	0.119977593	0.071777003	0.191685726	none	Not DEG	0.553549191
AKIRIN1	79647	Excit-M6	blue	0.153203404	0.114970769	0.194500099	none	Not DEG	0.822851806
MACF1	23499	Excit-M10	magenta	0.034475536	-0.185889644	-0.225303585	none	Not DEG	0.99626401
HPCAL4	51440	Excit-M9	purple	-0.231293271	0.504986977	0.284811621	0.090909091	Up	0.488480697
RLF	6018	Excit-M5	green	0.018327664	0.032906879	0.000981507	none	Not DEG	0.932129514
TRPC3	7222	Excit-M4	turquoise	0.655522334	-0.209027944	0.122949506	none	Not DEG	0.573163138
CTPS1	1503	Excit-M6	blue	0.082460468	0.067079359	0.108374631	none	Not DEG	0.575965131
SCMH1	22955	Excit-M1	brown	-0.215937343	0.111464448	-0.057303507	none	Not DEG	0.968244085
IPCEF1	26034	Excit-M4	turquoise	0.654282056	-0.216134025	0.112785091	none	Not DEG	0.899750934
ANKS1B	56899	Excit-M4	turquoise	0.652462226	-0.399173905	-0.089024209	none	Not DEG	0.999688667
SLC2A1	6513	Excit-M6	blue	0.055583575	0.024477853	0.036472894	none	Not DEG	0.132004981
MED8	112950	Excit-M6	blue	0.02407272	0.115274312	0.139698179	none	Not DEG	0.422166874
SZT2	23334	Excit-M10	magenta	0.004082977	0.010832759	-0.040065407	none	Not DEG	0.685554172
GALNT14	79623	Excit-M4	turquoise	0.652039494	-0.297741441	0.001595343	none	Not DEG	0.915006227
CDKL5	6792	Excit-M4	turquoise	0.651968188	-0.279798193	0.078605682	none	Not DEG	0.97882939
DPH2	1802	Excit-M8	midnightblue	0.086981296	0.04238664	0.103863014	none	Not DEG	0.166251557
ATP6V0B	533	Excit-M15	greenyellow	0.166244879	0.147854081	0.140690147	none	Not DEG	0.22260274
DMAP1	55929	Excit-M3	red	0.161582161	-0.062301893	-0.010164851	none	Not DEG	0.364570361
PTPRJ	5795	Excit-M4	turquoise	0.647362338	-0.359951707	-0.061496225	0.727272727	Down	0.982876712
PTCH2	8643	Excit-M5	green	-0.09794748	0.075102665	0.00199612	none	Not DEG	0.785180573
EIF2B3	8891	Excit-M5	green	-0.032841072	0.005951704	-0.058602223	none	Not DEG	0.854919054
ZSWIM5	57643	Excit-M19	yellow	-0.259464867	0.136276223	-0.019291878	none	Not DEG	0.931818182
NASP	4678	Excit-M10	magenta	0.074603384	-0.032473423	-0.04480946	none	Not DEG	0.645080946
MAST2	23139	Excit-M1	brown	-0.227145627	0.139703638	-0.004438965	none	Not DEG	0.913138232
PIK3R3	8503	Excit-M1	brown	-0.22890275	0.198771778	0.055694338	none	Not DEG	0.879202989
POMGNT1	55624	Excit-M6	blue	0.06821152	0.083491416	0.126333569	none	Not DEG	0.580635118
LURAP1	541468	Excit-M5	green	-0.06833616	0.032849286	-0.023675435	none	Not DEG	0.439912827
UQCRH	7388	Excit-M11	pink	0.188547509	0.337466349	0.484257204	0.090909091	Up	0.756849315
FAAH	2166	Excit-M10	magenta	0.056183146	0.032818791	0.037167951	none	Not DEG	0.430572852
SHISA9	729993	Excit-M4	turquoise	0.646502135	-0.371412914	-0.081175465	0.727272727	Down	0.992839352
CYP4X1	260293	Excit-M6	blue	0.072545418	0.156433765	0.183481539	none	Not DEG	0.816936488
TAFA4	151647	Excit-M4	turquoise	0.642881735	-0.293469596	0.025672548	none	Not DEG	0.802615193
AGBL4	84871	Excit-M5	green	0.057437122	-0.083913652	-0.166214689	none	Not DEG	0.998443337
PTPN4	5775	Excit-M4	turquoise	0.642798412	-0.280095242	0.066861092	none	Not DEG	0.988480697
FAF1	11124	Excit-M1	brown	-0.182895368	0.050219043	-0.101167711	none	Not DEG	0.985678705
RNF11	26994	Excit-M9	purple	0.080770638	0.417783795	0.391864583	none	Not DEG	0.879514321
IL1RAP	3556	Excit-M4	turquoise	0.64126923	-0.249080774	0.069285206	none	Not DEG	0.793897883
OLFM3	118427	Excit-M4	turquoise	0.640470064	-0.19437226	0.088842012	none	Not DEG	0.974782067
SYNJ2	8871	Excit-M4	turquoise	0.636823701	-0.249026707	0.062332507	none	Not DEG	0.77117061
NRDC	4898	Excit-M6	blue	0.09265518	0.128848806	0.164760576	none	Not DEG	0.940846824
RAB3B	5865	Excit-M19	yellow	-0.421773997	0.370244912	0.173903375	none	Not DEG	0.676525529
ZFYVE9	9372	Excit-M14	black	-0.161099896	0.166071592	0.023494182	none	Not DEG	0.965753425
CC2D1B	200014	Excit-M6	blue	0.038624589	0.052629355	0.066647182	none	Not DEG	0.437422167
LHFPL3	375612	Excit-M4	turquoise	0.636378064	-0.255893915	0.057933733	none	Not DEG	0.964819427
TSPAN14	81619	Excit-M4	turquoise	0.635712164	-0.264768026	0.053988773	none	Not DEG	0.789539228
MYO1B	4430	Excit-M4	turquoise	0.632087314	-0.253502055	0.056069771	none	Not DEG	0.789227895
CPT2	1376	Excit-M6	blue	0.056086168	0.028896078	0.057256602	none	Not DEG	0.164694894
RASSF3	283349	Excit-M4	turquoise	0.631029645	-0.273209122	0.059576639	none	Not DEG	0.780821918
GLIS1	148979	Excit-M1	brown	-0.390472933	0.200716653	-0.03546953	none	Not DEG	0.755292653
LRRC42	115353	Excit-M20	tan	-0.041736637	0.078626128	0.053524576	none	Not DEG	0.270236613
USP24	23358	Excit-M19	yellow	-0.184737801	0.234257973	0.094228058	none	Not DEG	0.920610212
PRKAA2	5563	Excit-M1	brown	-0.195381236	0.281076545	0.130797752	none	Not DEG	0.874533001
DAB1	1600	Excit-M19	yellow	-0.617621713	0.351648137	0.013228358	none	Not DEG	0.920921544
FGGY	55277	Excit-M1	brown	-0.202755513	0.122064306	-0.010021952	none	Not DEG	0.840597758
TGFBR1	7046	Excit-M4	turquoise	0.62969241	-0.17359801	0.162772071	none	Not DEG	0.827521793
XKR4	114786	Excit-M4	turquoise	0.62824242	-0.366747602	-0.083249188	1	Down	0.994084682
CTNND1	1500	Excit-M4	turquoise	0.626227614	-0.288587347	0.02702065	none	Not DEG	0.962328767
PEX5L	51555	Excit-M4	turquoise	0.623629867	-0.262672698	0.04206017	none	Not DEG	0.973536737
AK4	205	Excit-M21	lightcyan	0.178092063	0.008949347	0.075262101	none	Not DEG	0.752801993
DNAJC6	9829	Excit-M1	brown	-0.047689534	0.26990154	0.206770631	none	Not DEG	0.985367372
PDE4B	5142	Excit-M14	black	-0.457589607	0.272109472	-0.060877638	none	Not DEG	0.711083437
ATP2A2	488	Excit-M4	turquoise	0.623101062	-0.052068291	0.279293329	none	Not DEG	0.960772105
MIER1	57708	Excit-M16	lightyellow	0.041811766	0.127591292	0.140524585	none	Not DEG	0.902864259
SLC35D1	23169	Excit-M17	darkturquoise	-0.050392835	-0.010967883	-0.02763583	none	Not DEG	0.929016189
IL12RB2	3595	Excit-M18	grey60	-0.196872243	-0.014633794	-0.080127737	none	Not DEG	0.673100872
SERBP1	26135	Excit-M11	pink	0.150967122	0.197981564	0.260985768	none	Not DEG	0.70641345
GADD45A	1647	Excit-M16	lightyellow	-0.082960688	0.218275919	0.215001125	none	Not DEG	0.156288917
GNG12	55970	Excit-M19	yellow	-0.367010511	0.26465918	0.119073109	none	Not DEG	0.142278954
DIRAS3	9077	Excit-M19	yellow	-0.274254768	0.338187777	0.196229205	none	Not DEG	0.252179328
ILDR2	387597	Excit-M4	turquoise	0.619508165	-0.28436609	0.034630166	none	Not DEG	0.970423412
IL1RAPL2	26280	Excit-M4	turquoise	0.618766431	-0.257666579	0.024429406	none	Not DEG	0.577210461
CCDC136	64753	Excit-M4	turquoise	0.616619925	-0.302314179	0.006936144	none	Not DEG	0.958281445
LRRC40	55631	Excit-M6	blue	0.029321052	0.127003562	0.12832518	none	Not DEG	0.791718555
ANKRD13C	81573	Excit-M1	brown	-0.075329646	0.140951168	0.058853224	none	Not DEG	0.940224159
ZRANB2	9406	Excit-M19	yellow	-0.083588009	0.212040367	0.146783349	none	Not DEG	0.952366127
NEGR1	257194	Excit-M1	brown	-0.546598959	0.276430675	-0.038503798	none	Not DEG	0.990348692
RGS16	6004	Excit-M4	turquoise	0.615992004	0.009963987	0.424323906	none	Not DEG	0.857409714
ERICH3	127254	Excit-M1	brown	-0.259867403	0.203630329	0.042916806	none	Not DEG	0.846201743
KCTD17	79734	Excit-M4	turquoise	0.615518367	-0.140621015	0.229164795	none	Not DEG	0.775529265
ACADM	34	Excit-M6	blue	0.064865759	0.127180158	0.134103215	none	Not DEG	0.780510585
RABGGTB	5876	Excit-M6	blue	0.090481663	0.06603637	0.132144651	none	Not DEG	0.485367372
NIN	51199	Excit-M4	turquoise	0.610206564	-0.325160179	-0.031951913	none	Not DEG	0.978518057
CACNB4	785	Excit-M4	turquoise	0.609065441	-0.257635943	0.051098506	none	Not DEG	0.99003736
ST6GALNAC5	81849	Excit-M14	black	-0.494958246	0.322292411	0.01630775	none	Not DEG	0.325031133
AK5	26289	Excit-M21	lightcyan	0.146410927	-0.102514818	-0.090459867	none	Not DEG	0.972291407
INPP5A	3632	Excit-M4	turquoise	0.608068699	-0.275736209	0.01335604	none	Not DEG	0.941780822
FUBP1	8880	Excit-M9	purple	-0.052394521	0.161141309	0.081932919	none	Not DEG	0.821917808
DNAJB4	11080	Excit-M6	blue	0.136552094	0.138417904	0.203999115	none	Not DEG	0.610834371
ABHD12B	145447	Excit-M4	turquoise	0.607198919	-0.244327556	0.043975609	none	Not DEG	0.579701121
ADGRL2	23266	Excit-M19	yellow	-0.171719261	0.140033479	0.037847904	none	Not DEG	0.927770859
PRKACB	5567	Excit-M1	brown	-0.171115987	0.395925013	0.247415413	none	Not DEG	0.98132005
SPATA1	100505741	Excit-M6	blue	0.027860908	0.053377913	0.076341607	none	Not DEG	0.24875467
SSX2IP	117178	Excit-M6	blue	0.125807148	0.139563133	0.189070129	none	Not DEG	0.76120797
SESN3	143686	Excit-M4	turquoise	0.606993167	-0.044447012	0.248146586	none	Not DEG	0.958592777
BCL10	8915	Excit-M6	blue	0.086305607	0.05380896	0.100849273	none	Not DEG	0.330946451
KALRN	8997	Excit-M4	turquoise	0.605246999	-0.327953824	-0.015305617	0.090909091	Down	0.994707347
ZNHIT6	54680	Excit-M1	brown	-0.02216469	0.087342127	0.04470506	none	Not DEG	0.812577833
STUM	375057	Excit-M4	turquoise	0.603918584	-0.230486746	0.109520497	none	Not DEG	0.849003736
ODF2L	57489	Excit-M12	royalblue	0.106476434	0.003911524	0.017183315	none	Not DEG	0.9626401
HS2ST1	9653	Excit-M1	brown	-0.048755028	0.136658498	0.068350777	none	Not DEG	0.95392279
LRRC8B	23507	Excit-M14	black	-0.131933528	0.113061053	0.020272457	none	Not DEG	0.543275218
CACNA1C	775	Excit-M4	turquoise	0.603873591	-0.379905358	-0.080021415	0.757575758	Down	0.99750934
LRRC8D	55144	Excit-M1	brown	-0.085017873	0.116873113	0.02626887	none	Not DEG	0.889476961
ZNF326	284695	Excit-M6	blue	0.061408333	0.102610522	0.12259284	none	Not DEG	0.761830635
ARHGAP10	79658	Excit-M4	turquoise	0.602989669	-0.234768043	0.067154761	none	Not DEG	0.851805729
HFM1	164045	Excit-M19	yellow	-0.23615377	0.197066635	0.051289032	none	Not DEG	0.605853051
VAV3	10451	Excit-M4	turquoise	0.602234018	-0.220802145	0.103013492	none	Not DEG	0.898505604
GAS2	2620	Excit-M4	turquoise	0.601714967	-0.199798114	0.103117296	none	Not DEG	0.964196762
RPAP2	79871	Excit-M1	brown	-0.059888133	0.068915288	-0.002281735	none	Not DEG	0.96637609
RPL5	6125	Excit-M13	darkgreen	0.096410468	0.140149669	0.193825606	none	Not DEG	0.514321295
TMED5	50999	Excit-M6	blue	0.138463412	0.100879188	0.172810574	none	Not DEG	0.622353674
FNBP1L	54874	Excit-M18	grey60	-0.283399095	0.152037389	0.012650312	none	Not DEG	0.947073474
GRIN2B	2904	Excit-M4	turquoise	0.599749621	-0.232503037	0.088024905	none	Not DEG	0.994084682
ABCD3	5825	Excit-M19	yellow	-0.020603183	0.194052619	0.202066767	none	Not DEG	0.838418431
RWDD3	25950	Excit-M6	blue	0.059528237	0.054042873	0.078292943	none	Not DEG	0.627646326
PTBP2	58155	Excit-M18	grey60	-0.033099729	0.090117	0.035961756	none	Not DEG	0.953611457
DPYD	1806	Excit-M1	brown	-0.210808085	0.064224014	-0.095798508	none	Not DEG	0.95392279
COL4A3	1285	Excit-M4	turquoise	0.599584567	-0.268171152	0.048536579	none	Not DEG	0.840597758
PLPPR5	163404	Excit-M19	yellow	-0.055949833	0.134821164	0.099601846	none	Not DEG	0.891967621
SLC35A3	23443	Excit-M14	black	-0.148299897	0.209053115	0.100970193	none	Not DEG	0.727272727
TRMT13	54482	Excit-M6	blue	0.025889478	0.088077566	0.111645551	none	Not DEG	0.656288917
CASQ2	845	Excit-M4	turquoise	0.599072826	-0.261174973	0.012473701	none	Not DEG	0.653175592
KCND2	3751	Excit-M4	turquoise	0.598015864	-0.289474784	-0.026128781	0.468253968	Down	0.990660025
SLC30A7	148867	Excit-M19	yellow	-0.050523868	0.150336278	0.121389632	none	Not DEG	0.853051059
FAM163A	148753	Excit-M4	turquoise	0.596397763	-0.243669969	0.039489109	none	Not DEG	0.474159402
KCNC2	3747	Excit-M4	turquoise	0.59603519	-0.286274245	0.04752052	0.666666667	Down	0.993462017
RNPC3	55599	Excit-M10	magenta	-0.07252605	-0.121628301	-0.171008531	none	Not DEG	0.975404732
IFT57	55081	Excit-M4	turquoise	0.595793038	-0.173188565	0.130237334	none	Not DEG	0.79856787
PLEKHA7	144100	Excit-M4	turquoise	0.594163734	-0.198054905	0.046610456	none	Not DEG	0.934931507
CNTNAP5	129684	Excit-M4	turquoise	0.593682494	-0.252525269	-0.028801779	none	Not DEG	0.927770859
TENM4	26011	Excit-M4	turquoise	0.589224518	-0.261172373	-0.004647645	none	Not DEG	0.990971357
GPSM2	29899	Excit-M6	blue	-0.007056694	0.069681447	0.092312365	none	Not DEG	0.266500623
TAF13	6884	Excit-M11	pink	0.143208977	0.197660605	0.323435896	none	Not DEG	0.476027397
PLEKHG1	57480	Excit-M4	turquoise	0.588449951	-0.329294376	-0.028991777	0.272727273	Down	0.921855542
ATXN7L2	127002	Excit-M3	red	0.082149704	0.008555203	0.03927396	none	Not DEG	0.2126401
CYB561D1	284613	Excit-M8	midnightblue	0.120860746	0.044533722	0.143442102	none	Not DEG	0.357098381
GPR61	83873	Excit-M6	blue	0.179858995	0.009462847	0.124962399	none	Not DEG	0.555417186
PAK5	57144	Excit-M4	turquoise	0.588333738	-0.241727888	0.027716859	none	Not DEG	0.957347447
STRIP1	85369	Excit-M3	red	0.114021908	0.096640005	0.151384959	none	Not DEG	0.70392279
CYP2J2	1573	Excit-M4	turquoise	0.587089732	-0.230791057	0.049547489	none	Not DEG	0.584993773
SLC16A4	9122	Excit-M6	blue	0.026233487	0.059243232	0.09323443	none	Not DEG	0.229452055
LAMTOR5	10542	Excit-M11	pink	0.098406036	0.18705941	0.273366432	none	Not DEG	0.242839352
KCNA2	3737	Excit-M11	pink	0.232916284	0.267197017	0.422192101	none	Not DEG	0.786737235
LRIF1	55791	Excit-M6	blue	0.071101882	0.099800332	0.129335825	none	Not DEG	0.449564134
WDR77	79084	Excit-M6	blue	0.056312319	0.062981663	0.096815412	none	Not DEG	0.245330012
ATP5PB	515	Excit-M15	greenyellow	0.133403713	0.150205056	0.193118471	none	Not DEG	0.449875467
INKA2	55924	Excit-M6	blue	0.031261942	0.035560861	0.076666887	none	Not DEG	0.328144458
DDX20	11218	Excit-M6	blue	0.05818245	0.075867435	0.106955617	none	Not DEG	0.303549191
IL1RAPL1	11141	Excit-M4	turquoise	0.586733391	-0.231328387	0.030505924	none	Not DEG	0.986612702
WNT2B	7482	Excit-M20	tan	-0.089045236	0.113221457	0.061079406	none	Not DEG	0.229140722
MAGI3	260425	Excit-M1	brown	-0.101280832	0.100860058	-0.005295435	none	Not DEG	0.97633873
ADCY8	114	Excit-M4	turquoise	0.583791448	-0.23342851	0.013787607	none	Not DEG	0.951120797
RSBN1	54665	Excit-M9	purple	-0.010254575	0.227482689	0.187973484	none	Not DEG	0.803237858
CSDE1	7812	Excit-M11	pink	0.097629554	0.37165743	0.417453085	none	Not DEG	0.903798257
LEF1	51176	Excit-M4	turquoise	0.582075698	-0.157460317	0.143318059	none	Not DEG	0.707347447
CPNE9	151835	Excit-M4	turquoise	0.581401361	-0.321058359	-0.019662386	none	Not DEG	0.938044832
PTPRM	5797	Excit-M4	turquoise	0.580848304	-0.208464828	0.034807854	none	Not DEG	0.980386052
SHISAL1	85352	Excit-M4	turquoise	0.580802804	-0.114359434	0.182932781	none	Not DEG	0.891967621
ADAM12	8038	Excit-M4	turquoise	0.580698987	-0.248654937	0.028838049	none	Not DEG	0.635118306
SLC22A15	55356	Excit-M5	green	0.048639166	-0.102889067	-0.128981034	none	Not DEG	0.953611457
ST8SIA6	338596	Excit-M4	turquoise	0.580541322	-0.212041601	0.082633175	none	Not DEG	0.839975093
GABBR2	9568	Excit-M4	turquoise	0.579479482	-0.242485991	0.053190018	none	Not DEG	0.992216687
TGFBR2	7048	Excit-M4	turquoise	0.57519706	-0.187508436	0.096499562	none	Not DEG	0.301058531
SNCAIP	9627	Excit-M4	turquoise	0.573653542	-0.181448003	0.045127243	none	Not DEG	0.816625156
NBPF26	101060684	Excit-M16	lightyellow	-0.079437663	0.079239164	0.082106059	none	Not DEG	0.282067248
SRGAP2C	653464	Excit-M19	yellow	-0.173714964	0.217394149	0.146725721	none	Not DEG	0.774283935
NBPF15	284565	Excit-M19	yellow	-0.249126013	0.177453262	0.087376477	none	Not DEG	0.642590286
NBPF20	100288142	Excit-M19	yellow	-0.173119239	0.104169145	0.059577444	none	Not DEG	0.484744707
GPR89A	653519	Excit-M19	yellow	0.023701504	0.121985573	0.17691009	none	Not DEG	0.767123288
PDZK1	5174	Excit-M6	blue	0.016696423	0.08847994	0.137522377	none	Not DEG	0.187733499
DDAH1	23576	Excit-M4	turquoise	0.57303496	-0.167856797	0.115932504	none	Not DEG	0.966998755
OSBPL5	114879	Excit-M4	turquoise	0.572900275	-0.218985119	0.066951272	none	Not DEG	0.866127024
ENOX1	55068	Excit-M4	turquoise	0.571827769	-0.299849072	0.002433158	0.181818182	Down	0.992216687
PEX11B	8799	Excit-M6	blue	0.047538339	0.112363659	0.147931486	none	Not DEG	0.367061021
PRKAB2	5565	Excit-M6	blue	0.074324921	0.105418635	0.154061144	none	Not DEG	0.663138232
FMO5	2330	Excit-M6	blue	0.01364877	0.149407415	0.179211618	none	Not DEG	0.302615193
NBPF9	400818	Excit-M19	yellow	-0.104390354	0.107793086	0.074543352	none	Not DEG	0.49003736
KIAA0319	9856	Excit-M4	turquoise	0.569795805	-0.282297639	0.012731179	none	Not DEG	0.984122042
ZMAT4	79698	Excit-M4	turquoise	0.56667642	-0.323943197	-0.037904495	none	Not DEG	0.970734745
SV2A	9900	Excit-M9	purple	-0.030724872	0.609308613	0.470559412	1	Up	0.818181818
OTUD7B	56957	Excit-M10	magenta	0.082824468	-0.040013529	-0.019255653	none	Not DEG	0.714819427
KCNK13	56659	Excit-M4	turquoise	0.565911388	-0.259686804	0.010397693	none	Not DEG	0.5
NRCAM	4897	Excit-M4	turquoise	0.56460047	-0.261976493	0.061113409	none	Not DEG	0.993150685
SCN1B	6324	Excit-M4	turquoise	0.564471208	-0.065270841	0.262838106	none	Not DEG	0.613636364
MRPS21	54460	Excit-M2	cyan	0.081580065	0.227861856	0.259861436	none	Not DEG	0.663138232
RPRD2	23248	Excit-M1	brown	-0.138398454	0.088550727	-0.051849971	none	Not DEG	0.9626401
TARS2	80222	Excit-M10	magenta	0.06376421	-0.008498991	-0.001906266	none	Not DEG	0.585616438
SETDB1	9869	Excit-M10	magenta	0.06435796	0.010592002	0.033310009	none	Not DEG	0.673723537
C1orf56	54964	Excit-M6	blue	0.063879724	0.040429952	0.120080601	none	Not DEG	0.175280199
CDC42SE1	56882	Excit-M6	blue	0.147344929	0.111903115	0.232620212	none	Not DEG	0.743462017
MLLT11	10962	Excit-M11	pink	0.021424942	0.413580094	0.476425867	none	Not DEG	0.75747198
GABPB2	126626	Excit-M10	magenta	-0.042357494	-0.027641063	-0.108883588	none	Not DEG	0.610523039
SEMA6C	10500	Excit-M3	red	0.153561908	0.00930941	0.093296752	none	Not DEG	0.54358655
SCNM1	79005	Excit-M3	red	0.095340197	-0.008412343	0.06311388	none	Not DEG	0.184620174
PIP5K1A	8394	Excit-M5	green	-0.023874192	-0.057404959	-0.119874505	none	Not DEG	0.935242839
PSMB4	5692	Excit-M15	greenyellow	0.06405086	0.125430628	0.078221848	none	Not DEG	0.116127024
POGZ	23126	Excit-M5	green	-0.079818008	0.074217028	-0.007605887	none	Not DEG	0.96886675
CELF3	11189	Excit-M10	magenta	0.044215401	0.118313678	0.126651949	none	Not DEG	0.669676214
GATAD2B	57459	Excit-M5	green	-0.021196857	-0.025506323	-0.088100096	none	Not DEG	0.964508095
DENND4B	9909	Excit-M3	red	0.161858362	0.068765227	0.150296148	none	Not DEG	0.655977584
JTB	10899	Excit-M8	midnightblue	0.175691459	0.031401591	0.133124932	none	Not DEG	0.289539228
NUP210L	91181	Excit-M6	blue	0.051233959	0.047934861	0.09180423	none	Not DEG	0.217932752
COL4A4	1286	Excit-M4	turquoise	0.561520445	-0.250440774	0.045144972	none	Not DEG	0.814757161
HAX1	10456	Excit-M8	midnightblue	0.091333824	0.095286827	0.153508472	none	Not DEG	0.289227895
C11orf87	399947	Excit-M4	turquoise	0.560821741	-0.005365524	0.303331397	none	Not DEG	0.827521793
UBE2Q1	55585	Excit-M11	pink	0.092497886	0.275005459	0.312509085	none	Not DEG	0.406600249
CHRNB2	1141	Excit-M11	pink	0.210814794	0.184748142	0.364646665	none	Not DEG	0.390722291
ZDHHC22	283576	Excit-M4	turquoise	0.559528633	-0.025449338	0.310879808	none	Not DEG	0.756849315
PMVK	10654	Excit-M6	blue	0.092098268	0.029359367	0.079989901	none	Not DEG	0.221980075
SHC1	6464	Excit-M6	blue	0.080641782	0.056245173	0.110429761	none	Not DEG	0.342154421
FLAD1	80308	Excit-M6	blue	0.068323077	0.022010796	0.060109624	none	Not DEG	0.275217933
SOX5	6660	Excit-M4	turquoise	0.558409224	-0.28374844	0.017819429	none	Not DEG	0.881070984
ADAM15	8751	Excit-M3	red	0.053025949	0.052060112	0.060783077	none	Not DEG	0.247198007
SLC50A1	55974	Excit-M6	blue	0.008647747	0.047874982	0.053952642	none	Not DEG	0.225404732
TRIM46	80128	Excit-M3	red	0.111974171	-0.007836875	0.064757943	none	Not DEG	0.595267746
SCAMP3	10067	Excit-M3	red	0.083234724	0.062683997	0.093407374	none	Not DEG	0.287671233
RUSC1	23623	Excit-M8	midnightblue	0.134582303	0.212296818	0.279513128	none	Not DEG	0.649439601
ASH1L	55870	Excit-M5	green	-0.083126445	0.038851616	-0.087343814	none	Not DEG	0.983188045
DAP3	7818	Excit-M5	green	-0.011037452	0.040845447	0.008852008	none	Not DEG	0.893835616
GON4L	54856	Excit-M10	magenta	0.070273451	-0.102934126	-0.089688043	none	Not DEG	0.911892902
SYT11	23208	Excit-M11	pink	0.159934937	0.48912224	0.574613258	0.045454545	Up	0.910336239
RIT1	6016	Excit-M20	tan	0.028815745	0.015244622	0.0143762	none	Not DEG	0.334993773
B3GLCT	145173	Excit-M4	turquoise	0.55817741	-0.273175445	0.027345638	none	Not DEG	0.912515567
UBQLN4	56893	Excit-M9	purple	-0.023495779	0.171575576	0.119689089	none	Not DEG	0.226027397
SEMA4A	64218	Excit-M14	black	-0.215100291	0.226976678	0.041835566	none	Not DEG	0.238169365
SLC25A44	9673	Excit-M6	blue	0.058565436	0.159333137	0.187023632	none	Not DEG	0.529265255
SMG5	23381	Excit-M3	red	0.089703799	0.00699893	0.05977996	none	Not DEG	0.752801993
CCT3	7203	Excit-M15	greenyellow	0.069605604	0.143978722	0.148891721	none	Not DEG	0.538916563
MEF2D	4209	Excit-M2	cyan	0.131405025	0.136585219	0.221473956	none	Not DEG	0.745641345
GPATCH4	54865	Excit-M6	blue	0.059204327	0.061879541	0.093064829	none	Not DEG	0.204856787
ISG20L2	81875	Excit-M10	magenta	0.02817955	-0.002318116	-0.005815839	none	Not DEG	0.53860523
ARHGEF11	9826	Excit-M17	darkturquoise	0.124392379	0.046970804	0.096338897	none	Not DEG	0.969178082
CADM3	57863	Excit-M9	purple	-0.05721277	0.440061536	0.315995123	0.090909091	Up	0.806662516
KCNIP4	80333	Excit-M4	turquoise	0.555284306	-0.359473975	-0.028068353	none	Not DEG	0.996575342
ASAP1	50807	Excit-M4	turquoise	0.554936458	-0.21957844	0.06830312	none	Not DEG	0.991905355
IGSF8	93185	Excit-M3	red	0.240665989	0.096318434	0.205912037	none	Not DEG	0.650373599
NCSTN	23385	Excit-M2	cyan	0.1530251	0.088466103	0.142493317	none	Not DEG	0.317247821
DEDD	9191	Excit-M6	blue	0.044169648	0.047298783	0.065772039	none	Not DEG	0.205790785
NDUFS2	4720	Excit-M2	cyan	0.216926747	0.122965396	0.227251673	none	Not DEG	0.5
ATF6	22926	Excit-M1	brown	-0.029785688	0.163800273	0.116088488	none	Not DEG	0.898194271
SHTN1	57698	Excit-M4	turquoise	0.554321898	-0.231659091	0.040427974	none	Not DEG	0.984433375
UHMK1	127933	Excit-M9	purple	-0.034182521	0.456120948	0.444939779	none	Not DEG	0.833125778
NUF2	83540	Excit-M6	blue	0.015999043	0.078064497	0.110753919	none	Not DEG	0.150373599
USP43	124739	Excit-M4	turquoise	0.553418419	-0.245271622	0.027736333	none	Not DEG	0.831569116
TMCO1	54499	Excit-M9	purple	-0.041381819	0.225338606	0.153610385	none	Not DEG	0.516500623
POGK	57645	Excit-M6	blue	0.041396817	0.090037601	0.107020766	none	Not DEG	0.550747198
TADA1	117143	Excit-M6	blue	0.024541993	0.099703625	0.106204587	none	Not DEG	0.49750934
UNC5C	8633	Excit-M4	turquoise	0.553244098	-0.288004983	-0.048776388	none	Not DEG	0.987858032
HDAC9	9734	Excit-M4	turquoise	0.552845119	-0.244459339	0.054499025	none	Not DEG	0.988169365
POU2F1	5451	Excit-M21	lightcyan	0.205713571	-0.107963236	-0.011328362	0.045454545	Down	0.98505604
ZBTB7C	201501	Excit-M4	turquoise	0.550459954	-0.26021208	-0.022824118	0.242424242	Down	0.624844334
MPC2	25874	Excit-M11	pink	0.143614853	0.232827419	0.302434398	none	Not DEG	0.53611457
BRINP2	57795	Excit-M4	turquoise	0.548050135	-0.200599757	0.054354666	none	Not DEG	0.801992528
HSPA12A	259217	Excit-M4	turquoise	0.5478447	-0.157685919	0.075386739	none	Not DEG	0.987235367
FAM20A	54757	Excit-M4	turquoise	0.543440149	-0.303509285	-0.045301829	none	Not DEG	0.716064757
PRRC2C	23215	Excit-M5	green	-0.060758739	-0.104297027	-0.221512693	none	Not DEG	0.979763387
VAMP4	8674	Excit-M9	purple	-0.059541078	0.327969874	0.278462282	none	Not DEG	0.693960149
PIGC	5279	Excit-M6	blue	0.066339158	0.098354614	0.173048769	none	Not DEG	0.50871731
AAK1	22848	Excit-M4	turquoise	0.54297768	-0.107504425	0.159498266	none	Not DEG	0.989414695
RABGAP1L	9910	Excit-M1	brown	-0.353220172	0.224886948	-0.003462111	none	Not DEG	0.994084682
CACYBP	27101	Excit-M9	purple	-0.093098436	0.297347871	0.209721679	none	Not DEG	0.230697385
MRPS14	63931	Excit-M6	blue	0.015298199	0.103595337	0.108038665	none	Not DEG	0.342154421
DLGAP3	58512	Excit-M4	turquoise	0.540343071	-0.21638384	0.045661176	none	Not DEG	0.944271482
PDE4D	5144	Excit-M4	turquoise	0.540214212	-0.212572617	0.021639315	0.727272727	Down	0.999377335
APBB2	323	Excit-M4	turquoise	0.539475328	-0.257082145	-0.009063128	none	Not DEG	0.984744707
ANGPTL1	9068	Excit-M6	blue	0.023738909	0.122633491	0.191788497	none	Not DEG	0.318181818
TOR3A	64222	Excit-M20	tan	-0.003546111	0.044683556	0.038834068	none	Not DEG	0.210460772
ABL2	27	Excit-M1	brown	-0.135045648	0.099332341	-0.013353569	none	Not DEG	0.954234122
VANGL1	81839	Excit-M4	turquoise	0.53913242	-0.188830664	0.097131354	none	Not DEG	0.7873599
TOR1AIP2	163590	Excit-M6	blue	0.128970796	0.120524894	0.197143143	none	Not DEG	0.886674969
ACBD6	84320	Excit-M1	brown	-0.099059727	0.150137341	0.050638272	none	Not DEG	0.961706102
PPFIBP1	8496	Excit-M4	turquoise	0.539032914	-0.289694974	0.049754818	none	Not DEG	0.978206725
GALNT17	64409	Excit-M4	turquoise	0.538594441	-0.343703586	-0.114214749	none	Not DEG	0.984122042
PLXDC2	84898	Excit-M4	turquoise	0.53836805	-0.219590505	0.027231574	none	Not DEG	0.966687422
ZDHHC14	79683	Excit-M4	turquoise	0.538313054	-0.262198497	-0.003304738	none	Not DEG	0.96388543
CUX2	23316	Excit-M4	turquoise	0.53782942	-0.324990526	-0.061689745	0.727272727	Down	0.963262765
NMNAT2	23057	Excit-M1	brown	-0.114375468	0.084201602	-0.000430304	none	Not DEG	0.987858032
RGL1	23179	Excit-M12	royalblue	0.050978324	0.085282564	0.048641938	none	Not DEG	0.941469489
RNF2	6045	Excit-M14	black	-0.164633481	0.209149057	0.094269844	none	Not DEG	0.564134496
SWT1	54823	Excit-M1	brown	-0.131340012	0.108443903	0.022273464	none	Not DEG	0.706724782
IVNS1ABP	10625	Excit-M19	yellow	-0.088820508	0.189552829	0.158806808	none	Not DEG	0.470734745
HMCN1	83872	Excit-M19	yellow	-0.251647787	0.135334404	0.026765317	none	Not DEG	0.25
BRINP3	339479	Excit-M1	brown	-0.538249928	0.271297767	-0.021530035	none	Not DEG	0.890410959
GLRX2	51022	Excit-M6	blue	0.046240297	0.134476648	0.175217231	none	Not DEG	0.341843088
ETV6	2120	Excit-M4	turquoise	0.53700899	-0.254117392	0.025171042	none	Not DEG	0.825965131
KCNT2	343450	Excit-M14	black	-0.369204326	0.311493323	0.038321414	none	Not DEG	0.119551681
CRB1	23418	Excit-M21	lightcyan	0.036960939	-0.020397607	-0.01094325	none	Not DEG	0.864881694
DENND1B	163486	Excit-M1	brown	-0.106598645	0.187410522	0.106637441	none	Not DEG	0.970423412
NEK7	140609	Excit-M18	grey60	-0.096874006	0.084077621	0.027731201	none	Not DEG	0.908156912
TMEM9	252839	Excit-M15	greenyellow	-0.052185224	0.262338866	0.191838407	none	Not DEG	0.445516812
TMEM50B	757	Excit-M4	turquoise	0.536361371	-0.063194481	0.22723415	none	Not DEG	0.944271482
PPP1R12B	4660	Excit-M17	darkturquoise	0.099057253	0.043906027	0.095903633	none	Not DEG	0.971980075
SYT2	127833	Excit-M12	royalblue	0.022063205	0.194902159	0.191561293	none	Not DEG	0.270859278
CYB5R1	51706	Excit-M8	midnightblue	0.100209204	0.065877104	0.12551813	none	Not DEG	0.400996264
SLC44A5	204962	Excit-M4	turquoise	0.535779462	-0.193320143	0.024367024	none	Not DEG	0.969800747
PAK1	5058	Excit-M4	turquoise	0.534328066	-0.068917796	0.222232356	none	Not DEG	0.971046077
SNRPE	6635	Excit-M6	blue	0.061129872	0.129016834	0.161010332	none	Not DEG	0.21762142
SOX13	9580	Excit-M19	yellow	-0.084822136	0.066617562	0.075517339	none	Not DEG	0.28486924
HTR7	3363	Excit-M4	turquoise	0.533979874	-0.216159061	0.048002297	none	Not DEG	0.841843088
PLEKHD1	400224	Excit-M4	turquoise	0.53287158	-0.18217913	0.085249614	none	Not DEG	0.52739726
RASAL2	9462	Excit-M4	turquoise	0.529409653	-0.306511775	-0.019046397	1	Down	0.995952677
PRICKLE1	144165	Excit-M4	turquoise	0.528707766	-0.196917476	0.040419119	none	Not DEG	0.979763387
SPTSSB	165679	Excit-M4	turquoise	0.528237627	-0.103274084	0.184826808	none	Not DEG	0.734744707
RBBP5	5929	Excit-M6	blue	0.039513572	0.127359348	0.142067989	none	Not DEG	0.583437111
NUCKS1	64710	Excit-M9	purple	-0.018887879	0.470867182	0.410803606	0.181818182	Up	0.939290162
BCHE	590	Excit-M4	turquoise	0.527917295	-0.177009951	0.093741683	none	Not DEG	0.618306351
TPD52	7163	Excit-M4	turquoise	0.526574932	-0.109617824	0.177321643	none	Not DEG	0.969800747
GDPD5	81544	Excit-M4	turquoise	0.525391525	-0.164171037	0.105502575	none	Not DEG	0.575653798
EIF2D	1939	Excit-M6	blue	0.047076004	0.054615712	0.077283802	none	Not DEG	0.513075965
SLC7A2	6542	Excit-M4	turquoise	0.52522287	-0.213333404	0.053103509	none	Not DEG	0.333437111
SFMBT2	57713	Excit-M4	turquoise	0.523863568	-0.240134858	-0.016629896	none	Not DEG	0.936799502
CFAP299	255119	Excit-M4	turquoise	0.523848742	-0.181922318	0.033868301	none	Not DEG	0.26618929
YOD1	55432	Excit-M6	blue	0.093466517	0.114891692	0.177382785	none	Not DEG	0.301369863
CD46	4179	Excit-M16	lightyellow	-0.000737961	0.174960032	0.174191806	none	Not DEG	0.892278954
PLXNA2	5362	Excit-M1	brown	-0.322756916	0.103402379	-0.062997809	none	Not DEG	0.907845579
HSD11B1	3290	Excit-M6	blue	0.036009518	0.041037043	0.089972431	none	Not DEG	0.153486924
SYT14	255928	Excit-M19	yellow	-0.363378608	0.212043339	-0.003798794	none	Not DEG	0.975404732
KCNH1	3756	Excit-M14	black	-0.378412118	0.16088218	-0.059572473	none	Not DEG	0.207347447
LPGAT1	9926	Excit-M19	yellow	-0.074639091	0.316629781	0.285695561	none	Not DEG	0.942714819
INTS7	25896	Excit-M1	brown	-0.076086736	0.103311305	0.0610364	none	Not DEG	0.671855542
RYR3	6263	Excit-M4	turquoise	0.523603152	-0.245339104	0.007562191	none	Not DEG	0.915628892
NENF	29937	Excit-M13	darkgreen	0.06845061	0.026438056	0.061675382	none	Not DEG	0.181818182
TATDN3	128387	Excit-M1	brown	-0.078975406	0.152839953	0.102167501	none	Not DEG	0.820672478
ITGA4	3676	Excit-M4	turquoise	0.52220993	-0.157321883	0.099282836	none	Not DEG	0.228518057
NPAS2	4862	Excit-M4	turquoise	0.519301136	-0.300466181	-0.039323801	none	Not DEG	0.954545455
SGPP2	130367	Excit-M4	turquoise	0.518457255	-0.083369239	0.145255157	none	Not DEG	0.924968867
SMYD2	56950	Excit-M1	brown	-0.246985208	0.187797145	0.062613581	none	Not DEG	0.695828144
KCNK2	3776	Excit-M17	darkturquoise	0.100615205	0.001733776	0.084663034	none	Not DEG	0.914072229
USH2A	7399	Excit-M1	brown	-0.193589328	0.089104329	-0.003386448	none	Not DEG	0.599003736
SLC30A10	55532	Excit-M19	yellow	-0.396231979	0.33780455	0.104228505	none	Not DEG	0.405354919
MARK1	4139	Excit-M1	brown	-0.130605635	0.096995367	-0.025009473	none	Not DEG	0.974470735
AIDA	64853	Excit-M9	purple	-0.049812578	0.262235319	0.217363073	none	Not DEG	0.665317559
BROX	148362	Excit-M6	blue	0.138116995	0.154410276	0.222800106	none	Not DEG	0.628268991
DISP1	84976	Excit-M1	brown	-0.089210367	0.078380694	0.007612898	none	Not DEG	0.759339975
FAT3	120114	Excit-M4	turquoise	0.517452509	-0.148524432	0.093338689	none	Not DEG	0.988480697
CAPN2	824	Excit-M12	royalblue	0.069221434	0.005827171	-0.002203511	none	Not DEG	0.598692403
FBXO28	23219	Excit-M1	brown	-0.059992007	0.086529996	0.027193144	none	Not DEG	0.876400996
NVL	4931	Excit-M1	brown	-0.113665792	0.045563199	-0.044825987	none	Not DEG	0.832503113
CNIH4	29097	Excit-M9	purple	-0.03363067	0.183200457	0.129484794	none	Not DEG	0.432752179
CNIH3	149111	Excit-M1	brown	-0.192368086	0.146888317	-0.006393092	none	Not DEG	0.825031133
GPR63	81491	Excit-M4	turquoise	0.517365594	-0.142481115	0.122742762	none	Not DEG	0.7375467
SLC25A27	9481	Excit-M4	turquoise	0.516501174	-0.092800745	0.151183069	none	Not DEG	0.900373599
SRP9	6726	Excit-M11	pink	0.030453188	0.336553483	0.356285341	none	Not DEG	0.585616438
GRM7	2917	Excit-M4	turquoise	0.516063846	-0.178057903	-0.013141832	none	Not DEG	0.992839352
DLGAP4	22839	Excit-M4	turquoise	0.513866064	-0.358148972	-0.130975207	0.181818182	Down	0.985678705
CPNE7	27132	Excit-M4	turquoise	0.513829372	-0.249540921	0.03620413	none	Not DEG	0.910336239
PYCR2	29920	Excit-M2	cyan	0.126179377	0.039471324	0.085402462	none	Not DEG	0.145080946
ADORA1	134	Excit-M4	turquoise	0.511496289	-0.187736906	0.078904034	none	Not DEG	0.611457036
CKMT1B	1159	Excit-M4	turquoise	0.511222426	-0.206014119	0.061010004	none	Not DEG	0.751867995
CDC42BPA	8476	Excit-M12	royalblue	0.125339306	-0.012325928	0.005533978	none	Not DEG	0.992216687
ZNF678	339500	Excit-M1	brown	-0.138912419	0.105821745	0.007067789	none	Not DEG	0.650062267
SNAP47	116841	Excit-M6	blue	0.073860372	0.103581201	0.136081621	none	Not DEG	0.623599004
ARF1	375	Excit-M9	purple	0.042189925	0.493407147	0.480473439	0.090909091	Up	0.76743462
C1orf35	79169	Excit-M3	red	0.091935333	0.06692514	0.122238228	none	Not DEG	0.329701121
MRPL55	128308	Excit-M3	red	0.262693454	-0.063821268	0.074351732	none	Not DEG	0.307907846
GUK1	2987	Excit-M11	pink	0.183374371	0.179347399	0.348981817	none	Not DEG	0.503113325
RNF187	149603	Excit-M9	purple	-0.037205609	0.363950813	0.296911163	none	Not DEG	0.233188045
TMEM163	81615	Excit-M4	turquoise	0.511124883	-0.272368972	0.002687089	0.181818182	Down	0.982876712
PSD3	23362	Excit-M4	turquoise	0.510552996	-0.033594501	0.222326723	none	Not DEG	0.948630137
URB2	9816	Excit-M6	blue	0.01110874	0.081922936	0.095339823	none	Not DEG	0.326276463
KHDRBS3	10656	Excit-M4	turquoise	0.509189518	-0.174291761	0.048888983	none	Not DEG	0.925280199
COG2	22796	Excit-M6	blue	0.07480807	0.032502068	0.076190888	none	Not DEG	0.558841843
TTC13	79573	Excit-M1	brown	-0.042978644	0.122725628	0.097081897	none	Not DEG	0.901930262
C1orf131	128061	Excit-M6	blue	0.024937179	0.093829895	0.116226274	none	Not DEG	0.462328767
SPRTN	83932	Excit-M6	blue	0.047545299	0.058263221	0.086541886	none	Not DEG	0.305728518
MAMDC2	256691	Excit-M4	turquoise	0.509072801	-0.213720469	0.052463833	none	Not DEG	0.782689913
SLC35F3	148641	Excit-M16	lightyellow	0.022561672	0.012807898	0.049910258	none	Not DEG	0.832503113
COA6	388753	Excit-M6	blue	0.072932204	0.023257858	0.074405709	none	Not DEG	0.311643836
TOMM20	9804	Excit-M11	pink	-0.073434454	0.616214171	0.586202717	0.636363636	Up	0.845267746
ARID4B	51742	Excit-M1	brown	-0.079402917	0.039260207	-0.059694789	none	Not DEG	0.975404732
TBCE	6905	Excit-M10	magenta	0.055977217	-0.109137194	-0.11378217	none	Not DEG	0.763387298
KATNBL1	79768	Excit-M4	turquoise	0.508012877	-0.153194058	0.098307161	none	Not DEG	0.943337484
LYST	1130	Excit-M14	black	-0.182224348	0.240348704	0.062105762	none	Not DEG	0.925591532
ERO1B	56605	Excit-M19	yellow	-0.189791721	0.199188541	0.128141186	none	Not DEG	0.832503113
MTR	4548	Excit-M14	black	-0.221934238	0.223874001	0.048202168	none	Not DEG	0.885429639
CAMK2D	817	Excit-M4	turquoise	0.507029636	-0.106177995	0.168605653	none	Not DEG	0.99501868
PPM1L	151742	Excit-M4	turquoise	0.506532394	-0.176402938	0.037118411	none	Not DEG	0.983499377
ADGRA1	84435	Excit-M4	turquoise	0.506447937	-0.129927725	0.129858514	none	Not DEG	0.889165629
ZNF385D	79750	Excit-M4	turquoise	0.505949474	-0.232542548	-0.019405677	1	Down	0.769302615
NMT2	9397	Excit-M4	turquoise	0.505122097	-0.238838876	0.0122605	none	Not DEG	0.959215442
AKT3	10000	Excit-M1	brown	-0.140260977	0.145204791	0.058421927	none	Not DEG	0.993462017
COX20	116228	Excit-M14	black	-0.078121612	0.258312404	0.189744841	none	Not DEG	0.387608966
KIF26B	55083	Excit-M19	yellow	-0.185478698	0.079856743	-0.007312697	none	Not DEG	0.681195517
SMYD3	64754	Excit-M1	brown	-0.251117757	0.102340709	-0.065841002	none	Not DEG	0.99377335
ZNF669	79862	Excit-M6	blue	-0.001988114	0.056049323	0.086262911	none	Not DEG	0.182440847
HS6ST3	266722	Excit-M4	turquoise	0.50480858	-0.165865681	0.092473675	none	Not DEG	0.957347447
SH3BP5L	80851	Excit-M6	blue	0.062882282	0.070914664	0.091529965	none	Not DEG	0.340286426
ZNF672	79894	Excit-M6	blue	0.024477135	0.073962275	0.094965624	none	Not DEG	0.130136986
ZNF692	55657	Excit-M3	red	0.184128636	-0.027909445	0.052405861	none	Not DEG	0.563511831
PGBD2	267002	Excit-M6	blue	0.017252608	0.047450716	0.060835439	none	Not DEG	0.194271482
ACP1	52	Excit-M6	blue	0.103986175	0.193884903	0.262960874	none	Not DEG	0.593088418
ZNF385B	151126	Excit-M4	turquoise	0.503948647	-0.239563625	0.051538999	none	Not DEG	0.967932752
MYT1L	23040	Excit-M1	brown	-0.311005479	0.031479522	-0.177059474	none	Not DEG	0.997198007
ADI1	55256	Excit-M6	blue	0.035859908	0.112364612	0.150642711	none	Not DEG	0.561021171
RNF144A	9781	Excit-M18	grey60	-0.101223744	0.026637556	-0.050061925	none	Not DEG	0.940535492
KIDINS220	57498	Excit-M19	yellow	-0.339706306	0.418051618	0.185365954	0.454545455	Up	0.923412204
MBOAT2	129642	Excit-M1	brown	-0.384402244	0.268423265	0.019122896	none	Not DEG	0.844956413
ASAP2	8853	Excit-M19	yellow	-0.276298755	0.196124359	0.032229595	none	Not DEG	0.773038605
HS3ST1	9957	Excit-M4	turquoise	0.501433314	-0.17157702	0.101333973	none	Not DEG	0.306351183
CTSC	1075	Excit-M4	turquoise	0.501432275	-0.149071376	0.12659747	none	Not DEG	0.593088418
ADAM17	6868	Excit-M1	brown	-0.116072273	0.121695289	0.039672418	none	Not DEG	0.867995019
TAF1B	9014	Excit-M1	brown	-0.14525216	0.136986454	0.046937367	none	Not DEG	0.74377335
HPCAL1	3241	Excit-M12	royalblue	0.081906501	0.215849556	0.200584851	none	Not DEG	0.670610212
NOL10	79954	Excit-M10	magenta	0.076029946	0.034112125	0.037787984	none	Not DEG	0.898194271
COL23A1	91522	Excit-M4	turquoise	0.499942406	-0.212431864	-0.006526576	none	Not DEG	0.498443337
PLCB4	5332	Excit-M4	turquoise	0.499441014	-0.134489361	0.082750011	none	Not DEG	0.985367372
PCOLCE2	26577	Excit-M4	turquoise	0.499218593	-0.165524786	0.074021159	none	Not DEG	0.449564134
PELI2	57161	Excit-M4	turquoise	0.499161779	-0.211635663	0.008397286	none	Not DEG	0.522104608
SMC6	79677	Excit-M1	brown	-0.1168744	0.162413546	0.07096899	none	Not DEG	0.870797011
RDH14	57665	Excit-M6	blue	0.161617423	0.035386676	0.129181795	none	Not DEG	0.319115816
LAPTM4A	9741	Excit-M11	pink	0.108403679	0.116216007	0.18837884	none	Not DEG	0.359277709
NSMF	26012	Excit-M4	turquoise	0.499161078	-0.150421363	0.136871887	none	Not DEG	0.869551681
KLHL29	114818	Excit-M16	lightyellow	-0.087052452	-0.024603783	-0.06080158	none	Not DEG	0.974470735
FAM228B	375190	Excit-M14	black	-0.233118795	0.141445558	-0.037581967	none	Not DEG	0.819427148
IQCJ-SCHIP1	29970	Excit-M4	turquoise	0.498608552	-0.303804681	-0.084658626	none	Not DEG	0.995330012
CCDC146	57639	Excit-M4	turquoise	0.498363976	-0.139539325	0.071041474	none	Not DEG	0.740660025
CENPO	79172	Excit-M6	blue	0.072364545	0.04090117	0.096135844	none	Not DEG	0.27739726
KCNQ3	3786	Excit-M4	turquoise	0.498254302	-0.341622013	-0.04322509	1	Down	0.997820672
DNAJC27	51277	Excit-M14	black	-0.013635129	0.210082597	0.190838423	none	Not DEG	0.633872976
DNMT3A	1788	Excit-M5	green	-0.090108986	-0.061089749	-0.171257248	none	Not DEG	0.955790785
DTNB	1838	Excit-M1	brown	-0.205997505	0.118644009	-0.057290924	none	Not DEG	0.97384807
RAB10	10890	Excit-M10	magenta	0.090324924	0.014792876	0.005089003	none	Not DEG	0.944894147
GAREM2	150946	Excit-M6	blue	0.099496537	0.0268465	0.086133024	none	Not DEG	0.22011208
KCNK3	3777	Excit-M19	yellow	-0.174286901	0.258192729	0.162320727	none	Not DEG	0.520236613
DPYSL5	56896	Excit-M17	darkturquoise	-0.030031948	0.012862784	0.002773784	none	Not DEG	0.946139477
AGBL5	60509	Excit-M6	blue	0.005894777	0.15866234	0.189460194	none	Not DEG	0.413760897
PREB	10113	Excit-M8	midnightblue	0.067486499	0.053398539	0.106655605	none	Not DEG	0.232876712
SLC5A6	8884	Excit-M3	red	0.075727795	0.049406084	0.094858917	none	Not DEG	0.240971357
CAD	790	Excit-M10	magenta	0.04620669	0.004329839	0.026552653	none	Not DEG	0.309464508
GTF3C2	2976	Excit-M10	magenta	0.026794893	0.000288005	-0.014961517	none	Not DEG	0.657534247
EIF2B4	8890	Excit-M3	red	0.095103082	0.002208643	0.038567958	none	Not DEG	0.240971357
SNX17	9784	Excit-M15	greenyellow	0.083395184	0.08792637	0.104151238	none	Not DEG	0.107098381
ZNF513	130557	Excit-M3	red	0.113947832	0.050364381	0.114098968	none	Not DEG	0.175902864
FNDC4	64838	Excit-M6	blue	0.098500194	0.141801562	0.201429127	none	Not DEG	0.169364882
BABAM2	9577	Excit-M1	brown	-0.185308753	0.083767835	-0.05303274	none	Not DEG	0.97011208
PPP1CB	5500	Excit-M9	purple	0.006100597	0.327063375	0.260525538	none	Not DEG	0.899439601
SPDYA	245711	Excit-M6	blue	0.048213765	0.019237071	0.065676749	none	Not DEG	0.320672478
CLIP4	79745	Excit-M14	black	-0.172733141	0.235572866	0.086642184	none	Not DEG	0.870174346
ROBO1	6091	Excit-M4	turquoise	0.498226025	-0.239308082	-0.039495948	1	Down	0.998132005
CARD11	84433	Excit-M4	turquoise	0.497021998	-0.269465433	-0.03393253	none	Not DEG	0.550435866
TRABD2A	129293	Excit-M4	turquoise	0.496132351	-0.179108692	0.050469704	none	Not DEG	0.323785803
SPAST	6683	Excit-M1	brown	-0.154787796	0.172475166	0.049693572	none	Not DEG	0.903486924
NLRC4	58484	Excit-M6	blue	0.056602343	0.048442867	0.124576153	none	Not DEG	0.195205479
YIPF4	84272	Excit-M9	purple	-0.042772273	0.228910298	0.159454256	none	Not DEG	0.860211706
TTC27	55622	Excit-M18	grey60	-0.025656508	0.02210521	-0.001715806	none	Not DEG	0.797011208
LTBP1	4052	Excit-M18	grey60	-0.211379354	-0.016238018	-0.088729068	none	Not DEG	0.652864259
RASGRP3	25780	Excit-M21	lightcyan	0.130685596	-0.128676236	-0.034100831	none	Not DEG	0.71762142
FAM98A	25940	Excit-M6	blue	0.055484011	0.127314421	0.189124443	none	Not DEG	0.661270237
FEZ2	9637	Excit-M6	blue	0.079235987	0.053741412	0.088332886	none	Not DEG	0.876712329
EIF2AK2	5610	Excit-M1	brown	-0.104805523	0.295450478	0.214331415	none	Not DEG	0.891967621
PRKD3	23683	Excit-M6	blue	0.059360875	0.06621635	0.140512921	none	Not DEG	0.250933998
QPCT	25797	Excit-M16	lightyellow	-0.041384846	0.229642463	0.196023981	none	Not DEG	0.199564134
CDC42EP3	10602	Excit-M6	blue	-0.003615647	0.105892439	0.092115416	none	Not DEG	0.410336239
RMDN2	151393	Excit-M16	lightyellow	0.00159661	0.0688866	0.077320787	none	Not DEG	0.662826899
ATL2	64225	Excit-M6	blue	0.074204426	0.089208399	0.107963207	none	Not DEG	0.857721046
CACNG5	27091	Excit-M4	turquoise	0.494935201	-0.227444296	0.012529738	none	Not DEG	0.53362391
ACTN1	87	Excit-M4	turquoise	0.494412219	-0.146928495	0.056106533	none	Not DEG	0.910647572
SRSF7	6432	Excit-M6	blue	0.109032321	0.168172954	0.273384054	none	Not DEG	0.741905355
DHX57	90957	Excit-M10	magenta	0.062385057	0.020795707	0.006543829	none	Not DEG	0.834371108
SOS1	6654	Excit-M1	brown	-0.107253579	0.185462811	0.087801753	none	Not DEG	0.969800747
THUMPD2	80745	Excit-M21	lightcyan	0.190016307	-0.035613131	0.05011792	none	Not DEG	0.867061021
CHN1	1123	Excit-M4	turquoise	0.493695582	0.01497107	0.268035618	none	Not DEG	0.971668742
ABTB2	25841	Excit-M4	turquoise	0.493682891	-0.237207886	-0.018643088	none	Not DEG	0.549190535
CHRNA2	1135	Excit-M4	turquoise	0.491795065	-0.086750126	0.206032031	none	Not DEG	0.395392279
COX7A2L	9167	Excit-M19	yellow	-0.093083034	0.341006918	0.280321205	none	Not DEG	0.770547945
MTA3	57504	Excit-M19	yellow	-0.233804602	0.166234192	0.035407243	none	Not DEG	0.911581569
RELL1	768211	Excit-M4	turquoise	0.491050512	-0.190706248	0.08241281	none	Not DEG	0.495330012
SLC3A1	6519	Excit-M6	blue	0.022682993	0.150531071	0.207331222	none	Not DEG	0.380759651
PREPL	9581	Excit-M9	purple	0.089595839	0.549992605	0.509531354	0.636363636	Up	0.96762142
ATRNL1	26033	Excit-M4	turquoise	0.489071528	-0.264839611	0.005151347	none	Not DEG	0.996886675
SRBD1	55133	Excit-M1	brown	-0.086725781	0.111874067	0.03745223	none	Not DEG	0.704856787
SOCS5	9655	Excit-M9	purple	-0.045255908	0.320047168	0.24954603	none	Not DEG	0.466687422
PRKCG	5582	Excit-M4	turquoise	0.487870921	-0.155086913	0.056801461	none	Not DEG	0.681818182
THSD7A	221981	Excit-M4	turquoise	0.4877609	-0.142312168	0.029380453	none	Not DEG	0.910024907
CALM2	805	Excit-M11	pink	0.333274122	0.372478318	0.640717986	none	Not DEG	0.963262765
MSH6	2956	Excit-M14	black	-0.028631663	0.142829544	0.086520971	none	Not DEG	0.438667497
FBXO11	80204	Excit-M1	brown	-0.10815077	0.163287614	0.050819172	none	Not DEG	0.967310087
NRXN1	9378	Excit-M17	darkturquoise	0.06803785	-0.035290276	0.01261279	0.060606061	Down	0.999688667
CHAC2	494143	Excit-M6	blue	0.024772763	0.059250899	0.10114164	none	Not DEG	0.188978829
ERLEC1	27248	Excit-M15	greenyellow	0.020243203	0.22556621	0.210358361	none	Not DEG	0.500311333
PSME4	23198	Excit-M19	yellow	-0.071373618	0.097402848	0.06451231	none	Not DEG	0.913760897
ACYP2	98	Excit-M1	brown	-0.093779874	0.113685692	0.042096696	none	Not DEG	0.977272727
NAPEPLD	222236	Excit-M4	turquoise	0.487609814	-0.119697232	0.144372261	none	Not DEG	0.896014944
EML6	400954	Excit-M14	black	-0.446593831	0.30898318	0.018117168	0.090909091	Up	0.911581569
RTN4	57142	Excit-M9	purple	-0.032354435	0.527375908	0.453314356	1	Up	0.978206725
GABRD	2563	Excit-M4	turquoise	0.487294394	-0.140551161	0.117438782	none	Not DEG	0.239103362
FAM53B	9679	Excit-M4	turquoise	0.48635806	-0.238800996	-0.004125318	none	Not DEG	0.871731009
FANCL	55120	Excit-M1	brown	-0.343036476	0.25037633	0.016519239	none	Not DEG	0.877646326
USP34	9736	Excit-M1	brown	-0.147793689	0.128235254	-0.015540595	none	Not DEG	0.986612702
FAM161A	84140	Excit-M1	brown	-0.182622734	0.147759134	0.016010422	none	Not DEG	0.397571606
CCT4	10575	Excit-M15	greenyellow	0.045903697	0.121669356	0.076430447	none	Not DEG	0.48630137
COMMD1	150684	Excit-M5	green	0.01733499	0.011590421	-0.02465373	none	Not DEG	0.949564134
ARAP2	116984	Excit-M4	turquoise	0.485781562	-0.249533539	-0.012872945	none	Not DEG	0.723536737
EHBP1	23301	Excit-M21	lightcyan	0.245653518	-0.145196709	-0.049806842	none	Not DEG	0.99252802
KCNA1	3736	Excit-M4	turquoise	0.485345806	-0.048432276	0.241009183	none	Not DEG	0.423723537
MTUS2	23281	Excit-M4	turquoise	0.484974508	-0.287912123	-0.081379583	none	Not DEG	0.99252802
CEP68	23177	Excit-M6	blue	0.064859463	0.045239652	0.075535467	none	Not DEG	0.863947696
ACTR2	10097	Excit-M6	blue	0.281385198	0.207807554	0.367250154	none	Not DEG	0.946450809
LRTM2	654429	Excit-M4	turquoise	0.484354253	-0.063052625	0.217162446	none	Not DEG	0.650373599
PNO1	56902	Excit-M6	blue	0.014616805	0.068913574	0.080065468	none	Not DEG	0.388231631
NOTCH2	4853	Excit-M4	turquoise	0.484016176	-0.1873542	0.082386819	none	Not DEG	0.716687422
CYFIP2	26999	Excit-M4	turquoise	0.483836165	0.026746106	0.277523241	none	Not DEG	0.97260274
RCAN2	10231	Excit-M4	turquoise	0.483595258	-0.172260625	0.063199696	none	Not DEG	0.990660025
VOPP1	81552	Excit-M4	turquoise	0.483205783	-0.1560908	0.059401162	none	Not DEG	0.963262765
SNRNP27	11017	Excit-M9	purple	-0.023881085	0.185688476	0.147274379	none	Not DEG	0.306973848
PCBP1	5093	Excit-M9	purple	-0.009145223	0.400335119	0.351985185	none	Not DEG	0.424346202
PCYOX1	51449	Excit-M9	purple	-0.116964546	0.536542944	0.42401367	none	Not DEG	0.693026152
SNRPG	6637	Excit-M6	blue	0.042887205	0.103580744	0.121409167	none	Not DEG	0.328455791
TEX261	113419	Excit-M6	blue	0.055429588	0.080862665	0.121762189	none	Not DEG	0.227272727
EXOC6B	23233	Excit-M1	brown	-0.198610513	0.132620599	-0.036606829	none	Not DEG	0.988169365
PITPNC1	26207	Excit-M4	turquoise	0.483002336	-0.371845767	-0.13875886	0.636363636	Down	0.979763387
CCT7	10574	Excit-M15	greenyellow	0.032530903	0.091283857	0.058365638	none	Not DEG	0.100871731
TPRKB	51002	Excit-M6	blue	0.018546417	0.092231868	0.106006504	none	Not DEG	0.304794521
BOLA3	388962	Excit-M6	blue	0.070413976	0.137729581	0.172475369	none	Not DEG	0.490348692
SAMD5	389432	Excit-M4	turquoise	0.481746626	-0.224275401	0.028772279	0.151515152	Down	0.961706102
DCTN1	1639	Excit-M11	pink	0.325231287	0.196049426	0.387888642	none	Not DEG	0.694894147
C2orf81	388963	Excit-M6	blue	-0.004787493	0.066237215	0.077587932	none	Not DEG	0.235367372
WBP1	23559	Excit-M8	midnightblue	0.077299705	0.068430294	0.123882507	none	Not DEG	0.22135741
MOGS	7841	Excit-M6	blue	0.073388402	0.060308767	0.111529821	none	Not DEG	0.335305106
AUP1	550	Excit-M2	cyan	0.09106935	0.044955382	0.069048891	none	Not DEG	0.248443337
POLE4	56655	Excit-M6	blue	0.014254227	0.101711587	0.099154323	none	Not DEG	0.184308842
GCFC2	6936	Excit-M19	yellow	-0.162001973	0.243523133	0.148182707	none	Not DEG	0.776463263
LRRTM4	80059	Excit-M19	yellow	-0.61318211	0.345695557	0.008210573	none	Not DEG	0.95516812
TCF7L2	6934	Excit-M4	turquoise	0.481744101	-0.053369926	0.211833771	none	Not DEG	0.994707347
OPN3	23596	Excit-M4	turquoise	0.48123465	-0.113937836	0.14811563	none	Not DEG	0.402552927
DAAM2	23500	Excit-M4	turquoise	0.480996427	-0.235527734	-0.007152376	none	Not DEG	0.358032379
TMSB10	9168	Excit-M8	midnightblue	0.302207448	0.100585905	0.34961378	none	Not DEG	0.459526775
TGOLN2	10618	Excit-M11	pink	0.164804782	0.343981513	0.437861045	none	Not DEG	0.727272727
RGS3	5998	Excit-M4	turquoise	0.480424628	-0.160528486	0.097921555	none	Not DEG	0.601183064
GGCX	2677	Excit-M6	blue	0.029169179	0.071291666	0.099881514	none	Not DEG	0.385740971
ST3GAL5	8869	Excit-M6	blue	0.17748703	0.136216348	0.234746252	none	Not DEG	0.849626401
RMND5A	64795	Excit-M14	black	-0.030360121	0.191274118	0.147834743	none	Not DEG	0.635118306
ZNF2	7549	Excit-M6	blue	-0.005212765	0.027960754	0.030728566	none	Not DEG	0.329078456
ANKRD36C	400986	Excit-M5	green	-0.185046496	-0.130243684	-0.285070896	none	Not DEG	0.987858032
TMEM127	55654	Excit-M11	pink	0.136798274	0.220596227	0.277327111	none	Not DEG	0.545454545
CIAO1	9391	Excit-M8	midnightblue	0.164739346	0.150149118	0.220550045	none	Not DEG	0.819115816
KANSL3	55683	Excit-M1	brown	-0.072811869	0.090411628	0.043142701	none	Not DEG	0.841220423
ANKRD23	200539	Excit-M10	magenta	0.001220951	0.002182541	0.006460659	none	Not DEG	0.52366127
ANKRD36	375248	Excit-M5	green	-0.148146971	-0.029578915	-0.170794631	none	Not DEG	0.985990037
ACTR1B	10120	Excit-M8	midnightblue	0.120999793	0.181948253	0.258085761	none	Not DEG	0.599626401
MCF2	4168	Excit-M4	turquoise	0.480321787	-0.082493337	0.161398048	none	Not DEG	0.905666252
UNC50	25972	Excit-M6	blue	0.051386667	0.125795146	0.145854691	none	Not DEG	0.567559153
MITD1	129531	Excit-M6	blue	0.04072472	0.072078904	0.100515605	none	Not DEG	0.557907846
LYG1	129530	Excit-M6	blue	0.009764809	0.044946333	0.055358138	none	Not DEG	0.177459527
TXNDC9	10190	Excit-M6	blue	0.018636337	0.121756937	0.143858086	none	Not DEG	0.443026152
REV1	51455	Excit-M1	brown	-0.103246413	0.122531399	0.024419002	none	Not DEG	0.935865504
TMEM108	66000	Excit-M4	turquoise	0.479909267	-0.252311633	-0.012860126	0.001443001	Down	0.979452055
NRP1	8829	Excit-M4	turquoise	0.479882727	-0.152615911	0.049101217	none	Not DEG	0.654109589
MOB3B	79817	Excit-M4	turquoise	0.479726366	-0.18450182	0.036656887	none	Not DEG	0.873910336
RPL31	6160	Excit-M13	darkgreen	-0.022918062	0.099899134	0.066635061	none	Not DEG	0.21513076
TBC1D8	11138	Excit-M18	grey60	-0.092510507	0.027542175	-0.054794995	none	Not DEG	0.892590286
RNF149	284996	Excit-M1	brown	-0.104679352	0.169205471	0.093837471	none	Not DEG	0.896014944
MAP4K4	9448	Excit-M18	grey60	-0.230737505	0.108632454	-0.022228019	none	Not DEG	0.947073474
PPP4R4	57718	Excit-M4	turquoise	0.479500731	-0.174704677	0.056372712	none	Not DEG	0.943337484
PVALB	5816	Excit-M4	turquoise	0.477543749	0.04374415	0.37327783	none	Not DEG	0.315691158
AFF1	4299	Excit-M4	turquoise	0.477009128	-0.175804483	0.054053778	none	Not DEG	0.862702366
GCC2	9648	Excit-M9	purple	-0.023591723	0.219531082	0.129727844	0.181818182	Up	0.923412204
LIMS1	3987	Excit-M1	brown	-0.212128238	0.137861805	-0.002548686	none	Not DEG	0.735678705
CCDC138	165055	Excit-M12	royalblue	0.143580272	-0.023085828	0.015650844	none	Not DEG	0.846513076
SH3RF3	344558	Excit-M14	black	-0.451873882	0.268742393	-0.027523731	none	Not DEG	0.657534247
MTLN	205251	Excit-M6	blue	0.045989176	0.160731011	0.200359289	none	Not DEG	0.169987547
BCL2L11	10018	Excit-M7	salmon	-0.062578103	0.089628204	0.058764948	none	Not DEG	0.248443337
TMEM87B	84910	Excit-M6	blue	0.08537621	0.111051442	0.156948312	none	Not DEG	0.711706102
PYGL	5836	Excit-M4	turquoise	0.476003602	-0.109666673	0.160371668	none	Not DEG	0.471980075
POLR1B	84172	Excit-M6	blue	0.027875979	0.066029801	0.072416842	none	Not DEG	0.378268991
ACSL3	2181	Excit-M4	turquoise	0.475099974	0.093631598	0.345397002	0.045454545	Up	0.963574097
KIAA1549	57670	Excit-M4	turquoise	0.475003971	-0.15295545	0.064231344	none	Not DEG	0.948007472
PRAG1	157285	Excit-M4	turquoise	0.474901413	-0.195974256	0.037527406	none	Not DEG	0.716998755
MYH10	4628	Excit-M4	turquoise	0.474610734	-0.094979075	0.122698006	none	Not DEG	0.982876712
INSIG2	51141	Excit-M11	pink	0.165577486	0.169809777	0.267384078	none	Not DEG	0.681818182
TMEM177	80775	Excit-M6	blue	0.139265852	0.028920962	0.125838797	none	Not DEG	0.283312578
DYSF	8291	Excit-M4	turquoise	0.474565735	-0.233557274	0.007815065	none	Not DEG	0.910024907
EPB41L5	57669	Excit-M19	yellow	-0.181541567	0.128687488	0.020896755	none	Not DEG	0.878891656
RALB	5899	Excit-M12	royalblue	0.151494111	0.071177765	0.166886718	none	Not DEG	0.303860523
RHOBTB1	9886	Excit-M4	turquoise	0.471633213	-0.232002303	0.027898064	0.090909091	Down	0.938978829
CLASP1	23332	Excit-M1	brown	-0.194534353	0.210798728	0.050972294	none	Not DEG	0.9875467
FGF13	2258	Excit-M4	turquoise	0.470501783	-0.302150565	-0.048532245	none	Not DEG	0.986612702
CLSTN1	22883	Excit-M4	turquoise	0.469837957	0.092835056	0.27992602	none	Not DEG	0.95641345
BIN1	274	Excit-M10	magenta	0.15175783	-0.032116774	0.02655613	none	Not DEG	0.929016189
ADGRD1	283383	Excit-M4	turquoise	0.469565109	-0.144172473	0.063483441	none	Not DEG	0.344022416
ERCC3	2071	Excit-M17	darkturquoise	0.041196399	0.008271033	0.018259819	none	Not DEG	0.826276463
POLR2D	5433	Excit-M6	blue	0.01700263	0.125288034	0.134340715	none	Not DEG	0.393835616
SAP130	79595	Excit-M1	brown	-0.090271898	0.060952612	-0.005167231	none	Not DEG	0.809775841
UGGT1	56886	Excit-M19	yellow	0.015762801	0.112785232	0.111874106	none	Not DEG	0.844645081
RPH3A	22895	Excit-M4	turquoise	0.469369789	-0.151667074	0.04144008	none	Not DEG	0.960772105
MZT2B	80097	Excit-M13	darkgreen	0.087428511	0.141838863	0.189376153	none	Not DEG	0.325965131
CCDC115	84317	Excit-M9	purple	-0.043437018	0.269090971	0.232449964	none	Not DEG	0.163760897
PTPN18	26469	Excit-M14	black	-0.026220927	0.10436318	0.060629048	none	Not DEG	0.290784558
ARHGEF4	50649	Excit-M10	magenta	0.041981794	0.108982017	0.087094912	none	Not DEG	0.908156912
PLEKHB2	55041	Excit-M11	pink	0.051334359	0.37575657	0.407885931	none	Not DEG	0.855541719
ANKRD30BL	554226	Excit-M1	brown	-0.360816171	0.091639719	-0.144146849	none	Not DEG	0.98256538
LYPD1	116372	Excit-M1	brown	-0.228560654	0.20006772	0.075734892	none	Not DEG	0.402552927
DAPK1	1612	Excit-M4	turquoise	0.468903166	-0.168439765	0.007287182	none	Not DEG	0.937733499
SIDT1	54847	Excit-M4	turquoise	0.466033897	-0.125303974	0.040302707	none	Not DEG	0.922166874
SPOPL	339745	Excit-M1	brown	-0.111277144	0.147474725	0.073864484	none	Not DEG	0.836550436
PDE10A	10846	Excit-M4	turquoise	0.465731635	-0.315250425	-0.044810109	1	Down	0.989414695
ACVR2A	92	Excit-M1	brown	-0.234981557	0.274180794	0.099116074	none	Not DEG	0.846513076
ORC4	5000	Excit-M14	black	-0.017665736	0.221020962	0.186870083	none	Not DEG	0.909402242
MBD5	55777	Excit-M1	brown	-0.122009524	0.005593114	-0.109694684	none	Not DEG	0.995330012
KIF5C	3800	Excit-M6	blue	0.151327455	0.143479263	0.205143418	none	Not DEG	0.98256538
EDNRB	1910	Excit-M4	turquoise	0.464196254	-0.121453634	0.116164956	none	Not DEG	0.504669988
CAMK2A	815	Excit-M4	turquoise	0.461835039	-0.236942794	-0.020562397	none	Not DEG	0.974159402
STK39	27347	Excit-M4	turquoise	0.461209543	-0.08337334	0.119258725	none	Not DEG	0.96762142
HS3ST5	222537	Excit-M4	turquoise	0.460406467	-0.150938252	0.111843381	none	Not DEG	0.949564134
CNTN2	6900	Excit-M4	turquoise	0.459825838	-0.104381101	0.172249823	none	Not DEG	0.784557908
PRPF40A	55660	Excit-M20	tan	0.047285939	0.117645169	0.116132175	none	Not DEG	0.892278954
GALNT13	114805	Excit-M19	yellow	-0.57598059	0.459793711	0.157040091	none	Not DEG	0.306662516
NAV3	89795	Excit-M4	turquoise	0.459433588	-0.284755119	-0.106951031	none	Not DEG	0.99875467
GPD2	2820	Excit-M14	black	-0.27416031	0.248118539	0.052489409	none	Not DEG	0.707970112
NELL2	4753	Excit-M4	turquoise	0.459354619	-0.123931204	0.040815757	none	Not DEG	0.981942715
WIPF3	644150	Excit-M4	turquoise	0.45914426	-0.187166896	0.020052299	none	Not DEG	0.796388543
AUTS2	26053	Excit-M4	turquoise	0.459068866	-0.321095188	-0.06436557	0.545454545	Down	0.996575342
CCDC148	130940	Excit-M1	brown	-0.224008102	0.160974195	0.014783093	none	Not DEG	0.869551681
PKP4	8502	Excit-M1	brown	-0.117108649	0.13156759	0.055752275	none	Not DEG	0.986924035
DAPL1	92196	Excit-M17	darkturquoise	0.050202005	-0.084757912	-0.069128815	none	Not DEG	0.75747198
CPNE4	131034	Excit-M4	turquoise	0.458814154	-0.272376518	-0.0016212	none	Not DEG	0.991905355
GABRA5	2558	Excit-M4	turquoise	0.458466969	-0.09527428	0.11347706	none	Not DEG	0.819427148
TMEM131	23505	Excit-M4	turquoise	0.456572935	-0.171559326	0.055167974	none	Not DEG	0.954856787
TANK	10010	Excit-M1	brown	-0.102035738	0.179767592	0.110591926	none	Not DEG	0.887608966
KCNH7	90134	Excit-M18	grey60	-0.161014703	0.04853788	-0.068158775	none	Not DEG	0.976027397
TTC7B	145567	Excit-M4	turquoise	0.456495742	-0.232595098	-0.034556167	none	Not DEG	0.973536737
AMOTL1	154810	Excit-M4	turquoise	0.456329602	-0.139054344	0.134892739	none	Not DEG	0.861145704
SCN3A	6328	Excit-M19	yellow	-0.315032284	0.245529986	0.072345219	none	Not DEG	0.979140722
CSRNP3	80034	Excit-M1	brown	-0.290340559	0.326826386	0.124811753	none	Not DEG	0.986612702
TTC21B	79809	Excit-M1	brown	-0.055901037	0.153294871	0.084093797	none	Not DEG	0.928082192
KCND3	3752	Excit-M4	turquoise	0.455405565	-0.154847861	0.035999413	none	Not DEG	0.950809465
SCN9A	6335	Excit-M1	brown	-0.484683642	0.253478781	-0.009333062	none	Not DEG	0.919987547
SCN7A	6332	Excit-M1	brown	-0.243591613	0.294210719	0.129545572	none	Not DEG	0.910024907
RAB4A	5867	Excit-M4	turquoise	0.454854841	-7.97E-05	0.26231744	none	Not DEG	0.870797011
LRRN2	10446	Excit-M4	turquoise	0.45479144	-0.215705818	-0.050436779	none	Not DEG	0.904109589
SV2B	9899	Excit-M4	turquoise	0.453907345	-0.158684756	0.093063718	none	Not DEG	0.869240349
INPP4B	8821	Excit-M4	turquoise	0.452826058	-0.261523914	0.007425482	0.136363636	Down	0.993462017
GRID2IP	392862	Excit-M4	turquoise	0.452771373	-0.382688283	-0.168494451	none	Not DEG	0.891967621
BBS5	129880	Excit-M6	blue	0.114769218	0.11257124	0.17974986	none	Not DEG	0.762764633
SASH1	23328	Excit-M4	turquoise	0.451549309	-0.289242533	-0.048606045	0.015151515	Down	0.96139477
GORASP2	26003	Excit-M19	yellow	-0.073559658	0.2261199	0.160122824	none	Not DEG	0.627646326
PHLDB2	90102	Excit-M4	turquoise	0.451395997	-0.161064853	0.050920486	none	Not DEG	0.309153176
PRKG2	5593	Excit-M4	turquoise	0.449859847	-0.222719513	-0.017926566	none	Not DEG	0.955790785
DYNC1I2	1781	Excit-M4	turquoise	0.449841863	-0.156501491	0.094091901	none	Not DEG	0.977272727
ADRA1B	147	Excit-M4	turquoise	0.449677251	-0.194641859	0.018167708	none	Not DEG	0.591843088
EXTL3	2137	Excit-M4	turquoise	0.449500702	-0.167138956	0.0389156	none	Not DEG	0.917496887
HAT1	8520	Excit-M6	blue	-0.016022745	0.115276073	0.118862968	none	Not DEG	0.603673724
CNTN4	152330	Excit-M4	turquoise	0.448344329	-0.238414808	-0.043944076	0.636363636	Down	0.995952677
LRRC49	54839	Excit-M4	turquoise	0.447745077	-0.141992585	0.061626332	none	Not DEG	0.973536737
ATP5MC3	518	Excit-M11	pink	0.179832309	0.250912267	0.384266912	none	Not DEG	0.434308842
LAMB1	3912	Excit-M4	turquoise	0.446498871	-0.222507483	0.000803671	none	Not DEG	0.776774595
HNRNPA3	220988	Excit-M9	purple	0.024067596	0.378585246	0.342436162	none	Not DEG	0.866749689
OSBPL6	114880	Excit-M12	royalblue	-0.005163202	0.124096481	0.087098686	none	Not DEG	0.966998755
TTN	7273	Excit-M18	grey60	0.001402922	-0.115057701	-0.11457256	none	Not DEG	0.860834371
CCDC141	285025	Excit-M21	lightcyan	0.140063452	-0.073856639	-0.019443025	none	Not DEG	0.525529265
DPYS	1807	Excit-M4	turquoise	0.446143304	-0.197091772	0.04711605	none	Not DEG	0.732254047
EXTL2	2135	Excit-M4	turquoise	0.446135534	0.064128677	0.334400824	none	Not DEG	0.856164384
STS	412	Excit-M4	turquoise	0.445037334	-0.110863746	0.103045855	none	Not DEG	0.943960149
ITPRID2	6744	Excit-M19	yellow	-0.180257966	0.129260213	0.003908259	none	Not DEG	0.655666252
PDE1A	5136	Excit-M14	black	-0.512224245	0.239542841	-0.039386751	0.045454545	Up	0.444894147
DNAJC10	54431	Excit-M19	yellow	-0.211475378	0.240014106	0.12549692	none	Not DEG	0.858343711
FSIP2	401024	Excit-M6	blue	-0.022183907	0.151470672	0.172307388	none	Not DEG	0.313511831
ITGAV	3685	Excit-M19	yellow	-0.202148166	0.17938562	0.090327768	none	Not DEG	0.613325031
FAM171B	165215	Excit-M19	yellow	-0.119088473	0.323372192	0.235620302	none	Not DEG	0.916874222
RAVER2	55225	Excit-M4	turquoise	0.444457309	-0.092604699	0.116119444	none	Not DEG	0.903798257
OSGEPL1	64172	Excit-M6	blue	0.021342258	0.081638588	0.088106822	none	Not DEG	0.273972603
ORMDL1	94101	Excit-M6	blue	0.199131174	0.129990861	0.247587867	none	Not DEG	0.798879203
PMS1	5378	Excit-M6	blue	0.089720068	0.067499168	0.098583503	none	Not DEG	0.922166874
C2orf88	84281	Excit-M6	blue	0.088467605	0.131493783	0.180973272	none	Not DEG	0.731942715
INPP1	3628	Excit-M6	blue	0.0250883	0.124770677	0.121321418	none	Not DEG	0.659402242
FGF5	2250	Excit-M4	turquoise	0.443446182	-0.113018359	0.096202257	none	Not DEG	0.124221669
STAT1	6772	Excit-M14	black	-0.040200765	0.237079983	0.17331573	none	Not DEG	0.381382316
NEXN	91624	Excit-M4	turquoise	0.443116416	-0.137863364	0.091726715	none	Not DEG	0.693960149
VWC2	375567	Excit-M4	turquoise	0.441509697	-0.190180001	-0.011729112	none	Not DEG	0.941158157
EPHA4	2043	Excit-M4	turquoise	0.441234145	-0.124602629	0.159323853	none	Not DEG	0.926836862
SLC39A10	57181	Excit-M1	brown	-0.215279156	0.389711529	0.237109187	none	Not DEG	0.941780822
FEM1C	56929	Excit-M4	turquoise	0.440564264	-0.083457213	0.152013141	none	Not DEG	0.734122042
CCDC150	284992	Excit-M6	blue	-0.005247892	0.027609487	0.030570421	none	Not DEG	0.160024907
ANKRD44	91526	Excit-M18	grey60	0.014543286	0.010101471	-0.00784626	none	Not DEG	0.970734745
HSPE1	3336	Excit-M6	blue	0.099437598	0.148746131	0.206423937	none	Not DEG	0.319115816
GPRC5B	51704	Excit-M4	turquoise	0.440379704	-0.128512518	0.063907928	none	Not DEG	0.445205479
PLCL1	5334	Excit-M14	black	-0.337063971	0.337524991	0.072354516	none	Not DEG	0.176836862
KCTD18	130535	Excit-M6	blue	0.027966901	0.088240057	0.101986883	none	Not DEG	0.453300125
BZW1	9689	Excit-M11	pink	0.100868458	0.283485318	0.353422975	none	Not DEG	0.675591532
NDUFB3	4709	Excit-M8	midnightblue	0.119754556	0.062460617	0.135092851	none	Not DEG	0.201743462
CLEC2L	154790	Excit-M4	turquoise	0.440375473	-0.122865344	0.066332276	none	Not DEG	0.799190535
CHST15	51363	Excit-M4	turquoise	0.439991823	-0.144345064	0.03567015	none	Not DEG	0.395392279
STRADB	55437	Excit-M6	blue	0.10746416	0.136561756	0.247449767	none	Not DEG	0.659713574
C2CD6	151254	Excit-M12	royalblue	0.101365061	-0.018791843	0.027355819	none	Not DEG	0.265566625
BMPR2	659	Excit-M19	yellow	-0.111083569	0.169909126	0.103679174	none	Not DEG	0.99252802
FAM117B	150864	Excit-M1	brown	-0.197456686	0.143835328	-0.004141944	none	Not DEG	0.869240349
ICA1L	130026	Excit-M18	grey60	0.004136086	0.071617046	0.021031054	none	Not DEG	0.978206725
WDR12	55759	Excit-M6	blue	0.073135282	0.178230166	0.206664242	none	Not DEG	0.75622665
CYP20A1	57404	Excit-M10	magenta	0.064569321	0.014434758	0.014073593	none	Not DEG	0.743150685
RAPH1	65059	Excit-M6	blue	-0.10703365	0.248410678	0.19203585	none	Not DEG	0.847447073
NRP2	8828	Excit-M14	black	-0.186468558	0.285814706	0.112721156	none	Not DEG	0.169987547
ZDBF2	57683	Excit-M1	brown	-0.118341026	0.22462065	0.095732504	none	Not DEG	0.890410959
NRIP3	56675	Excit-M4	turquoise	0.438869734	0.033687328	0.277949128	none	Not DEG	0.767745953
FASTKD2	22868	Excit-M6	blue	0.012210606	0.162966719	0.167775069	none	Not DEG	0.804794521
METTL21A	151194	Excit-M6	blue	0.018625708	0.117568694	0.122827042	none	Not DEG	0.49875467
CCNYL1	151195	Excit-M19	yellow	-0.167782617	0.13833085	0.076340312	none	Not DEG	0.566936488
PLEKHM3	389072	Excit-M19	yellow	-0.178900103	0.222566434	0.134699412	none	Not DEG	0.945828144
C2orf80	389073	Excit-M1	brown	-0.141422108	0.220869944	0.104587166	none	Not DEG	0.45392279
IDH1	3417	Excit-M3	red	0.175310028	0.028096976	0.128043738	none	Not DEG	0.70516812
PTH2R	5746	Excit-M17	darkturquoise	0.074130325	-0.036065474	-0.008655891	none	Not DEG	0.291407223
MAP2	4133	Excit-M1	brown	-0.202262315	0.243186491	0.101149757	none	Not DEG	0.99875467
TAFA1	407738	Excit-M4	turquoise	0.438582767	-0.093524005	0.062879762	none	Not DEG	0.79109589
ABCC3	8714	Excit-M4	turquoise	0.438335961	-0.194482669	-0.002398535	none	Not DEG	0.443026152
ADRA1D	146	Excit-M4	turquoise	0.437824722	-0.096277175	0.114818157	none	Not DEG	0.245330012
SH3GL2	6456	Excit-M4	turquoise	0.437687693	-0.131256877	0.108834996	none	Not DEG	0.974470735
LANCL1	10314	Excit-M6	blue	0.083709881	0.176381303	0.241462993	none	Not DEG	0.898505604
CPS1	1373	Excit-M1	brown	-0.167739781	0.114683421	0.014964721	none	Not DEG	0.325653798
SPAG16	79582	Excit-M12	royalblue	0.0934752	0.06897263	0.079610068	none	Not DEG	0.9501868
GRM5	2915	Excit-M4	turquoise	0.436783196	-0.215220545	-0.004091107	0.077922078	Down	0.99750934
SYT9	143425	Excit-M4	turquoise	0.436492164	-0.194063248	0.020980411	0.16017316	Down	0.96513076
FN1	2335	Excit-M6	blue	0.013718663	0.08535587	0.14571686	none	Not DEG	0.384806974
PECR	55825	Excit-M19	yellow	-0.085871382	0.080500252	0.025064199	none	Not DEG	0.698941469
TMEM169	92691	Excit-M16	lightyellow	-0.041402507	0.065950667	0.058398998	none	Not DEG	0.609277709
SMCO2	341346	Excit-M4	turquoise	0.434104054	-0.159916538	0.071831111	none	Not DEG	0.683063512
FRMD4B	23150	Excit-M4	turquoise	0.434093388	-0.204136574	-0.020003577	none	Not DEG	0.800435866
ARPC2	10109	Excit-M1	brown	-0.06519905	0.172010476	0.095304686	none	Not DEG	0.793897883
PNKD	25953	Excit-M12	royalblue	0.139073589	0.084765521	0.110319142	none	Not DEG	0.712017435
PLCD4	84812	Excit-M3	red	0.167434364	-0.052842108	0.02429681	none	Not DEG	0.441469489
RNF25	64320	Excit-M6	blue	0.024005702	0.08018102	0.08766713	none	Not DEG	0.290784558
STK36	27148	Excit-M3	red	0.111580037	-0.000533333	0.054711853	none	Not DEG	0.618929016
MAP1B	4131	Excit-M4	turquoise	0.433924336	0.243741231	0.496880516	0.666666667	Up	0.997198007
CDK5R2	8941	Excit-M11	pink	0.153131746	0.243707895	0.380373188	none	Not DEG	0.45143213
CNPPD1	27013	Excit-M20	tan	0.050375916	0.077727638	0.098883242	none	Not DEG	0.111145704
RETREG2	79137	Excit-M11	pink	0.185832531	0.315212922	0.452994457	none	Not DEG	0.477895392
ZFAND2B	130617	Excit-M8	midnightblue	0.052764483	0.099008399	0.145361278	none	Not DEG	0.295765878
ATG9A	79065	Excit-M11	pink	0.102526366	0.199517034	0.261569539	none	Not DEG	0.379202989
ANKZF1	55139	Excit-M10	magenta	-0.001481669	0.028715162	0.007425811	none	Not DEG	0.567247821
SPEG	10290	Excit-M10	magenta	0.044120219	0.03590795	0.051896433	none	Not DEG	0.627646326
GMPPA	29926	Excit-M3	red	0.098019892	-0.03526727	0.007617364	none	Not DEG	0.134806974
OBSL1	23363	Excit-M3	red	0.013745488	0.164938144	0.151148341	none	Not DEG	0.640099626
STK11IP	114790	Excit-M3	red	0.069442565	0.041276577	0.068068105	none	Not DEG	0.330323786
SLC4A3	6508	Excit-M3	red	0.191791081	0.130967862	0.279770057	none	Not DEG	0.74875467
SYNDIG1L	646658	Excit-M4	turquoise	0.433666982	-0.122412544	0.076730249	none	Not DEG	0.631382316
SYT7	9066	Excit-M4	turquoise	0.433612265	-0.145273796	0.077935762	none	Not DEG	0.963574097
MRAP2	112609	Excit-M4	turquoise	0.433437675	-0.064764203	0.156487949	none	Not DEG	0.823474471
SCG2	7857	Excit-M15	greenyellow	0.056574499	0.233891641	0.143549394	none	Not DEG	0.146326276
SLC4A4	8671	Excit-M4	turquoise	0.432848413	-0.224742852	0.012959259	none	Not DEG	0.614570361
SERPINE2	5270	Excit-M19	yellow	-0.252544285	0.299518323	0.126214711	none	Not DEG	0.144458281
TLK1	9874	Excit-M4	turquoise	0.432394652	-0.20666116	0.025064969	none	Not DEG	0.984122042
NDRG4	65009	Excit-M4	turquoise	0.431668016	0.20196724	0.437930507	0.454545455	Up	0.959838107
MFF	56947	Excit-M6	blue	0.10789373	0.167571311	0.255336018	none	Not DEG	0.882316314
WNT3	7473	Excit-M4	turquoise	0.431491864	-0.150108674	0.051824264	none	Not DEG	0.849626401
BHLHE40	8553	Excit-M4	turquoise	0.431458407	-0.002146506	0.234652853	none	Not DEG	0.46637609
PCSK6	5046	Excit-M4	turquoise	0.430398744	-0.257145794	-0.052042184	none	Not DEG	0.652241594
SLC1A1	6505	Excit-M4	turquoise	0.430196959	-0.13070385	0.034409727	none	Not DEG	0.558530511
FBXO36	130888	Excit-M1	brown	-0.079710029	-0.015652885	-0.082365283	none	Not DEG	0.756537983
C2orf72	257407	Excit-M6	blue	0.093157584	0.058572155	0.085966765	none	Not DEG	0.562266501
ARMC9	80210	Excit-M19	yellow	-0.07563569	0.028841307	-0.027642191	none	Not DEG	0.943648817
PTMA	5757	Excit-M9	purple	-0.324087382	0.467981332	0.265515576	none	Not DEG	0.191158157
COPS7B	64708	Excit-M6	blue	0.020301904	0.08452245	0.089940443	none	Not DEG	0.588418431
ATG16L1	55054	Excit-M6	blue	0.098652067	0.068111002	0.108614415	none	Not DEG	0.691469489
ARL4C	10123	Excit-M14	black	-0.136030013	0.415245956	0.344543477	none	Not DEG	0.649750934
CACNA1G	8913	Excit-M4	turquoise	0.429834935	-0.052958865	0.172823105	none	Not DEG	0.937422167
CLTCL1	8218	Excit-M4	turquoise	0.429831223	-0.227328122	-0.015232404	none	Not DEG	0.939601494
SIPA1L2	57568	Excit-M4	turquoise	0.429701388	-0.056476442	0.132890022	none	Not DEG	0.883872976
MME	4311	Excit-M4	turquoise	0.42913307	-0.116859925	0.093514247	none	Not DEG	0.431818182
COPS8	10920	Excit-M11	pink	0.074753633	0.275999244	0.330947259	none	Not DEG	0.556351183
PLEKHG4B	153478	Excit-M4	turquoise	0.429085802	-0.168083424	0.017472089	none	Not DEG	0.403175592
UBE2F	140739	Excit-M6	blue	0.091374788	0.019236336	0.064040554	none	Not DEG	0.843088418
ASB1	51665	Excit-M6	blue	0.006242795	0.1043734	0.102027226	none	Not DEG	0.384184309
HDAC4	9759	Excit-M6	blue	0.109936341	-0.066300678	-0.064235623	none	Not DEG	0.945205479
NDUFA10	4705	Excit-M6	blue	0.071160967	0.084953476	0.078460538	none	Not DEG	0.944582814
GPC1	2817	Excit-M3	red	0.325625778	-0.012614188	0.179026747	none	Not DEG	0.883561644
RNPEPL1	57140	Excit-M3	red	0.057928772	0.025270331	0.069582719	none	Not DEG	0.29109589
CAPN10	11132	Excit-M3	red	0.197885183	-0.018963428	0.104316213	none	Not DEG	0.50249066
MTERF4	130916	Excit-M6	blue	0.023307751	0.049726534	0.056151827	none	Not DEG	0.682752179
EML4	27436	Excit-M4	turquoise	0.428623727	-0.140555438	0.06375596	none	Not DEG	0.95267746
STK25	10494	Excit-M2	cyan	0.110032839	0.13898585	0.191575291	none	Not DEG	0.71139477
ADGRG6	57211	Excit-M4	turquoise	0.428167842	-0.17234905	0.039704392	none	Not DEG	0.786737235
APP	351	Excit-M4	turquoise	0.427484772	-0.004603467	0.201722353	none	Not DEG	0.991905355
CHL1	10752	Excit-M19	yellow	-0.268045313	0.254453275	0.093449224	none	Not DEG	0.95641345
ARHGEF7	8874	Excit-M4	turquoise	0.426495826	-0.050293382	0.152285573	none	Not DEG	0.98381071
OPCML	4978	Excit-M4	turquoise	0.425973125	-0.199835408	-0.028964183	none	Not DEG	0.992839352
TRNT1	51095	Excit-M6	blue	-0.005023929	0.09792418	0.095642726	none	Not DEG	0.530510585
SUMF1	285362	Excit-M6	blue	0.111718781	0.075027546	0.198831687	none	Not DEG	0.952988792
SESTD1	91404	Excit-M4	turquoise	0.42590556	-0.132283588	0.129706932	none	Not DEG	0.983499377
FAM20C	56975	Excit-M4	turquoise	0.425289064	-0.128359962	0.081869145	none	Not DEG	0.76369863
ARL8B	55207	Excit-M11	pink	0.12629012	0.312660555	0.384048814	none	Not DEG	0.890410959
MSRA	4482	Excit-M4	turquoise	0.425064915	-0.301373627	-0.078214779	none	Not DEG	0.98630137
CAV3	859	Excit-M6	blue	0.017037523	0.105254003	0.143789447	none	Not DEG	0.169987547
SRGAP3	9901	Excit-M1	brown	-0.405905714	0.221133531	-0.023048711	none	Not DEG	0.98256538
LHFPL4	375323	Excit-M5	green	-0.05171302	0.034958338	-0.044914469	none	Not DEG	0.936799502
ANTXR1	84168	Excit-M4	turquoise	0.42455065	-0.186712401	-0.04303457	none	Not DEG	0.890722291
BRINP1	1620	Excit-M4	turquoise	0.424268247	-0.17541619	0.038101587	none	Not DEG	0.978206725
OGG1	4968	Excit-M6	blue	-0.011197243	0.066459583	0.06731973	none	Not DEG	0.409402242
CAMK1	8536	Excit-M3	red	0.126812243	0.045577865	0.089876813	none	Not DEG	0.49128269
CRELD1	78987	Excit-M3	red	0.143050616	0.09883997	0.13531711	none	Not DEG	0.630759651
SLC2A13	114134	Excit-M4	turquoise	0.424113397	-0.143629321	0.069462227	none	Not DEG	0.986924035
RGS8	85397	Excit-M4	turquoise	0.422764146	-0.024478769	0.26261206	none	Not DEG	0.891656289
BRK1	55845	Excit-M11	pink	0.061150617	0.222218496	0.274215994	none	Not DEG	0.474782067
IRAK2	3656	Excit-M12	royalblue	0.095771034	-0.047371358	-0.032254294	none	Not DEG	0.419987547
SEC13	6396	Excit-M6	blue	0.051092376	0.045819253	0.058254949	none	Not DEG	0.561955168
SLC6A1	6529	Excit-M14	black	-0.059074065	0.169996201	0.030103275	none	Not DEG	0.256849315
ATG7	10533	Excit-M5	green	0.04173606	-0.072010472	-0.098203049	none	Not DEG	0.97633873
VGLL4	9686	Excit-M18	grey60	-0.137491345	0.064952564	-0.041467966	none	Not DEG	0.946450809
SYN2	6854	Excit-M18	grey60	-0.088992199	0.113923258	0.001288472	none	Not DEG	0.985990037
TSEN2	80746	Excit-M1	brown	-0.053378314	0.093964685	0.02388038	none	Not DEG	0.871419676
MKRN2OS	100129480	Excit-M6	blue	-0.00865843	0.134826973	0.157400151	none	Not DEG	0.342465753
MKRN2	23609	Excit-M6	blue	0.067948071	0.096231893	0.138638618	none	Not DEG	0.550124533
RPL32	6161	Excit-M13	darkgreen	-0.013172768	0.080744911	0.115698696	none	Not DEG	0.108966376
XPC	7508	Excit-M14	black	-0.122925713	0.181757921	0.068042352	none	Not DEG	0.676525529
VWA8	23078	Excit-M4	turquoise	0.422522884	-0.095328973	0.086270626	none	Not DEG	0.985990037
KITLG	4254	Excit-M4	turquoise	0.421497862	-0.157728334	0.084830825	none	Not DEG	0.903175592
PCCA	5095	Excit-M4	turquoise	0.421252514	-0.15722903	0.003359611	none	Not DEG	0.97384807
SH3BP5	9467	Excit-M19	yellow	-0.212579753	0.206981695	0.116953813	none	Not DEG	0.858966376
METTL6	131965	Excit-M1	brown	-0.143130623	0.009436737	-0.113105715	none	Not DEG	0.879825654
EAF1	85403	Excit-M6	blue	0.157321997	0.115419863	0.222395284	none	Not DEG	0.651930262
COLQ	8292	Excit-M5	green	-0.061061591	-0.02513792	-0.09916185	none	Not DEG	0.873287671
HACL1	26061	Excit-M1	brown	-0.102585634	0.125544454	0.052180438	none	Not DEG	0.841843088
ANKRD28	23243	Excit-M1	brown	-0.300224142	0.192144656	0.011330757	none	Not DEG	0.904420922
GSR	2936	Excit-M4	turquoise	0.421043976	-0.159490512	0.033428995	none	Not DEG	0.918119552
PLCL2	23228	Excit-M19	yellow	0.008302684	0.073624053	0.08685584	none	Not DEG	0.944271482
TBC1D5	9779	Excit-M1	brown	-0.24870329	0.148752774	-0.014155504	none	Not DEG	0.98505604
KCNH8	131096	Excit-M19	yellow	-0.300469598	0.221983846	0.08558397	none	Not DEG	0.146326276
NDRG1	10397	Excit-M4	turquoise	0.420784531	-0.157108245	0.047197858	none	Not DEG	0.616127024
RPL15	6138	Excit-M11	pink	-0.130420882	0.510376686	0.441714437	0.090909091	Up	0.430572852
NR1D2	9975	Excit-M6	blue	0.164671674	0.139506542	0.241928518	none	Not DEG	0.878268991
CHKA	1119	Excit-M4	turquoise	0.419122384	-0.193799528	-0.004246806	none	Not DEG	0.954545455
TRIO	7204	Excit-M4	turquoise	0.419110467	-0.189084535	-0.004453679	none	Not DEG	0.995641345
OXSM	54995	Excit-M6	blue	0.031287748	0.056773931	0.089042259	none	Not DEG	0.301681196
LRRC3B	116135	Excit-M16	lightyellow	0.044541041	0.040497717	0.075041948	none	Not DEG	0.926525529
GAB1	2549	Excit-M4	turquoise	0.419074498	-0.196763481	-0.00500497	none	Not DEG	0.598692403
ZCWPW2	152098	Excit-M1	brown	-0.120788745	0.10228995	0.002638854	none	Not DEG	0.722291407
EPS15	2060	Excit-M4	turquoise	0.418061239	-0.049322697	0.14420502	none	Not DEG	0.947696139
RASSF5	83593	Excit-M4	turquoise	0.417391014	-0.095056041	0.106157003	none	Not DEG	0.766500623
MAP3K5	4217	Excit-M4	turquoise	0.417269008	-0.187094487	-0.008881607	none	Not DEG	0.866438356
CDH6	1004	Excit-M4	turquoise	0.416029498	-0.221573517	0.005233322	none	Not DEG	0.905666252
LYPD6B	130576	Excit-M4	turquoise	0.415995136	-0.137134017	0.059368025	none	Not DEG	0.817870486
CNOT10	25904	Excit-M5	green	0.04991637	-0.010827553	-0.020240688	none	Not DEG	0.865815691
CRTAP	10491	Excit-M14	black	-0.191920975	0.225811853	0.070488189	none	Not DEG	0.244707347
SUSD5	26032	Excit-M18	grey60	-0.142798101	0.116242969	0.007827092	none	Not DEG	0.564134496
FBXL2	25827	Excit-M18	grey60	-0.080698849	0.106200039	0.04044372	none	Not DEG	0.97633873
PDCD6IP	10015	Excit-M6	blue	0.077621616	0.132203568	0.170778744	none	Not DEG	0.905977584
EPM2AIP1	9852	Excit-M9	purple	-0.144245248	0.424293516	0.288378308	none	Not DEG	0.844333748
KLHL13	90293	Excit-M4	turquoise	0.415758271	-0.089913193	0.065101779	none	Not DEG	0.830635118
ITGA9	3680	Excit-M21	lightcyan	0.199253332	-0.131488468	-0.042569443	none	Not DEG	0.929327522
ACAA1	30	Excit-M3	red	0.196322604	0.047638884	0.166934501	none	Not DEG	0.653798257
BCL2	596	Excit-M4	turquoise	0.415456266	-0.232061992	-0.026474129	none	Not DEG	0.925280199
ACVR2B	93	Excit-M1	brown	-0.06605887	0.124274997	0.07022369	none	Not DEG	0.71513076
EXOG	9941	Excit-M6	blue	0.023065848	0.11214635	0.13518197	none	Not DEG	0.79234122
WDR48	57599	Excit-M1	brown	-0.102748732	0.207477517	0.122494799	none	Not DEG	0.772727273
EIF1B	10289	Excit-M11	pink	0.06364159	0.451588504	0.523009073	none	Not DEG	0.723225405
RPL14	9045	Excit-M13	darkgreen	-0.065716118	0.249033573	0.223910856	none	Not DEG	0.239726027
TSPAN2	10100	Excit-M4	turquoise	0.414392992	-0.103051437	0.087820354	none	Not DEG	0.616438356
ULK4	54986	Excit-M18	grey60	0.024307055	0.017431027	-0.023242268	none	Not DEG	0.946139477
SS18L2	51188	Excit-M6	blue	0.013450872	0.122554386	0.146389499	none	Not DEG	0.523349938
NKTR	4820	Excit-M5	green	-0.23129366	-0.105926437	-0.304993763	none	Not DEG	0.984122042
CORO2B	10391	Excit-M4	turquoise	0.412703752	-0.179488794	0.004859123	none	Not DEG	0.864259029
SNRK	54861	Excit-M6	blue	0.188218493	0.108188519	0.217438567	none	Not DEG	0.874221669
CYLD	1540	Excit-M4	turquoise	0.411818043	0.117569982	0.316437138	none	Not DEG	0.941469489
ZNF445	353274	Excit-M1	brown	-0.081837236	0.055716943	-0.015254204	none	Not DEG	0.822229141
ZNF660	285349	Excit-M1	brown	-0.098790659	0.101582137	0.030366063	none	Not DEG	0.316936488
ZNF197	10168	Excit-M1	brown	-0.145449717	0.154798432	0.048236178	none	Not DEG	0.783312578
ZDHHC3	51304	Excit-M6	blue	0.056892378	0.125467705	0.137706928	none	Not DEG	0.622042341
TMEM158	25907	Excit-M16	lightyellow	0.016133389	0.18803209	0.241944631	none	Not DEG	0.438356164
LIMD1	8994	Excit-M21	lightcyan	0.138558581	-0.087281815	-0.037579451	none	Not DEG	0.475404732
PTH1R	5745	Excit-M3	red	0.076008408	-0.032662968	0.010732337	none	Not DEG	0.110211706
SETD2	29072	Excit-M5	green	-0.069339628	-0.017872501	-0.114347783	none	Not DEG	0.972914072
KIF9	64147	Excit-M6	blue	0.065173164	0.047645784	0.116562382	none	Not DEG	0.553549191
PTPN23	25930	Excit-M10	magenta	0.037908534	0.065048642	0.059991929	none	Not DEG	0.491905355
SCAP	22937	Excit-M10	magenta	0.063369068	0.06612942	0.080167594	none	Not DEG	0.858343711
CSPG5	10675	Excit-M15	greenyellow	-0.01897183	0.250136444	0.198144024	none	Not DEG	0.518368618
SMARCC1	6599	Excit-M1	brown	-0.173515835	0.08785312	-0.052182537	none	Not DEG	0.884806974
DHX30	22907	Excit-M10	magenta	0.089134504	0.061177578	0.047504835	none	Not DEG	0.848069738
GRIK3	2899	Excit-M4	turquoise	0.411139999	-0.190226299	-0.037572282	none	Not DEG	0.787048568
ZNF589	51385	Excit-M1	brown	-0.172006904	0.115954505	-0.014702459	none	Not DEG	0.680261519
NME6	10201	Excit-M6	blue	0.001815622	0.100861822	0.101700962	none	Not DEG	0.28113325
TENM3	55714	Excit-M4	turquoise	0.410573935	-0.045465878	0.107492609	none	Not DEG	0.980697385
TMA7	51372	Excit-M11	pink	0.011738197	0.423793625	0.45506005	none	Not DEG	0.504358655
SHISA5	51246	Excit-M19	yellow	-0.064279642	0.273306369	0.219278051	none	Not DEG	0.447696139
PFKFB4	5210	Excit-M1	brown	-0.162890392	0.040556204	-0.071411072	none	Not DEG	0.545765878
COL7A1	1294	Excit-M14	black	-0.186618383	0.247516617	0.071815242	none	Not DEG	0.144458281
UQCRC1	7384	Excit-M15	greenyellow	0.112988727	0.115362234	0.092426553	none	Not DEG	0.143524284
PRKAR2A	5576	Excit-M5	green	-0.01759474	0.056666972	0.005783422	none	Not DEG	0.922478207
SLC25A20	788	Excit-M10	magenta	0.050357248	-0.047097586	-0.039003033	none	Not DEG	0.303237858
P4HTM	54681	Excit-M2	cyan	0.153636167	0.128452783	0.16374485	none	Not DEG	0.703611457
DALRD3	55152	Excit-M6	blue	0.034834407	0.104148006	0.131436774	none	Not DEG	0.284557908
QRICH1	54870	Excit-M5	green	0.007162952	-0.069004162	-0.132506816	none	Not DEG	0.894458281
USP19	10869	Excit-M2	cyan	0.066851524	0.076148078	0.109188613	none	Not DEG	0.183374844
KLHDC8B	200942	Excit-M6	blue	0.069682271	0.078055356	0.137416963	none	Not DEG	0.198941469
USP4	7375	Excit-M5	green	0.037171082	-0.059318628	-0.092045641	none	Not DEG	0.873287671
TCTA	6988	Excit-M6	blue	-0.00829097	0.089297704	0.106792156	none	Not DEG	0.49501868
AMT	275	Excit-M6	blue	0.059674364	0.049794404	0.078572948	none	Not DEG	0.136363636
NICN1	84276	Excit-M6	blue	0.030906014	0.080275628	0.112630395	none	Not DEG	0.180572852
RAI14	26064	Excit-M4	turquoise	0.410449106	-0.223259929	-0.044101914	none	Not DEG	0.634184309
BSN	8927	Excit-M6	blue	0.122425325	0.06164789	0.133700078	none	Not DEG	0.946762142
RNF123	63891	Excit-M3	red	0.11641041	0.060529654	0.130183179	none	Not DEG	0.46139477
IP6K1	9807	Excit-M5	green	-0.015534792	0.073660054	0.030552719	none	Not DEG	0.902552927
CAMKV	79012	Excit-M3	red	0.350699872	0.065509906	0.249125112	none	Not DEG	0.724782067
MON1A	84315	Excit-M5	green	0.011934686	0.004633995	-0.017572617	none	Not DEG	0.396637609
RBM6	10180	Excit-M5	green	0.030564907	-0.098376856	-0.136967744	none	Not DEG	0.985367372
PPP1R17	10842	Excit-M4	turquoise	0.409612632	-0.068682298	0.162955327	none	Not DEG	0.364259029
GNAI2	2771	Excit-M1	brown	-0.148084242	0.223510138	0.086825569	none	Not DEG	0.625155666
IFRD2	7866	Excit-M3	red	0.070346702	0.025591703	0.062046823	none	Not DEG	0.148505604
TUSC2	11334	Excit-M11	pink	0.079088824	0.25476559	0.33336094	none	Not DEG	0.284246575
CYB561D2	11068	Excit-M6	blue	0.030931341	0.02610669	0.042526033	none	Not DEG	0.173412204
CACNA2D2	9254	Excit-M14	black	-0.373879277	0.43882939	0.13823676	none	Not DEG	0.126089664
DOCK3	1795	Excit-M5	green	-0.113067869	-0.072115263	-0.201110956	none	Not DEG	0.996886675
DUSP6	1848	Excit-M4	turquoise	0.40831737	-0.035796122	0.202811293	none	Not DEG	0.480386052
PCBP4	57060	Excit-M3	red	0.040192508	0.0966223	0.112252705	none	Not DEG	0.728206725
WDR82	80335	Excit-M9	purple	-0.003808091	0.376379895	0.293912803	none	Not DEG	0.783935243
RUNX2	860	Excit-M4	turquoise	0.407633099	-0.077367781	0.114299565	none	Not DEG	0.666874222
GNL3	26354	Excit-M6	blue	0.12252176	0.160741012	0.23491808	none	Not DEG	0.441780822
GLT8D1	55830	Excit-M8	midnightblue	0.15213397	0.052176615	0.140208614	none	Not DEG	0.52988792
SPCS1	28972	Excit-M11	pink	0.01421692	0.337460099	0.340203867	none	Not DEG	0.325031133
ITIH4	3700	Excit-M3	red	0.106122965	-0.077110083	-0.027578165	none	Not DEG	0.507160648
STIMATE	375346	Excit-M10	magenta	0.029609724	0.005101551	-0.009176374	none	Not DEG	0.662515567
MCCC2	64087	Excit-M4	turquoise	0.406974717	-0.108209014	0.084039591	none	Not DEG	0.866749689
TKT	7086	Excit-M2	cyan	0.223332443	0.004653527	0.040175923	none	Not DEG	0.338729763
WLS	79971	Excit-M4	turquoise	0.406499296	-0.167172705	0.039544614	none	Not DEG	0.96014944
RHOU	58480	Excit-M4	turquoise	0.406269738	-0.15676582	0.069311346	none	Not DEG	0.294520548
CHDH	55349	Excit-M6	blue	0.044874397	0.057355939	0.109280482	none	Not DEG	0.140722291
ACTR8	93973	Excit-M6	blue	0.014291639	0.105912056	0.104174396	none	Not DEG	0.28486924
CACNA2D3	55799	Excit-M19	yellow	-0.485316588	0.135147678	-0.081865344	none	Not DEG	0.990971357
LRTM1	57408	Excit-M19	yellow	-0.273919922	0.216498934	0.163938358	none	Not DEG	0.446450809
CCDC66	285331	Excit-M1	brown	-0.139818327	0.158330388	0.057757215	none	Not DEG	0.924968867
ARHGEF3	50650	Excit-M17	darkturquoise	0.081931923	-0.055115171	-0.004130123	none	Not DEG	0.936176837
FLNB	2317	Excit-M5	green	-0.039814794	0.058092207	-0.001770073	none	Not DEG	0.901930262
PDHB	5162	Excit-M15	greenyellow	0.089321939	0.081057825	0.107294026	none	Not DEG	0.169053549
C3orf49	132200	Excit-M6	blue	0.029917913	0.134748582	0.181521058	none	Not DEG	0.236612702
KTN1	3895	Excit-M4	turquoise	0.405739266	-0.185706857	0.028932653	none	Not DEG	0.97633873
KIAA0232	9778	Excit-M4	turquoise	0.405658576	-0.068277118	0.108381287	none	Not DEG	0.97260274
MAGI1	9223	Excit-M19	yellow	-0.470378693	0.245954397	-0.012462647	none	Not DEG	0.985678705
SLC25A26	115286	Excit-M1	brown	-0.063398337	0.099426044	0.055834083	none	Not DEG	0.892901619
ADAM11	4185	Excit-M4	turquoise	0.405283512	-0.051078744	0.162347446	none	Not DEG	0.688667497
DPP6	1804	Excit-M4	turquoise	0.404974529	-0.224139146	-0.017229266	none	Not DEG	0.996886675
PAPPA	5069	Excit-M4	turquoise	0.404947837	-0.128132034	0.091948753	none	Not DEG	0.573474471
LIFR	3977	Excit-M4	turquoise	0.404880017	-0.05918578	0.175887144	none	Not DEG	0.805105853
DNAH9	1770	Excit-M4	turquoise	0.404460018	-0.12869678	0.029554332	none	Not DEG	0.745952677
RSU1	6251	Excit-M4	turquoise	0.403492134	-0.220727997	-0.009214481	0.090909091	Down	0.945828144
ARL6IP5	10550	Excit-M11	pink	0.167794193	0.411367784	0.518080624	none	Not DEG	0.726650062
FOXP1	27086	Excit-M19	yellow	-0.118761646	0.035156301	-0.011995417	none	Not DEG	0.969489415
NFASC	23114	Excit-M4	turquoise	0.401030033	-0.175682593	0.024730864	none	Not DEG	0.98630137
PPP4R2	151987	Excit-M6	blue	0.132475998	0.119552176	0.181847573	none	Not DEG	0.877646326
PDZRN3	23024	Excit-M19	yellow	-0.308758492	0.136406002	-0.002521232	none	Not DEG	0.785803238
ROBO2	6092	Excit-M1	brown	-0.562562164	0.266845704	-0.020080961	0.525252525	Down	0.989103362
UXS1	80146	Excit-M4	turquoise	0.400807214	-0.112262264	0.132343713	none	Not DEG	0.920610212
GBE1	2632	Excit-M1	brown	-0.153476213	0.131510888	0.053529359	none	Not DEG	0.761830635
CHMP2B	25978	Excit-M9	purple	-0.026307768	0.269427265	0.223377642	none	Not DEG	0.615504359
CGGBP1	8545	Excit-M6	blue	-0.029772484	0.311411081	0.318946381	none	Not DEG	0.695516812
PLEKHA5	54477	Excit-M4	turquoise	0.3995415	-0.249611041	-0.033194503	none	Not DEG	0.99750934
NR3C1	2908	Excit-M4	turquoise	0.397505725	-0.18356684	0.073913302	0.090909091	Down	0.966064757
ST3GAL6	10402	Excit-M19	yellow	-0.424634359	0.368316236	0.122324905	none	Not DEG	0.449875467
CMSS1	84319	Excit-M1	brown	-0.201222018	0.163815909	0.024566936	none	Not DEG	0.971668742
FILIP1L	11259	Excit-M6	blue	-0.069401276	0.20790511	0.237089063	none	Not DEG	0.645080946
TOMM70	9868	Excit-M9	purple	-0.010687947	0.276743092	0.236033988	none	Not DEG	0.77864259
TRMT10C	54931	Excit-M6	blue	0.124218566	0.043124104	0.097035732	none	Not DEG	0.195516812
NXPE3	91775	Excit-M6	blue	0.173612445	0.116995677	0.223461806	none	Not DEG	0.851805729
ALCAM	214	Excit-M19	yellow	-0.522267767	0.482566455	0.144408854	none	Not DEG	0.271793275
CBLB	868	Excit-M14	black	-0.309426011	0.278903098	0.064618637	none	Not DEG	0.833125778
BBX	56987	Excit-M1	brown	-0.146647791	0.201464417	0.09848734	none	Not DEG	0.919364882
GABBR1	2550	Excit-M4	turquoise	0.397208	0.086668799	0.336402696	none	Not DEG	0.941780822
PAQR8	85315	Excit-M4	turquoise	0.396643011	-0.031370922	0.191486413	none	Not DEG	0.315379826
FMN2	56776	Excit-M4	turquoise	0.396321468	-0.164656449	-0.012558932	none	Not DEG	0.99003736
NECTIN3	25945	Excit-M19	yellow	-0.216563099	0.170041022	0.047996441	none	Not DEG	0.666562889
DCAF6	55827	Excit-M4	turquoise	0.395982496	-0.115046859	0.090542223	none	Not DEG	0.969178082
TAGLN3	29114	Excit-M11	pink	0.116624106	0.432812643	0.470955957	0.363636364	Up	0.752179328
CD200	4345	Excit-M9	purple	-0.042271875	0.398049893	0.28745512	none	Not DEG	0.829701121
ATG3	64422	Excit-M6	blue	0.107644522	0.067144848	0.090843463	none	Not DEG	0.392590286
HSPH1	10808	Excit-M4	turquoise	0.395974661	0.172355725	0.368762105	none	Not DEG	0.913760897
NEPRO	25871	Excit-M6	blue	0.067894298	0.122055304	0.16514594	none	Not DEG	0.637608966
FXYD7	53822	Excit-M4	turquoise	0.395963506	-0.086817695	0.097034426	none	Not DEG	0.675591532
ZDHHC23	254887	Excit-M6	blue	0.112911966	0.02670694	0.088560583	none	Not DEG	0.455479452
QTRT2	79691	Excit-M6	blue	0.112882306	0.039672881	0.10492638	none	Not DEG	0.53362391
ZBTB20	26137	Excit-M14	black	-0.355532945	0.233057908	-0.011580058	none	Not DEG	0.907845579
IGSF11	152404	Excit-M23	darkred	-0.161440727	0.061365351	-0.03551332	none	Not DEG	0.294209215
AGFG1	3267	Excit-M4	turquoise	0.394233733	-0.075014442	0.126379274	none	Not DEG	0.955479452
TMEM39A	55254	Excit-M6	blue	0.02651732	0.071385522	0.081702224	none	Not DEG	0.506849315
POGLUT1	56983	Excit-M19	yellow	-0.102466132	0.186747894	0.138637327	none	Not DEG	0.572229141
COX17	10063	Excit-M7	salmon	-0.002766911	0.077138088	0.071769549	none	Not DEG	0.129514321
GSK3B	2932	Excit-M1	brown	-0.098219976	0.252337512	0.170988747	none	Not DEG	0.983188045
STXBP5L	9515	Excit-M1	brown	-0.546698482	0.225855415	-0.087153221	none	Not DEG	0.988169365
GOLGB1	2804	Excit-M1	brown	-0.164258749	0.05500964	-0.107080701	none	Not DEG	0.940224159
IQCB1	9657	Excit-M1	brown	-0.111033356	0.131466894	0.05135493	none	Not DEG	0.874844334
SLC49A4	84925	Excit-M1	brown	-0.112772444	0.13574847	0.035060518	none	Not DEG	0.73630137
HACD2	201562	Excit-M12	royalblue	0.083573919	0.075529982	0.116910742	none	Not DEG	0.770547945
SHOX2	6474	Excit-M4	turquoise	0.392436084	-0.011164505	0.175484911	none	Not DEG	0.835927771
LRRTM1	347730	Excit-M4	turquoise	0.390820516	0.008367064	0.261294276	none	Not DEG	0.511830635
CHCHD6	84303	Excit-M1	brown	-0.114678363	0.050883109	-0.048716983	none	Not DEG	0.898505604
ABTB1	80325	Excit-M3	red	0.224898673	-0.023272961	0.138649466	none	Not DEG	0.45516812
LRMDA	83938	Excit-M4	turquoise	0.390425236	-0.201082174	-0.015722294	none	Not DEG	0.70143213
GCLC	2729	Excit-M4	turquoise	0.390142734	-0.095670246	0.091023423	none	Not DEG	0.830635118
RUVBL1	8607	Excit-M6	blue	0.11131795	0.071138784	0.137603397	none	Not DEG	0.554171856
TMCC1	23023	Excit-M18	grey60	0.009521382	0.061365907	0.046934509	none	Not DEG	0.985367372
ALG1L2	644974	Excit-M6	blue	0.011505723	0.042789961	0.057430929	none	Not DEG	0.24003736
COL6A6	131873	Excit-M6	blue	-0.022666676	0.068313437	0.091312954	none	Not DEG	0.287048568
SGMS1	259230	Excit-M4	turquoise	0.389729844	-0.095756885	0.063043162	none	Not DEG	0.963574097
ASTE1	28990	Excit-M6	blue	0.095290808	0.067189941	0.13315002	none	Not DEG	0.350560399
MRPL3	11222	Excit-M6	blue	0.105979178	0.090676685	0.14614762	none	Not DEG	0.841843088
CRH	1392	Excit-M4	turquoise	0.389655811	0.008171486	0.251695608	none	Not DEG	0.323785803
MAP4	4134	Excit-M4	turquoise	0.389353462	0.025970559	0.239301646	none	Not DEG	0.975404732
RAB6B	51560	Excit-M11	pink	0.156767475	0.390788956	0.508144452	none	Not DEG	0.910958904
KY	339855	Excit-M12	royalblue	0.089277647	0.032788172	0.034004331	none	Not DEG	0.398194271
PPP2R3A	5523	Excit-M6	blue	-0.049942671	0.203282488	0.176178622	none	Not DEG	0.764321295
STAG1	10274	Excit-M14	black	-0.26006342	0.136431606	-0.055653407	none	Not DEG	0.943960149
DBR1	51163	Excit-M20	tan	-0.007533658	0.072796201	0.053157135	none	Not DEG	0.173412204
NME9	347736	Excit-M6	blue	0.066638494	0.043255494	0.063425523	none	Not DEG	0.788293898
CEP70	80321	Excit-M19	yellow	-0.134536305	0.137507055	0.083390819	none	Not DEG	0.949564134
KCNH5	27133	Excit-M4	turquoise	0.388724465	-0.129370627	0.130441813	none	Not DEG	0.978518057
SIK3	23387	Excit-M4	turquoise	0.388453484	-0.147488036	0.026382786	none	Not DEG	0.992839352
XPR1	9213	Excit-M4	turquoise	0.388359737	-0.041057993	0.124372625	none	Not DEG	0.965442092
PLCH2	9651	Excit-M4	turquoise	0.388213552	-0.132579554	0.084863856	none	Not DEG	0.685554172
RASA2	5922	Excit-M1	brown	-0.107649684	0.163930219	0.065680701	none	Not DEG	0.95267746
RNF7	9616	Excit-M6	blue	0.139637877	0.091279279	0.198563003	none	Not DEG	0.337795766
CACHD1	57685	Excit-M4	turquoise	0.388172189	-0.02561952	0.128344038	none	Not DEG	0.929016189
XRN1	54464	Excit-M1	brown	-0.074352746	0.090965446	-0.002178679	none	Not DEG	0.948941469
PLS1	5357	Excit-M6	blue	0.082086211	0.038129379	0.08730144	none	Not DEG	0.599937733
TRPC1	7220	Excit-M1	brown	-0.009511305	0.103082233	0.062912564	none	Not DEG	0.975716065
UACA	55075	Excit-M4	turquoise	0.387959669	-0.300219893	-0.13023102	none	Not DEG	0.617995019
RASGRF1	5923	Excit-M4	turquoise	0.387820401	-0.071510571	0.0515427	none	Not DEG	0.943337484
ZIC4	84107	Excit-M6	blue	0.072186532	0.128373618	0.206124001	none	Not DEG	0.570049813
AIFM3	150209	Excit-M4	turquoise	0.387512423	-0.101206002	0.115277789	none	Not DEG	0.323474471
PRXL2A	84293	Excit-M4	turquoise	0.386459975	0.056309408	0.25745681	none	Not DEG	0.824719801
ATP2B2	491	Excit-M4	turquoise	0.385714237	-0.03746981	0.103382993	none	Not DEG	0.960460772
COMMD2	51122	Excit-M6	blue	-0.004014509	0.171752731	0.201374061	none	Not DEG	0.521481943
ANKUB1	389161	Excit-M6	blue	0.021474764	0.15440694	0.247075811	none	Not DEG	0.585616438
PFN2	5217	Excit-M11	pink	-0.055035264	0.460595029	0.451174333	none	Not DEG	0.573163138
TSC22D2	9819	Excit-M19	yellow	-0.026457108	0.194014212	0.171622851	none	Not DEG	0.917496887
SERP1	27230	Excit-M6	blue	-0.013601816	0.246518777	0.24731592	none	Not DEG	0.819738481
SELENOT	51714	Excit-M9	purple	0.016681392	0.388490607	0.383357667	none	Not DEG	0.803860523
MED12L	116931	Excit-M17	darkturquoise	0.134451464	-0.052027241	0.006427903	none	Not DEG	0.9875467
P2RY14	9934	Excit-M6	blue	0.113815854	0.11351258	0.270543061	none	Not DEG	0.609900374
P2RY12	64805	Excit-M6	blue	0.157164373	-0.043804026	0.064862877	none	Not DEG	0.194582814
IGSF10	285313	Excit-M6	blue	0.048331501	0.154759543	0.255345148	none	Not DEG	0.423412204
PTPRA	5786	Excit-M4	turquoise	0.385009602	0.002676611	0.173984597	none	Not DEG	0.978518057
RETREG1	54463	Excit-M4	turquoise	0.384852109	-0.043204336	0.166489105	none	Not DEG	0.962017435
KCNAB1	7881	Excit-M6	blue	0.005671397	0.103907195	0.126566849	none	Not DEG	0.405043587
UNC80	285175	Excit-M4	turquoise	0.384340162	0.042998713	0.246799972	none	Not DEG	0.99128269
ZNF365	22891	Excit-M4	turquoise	0.384240096	-0.014432393	0.214394384	none	Not DEG	0.847447073
CCNL1	57018	Excit-M6	blue	0.040099375	0.03369903	0.051068807	none	Not DEG	0.745641345
DNER	92737	Excit-M4	turquoise	0.384228246	0.019400124	0.212378935	none	Not DEG	0.98256538
GFM1	85476	Excit-M6	blue	0.065598122	0.103289114	0.152801492	none	Not DEG	0.760585305
RARRES1	5918	Excit-M6	blue	0.083828206	0.082767313	0.194398741	none	Not DEG	0.386986301
NIPA1	123606	Excit-M4	turquoise	0.383104529	-0.005463278	0.165975631	none	Not DEG	0.897260274
LRCH1	23143	Excit-M4	turquoise	0.382960318	-0.131665331	0.041438484	none	Not DEG	0.9626401
CHRM3	1131	Excit-M4	turquoise	0.382082548	-0.21135192	-0.050189224	none	Not DEG	0.935554172
RALGAPA2	57186	Excit-M4	turquoise	0.38196974	-0.14898003	0.002527215	none	Not DEG	0.972914072
PLAGL1	5325	Excit-M4	turquoise	0.381892913	-0.114145947	0.065599715	none	Not DEG	0.737858032
CSRP2	1466	Excit-M4	turquoise	0.381612802	-0.107102799	0.07592974	none	Not DEG	0.49501868
PTN	5764	Excit-M4	turquoise	0.381413673	-0.125256813	0.032136786	none	Not DEG	0.349626401
CHRNA4	1137	Excit-M4	turquoise	0.381382101	0.10012372	0.329015895	none	Not DEG	0.640099626
PDCD10	11235	Excit-M6	blue	0.067655198	0.115217338	0.163807452	none	Not DEG	0.830012453
SERPINI1	5274	Excit-M19	yellow	-0.236521812	0.273234819	0.189312261	none	Not DEG	0.816002491
GOLIM4	27333	Excit-M19	yellow	-0.002719372	0.064496719	0.142244993	none	Not DEG	0.591220423
MYNN	55892	Excit-M6	blue	-0.006822209	0.128226845	0.114995993	none	Not DEG	0.441469489
SEC62	7095	Excit-M11	pink	-0.013690225	0.534277957	0.499298346	0.454545455	Up	0.866438356
PHC3	80012	Excit-M1	brown	-0.056745164	0.147001882	0.077805204	none	Not DEG	0.956724782
PRKCI	5584	Excit-M1	brown	-0.124987792	0.193676203	0.086240632	none	Not DEG	0.897260274
SKIL	6498	Excit-M19	yellow	-0.21888897	0.334824001	0.192006574	none	Not DEG	0.627957659
SLC7A14	57709	Excit-M19	yellow	-0.32368603	0.448012918	0.221144956	none	Not DEG	0.835927771
LRRTM2	26045	Excit-M4	turquoise	0.381041008	0.111798744	0.29541156	none	Not DEG	0.7624533
NCEH1	57552	Excit-M12	royalblue	0.20518751	0.207783119	0.300814852	none	Not DEG	0.881693649
ANKS6	203286	Excit-M4	turquoise	0.380998676	-0.131573851	0.041738694	none	Not DEG	0.920610212
TMEM41A	90407	Excit-M4	turquoise	0.380956189	-0.039673754	0.209496674	none	Not DEG	0.52366127
PIK3CA	5290	Excit-M1	brown	-0.079139899	0.191696634	0.138751632	none	Not DEG	0.963262765
MFN1	55669	Excit-M6	blue	0.095614566	0.084350498	0.130768921	none	Not DEG	0.892901619
NDUFB5	4711	Excit-M11	pink	0.123810143	0.202680263	0.271344084	none	Not DEG	0.494707347
CCDC39	339829	Excit-M14	black	-0.182681696	0.176810602	0.070100181	none	Not DEG	0.368306351
DTX2	113878	Excit-M4	turquoise	0.37928918	-0.120241821	0.056003069	none	Not DEG	0.283001245
MCCC1	56922	Excit-M18	grey60	-0.033059944	0.043185643	-0.018212361	none	Not DEG	0.927148194
B3GNT5	84002	Excit-M6	blue	0.09469947	0.074076262	0.17714195	none	Not DEG	0.329078456
PRKAG2	51422	Excit-M4	turquoise	0.378798472	-0.22235012	-0.030462933	none	Not DEG	0.98630137
AP2M1	1173	Excit-M11	pink	0.117496886	0.30001976	0.340272982	none	Not DEG	0.451120797
ABCF3	55324	Excit-M3	red	0.119693271	-0.000470388	0.053346322	none	Not DEG	0.21637609
VWA5B2	90113	Excit-M3	red	0.234872165	-0.031903459	0.093159035	none	Not DEG	0.772104608
ALG3	10195	Excit-M6	blue	0.049279895	0.037435294	0.066355716	none	Not DEG	0.219489415
CAMK2N2	94032	Excit-M11	pink	0.11675614	0.451856765	0.607821586	none	Not DEG	0.643524284
ECE2	9718	Excit-M5	green	-0.024104426	0.007975066	-0.009339074	none	Not DEG	0.934308842
PSMD2	5708	Excit-M11	pink	0.113850061	0.179705178	0.206837546	none	Not DEG	0.344956413
EIF4G1	1981	Excit-M11	pink	0.128425173	0.185244224	0.213189122	none	Not DEG	0.388854296
FAM131A	131408	Excit-M6	blue	0.030562423	0.132070533	0.161310694	none	Not DEG	0.592777086
POLR2H	5437	Excit-M3	red	0.090107206	0.061649098	0.103725496	none	Not DEG	0.411581569
CPXM2	119587	Excit-M4	turquoise	0.378087181	-0.137570117	0.04920144	none	Not DEG	0.449252802
VPS8	23355	Excit-M21	lightcyan	0.141708795	0.021752052	0.06534386	none	Not DEG	0.97260274
PPM1H	57460	Excit-M4	turquoise	0.377833364	-0.177335325	-0.012980588	none	Not DEG	0.962951432
LRFN2	57497	Excit-M4	turquoise	0.377327507	-0.176737335	-0.030934646	none	Not DEG	0.917496887
CLSTN2	64084	Excit-M4	turquoise	0.377142723	-0.064672224	0.06694488	none	Not DEG	0.697696139
EIF4A2	1974	Excit-M11	pink	0.015276165	0.568384993	0.586776847	0.545454545	Up	0.801058531
RFC4	5984	Excit-M6	blue	0.037561927	0.009684324	0.038568064	none	Not DEG	0.169364882
P3H2	55214	Excit-M1	brown	-0.363791091	0.191333641	-0.011179694	none	Not DEG	0.766500623
HRH3	11255	Excit-M4	turquoise	0.37659638	-0.029722819	0.191696743	none	Not DEG	0.735367372
FGF12	2257	Excit-M18	grey60	-0.02910858	-0.020628137	-0.041774729	none	Not DEG	0.999688667
MMP15	4324	Excit-M4	turquoise	0.376464847	0.000194323	0.223595812	none	Not DEG	0.165006227
ATP13A4	84239	Excit-M6	blue	0.085059136	-0.045953907	-0.020607968	none	Not DEG	0.216998755
XXYLT1	152002	Excit-M14	black	-0.208833601	0.130747238	-0.008366819	none	Not DEG	0.756849315
PPP1R2	5504	Excit-M9	purple	-0.044901577	0.251558703	0.193153758	none	Not DEG	0.723225405
TNK2	10188	Excit-M10	magenta	-0.008525582	0.049588458	0.017363742	none	Not DEG	0.866127024
SLC6A17	388662	Excit-M4	turquoise	0.376014277	0.062065981	0.231818592	none	Not DEG	0.902241594
SLC51A	200931	Excit-M6	blue	0.090143568	0.05187972	0.146205713	none	Not DEG	0.295143213
CCDC68	80323	Excit-M4	turquoise	0.375888066	-0.100185803	0.089977966	none	Not DEG	0.496886675
UBXN7	26043	Excit-M1	brown	-0.107606007	0.189690452	0.096002364	none	Not DEG	0.834682441
CEP19	84984	Excit-M6	blue	0.001854851	0.125574464	0.129626976	none	Not DEG	0.246575342
NCBP2	22916	Excit-M6	blue	0.014063414	0.160654244	0.18203052	none	Not DEG	0.448007472
NCBP2AS2	152217	Excit-M6	blue	0.087684882	0.09104173	0.173752904	none	Not DEG	0.133872976
ANKRD33B	651746	Excit-M4	turquoise	0.375745289	-0.211539022	-0.008664608	none	Not DEG	0.881382316
DLG1	1739	Excit-M1	brown	-0.208828646	0.15167712	-0.049479503	none	Not DEG	0.938356164
BDH1	622	Excit-M10	magenta	0.031688948	-0.040211997	-0.061554522	none	Not DEG	0.931818182
RUBCN	9711	Excit-M1	brown	-0.092061802	0.091897955	0.005177591	none	Not DEG	0.902864259
FYTTD1	84248	Excit-M19	yellow	-0.079717719	0.209697101	0.146021226	none	Not DEG	0.71388543
IQCG	84223	Excit-M6	blue	0.034959193	0.025386273	0.060495009	none	Not DEG	0.466687422
ZNF721	170960	Excit-M5	green	-0.03015657	-0.061464555	-0.145391051	none	Not DEG	0.976961395
OPRM1	4988	Excit-M4	turquoise	0.375741966	-0.137038557	0.036965308	none	Not DEG	0.945205479
ATP5ME	521	Excit-M13	darkgreen	0.143219843	0.008799644	0.142011667	none	Not DEG	0.207970112
GALNT18	374378	Excit-M4	turquoise	0.37573691	-0.243348877	-0.078361683	none	Not DEG	0.958281445
ABCA6	23460	Excit-M4	turquoise	0.375018263	-0.11302963	0.082705359	none	Not DEG	0.914383562
GAK	2580	Excit-M10	magenta	0.033208959	-0.051795453	-0.080821793	none	Not DEG	0.855541719
TMEM175	84286	Excit-M10	magenta	0.016034432	0.045635818	0.03737892	none	Not DEG	0.696762142
DGKQ	1609	Excit-M3	red	0.037769732	0.110302734	0.142523919	none	Not DEG	0.440224159
FNDC5	252995	Excit-M4	turquoise	0.374572262	0.056945271	0.261009266	none	Not DEG	0.612702366
CTBP1	1487	Excit-M9	purple	-0.02847018	0.263060913	0.187950893	none	Not DEG	0.72011208
FAM53A	152877	Excit-M10	magenta	0.023076387	-0.028329246	-0.03464209	none	Not DEG	0.122353674
NSD2	7468	Excit-M5	green	-0.116851024	0.019657222	-0.096066838	none	Not DEG	0.954234122
NELFA	7469	Excit-M5	green	-0.033965235	-0.001729477	-0.087253849	none	Not DEG	0.896637609
NAT8L	339983	Excit-M11	pink	0.256062899	0.269146447	0.485789416	none	Not DEG	0.614259029
POLN	353497	Excit-M3	red	0.087559037	-0.039612484	0.005838467	none	Not DEG	0.424034869
HAUS3	79441	Excit-M6	blue	0.028908232	0.011238828	0.004658374	none	Not DEG	0.433686177
GJC1	10052	Excit-M4	turquoise	0.373852745	-0.132915334	0.05277499	none	Not DEG	0.409402242
FAM193A	8603	Excit-M5	green	0.029076253	-0.102647656	-0.151176309	none	Not DEG	0.951120797
MFSD10	10227	Excit-M3	red	0.231505298	0.016800657	0.183723963	none	Not DEG	0.591220423
PROX1	5629	Excit-M4	turquoise	0.373746653	-0.137140768	0.110552667	none	Not DEG	0.911270237
RGS12	6002	Excit-M14	black	-0.086328956	0.015047722	-0.065113131	none	Not DEG	0.727895392
GSG1L	146395	Excit-M4	turquoise	0.372580543	-0.164253156	0.01274833	none	Not DEG	0.680261519
NSG1	27065	Excit-M9	purple	-0.030805839	0.516868456	0.413498728	none	Not DEG	0.477895392
MTMR7	9108	Excit-M4	turquoise	0.372562973	-0.112866105	0.0566275	none	Not DEG	0.96762142
PTPRZ1	5803	Excit-M4	turquoise	0.371955741	-0.141871303	0.005588731	none	Not DEG	0.408779577
MRFAP1	93621	Excit-M11	pink	-0.079946863	0.451916959	0.403162768	none	Not DEG	0.279265255
MRFAP1L1	114932	Excit-M11	pink	0.037146983	0.225330418	0.234596388	none	Not DEG	0.307285181
BLOC1S4	55330	Excit-M6	blue	0.067249343	0.124116395	0.176163788	none	Not DEG	0.172478207
CDH2	1000	Excit-M4	turquoise	0.371829381	-0.050279441	0.110154551	none	Not DEG	0.983188045
TADA2B	93624	Excit-M6	blue	0.051496581	0.081199234	0.091572799	none	Not DEG	0.315691158
SORCS2	57537	Excit-M19	yellow	-0.361312212	0.178859583	0.023002629	none	Not DEG	0.639788294
AFAP1	60312	Excit-M14	black	-0.245433066	0.151144709	-0.011216488	none	Not DEG	0.419364882
TNFRSF21	27242	Excit-M4	turquoise	0.371652011	-0.067554424	0.123798621	none	Not DEG	0.805417186
SLC2A9	56606	Excit-M1	brown	-0.169692484	0.058482516	-0.040281523	none	Not DEG	0.452366127
MAPRE2	10982	Excit-M4	turquoise	0.371530375	0.054329486	0.205898585	none	Not DEG	0.978518057
SEC61A1	29927	Excit-M4	turquoise	0.370851017	-0.00897749	0.20747981	none	Not DEG	0.593399751
TSPAN9	10867	Excit-M4	turquoise	0.370692005	-0.149206417	0.049444276	none	Not DEG	0.823474471
CPEB2	132864	Excit-M14	black	-0.228494288	0.251695096	0.083060316	none	Not DEG	0.861768369
C1QTNF7	114905	Excit-M6	blue	-0.041895595	0.177631378	0.159853345	none	Not DEG	0.213574097
CC2D2A	57545	Excit-M6	blue	0.000302612	0.132741203	0.148687875	none	Not DEG	0.655043587
FAM200B	285550	Excit-M6	blue	0.061790001	0.237104845	0.262477662	none	Not DEG	0.607721046
TBK1	29110	Excit-M4	turquoise	0.369821798	-0.069427969	0.137799929	none	Not DEG	0.931818182
LCORL	254251	Excit-M1	brown	-0.46533734	0.281033591	0.021206827	none	Not DEG	0.847447073
ADCY3	109	Excit-M4	turquoise	0.36888291	-0.123205664	0.059976604	none	Not DEG	0.918119552
DBNDD1	79007	Excit-M4	turquoise	0.368646526	-0.027715472	0.187787053	none	Not DEG	0.615193026
KCNA4	3739	Excit-M4	turquoise	0.368357789	0.028347577	0.262193354	none	Not DEG	0.617061021
NLGN4X	57502	Excit-M4	turquoise	0.367829522	-0.035225324	0.125966395	none	Not DEG	0.97882939
ADGRA3	166647	Excit-M14	black	-0.041979728	0.077082572	0.022213835	none	Not DEG	0.310709838
EPB41L3	23136	Excit-M4	turquoise	0.367785939	-0.003165364	0.145803123	none	Not DEG	0.98256538
DHX15	1665	Excit-M7	salmon	-0.014037021	0.155657963	0.139769972	none	Not DEG	0.802615193
CCDC149	91050	Excit-M14	black	-0.395080272	0.275535042	0.031629849	none	Not DEG	0.445205479
RBPJ	3516	Excit-M1	brown	-0.165487519	0.199958908	0.074803032	none	Not DEG	0.929016189
STIM2	57620	Excit-M19	yellow	-0.137566476	0.239249293	0.156405921	none	Not DEG	0.865193026
PCDH7	5099	Excit-M19	yellow	-0.39149503	0.363839253	0.13172881	0.166666667	Up	0.674968867
ATP2A3	489	Excit-M4	turquoise	0.367178164	-0.120503267	0.063515196	none	Not DEG	0.159402242
NWD2	57495	Excit-M19	yellow	-0.38377359	0.259300552	0.081439902	none	Not DEG	0.130759651
C4orf19	55286	Excit-M6	blue	0.194460038	-0.05659641	0.084616049	none	Not DEG	0.143524284
AHNAK2	113146	Excit-M4	turquoise	0.367132885	-0.087805511	0.092780458	none	Not DEG	0.569427148
PHACTR3	116154	Excit-M4	turquoise	0.366427619	-0.19926852	-0.0212131	none	Not DEG	0.95641345
KLF3	51274	Excit-M23	darkred	-0.014838531	0.043753	0.025879263	none	Not DEG	0.238480697
PANK1	53354	Excit-M4	turquoise	0.36623705	-0.084566161	0.092128509	none	Not DEG	0.702054795
WDR19	57728	Excit-M1	brown	-0.082475467	0.083261976	-0.000548491	none	Not DEG	0.867995019
SMIM14	201895	Excit-M1	brown	-0.114554617	0.233493583	0.145445835	none	Not DEG	0.906600249
PDS5A	23244	Excit-M5	green	-0.042930251	0.045526412	-0.034116959	none	Not DEG	0.96637609
N4BP2	55728	Excit-M14	black	-0.390240267	0.356217646	0.041200681	none	Not DEG	0.577210461
DEPTOR	64798	Excit-M4	turquoise	0.365837559	-0.202614374	-0.041702517	none	Not DEG	0.899439601
UCHL1	7345	Excit-M2	cyan	0.340179179	0.28862382	0.474325636	0.909090909	Up	0.937733499
TMEM33	55161	Excit-M11	pink	0.101144726	0.32274653	0.376755773	none	Not DEG	0.735990037
ATP8A1	10396	Excit-M19	yellow	-0.483330061	0.334189529	0.079951556	none	Not DEG	0.947073474
GABRG1	2565	Excit-M19	yellow	-0.379772664	0.364369143	0.118448399	none	Not DEG	0.207036115
GABRA2	2555	Excit-M1	brown	-0.380573768	0.286333467	0.078575673	none	Not DEG	0.862391034
NPTX2	4885	Excit-M4	turquoise	0.365156542	-0.054405553	0.173263655	none	Not DEG	0.634806974
GABRB1	2560	Excit-M1	brown	-0.331002117	0.166772615	-0.045204801	none	Not DEG	0.9875467
CELF2	10659	Excit-M4	turquoise	0.364858111	-0.229588364	-0.02440263	0.090909091	Down	0.996886675
SLC23A2	9962	Excit-M4	turquoise	0.364673682	-0.046312659	0.10684793	none	Not DEG	0.975404732
DCUN1D4	23142	Excit-M1	brown	-0.039600014	0.166793085	0.129797081	none	Not DEG	0.949252802
SGCB	6443	Excit-M6	blue	0.158640099	0.135301755	0.228704383	none	Not DEG	0.633250311
USP46	64854	Excit-M19	yellow	-0.17870873	0.320088346	0.205909434	none	Not DEG	0.567247821
FIP1L1	81608	Excit-M1	brown	-0.058004874	0.142290039	0.089696476	none	Not DEG	0.893835616
KCNJ9	3765	Excit-M4	turquoise	0.36416688	0.005093552	0.249605757	none	Not DEG	0.688044832
PAICS	10606	Excit-M14	black	-0.048675226	0.21389492	0.144810205	none	Not DEG	0.384495641
SRP72	6731	Excit-M9	purple	-0.03625228	0.328128906	0.240627266	none	Not DEG	0.681195517
PDP1	54704	Excit-M4	turquoise	0.364159606	0.097794932	0.333241973	none	Not DEG	0.820672478
POLR2B	5431	Excit-M9	purple	-0.021760367	0.223588028	0.16063379	none	Not DEG	0.704545455
ADGRL3	23284	Excit-M1	brown	-0.428668259	0.21941714	-0.007847618	none	Not DEG	0.99875467
CENPC	1060	Excit-M1	brown	-0.167044291	0.110744396	-0.012823526	none	Not DEG	0.928082192
TMPRSS11D	9407	Excit-M6	blue	0.036854929	0.122053199	0.187441156	none	Not DEG	0.262764633
TMPRSS11A	339967	Excit-M6	blue	0.038487899	0.104452816	0.171454315	none	Not DEG	0.209838107
PDE3A	5139	Excit-M4	turquoise	0.364050354	-0.157088549	0.041798799	none	Not DEG	0.674034869
MTHFD2L	441024	Excit-M19	yellow	-0.061426831	0.168570308	0.123486272	none	Not DEG	0.74003736
BTC	685	Excit-M1	brown	-0.206424029	0.106911744	0.014615216	none	Not DEG	0.242839352
PARM1	25849	Excit-M18	grey60	-0.138364619	0.123415169	0.019809819	none	Not DEG	0.787671233
CDKL2	8999	Excit-M6	blue	0.072360485	0.106031832	0.126303333	none	Not DEG	0.863636364
G3BP2	9908	Excit-M9	purple	-0.114004273	0.508967145	0.397722744	0.090909091	Up	0.892901619
MGAT5B	146664	Excit-M4	turquoise	0.363895963	-0.226239866	-0.078277264	none	Not DEG	0.882627646
DDX10	1662	Excit-M4	turquoise	0.36382116	-0.107571709	0.044699894	none	Not DEG	0.949252802
SHROOM3	57619	Excit-M1	brown	-0.403047575	0.192032025	-0.010515336	none	Not DEG	0.595890411
FGFR2	2263	Excit-M4	turquoise	0.363819395	-0.134098398	0.03784286	none	Not DEG	0.255915318
CCNI	10983	Excit-M11	pink	-0.067321018	0.447567728	0.475063287	none	Not DEG	0.829389788
CYBRD1	79901	Excit-M4	turquoise	0.363501663	-0.178584575	-0.012148537	none	Not DEG	0.415940224
BMP2K	55589	Excit-M19	yellow	-0.056816232	0.095882443	0.067131106	none	Not DEG	0.881382316
ATXN1	6310	Excit-M4	turquoise	0.363152392	-0.154286805	0.004022197	0.454545455	Down	0.995952677
PTAR1	375743	Excit-M4	turquoise	0.362493693	0.040075481	0.256929008	none	Not DEG	0.872042341
HS3ST3B1	9953	Excit-M4	turquoise	0.361927879	-0.097337323	0.07671087	none	Not DEG	0.128580324
PEAK1	79834	Excit-M4	turquoise	0.361490548	-0.079332674	0.044085418	none	Not DEG	0.971046077
PRICKLE2	166336	Excit-M4	turquoise	0.36077616	-0.202421647	0.01290681	none	Not DEG	0.988169365
HNRNPDL	9987	Excit-M6	blue	0.133869131	0.096243901	0.168191338	none	Not DEG	0.925280199
TMEM150C	441027	Excit-M1	brown	-0.218489128	0.220481089	0.067615798	none	Not DEG	0.73630137
THAP9	79725	Excit-M6	blue	-0.015865187	0.074943638	0.068802373	none	Not DEG	0.221046077
ITSN2	50618	Excit-M4	turquoise	0.360741738	-0.120920009	0.046036532	none	Not DEG	0.971668742
SEMA3F	6405	Excit-M4	turquoise	0.360614169	-0.08091898	0.108942269	none	Not DEG	0.322851806
CCNJL	79616	Excit-M4	turquoise	0.360438506	-0.190137508	-0.050202252	none	Not DEG	0.357098381
EYA4	2070	Excit-M4	turquoise	0.360318784	-0.143622183	0.029399548	none	Not DEG	0.307907846
ADD2	119	Excit-M4	turquoise	0.360052511	-0.078552662	0.070603911	none	Not DEG	0.976650062
NCAN	1463	Excit-M4	turquoise	0.360028504	-0.187933632	-0.010457444	none	Not DEG	0.868306351
MANBA	4126	Excit-M4	turquoise	0.359942415	-0.151561834	0.002715804	none	Not DEG	0.933686177
NAP1L5	266812	Excit-M9	purple	-0.154726284	0.624441944	0.49565849	0.090909091	Up	0.645080946
FAM13A	10144	Excit-M19	yellow	-0.205937994	0.219715155	0.10040132	none	Not DEG	0.778019925
SNCA	6622	Excit-M18	grey60	-0.303442574	0.178040641	0.00789016	none	Not DEG	0.908779577
RASSF4	83937	Excit-M4	turquoise	0.359624751	-0.065004917	0.135702434	none	Not DEG	0.795765878
NCS1	23413	Excit-M4	turquoise	0.359210863	0.042104249	0.248151137	none	Not DEG	0.936799502
RELL2	285613	Excit-M4	turquoise	0.359092969	0.023928647	0.278778397	none	Not DEG	0.70516812
METAP1	23173	Excit-M6	blue	0.125810754	0.026560223	0.093352516	none	Not DEG	0.602117061
TRMT10A	93587	Excit-M6	blue	0.050662374	0.04237361	0.079994471	none	Not DEG	0.2998132
LAMTOR3	8649	Excit-M9	purple	0.013934297	0.320935581	0.338593528	none	Not DEG	0.539539228
LRP8	7804	Excit-M4	turquoise	0.358656217	-0.097834938	0.067320924	none	Not DEG	0.908468244
PPP3CA	5530	Excit-M19	yellow	-0.067115975	0.26772074	0.209814223	none	Not DEG	0.986924035
BANK1	55024	Excit-M16	lightyellow	0.066026942	-0.010097676	0.052650883	none	Not DEG	0.259339975
EPS15L1	58513	Excit-M4	turquoise	0.358574617	-0.235776983	-0.079535621	none	Not DEG	0.964819427
LRRC39	127495	Excit-M4	turquoise	0.357907838	-0.168885615	0.033838663	none	Not DEG	0.827521793
UBE2D3	7323	Excit-M6	blue	0.180097617	0.130009858	0.227237012	none	Not DEG	0.965753425
SLC9B1	150159	Excit-M6	blue	0.047426478	0.011740698	0.038479082	none	Not DEG	0.314757161
SLF1	84250	Excit-M4	turquoise	0.357766576	-0.005676178	0.185057711	none	Not DEG	0.939601494
CXXC4	80319	Excit-M19	yellow	-0.319636164	0.387895915	0.189712183	none	Not DEG	0.576587796
MSRB3	253827	Excit-M4	turquoise	0.357642284	-0.086238699	0.102665372	none	Not DEG	0.805417186
TET2	54790	Excit-M19	yellow	-0.152000119	0.103246926	0.029244238	none	Not DEG	0.913760897
DKK2	27123	Excit-M19	yellow	-0.231083868	0.111424734	0.047201943	none	Not DEG	0.356787049
SGMS2	166929	Excit-M6	blue	0.048811018	0.055258813	0.070731137	none	Not DEG	0.349937733
CYP2U1	113612	Excit-M12	royalblue	0.111580966	0.061198172	0.095380889	none	Not DEG	0.683686177
HADH	3033	Excit-M6	blue	0.091204455	0.02088188	0.047090036	none	Not DEG	0.664383562
KLHL32	114792	Excit-M4	turquoise	0.357500497	-0.077784995	0.038759794	none	Not DEG	0.957347447
RPL34	6164	Excit-M13	darkgreen	0.247174623	0.006400288	0.195309357	none	Not DEG	0.382627646
OSTC	58505	Excit-M6	blue	0.123504456	0.049045268	0.115795556	none	Not DEG	0.368929016
COL25A1	84570	Excit-M1	brown	-0.393205976	0.136555104	-0.019984475	none	Not DEG	0.940535492
ELOVL6	79071	Excit-M19	yellow	-0.041313446	0.158561251	0.122326751	none	Not DEG	0.928082192
CDK14	5218	Excit-M4	turquoise	0.357472042	-0.140825803	0.027771696	none	Not DEG	0.994396015
HNRNPLL	92906	Excit-M4	turquoise	0.356719145	-0.08419082	0.078548337	none	Not DEG	0.876089664
LARP7	51574	Excit-M7	salmon	0.053180465	0.125397433	0.119442248	none	Not DEG	0.50373599
GALNT11	63917	Excit-M4	turquoise	0.356693692	-0.043283796	0.145967206	none	Not DEG	0.972291407
B4GALNT3	283358	Excit-M4	turquoise	0.355840614	-0.177959728	-0.027256157	none	Not DEG	0.515255293
HCN2	610	Excit-M4	turquoise	0.35577048	0.009575927	0.190331654	none	Not DEG	0.692403487
NDST4	64579	Excit-M1	brown	-0.29285052	0.152455164	-0.032307988	none	Not DEG	0.530510585
NDST3	9348	Excit-M1	brown	-0.422160986	0.255056104	-0.015761802	0.727272727	Up	0.678704857
SYNPO2	171024	Excit-M21	lightcyan	0.226263222	-0.045817215	0.070632242	none	Not DEG	0.952988792
C4orf3	401152	Excit-M9	purple	-0.049386851	0.4040793	0.363131435	none	Not DEG	0.45143213
PRDM5	11107	Excit-M14	black	-0.273900132	0.250722455	0.067163529	none	Not DEG	0.480697385
FIGN	55137	Excit-M4	turquoise	0.355530854	-0.141981799	0.003426851	none	Not DEG	0.932752179
ANO4	121601	Excit-M4	turquoise	0.355213086	-0.099948042	0.034789699	none	Not DEG	0.942403487
GDNF	2668	Excit-M4	turquoise	0.355052056	-0.093918297	0.076647178	none	Not DEG	0.264321295
FGF2	2247	Excit-M14	black	-0.277979722	0.320045661	0.081248088	none	Not DEG	0.141033624
SPATA5	166378	Excit-M1	brown	-0.093735912	0.096202537	0.023204684	none	Not DEG	0.891656289
ANKRD50	57182	Excit-M14	black	-0.191320512	0.293995745	0.151134574	none	Not DEG	0.656600249
MFSD8	256471	Excit-M1	brown	-0.144478284	0.18541812	0.093643226	none	Not DEG	0.75871731
ABHD18	80167	Excit-M1	brown	-0.145264915	0.095167569	-0.025618321	none	Not DEG	0.930572852
LARP1B	55132	Excit-M5	green	0.029582942	0.015631609	-0.024812925	none	Not DEG	0.96014944
BMP7	655	Excit-M4	turquoise	0.354947493	-0.107336025	0.074308135	none	Not DEG	0.155043587
C4orf33	132321	Excit-M6	blue	0.016998744	0.154880006	0.174481309	none	Not DEG	0.532689913
ELF2	1998	Excit-M14	black	-0.279542516	0.229844719	0.028889455	none	Not DEG	0.71388543
TNS3	64759	Excit-M4	turquoise	0.354705799	-0.192752875	-0.044994416	none	Not DEG	0.504358655
ASAH1	427	Excit-M4	turquoise	0.35326821	0.101542642	0.26501367	none	Not DEG	0.827833126
SCOC	60592	Excit-M11	pink	0.118821313	0.493146471	0.591011404	none	Not DEG	0.866127024
RNF150	57484	Excit-M1	brown	-0.221339295	0.131276812	-0.042273833	none	Not DEG	0.963262765
ZNF330	27309	Excit-M6	blue	0.090054064	0.111180956	0.158953762	none	Not DEG	0.522104608
ELMOD1	55531	Excit-M4	turquoise	0.352873748	0.111923381	0.206652504	none	Not DEG	0.865193026
TNFRSF11A	8792	Excit-M4	turquoise	0.35231569	-0.122645056	0.045285158	none	Not DEG	0.323474471
FREM3	166752	Excit-M6	blue	0.061224981	0.027181234	0.088171999	none	Not DEG	0.22758406
HHIP	64399	Excit-M6	blue	0.191915532	-0.034111336	0.125098646	none	Not DEG	0.534557908
ANAPC10	10393	Excit-M1	brown	-0.12834909	0.082747163	-0.012875743	none	Not DEG	0.948318804
ABCE1	6059	Excit-M16	lightyellow	-0.009290008	0.200199613	0.16983413	none	Not DEG	0.643212951
OTUD4	54726	Excit-M6	blue	0.033072371	0.090471132	0.121648193	none	Not DEG	0.832191781
SMAD1	4086	Excit-M1	brown	-0.110447082	0.167399606	0.08509834	none	Not DEG	0.766811955
RASGRP2	10235	Excit-M4	turquoise	0.3506519	-0.088459448	0.075152928	none	Not DEG	0.289539228
TMEM184C	55751	Excit-M6	blue	0.066251426	0.18309405	0.229613056	none	Not DEG	0.634495641
PRMT9	90826	Excit-M6	blue	0.035737063	0.097742478	0.13448417	none	Not DEG	0.830323786
STXBP6	29091	Excit-M4	turquoise	0.350646812	-0.07052407	0.166508153	none	Not DEG	0.933374844
PFKFB2	5208	Excit-M4	turquoise	0.34974121	-0.03265105	0.167287485	none	Not DEG	0.593399751
DCLK2	166614	Excit-M18	grey60	0.016359491	0.063868426	0.009512889	none	Not DEG	0.977272727
MYO5B	4645	Excit-M4	turquoise	0.348402149	-0.107153556	0.06973852	none	Not DEG	0.256537983
SH3D19	152503	Excit-M18	grey60	0.006211644	-0.035471889	-0.065655567	none	Not DEG	0.909713574
PRSS48	345062	Excit-M6	blue	0.013847591	0.058985686	0.08692345	none	Not DEG	0.194271482
SLC22A23	63027	Excit-M4	turquoise	0.348252811	-0.091431766	0.008031767	none	Not DEG	0.874221669
DCHS2	54798	Excit-M19	yellow	-0.429587186	0.259562507	0.074555432	none	Not DEG	0.28362391
PLRG1	5356	Excit-M16	lightyellow	-0.015698945	0.17646175	0.159754034	none	Not DEG	0.52366127
MAP9	79884	Excit-M11	pink	0.120743332	0.411444999	0.481830095	none	Not DEG	0.841843088
GUCY1A1	2982	Excit-M19	yellow	-0.323180961	0.273413285	0.134543638	none	Not DEG	0.869551681
GUCY1B1	2983	Excit-M9	purple	-0.187722124	0.489323976	0.262689748	0.151515152	Up	0.816002491
GRIA2	2891	Excit-M1	brown	-0.461568993	0.377085365	0.088925282	none	Not DEG	0.98879203
RPE	6120	Excit-M4	turquoise	0.348211917	-0.010049917	0.166434455	none	Not DEG	0.903175592
C4orf45	152940	Excit-M6	blue	0.006043097	0.060200498	0.084032588	none	Not DEG	0.128580324
NPY1R	4886	Excit-M1	brown	-0.14009882	0.148488417	0.039213761	none	Not DEG	0.415940224
TLL1	7092	Excit-M19	yellow	-0.265256822	0.115510844	0.058433315	none	Not DEG	0.775529265
SH3RF1	57630	Excit-M1	brown	-0.162267368	0.149356518	0.035351501	none	Not DEG	0.766811955
NEK1	4750	Excit-M1	brown	-0.078903198	0.053029944	-0.025240956	none	Not DEG	0.98007472
CLCN3	1182	Excit-M19	yellow	-0.069267791	0.391719483	0.355132326	none	Not DEG	0.925902864
MFAP3L	9848	Excit-M12	royalblue	0.12507676	0.01429183	0.076693716	none	Not DEG	0.499688667
AADAT	51166	Excit-M14	black	-0.176916446	0.168845718	0.033299136	none	Not DEG	0.245952677
GALNTL6	442117	Excit-M1	brown	-0.361058557	0.154397623	-0.018193174	none	Not DEG	0.98505604
SAP30	8819	Excit-M6	blue	0.078224188	0.083986172	0.142819421	none	Not DEG	0.362079701
GPM6A	2823	Excit-M19	yellow	-0.361818025	0.277076323	0.040445713	none	Not DEG	0.98381071
WDR17	116966	Excit-M1	brown	-0.117403028	0.252824089	0.143454082	none	Not DEG	0.956102117
STK32C	282974	Excit-M4	turquoise	0.346757199	-0.129524472	0.034583383	none	Not DEG	0.7998132
ICA1	3382	Excit-M4	turquoise	0.346507354	-0.124519373	0.033055638	none	Not DEG	0.974159402
WWC2	80014	Excit-M19	yellow	-0.267769561	0.232341318	0.062373067	none	Not DEG	0.710460772
RWDD4	201965	Excit-M6	blue	0.019180386	0.100243776	0.122018976	none	Not DEG	0.491594022
YWHAZ	7534	Excit-M4	turquoise	0.346370449	0.175854405	0.389817955	none	Not DEG	0.979140722
CASP3	836	Excit-M1	brown	-0.032780132	0.121288995	0.080951071	none	Not DEG	0.668742217
SLC25A4	291	Excit-M15	greenyellow	0.058762998	0.251723056	0.21384468	none	Not DEG	0.177148194
LRP2BP	55805	Excit-M6	blue	-0.061415321	0.154560072	0.116252297	none	Not DEG	0.533312578
ARHGEF2	9181	Excit-M4	turquoise	0.346178745	-0.139923033	0.034394115	none	Not DEG	0.54856787
ANKRD37	353322	Excit-M6	blue	0.016431146	0.100630724	0.128977716	none	Not DEG	0.215442092
UFSP2	55325	Excit-M7	salmon	0.001129837	0.124201139	0.095624244	none	Not DEG	0.409090909
EHD3	30845	Excit-M4	turquoise	0.346165094	0.064740863	0.23857504	none	Not DEG	0.681195517
SDHA	6389	Excit-M12	royalblue	0.155593109	0.129198539	0.191988122	none	Not DEG	0.805417186
AHRR	57491	Excit-M19	yellow	-0.241972576	0.096827145	0.005310197	none	Not DEG	0.337484433
CPM	1368	Excit-M4	turquoise	0.345985016	-0.131188699	0.029471974	none	Not DEG	0.172789539
SLC8A1	6546	Excit-M4	turquoise	0.345900345	-0.047278498	0.10513308	none	Not DEG	0.997820672
MRPL36	64979	Excit-M6	blue	0.094017307	0.051468205	0.138384117	none	Not DEG	0.171544209
NSUN2	54888	Excit-M6	blue	0.054768693	0.039039506	0.046201497	none	Not DEG	0.71014944
SRD5A1	6715	Excit-M12	royalblue	0.121026636	0.095737027	0.165233542	none	Not DEG	0.633250311
HERPUD1	9709	Excit-M4	turquoise	0.345544939	0.101164669	0.340112628	none	Not DEG	0.635740971
ADCY2	108	Excit-M19	yellow	-0.511359174	0.347020437	0.105780457	none	Not DEG	0.179950187
SEMA5A	9037	Excit-M14	black	-0.349347793	0.278552634	0.031898893	none	Not DEG	0.415317559
CCT5	22948	Excit-M15	greenyellow	0.015137872	0.208442894	0.159704302	none	Not DEG	0.297633873
SUCLG2	8801	Excit-M4	turquoise	0.345543856	-0.137004597	0.01825957	none	Not DEG	0.478206725
DAP	1611	Excit-M19	yellow	-0.126638177	0.11275885	0.089391454	none	Not DEG	0.434620174
PLEKHA6	22874	Excit-M4	turquoise	0.345193076	-0.083231742	0.026070461	none	Not DEG	0.96637609
ARSJ	79642	Excit-M4	turquoise	0.345168139	-0.173386213	-0.005115628	none	Not DEG	0.722914072
OTULINL	54491	Excit-M6	blue	0.103913844	-0.011443772	0.038723065	none	Not DEG	0.414383562
OTULIN	90268	Excit-M6	blue	0.048876285	0.042136032	0.063776498	none	Not DEG	0.573163138
ZNF622	90441	Excit-M6	blue	0.065236576	0.043357016	0.068929672	none	Not DEG	0.183063512
BSPRY	54836	Excit-M4	turquoise	0.344802107	-0.11981058	0.069363631	none	Not DEG	0.566002491
MYO10	4651	Excit-M22	lightgreen	-0.017055971	0.015526537	-0.00074653	none	Not DEG	0.108655044
CDH12	1010	Excit-M1	brown	-0.440407445	0.243741575	0.00105582	none	Not DEG	0.570049813
PAQR9	344838	Excit-M4	turquoise	0.3441659	0.066643145	0.248122565	none	Not DEG	0.376712329
PDZD2	23037	Excit-M19	yellow	-0.337425876	0.160017363	0.012781872	none	Not DEG	0.803860523
SUB1	10923	Excit-M11	pink	0.0207002	0.397524484	0.422120814	none	Not DEG	0.819115816
RASGEF1B	153020	Excit-M4	turquoise	0.343624129	-0.016685103	0.103519019	none	Not DEG	0.721980075
CCDC85A	114800	Excit-M4	turquoise	0.343367603	-0.030071077	0.122300555	none	Not DEG	0.964196762
RAD1	5810	Excit-M6	blue	0.043456028	0.145635104	0.190835008	none	Not DEG	0.491905355
BRIX1	55299	Excit-M6	blue	0.087816442	0.114023606	0.167281456	none	Not DEG	0.350249066
CPLANE1	65250	Excit-M5	green	-0.097807515	-0.026540864	-0.12777774	none	Not DEG	0.970734745
GPR153	387509	Excit-M4	turquoise	0.343195926	-0.132890604	0.054021377	none	Not DEG	0.704545455
SH3KBP1	30011	Excit-M4	turquoise	0.343142088	-0.12222558	0.07434945	none	Not DEG	0.979452055
RBMS3	27303	Excit-M4	turquoise	0.343114463	-0.144253372	0.021953747	none	Not DEG	0.990660025
ARHGAP44	9912	Excit-M4	turquoise	0.342523357	-0.118195879	0.016963736	none	Not DEG	0.988169365
CHML	1122	Excit-M4	turquoise	0.342434759	-0.031936246	0.146509614	none	Not DEG	0.433374844
CHST1	8534	Excit-M4	turquoise	0.341964775	0.025006816	0.202010253	none	Not DEG	0.761519303
TTC33	23548	Excit-M9	purple	-0.010441419	0.222788757	0.180336942	none	Not DEG	0.740348692
RPL37	6167	Excit-M13	darkgreen	-0.094946598	0.231500787	0.165667367	none	Not DEG	0.593399751
OXCT1	5019	Excit-M6	blue	0.119310882	0.108150113	0.134951522	none	Not DEG	0.885740971
GHR	2690	Excit-M16	lightyellow	0.014815952	0.031747386	0.040591038	none	Not DEG	0.75373599
CCDC152	100129792	Excit-M14	black	-0.274862892	0.331719778	0.113193149	none	Not DEG	0.122976339
ZNF131	7690	Excit-M5	green	0.054427821	-0.037290055	-0.083093018	none	Not DEG	0.948007472
MAP7D2	256714	Excit-M4	turquoise	0.341514051	0.035649602	0.161335869	none	Not DEG	0.933374844
TMEM267	64417	Excit-M1	brown	-0.085693957	0.152671155	0.095924632	none	Not DEG	0.784557908
C18orf25	147339	Excit-M4	turquoise	0.341502936	-0.020558905	0.128904794	none	Not DEG	0.894769614
NNT	23530	Excit-M6	blue	0.184812483	0.085108951	0.186091554	none	Not DEG	0.934620174
SIRPA	140885	Excit-M4	turquoise	0.341411468	0.040098463	0.251285646	none	Not DEG	0.825965131
HCN1	348980	Excit-M19	yellow	-0.397854457	0.223384977	0.040540728	0.03030303	Up	0.752801993
EMB	133418	Excit-M19	yellow	-0.116104187	0.143985439	0.148215539	none	Not DEG	0.889165629
PARP8	79668	Excit-M19	yellow	-0.10540321	0.19016048	0.133584182	none	Not DEG	0.963574097
ATAD2	29028	Excit-M4	turquoise	0.341091268	-0.094090045	0.047968945	none	Not DEG	0.871419676
HIPK2	28996	Excit-M4	turquoise	0.340496191	-0.102227552	0.018971154	none	Not DEG	0.889476961
IL6ST	3572	Excit-M9	purple	-0.149788279	0.478627241	0.363521888	none	Not DEG	0.586239103
ANKRD55	79722	Excit-M14	black	-0.434553607	0.37614995	0.041972	none	Not DEG	0.142278954
TMEM26	219623	Excit-M4	turquoise	0.339517372	-0.136268388	0.034067027	none	Not DEG	0.753424658
SMAD3	4088	Excit-M4	turquoise	0.339454128	-0.178237006	-0.029313793	none	Not DEG	0.660024907
ABCA10	10349	Excit-M4	turquoise	0.339223461	-0.180910426	-0.046695651	none	Not DEG	0.95765878
AMMECR1	9949	Excit-M4	turquoise	0.339106976	-0.092058908	0.078131879	none	Not DEG	0.912204234
NDUFAF2	91942	Excit-M1	brown	-0.125910643	0.148456806	0.030767131	none	Not DEG	0.889165629
NEK10	152110	Excit-M4	turquoise	0.338891609	-0.12352828	0.007600199	none	Not DEG	0.964508095
KIF2A	3796	Excit-M19	yellow	-0.094037614	0.235422657	0.167826994	none	Not DEG	0.909713574
DIMT1	27292	Excit-M6	blue	-0.03098757	0.126967507	0.114029293	none	Not DEG	0.457347447
RNF180	285671	Excit-M1	brown	-0.148060874	0.127267973	0.02880176	none	Not DEG	0.968244085
CFAP74	85452	Excit-M4	turquoise	0.33855044	-0.175632131	0.002034459	none	Not DEG	0.419053549
ADAMTS6	11174	Excit-M1	brown	-0.266917204	0.11439051	-0.030631358	none	Not DEG	0.319427148
TRIM23	373	Excit-M11	pink	0.038522321	0.344337534	0.363878881	none	Not DEG	0.811955168
NLN	57486	Excit-M21	lightcyan	0.124633143	0.022563238	0.083428882	none	Not DEG	0.921544209
ERBIN	55914	Excit-M21	lightcyan	0.133640713	-0.061557675	-0.023333426	none	Not DEG	0.97011208
MAST4	375449	Excit-M1	brown	-0.347953559	0.225286984	-0.012965199	none	Not DEG	0.969178082
PIK3R1	5295	Excit-M19	yellow	-0.298880583	0.313605821	0.174477616	none	Not DEG	0.769613948
RPL37A	6168	Excit-M4	turquoise	0.338484244	-0.03614936	0.137198887	none	Not DEG	0.786425903
BDP1	55814	Excit-M5	green	-0.069656396	-0.146648457	-0.230179802	none	Not DEG	0.98132005
CTNNB1	1499	Excit-M4	turquoise	0.33775513	0.053867584	0.21321348	none	Not DEG	0.942714819
ST8SIA5	29906	Excit-M4	turquoise	0.337685215	-0.192701956	-0.049199855	none	Not DEG	0.801992528
KAZN	23254	Excit-M4	turquoise	0.337602632	-0.256485865	-0.169007991	none	Not DEG	0.99875467
TNPO1	3842	Excit-M19	yellow	-0.392117087	0.268686543	0.096811047	none	Not DEG	0.96388543
FCHO2	115548	Excit-M1	brown	-0.12297399	0.120427408	0.037647901	none	Not DEG	0.866749689
ANKRA2	57763	Excit-M20	tan	-0.078303274	0.202233443	0.14174069	none	Not DEG	0.352117061
ARHGEF28	64283	Excit-M1	brown	-0.223701121	0.101034247	-0.051500401	none	Not DEG	0.877646326
RTN4RL1	146760	Excit-M4	turquoise	0.337176936	-0.288810688	-0.156998098	none	Not DEG	0.897260274
SCAMP1	9522	Excit-M11	pink	0.021437725	0.457936257	0.45805479	none	Not DEG	0.902864259
LHFPL2	10184	Excit-M7	salmon	-0.060935359	0.067789685	0.032390238	none	Not DEG	0.49128269
GRK4	2868	Excit-M4	turquoise	0.337136624	-0.121366586	0.009325864	none	Not DEG	0.917808219
LDB2	9079	Excit-M4	turquoise	0.337061051	-0.080622886	0.00956497	none	Not DEG	0.775529265
VWC2L	402117	Excit-M4	turquoise	0.336797348	-0.077514189	0.049245067	none	Not DEG	0.917185554
CKMT2	1160	Excit-M6	blue	0.120189493	-0.008401665	0.070797815	none	Not DEG	0.347758406
TMEM167A	153339	Excit-M11	pink	0.130807999	0.292380683	0.402122892	none	Not DEG	0.680261519
EDIL3	10085	Excit-M19	yellow	-0.325976004	0.246478082	0.048074059	none	Not DEG	0.781755915
COX7C	1350	Excit-M13	darkgreen	-0.029749001	0.312381795	0.355763177	none	Not DEG	0.275217933
RASA1	5921	Excit-M19	yellow	-0.264423353	0.269871336	0.132816993	none	Not DEG	0.946762142
POLR3G	10622	Excit-M1	brown	-0.142100381	0.097899395	0.023865916	none	Not DEG	0.730697385
ADGRV1	84059	Excit-M14	black	-0.368666729	0.288084049	0.035446898	none	Not DEG	0.487235367
UGP2	7360	Excit-M4	turquoise	0.336720211	0.078105464	0.287427542	none	Not DEG	0.825653798
NR2F1	7025	Excit-M6	blue	0.15104735	0.099805806	0.222675624	none	Not DEG	0.890410959
FAM172A	83989	Excit-M1	brown	-0.121833587	0.124140358	0.023311695	none	Not DEG	0.979452055
KIAA0825	285600	Excit-M21	lightcyan	0.160047974	-0.056334617	-0.027365493	none	Not DEG	0.986924035
SACS	26278	Excit-M4	turquoise	0.336631184	-0.053147105	0.092656027	none	Not DEG	0.96762142
MCTP1	79772	Excit-M14	black	-0.469548809	0.320191846	0.049121969	none	Not DEG	0.551058531
RFESD	317671	Excit-M6	blue	0.073837926	0.026431763	0.067536517	none	Not DEG	0.151618929
RNF165	494470	Excit-M4	turquoise	0.336343161	-0.134769672	0.003532726	none	Not DEG	0.931818182
FAM222A	84915	Excit-M4	turquoise	0.336002139	-0.115963027	0.045741325	none	Not DEG	0.617995019
GLRX	2745	Excit-M6	blue	0.116138948	0.088711823	0.177348519	none	Not DEG	0.272104608
ARID5B	84159	Excit-M4	turquoise	0.335853886	-0.162959693	-0.007045362	none	Not DEG	0.97384807
KCNN3	3782	Excit-M4	turquoise	0.335557016	-0.184145841	-0.038596447	none	Not DEG	0.918742217
SLC17A6	57084	Excit-M4	turquoise	0.335078281	0.188626529	0.372341016	0.242424242	Up	0.957036115
ERAP1	51752	Excit-M6	blue	0.038475093	0.116575353	0.124343127	none	Not DEG	0.462017435
PAG1	55824	Excit-M4	turquoise	0.334377114	-0.096737699	0.047607718	none	Not DEG	0.903798257
RGMB	285704	Excit-M9	purple	-0.088084353	0.266988658	0.194975459	none	Not DEG	0.675902864
PCDH9	5101	Excit-M4	turquoise	0.334143698	-0.148468056	0.082232792	none	Not DEG	0.999066002
PPIP5K2	23262	Excit-M1	brown	-0.078857853	0.13870416	0.072923778	none	Not DEG	0.942092154
NUDT12	83594	Excit-M6	blue	0.080639582	0.09156817	0.136444198	none	Not DEG	0.247820672
EFNA5	1946	Excit-M18	grey60	-0.13024378	0.068249792	0.010388814	0.090909091	Down	0.9626401
FER	2241	Excit-M14	black	-0.198261855	0.209385593	0.025388984	none	Not DEG	0.9750934
PJA2	9867	Excit-M9	purple	-0.038856595	0.568687964	0.50094276	0.454545455	Up	0.947696139
SCN1A	6323	Excit-M4	turquoise	0.333769404	0.127675391	0.300575955	none	Not DEG	0.9875467
STARD4	134429	Excit-M19	yellow	-0.115325677	0.183789488	0.161856533	none	Not DEG	0.865815691
NREP	9315	Excit-M19	yellow	-0.270125957	0.348998929	0.19917646	none	Not DEG	0.670921544
SRP19	6728	Excit-M6	blue	0.057718295	0.227431751	0.285410995	none	Not DEG	0.74128269
REEP5	7905	Excit-M11	pink	0.205977525	0.412640765	0.541774678	0.363636364	Up	0.872976339
FGD6	55785	Excit-M4	turquoise	0.33306807	-0.126014311	0.027485899	none	Not DEG	0.490348692
TCERG1L	256536	Excit-M4	turquoise	0.333027874	-0.040881781	0.026207511	none	Not DEG	0.71139477
DIP2B	57609	Excit-M4	turquoise	0.332947062	-0.126026225	-0.007982227	none	Not DEG	0.973536737
ARL15	54622	Excit-M4	turquoise	0.332626746	-0.060382379	0.052538605	none	Not DEG	0.98256538
GLS	2744	Excit-M4	turquoise	0.332516931	-0.000450669	0.19024797	none	Not DEG	0.989726027
TMED7	51014	Excit-M11	pink	0.153892943	0.227094029	0.310391349	none	Not DEG	0.589663761
STRIP2	57464	Excit-M4	turquoise	0.332041216	-0.052304077	0.125466691	none	Not DEG	0.824097136
SORBS2	8470	Excit-M4	turquoise	0.331726548	-0.117945241	0.001833057	none	Not DEG	0.991905355
DMXL1	1657	Excit-M1	brown	-0.051019344	0.165347908	0.10486006	none	Not DEG	0.965442092
PRR16	51334	Excit-M18	grey60	-0.094372268	0.083528848	-0.021407605	none	Not DEG	0.960772105
TRAF5	7188	Excit-M4	turquoise	0.331351258	-0.085661731	0.109183719	none	Not DEG	0.595267746
IPO13	9670	Excit-M4	turquoise	0.331338382	-0.088171296	0.09285992	none	Not DEG	0.551058531
ALDH7A1	501	Excit-M19	yellow	-0.199480501	0.191784512	0.049700946	none	Not DEG	0.497820672
LMNB1	4001	Excit-M1	brown	-0.141673097	0.106944669	0.003426353	none	Not DEG	0.388854296
DUSP1	1843	Excit-M4	turquoise	0.331321549	0.028807695	0.267249044	none	Not DEG	0.489414695
CCDC192	728586	Excit-M6	blue	0.05284028	0.113456713	0.188047936	none	Not DEG	0.414383562
SLC12A2	6558	Excit-M19	yellow	-0.108301512	0.139505711	0.090103745	none	Not DEG	0.896948941
ADAMTS19	171019	Excit-M14	black	-0.330968612	0.337398019	0.094065028	none	Not DEG	0.299190535
HINT1	3094	Excit-M11	pink	0.107495652	0.286541844	0.382189917	none	Not DEG	0.560398506
CDC42SE2	56990	Excit-M1	brown	-0.124969568	0.134696993	0.047770191	none	Not DEG	0.923100872
RAPGEF6	51735	Excit-M1	brown	-0.116789967	0.216988366	0.116882721	none	Not DEG	0.974470735
ACSL6	23305	Excit-M12	royalblue	0.185299182	0.185243471	0.272743787	none	Not DEG	0.943648817
SLC22A4	6583	Excit-M6	blue	-0.015115721	0.125915713	0.105397343	none	Not DEG	0.393212951
RAD50	10111	Excit-M1	brown	-0.098636308	0.103341625	-0.007970947	none	Not DEG	0.899750934
SEPTIN8	23176	Excit-M9	purple	-0.020110681	0.227774992	0.135337066	none	Not DEG	0.48256538
HSPA4	3308	Excit-M15	greenyellow	0.120514013	0.198716556	0.198809316	none	Not DEG	0.704234122
TENM2	57451	Excit-M4	turquoise	0.33127131	0.000992808	0.107498315	none	Not DEG	0.966064757
C5orf15	56951	Excit-M6	blue	0.064203089	0.113117118	0.139669308	none	Not DEG	0.463262765
VDAC1	7416	Excit-M11	pink	0.151130899	0.317574326	0.381035515	0.090909091	Up	0.620485679
TCF7	6932	Excit-M6	blue	-0.004606025	0.071000343	0.086329107	none	Not DEG	0.150684932
SKP1	6500	Excit-M11	pink	0.066448689	0.42965625	0.425178482	0.181818182	Up	0.785491905
PPP2CA	5515	Excit-M11	pink	0.200475848	0.297833383	0.373576075	none	Not DEG	0.801992528
SEC24A	10802	Excit-M10	magenta	0.067707859	0.011917099	0.019792363	none	Not DEG	0.822229141
DDX46	9879	Excit-M10	magenta	0.024316674	-0.036427996	-0.078353951	none	Not DEG	0.896326276
C5orf24	134553	Excit-M11	pink	0.042035085	0.331399025	0.358369579	none	Not DEG	0.681818182
PPFIA4	8497	Excit-M4	turquoise	0.331110602	-0.116224968	0.042370783	none	Not DEG	0.893524284
HNRNPA0	10949	Excit-M9	purple	-0.068046195	0.311873089	0.222971286	none	Not DEG	0.319115816
PKD2L2	27039	Excit-M6	blue	0.010598061	0.066971082	0.117184872	none	Not DEG	0.275529265
NME5	8382	Excit-M10	magenta	0.090791056	0.028300755	-0.012596575	none	Not DEG	0.912515567
FAM53C	51307	Excit-M6	blue	0.061214479	0.11211576	0.150600866	none	Not DEG	0.724782067
KDM3B	51780	Excit-M10	magenta	0.027916483	-0.000748531	-0.017619094	none	Not DEG	0.853673724
REEP2	51308	Excit-M3	red	0.217500631	0.11635014	0.246755404	none	Not DEG	0.882316314
HSPA9	3313	Excit-M2	cyan	0.190458101	0.194191344	0.258355008	none	Not DEG	0.741905355
CTNNA1	1495	Excit-M6	blue	0.190411801	0.04474803	0.129401133	none	Not DEG	0.698941469
LINGO1	84894	Excit-M4	turquoise	0.330564576	-0.012246914	0.11800895	none	Not DEG	0.867683686
TACC1	6867	Excit-M4	turquoise	0.330058693	0.040505133	0.217299546	none	Not DEG	0.920610212
PLEKHA2	59339	Excit-M4	turquoise	0.329854155	-0.105465295	0.051514308	none	Not DEG	0.478206725
TMTC4	84899	Excit-M4	turquoise	0.329693832	-0.068145066	0.079799477	none	Not DEG	0.313511831
PAIP2	51247	Excit-M15	greenyellow	-0.009312549	0.204626829	0.151613087	none	Not DEG	0.833125778
HECW1	23072	Excit-M4	turquoise	0.329681341	-0.199215279	-0.036883475	none	Not DEG	0.994396015
SOCS6	9306	Excit-M4	turquoise	0.329376746	-0.057254266	0.122085822	none	Not DEG	0.824719801
NRG2	9542	Excit-M12	royalblue	0.089158648	0.03979793	0.022832332	none	Not DEG	0.948318804
PURA	5813	Excit-M9	purple	-0.045953416	0.496274606	0.439285232	0.045454545	Up	0.918430884
IGIP	492311	Excit-M11	pink	0.014580202	0.397127257	0.410956531	none	Not DEG	0.575031133
CYSTM1	84418	Excit-M6	blue	-0.00904525	0.182234093	0.18838729	none	Not DEG	0.556662516
ANKHD1	54882	Excit-M5	green	-0.030159643	-0.002249526	-0.090303652	none	Not DEG	0.937110834
SRA1	10011	Excit-M6	blue	0.044987123	0.095000908	0.127327733	none	Not DEG	0.53486924
APBB3	10307	Excit-M2	cyan	0.082638388	0.102818496	0.128361751	none	Not DEG	0.336861768
LDLRAD3	143458	Excit-M4	turquoise	0.329129865	-0.159823335	-0.009961851	none	Not DEG	0.409713574
NANS	54187	Excit-M4	turquoise	0.328460561	-0.067963344	0.055015516	none	Not DEG	0.352739726
HARS2	23438	Excit-M6	blue	0.016661267	0.051143102	0.067712974	none	Not DEG	0.338418431
MEGF11	84465	Excit-M4	turquoise	0.32838205	-0.162792129	-0.02573703	none	Not DEG	0.693960149
CITED2	10370	Excit-M4	turquoise	0.328361407	0.074161407	0.264212036	none	Not DEG	0.438356164
KDM7A	80853	Excit-M4	turquoise	0.328357309	-0.119539386	0.053086106	none	Not DEG	0.844645081
CAMK2B	816	Excit-M4	turquoise	0.328326493	0.178754928	0.300687013	0.085137085	Up	0.98132005
AP1S3	130340	Excit-M4	turquoise	0.328311942	-0.106466848	0.039910862	none	Not DEG	0.698941469
TAF7	6879	Excit-M6	blue	0.115980651	0.115511833	0.166119909	none	Not DEG	0.403798257
HDAC3	8841	Excit-M6	blue	0.137636628	0.072439895	0.161979576	none	Not DEG	0.834059776
NPTN	27020	Excit-M4	turquoise	0.327698539	0.274489716	0.418673183	none	Not DEG	0.948318804
POMGNT2	84892	Excit-M4	turquoise	0.327486862	-0.048540863	0.106055075	none	Not DEG	0.514009963
MEI1	150365	Excit-M4	turquoise	0.327445878	-0.121684205	0.025105587	none	Not DEG	0.456102117
RNF14	9604	Excit-M6	blue	0.165127418	0.122090651	0.215129552	none	Not DEG	0.680884184
GNPDA1	10007	Excit-M14	black	-0.020924347	0.212614845	0.168690557	none	Not DEG	0.402552927
SPRY4	81848	Excit-M6	blue	0.060288936	0.086831787	0.112770891	none	Not DEG	0.205790785
FGF1	2246	Excit-M6	blue	0.038623918	0.04409864	0.119230483	none	Not DEG	0.569427148
ARHGAP26	23092	Excit-M14	black	-0.431254215	0.300760396	0.009027302	none	Not DEG	0.923100872
RAB37	326624	Excit-M4	turquoise	0.327324801	-0.247854146	-0.144747905	none	Not DEG	0.873599004
SNTG2	54221	Excit-M4	turquoise	0.326786903	-0.155064028	-0.000668753	none	Not DEG	0.7375467
KCNJ3	3760	Excit-M4	turquoise	0.32640455	-0.063190955	0.081881855	none	Not DEG	0.973536737
TCERG1	10915	Excit-M7	salmon	-0.016198978	0.057347034	-0.013096771	none	Not DEG	0.953300125
DPYSL3	1809	Excit-M1	brown	-0.439033846	0.408732591	0.131829608	none	Not DEG	0.625778331
ABLIM3	22885	Excit-M1	brown	-0.424384703	0.242148634	-0.019268134	none	Not DEG	0.834371108
PCYOX1L	78991	Excit-M19	yellow	-0.068787535	0.157154513	0.095206675	none	Not DEG	0.409713574
ARHGEF37	389337	Excit-M1	brown	-0.152161041	0.118716133	0.021223346	none	Not DEG	0.365504359
HMGXB3	22993	Excit-M6	blue	0.094748217	0.106528131	0.190049774	none	Not DEG	0.776774595
USP2	9099	Excit-M4	turquoise	0.325758774	-0.08269015	0.110926175	none	Not DEG	0.404109589
ENAH	55740	Excit-M4	turquoise	0.324670555	0.046010532	0.235459617	none	Not DEG	0.97633873
ANO6	196527	Excit-M4	turquoise	0.324520597	-0.084342048	0.061532818	none	Not DEG	0.802926526
CRTAC1	55118	Excit-M4	turquoise	0.323697684	-0.144619233	0.016044923	none	Not DEG	0.555728518
TANC2	26115	Excit-M4	turquoise	0.323279459	-0.043361999	0.07110191	none	Not DEG	0.991905355
SLC36A1	206358	Excit-M19	yellow	-0.236587169	0.167512024	0.09326139	none	Not DEG	0.690224159
GLRA1	2741	Excit-M19	yellow	-0.26287196	0.228500259	0.071432444	none	Not DEG	0.261519303
GRIA1	2890	Excit-M1	brown	-0.61611625	0.33237491	-0.009249178	none	Not DEG	0.921855542
NRN1	51299	Excit-M4	turquoise	0.323259935	0.124120067	0.34325005	none	Not DEG	0.805105853
CNOT8	9337	Excit-M6	blue	0.049972582	0.084735578	0.096398271	none	Not DEG	0.490971357
MED7	9443	Excit-M6	blue	0.047056031	0.124144959	0.172552769	none	Not DEG	0.336239103
SEPTIN7	989	Excit-M4	turquoise	0.323133161	0.124771333	0.268518696	none	Not DEG	0.957347447
ADAM19	8728	Excit-M19	yellow	-0.139509016	0.042354305	0.023798129	none	Not DEG	0.821917808
LSM11	134353	Excit-M19	yellow	-0.048562513	0.201398427	0.183906068	none	Not DEG	0.693026152
CLINT1	9685	Excit-M17	darkturquoise	0.119812939	0.080480322	0.122103209	none	Not DEG	0.891033624
STRBP	55342	Excit-M4	turquoise	0.32284922	-0.048683437	0.154847623	none	Not DEG	0.989726027
TRIM37	4591	Excit-M4	turquoise	0.322798656	0.094127836	0.239281878	none	Not DEG	0.959215442
TTC1	7265	Excit-M6	blue	0.202555297	0.082834432	0.193362376	none	Not DEG	0.890410959
NT5DC3	51559	Excit-M4	turquoise	0.321876079	-0.085860985	0.068454122	none	Not DEG	0.872665006
CNTN6	27255	Excit-M4	turquoise	0.321092195	-0.129623789	0.014716284	none	Not DEG	0.934620174
MGLL	11343	Excit-M4	turquoise	0.320426738	-0.122592369	0.070990093	none	Not DEG	0.955479452
NUDCD2	134492	Excit-M6	blue	0.018484263	0.130749985	0.154240574	none	Not DEG	0.371419676
MAT2B	27430	Excit-M9	purple	-0.090016683	0.34602822	0.279849389	none	Not DEG	0.333437111
AEBP2	121536	Excit-M4	turquoise	0.32039469	-0.200145127	-0.05310779	none	Not DEG	0.991905355
C2CD2	25966	Excit-M4	turquoise	0.320350173	-0.081043682	0.074529674	none	Not DEG	0.871731009
FBLL1	345630	Excit-M15	greenyellow	0.002815592	0.236027794	0.178982075	none	Not DEG	0.226027397
COL14A1	7373	Excit-M4	turquoise	0.320210177	-0.106395127	0.016779245	none	Not DEG	0.617061021
ASTN2	23245	Excit-M4	turquoise	0.320128323	-0.200236792	-0.039482378	none	Not DEG	0.987235367
INSYN2B	100131897	Excit-M14	black	-0.359907425	0.308086809	0.063021509	none	Not DEG	0.212017435
RANBP17	64901	Excit-M1	brown	-0.201216966	0.184800238	0.016810526	none	Not DEG	0.946139477
UBTD2	92181	Excit-M1	brown	-0.116034106	0.078056474	0.007157585	none	Not DEG	0.660336239
SH3PXD2B	285590	Excit-M1	brown	-0.175811273	0.043420709	-0.074798688	none	Not DEG	0.682752179
NEURL1B	54492	Excit-M21	lightcyan	0.180066082	-0.069331055	0.018137511	none	Not DEG	0.631070984
CD47	961	Excit-M4	turquoise	0.319971308	0.14432791	0.317150498	none	Not DEG	0.948630137
SHANK2	22941	Excit-M4	turquoise	0.319856461	-0.216124418	-0.123851251	none	Not DEG	0.984433375
BNIP1	662	Excit-M6	blue	0.033475575	0.065608227	0.084046417	none	Not DEG	0.295765878
PDLIM5	10611	Excit-M4	turquoise	0.319702067	-0.162644994	-0.004471481	none	Not DEG	0.677770859
ZIC1	7545	Excit-M4	turquoise	0.319230343	-0.005577303	0.189039931	none	Not DEG	0.790473225
CPLX2	10814	Excit-M19	yellow	-0.413816555	0.382559525	0.178555936	none	Not DEG	0.586550436
SIMC1	375484	Excit-M1	brown	-0.18420552	0.104887672	-0.036290928	none	Not DEG	0.898194271
KIAA1191	57179	Excit-M11	pink	0.078365914	0.285585569	0.344834738	none	Not DEG	0.689601494
ARL10	285598	Excit-M6	blue	0.017130215	0.098427436	0.096765243	none	Not DEG	0.652864259
CLTB	1212	Excit-M15	greenyellow	0.084861621	0.194485712	0.201272839	none	Not DEG	0.734744707
SNCB	6620	Excit-M15	greenyellow	0.131398382	0.311610293	0.310017289	none	Not DEG	0.535491905
TSPAN17	26262	Excit-M3	red	0.072991014	0.026094289	0.079095139	none	Not DEG	0.2873599
UNC5A	90249	Excit-M14	black	-0.212231118	0.209155051	0.050732339	none	Not DEG	0.409090909
UIMC1	51720	Excit-M1	brown	-0.076721757	0.097504122	0.040903161	none	Not DEG	0.885118306
ZNF346	23567	Excit-M5	green	-0.04258112	0.027507314	-0.055039617	none	Not DEG	0.834682441
NSD1	64324	Excit-M5	green	-0.018032566	-0.054880417	-0.115136306	none	Not DEG	0.970734745
PRELID1	27166	Excit-M11	pink	0.060648163	0.192626151	0.248110345	none	Not DEG	0.138854296
DBN1	1627	Excit-M3	red	0.081862428	0.095680579	0.125708593	none	Not DEG	0.463574097
MAPKAPK2	9261	Excit-M4	turquoise	0.318960841	-0.079804638	0.084888341	none	Not DEG	0.609900374
FAM193B	54540	Excit-M10	magenta	0.040715995	-0.012205029	-0.004350539	none	Not DEG	0.865193026
PLEKHH3	79990	Excit-M4	turquoise	0.318792837	-0.049750623	0.128061318	none	Not DEG	0.342465753
PHYKPL	85007	Excit-M6	blue	0.025313145	0.004665969	0.014028571	none	Not DEG	0.70143213
RNF182	221687	Excit-M4	turquoise	0.318608907	-0.066187818	0.110275633	none	Not DEG	0.73256538
ZNF354A	6940	Excit-M6	blue	0.0230253	0.065434409	0.084065793	none	Not DEG	0.556662516
ZNF454	285676	Excit-M1	brown	-0.152495939	0.090164306	-0.004742679	none	Not DEG	0.434620174
HCN4	10021	Excit-M4	turquoise	0.317987163	-0.024803306	0.135777206	none	Not DEG	0.50996264
ADAMTS2	9509	Excit-M1	brown	-0.299070248	0.084055143	-0.048094674	none	Not DEG	0.712951432
RUFY1	80230	Excit-M10	magenta	0.063829222	-0.062333014	-0.063769531	none	Not DEG	0.840597758
CANX	821	Excit-M9	purple	0.031831969	0.482223347	0.392256605	0.545454545	Up	0.839352428
MAML1	9794	Excit-M5	green	0.0187969	-0.081684994	-0.126947674	none	Not DEG	0.751556663
MGAT4B	11282	Excit-M8	midnightblue	0.123094758	0.098576597	0.204857342	none	Not DEG	0.381382316
RACK1	10399	Excit-M2	cyan	0.131860457	0.098120015	0.13690536	none	Not DEG	0.335927771
PRKCE	5581	Excit-M4	turquoise	0.317426691	-0.161129411	-0.038316407	none	Not DEG	0.98381071
PPEF1	5475	Excit-M4	turquoise	0.317170716	-0.143505229	0.006998776	none	Not DEG	0.379514321
WRNIP1	56897	Excit-M6	blue	0.073409084	0.110722034	0.125563991	none	Not DEG	0.677770859
SERPINB9	5272	Excit-M6	blue	0.035655487	0.071396224	0.115327146	none	Not DEG	0.657845579
PREP	5550	Excit-M4	turquoise	0.317167868	-0.074687648	0.086503669	none	Not DEG	0.843088418
TUBB2A	7280	Excit-M15	greenyellow	0.015562764	0.395413667	0.383099352	none	Not DEG	0.300124533
TMEM65	157378	Excit-M4	turquoise	0.316812258	-0.028192428	0.138853112	none	Not DEG	0.863013699
YWHAH	7533	Excit-M4	turquoise	0.316395991	0.237320245	0.404747502	0.636363636	Up	0.815379826
FRMD5	84978	Excit-M4	turquoise	0.315962581	-0.131737135	-0.056451362	none	Not DEG	0.981008717
SLC35B3	51000	Excit-M6	blue	0.035047634	0.108040278	0.136417142	none	Not DEG	0.574408468
TMEM14B	81853	Excit-M10	magenta	0.114969195	-0.074171996	-0.081041387	none	Not DEG	0.97135741
MAK	4117	Excit-M6	blue	0.13133625	0.118570418	0.260080511	none	Not DEG	0.648194271
SMIM13	221710	Excit-M11	pink	0.079035789	0.331244336	0.399462165	none	Not DEG	0.7749066
NEDD9	4739	Excit-M6	blue	0.042899427	0.027270385	0.082929008	none	Not DEG	0.382627646
HIVEP1	3096	Excit-M1	brown	-0.281008041	0.167373165	0.003861072	none	Not DEG	0.868306351
PHACTR1	221692	Excit-M14	black	-0.500656653	0.369277759	0.013920174	none	Not DEG	0.47882939
NOL7	51406	Excit-M6	blue	-0.007885272	0.224285968	0.212455757	none	Not DEG	0.414072229
MCUR1	63933	Excit-M6	blue	0.167427857	0.099713611	0.216335224	none	Not DEG	0.7001868
LINGO2	158038	Excit-M4	turquoise	0.3158468	-0.067385551	0.070012098	none	Not DEG	0.974470735
SIL1	64374	Excit-M4	turquoise	0.315697349	-0.156034181	-0.024722565	none	Not DEG	0.96637609
SNN	8303	Excit-M4	turquoise	0.315589362	0.069393118	0.284234204	none	Not DEG	0.23505604
TRIM36	55521	Excit-M4	turquoise	0.315368793	-0.025885909	0.113448343	none	Not DEG	0.887297634
RBM24	221662	Excit-M18	grey60	-0.107223966	0.086267664	0.06214333	none	Not DEG	0.575653798
CAP2	10486	Excit-M17	darkturquoise	0.080741128	0.08726617	0.131163482	none	Not DEG	0.965753425
CLSTN3	9746	Excit-M4	turquoise	0.315191966	0.099017923	0.224171695	none	Not DEG	0.942403487
OSBPL2	9885	Excit-M4	turquoise	0.315174179	-0.054749934	0.101194342	none	Not DEG	0.823163138
CDKAL1	54901	Excit-M1	brown	-0.238072533	0.150440342	-0.032016933	none	Not DEG	0.95641345
NRSN1	140767	Excit-M6	blue	0.241273751	0.14164732	0.292577271	none	Not DEG	0.936176837
MRS2	57380	Excit-M6	blue	0.044311495	0.122233699	0.132969182	none	Not DEG	0.688667497
WNK2	65268	Excit-M4	turquoise	0.314720359	-0.216485857	-0.083829246	none	Not DEG	0.9875467
ALDH5A1	7915	Excit-M14	black	-0.023047323	0.297346071	0.249543562	none	Not DEG	0.739103362
STYK1	55359	Excit-M4	turquoise	0.314649005	-0.098205974	0.053032188	none	Not DEG	0.614259029
ACOT13	55856	Excit-M6	blue	0.090458899	0.042515695	0.077076624	none	Not DEG	0.51992528
CARMIL1	55604	Excit-M19	yellow	-0.210747979	0.248132113	0.095150401	none	Not DEG	0.744707347
HMGN4	10473	Excit-M6	blue	0.002897384	0.142260329	0.162576433	none	Not DEG	0.462328767
ABT1	29777	Excit-M6	blue	0.07927035	0.074664496	0.11913615	none	Not DEG	0.121731009
MELTF	4241	Excit-M4	turquoise	0.314032497	-0.075368011	0.084041266	none	Not DEG	0.194894147
ZKSCAN4	387032	Excit-M6	blue	0.038586445	0.033508181	0.073708265	none	Not DEG	0.310709838
NKAPL	222698	Excit-M6	blue	0.034643517	0.044084142	0.053996166	none	Not DEG	0.174034869
ZSCAN31	64288	Excit-M6	blue	0.044751408	0.066927811	0.109530965	none	Not DEG	0.196450809
TRIM27	5987	Excit-M1	brown	-0.072878165	0.136875383	0.062135848	none	Not DEG	0.581880448
ANKRD9	122416	Excit-M4	turquoise	0.313874747	0.014705805	0.244006434	none	Not DEG	0.383872976
PPP1R11	6992	Excit-M11	pink	0.091305797	0.200771373	0.274650401	none	Not DEG	0.359277709
GMDS	2762	Excit-M4	turquoise	0.313733877	-0.079273176	0.022539502	none	Not DEG	0.973536737
PRR3	80742	Excit-M6	blue	-0.017505602	0.071576621	0.0647433	none	Not DEG	0.573163138
C6orf136	221545	Excit-M2	cyan	0.119936383	0.132554362	0.184382463	none	Not DEG	0.539227895
TUBB	203068	Excit-M15	greenyellow	-0.07151225	0.472156388	0.407184117	none	Not DEG	0.406288917
FLOT1	10211	Excit-M3	red	0.073911407	0.154867362	0.177431103	none	Not DEG	0.755292653
CCHCR1	54535	Excit-M10	magenta	0.008226248	0.013465589	0.006317869	none	Not DEG	0.26867995
ATP6V1G2	534	Excit-M11	pink	0.033083064	0.478597273	0.543665582	none	Not DEG	0.580635118
NFKBIL1	4795	Excit-M6	blue	0.019129017	0.052969775	0.065441323	none	Not DEG	0.187733499
CSNK2B	1460	Excit-M2	cyan	0.090544121	0.061419027	0.10421154	none	Not DEG	0.172789539
LY6G5B	58496	Excit-M10	magenta	0.006590151	0.008787699	-0.002136112	none	Not DEG	0.151930262
MSH5	4439	Excit-M18	grey60	-0.040736639	0.00716323	-0.019606549	none	Not DEG	0.239103362
EHMT2	10919	Excit-M5	green	-0.026440372	0.091397045	0.040625096	none	Not DEG	0.600560399
STK19	8859	Excit-M6	blue	0.100766666	0.018573931	0.071782438	none	Not DEG	0.378891656
ATF6B	1388	Excit-M3	red	0.038082893	0.023964729	0.034522996	none	Not DEG	0.669987547
PRRT1	80863	Excit-M11	pink	0.058223515	0.336219783	0.338069755	none	Not DEG	0.357409714
EGFL8	80864	Excit-M10	magenta	0.004102	0.025590593	0.009514283	none	Not DEG	0.120174346
AGPAT1	10554	Excit-M11	pink	0.077362146	0.34318458	0.405193194	none	Not DEG	0.449564134
TAP2	6891	Excit-M14	black	-0.018689481	0.144950051	0.094466679	none	Not DEG	0.191158157
COL11A2	1302	Excit-M3	red	0.028648341	0.012406953	0.023102208	none	Not DEG	0.115815691
RXRB	6257	Excit-M8	midnightblue	0.107294647	0.096652472	0.167403302	none	Not DEG	0.400373599
RING1	6015	Excit-M3	red	0.104100402	0.030461783	0.063961745	none	Not DEG	0.693337484
WDR46	9277	Excit-M3	red	0.103120496	-0.042285144	0.010445202	none	Not DEG	0.22633873
RGL2	5863	Excit-M8	midnightblue	0.075359433	0.082640327	0.151452569	none	Not DEG	0.385118306
TAPBP	6892	Excit-M3	red	0.192001192	0.039467554	0.134618498	none	Not DEG	0.547633873
SYNGAP1	8831	Excit-M3	red	0.177734653	-0.002768457	0.07606018	none	Not DEG	0.830635118
UQCC2	84300	Excit-M6	blue	0.115398183	0.1163891	0.176195266	none	Not DEG	0.667496887
FRYL	285527	Excit-M4	turquoise	0.313678401	-0.072318682	0.062740828	none	Not DEG	0.935865504
SMIM29	221491	Excit-M11	pink	0.100585661	0.191223901	0.266986017	none	Not DEG	0.304794521
CAPN13	92291	Excit-M4	turquoise	0.313269405	-0.140830461	-0.001005765	none	Not DEG	0.358966376
NUDT3	11165	Excit-M9	purple	2.35E-05	0.478792805	0.474718935	0.015151515	Up	0.855230386
CERS6	253782	Excit-M4	turquoise	0.313212321	-0.004284153	0.09918044	none	Not DEG	0.975716065
EPHX1	2052	Excit-M4	turquoise	0.312863938	-0.087159365	0.05449243	none	Not DEG	0.365815691
ABHD6	57406	Excit-M4	turquoise	0.312658202	-0.065004712	0.060898361	none	Not DEG	0.746575342
CHST10	9486	Excit-M4	turquoise	0.312491074	-0.034969404	0.13772347	none	Not DEG	0.661892902
RPL10A	4736	Excit-M13	darkgreen	-0.010423412	0.059413521	0.091761437	none	Not DEG	0.103362391
SLC26A8	116369	Excit-M1	brown	-0.09645895	0.071004327	0.007108377	none	Not DEG	0.771793275
KCTD20	222658	Excit-M1	brown	-0.212491585	0.236141911	0.096886775	none	Not DEG	0.632938979
STK38	11329	Excit-M18	grey60	-0.035649768	0.052750389	0.031214686	none	Not DEG	0.853051059
MTCH1	23787	Excit-M11	pink	-0.051325685	0.509728647	0.460063145	0.272727273	Up	0.790473225
SYT1	6857	Excit-M4	turquoise	0.312282471	-0.01855735	0.15161579	none	Not DEG	0.999688667
CCDC167	154467	Excit-M6	blue	0.063070727	0.006075412	0.021949482	none	Not DEG	0.111457036
ZFAND3	60685	Excit-M1	brown	-0.039541847	0.046489877	-0.013775079	none	Not DEG	0.9875467
SAYSD1	55776	Excit-M14	black	-0.057181751	0.147936589	0.095228234	none	Not DEG	0.133561644
HEBP2	23593	Excit-M4	turquoise	0.312273593	-0.03254182	0.154071973	none	Not DEG	0.512764633
CARTPT	9607	Excit-M4	turquoise	0.312235207	-0.013286223	0.160250029	none	Not DEG	0.311332503
COBL	23242	Excit-M4	turquoise	0.311664005	-0.222013901	-0.079422293	none	Not DEG	0.675591532
VEGFC	7424	Excit-M4	turquoise	0.311485249	-0.107330378	0.055447663	none	Not DEG	0.257783313
USP49	25862	Excit-M1	brown	-0.064298543	0.077527274	-0.002524136	none	Not DEG	0.882938979
CCND3	896	Excit-M19	yellow	-0.158803815	0.152446815	0.03587547	none	Not DEG	0.280199253
BICRAL	23506	Excit-M1	brown	-0.184689336	0.067889985	-0.067755267	none	Not DEG	0.968555417
CNPY3	10695	Excit-M9	purple	-0.062573367	0.123282905	0.041363673	none	Not DEG	0.111457036
KLC4	89953	Excit-M10	magenta	0.03440628	0.046012867	0.050948829	none	Not DEG	0.680572852
MRPL2	51069	Excit-M6	blue	0.052282941	0.044674027	0.046966525	none	Not DEG	0.160336239
CUL9	23113	Excit-M5	green	0.019179534	0.003030541	-0.021382852	none	Not DEG	0.603985056
TTBK1	84630	Excit-M10	magenta	0.085192684	0.017671503	0.040277741	none	Not DEG	0.71886675
ABCC10	89845	Excit-M10	magenta	0.08073665	-0.00477004	0.026808078	none	Not DEG	0.709838107
POLR1C	9533	Excit-M6	blue	0.116530105	0.10079908	0.19178123	none	Not DEG	0.468555417
YIPF3	25844	Excit-M11	pink	0.058016227	0.105542239	0.115108875	none	Not DEG	0.127957659
CHST11	50515	Excit-M4	turquoise	0.311361612	-0.169225179	-0.062843335	none	Not DEG	0.900684932
GTPBP2	54676	Excit-M6	blue	0.04126553	0.058841941	0.097373129	none	Not DEG	0.382938979
MRPS18A	55168	Excit-M6	blue	0.021983712	0.053978836	0.056431624	none	Not DEG	0.207347447
VEGFA	7422	Excit-M12	royalblue	0.119268502	0.050636997	0.115273392	none	Not DEG	0.120485679
MRPL14	64928	Excit-M6	blue	0.085000436	0.01349816	0.046962449	none	Not DEG	0.185865504
HSP90AB1	3326	Excit-M15	greenyellow	-0.044244254	0.322803346	0.201505025	none	Not DEG	0.156288917
SORCS1	114815	Excit-M4	turquoise	0.31102014	-0.137339652	-0.010095111	none	Not DEG	0.626089664
FAM210B	116151	Excit-M4	turquoise	0.309910012	0.003816232	0.171633523	none	Not DEG	0.400062267
CLIC5	53405	Excit-M18	grey60	-0.030005388	-0.007469935	-0.04765619	none	Not DEG	0.636052304
AKAIN1	642597	Excit-M4	turquoise	0.309641177	-0.058835816	0.110035787	none	Not DEG	0.372353674
OLFM1	10439	Excit-M4	turquoise	0.309505939	0.183603784	0.349114013	0.454545455	Up	0.776463263
ATP1B3	483	Excit-M4	turquoise	0.309463788	0.010893462	0.183887264	none	Not DEG	0.934620174
NTRK2	4915	Excit-M4	turquoise	0.309448402	-0.111574464	0.033695471	none	Not DEG	0.994396015
PITPNM1	9600	Excit-M4	turquoise	0.308806092	-0.022734027	0.150347873	none	Not DEG	0.440846824
RAP1GDS1	5910	Excit-M4	turquoise	0.308723051	-0.077057607	0.092127804	none	Not DEG	0.983188045
SEMA7A	8482	Excit-M4	turquoise	0.308633102	-0.005994252	0.172609765	none	Not DEG	0.233499377
SNX3	8724	Excit-M4	turquoise	0.308034272	0.072068142	0.244536976	none	Not DEG	0.872665006
PTCHD4	442213	Excit-M12	royalblue	0.070723499	0.016380588	0.023969182	none	Not DEG	0.634184309
PLA2R1	22925	Excit-M4	turquoise	0.307168945	-0.087983151	0.043462789	none	Not DEG	0.893524284
TRAM2	9697	Excit-M14	black	-0.097231966	0.099266844	0.028741895	none	Not DEG	0.286425903
TMEM14A	28978	Excit-M6	blue	0.215419442	0.225701613	0.364495488	none	Not DEG	0.817559153
ZFYVE16	9765	Excit-M4	turquoise	0.307123036	-0.13046566	-0.033292248	none	Not DEG	0.949564134
CDH18	1016	Excit-M4	turquoise	0.307003694	-0.073205927	0.054172115	none	Not DEG	0.997198007
FSCN1	6624	Excit-M4	turquoise	0.306839752	0.008059712	0.108897038	none	Not DEG	0.347758406
HCRTR2	3062	Excit-M1	brown	-0.242410061	0.147306163	0.029113409	none	Not DEG	0.50871731
HMGCLL1	54511	Excit-M1	brown	-0.088886377	0.158463614	0.079030013	none	Not DEG	0.948941469
COL21A1	81578	Excit-M1	brown	-0.265160143	0.108452792	-0.063723808	none	Not DEG	0.665006227
DST	667	Excit-M19	yellow	-0.129290182	-0.021483898	-0.131896358	none	Not DEG	0.998132005
BEND6	221336	Excit-M12	royalblue	0.014816751	0.081607651	0.049802821	none	Not DEG	0.914383562
LAMA5	3911	Excit-M4	turquoise	0.306786017	-0.102578391	0.054188698	none	Not DEG	0.646014944
KHDRBS2	202559	Excit-M21	lightcyan	0.083317817	-0.012571998	-0.070337335	none	Not DEG	0.99128269
EYS	346007	Excit-M6	blue	0.045824084	0.093396822	0.19230741	none	Not DEG	0.523349938
COL19A1	1310	Excit-M14	black	-0.206349979	0.209308545	0.037304987	none	Not DEG	0.317247821
LACC1	144811	Excit-M4	turquoise	0.306643811	-0.044091973	0.118284359	none	Not DEG	0.335927771
RIMS1	22999	Excit-M21	lightcyan	0.091548021	-0.041488764	0.004170115	0.090909091	Down	0.99750934
KCNQ5	56479	Excit-M14	black	-0.396105322	0.198765609	-0.045720131	none	Not DEG	0.181195517
KHDC1	80759	Excit-M6	blue	-0.066994369	0.120468855	0.092281535	none	Not DEG	0.699564134
PID1	55022	Excit-M4	turquoise	0.306568578	-0.076847567	0.03953281	none	Not DEG	0.96014944
COX7A2	1347	Excit-M15	greenyellow	0.115601311	0.071920252	0.109631559	none	Not DEG	0.244084682
TMEM30A	55754	Excit-M11	pink	0.127645814	0.422341105	0.450280913	none	Not DEG	0.79234122
FILIP1	27145	Excit-M18	grey60	-0.12849269	0.064662144	-0.010253059	none	Not DEG	0.404732254
CX3CL1	6376	Excit-M4	turquoise	0.306553903	0.160834939	0.312293071	none	Not DEG	0.613325031
MEI4	101928601	Excit-M19	yellow	-0.126705287	0.076469108	0.012035991	none	Not DEG	0.346201743
IRAK1BP1	134728	Excit-M1	brown	-0.110316639	0.102590632	-0.004805829	none	Not DEG	0.912515567
PHIP	55023	Excit-M1	brown	-0.290481516	0.242957853	0.040194101	none	Not DEG	0.96762142
HMGN3	9324	Excit-M6	blue	0.097782183	0.14709371	0.233753853	none	Not DEG	0.835616438
SH3BGRL2	83699	Excit-M6	blue	0.183206246	0.089720966	0.201317346	none	Not DEG	0.919053549
TENT5A	55603	Excit-M19	yellow	-0.342405144	0.212792179	0.073924184	none	Not DEG	0.20765878
IBTK	25998	Excit-M19	yellow	-0.019175005	0.144737879	0.119572304	none	Not DEG	0.936488169
UBE3D	90025	Excit-M19	yellow	-0.294211503	0.202552948	0.047201716	none	Not DEG	0.912515567
DOP1A	23033	Excit-M1	brown	-0.019994658	0.085389311	0.027997722	none	Not DEG	0.974782067
ME1	4199	Excit-M1	brown	-0.091862604	0.115409829	0.033987344	none	Not DEG	0.966064757
SNAP91	9892	Excit-M1	brown	-0.131024315	0.074424051	-0.050462598	none	Not DEG	0.991905355
RIPPLY2	134701	Excit-M6	blue	0.035756292	0.076654437	0.098190513	none	Not DEG	0.250933998
HTR1E	3354	Excit-M14	black	-0.375023009	0.255685389	0.02854445	none	Not DEG	0.133561644
ZNF292	23036	Excit-M1	brown	-0.043096109	0.071918778	-0.01807667	none	Not DEG	0.983188045
RNGTT	8732	Excit-M1	brown	-0.032646142	0.10291278	0.028411563	none	Not DEG	0.960460772
PM20D2	135293	Excit-M6	blue	0.061641766	0.095342546	0.099029898	none	Not DEG	0.601183064
CASP8AP2	9994	Excit-M5	green	-0.020125508	-0.013192149	-0.076903728	none	Not DEG	0.821295143
BACH2	60468	Excit-M19	yellow	-0.355478785	0.211830538	0.009314409	none	Not DEG	0.820361146
MAP3K7	6885	Excit-M19	yellow	-0.027760923	0.166070875	0.132654695	none	Not DEG	0.918742217
EPHA7	2045	Excit-M1	brown	-0.505581775	0.286538817	0.029370432	none	Not DEG	0.672166874
MANEA	79694	Excit-M6	blue	0.165979385	0.104132697	0.210366582	none	Not DEG	0.407222914
FUT9	10690	Excit-M19	yellow	-0.140811729	0.228922382	0.120383663	none	Not DEG	0.963262765
TRPM4	54795	Excit-M4	turquoise	0.305961464	-0.170177594	-0.00658642	none	Not DEG	0.655977584
ROCK2	9475	Excit-M4	turquoise	0.305898206	-0.085073374	0.062188442	none	Not DEG	0.981008717
ITGB1BP1	9270	Excit-M4	turquoise	0.305850131	-0.015170147	0.145134663	none	Not DEG	0.883250311
FAXC	84553	Excit-M6	blue	0.113689555	0.1595798	0.223647196	none	Not DEG	0.931506849
FGD4	121512	Excit-M4	turquoise	0.305503011	-0.04352577	0.072418565	none	Not DEG	0.877646326
TSTD3	100130890	Excit-M6	blue	-0.006967526	0.105490972	0.124806068	none	Not DEG	0.736924035
PTPRF	5792	Excit-M4	turquoise	0.305270496	0.038984886	0.160665266	none	Not DEG	0.894458281
INHBB	3625	Excit-M4	turquoise	0.30405077	-0.05292417	0.106481643	none	Not DEG	0.194894147
CRYBG1	202	Excit-M6	blue	-0.031189554	0.125331324	0.123753522	none	Not DEG	0.172166874
REPS1	85021	Excit-M4	turquoise	0.303982048	-0.045461464	0.072818264	none	Not DEG	0.966064757
PRPSAP1	5635	Excit-M4	turquoise	0.303921977	-0.131738238	-0.018864573	none	Not DEG	0.904109589
ARHGAP27	201176	Excit-M4	turquoise	0.303265777	-0.158506629	-0.006710543	none	Not DEG	0.400373599
ABCA9	10350	Excit-M4	turquoise	0.302862181	-0.17734905	-0.047129976	none	Not DEG	0.916251557
ARMC2	84071	Excit-M21	lightcyan	0.135976683	-0.045457752	-0.032562202	none	Not DEG	0.966687422
FIG4	9896	Excit-M19	yellow	-0.044296199	0.104979041	0.070031458	none	Not DEG	0.860834371
LRIG1	26018	Excit-M4	turquoise	0.302637906	-0.149420313	-0.005114137	none	Not DEG	0.46139477
PTPN13	5783	Excit-M4	turquoise	0.302385382	-0.129790534	-0.000268788	none	Not DEG	0.403798257
MFSD4B	91749	Excit-M6	blue	-0.057272678	0.196408747	0.173925614	none	Not DEG	0.888854296
REV3L	5980	Excit-M14	black	-0.317520313	0.204070109	-0.023381062	none	Not DEG	0.974159402
TRAF3IP2	10758	Excit-M6	blue	-0.060564587	0.183946364	0.168054898	none	Not DEG	0.300124533
FYN	2534	Excit-M1	brown	-0.198628564	0.182298506	0.020357628	none	Not DEG	0.95143213
FAXDC2	10826	Excit-M4	turquoise	0.302144127	-0.162567344	-0.027991868	none	Not DEG	0.477272727
COL10A1	1300	Excit-M6	blue	0.130760152	0.030669181	0.135228522	none	Not DEG	0.439601494
TSPYL4	23270	Excit-M9	purple	-0.128168298	0.582863074	0.344861483	none	Not DEG	0.567559153
TSPYL1	7259	Excit-M9	purple	-0.19221689	0.669701508	0.467910112	0.181818182	Up	0.788916563
ZUP1	221302	Excit-M6	blue	0.076341727	0.057934435	0.100560915	none	Not DEG	0.662515567
KPNA5	3841	Excit-M14	black	-0.043071775	0.23871861	0.192391329	none	Not DEG	0.844022416
DCBLD1	285761	Excit-M19	yellow	-0.186038412	0.132899971	0.090948209	none	Not DEG	0.380759651
GOPC	57120	Excit-M19	yellow	-0.101357818	0.215612429	0.147758113	none	Not DEG	0.815379826
SLC35F1	222553	Excit-M19	yellow	-0.676186255	0.431476021	0.039434684	none	Not DEG	0.719178082
WASF1	8936	Excit-M4	turquoise	0.301826199	-0.024179292	0.108214685	none	Not DEG	0.940535492
MCM9	254394	Excit-M6	blue	0.054374429	-0.004078126	0.025403976	none	Not DEG	0.76369863
FAM184A	79632	Excit-M1	brown	-0.113298936	0.145949313	0.051001326	none	Not DEG	0.922166874
MAN1A1	4121	Excit-M19	yellow	-0.460767266	0.282977137	0.046406846	none	Not DEG	0.316313823
TBC1D32	221322	Excit-M1	brown	-0.108535441	0.099496048	-2.86E-05	none	Not DEG	0.940846824
HSF2	3298	Excit-M19	yellow	-0.094215327	0.193055706	0.143405498	none	Not DEG	0.680261519
SERINC1	57515	Excit-M9	purple	-0.099785604	0.653808714	0.517673517	0.818181818	Up	0.716064757
NKAIN2	154215	Excit-M18	grey60	-0.030341419	-0.049435616	-0.070733282	none	Not DEG	0.99626401
TRMT11	60487	Excit-M1	brown	-0.109646435	0.176288964	0.059527356	none	Not DEG	0.974782067
RSPO3	84870	Excit-M16	lightyellow	0.093285691	0.098688527	0.206972258	none	Not DEG	0.486612702
ECHDC1	55862	Excit-M19	yellow	-0.108661218	0.15239016	0.093082245	none	Not DEG	0.737235367
SOGA3	387104	Excit-M6	blue	0.073272719	0.10705924	0.142320687	none	Not DEG	0.905043587
LAMA2	3908	Excit-M6	blue	0.188247268	-0.010148271	0.159835217	none	Not DEG	0.372353674
ENPP5	59084	Excit-M4	turquoise	0.301636635	0.055444925	0.219331225	none	Not DEG	0.592777086
AKAP7	9465	Excit-M19	yellow	-0.103003789	0.18928152	0.136523313	none	Not DEG	0.857409714
ENPP3	5169	Excit-M1	brown	-0.101417206	0.106483212	0.035211531	none	Not DEG	0.336239103
ENPP1	5167	Excit-M21	lightcyan	0.093090365	-0.026278138	0.028791488	none	Not DEG	0.662204234
STX7	8417	Excit-M1	brown	-0.094951539	0.246790937	0.187450606	none	Not DEG	0.907534247
ANXA6	309	Excit-M4	turquoise	0.301566339	0.049561593	0.165574896	none	Not DEG	0.878580324
GPR161	23432	Excit-M4	turquoise	0.301445928	-0.011791786	0.129613408	none	Not DEG	0.633561644
SCAI	286205	Excit-M4	turquoise	0.301202995	-0.075780973	0.025690186	none	Not DEG	0.979452055
CKMT1A	548596	Excit-M4	turquoise	0.300186209	-0.100567498	0.033618406	none	Not DEG	0.484744707
TMED8	283578	Excit-M4	turquoise	0.300177226	0.039183428	0.162200156	none	Not DEG	0.935865504
PDE7B	27115	Excit-M12	royalblue	0.008115486	0.051653993	0.000891157	none	Not DEG	0.597135741
BCLAF1	9774	Excit-M9	purple	-0.018230096	0.242652593	0.17272646	none	Not DEG	0.909713574
MAP7	9053	Excit-M21	lightcyan	0.081469365	-0.041228349	-0.026346792	none	Not DEG	0.98256538
GPR12	2835	Excit-M4	turquoise	0.299441801	0.098954251	0.266897977	none	Not DEG	0.373910336
TMEFF2	23671	Excit-M4	turquoise	0.299437688	-0.068775243	0.01998658	none	Not DEG	0.958592777
FBXO34	55030	Excit-M4	turquoise	0.299344351	-0.037807358	0.083897814	none	Not DEG	0.920921544
ECT2L	345930	Excit-M6	blue	0.061665545	0.035362757	0.085890718	none	Not DEG	0.266500623
HECA	51696	Excit-M6	blue	0.049620141	0.090749548	0.114750961	none	Not DEG	0.635740971
PRCP	5547	Excit-M4	turquoise	0.298835773	-0.039554294	0.10985512	none	Not DEG	0.747198007
VTA1	51534	Excit-M18	grey60	0.078995556	0.069455392	0.106927664	none	Not DEG	0.880448319
FLRT3	23767	Excit-M4	turquoise	0.298707968	0.008638298	0.149176003	none	Not DEG	0.458281445
DHX32	55760	Excit-M4	turquoise	0.298602784	-0.031580342	0.110786184	none	Not DEG	0.860211706
ADAT2	134637	Excit-M6	blue	0.149311454	0.018739974	0.108043921	none	Not DEG	0.644458281
PEX3	8504	Excit-M1	brown	-0.06482045	0.15375847	0.081355678	none	Not DEG	0.858966376
FUCA2	2519	Excit-M6	blue	0.148283126	0.043838716	0.143136715	none	Not DEG	0.526463263
PIP4K2A	5305	Excit-M4	turquoise	0.298531533	-0.156282614	0.009858242	none	Not DEG	0.74377335
TAFA2	338811	Excit-M4	turquoise	0.29837101	0.000759752	0.051954294	none	Not DEG	0.881382316
TSHZ2	128553	Excit-M4	turquoise	0.298364505	-0.087089176	0.01103088	none	Not DEG	0.762141968
UTRN	7402	Excit-M19	yellow	-0.412701497	0.275749965	0.040205011	none	Not DEG	0.2624533
PHTF1	10745	Excit-M4	turquoise	0.297989269	-0.033464915	0.130909573	none	Not DEG	0.925902864
KIAA1671	85379	Excit-M4	turquoise	0.297554626	-0.20988166	-0.101683388	none	Not DEG	0.941780822
RAB32	10981	Excit-M6	blue	0.076296546	0.023411944	0.073633037	none	Not DEG	0.133250311
STXBP5	134957	Excit-M1	brown	-0.37523955	0.252132473	0.034542204	none	Not DEG	0.988169365
KNDC1	85442	Excit-M4	turquoise	0.297405857	-0.096294452	0.002788472	none	Not DEG	0.937110834
GRM4	2914	Excit-M4	turquoise	0.297178613	-0.22039717	-0.083956835	none	Not DEG	0.922478207
NDST1	3340	Excit-M4	turquoise	0.297174107	-0.105810351	0.027479926	none	Not DEG	0.789227895
RNF152	220441	Excit-M4	turquoise	0.296968357	0.017751144	0.142227899	none	Not DEG	0.873287671
SPTB	6710	Excit-M4	turquoise	0.296345258	-0.03136903	0.065259435	none	Not DEG	0.848069738
TAB2	23118	Excit-M1	brown	-0.080790171	0.162399096	0.094416878	none	Not DEG	0.919676214
LRP11	84918	Excit-M19	yellow	-0.116099527	0.299134698	0.187949789	none	Not DEG	0.779265255
ELL2	22936	Excit-M4	turquoise	0.296165063	-0.109599566	0.048817501	none	Not DEG	0.597135741
MTHFD1L	25902	Excit-M5	green	0.026774686	-0.025290613	-0.044762013	none	Not DEG	0.953611457
AKAP12	9590	Excit-M17	darkturquoise	0.199563164	-0.06508548	0.0201013	none	Not DEG	0.981942715
ARMT1	79624	Excit-M6	blue	0.155634458	0.114026221	0.182824044	none	Not DEG	0.412515567
RGS17	26575	Excit-M1	brown	-0.294376614	0.237626489	0.079679865	none	Not DEG	0.937733499
TSPOAP1	9256	Excit-M4	turquoise	0.295984208	-0.057191382	0.052848015	none	Not DEG	0.821917808
PPP3CC	5533	Excit-M4	turquoise	0.295959142	-0.077697602	0.06651219	none	Not DEG	0.937110834
ATP2C1	27032	Excit-M4	turquoise	0.295704358	-0.025800334	0.155303342	none	Not DEG	0.98132005
SCAF8	22828	Excit-M1	brown	-0.069834938	0.123509076	0.054445728	none	Not DEG	0.938978829
CLDN20	49861	Excit-M6	blue	0.039622721	0.063372151	0.120474493	none	Not DEG	0.137608966
[truncated: 3,400 more rows]
