# Supplementary material for: Disturbances of paraventricular thalamic nucleus neurons in bipolar disorder revealed by single-nucleus analysis
Source: Nat Commun. 2026 Jan 7;17:1338. doi: 10.1038/s41467-025-68094-5 (PMC12873406; doi:10.1038/s41467-025-68094-5)
Supplement: Supplementary file 6 — Source Data [file 41467_2025_68094_MOESM6_ESM.zip › SourceData/FigureS5b.txt]

celltype	Disease	MP10
Tha_Astro_1	Case	0
Tha_InN_2	Case	0
Tha_ExN_CALB	Case	0.154260651629073
Tha_Astro_1	Case	0.0236938500096395
Tha_Astro_1	Case	0
Tha_Astro_1	Case	0.0141796799691537
Tha_Vascular	Case	0
Tha_Tcell	Case	0.0787545787545788
Tha_Oligo_3	Case	0
Tha_Astro_2	Case	0
Tha_Astro_3	Case	0.0350877192982456
Tha_Astro_3	Case	0
Tha_Astro_1	Case	0
Tha_OPC	Case	0
Tha_ExN_PVALB_2	Case	0.0645170618854829
Tha_Vascular	Case	0.00641989589358005
Tha_ExN_PVALB_1	Case	0.0919606709080393
Tha_Tcell	Case	0.0521785232311548
Tha_Vascular	Case	0
Tha_Oligo_2	Case	0
Tha_ExN_PVALB_2	Case	0.0467514941199152
Tha_Astro_1	Case	0
Tha_Oligo_2	Case	0
Tha_Astro_1	Case	0
Tha_ExN_PVALB_1	Case	0.060863697705803
Tha_Astro_3	Case	0
Tha_ExN_PVALB_1	Case	0.0767206477732794
Tha_OPC	Case	0
Tha_Astro_1	Case	0
Tha_Oligo_2	Case	0
Tha_Astro_3	Case	0
Tha_OPC	Case	0
Tha_Vascular	Case	0
Tha_Astro_1	Case	0
Tha_Astro_2	Case	0
Tha_Vascular	Case	0
Tha_Vascular	Case	0
Tha_Oligo_1	Case	0
Tha_Astro_3	Case	0
Tha_Astro_3	Case	0
Tha_Astro_1	Case	0
Tha_Oligo_1	Case	0
Tha_Astro_1	Case	0
Tha_Vascular	Case	0
Tha_Vascular	Case	0
Tha_Vascular	Case	0.00374975901291685
Tha_Astro_3	Case	0.0271255060728745
Tha_Astro_1	Case	0
Tha_ExN_PVALB_2	Case	0.0690572585309427
Tha_Astro_1	Case	0
Tha_OPC	Case	0.0122517833044149
Tha_Oligo_1	Case	0
Tha_Micro_2	Case	0.0229805282436861
Tha_Astro_1	Case	0
Tha_Vascular	Case	0
Tha_Oligo_3	Case	0
Tha_ExN_PVALB_2	Case	0.0645267013688067
Tha_ExN_CALB	Case	0.124812030075188
Tha_OPC	Case	0
Tha_Astro_2	Case	0
Tha_Vascular	Case	0
Tha_Oligo_2	Case	0
Tha_OPC	Case	0
Tha_Vascular	Case	0.0192404087140929
Tha_OPC	Case	0
Tha_Astro_3	Case	0
Tha_OPC	Case	0
Tha_InN_2	Case	0
Tha_Tcell	Case	0.0812897628687103
Tha_Astro_3	Case	0.00441488336225182
Tha_Astro_3	Case	0
Tha_Oligo_3	Case	0
Tha_OPC	Case	0.0152882205513785
Tha_OPC	Case	0
Tha_OPC	Case	0
Tha_OPC	Case	0
Tha_InN_1	Case	0
Tha_Astro_2	Case	0
Tha_InN_2	Case	0
Tha_Oligo_3	Case	0
Tha_Astro_1	Case	0
Tha_Oligo_3	Case	0
Tha_Oligo_1	Case	0
Tha_Tcell	Case	0.0669944090996722
Tha_Astro_1	Case	0
Tha_InN_1	Case	0
Tha_Vascular	Case	0
Tha_ExN_PVALB_1	Case	0.0646327356853673
Tha_Astro_3	Case	0
Tha_OPC	Case	0
Tha_Astro_3	Case	0.0273472141893194
Tha_Astro_3	Case	0
Tha_ExN_PVALB_2	Case	0.069838056680162
Tha_Astro_1	Case	0.0135627530364373
Tha_Astro_2	Case	0
Tha_ExN_PVALB_1	Case	0.101176016965491
Tha_Vascular	Case	0.0129458261037209
Tha_Tcell	Case	0.0799884326200115
Tha_Micro_2	Case	0
Tha_Astro_1	Case	0
Tha_InN_2	Case	0
Tha_Astro_1	Case	0
Tha_Tcell	Case	0.0791305186042028
Tha_Tcell	Case	0.0552535184114131
Tha_InN_1	Case	0
Tha_Tcell	Case	0.0273954116059379
Tha_Astro_1	Case	0
Tha_Vascular	Case	0.0275207248891459
Tha_InN_1	Case	0
Tha_Oligo_1	Case	0
Tha_Astro_1	Case	0
Tha_Astro_3	Case	0.0237806053595527
Tha_InN_2	Case	0
Tha_Astro_3	Case	0
Tha_Micro_2	Case	0
Tha_Astro_3	Case	0
Tha_Astro_1	Case	0
Tha_Oligo_1	Case	0
Tha_Astro_2	Case	0
Tha_Astro_1	Case	0.0137073452862927
Tha_OPC	Case	0
Tha_OPC	Case	0
Tha_InN_1	Case	0
Tha_Oligo_3	Case	0
Tha_Astro_2	Case	0
Tha_Tcell	Case	0.0565162907268171
Tha_Astro_3	Case	0
Tha_InN_1	Case	0.00929246192404087
Tha_Tcell	Case	0.0626470021206863
Tha_Vascular	Case	0.0167919799498747
Tha_Micro_2	Case	0
Tha_InN_1	Case	0
Tha_Oligo_3	Case	0
Tha_Oligo_3	Case	0
Tha_Oligo_3	Case	0
Tha_Vascular	Case	0
Tha_Astro_2	Case	0
Tha_ExN_PVALB_1	Case	0.110111818006555
Tha_Astro_1	Case	0
Tha_Vascular	Case	0
Tha_Astro_3	Case	0.0133796028532871
Tha_Vascular	Case	0
Tha_Micro_2	Case	0.0233275496433392
Tha_Micro_1	Case	0.0266338924233661
Tha_InN_2	Case	0
Tha_Micro_2	Case	0.0233950260266049
Tha_Astro_3	Case	0
Tha_Micro_2	Case	0
Tha_Vascular	Case	0.0384422594948911
Tha_ExN_PVALB_2	Case	0.0794004241372662
Tha_Vascular	Case	0.0343743975322923
Tha_Vascular	Case	0
Tha_Astro_3	Case	0.0243204164256796
Tha_Oligo_3	Case	0
Tha_Astro_3	Case	0
Tha_Vascular	Case	0
Tha_Astro_3	Case	0
Tha_Astro_3	Case	0
Tha_Tcell	Case	0.062434933487565
Tha_InN_1	Case	0.0144495855022171
Tha_Vascular	Case	0
Tha_ExIn	Case	0.0425872373240794
Tha_Oligo_2	Case	0
Tha_InN_1	Case	0.0139676113360324
Tha_Astro_1	Case	0
Tha_Oligo_2	Case	0
Tha_ExN_PVALB_1	Case	0.0581646423751687
Tha_Astro_1	Case	0
Tha_Vascular	Case	0.0114709851551957
Tha_Oligo_3	Case	0
Tha_OPC	Case	0
Tha_Astro_1	Case	0
Tha_Astro_3	Case	0.024214382109119
Tha_Astro_2	Case	0.00252554463080779
Tha_Oligo_2	Case	0
Tha_InN_1	Case	0.0181607865818392
Tha_Astro_3	Case	0.000819356082513933
Tha_Tcell	Case	0.0652014652014652
Tha_Vascular	Case	0
Tha_Oligo_2	Case	0
Tha_Vascular	Case	0
Tha_InN_2	Case	0
Tha_Tcell	Case	0.058598419124735
Tha_Astro_3	Case	0
Tha_OPC	Case	0
Tha_Vascular	Case	0.020936957779063
Tha_Micro_2	Case	0
Tha_Astro_1	Case	0
Tha_Astro_1	Case	0
Tha_InN_1	Case	0.01007326007326
Tha_Vascular	Case	0.0167630614999036
Tha_Oligo_3	Case	0
Tha_ExN_CALB	Case	0.238143435511857
Tha_Vascular	Case	0
Tha_Astro_3	Case	0
Tha_Micro_1	Case	0
Tha_Astro_1	Case	0
Tha_ExN_PVALB_2	Case	0.101686909581646
Tha_Astro_1	Case	0
Tha_Tcell	Case	0.0135820320030846
Tha_Micro_2	Case	0
Tha_Astro_2	Case	0
Tha_Micro_1	Case	0
Tha_Oligo_3	Case	0
Tha_Micro_1	Case	0.0273279352226721
Tha_Astro_2	Case	0
Tha_Vascular	Case	0
Tha_Vascular	Case	0
Tha_Astro_3	Case	0.0145074224021593
Tha_Astro_1	Case	0
Tha_Micro_1	Case	0.007682668208984
Tha_Vascular	Case	0
Tha_OPC	Case	0
Tha_Astro_1	Case	0
Tha_InN_1	Case	0
Tha_Astro_1	Case	0
Tha_Vascular	Case	0.0135627530364373
Tha_Astro_1	Case	0
Tha_Oligo_3	Case	0
Tha_Oligo_3	Case	0
Tha_OPC	Case	0
Tha_Micro_2	Case	0
Tha_Vascular	Case	0
Tha_Astro_2	Case	0
Tha_ExN_PVALB_1	Case	0.0639386928860614
Tha_Oligo_3	Case	0
Tha_Astro_2	Case	0
Tha_OPC	Case	0
Tha_Astro_3	Case	0
Tha_Vascular	Case	0
Tha_OPC	Case	0
Tha_Oligo_1	Case	0
Tha_Vascular	Case	0
Tha_Tcell	Case	0.0981974166184693
Tha_Tcell	Case	0.0286774628879892
Tha_Astro_2	Case	0
Tha_Micro_2	Case	0.0237902448428764
Tha_Vascular	Case	0
Tha_Vascular	Case	0.0199344515133989
Tha_InN_2	Case	0
Tha_OPC	Case	0
Tha_Astro_1	Case	0
Tha_Astro_3	Case	0
Tha_Vascular	Case	0.0206092153460574
Tha_InN_2	Case	0
Tha_Oligo_1	Case	0
Tha_Vascular	Case	0
Tha_Oligo_2	Case	0
Tha_Astro_1	Case	0.0345671871987662
Tha_Astro_3	Case	0
Tha_Astro_2	Case	0
Tha_Astro_3	Case	0
Tha_Oligo_3	Case	0
Tha_Vascular	Case	0
Tha_Micro_2	Case	0.0246481588586852
Tha_Astro_1	Case	0
Tha_InN_2	Case	0.0130807788702526
Tha_Vascular	Case	0
Tha_Vascular	Case	0
Tha_InN_2	Case	0.0170908039329092
Tha_Oligo_2	Case	0
Tha_Astro_3	Case	0.0233275496433392
Tha_Oligo_2	Case	0
Tha_InN_1	Case	0
Tha_Astro_3	Case	0
Tha_OPC	Case	0
Tha_ExN_PVALB_2	Case	0.0336996336996337
Tha_Astro_3	Case	0.0247831116252168
Tha_OPC	Case	0
Tha_ExN_CALB	Case	0.152834008097166
Tha_Astro_3	Case	0
Tha_Astro_1	Case	0
Tha_Oligo_2	Case	0
Tha_ExN_PVALB_2	Case	0.0333526122999808
Tha_OPC	Case	0
Tha_Astro_2	Case	0.0221708116444959
Tha_Vascular	Case	0
Tha_Astro_1	Case	0
Tha_OPC	Case	0
Tha_OPC	Case	0
Tha_Astro_2	Case	0
Tha_Micro_1	Case	0.044457297088876
Tha_OPC	Case	0
Tha_ExN_PVALB_2	Case	0.0825910931174089
Tha_Astro_1	Case	0
Tha_InN_2	Case	0
Tha_OPC	Case	0
Tha_Micro_2	Case	0
Tha_Vascular	Case	0
Tha_Astro_1	Case	0
Tha_Vascular	Case	0.0243975322922692
Tha_Astro_1	Case	0
Tha_ExN_PVALB_2	Case	0.0825525351841141
Tha_Oligo_2	Case	0
Tha_Oligo_2	Case	0
Tha_Astro_2	Case	0
Tha_OPC	Case	0
Tha_OPC	Case	0
Tha_Astro_2	Case	0
Tha_Oligo_1	Case	0
Tha_ExN_PVALB_1	Case	0.0619144013880856
Tha_Astro_3	Case	0
Tha_Astro_1	Case	0
Tha_Vascular	Case	0
Tha_Astro_1	Case	0
Tha_Oligo_3	Case	0
Tha_Astro_2	Case	0
Tha_Oligo_1	Case	0
Tha_Oligo_3	Case	0
Tha_Astro_1	Case	0
Tha_Vascular	Case	0
Tha_Oligo_3	Case	0
Tha_OPC	Case	0
Tha_Vascular	Case	0.0284846732215154
Tha_Tcell	Case	0.0394062078272605
Tha_Astro_1	Case	0
Tha_Astro_1	Case	0.00448235974551769
Tha_Astro_1	Case	0
Tha_Micro_2	Case	0.0489685752843647
Tha_Vascular	Case	0.00350877192982457
Tha_Tcell	Case	0.0148255253518411
Tha_Vascular	Case	0
Tha_Oligo_2	Case	0
Tha_Astro_2	Case	0
Tha_Oligo_2	Case	0
Tha_InN_1	Case	0.00490649701176016
Tha_Vascular	Case	0.0215249662618083
Tha_Vascular	Case	0
Tha_Astro_1	Case	0
Tha_Vascular	Case	0
Tha_Vascular	Case	0
Tha_InN_2	Case	0
Tha_Astro_1	Case	0
Tha_Vascular	Case	0
Tha_Micro_1	Case	0
Tha_Micro_1	Case	0
Tha_Astro_1	Case	0
Tha_Astro_3	Case	0
Tha_Oligo_1	Case	0
Tha_Astro_2	Case	0
Tha_InN_2	Case	0.00150375939849623
Tha_Micro_2	Case	0
Tha_Vascular	Case	0
Tha_Micro_1	Case	0.0216791979949875
Tha_Astro_2	Case	0.014517061885483
Tha_Astro_3	Case	0
Tha_Vascular	Case	0
Tha_ExN_PVALB_1	Case	0.101397725081936
Tha_Astro_3	Case	0
Tha_Astro_1	Case	0
Tha_ExN_CALB	Case	0.136042028147291
Tha_Vascular	Case	0
Tha_Astro_3	Case	0
Tha_Vascular	Case	0
Tha_Astro_2	Case	0
Tha_Astro_2	Case	0
Tha_Astro_2	Case	0
Tha_Micro_1	Case	0.0119722382880277
Tha_Tcell	Case	0.0639868903026798
Tha_Vascular	Case	0
Tha_Astro_2	Case	0
Tha_Astro_1	Case	0.00444380181222281
Tha_Oligo_3	Case	0
Tha_InN_1	Case	0
Tha_Micro_2	Case	0
Tha_OPC	Case	0
Tha_InN_1	Case	0
Tha_ExN_PVALB_1	Case	0.0551378446115288
Tha_Astro_3	Case	0.00944669365721995
Tha_Astro_2	Case	0
Tha_Astro_1	Case	0.00454983612878346
Tha_InN_2	Case	0.0147098515519568
Tha_OPC	Case	0
Tha_ExN_CALB	Case	0.173452862926547
Tha_Vascular	Case	0
Tha_Astro_1	Case	0
Tha_Oligo_3	Case	0
Tha_Astro_1	Case	0.00285328706381338
Tha_InN_2	Case	0
Tha_Astro_3	Case	0
Tha_Oligo_3	Case	0
Tha_Astro_3	Case	0.000424137266242575
Tha_Astro_1	Case	0
Tha_OPC	Case	0
Tha_Oligo_3	Case	0
Tha_Vascular	Case	0.00486793907846539
Tha_OPC	Case	0
Tha_InN_1	Case	0.0139386928860613
Tha_Vascular	Case	0
Tha_Oligo_1	Case	0
Tha_Vascular	Case	0
Tha_ExN_PVALB_1	Case	0.0917389627915943
Tha_Vascular	Case	0
Tha_Micro_2	Case	0
Tha_InN_1	Case	0
Tha_Astro_1	Case	0.0139097744360902
Tha_Oligo_3	Case	0
Tha_ExN_PVALB_2	Case	0.0718045112781955
Tha_OPC	Case	0
Tha_Oligo_3	Case	0
Tha_ExN_PVALB_1	Case	0.0633217659533449
Tha_Vascular	Case	0
Tha_Astro_3	Case	0.0122421438210912
Tha_Astro_1	Case	0
Tha_Astro_1	Case	0
Tha_InN_1	Case	0
Tha_ExN_PVALB_1	Case	0.0531328320802005
Tha_Astro_3	Case	0.0114709851551957
Tha_Vascular	Case	0
Tha_Tcell	Case	0.076450742240216
Tha_Micro_2	Case	0.0266531713900134
Tha_Astro_3	Case	0.00620782726045888
Tha_Astro_2	Case	0
Tha_InN_1	Case	0.0220744168112589
Tha_Micro_1	Case	0.0387121650279545
Tha_Oligo_2	Case	0
Tha_Micro_2	Case	0
Tha_ExN_PVALB_1	Case	0.0475033738191633
Tha_Oligo_3	Case	0
Tha_Oligo_3	Case	0
Tha_ExN_PVALB_1	Case	0.0515326778484673
Tha_Astro_1	Case	0.0167727009832273
Tha_Astro_1	Case	0
Tha_ExN_PVALB_2	Case	0.10435704646231
Tha_Astro_1	Case	0.0269423558897243
Tha_Astro_1	Case	0
Tha_Oligo_3	Case	0
Tha_Vascular	Case	9.63948332369791e-05
Tha_Astro_1	Case	0
Tha_ExN_PVALB_1	Case	0.138104877578562
Tha_Astro_3	Case	0.0173992673992674
Tha_Oligo_1	Case	0
Tha_Tcell	Case	0.0695006747638327
Tha_Micro_1	Case	0.0470213996529786
Tha_Micro_1	Case	0.0545112781954887
Tha_Oligo_2	Case	0.0178426836321574
Tha_OPC	Case	0
Tha_OPC	Case	0
Tha_Tcell	Case	0.0551474840948525
Tha_Oligo_1	Case	0
Tha_Astro_3	Case	0
Tha_OPC	Case	0
Tha_Astro_2	Case	0
Tha_OPC	Case	0
Tha_ExIn	Case	0.0842780026990553
Tha_ExN_PVALB_1	Case	0.137430113745903
Tha_Astro_2	Case	0
Tha_Oligo_3	Case	0
Tha_Oligo_2	Case	0
Tha_Oligo_3	Case	0
Tha_ExN_PVALB_1	Case	0.134605745132061
Tha_InN_1	Case	0
Tha_OPC	Case	0
Tha_Astro_1	Case	0
Tha_InN_2	Case	0
Tha_InN_1	Case	0.00930210140736454
Tha_ExN_PVALB_2	Case	0.0869095816464237
Tha_Micro_2	Case	0.0256506651243493
Tha_Astro_1	Case	0
Tha_InN_1	Case	0.0205995758627338
Tha_Oligo_3	Case	0
Tha_Oligo_2	Case	0
Tha_Oligo_2	Case	0
Tha_InN_1	Case	0.0212165027954502
Tha_Oligo_3	Case	0
Tha_Oligo_3	Case	0
Tha_Oligo_2	Case	0
Tha_Oligo_1	Case	0
Tha_OPC	Case	0
Tha_ExN_PVALB_2	Case	0.0826971274339695
Tha_InN_2	Case	0.0100828995565838
Tha_ExN_PVALB_1	Case	0.145710429920956
Tha_ExIn	Case	0.0436475804896858
Tha_Astro_1	Case	0
Tha_Micro_2	Case	0.0550607287449393
Tha_OPC	Case	0
Tha_Oligo_1	Case	0
Tha_InN_2	Case	0
Tha_Vascular	Case	0
Tha_Oligo_2	Case	0
Tha_Oligo_3	Case	0
Tha_InN_2	Case	0
Tha_InN_2	Case	0
Tha_Oligo_2	Case	0
Tha_ExN_PVALB_2	Case	0.070310391363023
Tha_OPC	Case	0
Tha_ExN_PVALB_2	Case	0.0669944090996722
Tha_Oligo_3	Case	0
Tha_Oligo_2	Case	0
Tha_Vascular	Case	0
Tha_Micro_1	Case	0.0510217852323116
Tha_InN_1	Case	0
Tha_Astro_2	Case	0
Tha_InN_2	Case	0
Tha_Tcell	Case	0.0853287063813379
Tha_Micro_2	Case	0
Tha_ExN_PVALB_2	Case	0.0754482359745517
Tha_ExN_PVALB_2	Case	0.0292943898207056
Tha_Oligo_1	Case	0
Tha_Astro_3	Case	0
Tha_Oligo_1	Case	0
Tha_Oligo_2	Case	0
Tha_Oligo_3	Case	0
Tha_Oligo_1	Case	0
Tha_OPC	Case	0
Tha_Oligo_3	Case	0
Tha_Oligo_1	Case	0
Tha_InN_2	Case	0
Tha_ExN_CALB	Case	0.211827646038172
Tha_Astro_3	Case	0.0197513013302487
Tha_Oligo_2	Case	0
Tha_Micro_1	Case	0.0879506458453827
Tha_InN_2	Case	0.012280701754386
Tha_Micro_1	Case	0.0446308077887025
Tha_Astro_3	Case	0.0252265278581068
Tha_Micro_1	Case	0.0582995951417004
Tha_Oligo_1	Case	0
Tha_Micro_1	Case	0.0165991902834008
Tha_Micro_2	Case	0
Tha_Oligo_3	Case	0
Tha_Vascular	Case	0
Tha_Vascular	Case	0
Tha_ExN_CALB	Case	0.150665124349335
Tha_Astro_3	Case	0
Tha_InN_2	Case	0
Tha_InN_1	Case	0
Tha_InN_2	Case	0.015268941584731
Tha_OPC	Case	0.026007326007326
Tha_OPC	Case	0
Tha_Astro_1	Case	0
Tha_InN_1	Case	0
Tha_Oligo_1	Case	0
Tha_OPC	Case	0
Tha_Astro_1	Case	0
Tha_Micro_1	Case	0.0462984384037015
Tha_Vascular	Case	0
Tha_Tcell	Case	0.0442837863890495
Tha_ExN_PVALB_2	Case	0.0671968382494699
Tha_Oligo_3	Case	0
Tha_Vascular	Case	0
Tha_Oligo_2	Case	0
Tha_OPC	Case	0
Tha_Oligo_3	Case	0
Tha_ExIn	Case	0.0742240215924427
Tha_Oligo_2	Case	0
Tha_Oligo_3	Case	0
Tha_Oligo_2	Case	0
Tha_InN_2	Case	0.00822247927511088
Tha_Oligo_2	Case	0
Tha_InN_1	Case	0
Tha_Micro_1	Case	0.0608829766724504
Tha_Micro_2	Case	0
Tha_Oligo_1	Case	0
Tha_Astro_1	Case	0
Tha_Oligo_2	Case	0
Tha_Astro_3	Case	0
Tha_ExN_PVALB_2	Case	0.0698284171968383
Tha_Oligo_1	Case	0
Tha_Oligo_2	Case	0
Tha_ExIn	Case	0.0224214382109119
Tha_InN_1	Case	0
Tha_Vascular	Case	0
Tha_OPC	Case	0
Tha_Astro_1	Case	0
Tha_Astro_3	Case	0
Tha_Vascular	Case	0
Tha_Vascular	Case	0.0208983998457682
Tha_Vascular	Case	0
Tha_Micro_2	Case	0.0283304414883362
Tha_Micro_2	Case	0.0287256603046077
Tha_Micro_1	Case	0.0506265664160401
Tha_Oligo_3	Case	0
Tha_ExN_PVALB_1	Case	0.119558511663775
Tha_Micro_1	Case	0.0387507229612493
Tha_Oligo_1	Case	0
Tha_Astro_2	Case	0
Tha_Oligo_1	Case	0.0211008289955659
Tha_Micro_2	Case	0.0285521496047811
Tha_ExN_CALB	Case	0.160449199922884
Tha_ExN_PVALB_2	Case	0.0720454983612878
Tha_OPC	Case	0
Tha_Vascular	Case	0.023423944476576
Tha_Micro_2	Case	0.0345479082321187
Tha_ExN_PVALB_1	Case	0.113591671486408
Tha_InN_1	Case	0
Tha_Oligo_2	Case	0
Tha_Oligo_2	Case	0
Tha_ExN_PVALB_1	Case	0.140264121843069
Tha_Oligo_2	Case	0
Tha_Oligo_3	Case	0
Tha_InN_2	Case	0
Tha_Astro_1	Case	0
Tha_Micro_1	Case	0.0385772122614227
Tha_ExN_PVALB_2	Case	0.104058222479275
Tha_InN_2	Case	0.00329670329670328
Tha_InN_2	Case	0
Tha_Oligo_2	Case	0
Tha_OPC	Case	0
Tha_ExN_PVALB_2	Case	0.0836803547329863
Tha_Oligo_1	Case	0.00901291690765371
Tha_Oligo_1	Case	0
Tha_InN_2	Case	0.00992866782340462
Tha_Oligo_1	Case	0
Tha_InN_1	Case	0.0205417389627915
Tha_ExIn	Case	0.073048004626952
Tha_Vascular	Case	0.0239155581260845
Tha_Astro_2	Case	0
Tha_Oligo_1	Case	0
Tha_Oligo_2	Case	0
Tha_Astro_3	Case	0
Tha_Oligo_1	Case	0
Tha_Astro_1	Case	0
Tha_Micro_1	Case	0.0277520724889146
Tha_Oligo_1	Case	0
Tha_Oligo_3	Case	0
Tha_Vascular	Case	0
Tha_ExN_PVALB_2	Case	0.0591478696741855
Tha_Oligo_1	Case	0
Tha_Micro_1	Case	0.0565934065934066
Tha_Oligo_2	Case	0
Tha_Astro_3	Case	0
Tha_Oligo_1	Case	0
Tha_ExN_CALB	Case	0.107653749759013
Tha_Oligo_2	Case	0
Tha_Oligo_1	Case	0
Tha_Oligo_1	Case	0
Tha_Micro_2	Case	0.0279159437054174
Tha_ExN_PVALB_2	Case	0.0817042606516291
Tha_ExN_PVALB_2	Case	0.0665895508000771
Tha_Micro_1	Case	0.0264507422402159
Tha_Micro_1	Case	0.0567669172932331
Tha_Oligo_2	Case	0
Tha_ExN_CALB	Case	0.195710429920956
Tha_ExN_CALB	Case	0.252342394447658
Tha_OPC	Case	0
Tha_Oligo_3	Case	0
Tha_Vascular	Case	0
Tha_Vascular	Case	0
Tha_Astro_1	Case	0
Tha_Micro_1	Case	0.0500096394833237
Tha_ExN_PVALB_2	Case	0.073963755542703
Tha_OPC	Case	0
Tha_InN_2	Case	0
Tha_ExIn	Case	0.0809716599190283
Tha_InN_2	Case	0.0337671100828996
Tha_ExN_PVALB_2	Case	0.0676113360323887
Tha_ExN_PVALB_1	Case	0.108521303258145
Tha_Oligo_2	Case	0
Tha_Vascular	Case	0
Tha_Micro_2	Case	0.0225949489107384
Tha_Micro_2	Case	0.0437728937728937
Tha_Vascular	Case	0
Tha_Vascular	Case	0.0350973587815693
Tha_Oligo_3	Case	0
Tha_OPC	Case	0
Tha_ExN_PVALB_2	Case	0.0647291305186042
Tha_Astro_1	Case	0
Tha_Oligo_3	Case	0
Tha_Micro_1	Case	0.0311740890688259
Tha_Astro_1	Case	0
Tha_OPC	Case	0
Tha_Micro_1	Case	0.0531231925968768
Tha_InN_2	Case	0
Tha_Oligo_1	Case	0
Tha_Vascular	Case	0
Tha_Oligo_2	Case	0
Tha_ExIn	Case	0.107277809909389
Tha_Vascular	Case	0
Tha_Oligo_1	Case	0
Tha_OPC	Case	0
Tha_Oligo_3	Case	0
Tha_ExN_PVALB_1	Case	0.0823693850009639
Tha_Astro_1	Case	0
Tha_Astro_1	Case	0
Tha_ExN_PVALB_2	Case	0.0661364950838635
Tha_Oligo_2	Case	0
Tha_Micro_2	Case	0.0210333526123
Tha_Oligo_2	Case	0
Tha_Astro_1	Case	0
Tha_ExN_PVALB_2	Case	0.106410256410256
Tha_ExN_PVALB_2	Case	0.0686524002313476
Tha_ExN_PVALB_2	Case	0.071631000578369
Tha_Micro_1	Case	0.0219587430113746
Tha_OPC	Case	0
Tha_InN_1	Case	0
Tha_Micro_1	Case	0.0412569886254097
Tha_Astro_3	Case	0.0118372855214961
Tha_Astro_2	Case	0.015962984384037
Tha_ExN_PVALB_1	Case	0.0632060921534606
Tha_Astro_3	Case	0.0135434740697898
Tha_Oligo_1	Case	0
Tha_InN_1	Case	0
Tha_Oligo_3	Case	0
Tha_Micro_1	Case	0
Tha_ExN_PVALB_2	Case	0.0709562367457104
Tha_Micro_1	Case	0.032870638133796
Tha_InN_1	Case	0
Tha_Oligo_3	Case	0
Tha_ExN_PVALB_2	Case	0.0550896471949104
Tha_Vascular	Case	0
Tha_Tcell	Case	0.0570368228262965
Tha_Oligo_2	Case	0
Tha_Micro_1	Case	0.0540196645459803
Tha_OPC	Case	0
Tha_Vascular	Case	0
Tha_Micro_2	Case	0.028494312704839
Tha_Micro_2	Case	0.0508289955658376
Tha_Micro_1	Case	0.0260940813572392
Tha_Vascular	Case	0
Tha_Oligo_2	Case	0
Tha_InN_2	Case	0
Tha_Oligo_2	Case	0
Tha_ExN_PVALB_1	Case	0.175698862540968
Tha_Oligo_3	Case	0
Tha_InN_1	Case	0
Tha_InN_2	Case	0.0012145748987854
Tha_InN_2	Case	0
Tha_InN_2	Case	0.00418353576248309
Tha_Astro_3	Case	0
Tha_InN_1	Case	0
Tha_Oligo_3	Case	0
Tha_Micro_2	Case	0.0240505108926161
Tha_Astro_1	Case	0
Tha_Micro_2	Case	0.0547715442452285
Tha_Micro_2	Case	0
Tha_ExN_PVALB_2	Case	0.113794100636206
Tha_Oligo_1	Case	0
Tha_Astro_1	Case	0
Tha_InN_1	Case	0
Tha_Micro_1	Case	0.0287449392712551
Tha_Oligo_1	Case	0
Tha_OPC	Case	0
Tha_Oligo_2	Case	0
Tha_Oligo_3	Case	0
Tha_InN_1	Case	0
Tha_InN_1	Case	0
Tha_Oligo_2	Case	0
Tha_ExN_PVALB_2	Case	0.115750915750916
Tha_Micro_2	Case	0.0416232889917101
Tha_Micro_1	Case	0.0465008675534991
Tha_Tcell	Case	0.0762097551571236
Tha_Oligo_2	Case	0
Tha_Micro_1	Case	0.0434933487565067
Tha_Oligo_1	Case	0
Tha_ExN_CALB	Case	0.195932138037401
Tha_Oligo_1	Case	0
Tha_Tcell	Case	0.0995662232504337
Tha_Oligo_2	Case	0
Tha_Tcell	Case	0.0501156737998844
Tha_InN_1	Case	0
Tha_Oligo_1	Case	0
Tha_Astro_1	Case	0
Tha_ExN_PVALB_2	Case	0.0605745132060922
Tha_InN_2	Case	0
Tha_Astro_1	Case	0
Tha_ExIn	Case	0.077048390206285
Tha_Micro_1	Case	0.0487757856178909
Tha_Vascular	Case	0.0126662810873337
Tha_OPC	Case	0
Tha_Oligo_3	Case	0
Tha_Vascular	Case	0
Tha_Astro_1	Case	0
Tha_OPC	Case	0
Tha_InN_2	Case	0
Tha_Micro_1	Case	0.0545401966454598
Tha_Oligo_3	Case	0
Tha_ExN_PVALB_2	Case	0.0570946597262387
Tha_OPC	Case	0
Tha_Vascular	Case	0.0530075187969925
Tha_Oligo_1	Case	0
Tha_Oligo_1	Case	0
Tha_Oligo_2	Case	0
Tha_Astro_3	Case	0
Tha_ExIn	Case	0.0532677848467322
Tha_Micro_1	Case	0.0282244071717755
Tha_Oligo_1	Case	0
Tha_InN_2	Case	0
Tha_Micro_2	Case	0.0211875843454791
Tha_Oligo_3	Case	0
Tha_OPC	Case	0.024812030075188
Tha_Oligo_2	Case	0
Tha_Oligo_3	Case	0
Tha_Astro_1	Case	0
Tha_Astro_1	Case	0
Tha_Oligo_1	Case	0
Tha_Oligo_2	Case	0
Tha_InN_2	Case	0
Tha_Micro_1	Case	0.0196549064970117
Tha_Oligo_1	Case	0
Tha_Oligo_3	Case	0
Tha_Oligo_3	Case	0
Tha_Astro_1	Case	0
Tha_Oligo_2	Case	0
Tha_ExN_PVALB_2	Case	0.108627337574706
Tha_Oligo_1	Case	0
Tha_Astro_3	Case	0
Tha_Micro_2	Case	0.0255446308077887
Tha_Oligo_2	Case	0
Tha_Oligo_3	Case	0.0168594563331406
Tha_Tcell	Case	0.0822826296510507
Tha_Astro_2	Case	0
Tha_Vascular	Case	0.0313090418353577
Tha_ExN_CALB	Case	0.172556390977444
Tha_Oligo_1	Case	0
Tha_Vascular	Case	0
Tha_Oligo_2	Case	0
Tha_Micro_2	Case	0.019491035280509
Tha_Micro_1	Case	0.0512434933487566
Tha_Oligo_1	Case	0
Tha_ExN_PVALB_2	Case	0.0664738770001928
Tha_InN_2	Case	0
Tha_Astro_1	Case	0
Tha_Micro_1	Case	0.0297667245035667
Tha_Vascular	Case	0
Tha_Oligo_2	Case	0
Tha_Oligo_3	Case	0
Tha_Micro_1	Case	0.0541449778291884
Tha_ExN_PVALB_2	Case	0.110362444572971
Tha_Astro_3	Case	0
Tha_ExN_PVALB_2	Case	0.068199344515134
Tha_Oligo_1	Case	0
Tha_Astro_1	Case	0
Tha_Astro_2	Case	0
Tha_Oligo_3	Case	0
Tha_Astro_1	Case	0
Tha_Astro_2	Case	0
Tha_Astro_1	Case	0
Tha_Tcell	Case	0.102255639097744
Tha_Oligo_2	Case	0
Tha_InN_2	Case	0
Tha_Astro_3	Case	0
Tha_Oligo_1	Case	0
Tha_Oligo_3	Case	0
Tha_Micro_2	Case	0
Tha_Oligo_2	Case	0
Tha_Astro_3	Case	0
Tha_Oligo_1	Case	0
Tha_Vascular	Case	0
Tha_Tcell	Case	0.0561596298438404
Tha_Oligo_1	Case	0
Tha_Micro_2	Case	0.0491613649508387
Tha_Oligo_1	Case	0
Tha_InN_1	Case	0
Tha_Vascular	Case	0
Tha_Astro_1	Case	0
Tha_Oligo_1	Case	0
Tha_Oligo_3	Case	0
Tha_Astro_1	Case	0
Tha_ExIn	Case	0.0971563524195103
Tha_InN_1	Case	0
Tha_InN_1	Case	0
Tha_Oligo_3	Case	0
Tha_InN_2	Case	0
Tha_InN_1	Case	0
Tha_ExN_PVALB_1	Case	0.108232118758435
Tha_Micro_1	Case	0.0406882591093117
Tha_Oligo_2	Case	0
Tha_ExN_PVALB_2	Case	0.0753036437246963
Tha_OPC	Case	0
Tha_OPC	Case	0
Tha_Micro_1	Case	0.0166763061499904
Tha_OPC	Case	0
Tha_Micro_2	Case	0.0227202621939464
Tha_Oligo_3	Case	0
Tha_Astro_1	Case	0
Tha_Oligo_2	Case	0
Tha_ExIn	Case	0.094900713321766
Tha_InN_1	Case	0.00242914979757081
Tha_ExN_PVALB_2	Case	0.0759205706574128
Tha_InN_1	Case	0
Tha_Oligo_1	Case	0
Tha_Micro_2	Case	0
Tha_Micro_1	Case	0.0291690765374976
Tha_Oligo_1	Case	0
Tha_ExN_PVALB_2	Case	0.0872373240794293
Tha_Astro_1	Case	0
Tha_ExN_PVALB_2	Case	0.110237131289763
Tha_Oligo_3	Case	0
Tha_Oligo_3	Case	0
Tha_Astro_1	Case	0
Tha_Oligo_3	Case	0
Tha_ExN_PVALB_2	Case	0.110025062656642
Tha_Oligo_3	Case	0
Tha_Oligo_3	Case	0
Tha_Astro_2	Case	0
Tha_Astro_3	Case	0.00131096973202238
Tha_Oligo_3	Case	0
Tha_Micro_2	Case	0.0527472527472528
Tha_Micro_1	Case	0.055889724310777
Tha_Oligo_1	Case	0
Tha_OPC	Case	0
Tha_InN_1	Case	0
Tha_InN_1	Case	0
Tha_Oligo_3	Case	0
Tha_Oligo_1	Case	0
Tha_Oligo_3	Case	0
Tha_ExN_PVALB_2	Case	0.097040678619626
Tha_ExN_PVALB_2	Case	0.063379602853287
Tha_Micro_1	Case	0.0427125506072874
Tha_ExIn	Case	0.0342298052824369
Tha_ExN_PVALB_2	Case	0.0311740890688259
Tha_Vascular	Case	0
Tha_Oligo_3	Case	0
Tha_Vascular	Case	0
Tha_OPC	Case	0
Tha_ExN_PVALB_2	Case	0.0927414690572586
Tha_Vascular	Case	0.0259784075573549
Tha_InN_2	Case	0
Tha_Astro_1	Case	0
Tha_Astro_1	Case	0
Tha_ExN_PVALB_2	Case	0.100308463466358
Tha_Oligo_1	Case	0
Tha_Oligo_3	Case	0
Tha_Oligo_3	Case	0
Tha_Oligo_3	Case	0
Tha_Micro_1	Case	0.0325139772508194
Tha_OPC	Case	0
Tha_ExN_PVALB_2	Case	0.059070753807596
Tha_Micro_1	Case	0.0402737613263929
Tha_Oligo_1	Case	0.00589936379410061
Tha_InN_1	Case	0
Tha_Micro_1	Case	0.0362830152303837
Tha_Oligo_1	Case	0
Tha_InN_1	Case	0.00168690958164641
Tha_Astro_3	Case	0.0257663389242336
Tha_Micro_2	Case	0.0179679969153653
Tha_ExN_PVALB_2	Case	0.102631578947368
Tha_Micro_2	Case	0
Tha_Oligo_2	Case	0
Tha_OPC	Case	0
Tha_Astro_2	Case	0
Tha_ExN_PVALB_1	Case	0.161085405822248
Tha_InN_1	Case	0
Tha_Oligo_3	Case	0
Tha_ExN_PVALB_1	Case	0.140707538075959
Tha_ExN_CALB	Case	0.128089454405244
Tha_ExIn	Case	0.0365529207634471
Tha_InN_2	Case	0
Tha_Micro_1	Case	0.0527665317139001
Tha_InN_1	Case	0.000906111432427248
Tha_Oligo_3	Case	0
Tha_Micro_2	Case	0.0377867746288799
Tha_ExN_PVALB_2	Case	0.0725853094274147
Tha_InN_1	Case	0
Tha_Astro_2	Case	0
Tha_Oligo_2	Case	0
Tha_ExN_PVALB_2	Case	0.0841430499325236
Tha_ExN_PVALB_2	Case	0.0736938500096395
Tha_ExN_PVALB_1	Case	0.0350106034316561
Tha_ExN_PVALB_2	Case	0.0711779448621553
Tha_Astro_1	Case	0
Tha_ExN_PVALB_2	Case	0.0917871602082129
Tha_ExN_PVALB_2	Case	0.145845382687488
Tha_OPC	Case	0
Tha_Micro_1	Case	0.0598708309234625
Tha_ExN_PVALB_2	Case	0.0775592828224407
Tha_ExN_CALB	Case	0.152458068247542
Tha_InN_2	Case	0.006140350877193
Tha_ExN_CALB	Case	0.215355696934644
Tha_ExN_PVALB_1	Case	0.106101792943898
Tha_InN_1	Case	0.00108926161557743
Tha_Oligo_3	Case	0
Tha_ExN_PVALB_1	Case	0.130865625602468
Tha_Oligo_3	Case	0
Tha_ExN_CALB	Case	0.22272990167727
Tha_ExN_PVALB_2	Case	0.0605263157894737
Tha_Tcell	Case	0.0528532870638134
Tha_ExN_CALB	Case	0.234384037015616
Tha_ExN_PVALB_2	Case	0.0520628494312705
Tha_ExN_CALB	Case	0.153364179679969
Tha_Astro_3	Case	0
Tha_InN_1	Case	0.0161750530171583
Tha_Astro_2	Case	0
Tha_ExN_PVALB_1	Case	0.176412184306921
Tha_Oligo_2	Case	0
Tha_ExIn	Case	0
Tha_InN_1	Case	0
Tha_Astro_1	Case	0
Tha_Astro_1	Case	0
Tha_Oligo_1	Case	0.00600539811066125
Tha_ExN_PVALB_1	Case	0.0955176402544824
Tha_InN_2	Case	0
Tha_InN_2	Case	0
Tha_Micro_2	Case	0
Tha_OPC	Case	0
Tha_InN_1	Case	0
Tha_ExN_CALB	Case	0.132533256217467
Tha_Astro_3	Case	0
Tha_ExN_PVALB_1	Case	0.121467129361866
Tha_Oligo_3	Case	0
Tha_InN_1	Case	0
Tha_OPC	Case	0
Tha_ExN_PVALB_2	Case	0.0794486215538847
Tha_OPC	Case	0
Tha_ExN_PVALB_2	Case	0.055542702911124
Tha_OPC	Case	0
Tha_ExN_PVALB_1	Case	0.110352805089647
Tha_InN_2	Case	0.0117890881048776
Tha_ExN_CALB	Case	0.160670908039329
Tha_ExN_VGLUT1	Case	0.101426643531907
Tha_ExN_PVALB_1	Case	0.136186620397147
Tha_ExN_CALB	Case	0.223443223443223
Tha_Oligo_2	Case	0
Tha_Micro_1	Case	0.0467032967032966
Tha_ExN_PVALB_2	Case	0.0979660690187006
Tha_Micro_1	Case	0.0465201465201465
Tha_OPC	Case	0
Tha_InN_2	Case	0.0096684017736649
Tha_InN_1	Case	0
Tha_ExN_CALB	Case	0.205648737227685
Tha_ExN_PVALB_1	Case	0.138018122228649
Tha_Astro_1	Case	0
Tha_Micro_2	Case	0
Tha_OPC	Case	0
Tha_Oligo_3	Case	0
Tha_Astro_1	Case	0
Tha_Micro_2	Case	0.0445151339888182
Tha_Micro_1	Case	0.0528725660304608
Tha_InN_1	Case	0.0145941777520725
Tha_Micro_1	Case	0.0674956622325044
Tha_InN_2	Case	0
Tha_InN_1	Case	0
Tha_ExN_CALB	Case	0.172132253711201
Tha_ExN_PVALB_2	Case	0.0709851551956815
Tha_Micro_2	Case	0.0719394640447272
Tha_InN_2	Case	0
Tha_InN_2	Case	0.00609215346057457
Tha_InN_1	Case	0.0208502024291498
Tha_OPC	Case	0
Tha_ExN_PVALB_1	Case	0.18387314439946
Tha_Astro_3	Case	0
Tha_InN_2	Case	0
Tha_ExN_PVALB_1	Case	0.109282822440717
Tha_ExN_PVALB_1	Case	0.113235010603432
Tha_ExN_VGLUT1	Case	0.140572585309427
Tha_ExN_CALB	Case	0.140649701176017
Tha_ExN_VGLUT1	Case	0.117110082899557
Tha_Astro_1	Case	0
Tha_Astro_3	Case	0
Tha_ExN_PVALB_2	Case	0.0694428378638905
Tha_Astro_1	Case	0
Tha_Astro_3	Case	0
Tha_Astro_1	Case	0
Tha_InN_2	Case	0
Tha_InN_2	Case	0
Tha_Astro_3	Case	0
Tha_Tcell	Case	0.0540775014459225
Tha_InN_1	Case	0
Tha_Micro_1	Case	0.03262001156738
Tha_Micro_1	Case	0.0399942163100058
Tha_Micro_1	Case	0.0448525159051475
Tha_InN_2	Case	0
Tha_Oligo_1	Case	0
Tha_Micro_2	Case	0.0456043956043956
Tha_InN_1	Case	0
Tha_Micro_1	Case	0.0279930595720069
Tha_ExN_PVALB_1	Case	0.113215731636784
Tha_Micro_1	Case	0.0539425486793907
Tha_Astro_1	Case	0
Tha_ExIn	Case	0.0199730094466937
Tha_InN_1	Case	0
Tha_ExN_PVALB_1	Case	0.104299209562367
Tha_ExN_PVALB_2	Case	0.0563331405436669
Tha_OPC	Case	0.0186813186813187
Tha_Micro_1	Case	0.0528629265471371
Tha_InN_2	Case	0
Tha_InN_2	Case	0
Tha_ExN_PVALB_2	Case	0.07210333526123
Tha_ExN_CALB	Case	0.253181029496819
Tha_OPC	Case	0
Tha_ExIn	Case	0.00868517447464812
Tha_Astro_2	Case	0
Tha_ExN_CALB	Case	0.235434740697899
Tha_Astro_1	Case	0
Tha_InN_2	Case	0
Tha_InN_2	Case	0.0210622710622711
Tha_Oligo_3	Case	0
Tha_ExN_CALB	Case	0.068796992481203
Tha_Micro_1	Case	0.0882398303450935
Tha_ExN_PVALB_1	Case	0.06524002313476
Tha_ExN_PVALB_1	Case	0.147647966069019
Tha_Astro_2	Case	0
Tha_Micro_2	Case	0.0197416618469251
Tha_ExN_CALB	Case	0.161673414304993
Tha_ExN_PVALB_1	Case	0.13849045691151
Tha_InN_1	Case	0
Tha_Micro_2	Case	0.0504337767495662
Tha_ExN_PVALB_2	Case	0.0897725081935609
Tha_Micro_1	Case	0.0212647002120686
Tha_InN_2	Case	0
Tha_Oligo_2	Case	0
Tha_Oligo_1	Case	0
Tha_Oligo_2	Case	0
Tha_ExN_CALB	Case	0.161364950838635
Tha_Micro_1	Case	0.0524195103142472
Tha_ExN_PVALB_1	Case	0.0994216310005783
Tha_Astro_2	Case	0
Tha_ExN_CALB	Case	0.224802390591864
Tha_Astro_3	Case	0
Tha_Micro_2	Case	0.0227877385772123
Tha_ExN_PVALB_2	Case	0.0446597262386736
Tha_InN_1	Case	0.0144881434355119
Tha_ExN_CALB	Case	0.260902255639098
Tha_ExN_VGLUT1	Case	0.0660979371505688
Tha_OPC	Case	0
Tha_ExN_PVALB_2	Case	0.052236360131097
Tha_Tcell	Case	0.0743589743589743
Tha_Micro_1	Case	0.0606612685560054
Tha_ExN_CALB	Case	0.231193368035473
Tha_InN_2	Case	0.0210911895122421
Tha_InN_2	Case	0
Tha_Astro_1	Case	0.00630422209369574
Tha_ExIn	Case	0.0313475997686524
Tha_OPC	Case	0.00278581068054751
Tha_Micro_1	Case	0.0484962406015037
Tha_Micro_1	Case	0.0446597262386736
Tha_Micro_1	Case	0.0497879313668788
Tha_Oligo_1	Case	0
Tha_InN_2	Case	0
Tha_OPC	Case	0
Tha_OPC	Case	0
Tha_InN_2	Case	0
Tha_Oligo_3	Case	0
Tha_ExIn	Case	0.0193078850973588
Tha_ExN_CALB	Case	0.123009446693657
Tha_ExN_PVALB_1	Case	0.107701947175631
Tha_Oligo_1	Case	0
Tha_InN_1	Case	0
Tha_ExN_CALB	Case	0.20472334682861
Tha_ExN_PVALB_1	Case	0.094804318488529
Tha_InN_1	Case	0
Tha_InN_2	Case	0
Tha_InN_2	Case	0
Tha_OPC	Case	0
Tha_OPC	Case	0
Tha_InN_2	Case	0
Tha_InN_1	Case	0
Tha_InN_1	Case	0
Tha_ExN_CALB	Case	0.216338924233661
Tha_ExN_PVALB_2	Case	0.0736649315596684
Tha_ExN_PVALB_2	Case	0.0828995565837671
Tha_InN_1	Case	0.0135434740697898
Tha_ExN_PVALB_2	Case	0.0533834586466165
Tha_Astro_3	Case	0
Tha_InN_1	Case	0.0186234817813765
Tha_InN_2	Case	0
Tha_ExN_PVALB_1	Case	0.0941681125891652
Tha_InN_2	Case	0
Tha_OPC	Case	0
Tha_InN_1	Case	0.0103817235396183
Tha_InN_2	Case	0
Tha_ExN_PVALB_2	Case	0.0489396568343937
Tha_Astro_3	Case	0
Tha_OPC	Case	0
Tha_InN_1	Case	0
Tha_InN_2	Case	0.00197609408135724
Tha_Oligo_1	Case	0
Tha_ExN_PVALB_1	Case	0.120715249662618
Tha_Micro_2	Case	0.0279255831887411
Tha_Micro_1	Case	0
Tha_InN_1	Case	0.00895508000771161
Tha_InN_1	Case	0.0178812415654521
Tha_InN_2	Case	0.0172353961827646
Tha_InN_2	Case	0.00602467707730869
Tha_OPC	Case	0
Tha_OPC	Case	0
Tha_Tcell	Case	0.13280316175053
Tha_Micro_2	Case	0.0562560246770774
Tha_Oligo_1	Case	0
Tha_InN_1	Case	0
Tha_ExN_PVALB_2	Case	0.0761711972238288
Tha_InN_1	Case	0
Tha_Astro_1	Case	0
Tha_ExN_CALB	Case	0.121409292461924
Tha_ExN_PVALB_2	Case	0.116367842683632
Tha_Oligo_3	Case	0
Tha_Oligo_2	Case	0
Tha_Tcell	Case	0.0482552535184114
Tha_Astro_2	Case	0
Tha_Astro_2	Case	0.01996336996337
Tha_InN_1	Case	0
Tha_ExN_PVALB_2	Case	0.0433101985733565
Tha_Micro_2	Case	0.025660304607673
Tha_ExN_VGLUT1	Case	0.0652689415847311
Tha_InN_1	Case	0
Tha_Micro_2	Case	0.0254289570079044
Tha_ExIn	Case	0.139068825910931
Tha_InN_2	Case	0
Tha_InN_1	Case	0
Tha_ExN_PVALB_2	Case	0.0873240794293426
Tha_ExN_PVALB_2	Case	0.0865047233468286
Tha_Oligo_2	Case	0
Tha_Micro_2	Case	0
Tha_Oligo_2	Case	0
Tha_ExN_VGLUT1	Case	0.0998072103335261
Tha_OPC	Case	0
Tha_Astro_3	Case	0
Tha_Micro_1	Case	0.051195295932138
Tha_Oligo_2	Case	0
Tha_InN_1	Case	0
Tha_Oligo_1	Case	0
Tha_ExN_PVALB_2	Case	0.0880470406786197
Tha_Oligo_1	Case	0
Tha_ExN_PVALB_1	Case	0.12085020242915
Tha_Micro_1	Case	0.0436957779063042
Tha_Oligo_1	Case	0
Tha_Oligo_1	Case	0
Tha_Oligo_3	Case	0
Tha_OPC	Case	0.00155195681511466
Tha_Micro_2	Case	0
Tha_OPC	Case	0
Tha_Oligo_1	Case	0
Tha_ExN_PVALB_2	Case	0.0501638712165028
Tha_ExN_PVALB_1	Case	0.160535955272797
Tha_ExN_PVALB_2	Case	0.0713900134952766
Tha_Oligo_2	Case	0
Tha_ExN_CALB	Case	0.10472334682861
Tha_Oligo_1	Case	0.00821283979178711
Tha_Astro_3	Case	0
Tha_OPC	Case	0
Tha_Astro_1	Case	0
Tha_Micro_2	Case	0.0242914979757085
Tha_Astro_2	Case	0
Tha_Oligo_1	Case	0.0137651821862348
Tha_Micro_1	Case	0.00645845382687493
Tha_ExN_PVALB_2	Case	0.0815982263350684
Tha_Micro_2	Case	0
Tha_InN_2	Case	0.0224889145941778
Tha_ExN_VGLUT1	Case	0.10730672835936
Tha_InN_2	Case	0
Tha_InN_1	Case	0
Tha_InN_1	Case	0
Tha_ExN_PVALB_1	Case	0.0988721804511278
Tha_InN_1	Case	0
Tha_Astro_2	Case	0.0194139194139195
Tha_InN_2	Case	0
Tha_Astro_1	Case	0.012280701754386
Tha_Oligo_1	Case	0
Tha_Micro_1	Case	0.0135916714864083
Tha_ExN_PVALB_1	Case	0.119182571814151
Tha_OPC	Case	0
Tha_ExN_PVALB_1	Case	0.101050703682283
Tha_Astro_3	Case	0.0166955851166377
Tha_OPC	Case	0
Tha_InN_1	Case	0
Tha_OPC	Case	0
Tha_Micro_2	Case	0.0284653942548679
Tha_Astro_3	Case	0.0104106419895894
Tha_Oligo_1	Case	0
Tha_Micro_1	Case	0.0207827260458839
Tha_Astro_3	Case	0
Tha_ExN_VGLUT1	Case	0.0767592057065741
Tha_ExN_PVALB_2	Case	0.0678426836321573
Tha_InN_2	Case	0
Tha_ExN_CALB	Case	0.195691150954309
Tha_ExN_PVALB_1	Case	0.154289570079044
Tha_InN_1	Case	0
Tha_Tcell	Case	0.0200308463466358
Tha_ExN_PVALB_2	Case	0.0760266049739734
Tha_Oligo_3	Case	0
Tha_InN_2	Case	0.00871409292461922
Tha_Astro_3	Case	0.00939849624060152
Tha_Astro_2	Case	0.0210911895122421
Tha_ExN_PVALB_1	Case	0.173529978793137
Tha_Astro_3	Case	0
Tha_ExN_PVALB_2	Case	0.0689705031810295
Tha_InN_1	Case	0
Tha_InN_2	Case	0
Tha_Astro_2	Case	0
Tha_Oligo_2	Case	0
Tha_ExN_PVALB_1	Case	0.13859649122807
Tha_Oligo_2	Case	0
Tha_Micro_2	Case	0.05213996529786
Tha_InN_1	Case	0
Tha_InN_2	Case	0
Tha_Micro_1	Case	0.0556198187777135
Tha_OPC	Case	0
Tha_InN_1	Case	0
Tha_ExN_PVALB_1	Case	0.181521110468479
Tha_InN_1	Case	0
Tha_OPC	Case	0
Tha_ExN_PVALB_1	Case	0.120657412762676
Tha_InN_1	Case	0
Tha_InN_2	Case	0.018642760748024
Tha_Astro_3	Case	0
Tha_Tcell	Case	0.0692886061307114
Tha_Astro_2	Case	0
Tha_Astro_2	Case	0
Tha_InN_2	Case	0.013948332369385
Tha_InN_2	Case	0
Tha_OPC	Case	0
Tha_Micro_1	Case	0.0119144013880856
Tha_ExN_CALB	Case	0.166435319066898
Tha_InN_2	Case	0
Tha_InN_2	Case	0
Tha_Micro_1	Case	0.0639386928860614
Tha_Micro_2	Case	0.0252072488914594
Tha_Micro_2	Case	0.0281569307885098
Tha_ExN_PVALB_1	Case	0.104308849045691
Tha_Vascular	Case	0
Tha_Oligo_3	Case	0
Tha_Micro_1	Case	0.0373626373626373
Tha_InN_1	Case	0
Tha_InN_1	Case	0.00384615384615383
Tha_ExN_CALB	Case	0.152670136880663
Tha_Micro_2	Case	0
Tha_ExN_PVALB_1	Case	0.120281472913052
Tha_Oligo_1	Case	0
Tha_Oligo_1	Case	0
Tha_Astro_2	Case	0
Tha_InN_2	Case	0
Tha_ExN_PVALB_1	Case	0.127462887989204
Tha_InN_1	Case	0.0223154038943513
Tha_Micro_2	Case	0
Tha_ExN_PVALB_2	Case	0.0742914979757086
Tha_ExN_CALB	Case	0.126778484673222
Tha_OPC	Case	0
Tha_InN_2	Case	0
Tha_ExN_CALB	Case	0.221438210911895
Tha_Oligo_1	Case	0
Tha_InN_2	Case	0
Tha_Oligo_2	Case	0
Tha_Oligo_1	Case	0
Tha_Micro_1	Case	0.0369577790630422
Tha_InN_1	Case	0
Tha_Micro_2	Case	0.0287352997879313
Tha_Astro_2	Case	0.0213610950453056
Tha_ExIn	Case	0.0326007326007326
Tha_Oligo_1	Case	0
Tha_InN_1	Case	0
Tha_InN_2	Case	0
Tha_InN_1	Case	0
Tha_InN_1	Case	0
Tha_Astro_2	Case	0
Tha_Astro_3	Case	0
Tha_InN_2	Case	0
Tha_OPC	Case	0
Tha_InN_1	Case	0
Tha_OPC	Case	0.00659340659340657
Tha_Oligo_1	Case	0
Tha_ExN_CALB	Case	0.236205899363794
Tha_InN_2	Case	0
Tha_Astro_3	Case	0
Tha_Oligo_2	Case	0
Tha_Oligo_3	Case	0
Tha_InN_2	Case	0.0129940235203393
Tha_Astro_1	Case	0.0187391555812608
Tha_ExN_CALB	Case	0.186601118180066
Tha_ExN_VGLUT1	Case	0.0935993830730673
Tha_Oligo_3	Case	0
Tha_OPC	Case	0
Tha_ExN_PVALB_2	Case	0.0728359359938308
Tha_Micro_2	Case	0
Tha_Micro_2	Case	0.0465587044534413
Tha_Oligo_1	Case	0
Tha_ExN_PVALB_2	Case	0.0665991902834008
Tha_Oligo_1	Case	0
Tha_ExN_PVALB_1	Case	0.111470985155196
Tha_ExN_PVALB_2	Case	0.0604973973395027
Tha_Oligo_1	Case	0
Tha_ExN_CALB	Case	0.190649701176017
Tha_Tcell	Case	0.0567476383265857
Tha_InN_2	Case	0
Tha_Micro_1	Case	0.0258723732407943
Tha_Micro_2	Case	0.027867746288799
Tha_ExN_PVALB_1	Case	0.133121264700212
Tha_ExN_PVALB_2	Case	0.0904858299595142
Tha_Oligo_1	Case	0
Tha_Astro_1	Case	0
Tha_ExN_PVALB_2	Case	0.0793811451706189
Tha_InN_1	Case	0
Tha_Astro_1	Case	0
Tha_Micro_2	Case	0.0204935415461731
Tha_ExN_PVALB_1	Case	0.144794679005205
Tha_InN_1	Case	0
Tha_Micro_2	Case	0.0745999614420667
Tha_Oligo_1	Case	0
Tha_InN_2	Case	0
Tha_Oligo_1	Case	0
Tha_InN_2	Case	0.0248987854251013
Tha_InN_2	Case	0
Tha_Micro_2	Case	0.0247252747252747
Tha_InN_1	Case	0
Tha_Astro_1	Case	0
Tha_ExN_PVALB_2	Case	0.124407171775593
Tha_Micro_2	Case	0
Tha_Micro_2	Case	0
Tha_Astro_1	Case	0
Tha_Astro_3	Case	0
Tha_ExN_PVALB_1	Case	0.136938500096395
Tha_Astro_2	Case	0
Tha_ExN_PVALB_2	Case	0.0715924426450743
Tha_Oligo_1	Case	0
Tha_Micro_2	Case	0
Tha_Micro_2	Case	0.0242818584923848
Tha_Oligo_3	Case	0
Tha_ExN_CALB	Case	0.198149219201851
Tha_ExIn	Case	0.109494891073838
Tha_InN_2	Case	0.015268941584731
Tha_ExN_VGLUT1	Case	0.117052245999614
Tha_Micro_1	Case	0.0488143435511856
Tha_ExN_VGLUT1	Case	0.104549836128784
Tha_Micro_1	Case	0.062434933487565
Tha_ExN_PVALB_1	Case	0.0460092539039908
Tha_InN_1	Case	0.00834779255831886
Tha_Astro_3	Case	0.016059379217274
Tha_Astro_3	Case	0.0226335068440332
Tha_OPC	Case	0
Tha_Oligo_2	Case	0
Tha_Tcell	Case	0.0261037208405629
Tha_Oligo_1	Case	0
Tha_Astro_2	Case	0
Tha_InN_1	Case	0
Tha_Oligo_2	Case	0
Tha_ExN_PVALB_1	Case	0.161702332754964
Tha_ExN_VGLUT1	Case	0.0426836321573164
Tha_Micro_1	Case	0.0496240601503759
Tha_InN_2	Case	0
Tha_Oligo_1	Case	0
Tha_Micro_2	Case	0.0164738770001928
Tha_Oligo_1	Case	0
Tha_Oligo_2	Case	0
Tha_OPC	Case	0
Tha_Oligo_1	Case	0
Tha_Oligo_3	Case	0
Tha_Oligo_2	Case	0
Tha_Oligo_1	Case	0
Tha_Oligo_2	Case	0
Tha_Micro_2	Case	0.0398207056101793
Tha_Oligo_1	Case	0
Tha_InN_2	Case	0
Tha_OPC	Case	0
Tha_ExN_PVALB_2	Case	0.0895508000771159
Tha_Oligo_2	Case	0
Tha_Oligo_1	Case	0
Tha_Oligo_1	Case	0
Tha_Astro_2	Case	0
Tha_Micro_2	Case	0.0694331983805668
Tha_Oligo_2	Case	0
Tha_Astro_2	Case	0
Tha_InN_1	Case	0.00577405051089264
Tha_Astro_2	Case	0
Tha_Oligo_1	Case	0
Tha_Oligo_2	Case	0
Tha_ExN_CALB	Case	0.228099093888568
Tha_Oligo_1	Case	0
Tha_Oligo_2	Case	0
Tha_Astro_1	Case	0
Tha_OPC	Case	0
Tha_Astro_1	Case	0.0150954308849046
Tha_Tcell	Case	0.0661654135338345
Tha_ExN_CALB	Case	0.194862155388471
Tha_Oligo_3	Case	0
Tha_Oligo_3	Case	0
Tha_ExN_PVALB_1	Case	0.119356082513977
Tha_Tcell	Case	0.075978407557355
Tha_Oligo_1	Case	0
Tha_InN_1	Case	0.016685945633314
Tha_Astro_2	Case	0
Tha_Oligo_3	Case	0
Tha_Micro_1	Case	0.028716020821284
Tha_InN_1	Case	0.00211104684788899
Tha_Oligo_1	Case	0
Tha_OPC	Case	0
Tha_Oligo_3	Case	0.00727780990938887
Tha_Oligo_3	Case	0
Tha_InN_1	Case	0
Tha_InN_2	Case	0
Tha_Astro_3	Case	0
Tha_Astro_2	Case	0
Tha_Oligo_2	Case	0
Tha_Oligo_1	Case	0
Tha_OPC	Case	0
Tha_InN_2	Case	0.00965876229034124
Tha_Micro_1	Case	0.047513013302487
Tha_Astro_1	Case	0.0173703489492963
Tha_Oligo_3	Case	0
Tha_Tcell	Case	0.0903219587430114
Tha_Oligo_3	Case	0
Tha_ExN_CALB	Case	0.200048197416619
Tha_Oligo_2	Case	0
Tha_Oligo_2	Case	0
Tha_Micro_1	Case	0.0518218623481781
Tha_Oligo_3	Case	0
Tha_Oligo_3	Case	0
Tha_Oligo_1	Case	0
Tha_InN_2	Case	0
Tha_ExN_CALB	Case	0.229284750337382
Tha_Astro_2	Case	0
Tha_InN_2	Case	0
Tha_Astro_2	Case	0
Tha_OPC	Case	0.00179294389820706
Tha_Astro_2	Case	0
Tha_Astro_3	Case	0
Tha_Oligo_3	Case	0
Tha_InN_1	Case	0
Tha_Oligo_1	Case	0
Tha_InN_1	Case	0
Tha_Astro_3	Case	0
Tha_Oligo_3	Case	0.00985155195681509
Tha_Oligo_1	Case	0
Tha_ExN_PVALB_1	Case	0.058752650857914
Tha_Oligo_1	Case	0
Tha_OPC	Case	0
Tha_Astro_2	Case	0
Tha_Tcell	Case	0.0286003470213997
Tha_Oligo_2	Case	0
Tha_ExN_VGLUT1	Case	0.167861962598805
Tha_ExN_VGLUT1	Case	0.119866975130133
Tha_Astro_3	Case	0.0109697320223636
Tha_Micro_1	Case	0.0564488143435512
Tha_Oligo_1	Case	0
Tha_Micro_2	Case	0.0510121457489878
Tha_ExN_VGLUT1	Case	0.134721418931945
Tha_Oligo_2	Case	0
Tha_Micro_2	Case	0.0360709465972624
Tha_Astro_1	Case	0
Tha_Oligo_3	Case	0
Tha_Oligo_1	Case	0
Tha_Vascular	Case	0
Tha_OPC	Case	0
Tha_Oligo_1	Case	0
Tha_Oligo_3	Case	0
Tha_Oligo_3	Case	0
Tha_ExIn	Case	0
Tha_Micro_2	Case	0.0530075187969925
Tha_Astro_2	Case	0
Tha_Micro_1	Case	0.0163678426836321
Tha_Oligo_2	Case	0
Tha_Oligo_3	Case	0
Tha_Oligo_1	Case	0
Tha_Oligo_1	Case	0
Tha_InN_2	Case	0.0205802968960864
Tha_InN_2	Case	0
Tha_InN_1	Case	0.0114227877385772
Tha_Astro_3	Case	0.01737998843262
Tha_Oligo_1	Case	0
Tha_Astro_2	Case	0
Tha_OPC	Case	0
Tha_Micro_1	Case	0.023896279159437
Tha_Oligo_1	Case	0
Tha_Astro_2	Case	0
Tha_InN_1	Case	0.0222864854443802
Tha_InN_1	Case	0
Tha_Oligo_1	Case	0
Tha_Oligo_3	Case	0
Tha_Astro_3	Case	0.0246385193753614
Tha_Oligo_1	Case	0
Tha_Oligo_2	Case	0
Tha_Micro_1	Case	0.0625506072874494
Tha_Astro_2	Case	0
Tha_ExN_PVALB_1	Case	0.158309234625024
Tha_InN_2	Case	0
Tha_ExN_CALB	Case	0.278407557354926
Tha_OPC	Case	0
Tha_Astro_2	Case	0
Tha_ExN_PVALB_1	Case	0.0468575284364758
Tha_Oligo_1	Case	0
Tha_Micro_1	Case	0.0518989782147677
Tha_InN_1	Case	0
Tha_ExN_CALB	Case	0.221168305378832
Tha_Tcell	Case	0.0719683824946983
Tha_Astro_2	Case	0
Tha_Oligo_1	Case	0
Tha_InN_2	Case	0.00779834200886831
Tha_Oligo_2	Case	0
Tha_InN_2	Case	0.0147773279352227
Tha_InN_1	Case	0.0110854058222479
Tha_Oligo_1	Case	0
Tha_Micro_2	Case	0.0531521110468479
Tha_Astro_3	Case	0.00481974166184695
Tha_Astro_2	Case	0
Tha_ExN_PVALB_1	Case	0.106766917293233
Tha_Oligo_3	Case	0
Tha_Oligo_2	Case	0
Tha_Oligo_1	Case	0
Tha_Astro_1	Case	0.0194717563138616
Tha_Oligo_1	Case	0
Tha_ExN_PVALB_1	Case	0.0950838635049162
Tha_Astro_1	Case	0
Tha_InN_2	Case	0.0217659533449007
Tha_Oligo_2	Case	0
Tha_InN_1	Case	0.00337381916329282
Tha_Oligo_3	Case	0
Tha_OPC	Case	0
Tha_OPC	Case	0
Tha_Astro_2	Case	0
Tha_Oligo_2	Case	0
Tha_Astro_2	Case	0.0233950260266049
Tha_ExN_PVALB_1	Case	0.016435319066898
Tha_Astro_3	Case	0.0116541353383459
Tha_InN_1	Case	0
Tha_Oligo_2	Case	0
Tha_Oligo_2	Case	0
Tha_Oligo_2	Case	0
Tha_Micro_2	Case	0.0285328706381338
Tha_Oligo_2	Case	0
Tha_Astro_1	Case	0
Tha_OPC	Case	0
Tha_Astro_1	Case	0
Tha_Oligo_1	Case	0
Tha_ExN_PVALB_1	Case	0.0513398881819934
Tha_ExN_VGLUT1	Case	0.00528243686138419
Tha_Oligo_2	Case	0
Tha_InN_2	Case	0
Tha_Micro_1	Case	0.0271640640061692
Tha_Oligo_2	Case	0
Tha_Oligo_1	Case	0
Tha_Astro_2	Case	0
Tha_Oligo_1	Case	0
Tha_Oligo_3	Case	0
Tha_Oligo_2	Case	0
Tha_Oligo_1	Case	0
Tha_Astro_1	Case	0
Tha_Micro_1	Case	0.0326392905340274
Tha_Micro_2	Case	0
Tha_Astro_2	Case	0
Tha_Astro_1	Case	0
Tha_Oligo_3	Case	0
Tha_Astro_3	Case	0.0128205128205128
Tha_Astro_2	Case	0
Tha_Oligo_1	Case	0
Tha_Oligo_1	Case	0
Tha_Astro_2	Case	0
Tha_Oligo_1	Case	0
Tha_Micro_1	Case	0.0789570079043763
Tha_ExIn	Case	0.0190765374975901
Tha_Astro_3	Case	0
Tha_Oligo_1	Case	0
Tha_Oligo_3	Case	0
Tha_Astro_2	Case	0
Tha_Oligo_1	Case	0
Tha_ExN_VGLUT1	Case	0.105002891844997
Tha_Oligo_3	Case	0
Tha_Oligo_1	Case	0
Tha_Oligo_3	Case	0
Tha_InN_2	Case	0
Tha_OPC	Case	0
Tha_Astro_3	Case	0
Tha_Oligo_1	Case	0
Tha_Oligo_3	Case	0
Tha_Oligo_1	Case	0
Tha_OPC	Case	0
Tha_InN_1	Case	0.0147291305186042
Tha_Oligo_3	Case	0
Tha_Oligo_1	Case	0
Tha_Micro_1	Case	0.0482648930017351
Tha_Oligo_1	Case	0
Tha_Oligo_3	Case	0
Tha_ExN_PVALB_1	Case	0.143676498939657
Tha_Oligo_2	Case	0
Tha_Oligo_2	Case	0
Tha_Micro_1	Case	0.0495855022170811
Tha_InN_1	Case	0
Tha_Micro_2	Case	0.0448043184885291
Tha_OPC	Case	0
Tha_ExN_VGLUT1	Case	0.0808752650857913
Tha_Astro_1	Case	0
Tha_Oligo_2	Case	0
Tha_ExN_PVALB_1	Case	0.0839984576826682
Tha_OPC	Case	0
Tha_Micro_2	Case	0.0472527472527473
Tha_OPC	Case	0
Tha_Oligo_1	Case	0
Tha_Oligo_3	Case	0
Tha_Oligo_1	Case	0
Tha_Micro_1	Case	0.0515133988818199
Tha_Astro_2	Case	0
Tha_Astro_3	Case	0.0148158858685175
Tha_OPC	Case	0
Tha_Oligo_2	Case	0
Tha_Oligo_3	Case	0
Tha_Oligo_1	Case	0
Tha_InN_1	Case	0.026007326007326
Tha_Astro_1	Case	0
Tha_Oligo_3	Case	0
Tha_ExN_PVALB_1	Case	0.111943319838057
Tha_Astro_2	Case	0
Tha_Oligo_2	Case	0
Tha_Astro_3	Case	0
Tha_InN_2	Case	0
Tha_Oligo_3	Case	0
Tha_Micro_1	Case	0.0390399074609601
Tha_OPC	Case	0
Tha_Oligo_3	Case	0
Tha_InN_1	Case	0.0152303836514363
Tha_ExN_CALB	Case	0.148862540967804
Tha_Micro_2	Case	0.0427029111239637
Tha_Micro_1	Case	0.0381241565452092
Tha_Micro_1	Case	0.0540485829959514
Tha_ExN_CALB	Case	0.141979949874687
Tha_ExN_PVALB_1	Case	0.156468093310199
Tha_Astro_1	Case	0
Tha_Micro_1	Case	0.0276267592057066
Tha_Oligo_2	Case	0
Tha_InN_2	Case	0
Tha_ExN_PVALB_1	Case	0.076479660690187
Tha_Oligo_2	Case	0
Tha_Micro_2	Case	0.0521881627144785
Tha_Oligo_3	Case	0
Tha_Astro_1	Case	0
Tha_Micro_1	Case	0.0582899556583767
Tha_Astro_2	Case	0.018228262965105
Tha_InN_1	Case	0
Tha_InN_2	Case	0
Tha_InN_1	Case	0.0117794486215539
Tha_Astro_2	Case	0
Tha_InN_2	Case	0
Tha_Astro_1	Case	0
Tha_Oligo_2	Case	0
Tha_Astro_1	Case	0
Tha_Astro_2	Case	0
Tha_Oligo_2	Case	0
Tha_Astro_3	Case	0
Tha_Micro_2	Case	0.0509735878156931
Tha_InN_1	Case	0.0242914979757085
Tha_Oligo_1	Case	0
Tha_Oligo_1	Case	0
Tha_Micro_1	Case	0.0295160979371506
Tha_InN_2	Case	0
Tha_Oligo_1	Case	0
Tha_Oligo_2	Case	0
Tha_Oligo_2	Case	0
Tha_Oligo_1	Case	0
Tha_Micro_1	Case	0.00244842876421825
Tha_Astro_1	Case	0
Tha_InN_1	Case	0
Tha_Micro_1	Case	0.0670618854829381
Tha_ExN_VGLUT1	Case	0.044775400038558
Tha_Micro_2	Case	0.0156930788509736
Tha_Astro_1	Case	0
Tha_Micro_2	Case	0.0414112203585888
Tha_Astro_2	Case	0
Tha_Astro_1	Case	0
Tha_InN_1	Case	0.014989396568344
Tha_Oligo_1	Case	0
Tha_Micro_1	Case	0.0309716599190284
Tha_Oligo_1	Case	0
Tha_Astro_3	Case	0
Tha_OPC	Case	0
Tha_Astro_1	Case	0.029091960670908
Tha_InN_2	Case	0
Tha_ExN_PVALB_1	Case	0.151532677848467
Tha_Oligo_1	Case	0
Tha_Astro_2	Case	0.0218237902448428
Tha_Oligo_1	Case	0
Tha_ExN_PVALB_1	Case	0.1182668208984
Tha_Oligo_1	Case	0
Tha_OPC	Case	0
Tha_Astro_1	Case	0
Tha_Oligo_2	Case	0
Tha_InN_1	Case	0
Tha_Oligo_2	Case	0
Tha_Micro_2	Case	0.0564102564102564
Tha_Oligo_2	Case	0
Tha_Micro_2	Case	0.0251686909581647
Tha_Oligo_2	Case	0
Tha_Astro_2	Case	0
Tha_Oligo_2	Case	0
Tha_Oligo_3	Case	0
Tha_Oligo_3	Case	0
Tha_Oligo_3	Case	0
Tha_InN_2	Case	0
Tha_Oligo_3	Case	0
Tha_Oligo_3	Case	0
Tha_Oligo_2	Case	0
Tha_Oligo_1	Case	0
Tha_Oligo_3	Case	0
Tha_Oligo_2	Case	0
Tha_ExN_VGLUT1	Case	0.0801426643531906
Tha_Micro_1	Case	0.0648640832851359
Tha_Oligo_1	Case	0
Tha_OPC	Case	0
Tha_Astro_3	Case	0
Tha_ExIn	Case	0.0480817428185849
Tha_InN_1	Case	0
Tha_Oligo_2	Case	0
Tha_Oligo_1	Case	0
Tha_Oligo_2	Case	0
Tha_Oligo_1	Case	0
Tha_Astro_1	Case	0.00315211104684787
Tha_Micro_2	Case	0
Tha_Oligo_1	Case	0
Tha_Tcell	Case	0.0534894929631772
Tha_ExN_PVALB_1	Case	0.169529593213804
Tha_Oligo_1	Case	0
Tha_Micro_2	Case	0.0287738577212261
Tha_Astro_3	Case	0.00394254867939081
Tha_Oligo_2	Case	0
Tha_OPC	Case	0
Tha_InN_2	Case	0
Tha_ExN_VGLUT1	Case	0.0227877385772123
Tha_Tcell	Case	0.0371120107962213
Tha_ExN_VGLUT1	Case	0.0759591285907075
Tha_Oligo_2	Case	0
Tha_Micro_2	Case	0.0802776171197224
Tha_Astro_2	Case	0
Tha_Oligo_1	Case	0
Tha_ExN_PVALB_2	Case	0.0922016579911317
Tha_Oligo_2	Case	0
Tha_Oligo_1	Case	0
Tha_Oligo_1	Case	0
Tha_Tcell	Case	0.0402062849431271
Tha_OPC	Case	0
Tha_Astro_3	Case	0
Tha_InN_2	Case	0
Tha_ExN_CALB	Case	0.20328706381338
Tha_Oligo_1	Case	0
Tha_Tcell	Case	0.0360613071139387
Tha_OPC	Case	0
Tha_Oligo_1	Case	0
Tha_Oligo_2	Case	0
Tha_Micro_1	Case	0.0486601118180066
Tha_Oligo_2	Case	0
Tha_Oligo_3	Case	0
Tha_ExN_PVALB_1	Case	0.109899749373434
Tha_Astro_3	Case	0
Tha_InN_1	Case	0
Tha_OPC	Case	0
Tha_Oligo_2	Case	0
Tha_ExN_PVALB_1	Case	0.0284750337381916
Tha_ExIn	Case	0.0405629458261038
Tha_InN_1	Case	0
Tha_Oligo_1	Case	0
Tha_InN_2	Case	0
Tha_Micro_1	Case	0.079911316753422
Tha_ExN_VGLUT1	Case	0.0650761519182572
Tha_Oligo_2	Case	0
Tha_Oligo_1	Case	0
Tha_Oligo_3	Case	0
Tha_Astro_3	Case	0
Tha_ExN_PVALB_2	Case	0.125621746674378
Tha_Oligo_2	Case	0
Tha_Oligo_3	Case	0
Tha_Astro_3	Case	0
Tha_Oligo_3	Case	0
Tha_Micro_1	Case	0.0515037593984963
Tha_Oligo_2	Case	0
Tha_OPC	Case	0
Tha_Astro_3	Case	0.0216984769616348
Tha_ExN_CALB	Case	0.143551185656449
Tha_ExIn	Case	0.0166570271833429
Tha_Astro_2	Case	0
Tha_Oligo_2	Case	0
Tha_Oligo_3	Case	0
Tha_ExN_PVALB_1	Case	0.0699826489300174
Tha_Astro_2	Case	0
Tha_InN_2	Case	0.0158280316175053
Tha_Astro_3	Case	0.00995758627337573
Tha_Micro_1	Case	0.0661075766338924
Tha_ExN_PVALB_1	Case	0.0878831694621168
Tha_InN_1	Case	0
Tha_OPC	Case	0
Tha_Micro_1	Case	0.0543281280123386
Tha_Astro_1	Case	0
Tha_InN_2	Case	0
Tha_Tcell	Case	0.0398881819934451
Tha_Oligo_1	Case	0
Tha_Astro_1	Case	0
Tha_InN_2	Case	0
Tha_Oligo_3	Case	0
Tha_Oligo_2	Case	0
Tha_ExN_PVALB_2	Case	0.0395508000771159
Tha_Astro_3	Case	0
Tha_Micro_2	Case	0.0675920570657412
Tha_Oligo_2	Case	0
Tha_Micro_1	Case	0.0764893001735107
Tha_Oligo_2	Case	0
Tha_Oligo_3	Case	0
Tha_Oligo_2	Case	0
Tha_Astro_1	Case	0.0173607094659727
Tha_Astro_2	Case	0
Tha_ExN_CALB	Case	0.115596684017737
Tha_Oligo_2	Case	0
Tha_Micro_1	Case	0.0277038750722961
Tha_Oligo_2	Case	0
Tha_Oligo_3	Case	0
Tha_ExIn	Case	0.0410063620589937
Tha_Oligo_3	Case	0
Tha_Astro_3	Case	0.00722961249277043
Tha_ExIn	Case	0.0552438789280895
Tha_ExN_PVALB_2	Case	0.0429053402737614
Tha_Micro_2	Case	0.0554366685945633
Tha_Astro_2	Case	0
Tha_Astro_1	Case	0
Tha_Oligo_2	Case	0
Tha_Astro_3	Case	0.020464623096202
Tha_ExIn	Case	0.0714285714285714
Tha_Oligo_1	Case	0
Tha_Oligo_1	Case	0
Tha_ExIn	Case	0.00373048004626952
Tha_Astro_3	Case	0
Tha_Micro_1	Case	0.0643628301523038
Tha_Astro_3	Case	0
Tha_Oligo_3	Case	0
Tha_Oligo_1	Case	0.00867553499132445
Tha_Micro_1	Case	0.0695006747638327
Tha_Micro_1	Case	0.0393290919606709
Tha_Oligo_3	Case	0
Tha_Oligo_3	Case	0
Tha_Oligo_1	Case	0
Tha_Oligo_2	Case	0
Tha_Oligo_1	Case	0
Tha_Oligo_3	Case	0
Tha_Astro_1	Case	0
Tha_InN_2	Case	0
Tha_Astro_2	Case	0
Tha_Oligo_3	Case	0
Tha_Astro_1	Case	0
Tha_Micro_2	Case	0.0235588972431078
Tha_Oligo_3	Case	0
Tha_ExIn	Case	0.0207152496626181
Tha_ExN_CALB	Case	0.0682379024484288
Tha_Astro_1	Case	0
Tha_Astro_3	Case	0
Tha_ExN_VGLUT1	Case	0.142558318874108
Tha_Micro_2	Case	0.0535569693464431
Tha_OPC	Case	0
Tha_Micro_1	Case	0.0426354347406979
Tha_Micro_1	Case	0.0161846925004819
Tha_Micro_2	Case	0.0671775592828224
Tha_Astro_3	Case	0
Tha_Tcell	Case	0.0497782918835551
Tha_Astro_2	Case	0
Tha_Astro_2	Case	0
Tha_Micro_1	Case	0.0760555234239445
Tha_Astro_1	Case	0
Tha_ExN_PVALB_1	Case	0.166377482166956
Tha_Oligo_2	Case	0
Tha_Oligo_3	Case	0
Tha_ExN_VGLUT1	Case	0.0638133796028533
Tha_Oligo_1	Case	0
Tha_Oligo_1	Case	0
Tha_Astro_1	Case	0
Tha_ExIn	Case	0.0180161943319838
Tha_Oligo_2	Case	0
Tha_ExN_PVALB_2	Case	0.104222093695778
Tha_Oligo_1	Case	0
Tha_InN_1	Case	0
Tha_ExN_CALB	Case	0.179005205320995
Tha_Micro_2	Case	0.0192404087140929
Tha_Oligo_2	Case	0
Tha_Astro_2	Case	0.0108347792558319
Tha_Micro_1	Case	0.0501542317331791
Tha_Micro_2	Case	0.0238191632928475
Tha_InN_2	Case	0.00579332947753997
Tha_Micro_2	Case	0.0167341430499325
Tha_Astro_2	Case	0.00105070368228266
Tha_Astro_1	Case	0
Tha_Oligo_3	Case	0
Tha_Astro_1	Case	0
Tha_Oligo_2	Case	0
Tha_Astro_3	Case	0.00868517447464812
Tha_Oligo_3	Case	0
Tha_ExN_CALB	Case	0.0256506651243493
Tha_Oligo_1	Case	0
Tha_Oligo_3	Case	0
Tha_Astro_1	Case	0
Tha_Oligo_3	Case	0
Tha_Oligo_1	Case	0
Tha_Oligo_2	Case	0
Tha_Oligo_1	Case	0
Tha_Oligo_1	Case	0
Tha_Astro_3	Case	0
Tha_Astro_1	Case	0
Tha_Astro_3	Case	0.0237998843262001
Tha_Astro_1	Case	0
Tha_ExIn	Case	0.0627144785039522
Tha_Astro_2	Case	0
Tha_ExN_PVALB_1	Case	0.122845575477154
Tha_Oligo_3	Case	0
Tha_Oligo_3	Case	0
Tha_Micro_2	Case	0.0445922498554078
Tha_Astro_1	Case	0
Tha_Astro_3	Case	0.0250819356082514
Tha_Micro_2	Case	0.0639579718527087
Tha_Oligo_3	Case	0
Tha_Vascular	Case	0
Tha_Astro_1	Case	0
Tha_Oligo_2	Case	0
Tha_Oligo_1	Case	0
Tha_Oligo_2	Case	0
Tha_Astro_1	Case	0
Tha_Micro_1	Case	0.0483227299016773
Tha_Oligo_1	Case	0
Tha_Oligo_3	Case	0
Tha_Astro_1	Case	0
Tha_Oligo_2	Case	0
Tha_ExN_CALB	Case	0.220859841912474
Tha_Vascular	Case	0
Tha_Oligo_3	Case	0
Tha_Micro_1	Case	0.0482166955851167
Tha_Oligo_3	Case	0
Tha_ExN_CALB	Case	0.151792943898207
Tha_Oligo_1	Case	0
Tha_Micro_1	Case	0.0575284364758049
Tha_Micro_1	Case	0.0428378638904955
Tha_OPC	Case	0
Tha_ExIn	Case	0.000453055716213568
[truncated: 14,397 more rows]
