# Supplementary material for: Disturbances of paraventricular thalamic nucleus neurons in bipolar disorder revealed by single-nucleus analysis
Source: Nat Commun. 2026 Jan 7;17:1338. doi: 10.1038/s41467-025-68094-5 (PMC12873406; doi:10.1038/s41467-025-68094-5)
Supplement: Supplementary file 6 — Source Data [file 41467_2025_68094_MOESM6_ESM.zip › SourceData/FigureS6a.txt]

celltype	gene	avg.exp	pct.exp	avg.exp.scaled
FrC_ExN_L2/3IT_1	SNAP25	6.8708518468006	99.7451274362818	0.423738308147857
FrC_ExN_L2/3IT_1	RBFOX1	74.4586781763274	100	0.727249566700775
FrC_ExN_L2/3IT_1	RBFOX3	5.55659257497032	99.5902048975512	0.646507082827455
FrC_ExN_L2/3IT_1	SLC17A6	0.116233733625559	30.199900049975	0.531464352992518
FrC_ExN_L2/3IT_1	SLC17A7	0.549674730692394	84.0779610194903	0.135653684317961
FrC_ExN_L2/3IT_1	SATB2	3.98148093583024	99.0704647676162	0.968807185656265
FrC_ExN_L2/3IT_1	GAD1	0	NA	-0.770857450395263
FrC_ExN_L2/3IT_1	GAD2	0	NA	-0.604827330246369
FrC_ExN_L2/3IT_1	SLC32A1	0	NA	-0.72801152248087
FrC_ExN_L2/3IT_1	CCK	0.393436514346019	62.2088955522239	-0.386963089340923
FrC_ExN_L2/3IT_1	PROX1	0	NA	-0.552757965337768
FrC_ExN_L2/3IT_1	NR2F2	0	NA	-0.416459561567854
FrC_ExN_L2/3IT_1	RELN	0	NA	-0.445032587492596
FrC_ExN_L2/3IT_1	VIP	0	NA	-0.270783174782318
FrC_ExN_L2/3IT_1	CALB2	0.000184369301723	NA	-0.302787235058227
FrC_ExN_L2/3IT_1	SV2C	0.13383791214624	14.1129435282359	-0.184048081711042
FrC_ExN_L2/3IT_1	NDNF	0	NA	-0.263483069015427
FrC_ExN_L2/3IT_1	LAMP5	0.074054498773958	22.2388805597201	-0.160602842198451
FrC_ExN_L2/3IT_1	LHX6	0	NA	-0.490846669844876
FrC_ExN_L2/3IT_1	SOX6	0	NA	-0.602947867133704
FrC_ExN_L2/3IT_1	TAC1	0	NA	-0.485121744167525
FrC_ExN_L2/3IT_1	PVALB	0	NA	-0.325581268551513
FrC_ExN_L2/3IT_1	SST	0	NA	-0.322683260969471
FrC_ExN_L2/3IT_1	CALB1	0.14489005012027	31.3493253373313	0.511580172286999
FrC_ExN_L2/3IT_1	SNCG	0.035189978788528	11.8590704647676	-0.24473342300058
FrC_ExN_L2/3IT_1	PDGFRA	0	NA	-0.412717148532293
FrC_ExN_L2/3IT_1	OLIG1	0	NA	-0.319647470180846
FrC_ExN_L2/3IT_1	MOG	0	NA	-0.239808650795864
FrC_ExN_L2/3IT_1	PLP1	0	NA	-0.266369683519395
FrC_ExN_L2/3IT_1	AQP4	0.011274621051004	4.19290354822589	-0.227344621231402
FrC_ExN_L2/3IT_1	GJA1	0	NA	-0.267117305612982
FrC_ExN_L2/3IT_1	CX3CR1	1.06E-05	NA	-0.218753302950165
FrC_ExN_L2/3IT_1	PTPRC	0.000188911246337	NA	-0.228257494701274
FrC_ExN_L2/3IT_1	CLDN5	5.00E-06	NA	-0.21183892177509
FrC_ExN_L2/3IT_2	SNAP25	7.35248337942843	98.3971853010164	0.493636475898661
FrC_ExN_L2/3IT_2	RBFOX1	65.1654569424265	99.9944152797945	0.637022790454585
FrC_ExN_L2/3IT_2	RBFOX3	6.84737596918709	98.8383781972523	0.86698703017489
FrC_ExN_L2/3IT_2	SLC17A6	0.108702280585451	16.7820842175807	0.460414237425319
FrC_ExN_L2/3IT_2	SLC17A7	0.51605182837357	60.6612308723333	0.092475953723182
FrC_ExN_L2/3IT_2	SATB2	4.62850156319258	96.1409583379873	1.11739142417247
FrC_ExN_L2/3IT_2	GAD1	0	NA	-0.770857450395263
FrC_ExN_L2/3IT_2	GAD2	0	NA	-0.604827330246369
FrC_ExN_L2/3IT_2	SLC32A1	0	NA	-0.72801152248087
FrC_ExN_L2/3IT_2	CCK	0.326583306948934	41.488886406791	-0.452749075502498
FrC_ExN_L2/3IT_2	PROX1	0	NA	-0.552757965337768
FrC_ExN_L2/3IT_2	NR2F2	0	NA	-0.416459561567854
FrC_ExN_L2/3IT_2	RELN	0	NA	-0.445032587492596
FrC_ExN_L2/3IT_2	VIP	0.00E+00	NA	-0.270783174782318
FrC_ExN_L2/3IT_2	CALB2	0.00053361782738	NA	-0.301257359628643
FrC_ExN_L2/3IT_2	SV2C	3.97E-02	4.27E+00	-0.357483619073327
FrC_ExN_L2/3IT_2	NDNF	0	NA	-0.263483069015427
FrC_ExN_L2/3IT_2	LAMP5	0.292937147585157	40.1597229978778	0.596821368590285
FrC_ExN_L2/3IT_2	LHX6	0	NA	-0.490846669844876
FrC_ExN_L2/3IT_2	SOX6	0	NA	-0.602947867133704
FrC_ExN_L2/3IT_2	TAC1	0	NA	-0.485121744167525
FrC_ExN_L2/3IT_2	PVALB	0	NA	-0.325581268551513
FrC_ExN_L2/3IT_2	SST	0.00E+00	NA	-0.322683260969471
FrC_ExN_L2/3IT_2	CALB1	0.065273471193687	10.2423768569195	-0.057786245461912
FrC_ExN_L2/3IT_2	SNCG	0.003045270063639	NA	-0.408422111815356
FrC_ExN_L2/3IT_2	PDGFRA	0	NA	-0.412717148532293
FrC_ExN_L2/3IT_2	OLIG1	0	NA	-0.319647470180846
FrC_ExN_L2/3IT_2	MOG	0	NA	-0.239808650795864
FrC_ExN_L2/3IT_2	PLP1	0	NA	-0.266369683519395
FrC_ExN_L2/3IT_2	AQP4	0.008003239417658	1.97140623254775	-0.237708109712602
FrC_ExN_L2/3IT_2	GJA1	0	NA	-0.267117305612982
FrC_ExN_L2/3IT_2	CX3CR1	0	NA	-0.218777107706438
FrC_ExN_L2/3IT_2	PTPRC	0.000217830983453	NA	-0.228188989519937
FrC_ExN_L2/3IT_2	CLDN5	0	NA	-0.211851394901013
FrC_ExN_L5IT_1	SNAP25	10.4468741917271	99.8514746446	0.864540406568602
FrC_ExN_L5IT_1	RBFOX1	66.3287397107665	100	0.64898787678907
FrC_ExN_L5IT_1	RBFOX3	8.09997136995757	99.6605134733715	1.04867788964558
FrC_ExN_L5IT_1	SLC17A6	0.086218609126466	14.6297475068958	0.245400883976798
FrC_ExN_L5IT_1	SLC17A7	0.979318531085642	89.9214937407172	0.617332994139644
FrC_ExN_L5IT_1	SATB2	3.32416900852958	97.8994271164863	0.796628765889803
FrC_ExN_L5IT_1	GAD1	0	NA	-0.770857450395263
FrC_ExN_L5IT_1	GAD2	0	NA	-0.604827330246369
FrC_ExN_L5IT_1	SLC32A1	6.02E-05	NA	-0.727526540272121
FrC_ExN_L5IT_1	CCK	0.082717948065383	9.37831529811161	-0.724545979297027
FrC_ExN_L5IT_1	PROX1	2.98E-05	NA	-0.552685283355008
FrC_ExN_L5IT_1	NR2F2	0	NA	-0.416459561567854
FrC_ExN_L5IT_1	RELN	0.002610741717418	NA	-0.442044433960929
FrC_ExN_L5IT_1	VIP	0	NA	-0.270783174782318
FrC_ExN_L5IT_1	CALB2	0	NA	-0.303595076155949
FrC_ExN_L5IT_1	SV2C	0.001412448057174	NA	-0.432644531107949
FrC_ExN_L5IT_1	NDNF	0.000234745369049	NA	-0.261705749341843
FrC_ExN_L5IT_1	LAMP5	5.12E-05	NA	-0.452135104292026
FrC_ExN_L5IT_1	LHX6	0	NA	-0.490846669844876
FrC_ExN_L5IT_1	SOX6	0	NA	-0.602947867133704
FrC_ExN_L5IT_1	TAC1	0	NA	-0.485121744167525
FrC_ExN_L5IT_1	PVALB	4.19E-05	NA	-0.325332256152653
FrC_ExN_L5IT_1	SST	0	NA	-0.322683260969471
FrC_ExN_L5IT_1	CALB1	0.003378136591268	NA	-0.530637986441683
FrC_ExN_L5IT_1	SNCG	0.149576020433438	33.8637810311903	0.299133784287069
FrC_ExN_L5IT_1	PDGFRA	0	NA	-0.412717148532293
FrC_ExN_L5IT_1	OLIG1	0	NA	-0.319647470180846
FrC_ExN_L5IT_1	MOG	0	NA	-0.239808650795864
FrC_ExN_L5IT_1	PLP1	0.00E+00	NA	-0.266369683519395
FrC_ExN_L5IT_1	AQP4	0	NA	-0.263204233632909
FrC_ExN_L5IT_1	GJA1	0	NA	-0.267117305612982
FrC_ExN_L5IT_1	CX3CR1	6.71E-05	NA	-0.218626712217088
FrC_ExN_L5IT_1	PTPRC	0.003350839050499	1.17759388924252	-0.220779214460921
FrC_ExN_L5IT_1	CLDN5	4.91E-05	NA	-0.211729009602908
FrC_ExN_L5IT_2	SNAP25	8.16E+00	99.3239921337266	0.602694405296309
FrC_ExN_L5IT_2	RBFOX1	47.6267842683151	99.9631268436578	0.42558620331238
FrC_ExN_L5IT_2	RBFOX3	4.70820488899921	98.6602753195674	0.476502986725854
FrC_ExN_L5IT_2	SLC17A6	0.196980123921325	28.5152409046214	1.26443350852792
FrC_ExN_L5IT_2	SLC17A7	0.974788204920764	83.259587020649	0.612822523208599
FrC_ExN_L5IT_2	SATB2	4.53137548073411	97.8859390363815	1.09621183723988
FrC_ExN_L5IT_2	GAD1	0	NA	-0.770857450395263
FrC_ExN_L5IT_2	GAD2	0	NA	-0.604827330246369
FrC_ExN_L5IT_2	SLC32A1	2.99E-05	NA	-0.72777071577406
FrC_ExN_L5IT_2	CCK	1.27941200290432	8.19E+01	0.271540859434416
FrC_ExN_L5IT_2	PROX1	0.000648941675432	NA	-0.551174469598265
FrC_ExN_L5IT_2	NR2F2	0	NA	-0.416459561567854
FrC_ExN_L5IT_2	RELN	0	NA	-0.445032587492596
FrC_ExN_L5IT_2	VIP	0	NA	-0.270783174782318
FrC_ExN_L5IT_2	CALB2	0	NA	-0.303595076155949
FrC_ExN_L5IT_2	SV2C	0.011650634127653	1.56096361848574	-0.412284245866633
FrC_ExN_L5IT_2	NDNF	0	NA	-0.263483069015427
FrC_ExN_L5IT_2	LAMP5	0.000808618111609	NA	-0.449043382111803
FrC_ExN_L5IT_2	LHX6	0	NA	-0.490846669844876
FrC_ExN_L5IT_2	SOX6	0	NA	-0.602947867133704
FrC_ExN_L5IT_2	TAC1	0	NA	-0.485121744167525
FrC_ExN_L5IT_2	PVALB	0	NA	-0.325581268551513
FrC_ExN_L5IT_2	SST	0	NA	-0.322683260969471
FrC_ExN_L5IT_2	CALB1	0.002397920213051	NA	-0.53835882246486
FrC_ExN_L5IT_2	SNCG	0.000685169471901	NA	-0.420646268055239
FrC_ExN_L5IT_2	PDGFRA	0	NA	-0.412717148532293
FrC_ExN_L5IT_2	OLIG1	0	NA	-0.319647470180846
FrC_ExN_L5IT_2	MOG	0.000144382962354	NA	-0.239457617271313
FrC_ExN_L5IT_2	PLP1	0	NA	-0.266369683519395
FrC_ExN_L5IT_2	AQP4	0.002303051817672	NA	-0.255846491663061
FrC_ExN_L5IT_2	GJA1	0	NA	-0.267117305612982
FrC_ExN_L5IT_2	CX3CR1	0	NA	-0.218777107706438
FrC_ExN_L5IT_2	PTPRC	0.002070307409921	NA	-0.223804958398673
FrC_ExN_L5IT_2	CLDN5	0	NA	-0.211851394901013
FrC_ExN_L5IT_3	SNAP25	8.5309693750711	99.1674375578168	0.648970385980134
FrC_ExN_L5IT_3	RBFOX1	48.303813719012	100	0.435078646536242
FrC_ExN_L5IT_3	RBFOX3	5.74972924749871	99.1211840888067	0.682124999638676
FrC_ExN_L5IT_3	SLC17A6	0.152215953832351	27.6595744680851	0.864428227300094
FrC_ExN_L5IT_3	SLC17A7	0.953810353272344	85.522664199815	0.591800810299792
FrC_ExN_L5IT_3	SATB2	3.45537229444924	96.7160037002775	0.832998093909808
FrC_ExN_L5IT_3	GAD1	0	NA	-0.770857450395263
FrC_ExN_L5IT_3	GAD2	0	NA	-0.604827330246369
FrC_ExN_L5IT_3	SLC32A1	0	NA	-0.72801152248087
FrC_ExN_L5IT_3	CCK	1.82863133549632	84.6901017576318	0.560388616435706
FrC_ExN_L5IT_3	PROX1	0.000116890242634	NA	-0.552472663223367
FrC_ExN_L5IT_3	NR2F2	0	NA	-0.416459561567854
FrC_ExN_L5IT_3	RELN	0.003921004044737	NA	-0.440547689791138
FrC_ExN_L5IT_3	VIP	0	NA	-0.270783174782318
FrC_ExN_L5IT_3	CALB2	0	NA	-0.303595076155949
FrC_ExN_L5IT_3	SV2C	0.001311975552642	NA	-0.432845366622866
FrC_ExN_L5IT_3	NDNF	0	NA	-0.263483069015427
FrC_ExN_L5IT_3	LAMP5	0.001174836323154	NA	-0.447549344604456
FrC_ExN_L5IT_3	LHX6	0	NA	-0.490846669844876
FrC_ExN_L5IT_3	SOX6	0	NA	-0.602947867133704
FrC_ExN_L5IT_3	TAC1	0	NA	-0.485121744167525
FrC_ExN_L5IT_3	PVALB	0	NA	-0.325581268551513
FrC_ExN_L5IT_3	SST	0	NA	-0.322683260969471
FrC_ExN_L5IT_3	CALB1	0.001550470345806	NA	-0.545039988915719
FrC_ExN_L5IT_3	SNCG	0.011891624138651	2.54394079555967	-0.362856927362855
FrC_ExN_L5IT_3	PDGFRA	0	NA	-0.412717148532293
FrC_ExN_L5IT_3	OLIG1	0	NA	-0.319647470180846
FrC_ExN_L5IT_3	MOG	0	NA	-0.239808650795864
FrC_ExN_L5IT_3	PLP1	0	NA	-0.266369683519395
FrC_ExN_L5IT_3	AQP4	0.000366866940299	NA	-0.262031040825615
FrC_ExN_L5IT_3	GJA1	0	NA	-0.267117305612982
FrC_ExN_L5IT_3	CX3CR1	0	NA	-0.218777107706438
FrC_ExN_L5IT_3	PTPRC	0.001485487639509	NA	-0.225188104338213
FrC_ExN_L5IT_3	CLDN5	0	NA	-0.211851394901013
FrC_ExN_L5IT_4	SNAP25	5.96075055354654	96.4519140989729	0.279124081401406
FrC_ExN_L5IT_4	RBFOX1	39.4736296424721	99.906629318394	0.299593771349724
FrC_ExN_L5IT_4	RBFOX3	3.49286213973837	93.9775910364146	0.182770478227169
FrC_ExN_L5IT_4	SLC17A6	0.072621489923792	10.9243697478992	0.11320009266312
FrC_ExN_L5IT_4	SLC17A7	0.961548982000985	75.1633986928105	0.599581777182109
FrC_ExN_L5IT_4	SATB2	5.6848203003842	97.0121381886088	1.32666702508695
FrC_ExN_L5IT_4	GAD1	0	NA	-0.770857450395263
FrC_ExN_L5IT_4	GAD2	0	NA	-0.604827330246369
FrC_ExN_L5IT_4	SLC32A1	0	NA	-0.72801152248087
FrC_ExN_L5IT_4	CCK	0.433524517444582	4.31E+01	-0.349012419044588
FrC_ExN_L5IT_4	PROX1	0.045560053273512	6.34920634920635	-0.444008801768377
FrC_ExN_L5IT_4	NR2F2	0	NA	-0.416459561567854
FrC_ExN_L5IT_4	RELN	0	NA	-0.445032587492596
FrC_ExN_L5IT_4	VIP	0	NA	-0.270783174782318
FrC_ExN_L5IT_4	CALB2	0	NA	-0.303595076155949
FrC_ExN_L5IT_4	SV2C	0.004522055104938	NA	-0.426438648002923
FrC_ExN_L5IT_4	NDNF	0.000130592018806	NA	-0.26249427059591
FrC_ExN_L5IT_4	LAMP5	0.001660316437578	NA	-0.445569603998285
FrC_ExN_L5IT_4	LHX6	0	NA	-0.490846669844876
FrC_ExN_L5IT_4	SOX6	0.000776815098218	NA	-0.602190657043255
FrC_ExN_L5IT_4	TAC1	0	NA	-0.485121744167525
FrC_ExN_L5IT_4	PVALB	0	NA	-0.325581268551513
FrC_ExN_L5IT_4	SST	0	NA	-0.322683260969471
FrC_ExN_L5IT_4	CALB1	0.013775159048768	2.75443510737628	-0.449205310503961
FrC_ExN_L5IT_4	SNCG	0.00161226799758	NA	-0.415840920511846
FrC_ExN_L5IT_4	PDGFRA	0	NA	-0.412717148532293
FrC_ExN_L5IT_4	OLIG1	0.000320069524222	NA	-0.318661141700291
FrC_ExN_L5IT_4	MOG	0	NA	-0.239808650795864
FrC_ExN_L5IT_4	PLP1	0	NA	-0.266369683519395
FrC_ExN_L5IT_4	AQP4	0.001525421466396	NA	-0.258328956713895
FrC_ExN_L5IT_4	GJA1	0	NA	-0.267117305612982
FrC_ExN_L5IT_4	CX3CR1	0.000483701820018	NA	-0.217692395490924
FrC_ExN_L5IT_4	PTPRC	0.001194561999337	NA	-0.225876467814671
FrC_ExN_L5IT_4	CLDN5	0	NA	-0.211851394901013
FrC_ExN_L5/6NP	SNAP25	8.54923474952971	98.3453981385729	0.651223634424364
FrC_ExN_L5/6NP	RBFOX1	77.861058386523	100	0.757526625873551
FrC_ExN_L5/6NP	RBFOX3	3.73659026473667	95.5532574974147	0.247583458124641
FrC_ExN_L5/6NP	SLC17A6	0.103331999507606	14.0641158221303	0.409456762374678
FrC_ExN_L5/6NP	SLC17A7	0.663740271016846	69.0796277145812	0.275454841608631
FrC_ExN_L5/6NP	SATB2	4.30424706067034	94.4157187176836	1.04519526351834
FrC_ExN_L5/6NP	GAD1	0.020020951895277	4.34332988624612	-0.742731378610585
FrC_ExN_L5/6NP	GAD2	0.000874443531553	NA	-0.603737472138888
FrC_ExN_L5/6NP	SLC32A1	0.000841437635545	NA	-0.721236103627431
FrC_ExN_L5/6NP	CCK	0.000651525763216	NA	-0.830013738411814
FrC_ExN_L5/6NP	PROX1	0.002100732790639	NA	-0.547635640028711
FrC_ExN_L5/6NP	NR2F2	0.001387198634514	NA	-0.411599046660517
FrC_ExN_L5/6NP	RELN	0.003301815972372	NA	-0.441254759616717
FrC_ExN_L5/6NP	VIP	0	NA	-0.270783174782318
FrC_ExN_L5/6NP	CALB2	0.004990072668409	1.03412616339193	-0.281782703907664
FrC_ExN_L5/6NP	SV2C	0.002476311461675	NA	-0.430519199107926
FrC_ExN_L5/6NP	NDNF	0.000612706578618	NA	-0.258844980700619
FrC_ExN_L5/6NP	LAMP5	0.000287424932153	NA	-0.451170604241986
FrC_ExN_L5/6NP	LHX6	0.003311333213629	NA	-0.480296326449019
FrC_ExN_L5/6NP	SOX6	0.008711724355768	1.24095139607032	-0.594489498802177
FrC_ExN_L5/6NP	TAC1	0.001650588450637	NA	-0.479086080841584
FrC_ExN_L5/6NP	PVALB	0.002083662332915	NA	-0.313202688714422
FrC_ExN_L5/6NP	SST	0	NA	-0.322683260969471
FrC_ExN_L5/6NP	CALB1	0.000451682098009	NA	-0.553711090849138
FrC_ExN_L5/6NP	SNCG	0.009528950676204	1.24095139607032	-0.374987315368777
FrC_ExN_L5/6NP	PDGFRA	3.29E-03	NA	-0.40647637093772
FrC_ExN_L5/6NP	OLIG1	0.003415756824012	1.03412616339193	-0.309137704864264
FrC_ExN_L5/6NP	MOG	0.006955976429445	1.24095139607032	-0.222954146378545
FrC_ExN_L5/6NP	PLP1	0.00663828298501	1.03412616339193	-0.257587456697587
FrC_ExN_L5/6NP	AQP4	0.000605992217238	NA	-0.261266580850857
FrC_ExN_L5/6NP	GJA1	0.003995229062624	NA	-0.252763395635178
FrC_ExN_L5/6NP	CX3CR1	0.000497921199906	NA	-0.217660516146965
FrC_ExN_L5/6NP	PTPRC	0.003142772594718	NA	-0.221270587901622
FrC_ExN_L5/6NP	CLDN5	0.001464192505974	NA	-0.208204002879646
FrC_ExN_L6CT/b	SNAP25	9.04187220430327	99.3197278911565	0.710423865057504
FrC_ExN_L6CT/b	RBFOX1	52.7939637822403	100	0.494915438821427
FrC_ExN_L6CT/b	RBFOX3	7.65369173030412	99.3997599039616	0.986984037054884
FrC_ExN_L6CT/b	SLC17A6	0.002066451045979	NA	-0.60087624554556
FrC_ExN_L6CT/b	SLC17A7	0.997394818616235	85.4741896758703	0.63522786467609
FrC_ExN_L6CT/b	SATB2	3.33960497331526	93.3973589435774	0.800964445505449
FrC_ExN_L6CT/b	GAD1	0	NA	-0.770857450395263
FrC_ExN_L6CT/b	GAD2	0	NA	-0.604827330246369
FrC_ExN_L6CT/b	SLC32A1	0	NA	-0.72801152248087
FrC_ExN_L6CT/b	CCK	0.007008209657762	1.20048019207683	-0.821540728899914
FrC_ExN_L6CT/b	PROX1	0.000204006213747	NA	-0.552260054922043
FrC_ExN_L6CT/b	NR2F2	0	NA	-0.416459561567854
FrC_ExN_L6CT/b	RELN	0	NA	-0.445032587492596
FrC_ExN_L6CT/b	VIP	0	NA	-0.270783174782318
FrC_ExN_L6CT/b	CALB2	0.001699600926572	NA	-0.296153661222707
FrC_ExN_L6CT/b	SV2C	0.010719054717567	1.60064025610244	-0.414128300756146
FrC_ExN_L6CT/b	NDNF	0.000159341062133	NA	-0.26227660994284
FrC_ExN_L6CT/b	LAMP5	8.36E-04	NA	-0.448933691575666
FrC_ExN_L6CT/b	LHX6	0.00023549909606	NA	-0.490095185602504
FrC_ExN_L6CT/b	SOX6	0.010753578312403	1.68067226890756	-0.592517594714452
FrC_ExN_L6CT/b	TAC1	0.000563402410605	NA	-0.483060446236887
FrC_ExN_L6CT/b	PVALB	0	NA	-0.325581268551513
FrC_ExN_L6CT/b	SST	0	NA	-0.322683260969471
FrC_ExN_L6CT/b	CALB1	0.000264971569346	NA	-0.555185466008232
FrC_ExN_L6CT/b	SNCG	0.005882728089568	1.72068827531012	-0.393763500263148
FrC_ExN_L6CT/b	PDGFRA	0.00110433162175	NA	-0.410617950310824
FrC_ExN_L6CT/b	OLIG1	0.00086249545648	NA	-0.31699031855697
FrC_ExN_L6CT/b	MOG	0.002341652760522	NA	-0.23412171266242
FrC_ExN_L6CT/b	PLP1	0.006542129372387	NA	-0.257714250873905
FrC_ExN_L6CT/b	AQP4	0.00465280157848	NA	-0.248356963561033
FrC_ExN_L6CT/b	GJA1	0.000138010023806	NA	-0.266620512793312
FrC_ExN_L6CT/b	CX3CR1	0.000256843000002	NA	-0.218201066183331
FrC_ExN_L6CT/b	PTPRC	0.004647507185685	NA	-0.217719274276077
FrC_ExN_L6CT/b	CLDN5	0.001159201519616	NA	-0.208963313953922
FrC_ExN_L6IT	SNAP25	8.33110163714441	99.4629734313171	0.624028289174872
FrC_ExN_L6IT	RBFOX1	75.0006205103141	100	0.732162500633581
FrC_ExN_L6IT	RBFOX3	7.23641640904323	99.6608253250424	0.926350913312577
FrC_ExN_L6IT	SLC17A6	0.015646931879355	5.28547201808932	-0.459601636623226
FrC_ExN_L6IT	SLC17A7	1.04137465484991	93.0469191633691	0.678098737525836
FrC_ExN_L6IT	SATB2	4.50174486029984	98.4454494064443	1.08967641740082
FrC_ExN_L6IT	GAD1	0	NA	-0.770857450395263
FrC_ExN_L6IT	GAD2	0	NA	-0.604827330246369
FrC_ExN_L6IT	SLC32A1	0	NA	-0.72801152248087
FrC_ExN_L6IT	CCK	1.89663731772316	93.3295647258338	0.592176924274281
FrC_ExN_L6IT	PROX1	0	NA	-0.552757965337768
FrC_ExN_L6IT	NR2F2	0.001652180521707	NA	-0.410671359856994
FrC_ExN_L6IT	RELN	0.000147426227031	NA	-0.444863641444104
FrC_ExN_L6IT	VIP	0	NA	-0.270783174782318
FrC_ExN_L6IT	CALB2	0.000237977235383	NA	-0.302552371989688
FrC_ExN_L6IT	SV2C	0.03677250755252	4.97456189937818	-0.363185702930035
FrC_ExN_L6IT	NDNF	8.42E-05	NA	-0.262845836352121
FrC_ExN_L6IT	LAMP5	0	NA	-0.452344187966234
FrC_ExN_L6IT	LHX6	0.000195361150448	NA	-0.490223254407483
FrC_ExN_L6IT	SOX6	0	NA	-0.602947867133704
FrC_ExN_L6IT	TAC1	0.000634992039944	NA	-0.482798607231331
FrC_ExN_L6IT	PVALB	8.42E-05	NA	-0.325080803108412
FrC_ExN_L6IT	SST	0	NA	-0.322683260969471
FrC_ExN_L6IT	CALB1	0.012948402951108	4.07009609949124	-0.455650084565874
FrC_ExN_L6IT	SNCG	0.001111675591757	NA	-0.418435044018987
FrC_ExN_L6IT	PDGFRA	0.000167945470416	NA	-0.41239775548144
FrC_ExN_L6IT	OLIG1	0	NA	-0.319647470180846
FrC_ExN_L6IT	MOG	0	NA	-0.239808650795864
FrC_ExN_L6IT	PLP1	0	NA	-0.266369683519395
FrC_ExN_L6IT	AQP4	0.00489781849737	1.78066704352742	-0.247577012078979
FrC_ExN_L6IT	GJA1	0	NA	-0.267117305612982
FrC_ExN_L6IT	CX3CR1	0	NA	-0.218777107706438
FrC_ExN_L6IT	PTPRC	0.002619966045954	NA	-0.222505707061373
FrC_ExN_L6IT	CLDN5	0.000239424978657	NA	-0.211254607717572
FrC_ExN_L6ITCar3	SNAP25	9.55842879961094	99.4069681245367	0.769457398192844
FrC_ExN_L6ITCar3	RBFOX1	69.9312012419088	100	0.684771410773839
FrC_ExN_L6ITCar3	RBFOX3	7.43390463854749	99.6293550778354	0.955421169751617
FrC_ExN_L6ITCar3	SLC17A6	0.106157270126369	23.054114158636	0.436296006228497
FrC_ExN_L6ITCar3	SLC17A7	0.945407636011845	89.0289103039288	0.583317145060067
FrC_ExN_L6ITCar3	SATB2	7.61201482532385	98.9621942179392	1.63489196661492
FrC_ExN_L6ITCar3	GAD1	0.000198099904952	NA	-0.770576404485163
FrC_ExN_L6ITCar3	GAD2	0	NA	-0.604827330246369
FrC_ExN_L6ITCar3	SLC32A1	0	NA	-0.72801152248087
FrC_ExN_L6ITCar3	CCK	2.02155893437265	93.1060044477391	0.648671725141365
FrC_ExN_L6ITCar3	PROX1	0.001249639930434	NA	-0.549709608592022
FrC_ExN_L6ITCar3	NR2F2	0.009282833256204	1.92735359525575	-0.384061633226777
FrC_ExN_L6ITCar3	RELN	0	NA	-0.445032587492596
FrC_ExN_L6ITCar3	VIP	0	NA	-0.270783174782318
FrC_ExN_L6ITCar3	CALB2	0.000210695462106	NA	-0.302671895280833
FrC_ExN_L6ITCar3	SV2C	0.004231263179917	NA	-0.427018170390529
FrC_ExN_L6ITCar3	NDNF	0.000528432956155	NA	-0.259482749724548
FrC_ExN_L6ITCar3	LAMP5	0.00219599981827	NA	-0.44338625255568
FrC_ExN_L6ITCar3	LHX6	0.000390820080817	NA	-0.489599648792242
FrC_ExN_L6ITCar3	SOX6	0.012237363166979	NA	-0.591087138948518
FrC_ExN_L6ITCar3	TAC1	0	NA	-0.485121744167525
FrC_ExN_L6ITCar3	PVALB	0	NA	-0.325581268551513
FrC_ExN_L6ITCar3	SST	0.002608338649997	NA	-0.31273013785654
FrC_ExN_L6ITCar3	CALB1	0.001544997591349	NA	-0.545083153652544
FrC_ExN_L6ITCar3	SNCG	0.002541259018869	NA	-0.411030223182969
FrC_ExN_L6ITCar3	PDGFRA	0.00355152301316	NA	-0.405974380758101
FrC_ExN_L6ITCar3	OLIG1	0.000329854084622	NA	-0.318630994502196
FrC_ExN_L6ITCar3	MOG	0.003496977777675	NA	-0.231320782843928
FrC_ExN_L6ITCar3	PLP1	0.011368663370734	NA	-0.251364588529131
FrC_ExN_L6ITCar3	AQP4	0.004059359292604	NA	-0.250246830616227
FrC_ExN_L6ITCar3	GJA1	0	NA	-0.267117305612982
FrC_ExN_L6ITCar3	CX3CR1	0	NA	-0.218777107706438
FrC_ExN_L6ITCar3	PTPRC	0.007835500242024	1.85322461082283	-0.210212853643494
FrC_ExN_L6ITCar3	CLDN5	0.000573280749723	NA	-0.210422682159797
FrC_InN_CGE_LAMP5	SNAP25	4.63071303947849	96.787353391127	0.029564545857565
FrC_InN_CGE_LAMP5	RBFOX1	43.891054103381	100	0.370708725723667
FrC_InN_CGE_LAMP5	RBFOX3	6.53953353306202	98.9801121876594	0.817888743752407
FrC_InN_CGE_LAMP5	SLC17A6	0.000502957810118	NA	-0.617263658600753
FrC_InN_CGE_LAMP5	SLC17A7	0	NA	-0.726588775261474
FrC_InN_CGE_LAMP5	SATB2	0	NA	-0.984955598299812
FrC_InN_CGE_LAMP5	GAD1	4.07719081193645	94.7475777664457	1.53442811834863
FrC_InN_CGE_LAMP5	GAD2	8.43794735690474	98.470168281489	2.19411378579758
FrC_InN_CGE_LAMP5	SLC32A1	0.333370098359901	41.0504844467109	1.58965682398327
FrC_InN_CGE_LAMP5	CCK	3.43922588488766	90.2090770015298	1.16342124818013
FrC_InN_CGE_LAMP5	PROX1	1.28150369907442	76.7465578786334	1.46059100441896
FrC_InN_CGE_LAMP5	NR2F2	0.038203220815855	5.5583885772565	-0.285004280879701
FrC_InN_CGE_LAMP5	RELN	9.13528594080565	58.4905660377358	2.20925615534975
FrC_InN_CGE_LAMP5	VIP	0.006292901294346	NA	-0.250865600696589
FrC_InN_CGE_LAMP5	CALB2	0.005056053133794	NA	-0.281495019243279
FrC_InN_CGE_LAMP5	SV2C	4.25986679193667	94.4926058133605	2.5
FrC_InN_CGE_LAMP5	NDNF	0.063304862946758	5.15043345232024	0.201309824968717
FrC_InN_CGE_LAMP5	LAMP5	0.870912838834276	67.6695563488016	2.10578304394837
FrC_InN_CGE_LAMP5	LHX6	0.008128719631099	NA	-0.465009512392454
FrC_InN_CGE_LAMP5	SOX6	0.075259621093316	8.31208567057624	-0.532189557672053
FrC_InN_CGE_LAMP5	TAC1	0.009300896980082	1.12187659357471	-0.451240657388442
FrC_InN_CGE_LAMP5	PVALB	0.000161257283044	NA	-0.324622354076619
FrC_InN_CGE_LAMP5	SST	0.001971688551636	NA	-0.31515713128321
FrC_InN_CGE_LAMP5	CALB1	0.011533218244719	1.73380928097909	-0.466694027177205
FrC_InN_CGE_LAMP5	SNCG	0.001484726672825	NA	-0.416501730225191
FrC_InN_CGE_LAMP5	PDGFRA	1.18510498065541	75.0637429882713	1.07394975915712
FrC_InN_CGE_LAMP5	OLIG1	0.00113483936184	NA	-0.316151764804729
FrC_InN_CGE_LAMP5	MOG	0.003809902208654	NA	-0.230562694718112
FrC_InN_CGE_LAMP5	PLP1	0	NA	-0.266369683519395
FrC_InN_CGE_LAMP5	AQP4	0.001069957167857	NA	-0.259783851542233
FrC_InN_CGE_LAMP5	GJA1	0.002942502014753	NA	-0.256540044127807
FrC_InN_CGE_LAMP5	CX3CR1	0.000978754646747	NA	-0.216582771280064
FrC_InN_CGE_LAMP5	PTPRC	0.025192286957461	3.82457929627741	-0.169756759329008
FrC_InN_CGE_LAMP5	CLDN5	0.000587701170667	NA	-0.210386754583305
FrC_InN_CGE_NDNF	SNAP25	2.666688325749	91.6349809885932	-0.475256227940887
FrC_InN_CGE_NDNF	RBFOX1	17.1225242876881	9.85E+01	-0.252020050914949
FrC_InN_CGE_NDNF	RBFOX3	5.58812483251884	97.1921614507166	0.652393295325875
FrC_InN_CGE_NDNF	SLC17A6	0.000389186497315	NA	-0.618457127136688
FrC_InN_CGE_NDNF	SLC17A7	7.89E-05	NA	-0.726433500269159
FrC_InN_CGE_NDNF	SATB2	0.001718467580594	NA	-0.982866453644656
FrC_InN_CGE_NDNF	GAD1	3.26091723254863	89.2366188944136	1.28574134157892
FrC_InN_CGE_NDNF	GAD2	4.9207068274938	91.8982158525885	1.6127107636165
FrC_InN_CGE_NDNF	SLC32A1	0.265140240757294	29.5408014039193	1.16652400073222
FrC_InN_CGE_NDNF	CCK	5.93385039240048	66.4814273179292	1.76009585297649
FrC_InN_CGE_NDNF	PROX1	2.01129384000742	68.0608365019012	2.1380297207114
FrC_InN_CGE_NDNF	NR2F2	1.44205663881525	70.2252120503071	2.5
FrC_InN_CGE_NDNF	RELN	28.6255031945362	70.4007019596373	2.5
FrC_InN_CGE_NDNF	VIP	0.254319922774243	11.1728575606903	0.448659087640492
FrC_InN_CGE_NDNF	CALB2	0.671934249069156	36.3556595495759	1.94869638165534
FrC_InN_CGE_NDNF	SV2C	1.33448587233291	25.9432582626499	1.26149819522003
FrC_InN_CGE_NDNF	NDNF	0.889940403752406	44.1942088329921	2.5
FrC_InN_CGE_NDNF	LAMP5	0.150637989391896	13.658964609535	0.120664202615269
FrC_InN_CGE_NDNF	LHX6	0.002343244874731	NA	-0.483377177101961
FrC_InN_CGE_NDNF	SOX6	0.020404860041944	2.33986545773618	-0.583250538032064
FrC_InN_CGE_NDNF	TAC1	0.004130136596721	NA	-0.470037849668309
FrC_InN_CGE_NDNF	PVALB	0.005483286515835	NA	-0.293061419525447
FrC_InN_CGE_NDNF	SST	0.035455694055479	4.50424100614215	-0.189558315650876
FrC_InN_CGE_NDNF	CALB1	0.003816145927999	NA	-0.527190371564089
FrC_InN_CGE_NDNF	SNCG	0.001133771238388	NA	-0.418320514648322
FrC_InN_CGE_NDNF	PDGFRA	0.044027055139138	4.76747587013747	-0.330771894927407
FrC_InN_CGE_NDNF	OLIG1	0.000391599061052	NA	-0.318440758925906
FrC_InN_CGE_NDNF	MOG	0.000253817602486	NA	-0.23919158620699
FrC_InN_CGE_NDNF	PLP1	0	NA	-0.266369683519395
FrC_InN_CGE_NDNF	AQP4	0.000835447262596	NA	-0.260533207393606
FrC_InN_CGE_NDNF	GJA1	0	NA	-0.267117305612982
FrC_InN_CGE_NDNF	CX3CR1	0.001134243563598	NA	-0.216234367649112
FrC_InN_CGE_NDNF	PTPRC	0.001450655721837	NA	-0.225270510117499
FrC_InN_CGE_NDNF	CLDN5	0.001417871144976	NA	-0.208319310482914
FrC_InN_CGE_VIP	SNAP25	2.8798733490871	93.3586132177682	-0.408746294237795
FrC_InN_CGE_VIP	RBFOX1	30.7079907510519	98.9599133261105	0.132027136590984
FrC_InN_CGE_VIP	RBFOX3	3.33608666885904	91.895991332611	0.139194608952103
FrC_InN_CGE_VIP	SLC17A6	0	NA	-0.622540745561467
FrC_InN_CGE_VIP	SLC17A7	0	NA	-0.726588775261474
FrC_InN_CGE_VIP	SATB2	0	NA	-0.984955598299812
FrC_InN_CGE_VIP	GAD1	3.69973853682905	92.0693391115926	1.42482031172567
FrC_InN_CGE_VIP	GAD2	1.35442870881496	68.6457204767064	0.462881881961464
FrC_InN_CGE_VIP	SLC32A1	0.289457370462064	30.715059588299	1.31989024766593
FrC_InN_CGE_VIP	CCK	3.71908783996164	63.5752979414951	1.24522238149199
FrC_InN_CGE_VIP	PROX1	3.10964347111106	89.0140845070423	2.5
FrC_InN_CGE_VIP	NR2F2	0.890694655821235	54.6045503791983	1.81683566480311
FrC_InN_CGE_VIP	RELN	2.37061545717352	50.3466955579632	0.947533002262883
FrC_InN_CGE_VIP	VIP	3.5141781078371	77.5839653304442	2.5
FrC_InN_CGE_VIP	CALB2	1.70445197617759	73.1310942578548	2.5
FrC_InN_CGE_VIP	SV2C	0.030614167997929	2.44853737811484	-0.375110683561589
FrC_InN_CGE_VIP	NDNF	0.006380467555776	NA	-0.215322661048296
FrC_InN_CGE_VIP	LAMP5	0.008986099404058	1.14842903575298	-0.415811702083485
FrC_InN_CGE_VIP	LHX6	0.001640873821124	NA	-0.485614270467506
FrC_InN_CGE_VIP	SOX6	0.019465930565234	2.71939328277356	-0.58414823075367
FrC_InN_CGE_VIP	TAC1	0.006326373254075	NA	-0.462042103463836
FrC_InN_CGE_VIP	PVALB	0.000418121551919	NA	-0.323095233052066
FrC_InN_CGE_VIP	SST	0.001813801032411	NA	-0.315759257793254
FrC_InN_CGE_VIP	CALB1	0.003382318721892	NA	-0.530605061361494
FrC_InN_CGE_VIP	SNCG	0.000709780125789	NA	-0.420518648323759
FrC_InN_CGE_VIP	PDGFRA	0.030873209769075	3.60780065005417	-0.354886766525438
FrC_InN_CGE_VIP	OLIG1	0.000494163286171	NA	-0.318124785653706
FrC_InN_CGE_VIP	MOG	0.000910274166943	NA	-0.237596378268151
FrC_InN_CGE_VIP	PLP1	0	NA	-0.266369683519395
FrC_InN_CGE_VIP	AQP4	0	NA	-0.263204233632909
FrC_InN_CGE_VIP	GJA1	0	NA	-0.267117305612982
FrC_InN_CGE_VIP	CX3CR1	0.000558908924489	NA	-0.217523788976515
FrC_InN_CGE_VIP	PTPRC	0.00222622352448	NA	-0.223436340500314
FrC_InN_CGE_VIP	CLDN5	0.000854771417033	NA	-0.209721459354065
FrC_InN_MGE_LAMP5	SNAP25	6.3334752619873	99.2518703241895	0.340512915542563
FrC_InN_MGE_LAMP5	RBFOX1	74.9646611517453	100	0.731837600791879
FrC_InN_MGE_LAMP5	RBFOX3	5.91023775215095	99.501246882793	0.710958653429745
FrC_InN_MGE_LAMP5	SLC17A6	0	NA	-0.622540745561467
FrC_InN_MGE_LAMP5	SLC17A7	0.001164432473172	NA	-0.724298054257383
FrC_InN_MGE_LAMP5	SATB2	0	NA	-0.984955598299812
FrC_InN_MGE_LAMP5	GAD1	3.04947830177127	96.0099750623441	1.21352707449159
FrC_InN_MGE_LAMP5	GAD2	8.64704644240514	99.1271820448878	2.22143723284089
FrC_InN_MGE_LAMP5	SLC32A1	0.328514906072149	39.5261845386534	1.56027055231347
FrC_InN_MGE_LAMP5	CCK	2.32277094525086	88.0299251870324	0.775819539422535
FrC_InN_MGE_LAMP5	PROX1	0.526305209732998	40.0249376558603	0.47938145020305
FrC_InN_MGE_LAMP5	NR2F2	0.001788700681585	NA	-0.410193506179925
FrC_InN_MGE_LAMP5	RELN	0.041242702907159	4.73815461346633	-0.398714899109139
FrC_InN_MGE_LAMP5	VIP	0.008446339694323	NA	-0.244078376314278
FrC_InN_MGE_LAMP5	CALB2	0.003161808446344	NA	-0.289761729987509
FrC_InN_MGE_LAMP5	SV2C	4.47433107094453	96.6334164588529	2.5
FrC_InN_MGE_LAMP5	NDNF	0.000423418498036	NA	-0.260277557189598
FrC_InN_MGE_LAMP5	LAMP5	1.76676104345253	87.9052369077307	2.5
FrC_InN_MGE_LAMP5	LHX6	0.972702627355446	76.6832917705736	1.67740746151992
FrC_InN_MGE_LAMP5	SOX6	3.13709261513086	84.1645885286783	0.781745623969726
FrC_InN_MGE_LAMP5	TAC1	1.10181097437533	44.5137157107232	2.23329407781026
FrC_InN_MGE_LAMP5	PVALB	0.002228813787328	NA	-0.312341335043869
FrC_InN_MGE_LAMP5	SST	0.000523526385782	NA	-0.320683463125836
FrC_InN_MGE_LAMP5	CALB1	0.42422258927722	45.1371571072319	2.23616019281994
FrC_InN_MGE_LAMP5	SNCG	0.001606614119954	NA	-0.4158702122722
FrC_InN_MGE_LAMP5	PDGFRA	0.895073273557459	68.0798004987531	0.803103372035376
FrC_InN_MGE_LAMP5	OLIG1	0	NA	-0.319647470180846
FrC_InN_MGE_LAMP5	MOG	0.005498596313944	1.3715710723192	-0.226475752843316
FrC_InN_MGE_LAMP5	PLP1	0.003659820009447	NA	-0.261520678678216
FrC_InN_MGE_LAMP5	AQP4	0.045636192597074	7.48129675810474	-0.120471517214089
FrC_InN_MGE_LAMP5	GJA1	0.000522517199437	NA	-0.265236768978911
FrC_InN_MGE_LAMP5	CX3CR1	0	NA	-0.218777107706438
FrC_InN_MGE_LAMP5	PTPRC	0.031005476948789	5.23690773067332	-0.15636004857404
FrC_InN_MGE_LAMP5	CLDN5	0.000701268981373	NA	-0.210103825583882
FrC_InN_MGE_PVALB	SNAP25	3.91498071937642	98.2233502538071	-0.130430678667705
FrC_InN_MGE_PVALB	RBFOX1	77.6158600118936	100	0.755388747643094
FrC_InN_MGE_PVALB	RBFOX3	0.402144733698749	37.1404399323181	-1.24591264559009
FrC_InN_MGE_PVALB	SLC17A6	0.003225047722845	NA	-0.588749152845221
FrC_InN_MGE_PVALB	SLC17A7	0.000906389210053	NA	-0.724805458048007
FrC_InN_MGE_PVALB	SATB2	0	NA	-0.984955598299812
FrC_InN_MGE_PVALB	GAD1	1.64623067026647	85.2791878172589	0.609875411830229
FrC_InN_MGE_PVALB	GAD2	0.014622874320544	2.11505922165821	-0.586726245032486
FrC_InN_MGE_PVALB	SLC32A1	0.317007308542837	37.4788494077834	1.49018913869454
FrC_InN_MGE_PVALB	CCK	0.08806719727214	13.8747884940778	-0.717951620012426
FrC_InN_MGE_PVALB	PROX1	0.006353123749868	NA	-0.537299602354478
FrC_InN_MGE_PVALB	NR2F2	0.004811576557799	NA	-0.399629358827474
FrC_InN_MGE_PVALB	RELN	0.001928918578804	NA	-0.442824070873938
FrC_InN_MGE_PVALB	VIP	0.000758444934198	NA	-0.268375998748598
FrC_InN_MGE_PVALB	CALB2	0.004520819996957	NA	-0.283829260495421
FrC_InN_MGE_PVALB	SV2C	0.017670601915462	2.28426395939086	-0.400408548525113
FrC_InN_MGE_PVALB	NDNF	0.007572127368353	NA	-0.206361741460026
FrC_InN_MGE_PVALB	LAMP5	0.002411763388936	NA	-0.442507167784738
FrC_InN_MGE_PVALB	LHX6	1.40881244831518	80.1184433164129	2.31482454973859
FrC_InN_MGE_PVALB	SOX6	5.870752762494	97.3773265651438	1.27641547808225
FrC_InN_MGE_PVALB	TAC1	0.325023405574008	27.834179357022	0.544825454749816
FrC_InN_MGE_PVALB	PVALB	1.08589686617605	70.0507614213198	2.5
FrC_InN_MGE_PVALB	SST	0.001332616584758	NA	-0.317594908600498
FrC_InN_MGE_PVALB	CALB1	0.197324668119561	18.6971235194585	0.865323903381301
FrC_InN_MGE_PVALB	SNCG	0.270818632631926	32.741116751269	0.81944143883242
FrC_InN_MGE_PVALB	PDGFRA	0.147104622921968	18.5279187817259	-0.151694819180153
FrC_InN_MGE_PVALB	OLIG1	0.008031244558302	1.01522842639594	-0.294993240450096
FrC_InN_MGE_PVALB	MOG	0.009821850003129	1.43824027072758	-0.216043904408404
FrC_InN_MGE_PVALB	PLP1	0.00792782931123	1.43824027072758	-0.255888149564986
FrC_InN_MGE_PVALB	AQP4	0.003225151803891	NA	-0.252905324328159
FrC_InN_MGE_PVALB	GJA1	0.003497781671635	NA	-0.254547489773075
FrC_InN_MGE_PVALB	CX3CR1	0.004115407355866	NA	-0.209564925237257
FrC_InN_MGE_PVALB	PTPRC	0.012251980423233	1.86125211505922	-0.199852986410741
FrC_InN_MGE_PVALB	CLDN5	0	NA	-0.211851394901013
FrC_InN_MGE_SST	SNAP25	5.40110140165473	95.4528718703976	0.180480977563415
FrC_InN_MGE_SST	RBFOX1	98.9907741485659	99.9815905743741	0.920499394402375
FrC_InN_MGE_SST	RBFOX3	3.60573301254346	91.7249631811487	0.213211632347033
FrC_InN_MGE_SST	SLC17A6	0	NA	-0.622540745561467
FrC_InN_MGE_SST	SLC17A7	0	NA	-0.726588775261474
FrC_InN_MGE_SST	SATB2	0.000235299529879	NA	-0.984669332126811
FrC_InN_MGE_SST	GAD1	4.24667630839824	89.7643593519882	1.58101838175724
FrC_InN_MGE_SST	GAD2	2.67069764000475	76.620029455081	1.01660513687835
FrC_InN_MGE_SST	SLC32A1	0.229372202594424	22.5975699558174	0.935495226305013
FrC_InN_MGE_SST	CCK	0.002311246878828	NA	-0.827796266754383
FrC_InN_MGE_SST	PROX1	2.83E-05	NA	-0.552688776858245
FrC_InN_MGE_SST	NR2F2	0.032177417023155	3.50699558173785	-0.305414172103188
FrC_InN_MGE_SST	RELN	2.67491445743197	49.4293078055965	1.04659165579671
FrC_InN_MGE_SST	VIP	0	NA	-0.270783174782318
FrC_InN_MGE_SST	CALB2	0.000715507101538	NA	-0.300460809161684
FrC_InN_MGE_SST	SV2C	0.00024770599795	NA	-0.434973984057122
FrC_InN_MGE_SST	NDNF	0.002605812892916	NA	-0.243777114276548
FrC_InN_MGE_SST	LAMP5	0	NA	-0.452344187966234
FrC_InN_MGE_SST	LHX6	1.45535224018429	68.510677466863	2.37589641460527
FrC_InN_MGE_SST	SOX6	13.7384772346445	96.529823269514	2.02063119891987
FrC_InN_MGE_SST	TAC1	0.696644712279015	23.2511045655376	1.44958325203465
FrC_InN_MGE_SST	PVALB	0.008992907699768	NA	-0.272339781230354
FrC_InN_MGE_SST	SST	2.02330782298219	67.4889543446244	2.5
FrC_InN_MGE_SST	CALB1	0.5569615958828	28.230854197349	2.5
FrC_InN_MGE_SST	SNCG	0.079889802208245	9.73858615611193	-0.025366472761055
FrC_InN_MGE_SST	PDGFRA	0.005782904429202	NA	-0.401750171787253
FrC_InN_MGE_SST	OLIG1	0.000482915520224	NA	-0.318159435466682
FrC_InN_MGE_SST	MOG	0.001581897016126	NA	-0.235965398233155
FrC_InN_MGE_SST	PLP1	0	NA	-0.266369683519395
FrC_InN_MGE_SST	AQP4	0	NA	-0.263204233632909
FrC_InN_MGE_SST	GJA1	0	NA	-0.267117305612982
FrC_InN_MGE_SST	CX3CR1	0.002276364799064	NA	-0.213676876714829
FrC_InN_MGE_SST	PTPRC	0.011118355573844	1.23343151693667	-0.202507845120026
FrC_InN_MGE_SST	CLDN5	0.000336654979588	NA	-0.211012294430122
FrC_InN_MGE_TAC1	SNAP25	4.04801907986722	98.2734264636635	-0.09899839312086
FrC_InN_MGE_TAC1	RBFOX1	67.4809113276249	99.9686077538848	0.660636615218126
FrC_InN_MGE_TAC1	RBFOX3	1.91102858806468	92.0420656097944	-0.349674181275219
FrC_InN_MGE_TAC1	SLC17A6	6.00E-05	NA	-0.621911195142549
FrC_InN_MGE_TAC1	SLC17A7	0	NA	-0.726588775261474
FrC_InN_MGE_TAC1	SATB2	0	NA	-0.984955598299812
FrC_InN_MGE_TAC1	GAD1	4.87023047947817	97.6769737874745	1.74035379494868
FrC_InN_MGE_TAC1	GAD2	4.66990259219222	98.1007691100298	1.55874051846218
FrC_InN_MGE_TAC1	SLC32A1	0.25147057902142	37.8119604457699	1.07901094626945
FrC_InN_MGE_TAC1	CCK	0	NA	-0.830885215343747
FrC_InN_MGE_TAC1	PROX1	0	NA	-0.552757965337768
FrC_InN_MGE_TAC1	NR2F2	0.003069405395136	NA	-0.405713897257021
FrC_InN_MGE_TAC1	RELN	0.038561991935222	6.30984146915712	-0.401669256100683
FrC_InN_MGE_TAC1	VIP	0	NA	-0.270783174782318
FrC_InN_MGE_TAC1	CALB2	0	NA	-0.303595076155949
FrC_InN_MGE_TAC1	SV2C	0.001925724880845	NA	-0.431618851131083
FrC_InN_MGE_TAC1	NDNF	4.66E-05	NA	-0.263129966717426
FrC_InN_MGE_TAC1	LAMP5	0	NA	-0.452344187966234
FrC_InN_MGE_TAC1	LHX6	1.20979468687388	83.9271699890127	2.03961620952517
FrC_InN_MGE_TAC1	SOX6	11.5888791957747	99.0739287396013	1.86690243097501
FrC_InN_MGE_TAC1	TAC1	1.52604089481866	79.9246586093235	2.5
FrC_InN_MGE_TAC1	PVALB	0.442635352411925	43.4311725003924	1.85381303597981
FrC_InN_MGE_TAC1	SST	0.061135616879609	7.11034374509496	-0.09595465659001
FrC_InN_MGE_TAC1	CALB1	0.072344993099368	10.0926071260399	-0.005521472819074
FrC_InN_MGE_TAC1	SNCG	0.266447360305644	44.121801914927	0.801561346062153
FrC_InN_MGE_TAC1	PDGFRA	0.002951716128106	NA	-0.407111471763104
FrC_InN_MGE_TAC1	OLIG1	0.002236726300669	NA	-0.31276135409216
FrC_InN_MGE_TAC1	MOG	0.00156679204909	NA	-0.236002067361563
FrC_InN_MGE_TAC1	PLP1	0	NA	-0.266369683519395
FrC_InN_MGE_TAC1	AQP4	0	NA	-0.263204233632909
FrC_InN_MGE_TAC1	GJA1	0	NA	-0.267117305612982
FrC_InN_MGE_TAC1	CX3CR1	0.000717190255478	NA	-0.217168980077173
FrC_InN_MGE_TAC1	PTPRC	0.013223678001227	2.68403704285042	-0.197579713827101
FrC_InN_MGE_TAC1	CLDN5	0.000326324157162	NA	-0.211038039434618
FrC_OPC	SNAP25	1.54630309342087	61.0964268232991	-0.904402416965105
FrC_OPC	RBFOX1	7.61083709168561	90.357317670093	-0.762881492147655
FrC_OPC	RBFOX3	0.007217652070621	NA	-1.65177765944885
FrC_OPC	SLC17A6	0.009655438804361	NA	-0.521695451245043
FrC_OPC	SLC17A7	0.002471862347014	NA	-0.721729195705069
FrC_OPC	SATB2	0.008608245606763	NA	-0.974526371180907
FrC_OPC	GAD1	1.62909820141009	53.9598629466471	0.600659507664221
FrC_OPC	GAD2	0.001711488149482	NA	-0.602695117575756
FrC_OPC	SLC32A1	0.00065440976218	NA	-0.722741595815116
FrC_OPC	CCK	0.002234422152319	NA	-0.827898827413779
FrC_OPC	PROX1	0.365588277948501	19.3343122858541	0.207794334018605
FrC_OPC	NR2F2	0.000941498876301	NA	-0.413159970483081
FrC_OPC	RELN	0.001461929193008	NA	-0.443358360357788
FrC_OPC	VIP	0.000336397170188	NA	-0.269715281795378
FrC_OPC	CALB2	0.000291223643154	NA	-0.302319105271482
FrC_OPC	SV2C	0.002331389189893	NA	-0.430808584691487
FrC_OPC	NDNF	0.002382040666269	NA	-0.245467336933274
FrC_OPC	LAMP5	0.119400800376707	7.34214390602056	0.008268909701306
FrC_OPC	LHX6	0.002255228097104	NA	-0.483657429819342
FrC_OPC	SOX6	17.5559895665273	95.8883994126285	2.24523642324178
FrC_OPC	TAC1	0.00095325641508	NA	-0.481634782278437
FrC_OPC	PVALB	0.003132677438769	NA	-0.306980458250072
FrC_OPC	SST	0.001406078651971	NA	-0.31731460412612
FrC_OPC	CALB1	0.004529770003754	NA	-0.521576586551718
FrC_OPC	SNCG	0	NA	-0.424200507987375
FrC_OPC	PDGFRA	8.63371245671293	92.2173274596182	2.5
FrC_OPC	OLIG1	3.00945467997996	68.7714145863926	2.5
FrC_OPC	MOG	0.176476594254919	9.99510523739599	0.155359188158806
FrC_OPC	PLP1	0.296436842136452	12.7361722956437	0.078237158066471
FrC_OPC	AQP4	0.041387632998591	2.34948604992658	-0.133493747448073
FrC_OPC	GJA1	0.013047810486331	NA	-0.22044983375712
FrC_OPC	CX3CR1	0.006595321962079	NA	-0.204031944351794
FrC_OPC	PTPRC	0.008410523509651	NA	-0.208861436900707
FrC_OPC	CLDN5	0.000675864442234	NA	-0.210167112567761
FrC_Oligo	SNAP25	0.11085293287179	5.00521376433785	-1.88064404772544
FrC_Oligo	RBFOX1	0.529013888807356	14.4398603617899	-1.94945822013187
FrC_Oligo	RBFOX3	0.008494119475118	NA	-1.65022379672828
FrC_Oligo	SLC17A6	0.002908004971731	NA	-0.592066263668645
FrC_Oligo	SLC17A7	0.004320971135211	NA	-0.718101752176542
FrC_Oligo	SATB2	0.262499436604117	10.4819331731423	-0.701340004314691
FrC_Oligo	GAD1	0.005881983051384	NA	-0.762536256390785
FrC_Oligo	GAD2	0.001657226441235	NA	-0.602762662166394
FrC_Oligo	SLC32A1	0.000666004732643	NA	-0.722648253217224
FrC_Oligo	CCK	0.007741827926937	NA	-0.820566312194193
FrC_Oligo	PROX1	1.270740469925	32.1167883211679	1.44904850252533
FrC_Oligo	NR2F2	0.002028258397555	NA	-0.40935515343087
FrC_Oligo	RELN	0.106532338850516	4.30248900575781	-0.329016215107738
FrC_Oligo	VIP	0.002003537713014	NA	-0.264428237631271
FrC_Oligo	CALB2	0.00181553414821	NA	-0.295646527327968
FrC_Oligo	SV2C	0.001682454014627	NA	-0.432104913263011
FrC_Oligo	NDNF	0.002145992153325	NA	-0.24725069527051
FrC_Oligo	LAMP5	0.002635991128535	NA	-0.441593797954779
FrC_Oligo	LHX6	0.001849855025208	NA	-0.484948489073414
FrC_Oligo	SOX6	0.189281696788579	6.83229813664596	-0.433907674637039
FrC_Oligo	TAC1	0.001335316772826	NA	-0.480238157673188
FrC_Oligo	PVALB	0.000993921978723	NA	-0.319673382550286
FrC_Oligo	SST	0.003278002239623	NA	-0.310178955190377
FrC_Oligo	CALB1	0.002397640963832	NA	-0.538361023092973
FrC_Oligo	SNCG	0.003046235945722	NA	-0.408417114913216
FrC_Oligo	PDGFRA	0.004249014891353	NA	-0.404652956619695
FrC_Oligo	OLIG1	1.19461962973457	30.8382826313642	2.10291016807412
FrC_Oligo	MOG	6.23502405865606	76.7375436369407	2.5
FrC_Oligo	PLP1	36.830703562117	90.9371174683774	2.5
FrC_Oligo	AQP4	0.012612567340907	NA	-0.223115765169251
FrC_Oligo	GJA1	0.009658796206596	NA	-0.232513117803781
FrC_Oligo	CX3CR1	0.010237520713318	NA	-0.195930433335825
FrC_Oligo	PTPRC	0.008944915246745	NA	-0.207606202855215
FrC_Oligo	CLDN5	0.001203013434031	NA	-0.2088542247932
FrC_Astro	SNAP25	0.127648776277215	7.36888888888889	-1.86298302211396
FrC_Astro	RBFOX1	0.204751037471848	8.63555555555556	-2.11308983933456
FrC_Astro	RBFOX3	0.010511175487911	NA	-1.64777240939712
FrC_Astro	SLC17A6	0.001266659405987	NA	-0.609255890106441
FrC_Astro	SLC17A7	0.000687949913655	NA	-0.725235088763406
FrC_Astro	SATB2	0.190681729151927	9.70666666666667	-0.772601689766677
FrC_Astro	GAD1	0.03475343957672	2.24	-0.722385080862339
FrC_Astro	GAD2	0.000778814642821	NA	-0.603856612321328
FrC_Astro	SLC32A1	0.000193963561057	NA	-0.726449184823924
FrC_Astro	CCK	0.005096688867328	NA	-0.824083014131805
FrC_Astro	PROX1	0.005890087186678	NA	-0.538422957114258
FrC_Astro	NR2F2	0.001234822726662	NA	-0.412132617386654
FrC_Astro	RELN	0.001038582778797	NA	-0.443842932619775
FrC_Astro	VIP	0.002667499339035	NA	-0.262325048573395
FrC_Astro	CALB2	0.001626276756115	NA	-0.296474437998633
FrC_Astro	SV2C	0.00818203951296	NA	-0.419158934907674
FrC_Astro	NDNF	0.011354742829806	NA	-0.17798767424689
FrC_Astro	LAMP5	0.013606740964458	NA	-0.397153207014049
FrC_Astro	LHX6	0.004975857179422	NA	-0.475006077661021
FrC_Astro	SOX6	6.16794412524269	74.3733333333333	1.31770802144515
FrC_Astro	TAC1	0.00103053390071	NA	-0.481352250826619
FrC_Astro	PVALB	0.000321493184043	NA	-0.323669666366636
FrC_Astro	SST	0.001594825538485	NA	-0.316594509074957
FrC_Astro	CALB1	0.009332930617252	NA	-0.483895548632033
FrC_Astro	SNCG	0.029396277902776	1.31555555555556	-0.273857465165554
FrC_Astro	PDGFRA	0.003545368773163	NA	-0.405986044280284
FrC_Astro	OLIG1	0.122574042064445	4.92444444444444	0.036718199356289
FrC_Astro	MOG	0.022808510661908	NA	-0.184974066575809
FrC_Astro	PLP1	0.070122921705651	2.21333333333333	-0.176410302989017
FrC_Astro	AQP4	3.52219308105551	57.2177777777778	2.5
FrC_Astro	GJA1	2.73476782851797	51.92	2.5
FrC_Astro	CX3CR1	0.014213826155878	NA	-0.18711903630054
FrC_Astro	PTPRC	0.007812884095451	NA	-0.21026602175373
FrC_Astro	CLDN5	0.00997463571639	NA	-0.187108982393694
FrC_Micro	SNAP25	0.188281839017676	4.63615023474178	-1.80134529685418
FrC_Micro	RBFOX1	0.638838541658191	15.5399061032864	-1.90183805297854
FrC_Micro	RBFOX3	0.041928961446918	1.12676056338028	-1.6102085423602
FrC_Micro	SLC17A6	0.017979675204688	NA	-0.4355248893691
FrC_Micro	SLC17A7	0.03846408824551	1.18544600938967	-0.652296348598275
FrC_Micro	SATB2	0.203265036948276	5.78638497652582	-0.759810398486467
FrC_Micro	GAD1	0.027580407214538	NA	-0.732254954295326
FrC_Micro	GAD2	0.027192141187973	NA	-0.571374525087647
FrC_Micro	SLC32A1	0.011421242957156	NA	-0.636528212850563
FrC_Micro	CCK	0.057467515404777	1.50234741784038	-0.756120248164687
FrC_Micro	PROX1	0.140954237573281	3.11032863849765	-0.230887203588714
FrC_Micro	NR2F2	0.009532934256724	NA	-0.383192886026124
FrC_Micro	RELN	0.023167450004462	NA	-0.41878431758399
FrC_Micro	VIP	0.016621833603719	NA	-0.218442088164135
FrC_Micro	CALB2	0.009421288220746	NA	-0.262503780617347
FrC_Micro	SV2C	0.027784944520463	NA	-0.380613086880374
FrC_Micro	NDNF	0.004822009964848	NA	-0.227057814151428
FrC_Micro	LAMP5	0.019263533292033	NA	-0.374426122192032
FrC_Micro	LHX6	0.011330056280549	NA	-0.454891190748484
FrC_Micro	SOX6	0.076219647811764	2.26525821596244	-0.53131930865339
FrC_Micro	TAC1	0.008714063851875	NA	-0.453369113150257
FrC_Micro	PVALB	0.007195062734712	NA	-0.282945665408016
FrC_Micro	SST	0.01573449166222	NA	-0.26303203357282
FrC_Micro	CALB1	0.007532597015321	NA	-0.497998205590651
FrC_Micro	SNCG	0.015712070775105	NA	-0.343301871941234
FrC_Micro	PDGFRA	0.022415368514366	NA	-0.370555562451508
FrC_Micro	OLIG1	0.019982288977354	NA	-0.258667307490471
FrC_Micro	MOG	0.02918924202596	NA	-0.169852772056156
FrC_Micro	PLP1	0.12227441962326	3.13380281690141	-0.113249760578511
FrC_Micro	AQP4	0.035291412937555	NA	-0.152272336764385
FrC_Micro	GJA1	0.026571648622288	NA	-0.172709898699279
FrC_Micro	CX3CR1	7.51713043965451	67.0070422535211	2.5
FrC_Micro	PTPRC	6.63082670643032	68.4976525821596	2.5
FrC_Micro	CLDN5	0	NA	-0.211851394901013
FrC_Vascular	SNAP25	0.88917855239649	16.1094224924012	-1.25570258256342
FrC_Vascular	RBFOX1	1.47252714396267	24.3161094224924	-1.61950547414834
FrC_Vascular	RBFOX3	0.189100733095633	3.95136778115502	-1.44810907281846
FrC_Vascular	SLC17A6	0.008182094351301	NA	-0.537021141957247
FrC_Vascular	SLC17A7	0.08799524953425	2.12765957446809	-0.560581299042326
FrC_Vascular	SATB2	0.246046739480959	4.86322188449848	-0.717300680566713
FrC_Vascular	GAD1	0.102854084261846	2.43161094224924	-0.631950139853547
FrC_Vascular	GAD2	0.043577168601951	1.82370820668693	-0.551642006731196
FrC_Vascular	SLC32A1	0.025928964780546	NA	-0.521800658676314
FrC_Vascular	CCK	0.267990901573908	6.0790273556231	-0.513191908264536
FrC_Vascular	PROX1	0.017236831789006	NA	-0.51104287087683
FrC_Vascular	NR2F2	1.56023294017811	21.8844984802432	2.5
FrC_Vascular	RELN	0.068142069551308	2.12765957446809	-0.369483804038849
FrC_Vascular	VIP	0.032747173584591	1.51975683890578	-0.168475912253812
FrC_Vascular	CALB2	0.007106648767387	NA	-0.272563518378287
FrC_Vascular	SV2C	0.030920790211715	NA	-0.374515258110986
FrC_Vascular	NDNF	0.045370724714547	NA	0.072505426379078
FrC_Vascular	LAMP5	0.005571977411204	NA	-0.429653155679951
FrC_Vascular	LHX6	0.096429157868073	2.73556231003039	-0.197050244800923
FrC_Vascular	SOX6	0.343166145823404	6.38297872340426	-0.315252421566704
FrC_Vascular	TAC1	0.008166345184878	NA	-0.455356817464665
FrC_Vascular	PVALB	0	NA	-0.325581268551513
FrC_Vascular	SST	0.049946327036849	NA	-0.13645816779089
FrC_Vascular	CALB1	0.006703823726977	NA	-0.504498755657541
FrC_Vascular	SNCG	0.185286110452646	3.03951367781155	0.457875490167263
FrC_Vascular	PDGFRA	1.70304867209395	14.2857142857143	1.47852062891932
FrC_Vascular	OLIG1	0	NA	-0.319647470180846
FrC_Vascular	MOG	0.027699559863672	NA	-0.173374670853424
FrC_Vascular	PLP1	0.315196527199538	6.38297872340426	0.097306565614006
FrC_Vascular	AQP4	0.074034147714539	1.82370820668693	-0.034764734474995
FrC_Vascular	GJA1	0.339906647784185	5.77507598784195	0.786223448175946
FrC_Vascular	CX3CR1	0.050360881730781	NA	-0.108566805243669
FrC_Vascular	PTPRC	0.005506365358354	NA	-0.215694672725251
FrC_Vascular	CLDN5	5.85585950133722	31.6109422492401	2.5
FrC_NeuCyto	SNAP25	34.6074738715806	85.4791051076404	2.20011327108325
FrC_NeuCyto	RBFOX1	6.97900048547919	44.0270156184044	-0.815199921959382
FrC_NeuCyto	RBFOX3	3.03243599618347	22.3723089911355	0.050121328327711
FrC_NeuCyto	SLC17A6	0.516128215445549	3.96791895314479	2.5
FrC_NeuCyto	SLC17A7	8.1832156568099	44.8290417897847	2.5
FrC_NeuCyto	SATB2	1.45625856698728	12.5369354157873	0.108460496591277
FrC_NeuCyto	GAD1	1.51706051142961	7.26044744617982	0.538869875314674
FrC_NeuCyto	GAD2	1.4250865592391	7.09159983115239	0.49975129371404
FrC_NeuCyto	SLC32A1	0.312365173247093	1.85732376530182	1.46174498645895
FrC_NeuCyto	CCK	12.6459761282655	45.5466441536513	2.5
FrC_NeuCyto	PROX1	0.108830873486671	NA	-0.300596645360923
FrC_NeuCyto	NR2F2	0.170207835740332	1.01308569016463	0.134659903442563
FrC_NeuCyto	RELN	0.533131038774358	2.27944280287041	0.044690370193809
FrC_NeuCyto	VIP	0.171856596974924	1.05529759392149	0.232743394739992
FrC_NeuCyto	CALB2	0.044081219698817	NA	-0.11456532906921
FrC_NeuCyto	SV2C	0.551359533585051	3.16589278176446	0.443510756462065
FrC_NeuCyto	NDNF	0.018841911816422	NA	-0.122136671325335
FrC_NeuCyto	LAMP5	0.300775380108737	2.02617138032925	0.621503329905966
FrC_NeuCyto	LHX6	0.172528115424435	1.26635711270578	0.017104190996663
FrC_NeuCyto	SOX6	0.077014524254152	1.01308569016463	-0.530599353008236
FrC_NeuCyto	TAC1	0.693236327214135	2.82819755170958	1.44222391459243
FrC_NeuCyto	PVALB	0.134820718249248	NA	0.426559523153303
FrC_NeuCyto	SST	0.940649445203668	3.29252849303504	2.21063389651469
FrC_NeuCyto	CALB1	0.339867275482918	2.701561840439	1.75385720461409
FrC_NeuCyto	SNCG	1.446843497798	10.9328830730266	2.5
FrC_NeuCyto	PDGFRA	0.054354217924054	NA	-0.312051122797436
FrC_NeuCyto	OLIG1	0.059312395631321	NA	-0.142056817287022
FrC_NeuCyto	MOG	0.012140082901626	NA	-0.210468475626921
FrC_NeuCyto	PLP1	0.258260737245686	2.57492612916843	0.038563627915027
FrC_NeuCyto	AQP4	0.147051282467514	1.68847615027438	0.175606575353822
FrC_NeuCyto	GJA1	0.037122359451914	NA	-0.135899981312247
FrC_NeuCyto	CX3CR1	0.010183924791541	NA	-0.196049437345225
FrC_NeuCyto	PTPRC	0.035894395963327	NA	-0.145151700651293
FrC_NeuCyto	CLDN5	0.010028808365302	NA	-0.186975273599125
