# Supplementary material for: Disturbances of paraventricular thalamic nucleus neurons in bipolar disorder revealed by single-nucleus analysis
Source: Nat Commun. 2026 Jan 7;17:1338. doi: 10.1038/s41467-025-68094-5 (PMC12873406; doi:10.1038/s41467-025-68094-5)
Supplement: Supplementary file 6 — Source Data [file 41467_2025_68094_MOESM6_ESM.zip › SourceData/FigureS6b_lower.txt]

celltype	gene	avg.exp	pct.exp	avg.exp.scaled
FrC_InN_MGE_SST	DLX1	0.714661085493814	44.1273932253314	0.831039203118786
FrC_InN_MGE_SST	FOXG1	0.225781083639757	24.1807805596465	-1.01820972657896
FrC_InN_MGE_SST	NKX2-1	0.000304621936921	NA	-0.420381031546855
FrC_InN_MGE_SST	LHX6	1.45535224018429	68.510677466863	0.987346959192717
FrC_InN_MGE_SST	SOX6	13.7384772346445	96.529823269514	1.20974611353484
FrC_InN_MGE_SST	SATB1	1.77522249373662	70.839469808542	1.72324222672346
FrC_InN_MGE_SST	MEF2C	7.36483547169355	93.2069219440353	-0.06071191427063
FrC_InN_MGE_SST	ETV1	0.171012799615826	13.1259204712813	-0.332757883377134
FrC_InN_MGE_SST	MAF	1.99622828969235	71.6494845360825	1.4845965142965
FrC_InN_MGE_SST	NPY	0.431182929358878	7.42820324005891	2.2620772717621
FrC_InN_MGE_SST	TAC1	0.696644712279015	23.2511045655376	0.448908034911795
FrC_InN_MGE_SST	TAC3	0.03641155917857	3.84756995581738	-0.284362358633881
FrC_InN_MGE_SST	PVALB	0.008992907699768	NA	-0.524754857666342
FrC_InN_MGE_SST	SST	2.02330782298219	67.4889543446244	2.26435928693412
FrC_InN_MGE_SST	CALB1	0.5569615958828	28.230854197349	1.60572381715963
FrC_InN_MGE_SST	LAMP5	0	NA	-0.632462376290095
FrC_InN_MGE_SST	VIPR2	0.000600898460751	NA	-0.955061835818599
FrC_InN_MGE_SST	SULF1	0.10174797020441	6.77466863033873	-0.494501688350249
FrC_InN_MGE_SST	NOS1	1.40843592363684	54.4458762886598	0.697401137197218
FrC_InN_MGE_SST	FOXP1	1.15E+00	66.0898379970545	-0.514353503239155
FrC_InN_MGE_SST	ZFHX4	0.001213171161403	NA	-1.07018146982084
FrC_InN_MGE_SST	PAX6	0.000856890828742	NA	-0.56107626938393
FrC_InN_MGE_SST	FOXP2	0	NA	-0.573905850928902
FrC_InN_MGE_SST	MEIS2	0.000578797104616	NA	-0.42465751295839
FrC_InN_MGE_SST	TSHZ1	0.129895689818382	13.0614874815906	-1.08286306954889
FrC_InN_MGE_SST	PENK	0.077214068723224	7.12444771723122	1.88422108736936
FrC_InN_MGE_SST	NPY1R	1.46E-02	1.95139911634757	-0.930984734227271
FrC_InN_MGE_SST	PDE9A	0.151862449061673	10.4013254786451	-0.426123198390535
FrC_InN_MGE_SST	RELN	2.67491445743197	49.4293078055965	0.088773234381571
FrC_InN_MGE_SST	SP8	0	NA	-0.684175510197119
FrC_InN_MGE_SST	PROX1	2.83E-05	NA	-0.92312906513921
FrC_InN_MGE_SST	NR2F2	0.032177417023155	3.50699558173785	-0.530898898297636
FrC_InN_MGE_SST	VIP	0	NA	-0.445713075228885
FrC_InN_MGE_SST	SNCG	0.079889802208245	9.73858615611193	-0.025160350348475
FrC_InN_MGE_SST	NDNF	0.002605812892916	NA	-0.420545734560203
FrC_InN_MGE_SST	CALB2	0.000715507101538	NA	-0.552647999885064
FrC_InN_MGE_SST	SV2C	0.00024770599795	NA	-0.766395911648377
FrC_InN_MGE_SST	CCK	0.002311246878828	NA	-1.0647656354216
FrC_InN_MGE_SST	GBX1	0.001400760507385	NA	-0.59811584828836
FrC_InN_MGE_SST	HMX3	0.001034708134065	NA	-0.323915312208151
FrC_InN_MGE_SST	ZIC1	0.001508475379579	NA	-0.15495564977237
FrC_InN_MGE_SST	ZIC2	0.000212559719539	NA	-0.880216547608837
FrC_InN_MGE_SST	LHX8	0.000273521496803	NA	0.162037835960475
FrC_InN_MGE_TAC1	DLX1	0.229560507310738	3.40E+01	-0.827828135969119
FrC_InN_MGE_TAC1	FOXG1	0.214091599973008	37.7491759535395	-1.07386272088472
FrC_InN_MGE_TAC1	NKX2-1	0.000294386937688	NA	-0.420477697467816
FrC_InN_MGE_TAC1	LHX6	1.20979468687388	83.9271699890127	0.746687456171309
FrC_InN_MGE_TAC1	SOX6	11.5888791957747	9.91E+01	1.07822778408283
FrC_InN_MGE_TAC1	SATB1	1.1766022167016	83.1580599591901	1.16477161902069
FrC_InN_MGE_TAC1	MEF2C	1.22E+01	9.98E+01	1.10819853264471
FrC_InN_MGE_TAC1	ETV1	0.267381333898881	32.4595824831267	0.01308754038921
FrC_InN_MGE_TAC1	MAF	0.873761293263317	69.8477476063412	-0.168132155730627
FrC_InN_MGE_TAC1	NPY	0.020437995339583	2.3073300894679	-0.295876087665343
FrC_InN_MGE_TAC1	TAC1	1.52604089481866	79.9246586093235	1.4899559265625
FrC_InN_MGE_TAC1	TAC3	0.002254272147111	NA	-0.410026069403479
FrC_InN_MGE_TAC1	PVALB	0.442635352411925	43.4311725003924	0.718601768130052
FrC_InN_MGE_TAC1	SST	0.061135616879609	7.11E+00	-0.273869359263605
FrC_InN_MGE_TAC1	CALB1	0.072344993099368	10.0926071260399	-0.454687256881439
FrC_InN_MGE_TAC1	LAMP5	0.00E+00	NA	-0.632462376290095
FrC_InN_MGE_TAC1	VIPR2	0.011630260918537	2.00910375137341	-0.874119748436292
FrC_InN_MGE_TAC1	SULF1	2.3740166923028	7.66E+01	2.05032350584705
FrC_InN_MGE_TAC1	NOS1	0.4950267842526	44.9066080678073	-0.148069357231455
FrC_InN_MGE_TAC1	FOXP1	1.34E+00	85.7793125098101	0.435578813122092
FrC_InN_MGE_TAC1	ZFHX4	0.000536446137515	NA	-1.07430575841877
FrC_InN_MGE_TAC1	PAX6	0.001967532054757	NA	-0.541304173314451
FrC_InN_MGE_TAC1	FOXP2	0	NA	-0.573905850928902
FrC_InN_MGE_TAC1	MEIS2	0.000455345639676	NA	-0.428307543988922
FrC_InN_MGE_TAC1	TSHZ1	0.215451077476547	32.7578088212212	-0.679754888202344
FrC_InN_MGE_TAC1	PENK	0.003245430979422	NA	-0.594835009813309
FrC_InN_MGE_TAC1	NPY1R	0.000337009363626	NA	-1.00689008344011
FrC_InN_MGE_TAC1	PDE9A	0.209866474035921	26.0241720295087	-0.254245393872892
FrC_InN_MGE_TAC1	RELN	0.038561991935222	6.30984146915712	-0.881604757381878
FrC_InN_MGE_TAC1	SP8	0	NA	-0.684175510197119
FrC_InN_MGE_TAC1	PROX1	0	NA	-0.923177655732594
FrC_InN_MGE_TAC1	NR2F2	0.003069405395136	NA	-0.607549974828556
FrC_InN_MGE_TAC1	VIP	0	NA	-0.445713075228885
FrC_InN_MGE_TAC1	SNCG	0.266447360305644	44.121801914927	1.40282100679734
FrC_InN_MGE_TAC1	NDNF	4.66E-05	NA	-0.431345130400666
FrC_InN_MGE_TAC1	CALB2	0	NA	-0.554471617937475
FrC_InN_MGE_TAC1	SV2C	0.001925724880845	NA	-0.764283069549314
FrC_InN_MGE_TAC1	CCK	0	NA	-1.06751876483727
FrC_InN_MGE_TAC1	GBX1	0.005143337767037	NA	2.0738245459761
FrC_InN_MGE_TAC1	HMX3	0.001020857432527	NA	-0.350952611450002
FrC_InN_MGE_TAC1	ZIC1	0.000891606033866	NA	-0.396427230593721
FrC_InN_MGE_TAC1	ZIC2	0	NA	-1.1261904641777
FrC_InN_MGE_TAC1	LHX8	0	NA	-0.500303866264655
FrC_InN_MGE_LAMP5	DLX1	0.258510377097996	34.9127182044888	-0.71174293149265
FrC_InN_MGE_LAMP5	FOXG1	0.557013900052787	58.4788029925187	0.37101628055707
FrC_InN_MGE_LAMP5	NKX2-1	0.328561408163024	42.643391521197	2.26073731657358
FrC_InN_MGE_LAMP5	LHX6	0.972702627355446	76.6832917705736	0.487472147128113
FrC_InN_MGE_LAMP5	SOX6	3.13709261513086	84.1645885286783	0.149852357942596
FrC_InN_MGE_LAMP5	SATB1	0.009894324355882	2.11970074812968	-0.600333795188351
FrC_InN_MGE_LAMP5	MEF2C	6.83951297703846	99.3765586034913	-0.228202853283013
FrC_InN_MGE_LAMP5	ETV1	0.379399468063019	37.2817955112219	0.383473298632623
FrC_InN_MGE_LAMP5	MAF	1.72693604271651	87.7805486284289	1.15301451891873
FrC_InN_MGE_LAMP5	NPY	0.001696712658549	NA	-0.436048190516774
FrC_InN_MGE_LAMP5	TAC1	1.10181097437533	4.45E+01	1.00905042068688
FrC_InN_MGE_LAMP5	TAC3	0.005879195728001	1.12219451371571	-0.396488563335849
FrC_InN_MGE_LAMP5	PVALB	0.002228813787328	NA	-0.548147436305843
FrC_InN_MGE_LAMP5	SST	0.000523526385782	NA	-0.416455299773371
FrC_InN_MGE_LAMP5	CALB1	0.42422258927722	45.1371571072319	1.11334200071287
FrC_InN_MGE_LAMP5	LAMP5	1.76676104345253	87.9052369077307	1.87648107543143
FrC_InN_MGE_LAMP5	VIPR2	0.263255937008433	2.73E+01	0.765991829461333
FrC_InN_MGE_LAMP5	SULF1	0.708983749772746	61.7206982543641	0.503688666883892
FrC_InN_MGE_LAMP5	NOS1	3.92969938195691	88.7780548628429	1.96746922436469
FrC_InN_MGE_LAMP5	FOXP1	1.51157009983741	88.2793017456359	1.19370694031079
FrC_InN_MGE_LAMP5	ZFHX4	0.358143959956627	35.286783042394	0.789691888855406
FrC_InN_MGE_LAMP5	PAX6	0.008637835359159	1.49625935162095	-0.423015790634669
FrC_InN_MGE_LAMP5	FOXP2	0.000818809294075	NA	1.09120873687827
FrC_InN_MGE_LAMP5	MEIS2	0.007607134445913	1.25E+00	-0.21759319877603
FrC_InN_MGE_LAMP5	TSHZ1	0.283538823412399	35.5361596009975	-0.378731305995416
FrC_InN_MGE_LAMP5	PENK	0.00E+00	NA	-0.707750493844025
FrC_InN_MGE_LAMP5	NPY1R	0.176338292918565	26.0598503740648	-0.139489397957479
FrC_InN_MGE_LAMP5	PDE9A	0.015889842546157	2.24438902743142	-0.865580497855566
FrC_InN_MGE_LAMP5	RELN	0.041242702907159	4.73815461346633	-0.879625250111568
FrC_InN_MGE_LAMP5	SP8	0.001074145591471	NA	-0.669748183948445
FrC_InN_MGE_LAMP5	PROX1	0.526305209732998	40.0249376558603	-0.198313241868859
FrC_InN_MGE_LAMP5	NR2F2	0.001788700681585	NA	-0.610973382478492
FrC_InN_MGE_LAMP5	VIP	0.008446339694323	NA	-0.430711384944823
FrC_InN_MGE_LAMP5	SNCG	0.001606614119954	NA	-0.699502230285711
FrC_InN_MGE_LAMP5	NDNF	0.000423418498036	NA	-0.429753411573469
FrC_InN_MGE_LAMP5	CALB2	0.003161808446344	NA	-0.546422929091192
FrC_InN_MGE_LAMP5	SV2C	4.47433107094453	96.6334164588529	1.37622503460003
FrC_InN_MGE_LAMP5	CCK	2.32277094525086	88.0299251870324	0.364510935453579
FrC_InN_MGE_LAMP5	GBX1	0.001982158820596	NA	-0.18238331730729
FrC_InN_MGE_LAMP5	HMX3	0.001406020587463	NA	0.400766753696969
FrC_InN_MGE_LAMP5	ZIC1	0.001070761229484	NA	-0.326282156897849
FrC_InN_MGE_LAMP5	ZIC2	0.002015978646754	NA	1.20459752495768
FrC_InN_MGE_LAMP5	LHX8	0.001115778785698	NA	2.20045585090223
FrC_InN_MGE_PVALB	DLX1	0.122458389904952	16.8358714043993	-1.28242988518014
FrC_InN_MGE_PVALB	FOXG1	0.241445732850915	31.7258883248731	-0.944457611119152
FrC_InN_MGE_PVALB	NKX2-1	0.023426938874206	3.72250423011844	-0.204485838863382
FrC_InN_MGE_PVALB	LHX6	1.40881244831518	80.1184433164129	0.943640774810252
FrC_InN_MGE_PVALB	SOX6	5.870752762494	97.3773265651438	0.573053257246545
FrC_InN_MGE_PVALB	SATB1	0.041699344340598	6.09137055837564	-0.529060941126967
FrC_InN_MGE_PVALB	MEF2C	14.9108872226841	99.9153976311337	1.59965216072516
FrC_InN_MGE_PVALB	ETV1	0.134941595447692	15.2284263959391	-0.469584242744446
FrC_InN_MGE_PVALB	MAF	0.745173233853635	60.1522842639594	-0.418446234373778
FrC_InN_MGE_PVALB	NPY	0.005301554784635	NA	-0.408883820065213
FrC_InN_MGE_PVALB	TAC1	0.325023405574008	27.834179357022	-0.197750368228392
FrC_InN_MGE_PVALB	TAC3	0.001874092949419	NA	-0.41144870847379
FrC_InN_MGE_PVALB	PVALB	1.08589686617605	70.0507614213198	2.0009387286696
FrC_InN_MGE_PVALB	SST	0.001332616584758	NA	-0.414495673597273
FrC_InN_MGE_PVALB	CALB1	0.197324668119561	18.6971235194585	0.154458568618124
FrC_InN_MGE_PVALB	LAMP5	0.002411763388936	NA	-0.62652366400328
FrC_InN_MGE_PVALB	VIPR2	0.053926153112822	7.36040609137056	-0.571693590913364
FrC_InN_MGE_PVALB	SULF1	0.308745607190201	20.3045685279188	-0.103022831297989
FrC_InN_MGE_PVALB	NOS1	0.079347526608464	10.4060913705584	-0.725721064847613
FrC_InN_MGE_PVALB	FOXP1	0.916317307390199	68.6971235194585	-1.76670992520698
FrC_InN_MGE_PVALB	ZFHX4	0.0039623970962	NA	-1.05345497852189
FrC_InN_MGE_PVALB	PAX6	0.007604659377421	1.09983079526227	-0.441286412601769
FrC_InN_MGE_PVALB	FOXP2	0.001156887435679	NA	1.77832051776624
FrC_InN_MGE_PVALB	MEIS2	0.00081481311881	NA	-0.417680592496717
FrC_InN_MGE_PVALB	TSHZ1	0.166766305737882	21.0659898477157	-0.905522056099506
FrC_InN_MGE_PVALB	PENK	0.000908505302435	NA	-0.676104760085097
FrC_InN_MGE_PVALB	NPY1R	0.117597271045448	16.243654822335	-0.413649117682311
FrC_InN_MGE_PVALB	PDE9A	1.14507485031189	73.8578680203046	1.74918655720728
FrC_InN_MGE_PVALB	RELN	0.001928918578804	NA	-0.909179710336141
FrC_InN_MGE_PVALB	SP8	0	NA	-0.684175510197119
FrC_InN_MGE_PVALB	PROX1	0.006353123749868	NA	-0.912321353711317
FrC_InN_MGE_PVALB	NR2F2	0.004811576557799	NA	-0.602900047621844
FrC_InN_MGE_PVALB	VIP	0.000758444934198	NA	-0.444360819777106
FrC_InN_MGE_PVALB	SNCG	0.270818632631926	32.741116751269	1.43369726777053
FrC_InN_MGE_PVALB	NDNF	0.007572127368353	NA	-0.39966698178727
FrC_InN_MGE_PVALB	CALB2	0.004520819996957	NA	-0.542971226195126
FrC_InN_MGE_PVALB	SV2C	0.017670601915462	2.28426395939086	-0.744628873210735
FrC_InN_MGE_PVALB	CCK	0.08806719727214	13.8747884940778	-0.966862896237063
FrC_InN_MGE_PVALB	GBX1	0.000681562626813	NA	-1.11271691576651
FrC_InN_MGE_PVALB	HMX3	0.000881310794499	NA	-0.623375875548511
FrC_InN_MGE_PVALB	ZIC1	0.00768096914057	1.1844331641286	2.25309054853413
FrC_InN_MGE_PVALB	ZIC2	0.000930331549607	NA	-0.049997746263208
FrC_InN_MGE_PVALB	LHX8	0	NA	-0.500303866264655
FrC_InN_CGE_NDNF	DLX1	0.637075289102564	46.6218192453934	0.600065061451047
FrC_InN_CGE_NDNF	FOXG1	0.745232700699703	5.61E+01	1.03381476549279
FrC_InN_CGE_NDNF	NKX2-1	0.000316814538797	NA	-0.420265878057375
FrC_InN_CGE_NDNF	LHX6	0.002343244874731	NA	-1.05889706941013
FrC_InN_CGE_NDNF	SOX6	2.04E-02	2.33986545773618	-1.01793176818326
FrC_InN_CGE_NDNF	SATB1	0.004844454597187	1.11143609242469	-0.611856312614694
FrC_InN_CGE_NDNF	MEF2C	5.447956062043	95.3202690845276	-0.7328284724097
FrC_InN_CGE_NDNF	ETV1	7.95E-02	10.0029248318222	-0.688610343718122
FrC_InN_CGE_NDNF	MAF	0.340924033391916	28.6926001754899	-1.34618277565304
FrC_InN_CGE_NDNF	NPY	0.025144635637989	2.01813395729746	-0.26107805645003
FrC_InN_CGE_NDNF	TAC1	0.004130136596721	NA	-0.923104585467588
FrC_InN_CGE_NDNF	TAC3	0.008880850735145	1.2576776835332	-0.385315566437981
FrC_InN_CGE_NDNF	PVALB	0.005483286515835	NA	-0.536872700778563
FrC_InN_CGE_NDNF	SST	0.035455694055479	4.50424100614215	-0.333259011921336
FrC_InN_CGE_NDNF	CALB1	0.003816145927999	NA	-0.819588352584522
FrC_InN_CGE_NDNF	LAMP5	0.150637989391896	13.658964609535	-0.286531199286316
FrC_InN_CGE_NDNF	VIPR2	0.178498477546343	11.2606025153554	0.25319187368496
FrC_InN_CGE_NDNF	SULF1	0.011396728921529	1.19918104708979	-0.689059059129859
FrC_InN_CGE_NDNF	NOS1	1.02E-01	9.47645510383153	-0.688447882640205
FrC_InN_CGE_NDNF	FOXP1	1.34978389140199	77.0400701959637	0.464995258047287
FrC_InN_CGE_NDNF	ZFHX4	0.385430494697297	33.0213512723018	0.91102867971388
FrC_InN_CGE_NDNF	PAX6	0.168876616539766	15.0921322023984	2.20552134279469
FrC_InN_CGE_NDNF	FOXP2	0	NA	-0.573905850928902
FrC_InN_CGE_NDNF	MEIS2	0.003768013709298	NA	-0.330519219580888
FrC_InN_CGE_NDNF	TSHZ1	0.748571568255761	51.6232816613045	1.32879532722573
FrC_InN_CGE_NDNF	PENK	0.015366205876383	1.14068441064639	-0.176332818175335
FrC_InN_CGE_NDNF	NPY1R	0.332459629893385	31.822170225212	0.527480969640218
FrC_InN_CGE_NDNF	PDE9A	0.178993977861365	17.0517695232524	-0.344674766086553
FrC_InN_CGE_NDNF	RELN	28.6255031945362	70.4007019596373	1.6914423857878
FrC_InN_CGE_NDNF	SP8	0.196442243294533	18.3094472067856	1.72607915073506
FrC_InN_CGE_NDNF	PROX1	2.01129384000742	68.0608365019012	0.966544032550949
FrC_InN_CGE_NDNF	NR2F2	1.44205663881525	70.2252120503071	1.77665624288001
FrC_InN_CGE_NDNF	VIP	0.254319922774243	11.1728575606903	-0.041559117240826
FrC_InN_CGE_NDNF	SNCG	0.001133771238388	NA	-0.703733538064729
FrC_InN_CGE_NDNF	NDNF	0.889940403752406	44.1942088329921	2.25815429379179
FrC_InN_CGE_NDNF	CALB2	0.671934249069156	36.3556595495759	0.755984501235043
FrC_InN_CGE_NDNF	SV2C	1.33448587233291	25.9432582626499	0.301930714831439
FrC_InN_CGE_NDNF	CCK	5.93385039240048	66.4814273179292	1.24178033427794
FrC_InN_CGE_NDNF	GBX1	0.002426710585133	NA	0.135333516589537
FrC_InN_CGE_NDNF	HMX3	0.000682935666785	NA	-1.01070963370219
FrC_InN_CGE_NDNF	ZIC1	0.000885667145654	NA	-0.398752713078977
FrC_InN_CGE_NDNF	ZIC2	0.001436735912647	NA	0.535382402158736
FrC_InN_CGE_NDNF	LHX8	0	NA	-0.500303866264655
FrC_InN_CGE_LAMP5	DLX1	0.433780563113398	45.4869964303927	-0.061352532293231
FrC_InN_CGE_LAMP5	FOXG1	0.559348508571855	55.4309026007139	0.379718363917468
FrC_InN_CGE_LAMP5	NKX2-1	0.005092248554677	NA	-0.375271699865626
FrC_InN_CGE_LAMP5	LHX6	0.008128719631099	NA	-1.04575221879485
FrC_InN_CGE_LAMP5	SOX6	0.075259621093316	8.31208567057624	-0.97424798064689
FrC_InN_CGE_LAMP5	SATB1	0.034202182265032	6.22131565527792	-0.545663578103755
FrC_InN_CGE_LAMP5	MEF2C	5.98068496478057	98.368179500255	-0.527831776357418
FrC_InN_CGE_LAMP5	ETV1	1.01399530370518	69.9643039265681	2.0385892995809
FrC_InN_CGE_LAMP5	MAF	0.946417830573261	68.4344722080571	-0.03418736307095
FrC_InN_CGE_LAMP5	NPY	0.002831615905865	NA	-0.427485571671684
FrC_InN_CGE_LAMP5	TAC1	0.009300896980082	1.12187659357471	-0.909669650306271
FrC_InN_CGE_LAMP5	TAC3	0.01084895632356	1.01988781234064	-0.378007757763537
FrC_InN_CGE_LAMP5	PVALB	0.000161257283044	NA	-0.555329274912316
FrC_InN_CGE_LAMP5	SST	0.001971688551636	NA	-0.41294895256539
FrC_InN_CGE_LAMP5	CALB1	0.011533218244719	1.73E+00	-0.777271890158045
FrC_InN_CGE_LAMP5	LAMP5	0.870912838834276	67.6695563488016	0.911905871727329
FrC_InN_CGE_LAMP5	VIPR2	0.078330698531229	7.80214176440592	-0.402669861416493
FrC_InN_CGE_LAMP5	SULF1	0.067927912138067	9.12799592044875	-0.565392933844852
FrC_InN_CGE_LAMP5	NOS1	0.244635359027298	23.1004589495156	-0.47308018945007
FrC_InN_CGE_LAMP5	FOXP1	1.4034643908312	83.2738398776135	0.712199307348646
FrC_InN_CGE_LAMP5	ZFHX4	0.329155895599376	36.1550229474758	0.658088678746152
FrC_InN_CGE_LAMP5	PAX6	0.011637300216716	1.47883732789393	-0.370079277149729
FrC_InN_CGE_LAMP5	FOXP2	0	NA	-0.573905850928902
FrC_InN_CGE_LAMP5	MEIS2	0.095652718649607	9.63793982661907	2.26053249628739
FrC_InN_CGE_LAMP5	TSHZ1	0.525729312015782	51.3003569607343	0.575891666224308
FrC_InN_CGE_LAMP5	PENK	0.003209936525498	NA	-0.596067961047164
FrC_InN_CGE_LAMP5	NPY1R	0.21955737653963	27.9449260581336	0.05361989624928
FrC_InN_CGE_LAMP5	PDE9A	0.011076450278956	1.4278429372769	-0.882195864020969
FrC_InN_CGE_LAMP5	RELN	9.13528594080565	58.4905660377358	0.867793114641151
FrC_InN_CGE_LAMP5	SP8	0.04587628666233	7.39418663946966	-0.081383429425009
FrC_InN_CGE_LAMP5	PROX1	1.28150369907442	76.7465578786334	0.490783480613674
FrC_InN_CGE_LAMP5	NR2F2	0.038203220815855	5.5583885772565	-0.515301247040268
FrC_InN_CGE_LAMP5	VIP	0.006292901294346	NA	-0.434524176799205
FrC_InN_CGE_LAMP5	SNCG	0.001484726672825	NA	-0.700592767867162
FrC_InN_CGE_LAMP5	NDNF	0.063304862946758	5.15043345232024	-0.172175627103733
FrC_InN_CGE_LAMP5	CALB2	0.005056053133794	NA	-0.541613089031356
FrC_InN_CGE_LAMP5	SV2C	4.25986679193667	94.4926058133605	1.32585004630225
FrC_InN_CGE_LAMP5	CCK	3.43922588488766	90.2090770015298	0.70997400648625
FrC_InN_CGE_LAMP5	GBX1	0.001973399895511	NA	-0.188644652043389
FrC_InN_CGE_LAMP5	HMX3	0.002249053029641	NA	2.04509689068394
FrC_InN_CGE_LAMP5	ZIC1	0.000651640100823	NA	-0.490401355814077
FrC_InN_CGE_LAMP5	ZIC2	0.002011170690362	NA	1.19904435256995
FrC_InN_CGE_LAMP5	LHX8	0	NA	-0.500303866264655
FrC_InN_CGE_VIP	DLX1	9.42E-01	58.5048754062839	1.45224922036531
FrC_InN_CGE_VIP	FOXG1	0.812035605853179	58.1148429035753	1.25198064861551
FrC_InN_CGE_VIP	NKX2-1	0.000360301972841	NA	-0.419855170772525
FrC_InN_CGE_VIP	LHX6	0.001640873821124	NA	-1.0604980490974
FrC_InN_CGE_VIP	SOX6	0.019465930565234	2.71939328277356	-1.01869976397666
FrC_InN_CGE_VIP	SATB1	0.009558083571188	1.38678223185265	-0.601099218710388
FrC_InN_CGE_VIP	MEF2C	4.46853676791474	95.2437703141929	-1.15827567704911
FrC_InN_CGE_VIP	ETV1	0.018216169630821	2.34019501625135	-0.94419766876303
FrC_InN_CGE_VIP	MAF	0.624531707333061	45.590465872156	-0.670662504386826
FrC_InN_CGE_VIP	NPY	0.00213959930025	NA	-0.432705545393058
FrC_InN_CGE_VIP	TAC1	0.006326373254075	NA	-0.917389778158919
FrC_InN_CGE_VIP	TAC3	1.04584993252144	45.1679306608884	2.26564902404852
FrC_InN_CGE_VIP	PVALB	0.000418121551919	NA	-0.554436227136586
FrC_InN_CGE_VIP	SST	0.001813801032411	NA	-0.413330989813146
FrC_InN_CGE_VIP	CALB1	0.003382318721892	NA	-0.821976886866625
FrC_InN_CGE_VIP	LAMP5	0.008986099404058	1.14842903575298	-0.610407331288977
FrC_InN_CGE_VIP	VIPR2	0.450075810307308	26.8580715059588	1.78436133343846
FrC_InN_CGE_VIP	SULF1	0.005641059198052	NA	-0.702035660107994
FrC_InN_CGE_VIP	NOS1	0.139505943861601	13.4561213434453	-0.629551867392562
FrC_InN_CGE_VIP	FOXP1	1.14647339955037	74.192849404117	-0.525416890382683
FrC_InN_CGE_VIP	ZFHX4	0.369196913912617	28.6457204767064	0.839132959446069
FrC_InN_CGE_VIP	PAX6	0.040488812412592	4.17118093174431	0.131240580289862
FrC_InN_CGE_VIP	FOXP2	0	NA	-0.573905850928902
FrC_InN_CGE_VIP	MEIS2	0	NA	-0.441774428486441
FrC_InN_CGE_VIP	TSHZ1	0.690475665753508	51.830985915493	1.14218432639612
FrC_InN_CGE_VIP	PENK	0.046221032918248	1.26760563380282	0.866869955595574
FrC_InN_CGE_VIP	NPY1R	0.725172515772476	51.9501625135428	1.90991246741768
FrC_InN_CGE_VIP	PDE9A	0.74330199471773	43.2394366197183	1.02363316301923
FrC_InN_CGE_VIP	RELN	2.37061545717352	50.3466955579632	0.022400983019067
FrC_InN_CGE_VIP	SP8	0.140077259203239	14.1170097508126	1.07757899322975
FrC_InN_CGE_VIP	PROX1	3.10964347111106	89.0140845070423	1.49961380328736
FrC_InN_CGE_VIP	NR2F2	0.890694655821235	54.6045503791983	1.09096730738679
FrC_InN_CGE_VIP	VIP	3.5141781078371	77.5839653304442	2.24258164921973
FrC_InN_CGE_VIP	SNCG	0.000709780125789	NA	-0.707529388001795
FrC_InN_CGE_VIP	NDNF	0.006380467555776	NA	-0.404667408366448
FrC_InN_CGE_VIP	CALB2	1.70445197617759	73.1310942578548	1.98214236090517
FrC_InN_CGE_VIP	SV2C	0.030614167997929	2.44853737811484	-0.728697941325286
FrC_InN_CGE_VIP	CCK	3.71908783996164	63.5752979414951	0.782882020278163
FrC_InN_CGE_VIP	GBX1	0.002059221416165	NA	-0.127297329160085
FrC_InN_CGE_VIP	HMX3	0.001130512588393	NA	-0.136910211472057
FrC_InN_CGE_VIP	ZIC1	0.000662184758075	NA	-0.486271442377137
FrC_InN_CGE_VIP	ZIC2	0.000210482957728	NA	-0.882619521636629
FrC_InN_CGE_VIP	LHX8	5.74E-05	NA	-0.36127822180409
