# Supplementary material for: Disturbances of paraventricular thalamic nucleus neurons in bipolar disorder revealed by single-nucleus analysis
Source: Nat Commun. 2026 Jan 7;17:1338. doi: 10.1038/s41467-025-68094-5 (PMC12873406; doi:10.1038/s41467-025-68094-5)
Supplement: Supplementary file 6 — Source Data [file 41467_2025_68094_MOESM6_ESM.zip › SourceData/FigureS6b_upper.txt]

celltype	gene	avg.exp	pct.exp	avg.exp.scaled
FrC_ExN_L2/3IT_2	GLRA3	1.27302743683269	75.0753937227745	1.76883553203574
FrC_ExN_L2/3IT_2	LAMP5	0.292937147585157	40.1597229978778	2.5
FrC_ExN_L2/3IT_2	CARTPT	0.090045556783873	6.95297665586954	1.02851169882459
FrC_ExN_L2/3IT_2	CUX2	6.29572237774195	98.1067798503295	1.70822015473985
FrC_ExN_L2/3IT_2	THSD7A	1.63409093444319	79.2639338769128	2.5
FrC_ExN_L2/3IT_2	RASGRF2	6.89350263557326	98.0397632078633	1.79614889370911
FrC_ExN_L2/3IT_2	PRSS12	0.167667716827156	17.1115827097062	0.059234215520868
FrC_ExN_L2/3IT_2	RORB	0.335691808235274	25.7120518262035	-0.766449036810643
FrC_ExN_L2/3IT_2	GRIK4	1.98610634014406	80.3585390371942	0.915346028539531
FrC_ExN_L2/3IT_2	KCNK2	0.001405500270928	NA	-0.779482727213358
FrC_ExN_L2/3IT_2	SULF2	0.041549267868882	6.95856137607506	-0.662705015251375
FrC_ExN_L2/3IT_2	PCP4	0.091031704535987	13.5094381771473	-0.298252394882413
FrC_ExN_L2/3IT_2	HTR2C	0	NA	-0.3366490964169
FrC_ExN_L2/3IT_2	FEZF2	0	NA	-0.555789365469349
FrC_ExN_L2/3IT_2	TOX	0.202124152708212	20.5685245169217	-1.35381140055872
FrC_ExN_L2/3IT_2	ETV1	0.042038973244139	8.11459845861722	-0.821325163727171
FrC_ExN_L2/3IT_2	RPRM	3.31E-05	NA	-0.558984387444256
FrC_ExN_L2/3IT_2	RXFP1	0.049924345804611	6.68491008600469	-1.68408628997921
FrC_ExN_L2/3IT_2	FOXP2	0.025078283862114	2.28973528426226	-1.40303302524038
FrC_ExN_L2/3IT_2	SYT6	0.000291353734552	NA	-0.649321420546984
FrC_ExN_L2/3IT_2	OPRK1	0.007293202498689	1.61398413939462	-0.427804534680154
FrC_ExN_L2/3IT_2	NR4A2	0.028179608062	5.42834803976321	-0.378120829222525
FrC_ExN_L2/3IT_2	SYNPR	0.401369678606891	29.3365352395845	-0.58134483080314
FrC_ExN_L2/3IT_2	NTNG2	0.087312718134594	13.570870099408	-0.466265537721759
FrC_ExN_L2/3IT_2	ADRA2A	0.001076953289816	NA	-0.633492640676411
FrC_ExN_L2/3IT_2	SOX6	0	NA	-0.633920555487551
FrC_ExN_L2/3IT_2	SATB1	0.294934169152491	39.4057857701329	-0.931791980399727
FrC_ExN_L2/3IT_1	GLRA3	1.16207504296373	87.8710644677661	1.59549906423414
FrC_ExN_L2/3IT_1	LAMP5	0.074054498773958	22.2388805597201	0.464720354294537
FrC_ExN_L2/3IT_1	CARTPT	0.188089394229489	20.5047476261869	2.5
FrC_ExN_L2/3IT_1	CUX2	6.67367386359887	99.4102948525737	1.76976991135882
FrC_ExN_L2/3IT_1	THSD7A	0.233696711402619	3.15E+01	0.133599281480233
FrC_ExN_L2/3IT_1	RASGRF2	4.32046096081313	98.4607696151924	1.1877387407349
FrC_ExN_L2/3IT_1	PRSS12	0.319770219542867	3.76E+01	0.688308144732472
FrC_ExN_L2/3IT_1	RORB	2.87058181159727	85.5422288855572	0.233996591807336
FrC_ExN_L2/3IT_1	GRIK4	0.761086727975567	69.4352823588206	-0.547215352564217
FrC_ExN_L2/3IT_1	KCNK2	0.003252157283252	NA	-0.772290648392241
FrC_ExN_L2/3IT_1	SULF2	0.065637050737135	15.872063968016	-0.584711568102077
FrC_ExN_L2/3IT_1	PCP4	0.022113205660362	7.27136431784108	-0.46394291071102
FrC_ExN_L2/3IT_1	HTR2C	0	NA	-0.3366490964169
FrC_ExN_L2/3IT_1	FEZF2	9.23E-05	NA	-0.555062542693762
FrC_ExN_L2/3IT_1	TOX	1.45120910542811	83.3783108445777	-0.582566674003503
FrC_ExN_L2/3IT_1	ETV1	0.076667884705123	22.3938030984508	-0.740010862825428
FrC_ExN_L2/3IT_1	RPRM	9.20E-06	NA	-0.559308307633084
FrC_ExN_L2/3IT_1	RXFP1	0.478439254181449	52.5087456271864	-1.11860485510592
FrC_ExN_L2/3IT_1	FOXP2	0.161144000300635	18.4457771114443	-1.26307891556626
FrC_ExN_L2/3IT_1	SYT6	0.000194295717568	NA	-0.650078965028318
FrC_ExN_L2/3IT_1	OPRK1	4.45E-03	1.84E+00	-0.452456156903925
FrC_ExN_L2/3IT_1	NR4A2	0.014822289896028	5.38730634682659	-0.426999694513542
FrC_ExN_L2/3IT_1	SYNPR	1.68E+00	8.67E+01	0.440460227732267
FrC_ExN_L2/3IT_1	NTNG2	0.108537651086494	30.6096951524238	-0.426248801979503
FrC_ExN_L2/3IT_1	ADRA2A	0.000588343308375	NA	-0.650708318068751
FrC_ExN_L2/3IT_1	SOX6	0	NA	-0.633920555487551
FrC_ExN_L2/3IT_1	SATB1	0.525070784000209	81.7141429285357	-0.419801803697046
FrC_ExN_L6CT/b	GLRA3	0.352348281240875	38.6154461784714	-0.029743776411999
FrC_ExN_L6CT/b	LAMP5	0.000835500879479	NA	-0.40093307070259
FrC_ExN_L6CT/b	CARTPT	1.82E-04	NA	-0.462804179048867
FrC_ExN_L6CT/b	CUX2	0.002882234100474	NA	-0.710043749839492
FrC_ExN_L6CT/b	THSD7A	0.000667353572827	NA	-0.568237687905821
FrC_ExN_L6CT/b	RASGRF2	2.06560056043707	82.4729891956783	0.337438323513074
FrC_ExN_L6CT/b	PRSS12	7.56E-05	NA	-0.736720918847998
FrC_ExN_L6CT/b	RORB	0.003484158439636	NA	-1.03535004690214
FrC_ExN_L6CT/b	GRIK4	3.03839441312192	91.2765106042417	1.75148364282735
FrC_ExN_L6CT/b	KCNK2	0.871305588248166	63.90556222489	1.66124531273966
FrC_ExN_L6CT/b	SULF2	0.205336368322058	21.7687074829932	-0.164492022511498
FrC_ExN_L6CT/b	PCP4	0.061338778609631	10.0040016006403	-0.368317307670287
FrC_ExN_L6CT/b	HTR2C	0.006077884342357	NA	-0.330070186250344
FrC_ExN_L6CT/b	FEZF2	0.231363605007008	36.8947579031613	1.08273178340192
FrC_ExN_L6CT/b	TOX	4.30604306051373	71.2284913965586	0.253380765714627
FrC_ExN_L6CT/b	ETV1	0.842138471808387	59.2236894757903	0.595815377904805
FrC_ExN_L6CT/b	RPRM	0.148925007488366	22.5690276110444	1.32072345148574
FrC_ExN_L6CT/b	RXFP1	3.05897382777558	87.8351340536214	0.549978531542068
FrC_ExN_L6CT/b	FOXP2	6.48488448493267	94.0376150460184	0.829415320668445
FrC_ExN_L6CT/b	SYT6	0.515041981759233	45.0180072028812	2.5
FrC_ExN_L6CT/b	OPRK1	0.003352627697735	NA	-0.46197374791022
FrC_ExN_L6CT/b	NR4A2	0.262512973669046	29.6518607442977	0.389335389030478
FrC_ExN_L6CT/b	SYNPR	1.25813840573493	7.09E+01	0.170336426217314
FrC_ExN_L6CT/b	NTNG2	0.009660832048114	2.96118447378952	-0.619636178803838
FrC_ExN_L6CT/b	ADRA2A	0.047586029714456	1.04E+01	0.967889770465131
FrC_ExN_L6CT/b	SOX6	0.010753578312403	1.68067226890756	1.46467735333501
FrC_ExN_L6CT/b	SATB1	0.512054318518382	65.546218487395	-0.446630026578172
FrC_ExN_L5IT_4	GLRA3	0.279700206671076	25.3501400560224	-0.220996155434227
FrC_ExN_L5IT_4	LAMP5	0.001660316437578	NA	-0.390833097218517
FrC_ExN_L5IT_4	CARTPT	0.006448192366002	NA	-0.3545547431811
FrC_ExN_L5IT_4	CUX2	1.84155925640291	50.9337068160598	0.559129902546763
FrC_ExN_L5IT_4	THSD7A	0.040735430365999	3.69E+00	-0.43661734412827
FrC_ExN_L5IT_4	RASGRF2	1.08063329566022	66.1531279178338	-0.260316249390911
FrC_ExN_L5IT_4	PRSS12	0.849125915960761	58.5434173669468	2.420932168521
FrC_ExN_L5IT_4	RORB	8.57516407250446	97.4789915966387	1.08569715501331
FrC_ExN_L5IT_4	GRIK4	0.763324743366912	5.30E+01	-0.543697687979827
FrC_ExN_L5IT_4	KCNK2	0.26097944110436	24.6031746031746	0.120262458971315
FrC_ExN_L5IT_4	SULF2	0.3152118812043	30.62558356676	0.133103590391954
FrC_ExN_L5IT_4	PCP4	0.006056260241818	1.12044817927171	-0.504150203297111
FrC_ExN_L5IT_4	HTR2C	0	NA	-0.3366490964169
FrC_ExN_L5IT_4	FEZF2	0.002266825769641	NA	-0.537963112667544
FrC_ExN_L5IT_4	TOX	2.27606756291454	65.219421101774	-0.26858518724343
FrC_ExN_L5IT_4	ETV1	4.03E-02	5.65E+00	-0.825550241506885
FrC_ExN_L5IT_4	RPRM	0.000110184896868	NA	-0.557940774718699
FrC_ExN_L5IT_4	RXFP1	2.92414708959344	90.2894491129785	0.494166790270353
FrC_ExN_L5IT_4	FOXP2	4.36661675594161	8.56E+01	0.455841378543277
FrC_ExN_L5IT_4	SYT6	0.096551274092384	11.71802054155	0.067972567496974
FrC_ExN_L5IT_4	OPRK1	0.007843140782878	1.59E+00	-0.423046583800597
FrC_ExN_L5IT_4	NR4A2	1.38E-02	3.41E+00	-0.430845067073927
FrC_ExN_L5IT_4	SYNPR	1.89576800221796	82.1661998132586	0.562191396780215
FrC_ExN_L5IT_4	NTNG2	0.206375191934423	28.3380018674136	-0.251177799218109
FrC_ExN_L5IT_4	ADRA2A	0	NA	-0.67144915748778
FrC_ExN_L5IT_4	SOX6	0.000776815098218	NA	-0.481567918041281
FrC_ExN_L5IT_4	SATB1	1.40576871736324	82.1661998132586	1.00689106285667
FrC_ExN_L5IT_1	GLRA3	0.588898101313414	66.2104816465096	0.528593362471406
FrC_ExN_L5IT_1	LAMP5	5.12E-05	NA	-0.41054464674009
FrC_ExN_L5IT_1	CARTPT	0.00010286442654	NA	-0.464182114345462
FrC_ExN_L5IT_1	CUX2	0.012662803945285	NA	-0.698216675724105
FrC_ExN_L5IT_1	THSD7A	0.005966582811488	NA	-0.550530768511862
FrC_ExN_L5IT_1	RASGRF2	0.167506212022001	28.1879906641205	-1.15146600531185
FrC_ExN_L5IT_1	PRSS12	0.124445116092948	19.2446424782516	-0.134542592288366
FrC_ExN_L5IT_1	RORB	7.28815954091577	99.321026946743	0.949968674005329
FrC_ExN_L5IT_1	GRIK4	1.15110646967105	81.7525991937195	0.00688601319076
FrC_ExN_L5IT_1	KCNK2	0.871763463052611	73.6685762783789	1.66220036514498
FrC_ExN_L5IT_1	SULF2	0.736926027684429	65.2981116061956	1.0818412945394
FrC_ExN_L5IT_1	PCP4	1.04199878137799	64.0674729471674	1.29336900191228
FrC_ExN_L5IT_1	HTR2C	0.00077705204615	NA	-0.335805762788055
FrC_ExN_L5IT_1	FEZF2	0.128324496277273	27.7318056439635	0.394733370074836
FrC_ExN_L5IT_1	TOX	5.14396313415399	96.6369615955867	0.412095261939273
FrC_ExN_L5IT_1	ETV1	1.20576158104373	81.6465096541481	1.04389403663943
FrC_ExN_L5IT_1	RPRM	0.231208741561927	27.5938892425207	2.25750131012874
FrC_ExN_L5IT_1	RXFP1	3.73364256373187	97.4538510502864	0.804021937512647
FrC_ExN_L5IT_1	FOXP2	4.74980678446823	98.5253553999576	0.533285913933566
FrC_ExN_L5IT_1	SYT6	0.006806319048628	1.3579461065139	-0.598639006727762
FrC_ExN_L5IT_1	OPRK1	5.14E-05	NA	-0.490702380656204
FrC_ExN_L5IT_1	NR4A2	0.033782712126314	9.6435391470401	-0.357805986753192
FrC_ExN_L5IT_1	SYNPR	0.034144223671396	4.76342032675578	-1.06011711097291
FrC_ExN_L5IT_1	NTNG2	0.445632111765546	60.8635688521112	0.123326477407161
FrC_ExN_L5IT_1	ADRA2A	0.067558627744333	14.0038192234246	1.63386891207836
FrC_ExN_L5IT_1	SOX6	0	NA	-0.633920555487551
FrC_ExN_L5IT_1	SATB1	0.819288741716229	84.3305750053045	0.132325540715786
FrC_ExN_L5IT_2	GLRA3	0.093514208808042	13.7782694198623	-0.765586247390661
FrC_ExN_L5IT_2	LAMP5	0.000808618111609	NA	-0.401262393730293
FrC_ExN_L5IT_2	CARTPT	0.001492816095857	NA	-0.440108732251623
FrC_ExN_L5IT_2	CUX2	0.635462620471986	37.3402163225172	-0.114075099065837
FrC_ExN_L5IT_2	THSD7A	0.353908942228944	28.625860373648	0.445316464265169
FrC_ExN_L5IT_2	RASGRF2	0.164793904613569	19.0511307767945	-1.15505320955864
FrC_ExN_L5IT_2	PRSS12	0.259099563285597	25.3687315634218	0.446536796646678
FrC_ExN_L5IT_2	RORB	10.2286806402027	99.2748279252704	1.23548687728001
FrC_ExN_L5IT_2	GRIK4	0.323069247614408	35.4473942969518	-1.33931312392575
FrC_ExN_L5IT_2	KCNK2	0.032193429208224	4.89183874139626	-0.661272065397902
FrC_ExN_L5IT_2	SULF2	0.10775005250774	14.1592920353982	-0.452497160842292
FrC_ExN_L5IT_2	PCP4	0.004282677267962	NA	-0.508630630285935
FrC_ExN_L5IT_2	HTR2C	0.000144905133544	NA	-0.336491781357726
FrC_ExN_L5IT_2	FEZF2	0.000610097264155	NA	-0.550987606890961
FrC_ExN_L5IT_2	TOX	10.7209584158159	99.0044247787611	1.11126671088144
FrC_ExN_L5IT_2	ETV1	0.098358886575566	15.5727630285152	-0.690398525091814
FrC_ExN_L5IT_2	RPRM	0.000597093327475	NA	-0.551348813675313
FrC_ExN_L5IT_2	RXFP1	1.97826170789163	85.9021632251721	0.038487039031438
FrC_ExN_L5IT_2	FOXP2	6.68601097459886	98.3529990167158	0.859190409556733
FrC_ExN_L5IT_2	SYT6	0.06906250175506	9.83284169124877	-0.13023025282114
FrC_ExN_L5IT_2	OPRK1	0.000396183285359	NA	-0.487697669664063
FrC_ExN_L5IT_2	NR4A2	0.01734242137249	3.95771878072763	-0.417728644111506
FrC_ExN_L5IT_2	SYNPR	0.52735081003734	46.374139626352	-0.445713987037863
FrC_ExN_L5IT_2	NTNG2	0.157295414051423	24.5698131760079	-0.337150903989438
FrC_ExN_L5IT_2	ADRA2A	0.002471042625735	NA	-0.584419465745935
FrC_ExN_L5IT_2	SOX6	0	NA	-0.633920555487551
FrC_ExN_L5IT_2	SATB1	1.24519243454541	84.5747295968535	0.790683841933704
FrC_ExN_L6IT	GLRA3	0.247810436967036	46.551724137931	-0.308403461778159
FrC_ExN_L6IT	LAMP5	0	NA	-0.411172376998854
FrC_ExN_L6IT	CARTPT	4.35E-05	NA	-0.465211432271699
FrC_ExN_L6IT	CUX2	0.004471027861779	NA	-0.708114688372079
FrC_ExN_L6IT	THSD7A	0.002377671936326	NA	-0.56251257838604
FrC_ExN_L6IT	RASGRF2	1.74488303154223	84.9915206331261	0.167005405239352
FrC_ExN_L6IT	PRSS12	0.000783857458897	NA	-0.733084003851835
FrC_ExN_L6IT	RORB	0.390536060340907	46.0146975692482	-0.728611086877566
FrC_ExN_L6IT	GRIK4	2.48263511025888	94.2340305257207	1.34139315753106
FrC_ExN_L6IT	KCNK2	0.095715742225957	20.2091577162239	-0.428135407639821
FrC_ExN_L6IT	SULF2	0.061477588993634	12.5777275296778	-0.598052682218294
FrC_ExN_L6IT	PCP4	6.42E-05	NA	-0.519319290752679
FrC_ExN_L6IT	HTR2C	0.002669282397649	NA	-0.333754863162284
FrC_ExN_L6IT	FEZF2	0.000428644271967	NA	-0.552415423155406
FrC_ExN_L6IT	TOX	1.37819276397306	61.4754098360656	-0.615300928706256
FrC_ExN_L6IT	ETV1	0.430255494570089	57.7444884115319	-0.033658693404415
FrC_ExN_L6IT	RPRM	0	NA	-0.559432947212034
FrC_ExN_L6IT	RXFP1	3.00610540764039	96.4386659129452	0.528317712746588
FrC_ExN_L6IT	FOXP2	1.74834669966975	74.1661955907292	-0.295598606331963
FrC_ExN_L6IT	SYT6	0.000531367003961	NA	-0.647448416096714
FrC_ExN_L6IT	OPRK1	0.245321092886495	48.3889202939514	1.42136060277386
FrC_ExN_L6IT	NR4A2	0.060452776924251	17.8914641040136	-0.262595132479895
FrC_ExN_L6IT	SYNPR	0.276154158651717	34.0587902769927	-0.728815116024742
FrC_ExN_L6IT	NTNG2	0.291973922031968	52.8264556246467	-0.109282251023362
FrC_ExN_L6IT	ADRA2A	0.001702119468357	NA	-0.611477793434744
FrC_ExN_L6IT	SOX6	0	NA	-0.633920555487551
FrC_ExN_L6IT	SATB1	0.399760191076503	70.5483323911815	-0.688158111458263
FrC_ExN_L5IT_3	GLRA3	0.152691575341713	27.1970397779833	-0.583040002898188
FrC_ExN_L5IT_3	LAMP5	0.001174836323154	NA	-0.396776856757393
FrC_ExN_L5IT_3	CARTPT	0.00081678864659	NA	-0.451813069070335
FrC_ExN_L5IT_3	CUX2	0.037885977468122	6.89176688251619	-0.668235146162996
FrC_ExN_L5IT_3	THSD7A	0.101385660011868	9.71322849213691	-0.246727399471721
FrC_ExN_L5IT_3	RASGRF2	0.210951614604319	25.254394079556	-1.09511546141572
FrC_ExN_L5IT_3	PRSS12	0.005562686490363	1.15633672525439	-0.708610746541671
FrC_ExN_L5IT_3	RORB	8.20427785527487	98.7974098057354	1.04855094392243
FrC_ExN_L5IT_3	GRIK4	0.845984498125228	67.2062904717854	-0.416808718721492
FrC_ExN_L5IT_3	KCNK2	0.465344295298012	49.2599444958372	0.706606474104966
FrC_ExN_L5IT_3	SULF2	1.54854612851684	86.8640148011101	2.38974083726669
FrC_ExN_L5IT_3	PCP4	0.003792735092277	NA	-0.509869717518183
FrC_ExN_L5IT_3	HTR2C	0.006617965970588	NA	-0.329487507406864
FrC_ExN_L5IT_3	FEZF2	0.002209701204101	NA	-0.538411843200943
FrC_ExN_L5IT_3	TOX	15.0859397880228	99.8149861239593	1.4539384777586
FrC_ExN_L5IT_3	ETV1	0.230962243974533	32.1924144310823	-0.406897095085747
FrC_ExN_L5IT_3	RPRM	0.005838606709521	NA	-0.480589547273452
FrC_ExN_L5IT_3	RXFP1	4.46279414071303	97.5948196114709	1.04071868032318
FrC_ExN_L5IT_3	FOXP2	8.81488557084194	98.8436632747456	1.13373653601453
FrC_ExN_L5IT_3	SYT6	0.109355780688017	15.6336725254394	0.15860688757857
FrC_ExN_L5IT_3	OPRK1	0.000460275258322	NA	-0.487139201871224
FrC_ExN_L5IT_3	NR4A2	0.023624919823578	6.33672525439408	-0.394716232531856
FrC_ExN_L5IT_3	SYNPR	0.279470410444196	31.2210915818686	-0.72472615011334
FrC_ExN_L5IT_3	NTNG2	0.336671120082384	47.36355226642	-0.038881909726188
FrC_ExN_L5IT_3	ADRA2A	0.00605606005896	1.75763182238668	-0.458536412221505
FrC_ExN_L5IT_3	SOX6	0	NA	-0.633920555487551
FrC_ExN_L5IT_3	SATB1	1.02999985211821	82.9324699352452	0.475330320235109
FrC_ExN_L5/6NP	GLRA3	0.009659006303281	2.48190279214064	-1.04193121390405
FrC_ExN_L5/6NP	LAMP5	0.000287424932153	NA	-0.407648935880397
FrC_ExN_L5/6NP	CARTPT	0.000690093863815	NA	-0.454007466767704
FrC_ExN_L5/6NP	CUX2	0.007445402993387	1.75801447776629	-0.704511488295431
FrC_ExN_L5/6NP	THSD7A	0.00121135411384	NA	-0.566415643201054
FrC_ExN_L5/6NP	RASGRF2	1.04515242858735	59.1520165460186	-0.286843955368356
FrC_ExN_L5/6NP	PRSS12	0.033798946888386	5.06721820062048	-0.566339840407138
FrC_ExN_L5/6NP	RORB	0.054617129606676	6.92864529472596	-0.988617042576799
FrC_ExN_L5/6NP	GRIK4	0.840260148953056	60.1861427094106	-0.425411130277458
FrC_ExN_L5/6NP	KCNK2	0.004941025234678	1.03412616339193	-0.765724682812267
FrC_ExN_L5/6NP	SULF2	0.009655588561836	1.65460186142709	-0.768795368960892
FrC_ExN_L5/6NP	PCP4	2.1174756593185	80.1447776628749	2.36771560872375
FrC_ExN_L5/6NP	HTR2C	17.685622126563	95.4498448810755	2.5
FrC_ExN_L5/6NP	FEZF2	4.48E-01	5.09E+01	2.35969218243337
FrC_ExN_L5/6NP	TOX	9.18133828513328	98.1385729058945	0.958832152569452
FrC_ExN_L5/6NP	ETV1	2.52894491419504	88.1075491209928	2.21274693210224
FrC_ExN_L5/6NP	RPRM	0.061495911142482	12.306101344364	0.248812963554386
FrC_ExN_L5/6NP	RXFP1	0.276287826103488	22.7507755946225	-1.3615233562746
FrC_ExN_L5/6NP	FOXP2	4.68007483921425	95.3464322647363	0.51958451223188
FrC_ExN_L5/6NP	SYT6	0.15572583106718	16.5460186142709	0.478295052471133
FrC_ExN_L5/6NP	OPRK1	0.001038696947973	NA	-0.482100720756245
FrC_ExN_L5/6NP	NR4A2	0.001980084309339	NA	-0.474604036917407
FrC_ExN_L5/6NP	SYNPR	0.990063131381584	56.7735263702172	-0.028773038090676
FrC_ExN_L5/6NP	NTNG2	0.002982287290961	NA	-0.633373473380983
FrC_ExN_L5/6NP	ADRA2A	0.000486766117647	NA	-0.654288342910733
FrC_ExN_L5/6NP	SOX6	0.008711724355768	1.24095139607032	1.06792512783606
FrC_ExN_L5/6NP	SATB1	1.98609138121452	90.2792140641158	1.68324686551433
FrC_ExN_L6ITCar3	GLRA3	0.038845129158301	8.59896219421794	-0.943227100923997
FrC_ExN_L6ITCar3	LAMP5	0.00219599981827	NA	-0.384278038478374
FrC_ExN_L6ITCar3	CARTPT	0.000504947481873	NA	-0.457214766202289
FrC_ExN_L6ITCar3	CUX2	0.257921438653487	16.5307635285397	-0.433923121185494
FrC_ExN_L6ITCar3	THSD7A	0.076156847135912	11.119347664937	-0.324414167482264
FrC_ExN_L6ITCar3	RASGRF2	2.32015136819038	91.6234247590808	0.460463517849037
FrC_ExN_L6ITCar3	PRSS12	0.000271809525779	NA	-0.735713223484009
FrC_ExN_L6ITCar3	RORB	0.004206923379266	NA	-1.03467302886127
FrC_ExN_L6ITCar3	GRIK4	0.641100815508728	38.6212008895478	-0.742662828619958
FrC_ExN_L6ITCar3	KCNK2	0.010702223547844	2.37212750185322	-0.743409079505333
FrC_ExN_L6ITCar3	SULF2	0.133725010059809	21.9421793921423	-0.373431904311619
FrC_ExN_L6ITCar3	PCP4	0.012235305119954	4.00296515937732	-0.488602155518405
FrC_ExN_L6ITCar3	HTR2C	1.70E-01	9.93E+00	-0.166516089859281
FrC_ExN_L6ITCar3	FEZF2	0.001177126101195	NA	-0.546527441832165
FrC_ExN_L6ITCar3	TOX	0.18510146036957	9.93328391401038	-1.36924917835148
FrC_ExN_L6ITCar3	ETV1	0.267258861835031	35.6560415122313	-0.334615765005013
FrC_ExN_L6ITCar3	RPRM	0	NA	-0.559432947212034
FrC_ExN_L6ITCar3	RXFP1	3.46778547675249	96.3676797627872	0.708523809933451
FrC_ExN_L6ITCar3	FOXP2	0.056299028841281	6.1527057079318	-1.36934352380982
FrC_ExN_L6ITCar3	SYT6	0.003938232332571	NA	-0.620910423074691
FrC_ExN_L6ITCar3	OPRK1	0.376051580770234	54.4106745737583	2.29156039346877
FrC_ExN_L6ITCar3	NR4A2	1.37675061310059	86.1378799110452	2.5
FrC_ExN_L6ITCar3	SYNPR	8.27649625363217	98.6656782802076	2.39650218231287
FrC_ExN_L6ITCar3	NTNG2	4.16402144268034	98.0726464047443	2.5
FrC_ExN_L6ITCar3	ADRA2A	0.068429191970663	15.8636026686434	1.66261344800237
FrC_ExN_L6ITCar3	SOX6	0.012237363166979	NA	1.75248876979551
FrC_ExN_L6ITCar3	SATB1	0.045293473313755	10.4521868050408	-1.6020957091224
