# Supplementary material for: Disturbances of paraventricular thalamic nucleus neurons in bipolar disorder revealed by single-nucleus analysis
Source: Nat Commun. 2026 Jan 7;17:1338. doi: 10.1038/s41467-025-68094-5 (PMC12873406; doi:10.1038/s41467-025-68094-5)
Supplement: Supplementary file 6 — Source Data [file 41467_2025_68094_MOESM6_ESM.zip › SourceData/FigureS7a.txt]

Module	ALL	Excit.All	Down.probable	Up.probable	Down.possible	Up.possible	Down.possbile.FC	Down.probable.FC	Up.possbile.FC	Up.probable.FC	Down.possbile.PVAL	Down.probable.PVAL	Up.possbile.PVAL	Up.probable.PVAL
Excit_DL_M1	673	500	5	0	8	4	1.7552	3.22647058823529	0.675076923076923	0	0.0199583510650732	0.000531544395419914	0.736507427915351	0.901691804628485
Excit_DL_M2	3462	1838	8	0	27	0	1.61147986942329	1.4043397554887	0	0	0	0.00203148755236249	1	0.999999785471956
Excit_DL_M3	136	115	0	8	0	22	0	0	16.143143812709	17.3438735177866	0.659463173608686	0.307462041694764	0	1.23701049403735e-12
Excit_DL_M4	68	33	0	0	0	0	0	0	0	0	0.260769496607725	0.0979092586229574	0.324466351626631	0.124784349444613
Excit_DL_M5	216	201	0	0	0	0	0	0	0	0	0.854794792015022	0.482190203968373	0.918315843997683	0.573144854736557
Excit_DL_M6	160	147	0	0	0	0	0	0	0	0	0.750803553111612	0.377436672918481	0.835331244357688	0.458279401568443
Excit_DL_M7	263	171	1	1	2	2	1.28304093567251	1.88682490540076	0.986954565901934	1.45800106326422	0.196365099751313	0.0915236488956173	0.324223148174462	0.144377107388857
Excit_DL_M8	105	96	0	0	0	0	0	0	0	0	0.59117497969594	0.262917291742554	0.686887051156993	0.32604578695856
Excit_DL_M9	181	112	0	0	0	1	0	0	0.753434065934066	0	0.649447378238766	0.30058081796019	0.381465012241331	0.37025276149673
Excit_DL_M10	88	55	0	0	0	0	0	0	0	0	0.397483478857594	0.158678845125272	0.481972334792945	0.200282607066104
Excit_DL_M11	314	268	0	0	3	1	1.22798507462687	0	0.314867967853042	0	0.215747855149909	0.591369640706457	0.843934174426154	0.685759081901514
Excit_DL_M12	59	46	0	1	0	1	0	0	1.83444816053512	5.4199604743083	0.344713713733225	0.134240780543779	0.0995003184060976	0.0131715153778531
Excit_DL_M13	299	214	2	1	4	3	2.05046728971963	3.0153930731171	1.18296189791517	1.16503823279524	0.0361774350114797	0.0207608508480747	0.236844597924858	0.207649441978081
Excit_DL_M14	410	244	0	3	0	4	0	0	1.38335435056747	3.06538748137109	0.906699336604404	0.554717229897581	0.147865838982501	0.0100903179498018
Excit_DL_M15	33	14	0	1	0	1	0	0	6.02747252747253	17.8084415584416	0.119721652528253	0.0425542941054811	0.0109522250884295	0.00123276646785375
Excit_DL_M16	245	148	0	0	0	1	0	0	0.57016632016632	0	0.753246226210823	0.379525020149919	0.527775755686748	0.460628711582204
Excit_DL_M17	224	161	0	0	2	1	1.36273291925466	0	0.524128045867176	0	0.173101675447557	0.406148775957847	0.575187897405019	0.490374150914937
Excit_DL_M18	50	39	0	0	1	0	2.81282051282051	0	0	0	0.0468235189401123	0.114830849353507	0.371447481983159	0.145961911525008
Excit_DL_M19	107	101	0	5	0	14	0	0	11.6968773800457	12.3424842484248	0.610298695118919	0.274863207074567	6.88338275267597e-15	3.85986493545154e-07
Excit_DL_M20	52	44	0	0	0	0	0	0	0	0	0.332410988874177	0.128731293454851	0.408200388918609	0.163269866322937
Excit_DL_M21	198	133	0	1	0	3	0	0	1.90341237709659	1.87457279562543	0.714122800976308	0.347581962146381	0.0651119964263855	0.0940670198036724
Excit_DL_M22	350	319	0	0	0	4	0	0	1.05811429949361	0	0.958030081349063	0.660952100589174	0.315001537519026	0.753165866416515
Excit_DL_M23	326	154	0	1	1	1	0.712337662337662	0	0.547952047952048	1.6189492325856	0.411676286818957	0.39193339221258	0.550055359836636	0.121069322179731
Excit_DL_M24	130	59	1	0	1	0	1.85932203389831	5.46859421734796	0	0	0.0973388387299414	0.0125780037063548	0.506554042388491	0.213385907856181
Excit_DL_M25	50	34	0	0	0	0	0	0	0	0	0.267569635695451	0.100747907857849	0.332522573794111	0.128345157761876
Excit_DL_M26	78	68	0	0	0	1	0	0	1.24095022624434	0	0.466690240110515	0.192970220524084	0.188120754856101	0.242190730129496
Excit_DL_M27	2	1	0	0	0	0	0	0	0	0	0.00903505601734722	0.00309034720959833	0.0117138223103264	0.0039956411187797
Excit_DL_M28	86	78	0	0	0	1	0	0	1.08185404339251	0	0.514759382059795	0.218554948677231	0.231611212447572	0.273120660789307
Excit_DL_M29	146	92	0	0	1	0	1.19239130434783	0	0	0	0.200584312060169	0.253243700714428	0.670956319907948	0.314582716552774
