# Supplementary material for: Disturbances of paraventricular thalamic nucleus neurons in bipolar disorder revealed by single-nucleus analysis
Source: Nat Commun. 2026 Jan 7;17:1338. doi: 10.1038/s41467-025-68094-5 (PMC12873406; doi:10.1038/s41467-025-68094-5)
Supplement: Supplementary file 6 — Source Data [file 41467_2025_68094_MOESM6_ESM.zip › SourceData/FigureS7bc_FrC_ExN_L5IT_4.txt]

gene_name	entrezid	module	color	ExcitM3_score	ExcitM19_score	DEG.score	DEG
ABCA2	20	ExcitDL-M5	greenyellow	0.037940893	0.046339731	none	Not DEG
ABCA3	21	ExcitDL-M3	lightcyan	0.186076916	0.096161977	none	Not DEG
ABCF1	23	ExcitDL-M14	brown	0.081654321	0.110918644	none	Not DEG
ABL2	27	ExcitDL-M19	royalblue	0.03428663	0.130793135	none	Not DEG
ACAA1	30	ExcitDL-M2	turquoise	-0.050826171	-0.044400338	none	Not DEG
ACACA	31	ExcitDL-M23	magenta	0.128830374	0.012659478	none	Not DEG
ACADM	34	ExcitDL-M1	blue	-0.07767751	0.008432478	none	Not DEG
ASIC2	40	ExcitDL-M23	magenta	0.251865402	0.175066352	none	Not DEG
ACLY	47	ExcitDL-M14	brown	0.016329966	0.031684663	none	Not DEG
ACO2	50	ExcitDL-M12	darkorange	0.045134817	0.060138249	none	Not DEG
ACOX1	51	ExcitDL-M6	cyan	-0.014543801	0.019888856	none	Not DEG
ACP1	52	ExcitDL-M2	turquoise	-0.088867563	-0.054031868	none	Not DEG
ACTA2	59	ExcitDL-M2	turquoise	-0.158468964	-0.129723054	none	Not DEG
ACTB	60	ExcitDL-M22	yellow	-0.064994432	0.045739674	none	Not DEG
ACTN4	81	ExcitDL-M11	green	0.116405728	0.112536335	none	Not DEG
ACVR2A	92	ExcitDL-M9	salmon	-0.046960326	-0.032404389	none	Not DEG
ACYP1	97	ExcitDL-M2	turquoise	-0.04797236	-0.035127677	none	Not DEG
ADAR	103	ExcitDL-M26	darkturquoise	-0.072730085	0.010027933	none	Not DEG
ADARB1	104	ExcitDL-M7	black	-0.007034087	0.011426181	none	Not DEG
ADCY1	107	ExcitDL-M29	midnightblue	0.143916271	-0.047180329	none	Not DEG
ADCY2	108	ExcitDL-M11	green	0.01642863	0.161567981	none	Not DEG
ADCY6	112	ExcitDL-M5	greenyellow	0.091395825	0.061069603	none	Not DEG
ADD1	118	ExcitDL-M6	cyan	0.043523411	0.083378715	none	Not DEG
ADD2	119	ExcitDL-M9	salmon	0.042991761	0.001317867	none	Not DEG
ADD3	120	ExcitDL-M24	grey60	0.161082442	0.056930655	none	Not DEG
ADH5	128	ExcitDL-M14	brown	-0.01339676	0.040782221	none	Not DEG
ADORA1	134	ExcitDL-M20	white	-0.000808477	0.018525036	none	Not DEG
ADRA1B	147	ExcitDL-M29	midnightblue	0.106582164	0.000435926	none	Not DEG
ADRB1	153	ExcitDL-M1	blue	-0.07356342	-0.011648447	none	Not DEG
AP2A2	161	ExcitDL-M3	lightcyan	0.188804457	0.120176119	none	Not DEG
AP1B1	162	ExcitDL-M2	turquoise	-0.025781552	-0.021270702	none	Not DEG
TLE5	166	ExcitDL-M8	lightyellow	-0.131362296	-0.091236636	none	Not DEG
AHR	196	ExcitDL-M1	blue	-0.136981353	0.007496484	none	Not DEG
CRYBG1	202	ExcitDL-M2	turquoise	-0.158066297	-0.12626097	none	Not DEG
AK2	204	ExcitDL-M2	turquoise	-0.01779377	0.002580667	none	Not DEG
AKT1	207	ExcitDL-M2	turquoise	-0.032291247	-0.023055114	none	Not DEG
AKT2	208	ExcitDL-M1	blue	-0.028794675	0.01782546	none	Not DEG
ALAD	210	ExcitDL-M2	turquoise	-0.010849419	0.008586489	none	Not DEG
ALCAM	214	ExcitDL-M1	blue	-0.019966137	0.22280975	none	Not DEG
ALDH2	217	ExcitDL-M14	brown	0.066218105	0.100707429	none	Not DEG
ABCD2	225	ExcitDL-M17	tan	0.070344187	0.039959078	none	Not DEG
AMD1	262	ExcitDL-M22	yellow	-0.074457126	0.022465111	none	Not DEG
AMFR	267	ExcitDL-M14	brown	0.018605155	0.048502089	none	Not DEG
AMPD3	272	ExcitDL-M1	blue	-0.014347522	0.075867061	none	Not DEG
AMPH	273	ExcitDL-M1	blue	-0.038466308	0.065065795	none	Not DEG
BIN1	274	ExcitDL-M5	greenyellow	0.078580217	0.087150633	none	Not DEG
AMT	275	ExcitDL-M2	turquoise	-0.080001978	-0.01670592	none	Not DEG
AMY2B	280	ExcitDL-M16	pink	-0.019640899	0.036158453	none	Not DEG
ANGPT2	285	ExcitDL-M2	turquoise	-0.234817675	-0.246168151	none	Not DEG
ANK1	286	ExcitDL-M13	red	-0.039490283	0.067104535	none	Not DEG
ANK3	288	ExcitDL-M23	magenta	0.119010918	0.060685461	none	Not DEG
ANXA5	308	ExcitDL-M11	green	-0.001029293	0.01837147	none	Not DEG
APAF1	317	ExcitDL-M2	turquoise	-0.036970223	-0.026180867	none	Not DEG
NUDT2	318	ExcitDL-M2	turquoise	-0.028824152	-0.0307475	none	Not DEG
APBA1	320	ExcitDL-M5	greenyellow	0.051253162	0.082430788	none	Not DEG
APBB1	322	ExcitDL-M5	greenyellow	0.019376064	0.046955491	none	Not DEG
APBB2	323	ExcitDL-M1	blue	0.040744929	0.128672303	none	Not DEG
APC	324	ExcitDL-M28	darkgreen	0.064255627	0.099129195	none	Not DEG
APEX1	328	ExcitDL-M2	turquoise	-0.061982024	-0.036181404	none	Not DEG
BIRC2	329	ExcitDL-M2	turquoise	-0.019074634	-0.001593244	none	Not DEG
XIAP	331	ExcitDL-M22	yellow	-0.005008606	0.047949422	none	Not DEG
APLP1	333	ExcitDL-M14	brown	0.017123951	0.088931835	none	Not DEG
APLP2	334	ExcitDL-M14	brown	-0.011453029	0.018401038	none	Not DEG
FAS	355	ExcitDL-M1	blue	-0.046347922	0.022726504	none	Not DEG
SHROOM2	357	ExcitDL-M1	blue	-0.038963271	0.026778091	none	Not DEG
TRIM23	373	ExcitDL-M26	darkturquoise	-0.138629989	-0.04363821	none	Not DEG
ARF1	375	ExcitDL-M22	yellow	-0.140093622	-0.049651745	none	Not DEG
ARF4	378	ExcitDL-M2	turquoise	-0.118367785	-0.065367102	none	Not DEG
ARF5	381	ExcitDL-M2	turquoise	-0.126899424	-0.08219152	none	Not DEG
ARG2	384	ExcitDL-M2	turquoise	-0.055170232	-0.028005726	none	Not DEG
RHOA	387	ExcitDL-M14	brown	0.018956127	0.044141005	none	Not DEG
ARHGAP5	394	ExcitDL-M28	darkgreen	-0.015191202	0.05791902	none	Not DEG
ARHGDIA	396	ExcitDL-M4	darkgrey	-0.048029066	-0.044009831	none	Not DEG
ARL1	400	ExcitDL-M22	yellow	-0.074246045	-0.006605273	none	Not DEG
ARRB1	408	ExcitDL-M9	salmon	0.000907916	-0.033029008	none	Not DEG
ARRB2	409	ExcitDL-M2	turquoise	-0.029818889	-0.01065134	none	Not DEG
ARSB	411	ExcitDL-M20	white	0.058240791	0.06961235	none	Not DEG
STS	412	ExcitDL-M1	blue	-0.040266412	0.033757115	none	Not DEG
ARVCF	421	ExcitDL-M21	lightgreen	0.010532129	0.02420196	none	Not DEG
ASAH1	427	ExcitDL-M21	lightgreen	-0.034388658	-0.018796866	none	Not DEG
ASL	435	ExcitDL-M5	greenyellow	0.058971978	0.056586534	none	Not DEG
ASNS	440	ExcitDL-M2	turquoise	-0.035627167	-0.02884538	none	Not DEG
ASPH	444	ExcitDL-M1	blue	-0.152896481	0.058215531	0.329004	Up
ASTN1	460	ExcitDL-M11	green	0.029291855	0.071247639	none	Not DEG
ZFHX3	463	ExcitDL-M23	magenta	0.11877987	-0.002303737	none	Not DEG
ATF4	468	ExcitDL-M14	brown	0.003687716	0.019919957	none	Not DEG
ATIC	471	ExcitDL-M1	blue	-0.021254225	0.06173885	none	Not DEG
ATM	472	ExcitDL-M25	skyblue	0.09255256	0.135632073	none	Not DEG
ATP1A1	476	ExcitDL-M14	brown	-0.070082759	0.002078113	none	Not DEG
ATP1A3	478	ExcitDL-M14	brown	0.178501119	0.197975182	none	Not DEG
ATP1B1	481	ExcitDL-M14	brown	-0.071204337	0.037989395	1	Up
ATP1B2	482	ExcitDL-M21	lightgreen	0.041921532	0.039486864	none	Not DEG
ATP2B4	493	ExcitDL-M17	tan	0.133498778	-0.04538987	none	Not DEG
ATP5F1A	498	ExcitDL-M14	brown	0.035069538	0.102706794	none	Not DEG
ATP5F1C	509	ExcitDL-M14	brown	0.016013747	0.045062115	none	Not DEG
ATP5MC2	517	ExcitDL-M4	darkgrey	-0.018610675	0.001522876	none	Not DEG
ATP5MC3	518	ExcitDL-M8	lightyellow	-0.108367734	-0.068643228	none	Not DEG
ATP5PF	522	ExcitDL-M4	darkgrey	-0.157055286	-0.084600321	none	Not DEG
ATP6V1B2	526	ExcitDL-M22	yellow	-0.126295304	-0.020681277	none	Not DEG
ATP6V0C	527	ExcitDL-M14	brown	-0.070616758	0.038387365	none	Not DEG
ATP6V1C1	528	ExcitDL-M22	yellow	-0.056763377	0.003838027	none	Not DEG
ATP6V1E1	529	ExcitDL-M14	brown	0.023797495	0.072424465	none	Not DEG
ATP6V1G2	534	ExcitDL-M22	yellow	-0.181886684	-0.11349186	none	Not DEG
ATRX	546	ExcitDL-M19	royalblue	0.285900955	0.402806767	0.909091	Up
KIF1A	547	ExcitDL-M12	darkorange	0.101907375	0.073124025	none	Not DEG
BAD	572	ExcitDL-M2	turquoise	-0.027122917	-0.038476095	none	Not DEG
ADGRB1	575	ExcitDL-M5	greenyellow	0.13625522	0.09447236	none	Not DEG
ADGRB3	577	ExcitDL-M11	green	-0.146208782	-0.035641136	none	Not DEG
BARD1	580	ExcitDL-M1	blue	-0.035631144	0.110188039	none	Not DEG
BBS1	582	ExcitDL-M2	turquoise	-0.028084119	5.33E-03	none	Not DEG
BCKDHA	593	ExcitDL-M2	turquoise	-0.017891697	-0.009266032	none	Not DEG
BCKDHB	594	ExcitDL-M16	pink	-0.002866491	-0.014697868	none	Not DEG
BCL2	596	ExcitDL-M13	red	-0.107407325	0.033957121	none	Not DEG
BCL2L1	598	ExcitDL-M5	greenyellow	0.055846206	0.041260082	none	Not DEG
BCL2L2	599	ExcitDL-M2	turquoise	-0.153177995	-0.108395236	none	Not DEG
BCL7A	605	ExcitDL-M1	blue	-0.000113703	0.032509302	none	Not DEG
HCN2	610	ExcitDL-M12	darkorange	0.037256264	0.008854869	none	Not DEG
BCR	613	ExcitDL-M11	green	0.063011348	0.080579782	none	Not DEG
BDH1	622	ExcitDL-M5	greenyellow	0.098751458	0.107122736	none	Not DEG
BDNF	627	ExcitDL-M11	green	-0.015145849	0.043344702	none	Not DEG
BFSP1	631	ExcitDL-M1	blue	-0.015016798	0.016089398	none	Not DEG
CEACAM1	634	ExcitDL-M2	turquoise	-0.156740091	-0.151084492	0.207792	Down
BICD1	636	ExcitDL-M17	tan	0.083399716	-0.04059915	none	Not DEG
BLMH	642	ExcitDL-M2	turquoise	-0.041972772	-0.005125261	none	Not DEG
BLVRA	644	ExcitDL-M14	brown	0.034303717	0.054797388	none	Not DEG
BMI1	648	ExcitDL-M22	yellow	-0.025161343	0.071250062	none	Not DEG
BMPR1A	657	ExcitDL-M23	magenta	0.022306154	0.032593626	none	Not DEG
BMPR2	659	ExcitDL-M25	skyblue	0.128314963	0.117010472	none	Not DEG
POLR3D	661	ExcitDL-M2	turquoise	-0.010840682	0.00096088	none	Not DEG
BNIP3	664	ExcitDL-M8	lightyellow	-0.156572167	-0.125093663	none	Not DEG
BNIP3L	665	ExcitDL-M16	pink	0.037122191	0.029025478	none	Not DEG
DST	667	ExcitDL-M3	lightcyan	0.368893474	0.324531298	1	Up
BRCA1	672	ExcitDL-M2	turquoise	-0.040319247	0.000415772	none	Not DEG
BRAF	673	ExcitDL-M14	brown	0.028758306	0.068907537	none	Not DEG
BSG	682	ExcitDL-M19	royalblue	-0.011669318	0.030755084	none	Not DEG
BTD	686	ExcitDL-M2	turquoise	-0.174166953	-0.123873267	none	Not DEG
KLF9	687	ExcitDL-M26	darkturquoise	-0.13609836	-0.042976556	none	Not DEG
BTF3	689	ExcitDL-M8	lightyellow	-0.102932879	-0.044830113	none	Not DEG
C1S	716	ExcitDL-M2	turquoise	-0.084132994	-0.03521492	none	Not DEG
C5AR1	728	ExcitDL-M29	midnightblue	0.081817027	0.042930065	none	Not DEG
VPS51	738	ExcitDL-M2	turquoise	0.006506153	0.030369125	none	Not DEG
MPPED2	744	ExcitDL-M1	blue	-0.061364526	0.012874135	none	Not DEG
DAGLA	747	ExcitDL-M2	turquoise	-0.040775768	-0.041845797	none	Not DEG
FMNL1	752	ExcitDL-M2	turquoise	-0.071888335	-0.068114519	none	Not DEG
LDLRAD4	753	ExcitDL-M13	red	0.029499104	-0.039340284	none	Not DEG
TMEM50B	757	ExcitDL-M22	yellow	-0.024225974	0.041089343	none	Not DEG
MPPED1	758	ExcitDL-M21	lightgreen	0.058350757	0.03165429	none	Not DEG
CA4	762	ExcitDL-M11	green	-0.014125374	0.035697432	none	Not DEG
CA11	770	ExcitDL-M1	blue	-0.060201508	0.028916015	none	Not DEG
CACNA1A	773	ExcitDL-M13	red	0.129417106	0.12166612	none	Not DEG
CACNA1B	774	ExcitDL-M11	green	0.390969233	0.283324536	none	Not DEG
CACNA1D	776	ExcitDL-M12	darkorange	0.105517964	0.058919742	none	Not DEG
CACNA1E	777	ExcitDL-M29	midnightblue	0.120451859	0.018273266	none	Not DEG
CACNA2D1	781	ExcitDL-M11	green	-0.08042814	0.020129352	none	Not DEG
CACNB2	783	ExcitDL-M11	green	0.033936636	0.112419904	none	Not DEG
CACNB3	784	ExcitDL-M2	turquoise	-0.094006632	-0.082940358	none	Not DEG
CACNB4	785	ExcitDL-M1	blue	-0.070584782	0.067315283	none	Not DEG
CALD1	800	ExcitDL-M9	salmon	0.032203103	-0.0773714	none	Not DEG
CALM1	801	ExcitDL-M8	lightyellow	-0.412328111	-0.346349753	none	Not DEG
CALM2	805	ExcitDL-M8	lightyellow	-0.33555091	-0.290908337	none	Not DEG
CALM3	808	ExcitDL-M22	yellow	-0.31426552	-0.229928566	none	Not DEG
CAMK4	814	ExcitDL-M7	black	-0.016563188	-0.00771166	none	Not DEG
CAMK2A	815	ExcitDL-M11	green	0.054931717	0.047244357	none	Not DEG
CAMK2D	817	ExcitDL-M9	salmon	-0.046677643	-0.107771709	none	Not DEG
CAMK2G	818	ExcitDL-M17	tan	0.054100407	-0.02919261	none	Not DEG
CAMLG	819	ExcitDL-M4	darkgrey	-0.04791462	-0.009756813	none	Not DEG
CANX	821	ExcitDL-M22	yellow	0.055616694	0.137104663	none	Not DEG
CAPN1	823	ExcitDL-M2	turquoise	-0.049069282	-0.059693632	none	Not DEG
CAPN2	824	ExcitDL-M20	white	0.036796853	0.071261957	none	Not DEG
CAPZA1	829	ExcitDL-M2	turquoise	-0.05593374	-0.010279603	none	Not DEG
CAST	831	ExcitDL-M18	saddlebrown	0.030670566	-0.037814682	none	Not DEG
CASP2	835	ExcitDL-M2	turquoise	-0.041166146	-0.01269222	none	Not DEG
CAV3	859	ExcitDL-M2	turquoise	-0.186488853	-0.212853212	0.0865801	Down
RUNX2	860	ExcitDL-M2	turquoise	-0.10172772	-0.030270949	none	Not DEG
RUNX1	861	ExcitDL-M16	pink	0.040414584	0.047420354	none	Not DEG
RUNX1T1	862	ExcitDL-M18	saddlebrown	0.041564457	-0.026977058	none	Not DEG
CBFB	865	ExcitDL-M17	tan	0.075647734	0.026337256	none	Not DEG
CBLB	868	ExcitDL-M13	red	-0.07953306	-0.034607642	none	Not DEG
CBR3	874	ExcitDL-M2	turquoise	-0.09673406	-0.102608707	none	Not DEG
KYAT1	883	ExcitDL-M13	red	0.071274848	0.066877083	none	Not DEG
CCK	885	ExcitDL-M11	green	-0.125923845	-0.004144441	none	Not DEG
KRIT1	889	ExcitDL-M1	blue	-0.070723051	0.028909019	none	Not DEG
CCNC	892	ExcitDL-M2	turquoise	-0.133636294	-0.079571455	none	Not DEG
CCND2	894	ExcitDL-M21	lightgreen	-0.033614838	0.01506922	none	Not DEG
CCNG2	901	ExcitDL-M1	blue	-0.092581816	0.032894595	none	Not DEG
CCNH	902	ExcitDL-M26	darkturquoise	-0.201126026	-0.034506248	none	Not DEG
CCT6A	908	ExcitDL-M14	brown	0.041023681	0.081712874	none	Not DEG
CD247	919	ExcitDL-M1	blue	-0.017185062	0.050160719	none	Not DEG
ENTPD1	953	ExcitDL-M2	turquoise	-0.018203972	-0.004946205	none	Not DEG
ENTPD3	956	ExcitDL-M21	lightgreen	0.045265889	0.059539632	none	Not DEG
ENTPD5	957	ExcitDL-M2	turquoise	-0.000159162	0.001203601	none	Not DEG
CD47	961	ExcitDL-M1	blue	-0.111379665	-0.010436332	none	Not DEG
CD58	965	ExcitDL-M1	blue	-0.018723725	0.02276644	none	Not DEG
CD59	966	ExcitDL-M14	brown	-0.019636884	0.035184077	none	Not DEG
CDK11B	984	ExcitDL-M6	cyan	0.084773076	0.092788063	none	Not DEG
SEPTIN7	989	ExcitDL-M26	darkturquoise	-0.189820366	-0.040541534	none	Not DEG
CDC25B	994	ExcitDL-M5	greenyellow	0.058047452	0.079865415	none	Not DEG
CDC27	996	ExcitDL-M28	darkgreen	-0.015799076	0.017619693	none	Not DEG
CDC34	997	ExcitDL-M2	turquoise	-0.03399307	-0.032119193	none	Not DEG
CDH3	1001	ExcitDL-M25	skyblue	0.077208726	0.080546347	none	Not DEG
CDH4	1002	ExcitDL-M17	tan	0.106154731	-0.059061539	none	Not DEG
CDH7	1005	ExcitDL-M9	salmon	-0.153327519	-0.092948492	none	Not DEG
CDH8	1006	ExcitDL-M13	red	-0.115367004	-0.041880462	none	Not DEG
CDH9	1007	ExcitDL-M11	green	0.144622993	0.099180415	none	Not DEG
CDH10	1008	ExcitDL-M13	red	-0.145739959	-0.083203146	none	Not DEG
CDH11	1009	ExcitDL-M23	magenta	0.155873806	0.044180174	none	Not DEG
CDH13	1012	ExcitDL-M23	magenta	0.175648135	-0.004066387	none	Not DEG
CDK8	1024	ExcitDL-M17	tan	0.104073089	0.055042674	none	Not DEG
CDK9	1025	ExcitDL-M2	turquoise	0.011509631	0.026956562	none	Not DEG
CDKN2D	1032	ExcitDL-M4	darkgrey	-0.071235883	-0.07138551	none	Not DEG
CDR2	1039	ExcitDL-M23	magenta	0.145957016	0.109767967	none	Not DEG
CDS1	1040	ExcitDL-M13	red	-0.076345991	-0.007120409	none	Not DEG
CEBPB	1051	ExcitDL-M2	turquoise	-0.070682294	-0.053571308	none	Not DEG
CEBPG	1054	ExcitDL-M28	darkgreen	-0.024722904	-0.011190935	none	Not DEG
CENPC	1060	ExcitDL-M1	blue	0.066983158	0.177420328	0.454545	Up
CFL1	1072	ExcitDL-M22	yellow	-0.093470454	-0.040892977	none	Not DEG
CFTR	1080	ExcitDL-M2	turquoise	-0.111519488	-0.123867119	0.00865801	Down
FOXN3	1112	ExcitDL-M17	tan	0.045026591	0.02350149	none	Not DEG
CHGA	1113	ExcitDL-M22	yellow	-0.116590058	-0.011440536	none	Not DEG
CHGB	1114	ExcitDL-M14	brown	-0.048478929	0.00527486	none	Not DEG
CHKA	1119	ExcitDL-M29	midnightblue	0.111934969	0.048472132	none	Not DEG
CHKB	1120	ExcitDL-M2	turquoise	-0.000651947	0.001416418	none	Not DEG
CHML	1122	ExcitDL-M1	blue	-0.120231131	-0.012405337	none	Not DEG
CHRM2	1129	ExcitDL-M24	grey60	-0.006182255	-0.05685544	none	Not DEG
LYST	1130	ExcitDL-M1	blue	-0.010205668	0.138324777	none	Not DEG
CHRM3	1131	ExcitDL-M18	saddlebrown	0.010777559	-0.128374518	none	Not DEG
CHRM5	1133	ExcitDL-M2	turquoise	-0.034428716	-0.052239696	none	Not DEG
CKB	1152	ExcitDL-M14	brown	-0.005640366	0.038118173	0.0324675	Up
CIRBP	1153	ExcitDL-M2	turquoise	-0.112782311	-0.068325098	none	Not DEG
TBCB	1155	ExcitDL-M14	brown	0.043926805	0.059031876	none	Not DEG
CKMT2	1160	ExcitDL-M2	turquoise	-0.066562669	-0.076722443	none	Not DEG
AP2M1	1173	ExcitDL-M14	brown	-0.052069928	-0.002714539	none	Not DEG
AP1S1	1174	ExcitDL-M2	turquoise	-0.056984271	-0.042017909	none	Not DEG
AP2S1	1175	ExcitDL-M14	brown	0.028288643	0.019925099	none	Not DEG
CLCN4	1183	ExcitDL-M26	darkturquoise	-0.101686392	-0.013459225	none	Not DEG
CLCN5	1184	ExcitDL-M9	salmon	-0.041548644	-0.053786155	none	Not DEG
CLCN7	1186	ExcitDL-M2	turquoise	-0.011367069	-0.023750868	none	Not DEG
CLK1	1195	ExcitDL-M16	pink	0.014102673	0.053949162	none	Not DEG
CLK2	1196	ExcitDL-M2	turquoise	0.057497687	0.054500433	none	Not DEG
CLK3	1198	ExcitDL-M2	turquoise	0.007359256	0.012476824	none	Not DEG
CLN5	1203	ExcitDL-M2	turquoise	-0.120164676	-0.09534489	none	Not DEG
CLPTM1	1209	ExcitDL-M14	brown	0.051659781	0.080588716	none	Not DEG
CLTA	1211	ExcitDL-M2	turquoise	-0.027709865	-0.019740193	none	Not DEG
CLTB	1212	ExcitDL-M14	brown	0.020469002	0.024927816	none	Not DEG
CLTC	1213	ExcitDL-M14	brown	-0.022436314	0.052107882	none	Not DEG
CNGB1	1258	ExcitDL-M7	black	0.026514138	0.001533178	none	Not DEG
CNR1	1268	ExcitDL-M11	green	0.006093174	0.044152193	none	Not DEG
COL5A1	1289	ExcitDL-M1	blue	-0.064570688	0.088909278	none	Not DEG
COL5A2	1290	ExcitDL-M1	blue	-0.070394842	0.032021453	1	Down
COL6A1	1291	ExcitDL-M1	blue	-0.088021837	0.03816191	none	Not DEG
COL10A1	1300	ExcitDL-M2	turquoise	-0.122759619	-0.149513438	none	Not DEG
COL11A1	1301	ExcitDL-M9	salmon	-0.062863554	-0.010168039	none	Not DEG
COL12A1	1303	ExcitDL-M21	lightgreen	-0.0422371	-0.040881462	none	Not DEG
COL19A1	1310	ExcitDL-M11	green	0.030766109	0.02043158	none	Not DEG
COPA	1314	ExcitDL-M14	brown	-0.040598395	0.023036718	none	Not DEG
COPB1	1315	ExcitDL-M14	brown	-0.005922115	0.029372471	none	Not DEG
KLF6	1316	ExcitDL-M2	turquoise	-0.056747146	-0.092784944	none	Not DEG
SLC31A1	1317	ExcitDL-M2	turquoise	-0.065196276	-0.039399134	none	Not DEG
COX6C	1345	ExcitDL-M14	brown	-0.010094621	0.056379345	none	Not DEG
COX7C	1350	ExcitDL-M10	darkred	-0.165223393	-0.11735767	none	Not DEG
COX15	1355	ExcitDL-M2	turquoise	-0.032473013	-0.016556138	none	Not DEG
CPE	1363	ExcitDL-M23	magenta	0.055237291	0.052898306	none	Not DEG
CLDN4	1364	ExcitDL-M7	black	-0.005664906	0.002927989	none	Not DEG
ATF2	1386	ExcitDL-M28	darkgreen	-0.067066878	-0.013711731	none	Not DEG
CREBBP	1387	ExcitDL-M5	greenyellow	0.122687885	0.148104821	none	Not DEG
ATF6B	1388	ExcitDL-M5	greenyellow	0.032028623	0.048754748	none	Not DEG
CRIP2	1397	ExcitDL-M11	green	0.012386459	0.004635003	none	Not DEG
CRK	1398	ExcitDL-M17	tan	0.080948399	0.032566062	none	Not DEG
CRY2	1408	ExcitDL-M11	green	-0.067988277	-0.027591206	none	Not DEG
CRYM	1428	ExcitDL-M21	lightgreen	0.056387831	0.038283371	none	Not DEG
CRYZ	1429	ExcitDL-M16	pink	-0.00214319	0.003031039	none	Not DEG
CS	1431	ExcitDL-M14	brown	0.041578622	0.044560314	none	Not DEG
CSE1L	1434	ExcitDL-M14	brown	0.016217558	0.04187731	none	Not DEG
CSNK1A1	1452	ExcitDL-M28	darkgreen	-0.002126289	0.037271051	none	Not DEG
CSNK1G2	1455	ExcitDL-M2	turquoise	0.054700187	0.048052931	none	Not DEG
CSTB	1476	ExcitDL-M2	turquoise	-0.106060282	-0.065079856	none	Not DEG
CSTF2	1478	ExcitDL-M2	turquoise	-0.042385551	-0.016763572	none	Not DEG
CSTF3	1479	ExcitDL-M22	yellow	-0.106347506	-0.02709427	none	Not DEG
CTBP2	1488	ExcitDL-M9	salmon	-0.048169587	-0.123599466	none	Not DEG
CTNS	1497	ExcitDL-M2	turquoise	0.000185009	-0.011543892	none	Not DEG
CTNNB1	1499	ExcitDL-M1	blue	-0.144531944	0.039773624	none	Not DEG
CTNND1	1500	ExcitDL-M1	blue	-0.10270467	0.028501896	none	Not DEG
CTPS1	1503	ExcitDL-M2	turquoise	-0.017378761	0.01519935	none	Not DEG
CTSB	1508	ExcitDL-M14	brown	-0.019370426	0.02161511	none	Not DEG
CTSL	1514	ExcitDL-M2	turquoise	-0.067010492	-0.039519478	none	Not DEG
CUX1	1523	ExcitDL-M11	green	0.071466466	0.137535082	none	Not DEG
CXADR	1525	ExcitDL-M11	green	-0.06534536	-0.003289531	none	Not DEG
CYB5A	1528	ExcitDL-M2	turquoise	-0.026307532	-0.035717474	none	Not DEG
CYB561	1534	ExcitDL-M2	turquoise	-0.063798625	-0.054575714	none	Not DEG
CYP2E1	1571	ExcitDL-M2	turquoise	-0.017884904	-0.029144735	none	Not DEG
CYP51A1	1595	ExcitDL-M4	darkgrey	-0.012095019	0.027494333	none	Not DEG
DAB1	1600	ExcitDL-M23	magenta	0.200117434	0.052336593	none	Not DEG
DGKA	1606	ExcitDL-M11	green	0.050124242	0.085799165	none	Not DEG
DGKB	1607	ExcitDL-M17	tan	0.14061138	-0.124025174	none	Not DEG
DGKG	1608	ExcitDL-M23	magenta	0.272676302	0.060643899	none	Not DEG
DGKQ	1609	ExcitDL-M2	turquoise	-0.0443361	-0.07227597	none	Not DEG
DAPK3	1613	ExcitDL-M2	turquoise	-0.029063322	-0.037410176	none	Not DEG
BRINP1	1620	ExcitDL-M1	blue	-0.155659729	-0.026153364	0.363636	Down
DBN1	1627	ExcitDL-M2	turquoise	0.014025888	0.008342578	none	Not DEG
DCC	1630	ExcitDL-M1	blue	-0.102692954	0.124786548	none	Not DEG
DCK	1633	ExcitDL-M22	yellow	-0.021206765	0.016019634	none	Not DEG
ACE	1636	ExcitDL-M2	turquoise	-0.015069448	-0.007941617	none	Not DEG
DCTN1	1639	ExcitDL-M14	brown	0.003365958	0.046249912	none	Not DEG
DDB1	1642	ExcitDL-M6	cyan	-0.009137027	0.050155717	none	Not DEG
DDX1	1653	ExcitDL-M14	brown	-0.003144643	0.042812632	none	Not DEG
DDX3X	1654	ExcitDL-M26	darkturquoise	-0.128571577	-0.014333924	none	Not DEG
DDX5	1655	ExcitDL-M2	turquoise	-0.114215949	-0.042681022	none	Not DEG
DDX6	1656	ExcitDL-M22	yellow	-0.083194961	0.018529812	none	Not DEG
DHX9	1660	ExcitDL-M14	brown	-0.009439451	0.051204218	none	Not DEG
DECR1	1666	ExcitDL-M13	red	-0.067899129	-0.015248254	none	Not DEG
DFFA	1676	ExcitDL-M16	pink	0.023677228	0.043050378	none	Not DEG
DHFR	1719	ExcitDL-M16	pink	0.003748685	0.011871863	none	Not DEG
DIAPH1	1729	ExcitDL-M1	blue	0.016459441	0.062663494	none	Not DEG
DIAPH2	1730	ExcitDL-M9	salmon	-0.01124365	-0.043890159	none	Not DEG
DLG1	1739	ExcitDL-M13	red	-0.043769143	0.058463704	none	Not DEG
DLG2	1740	ExcitDL-M29	midnightblue	0.201467131	0.055007448	none	Not DEG
DLG3	1741	ExcitDL-M6	cyan	0.012272615	0.034786123	none	Not DEG
DLST	1743	ExcitDL-M2	turquoise	-0.105148204	-0.080532094	none	Not DEG
DMD	1756	ExcitDL-M18	saddlebrown	0.099191938	-0.073898666	none	Not DEG
DNM1	1759	ExcitDL-M12	darkorange	0.061155145	0.046959021	none	Not DEG
DMPK	1760	ExcitDL-M5	greenyellow	0.057699096	0.041225227	none	Not DEG
DMWD	1762	ExcitDL-M5	greenyellow	0.066311811	0.045981155	none	Not DEG
DNA2	1763	ExcitDL-M16	pink	0.040791452	0.031757589	none	Not DEG
DNAH5	1767	ExcitDL-M7	black	0.030097467	0.008113566	none	Not DEG
DNAH6	1768	ExcitDL-M9	salmon	-0.001077147	-0.034145222	none	Not DEG
DNASE1	1773	ExcitDL-M2	turquoise	-0.003192908	-0.020594566	none	Not DEG
DYNC1H1	1778	ExcitDL-M12	darkorange	0.20683499	0.171609302	0.545455	Up
DYNC1I1	1780	ExcitDL-M17	tan	0.051531467	-0.084660532	none	Not DEG
DYNC1LI2	1783	ExcitDL-M4	darkgrey	-0.020550699	0.012568803	none	Not DEG
DNMT1	1786	ExcitDL-M20	white	0.055789224	0.079728199	none	Not DEG
DNMT3A	1788	ExcitDL-M5	greenyellow	0.179595766	0.142364144	none	Not DEG
DPP6	1804	ExcitDL-M1	blue	-0.02268329	0.086445847	none	Not DEG
DPYD	1806	ExcitDL-M29	midnightblue	0.096086795	-0.026374057	none	Not DEG
DPYSL2	1808	ExcitDL-M23	magenta	0.022629811	-0.036182162	none	Not DEG
DR1	1810	ExcitDL-M22	yellow	-0.065955257	-0.000745726	none	Not DEG
ATN1	1822	ExcitDL-M22	yellow	0.014649752	0.071040061	none	Not DEG
DSCAM	1826	ExcitDL-M21	lightgreen	0.076067233	0.054906697	none	Not DEG
DTNA	1837	ExcitDL-M17	tan	0.052512117	-0.075809001	none	Not DEG
DTX1	1840	ExcitDL-M5	greenyellow	0.029685975	0.018549745	none	Not DEG
DUSP3	1845	ExcitDL-M8	lightyellow	-0.090021449	-0.057030083	none	Not DEG
DUSP7	1849	ExcitDL-M2	turquoise	-0.089750958	-0.046614606	none	Not DEG
DUSP8	1850	ExcitDL-M2	turquoise	-0.075008537	-0.046399485	none	Not DEG
DVL1	1855	ExcitDL-M2	turquoise	-0.061216462	-0.034654428	none	Not DEG
DVL2	1856	ExcitDL-M2	turquoise	-0.043984695	-0.028542318	none	Not DEG
DVL3	1857	ExcitDL-M2	turquoise	-0.014943021	-0.004276787	none	Not DEG
E2F4	1874	ExcitDL-M2	turquoise	-0.06915798	-0.045092459	none	Not DEG
E4F1	1877	ExcitDL-M2	turquoise	0.019820115	-0.003889649	none	Not DEG
ECE1	1889	ExcitDL-M1	blue	0.030087479	0.053547349	none	Not DEG
ECHS1	1892	ExcitDL-M12	darkorange	0.036204065	0.05477376	none	Not DEG
PHC1	1911	ExcitDL-M5	greenyellow	0.007245219	0.030740858	none	Not DEG
EEF1A1	1915	ExcitDL-M10	darkred	-0.068743036	0.059400632	none	Not DEG
EEF1A2	1917	ExcitDL-M14	brown	0.060520723	0.056833808	none	Not DEG
EEF1D	1936	ExcitDL-M5	greenyellow	0.067859801	0.071271853	none	Not DEG
EEF2	1938	ExcitDL-M14	brown	-0.074099836	-0.011260972	none	Not DEG
EFNA5	1946	ExcitDL-M11	green	-0.129034223	-0.008472045	none	Not DEG
MEGF8	1954	ExcitDL-M1	blue	0.016115651	0.058552234	none	Not DEG
EGR3	1960	ExcitDL-M1	blue	-0.100888672	-0.030878813	none	Not DEG
EIF1AX	1964	ExcitDL-M22	yellow	-0.225698528	-0.125718658	none	Not DEG
EIF2B1	1967	ExcitDL-M2	turquoise	-0.017303587	0.005055126	none	Not DEG
EIF4A1	1973	ExcitDL-M14	brown	0.041497715	0.077680624	none	Not DEG
EIF4A2	1974	ExcitDL-M22	yellow	-0.2092718	-0.087975251	none	Not DEG
EIF4E	1977	ExcitDL-M22	yellow	-0.051954083	0.008926503	none	Not DEG
EIF4G1	1981	ExcitDL-M14	brown	0.081636962	0.099999039	none	Not DEG
EIF4G2	1982	ExcitDL-M22	yellow	-0.130309503	-0.034366074	none	Not DEG
EIF5	1983	ExcitDL-M8	lightyellow	-0.110019509	-0.039162795	none	Not DEG
ELAVL2	1993	ExcitDL-M13	red	-0.163329412	-0.144857454	none	Not DEG
ELAVL3	1995	ExcitDL-M3	lightcyan	0.31775557	0.215935344	0.30303	Up
ELAVL4	1996	ExcitDL-M9	salmon	-0.120599729	-0.098415859	none	Not DEG
ELK1	2002	ExcitDL-M1	blue	-0.037437939	0.021783861	none	Not DEG
ELK3	2004	ExcitDL-M24	grey60	-0.075204746	-0.071295188	none	Not DEG
ELK4	2005	ExcitDL-M2	turquoise	-0.091643602	-0.049531441	none	Not DEG
EML1	2009	ExcitDL-M17	tan	0.020395726	-0.041858545	none	Not DEG
EMD	2010	ExcitDL-M2	turquoise	-0.068355493	-0.048757033	none	Not DEG
EMX1	2016	ExcitDL-M13	red	-0.094633719	-0.06462097	none	Not DEG
CTTN	2017	ExcitDL-M2	turquoise	0.001102213	-0.013828992	none	Not DEG
ENO1	2023	ExcitDL-M14	brown	0.014879567	0.045990689	none	Not DEG
ENSA	2029	ExcitDL-M1	blue	0.019739954	0.125203205	none	Not DEG
SLC29A1	2030	ExcitDL-M13	red	-0.035486445	-0.017877816	none	Not DEG
EP300	2033	ExcitDL-M19	royalblue	0.084126949	0.178506498	none	Not DEG
EPB41L1	2036	ExcitDL-M1	blue	0.120504333	0.190588781	none	Not DEG
EPB41L2	2037	ExcitDL-M1	blue	-0.025802268	0.146228347	none	Not DEG
EPHA3	2042	ExcitDL-M13	red	-0.228703654	-0.085086157	none	Not DEG
EPHA4	2043	ExcitDL-M1	blue	-0.218081706	-0.015662247	none	Not DEG
EPHA7	2045	ExcitDL-M17	tan	0.050288359	-0.081470318	none	Not DEG
EPHB1	2047	ExcitDL-M13	red	-0.03444623	-0.03078987	none	Not DEG
EPHB6	2051	ExcitDL-M2	turquoise	-0.104196895	-0.082817206	none	Not DEG
STX2	2054	ExcitDL-M29	midnightblue	0.083454188	0.026623241	none	Not DEG
CLN8	2055	ExcitDL-M2	turquoise	-0.033551331	-0.028449594	none	Not DEG
ERCC1	2067	ExcitDL-M11	green	0.012701303	0.054702533	none	Not DEG
ERCC2	2068	ExcitDL-M2	turquoise	0.010513293	-0.002556109	none	Not DEG
ERCC3	2071	ExcitDL-M5	greenyellow	0.050812804	0.060062332	none	Not DEG
ERCC5	2073	ExcitDL-M3	lightcyan	0.264761752	0.200267865	none	Not DEG
ERH	2079	ExcitDL-M8	lightyellow	-0.137381779	-0.082719948	none	Not DEG
ERN1	2081	ExcitDL-M23	magenta	0.057006879	0.014510597	none	Not DEG
ESR1	2099	ExcitDL-M1	blue	-0.085036777	0.053734847	none	Not DEG
ESRRG	2104	ExcitDL-M18	saddlebrown	0.051518187	-0.056324464	0.012987	Down
ETFA	2108	ExcitDL-M2	turquoise	-0.005415009	0.004050538	none	Not DEG
ETFDH	2110	ExcitDL-M2	turquoise	-0.074644847	-0.029935702	none	Not DEG
ETS2	2114	ExcitDL-M2	turquoise	-0.085941628	-0.110806237	none	Not DEG
ETV3	2117	ExcitDL-M2	turquoise	-0.03846587	-0.022846236	none	Not DEG
ETV4	2118	ExcitDL-M2	turquoise	-0.10039671	-0.097278809	none	Not DEG
ETV6	2120	ExcitDL-M17	tan	0.031304771	-0.052726988	none	Not DEG
EWSR1	2130	ExcitDL-M14	brown	0.010122004	0.052968193	none	Not DEG
EXT1	2131	ExcitDL-M13	red	-0.10908269	-0.099659175	0.454545	Down
EXTL1	2134	ExcitDL-M2	turquoise	-0.009181644	-0.037925037	none	Not DEG
EXTL2	2135	ExcitDL-M1	blue	-0.123850458	-0.019292845	none	Not DEG
EXTL3	2137	ExcitDL-M13	red	-0.045488451	0.028900698	none	Not DEG
EYA3	2140	ExcitDL-M17	tan	0.018273381	0.022216804	none	Not DEG
F5	2153	ExcitDL-M2	turquoise	-0.136648808	-0.113934335	none	Not DEG
FABP3	2170	ExcitDL-M2	turquoise	-0.044460902	-0.057847586	none	Not DEG
FABP5	2171	ExcitDL-M2	turquoise	-0.095635183	-0.061782494	none	Not DEG
FANCA	2175	ExcitDL-M5	greenyellow	0.063556405	0.056873835	none	Not DEG
FANCC	2176	ExcitDL-M2	turquoise	-0.099474013	-0.0611587	none	Not DEG
ACSL4	2182	ExcitDL-M14	brown	-0.010762474	0.028628745	none	Not DEG
BPTF	2186	ExcitDL-M3	lightcyan	0.344845389	0.349747145	0.636364	Up
FAP	2191	ExcitDL-M11	green	-0.076747557	0.029894393	none	Not DEG
FARSA	2193	ExcitDL-M2	turquoise	0.004582131	0.019882453	none	Not DEG
FASN	2194	ExcitDL-M2	turquoise	-0.013280963	-0.003840243	none	Not DEG
FAT1	2195	ExcitDL-M21	lightgreen	0.036624774	0.041748978	none	Not DEG
FAT2	2196	ExcitDL-M2	turquoise	-0.14825024	-0.135390787	none	Not DEG
FKTN	2218	ExcitDL-M2	turquoise	0.016334741	0.031661295	none	Not DEG
FDX1	2230	ExcitDL-M2	turquoise	-0.072424448	-0.033994827	none	Not DEG
FER	2241	ExcitDL-M17	tan	-0.004762071	0.00429764	none	Not DEG
FGF1	2246	ExcitDL-M2	turquoise	-0.179383561	-0.208907862	none	Not DEG
FGF9	2254	ExcitDL-M2	turquoise	-0.103331418	-0.061749078	none	Not DEG
FGF12	2257	ExcitDL-M13	red	-0.086073359	-0.028119817	none	Not DEG
FGF14	2259	ExcitDL-M17	tan	-0.100827966	-0.109423112	none	Not DEG
FGFR1	2260	ExcitDL-M21	lightgreen	0.091396465	0.017413399	none	Not DEG
GPC5	2262	ExcitDL-M15	purple	0.005100253	0.064514172	none	Not DEG
FGFR2	2263	ExcitDL-M7	black	-0.020464126	-0.011108675	none	Not DEG
FHL1	2273	ExcitDL-M1	blue	-0.172098867	-0.045690356	none	Not DEG
FHL2	2274	ExcitDL-M2	turquoise	-0.046712705	-0.072152946	none	Not DEG
FKBP1A	2280	ExcitDL-M11	green	-0.042641334	-0.035995229	none	Not DEG
FOXG1	2290	ExcitDL-M11	green	-0.083702744	-0.033629689	none	Not DEG
FOXO1	2308	ExcitDL-M7	black	-0.025801949	0.048286542	none	Not DEG
FOXO3	2309	ExcitDL-M1	blue	-0.174021407	-0.038980827	none	Not DEG
FLNA	2316	ExcitDL-M2	turquoise	0.016893381	-0.024381543	none	Not DEG
FMO5	2330	ExcitDL-M2	turquoise	-0.177700474	-0.166509861	none	Not DEG
FMR1	2332	ExcitDL-M22	yellow	-0.049024403	0.040761726	none	Not DEG
AFF2	2334	ExcitDL-M24	grey60	0.08790843	-0.011601424	none	Not DEG
FN1	2335	ExcitDL-M2	turquoise	-0.169981733	-0.146909897	none	Not DEG
FNTA	2339	ExcitDL-M6	cyan	-0.026977981	0.019658215	none	Not DEG
FNTB	2342	ExcitDL-M1	blue	-0.052836308	0.003636255	none	Not DEG
FPGS	2356	ExcitDL-M6	cyan	0.009469952	0.016401173	none	Not DEG
MTOR	2475	ExcitDL-M5	greenyellow	0.060907007	0.069398022	none	Not DEG
FRG1	2483	ExcitDL-M2	turquoise	-0.038036292	-0.002685317	none	Not DEG
FTH1	2495	ExcitDL-M4	darkgrey	-0.186649231	-0.181592722	none	Not DEG
FTL	2512	ExcitDL-M4	darkgrey	-0.159450185	-0.127725138	none	Not DEG
FUCA2	2519	ExcitDL-M2	turquoise	-0.083700658	-0.06928538	none	Not DEG
FUS	2521	ExcitDL-M5	greenyellow	-0.014748136	0.010060005	none	Not DEG
FUT2	2524	ExcitDL-M2	turquoise	-0.109251546	-0.095772912	none	Not DEG
FUT8	2530	ExcitDL-M13	red	-0.099768281	0.001141696	none	Not DEG
KDSR	2531	ExcitDL-M26	darkturquoise	-0.074287555	0.010984457	none	Not DEG
XRCC6	2547	ExcitDL-M14	brown	0.069847924	0.105475719	none	Not DEG
GAA	2548	ExcitDL-M2	turquoise	-0.032981357	-0.024126333	none	Not DEG
GAB1	2549	ExcitDL-M11	green	-0.070966409	0.104185887	none	Not DEG
GABRA1	2554	ExcitDL-M22	yellow	-0.235091179	-0.101170037	none	Not DEG
GABRA2	2555	ExcitDL-M11	green	-0.184125648	-0.005984995	none	Not DEG
GABRA3	2556	ExcitDL-M23	magenta	0.138904618	0.094606193	none	Not DEG
GABRA4	2557	ExcitDL-M1	blue	-0.123760088	0.02688768	none	Not DEG
GABRA5	2558	ExcitDL-M1	blue	-0.057336987	0.021145165	none	Not DEG
GABRB1	2560	ExcitDL-M11	green	0.004290735	0.064694365	none	Not DEG
GABRB2	2561	ExcitDL-M26	darkturquoise	-0.242785578	-0.072363066	none	Not DEG
GABRB3	2562	ExcitDL-M11	green	-0.062650213	0.007333056	none	Not DEG
GABRG1	2565	ExcitDL-M1	blue	-0.141352747	0.124554132	none	Not DEG
GABRG2	2566	ExcitDL-M1	blue	-0.252312492	-0.103035284	none	Not DEG
GAK	2580	ExcitDL-M3	lightcyan	0.228811931	0.169135339	none	Not DEG
GALE	2582	ExcitDL-M2	turquoise	-0.046699088	-0.01614442	none	Not DEG
GALNT1	2589	ExcitDL-M7	black	0.083056788	0.096430917	none	Not DEG
GALNT2	2590	ExcitDL-M11	green	0.00619007	0.022952504	none	Not DEG
GALNT3	2591	ExcitDL-M11	green	-7.42E-05	0.005838381	none	Not DEG
GALT	2592	ExcitDL-M2	turquoise	-0.051545311	-0.049992013	none	Not DEG
GART	2618	ExcitDL-M2	turquoise	-0.006657684	0.015299302	none	Not DEG
GAS6	2621	ExcitDL-M21	lightgreen	-0.015021115	-0.008419959	none	Not DEG
GAS8	2622	ExcitDL-M2	turquoise	0.021956395	0.005845408	none	Not DEG
GATM	2628	ExcitDL-M7	black	-0.052670189	0.03918306	none	Not DEG
GBE1	2632	ExcitDL-M29	midnightblue	0.065802905	0.003900946	none	Not DEG
GCH1	2643	ExcitDL-M21	lightgreen	0.019150385	-0.004365067	none	Not DEG
KAT2A	2648	ExcitDL-M2	turquoise	-0.020853103	-0.001485107	none	Not DEG
GCNT1	2650	ExcitDL-M2	turquoise	-0.146453157	-0.207882099	none	Not DEG
GCSH	2653	ExcitDL-M2	turquoise	-0.058703454	-0.052603679	none	Not DEG
GDI1	2664	ExcitDL-M14	brown	0.0747277	0.111435955	none	Not DEG
GDI2	2665	ExcitDL-M14	brown	0.074047825	0.104747716	none	Not DEG
GGCX	2677	ExcitDL-M2	turquoise	-0.070903336	-0.03995881	none	Not DEG
B4GALT1	2683	ExcitDL-M7	black	0.012827484	0.013876603	none	Not DEG
GGT7	2686	ExcitDL-M5	greenyellow	0.031943726	0.002689245	none	Not DEG
GHR	2690	ExcitDL-M17	tan	0.03866848	0.01486969	none	Not DEG
GK	2710	ExcitDL-M13	red	-0.131477524	-0.075491069	none	Not DEG
GLB1	2720	ExcitDL-M1	blue	-0.014909556	0.044377251	none	Not DEG
GLDC	2731	ExcitDL-M29	midnightblue	0.113661164	-0.006188169	none	Not DEG
GLE1	2733	ExcitDL-M2	turquoise	0.007189913	0.006518286	none	Not DEG
GLI4	2738	ExcitDL-M2	turquoise	-0.021158439	-0.043560185	none	Not DEG
GLRB	2743	ExcitDL-M13	red	-0.112132243	-0.049938406	none	Not DEG
GLRX	2745	ExcitDL-M2	turquoise	-0.079237392	-0.063869314	none	Not DEG
GMDS	2762	ExcitDL-M17	tan	0.01554003	-0.019202597	none	Not DEG
GMFB	2764	ExcitDL-M28	darkgreen	-0.076879843	-0.059246631	none	Not DEG
GNAO1	2775	ExcitDL-M24	grey60	0.106252677	0.095600584	none	Not DEG
GNAS	2778	ExcitDL-M14	brown	-0.053653739	0.127425078	none	Not DEG
GNAZ	2781	ExcitDL-M2	turquoise	-0.006599719	0.013134866	none	Not DEG
GNB2	2783	ExcitDL-M14	brown	-0.028351654	-0.006839076	none	Not DEG
GNG7	2788	ExcitDL-M24	grey60	0.153442535	0.121018068	none	Not DEG
GNG10	2790	ExcitDL-M2	turquoise	-0.094928821	-0.062624853	none	Not DEG
GNL1	2794	ExcitDL-M6	cyan	0.00736346	0.056587368	none	Not DEG
GNS	2799	ExcitDL-M11	green	0.01149264	0.051855636	none	Not DEG
GOLGA1	2800	ExcitDL-M2	turquoise	-0.030143532	-0.01340706	none	Not DEG
GOLGA2	2801	ExcitDL-M2	turquoise	0.013535199	0.03455313	none	Not DEG
GOLGA4	2803	ExcitDL-M3	lightcyan	0.400500108	0.358022429	0.454545	Up
GOLGB1	2804	ExcitDL-M19	royalblue	0.35184595	0.384174725	1	Up
GOT1	2805	ExcitDL-M14	brown	-0.013576631	0.005332597	none	Not DEG
GOT2	2806	ExcitDL-M14	brown	0.042993362	0.07370415	none	Not DEG
GPC1	2817	ExcitDL-M2	turquoise	0.032912357	-0.049145591	none	Not DEG
GPD2	2820	ExcitDL-M24	grey60	0.020286416	-0.007990983	none	Not DEG
GPI	2821	ExcitDL-M12	darkorange	0.086532519	0.043706041	none	Not DEG
GPLD1	2822	ExcitDL-M13	red	-0.084881894	-0.032377304	none	Not DEG
GPM6A	2823	ExcitDL-M29	midnightblue	0.074464953	-0.00047414	none	Not DEG
GPR12	2835	ExcitDL-M26	darkturquoise	-0.09701956	-0.008207374	none	Not DEG
GPR22	2845	ExcitDL-M2	turquoise	-0.133973173	-0.087548589	none	Not DEG
GPR26	2849	ExcitDL-M7	black	0.011479853	0.025858318	none	Not DEG
GRK6	2870	ExcitDL-M7	black	0.038826222	0.019618077	none	Not DEG
GPS2	2874	ExcitDL-M2	turquoise	-0.039097137	-0.037431644	none	Not DEG
GPX4	2879	ExcitDL-M8	lightyellow	-0.154499649	-0.100673382	none	Not DEG
GRB2	2885	ExcitDL-M6	cyan	0.004739634	0.032154757	none	Not DEG
GRIA3	2892	ExcitDL-M17	tan	0.164726751	0.004703371	none	Not DEG
GRID2	2895	ExcitDL-M17	tan	0.051553484	-0.173629777	none	Not DEG
GRIK2	2898	ExcitDL-M17	tan	-0.066462691	-0.166044663	none	Not DEG
GRIK4	2900	ExcitDL-M29	midnightblue	0.198839213	0.004854882	none	Not DEG
GRIK5	2901	ExcitDL-M3	lightcyan	0.219941456	0.10533107	none	Not DEG
GRIN2B	2904	ExcitDL-M18	saddlebrown	0.093961416	-0.072230205	none	Not DEG
ARHGAP35	2909	ExcitDL-M21	lightgreen	0.133947724	0.135764165	none	Not DEG
GRM1	2911	ExcitDL-M11	green	-0.041511073	0.019422197	none	Not DEG
GRM2	2912	ExcitDL-M2	turquoise	-0.034612473	-0.049624481	none	Not DEG
GRM3	2913	ExcitDL-M21	lightgreen	-0.1109714	-0.020225951	none	Not DEG
GRM4	2914	ExcitDL-M23	magenta	0.159197615	0.170157378	none	Not DEG
GRM5	2915	ExcitDL-M21	lightgreen	-0.01835775	-0.003769264	none	Not DEG
GRM7	2917	ExcitDL-M1	blue	-0.230930866	-0.074231017	none	Not DEG
GRM8	2918	ExcitDL-M9	salmon	-0.000138161	-0.099834533	none	Not DEG
PDIA3	2923	ExcitDL-M19	royalblue	0.071724228	0.157192135	none	Not DEG
GSK3A	2931	ExcitDL-M8	lightyellow	-0.08413494	-0.035796628	none	Not DEG
GSK3B	2932	ExcitDL-M26	darkturquoise	-0.037135258	0.038119951	none	Not DEG
GSR	2936	ExcitDL-M14	brown	0.043564566	0.064852495	none	Not DEG
GSS	2937	ExcitDL-M2	turquoise	0.006252303	-0.000375095	none	Not DEG
GSTZ1	2954	ExcitDL-M2	turquoise	-0.020820553	-0.016659162	none	Not DEG
MSH6	2956	ExcitDL-M2	turquoise	-0.004959472	0.040865595	none	Not DEG
GTF2A1	2957	ExcitDL-M26	darkturquoise	-0.104664925	-0.020397163	none	Not DEG
GTF2F1	2962	ExcitDL-M14	brown	0.027801642	0.062138851	none	Not DEG
GTF2H3	2967	ExcitDL-M2	turquoise	-0.032198005	-0.02175329	none	Not DEG
GTF2H4	2968	ExcitDL-M2	turquoise	0.010033214	0.014820914	none	Not DEG
GTF3A	2971	ExcitDL-M2	turquoise	-0.113134784	-0.069664975	none	Not DEG
BRF1	2972	ExcitDL-M2	turquoise	-0.001880019	0.015303377	none	Not DEG
GTF3C1	2975	ExcitDL-M1	blue	0.050368132	0.098176114	none	Not DEG
GTF3C2	2976	ExcitDL-M5	greenyellow	0.067583712	0.080280652	none	Not DEG
GUCY1A2	2977	ExcitDL-M11	green	0.126480212	0.189594327	none	Not DEG
GUCY1B1	2983	ExcitDL-M22	yellow	-0.076403486	0.027330298	none	Not DEG
HAGH	3029	ExcitDL-M2	turquoise	-0.014556002	-0.000476807	none	Not DEG
HCFC1	3054	ExcitDL-M2	turquoise	-0.029414629	0.002206128	none	Not DEG
HTT	3064	ExcitDL-M6	cyan	0.032842777	0.063815316	none	Not DEG
HDLBP	3069	ExcitDL-M2	turquoise	0.006583781	0.04041267	none	Not DEG
HEXB	3074	ExcitDL-M12	darkorange	0.068291182	0.075430532	none	Not DEG
NRG1	3084	ExcitDL-M18	saddlebrown	-0.01219549	-0.126384729	none	Not DEG
UBE2K	3093	ExcitDL-M14	brown	0.008594587	0.049283885	none	Not DEG
HINT1	3094	ExcitDL-M4	darkgrey	-0.13853774	-0.098418921	none	Not DEG
HIVEP1	3096	ExcitDL-M17	tan	0.129773619	-0.007343819	none	Not DEG
HIVEP2	3097	ExcitDL-M21	lightgreen	-0.097358239	-0.046877092	none	Not DEG
HK1	3098	ExcitDL-M12	darkorange	0.097867495	0.069797587	none	Not DEG
ZBTB48	3104	ExcitDL-M2	turquoise	-0.066964906	-0.078677206	none	Not DEG
HLCS	3141	ExcitDL-M23	magenta	0.096090907	0.023756808	none	Not DEG
HMGB1	3146	ExcitDL-M16	pink	0.029326558	0.039363515	none	Not DEG
HMGN1	3150	ExcitDL-M2	turquoise	-0.169681699	-0.116514933	none	Not DEG
HMGN2	3151	ExcitDL-M14	brown	-0.032006516	0.013641834	none	Not DEG
HMGA1	3159	ExcitDL-M2	turquoise	-0.05136286	-0.046890292	none	Not DEG
NR4A1	3164	ExcitDL-M2	turquoise	-0.063148607	-0.077254377	none	Not DEG
HNMT	3176	ExcitDL-M1	blue	-0.008551739	0.061520991	none	Not DEG
SLC29A2	3177	ExcitDL-M2	turquoise	-0.068991538	-0.058113651	none	Not DEG
HNRNPA2B1	3181	ExcitDL-M22	yellow	-0.05145755	0.072972747	none	Not DEG
HNRNPC	3183	ExcitDL-M28	darkgreen	-0.01736491	0.043405201	none	Not DEG
HNRNPH1	3187	ExcitDL-M2	turquoise	0.053994824	0.100649494	none	Not DEG
HNRNPH2	3188	ExcitDL-M22	yellow	-0.047268294	0.022925616	none	Not DEG
HNRNPK	3190	ExcitDL-M22	yellow	-0.000932257	0.079863255	none	Not DEG
HPCA	3208	ExcitDL-M22	yellow	-0.173812572	-0.077400803	none	Not DEG
HPRT1	3251	ExcitDL-M16	pink	-0.007476521	0.049593069	none	Not DEG
HPS1	3257	ExcitDL-M2	turquoise	-0.031517919	-0.004729556	none	Not DEG
AGFG2	3268	ExcitDL-M5	greenyellow	0.036676486	0.043543929	none	Not DEG
PRMT2	3275	ExcitDL-M23	magenta	0.062978994	-0.013970365	none	Not DEG
HSBP1	3281	ExcitDL-M2	turquoise	-0.095095804	-0.069603991	none	Not DEG
HSF2	3298	ExcitDL-M14	brown	-0.021782558	0.016073776	none	Not DEG
HSF4	3299	ExcitDL-M2	turquoise	-0.066363314	-0.060326105	none	Not DEG
DNAJB2	3300	ExcitDL-M16	pink	-0.034239965	-0.015714268	none	Not DEG
DNAJA1	3301	ExcitDL-M8	lightyellow	-0.113980591	-0.013151592	none	Not DEG
HSPA4	3308	ExcitDL-M14	brown	0.032763968	0.082172266	none	Not DEG
HSPA9	3313	ExcitDL-M14	brown	-0.002060024	0.054523803	none	Not DEG
IGSF3	3321	ExcitDL-M1	blue	-0.085721191	0.030311066	none	Not DEG
HSP90AB1	3326	ExcitDL-M22	yellow	0.056237119	0.167863848	none	Not DEG
HSPD1	3329	ExcitDL-M14	brown	0.044372692	0.077435743	none	Not DEG
HSPE1	3336	ExcitDL-M2	turquoise	-0.080684781	-0.039753966	none	Not DEG
NDST1	3340	ExcitDL-M5	greenyellow	0.033853417	0.028671096	none	Not DEG
FOXN2	3344	ExcitDL-M11	green	0.046090317	0.080188786	none	Not DEG
HTR1F	3355	ExcitDL-M1	blue	-0.107699694	-0.018528194	none	Not DEG
HTR2A	3356	ExcitDL-M13	red	-0.239865163	-0.158747072	none	Not DEG
HTR7	3363	ExcitDL-M7	black	0.041933768	-0.02650245	none	Not DEG
HUS1	3364	ExcitDL-M2	turquoise	-0.023910401	0.003092826	none	Not DEG
ID2	3398	ExcitDL-M2	turquoise	-0.143569178	-0.090632969	none	Not DEG
IDH2	3418	ExcitDL-M5	greenyellow	0.013916121	0.026658385	none	Not DEG
IDI1	3422	ExcitDL-M2	turquoise	-0.0887955	-0.100632026	none	Not DEG
IDS	3423	ExcitDL-M22	yellow	-0.292760664	-0.207733459	none	Not DEG
IFIT1	3434	ExcitDL-M22	yellow	-0.071009223	-0.028632118	none	Not DEG
IFIT3	3437	ExcitDL-M2	turquoise	-0.216565653	-0.236151108	0.205628	Down
IFNAR1	3454	ExcitDL-M2	turquoise	-0.039659299	0.008430125	none	Not DEG
IFNAR2	3455	ExcitDL-M3	lightcyan	0.172089079	0.119949717	none	Not DEG
IFNGR1	3459	ExcitDL-M14	brown	-0.016915254	0.006437505	none	Not DEG
IFNGR2	3460	ExcitDL-M2	turquoise	-0.105709752	-0.074814153	none	Not DEG
IFRD1	3475	ExcitDL-M2	turquoise	-0.077977175	-0.038245537	none	Not DEG
IGF2R	3482	ExcitDL-M5	greenyellow	0.076964927	0.082606024	none	Not DEG
IK	3550	ExcitDL-M19	royalblue	0.088812358	0.133419433	none	Not DEG
IL1RAP	3556	ExcitDL-M1	blue	-0.182882274	0.005553031	none	Not DEG
IL3RA	3563	ExcitDL-M2	turquoise	-0.115001011	-0.046689209	none	Not DEG
IL6ST	3572	ExcitDL-M22	yellow	-0.062969071	0.064110333	none	Not DEG
IL7	3574	ExcitDL-M2	turquoise	-0.269010567	-0.323218237	none	Not DEG
IL16	3603	ExcitDL-M7	black	-0.005929141	0.009925124	none	Not DEG
FOXK2	3607	ExcitDL-M5	greenyellow	0.059780315	0.052351223	none	Not DEG
ILF3	3609	ExcitDL-M5	greenyellow	0.040296565	0.077396372	none	Not DEG
ILK	3611	ExcitDL-M2	turquoise	-0.056066489	-0.046984464	none	Not DEG
IMPA1	3612	ExcitDL-M23	magenta	0.053975997	0.026205042	none	Not DEG
IMPDH1	3614	ExcitDL-M2	turquoise	-0.028652186	-0.013172095	none	Not DEG
INPP1	3628	ExcitDL-M2	turquoise	-0.03545455	-0.02267912	none	Not DEG
INSR	3643	ExcitDL-M3	lightcyan	0.240709253	0.180045097	0.454545	Up
IREB2	3658	ExcitDL-M22	yellow	-0.088165717	-0.005281246	none	Not DEG
ITGA3	3675	ExcitDL-M5	greenyellow	0.009410453	0.014680421	none	Not DEG
ITGA9	3680	ExcitDL-M23	magenta	0.18185633	0.009195388	none	Not DEG
ITGB1	3688	ExcitDL-M2	turquoise	-0.005054407	0.001302976	none	Not DEG
ITGB8	3696	ExcitDL-M29	midnightblue	0.081821317	-0.013785372	none	Not DEG
STT3A	3703	ExcitDL-M2	turquoise	-0.019203519	0.015627338	none	Not DEG
ITPA	3704	ExcitDL-M2	turquoise	-0.022844767	0.010087934	none	Not DEG
ITPK1	3705	ExcitDL-M1	blue	-0.11614833	-0.02466909	none	Not DEG
ITPKA	3706	ExcitDL-M11	green	0.047943807	0.03783448	none	Not DEG
ITPKB	3707	ExcitDL-M11	green	-0.032873893	0.045315146	none	Not DEG
JAG2	3714	ExcitDL-M2	turquoise	0.018268244	-0.012784067	none	Not DEG
JARID2	3720	ExcitDL-M13	red	-0.012495798	0.011376702	none	Not DEG
JUND	3727	ExcitDL-M22	yellow	-0.04805013	0.010814659	0.0937951	Up
KCNA2	3737	ExcitDL-M26	darkturquoise	-0.221871411	-0.080500381	none	Not DEG
KCNA4	3739	ExcitDL-M1	blue	-0.126260369	-0.02091714	none	Not DEG
KCNB1	3745	ExcitDL-M1	blue	-0.052592055	-0.007472946	none	Not DEG
KCNC1	3746	ExcitDL-M11	green	-0.089585426	-0.005535201	none	Not DEG
KCNC2	3747	ExcitDL-M13	red	-0.279966883	-0.159492407	none	Not DEG
KCNC3	3748	ExcitDL-M1	blue	0.020567297	0.059592585	none	Not DEG
KCND2	3751	ExcitDL-M1	blue	-0.110050415	0.073989903	none	Not DEG
KCND3	3752	ExcitDL-M1	blue	0.007465714	0.190419609	none	Not DEG
KCNH1	3756	ExcitDL-M1	blue	-0.100273144	0.051330668	none	Not DEG
KCNJ3	3760	ExcitDL-M26	darkturquoise	-0.084608356	0.060169779	none	Not DEG
KCNJ4	3761	ExcitDL-M2	turquoise	-0.053436324	-0.023300061	none	Not DEG
KCNJ6	3763	ExcitDL-M21	lightgreen	0.071872459	0.022889291	none	Not DEG
KCNJ9	3765	ExcitDL-M2	turquoise	-0.063939907	-0.038229668	none	Not DEG
KCNK2	3776	ExcitDL-M9	salmon	-0.032570563	-0.097391539	none	Not DEG
KCNK3	3777	ExcitDL-M5	greenyellow	0.026405396	0.048010117	none	Not DEG
KCNMA1	3778	ExcitDL-M5	greenyellow	0.102490517	0.07917739	none	Not DEG
KCNN3	3782	ExcitDL-M11	green	0.116516237	0.031642621	none	Not DEG
KCNQ2	3785	ExcitDL-M1	blue	0.155016776	0.158277045	none	Not DEG
KCNS2	3788	ExcitDL-M2	turquoise	-0.062290704	-0.041136762	none	Not DEG
KIF5A	3798	ExcitDL-M14	brown	0.029914152	0.033036443	none	Not DEG
KIF5B	3799	ExcitDL-M14	brown	0.036022147	0.066784538	none	Not DEG
KIF5C	3800	ExcitDL-M1	blue	-0.092733038	0.036321111	none	Not DEG
KIFC3	3801	ExcitDL-M11	green	0.032294457	0.042067936	none	Not DEG
KLRD1	3824	ExcitDL-M16	pink	-0.013874288	0.024953735	none	Not DEG
KLC1	3831	ExcitDL-M28	darkgreen	-0.041077324	-0.006310475	none	Not DEG
KPNA1	3836	ExcitDL-M2	turquoise	-0.050193978	-0.01021423	none	Not DEG
KPNA3	3839	ExcitDL-M2	turquoise	-0.061009433	-0.048130952	none	Not DEG
KPNA5	3841	ExcitDL-M26	darkturquoise	-0.11360171	-0.01984673	none	Not DEG
IPO5	3843	ExcitDL-M1	blue	0.005570045	0.072242657	none	Not DEG
KRAS	3845	ExcitDL-M8	lightyellow	-0.167292609	-0.091014853	none	Not DEG
AFF3	3899	ExcitDL-M23	magenta	0.15436972	0.065458643	none	Not DEG
LAMA2	3908	ExcitDL-M7	black	-0.0555523	0.002327631	none	Not DEG
LAMA3	3909	ExcitDL-M7	black	-0.016169375	0.029119683	none	Not DEG
LAMB1	3912	ExcitDL-M11	green	0.06264048	0.025493437	none	Not DEG
LAMP1	3916	ExcitDL-M6	cyan	0.007204854	0.041137675	none	Not DEG
RPSA	3921	ExcitDL-M4	darkgrey	-0.134184299	-0.030325263	none	Not DEG
STMN1	3925	ExcitDL-M22	yellow	-0.308283094	-0.166437755	none	Not DEG
LDHA	3939	ExcitDL-M14	brown	-0.073501901	-0.004376641	none	Not DEG
LDLR	3949	ExcitDL-M7	black	0.011967355	-0.012518651	none	Not DEG
LEPR	3953	ExcitDL-M16	pink	0.019188833	-0.007386708	none	Not DEG
LGALS8	3964	ExcitDL-M26	darkturquoise	-0.085263685	0.006474606	none	Not DEG
LIFR	3977	ExcitDL-M7	black	0.008247178	0.02285724	none	Not DEG
LIG3	3980	ExcitDL-M2	turquoise	-0.037621529	-0.004944995	none	Not DEG
ABLIM1	3983	ExcitDL-M23	magenta	0.157719584	0.058691254	none	Not DEG
LIMK2	3985	ExcitDL-M21	lightgreen	0.006820329	0.018353818	none	Not DEG
LIPE	3991	ExcitDL-M2	turquoise	-0.120445795	-0.102480209	none	Not DEG
FADS1	3992	ExcitDL-M2	turquoise	-0.023212544	0.010316721	none	Not DEG
LMNA	4000	ExcitDL-M21	lightgreen	0.011900648	0.000911109	none	Not DEG
LMO7	4008	ExcitDL-M23	magenta	0.186829511	0.172495148	none	Not DEG
LNPEP	4012	ExcitDL-M24	grey60	-0.032759231	-0.024771149	none	Not DEG
LOXL2	4017	ExcitDL-M7	black	0.008237917	0.007502735	none	Not DEG
LPP	4026	ExcitDL-M7	black	0.020377998	-0.044214206	none	Not DEG
LRCH4	4034	ExcitDL-M2	turquoise	-0.026698318	-0.015525761	none	Not DEG
LRP1	4035	ExcitDL-M5	greenyellow	0.071359771	0.092635138	none	Not DEG
LRP6	4040	ExcitDL-M23	magenta	0.073974244	0.065894685	none	Not DEG
LRPAP1	4043	ExcitDL-M14	brown	-0.058974117	-0.003094352	none	Not DEG
LSAMP	4045	ExcitDL-M11	green	-0.12947631	-0.055913479	none	Not DEG
LTBP3	4054	ExcitDL-M5	greenyellow	0.069495743	0.085615482	none	Not DEG
LY6H	4062	ExcitDL-M23	magenta	0.061807896	-0.033933023	none	Not DEG
M6PR	4074	ExcitDL-M2	turquoise	-0.08864739	-0.047084238	none	Not DEG
MARCKS	4082	ExcitDL-M22	yellow	-0.152564101	0.035744304	none	Not DEG
SMAD1	4086	ExcitDL-M11	green	-0.04110195	-0.015344231	none	Not DEG
SMAD3	4088	ExcitDL-M29	midnightblue	0.163155088	0.005114094	none	Not DEG
SMAD7	4092	ExcitDL-M7	black	-0.058395252	-0.063533238	none	Not DEG
MAFG	4097	ExcitDL-M2	turquoise	-0.089300504	-0.110402239	none	Not DEG
MAGOH	4116	ExcitDL-M2	turquoise	-0.051771409	-0.025348028	none	Not DEG
MAK	4117	ExcitDL-M2	turquoise	-0.30722167	-0.298048415	0.701299	Down
MAN1A1	4121	ExcitDL-M26	darkturquoise	-0.090735093	0.057940531	none	Not DEG
MAN2A2	4122	ExcitDL-M2	turquoise	-0.087274375	-0.040212189	none	Not DEG
MANBA	4126	ExcitDL-M1	blue	-0.012174222	0.108640043	none	Not DEG
MAOA	4128	ExcitDL-M7	black	0.006766914	0.000898437	none	Not DEG
MAOB	4129	ExcitDL-M17	tan	0.076877308	-0.101276898	none	Not DEG
MAP1A	4130	ExcitDL-M14	brown	0.195438563	0.21012177	none	Not DEG
MAP1B	4131	ExcitDL-M17	tan	0.081549721	-0.028960466	none	Not DEG
MAP2	4133	ExcitDL-M17	tan	0.047563438	-0.044224535	none	Not DEG
MARK1	4139	ExcitDL-M7	black	0.140079933	0.141678241	none	Not DEG
MATN2	4147	ExcitDL-M1	blue	-0.058866606	0.02866968	none	Not DEG
MAX	4149	ExcitDL-M2	turquoise	-0.137794217	-0.115888897	none	Not DEG
MAZ	4150	ExcitDL-M14	brown	-0.011326543	0.002396229	none	Not DEG
MBD1	4152	ExcitDL-M2	turquoise	-0.015382886	0.001126397	none	Not DEG
MBNL1	4154	ExcitDL-M16	pink	-0.044998819	-0.01283399	none	Not DEG
MBP	4155	ExcitDL-M9	salmon	-0.107241877	-0.084558906	none	Not DEG
MCL1	4170	ExcitDL-M2	turquoise	-0.027065276	0.000721734	none	Not DEG
ADAM11	4185	ExcitDL-M13	red	-0.025190486	-0.042204302	none	Not DEG
MDH1	4190	ExcitDL-M14	brown	-0.054192332	0.043377888	none	Not DEG
MDH2	4191	ExcitDL-M14	brown	-0.008033217	0.023649793	none	Not DEG
MDM4	4194	ExcitDL-M19	royalblue	0.093394891	0.12977432	none	Not DEG
ME1	4199	ExcitDL-M18	saddlebrown	0.107570063	0.024878189	none	Not DEG
MEF2C	4208	ExcitDL-M1	blue	-0.229277945	-0.056207248	none	Not DEG
MAP3K1	4214	ExcitDL-M21	lightgreen	0.016254907	0.030638756	none	Not DEG
MAP3K5	4217	ExcitDL-M29	midnightblue	0.07425685	-0.045633959	none	Not DEG
MEST	4232	ExcitDL-M1	blue	-0.04608461	-0.008204736	none	Not DEG
MELTF	4241	ExcitDL-M1	blue	-0.025899627	0.03412181	none	Not DEG
MGAT1	4245	ExcitDL-M2	turquoise	-0.021476896	-0.021674891	none	Not DEG
MGAT5	4249	ExcitDL-M24	grey60	0.019804906	0.00653758	none	Not DEG
KITLG	4254	ExcitDL-M9	salmon	-0.086546103	-0.138876731	none	Not DEG
MGST1	4257	ExcitDL-M2	turquoise	-0.204883341	-0.252811508	0.0865801	Down
MGST2	4258	ExcitDL-M11	green	-0.047045412	0.011209888	none	Not DEG
MKLN1	4289	ExcitDL-M23	magenta	0.062132092	0.039141583	none	Not DEG
MLH1	4292	ExcitDL-M2	turquoise	-0.02213232	0.009476122	none	Not DEG
MAP3K10	4294	ExcitDL-M5	greenyellow	0.005120222	0.010862783	none	Not DEG
MAP3K11	4296	ExcitDL-M2	turquoise	-0.045915902	-0.036974689	none	Not DEG
KMT2A	4297	ExcitDL-M19	royalblue	0.180164569	0.254196655	none	Not DEG
MLLT1	4298	ExcitDL-M2	turquoise	-0.007444868	0.013106888	none	Not DEG
MLLT3	4300	ExcitDL-M1	blue	-0.065605886	0.058930476	none	Not DEG
AFDN	4301	ExcitDL-M23	magenta	0.196634959	0.093890046	none	Not DEG
MLLT6	4302	ExcitDL-M11	green	-0.026481138	0.020380243	none	Not DEG
MMP17	4326	ExcitDL-M5	greenyellow	0.075051913	0.092475291	none	Not DEG
MNAT1	4331	ExcitDL-M24	grey60	0.048779873	0.0262775	none	Not DEG
MNT	4335	ExcitDL-M2	turquoise	-0.022247031	-0.017736024	none	Not DEG
CD200	4345	ExcitDL-M1	blue	-0.138707107	-0.005617225	none	Not DEG
MPG	4350	ExcitDL-M2	turquoise	-0.080148593	-0.076356368	none	Not DEG
MPP2	4355	ExcitDL-M1	blue	0.047399822	0.083540518	none	Not DEG
MPV17	4358	ExcitDL-M20	white	0.021957194	0.025785234	none	Not DEG
ABCC1	4363	ExcitDL-M3	lightcyan	0.181302457	0.102025308	none	Not DEG
MYO1B	4430	ExcitDL-M11	green	-0.013455411	0.078849578	none	Not DEG
MSH2	4436	ExcitDL-M1	blue	0.005315498	0.108718114	none	Not DEG
MSH4	4438	ExcitDL-M16	pink	0.024110136	0.06396174	none	Not DEG
MSRA	4482	ExcitDL-M11	green	0.005413424	0.003331257	none	Not DEG
MTAP	4507	ExcitDL-M1	blue	0.020224009	0.110673999	none	Not DEG
MTCP1	4515	ExcitDL-M2	turquoise	-0.231637029	-0.225419908	0.0844156	Down
MTHFD1	4522	ExcitDL-M2	turquoise	-0.02114317	-0.013291913	none	Not DEG
MYO1F	4542	ExcitDL-M2	turquoise	-0.058835092	-0.049819935	none	Not DEG
MTRR	4552	ExcitDL-M2	turquoise	-0.031770822	0.000659657	none	Not DEG
MUC6	4588	ExcitDL-M2	turquoise	-0.101648913	-0.110215019	none	Not DEG
TRIM37	4591	ExcitDL-M22	yellow	-0.028204425	0.034030926	0.181818	Up
MUTYH	4595	ExcitDL-M2	turquoise	-0.020897219	0.0012048	none	Not DEG
MVD	4597	ExcitDL-M2	turquoise	0.028690751	-0.042473776	none	Not DEG
MXI1	4601	ExcitDL-M26	darkturquoise	-0.159787297	0.008073792	none	Not DEG
MYH9	4627	ExcitDL-M11	green	0.029658369	0.036101532	none	Not DEG
MYLK	4638	ExcitDL-M7	black	-0.067880088	-0.027812191	none	Not DEG
MYO1D	4642	ExcitDL-M29	midnightblue	0.18696192	0.01961423	none	Not DEG
PPP1R12B	4660	ExcitDL-M24	grey60	-0.022104139	0.001539846	none	Not DEG
NAB1	4664	ExcitDL-M17	tan	0.05625567	0.016879358	none	Not DEG
NACA	4666	ExcitDL-M10	darkred	-0.137487979	-0.078438704	none	Not DEG
HNRNPM	4670	ExcitDL-M6	cyan	0.001683081	0.050470536	none	Not DEG
NAIP	4671	ExcitDL-M2	turquoise	0.018773974	-0.004945215	none	Not DEG
NAP1L2	4674	ExcitDL-M22	yellow	-0.082208774	0.043832829	none	Not DEG
NAP1L3	4675	ExcitDL-M22	yellow	-0.037942659	0.077637808	none	Not DEG
NAP1L4	4676	ExcitDL-M13	red	-0.071546481	-0.025118139	none	Not DEG
NASP	4678	ExcitDL-M5	greenyellow	0.118183771	0.15161726	none	Not DEG
NBL1	4681	ExcitDL-M12	darkorange	6.41E-02	0.027530774	none	Not DEG
NUBP1	4682	ExcitDL-M2	turquoise	-0.128254322	-0.125984725	none	Not DEG
NCAM1	4684	ExcitDL-M23	magenta	0.184398033	0.115235566	none	Not DEG
NCBP1	4686	ExcitDL-M2	turquoise	-0.040047762	0.004115579	none	Not DEG
NCL	4691	ExcitDL-M14	brown	0.061760753	0.140727122	none	Not DEG
NDUFA5	4698	ExcitDL-M8	lightyellow	-0.149616451	-0.086127457	none	Not DEG
NDUFA7	4701	ExcitDL-M2	turquoise	-0.021906963	-0.016400478	none	Not DEG
NDUFA9	4704	ExcitDL-M19	royalblue	0.051063311	0.144141737	none	Not DEG
NDUFA10	4705	ExcitDL-M6	cyan	0.0470483	0.058197392	none	Not DEG
NDUFAB1	4706	ExcitDL-M14	brown	-0.009376199	0.005224771	none	Not DEG
NDUFB1	4707	ExcitDL-M4	darkgrey	0.009269435	0.020439729	none	Not DEG
NDUFB2	4708	ExcitDL-M4	darkgrey	-0.091689187	-0.036776901	none	Not DEG
NDUFB8	4714	ExcitDL-M2	turquoise	-0.148719169	-0.128409476	none	Not DEG
NDUFS1	4719	ExcitDL-M22	yellow	-0.102554166	-0.007457862	none	Not DEG
NDUFS2	4720	ExcitDL-M14	brown	-0.01526881	0.019498223	none	Not DEG
NDUFV1	4723	ExcitDL-M2	turquoise	0.0026271	0.003688693	none	Not DEG
NDUFS4	4724	ExcitDL-M6	cyan	-0.057060164	0.012531493	none	Not DEG
DRG1	4733	ExcitDL-M2	turquoise	-0.061726983	-0.028392427	none	Not DEG
NEDD8	4738	ExcitDL-M4	darkgrey	-0.090274961	-0.045222494	none	Not DEG
NEDD9	4739	ExcitDL-M2	turquoise	-0.080444171	-0.122247475	0.024531	Down
NELL2	4753	ExcitDL-M11	green	-0.061272045	0.058258714	none	Not DEG
NEO1	4756	ExcitDL-M1	blue	-0.055679176	0.112243345	none	Not DEG
NEUROD2	4761	ExcitDL-M22	yellow	-0.057916282	-0.023049017	none	Not DEG
NF1	4763	ExcitDL-M21	lightgreen	0.05878028	0.122782142	none	Not DEG
NF2	4771	ExcitDL-M5	greenyellow	0.03650661	0.04908597	none	Not DEG
NFIB	4781	ExcitDL-M17	tan	0.120176063	-0.088128248	none	Not DEG
NFIC	4782	ExcitDL-M19	royalblue	0.1320221	0.157561056	0.181818	Up
NFIL3	4783	ExcitDL-M1	blue	-0.035059422	0.020618803	none	Not DEG
NFIX	4784	ExcitDL-M13	red	0.036348891	0.013588669	none	Not DEG
NFKB1	4790	ExcitDL-M1	blue	-0.079439024	-0.011729967	none	Not DEG
SNU13	4809	ExcitDL-M8	lightyellow	-0.085287114	-0.040708816	none	Not DEG
NKTR	4820	ExcitDL-M19	royalblue	0.338948185	0.370221441	none	Not DEG
NNAT	4826	ExcitDL-M2	turquoise	-0.109463108	-0.141399769	none	Not DEG
NME3	4832	ExcitDL-M2	turquoise	-0.106377676	-0.122605843	none	Not DEG
NME4	4833	ExcitDL-M2	turquoise	-0.025517851	-0.026544921	none	Not DEG
NNMT	4837	ExcitDL-M6	cyan	-0.056929327	-0.010675857	none	Not DEG
NOP2	4839	ExcitDL-M2	turquoise	0.006750278	-0.008607814	none	Not DEG
NONO	4841	ExcitDL-M22	yellow	-0.025523446	0.035281002	none	Not DEG
NOVA1	4857	ExcitDL-M1	blue	-0.293916313	-0.093107273	0.181818	Down
NOVA2	4858	ExcitDL-M25	skyblue	0.139402874	0.128273152	none	Not DEG
NPC1	4864	ExcitDL-M2	turquoise	-0.065889505	-0.062895836	none	Not DEG
NPHP1	4867	ExcitDL-M11	green	-0.001015185	0.044620088	none	Not DEG
NPTX1	4884	ExcitDL-M28	darkgreen	-0.119176212	-0.078435991	none	Not DEG
NPY1R	4886	ExcitDL-M11	green	0.049147861	0.002110573	none	Not DEG
NPY5R	4889	ExcitDL-M2	turquoise	-0.055369757	-0.055888244	none	Not DEG
SLC11A2	4891	ExcitDL-M26	darkturquoise	-0.076294367	0.011446303	none	Not DEG
NRDC	4898	ExcitDL-M2	turquoise	-0.016016809	-0.000447111	none	Not DEG
NSF	4905	ExcitDL-M22	yellow	-0.081376827	0.00896097	none	Not DEG
NTRK3	4916	ExcitDL-M11	green	-0.002817895	0.059888027	none	Not DEG
ROR2	4920	ExcitDL-M1	blue	-0.032427248	0.071413559	none	Not DEG
NUCB1	4924	ExcitDL-M14	brown	0.051017404	0.080646322	none	Not DEG
NUCB2	4925	ExcitDL-M16	pink	0.016034816	0.063400678	none	Not DEG
NUP88	4927	ExcitDL-M2	turquoise	-0.040830589	-0.016020019	none	Not DEG
NVL	4931	ExcitDL-M3	lightcyan	0.105109531	0.101699458	none	Not DEG
OAT	4942	ExcitDL-M22	yellow	-0.083695498	-0.016667213	none	Not DEG
OAZ1	4946	ExcitDL-M8	lightyellow	-0.253972078	-0.210549014	none	Not DEG
OAZ2	4947	ExcitDL-M2	turquoise	-0.042517148	-0.016272613	none	Not DEG
OCA2	4948	ExcitDL-M9	salmon	0.002545444	-0.041547464	none	Not DEG
ODF2	4957	ExcitDL-M1	blue	0.043242464	0.099563628	none	Not DEG
OGG1	4968	ExcitDL-M2	turquoise	-0.1118772	-0.108738839	none	Not DEG
OMG	4974	ExcitDL-M16	pink	-0.13198384	-0.070805458	none	Not DEG
OPCML	4978	ExcitDL-M13	red	0.01096427	0.076349434	none	Not DEG
OPHN1	4983	ExcitDL-M11	green	0.076204686	0.077454108	none	Not DEG
OPRD1	4985	ExcitDL-M1	blue	0.033103654	0.070449986	none	Not DEG
OPRM1	4988	ExcitDL-M2	turquoise	-0.180675688	-0.260223771	0.727273	Down
OR3A2	4995	ExcitDL-M23	magenta	0.136622701	0.088311287	none	Not DEG
ORC2	4999	ExcitDL-M6	cyan	-0.035050627	0.0233324	none	Not DEG
ORC4	5000	ExcitDL-M26	darkturquoise	-0.149983342	-0.063670974	none	Not DEG
OSBP	5007	ExcitDL-M6	cyan	-0.012662531	0.023163189	none	Not DEG
OXCT1	5019	ExcitDL-M13	red	-0.111986135	-0.022345403	none	Not DEG
P2RX7	5027	ExcitDL-M29	midnightblue	0.111640071	0.068496698	none	Not DEG
P4HA1	5033	ExcitDL-M16	pink	0.006319921	0.036938014	none	Not DEG
P4HB	5034	ExcitDL-M14	brown	0.021916352	0.06193238	none	Not DEG
PA2G4	5036	ExcitDL-M14	brown	0.02718485	0.057855264	none	Not DEG
PEBP1	5037	ExcitDL-M22	yellow	-0.198021184	-0.09848581	none	Not DEG
PCSK6	5046	ExcitDL-M7	black	-0.010600159	0.005217435	none	Not DEG
PAFAH1B2	5049	ExcitDL-M22	yellow	-0.069109325	0.007307532	none	Not DEG
PAH	5053	ExcitDL-M7	black	-0.057324282	-0.026509903	none	Not DEG
PAK1	5058	ExcitDL-M9	salmon	-0.121928079	-0.141454399	none	Not DEG
PAK3	5063	ExcitDL-M17	tan	0.05700762	-0.022894457	none	Not DEG
PAM	5066	ExcitDL-M21	lightgreen	-0.052903144	0.001003955	none	Not DEG
CNTN3	5067	ExcitDL-M13	red	-0.111439313	-0.13288193	none	Not DEG
PBX1	5087	ExcitDL-M21	lightgreen	-0.059424222	-0.004259584	none	Not DEG
PCBP1	5093	ExcitDL-M22	yellow	-0.05349691	0.054154186	none	Not DEG
PCCA	5095	ExcitDL-M9	salmon	0.026643046	0.037025698	none	Not DEG
PCDH9	5101	ExcitDL-M29	midnightblue	-0.087578111	-0.112114678	none	Not DEG
PCM1	5108	ExcitDL-M19	royalblue	0.148052172	0.26108099	none	Not DEG
PCNT	5116	ExcitDL-M23	magenta	0.324468204	0.250810286	none	Not DEG
CHMP1A	5119	ExcitDL-M2	turquoise	-0.032688699	-0.024406033	none	Not DEG
PCSK1	5122	ExcitDL-M13	red	-0.144619543	-0.096731296	none	Not DEG
PCSK2	5126	ExcitDL-M11	green	0.161888948	0.161243481	none	Not DEG
CDK16	5127	ExcitDL-M2	turquoise	-0.042754584	-0.026471294	none	Not DEG
CDK17	5128	ExcitDL-M11	green	0.007999622	0.045524934	none	Not DEG
PDCD2	5134	ExcitDL-M2	turquoise	-0.083935393	-0.05715461	none	Not DEG
PDE1C	5137	ExcitDL-M9	salmon	-0.114176045	-0.178182428	none	Not DEG
PDE3B	5140	ExcitDL-M9	salmon	0.051151144	0.004548517	none	Not DEG
PDE4B	5142	ExcitDL-M17	tan	0.057145136	-0.152176139	none	Not DEG
PDE4C	5143	ExcitDL-M29	midnightblue	0.115756931	0.06264596	none	Not DEG
PDE1B	5153	ExcitDL-M11	green	-0.026096222	0.004289097	none	Not DEG
PDGFA	5154	ExcitDL-M2	turquoise	0.03139111	-0.009522189	none	Not DEG
PDE6B	5158	ExcitDL-M2	turquoise	-0.028350705	-0.037048312	none	Not DEG
PDGFRB	5159	ExcitDL-M13	red	-0.100359622	-0.058072754	none	Not DEG
PDK2	5164	ExcitDL-M2	turquoise	-0.081256645	-0.06696475	none	Not DEG
PDK3	5165	ExcitDL-M1	blue	-0.047861181	0.003655207	none	Not DEG
PEG3	5178	ExcitDL-M22	yellow	0.047759239	0.159584281	0.252525	Up
PER1	5187	ExcitDL-M14	brown	-0.031803045	0.010081368	none	Not DEG
GATB	5188	ExcitDL-M11	green	0.034533735	0.015130519	none	Not DEG
PEX1	5189	ExcitDL-M2	turquoise	-0.004033073	0.044874761	none	Not DEG
PEX6	5190	ExcitDL-M2	turquoise	-0.083335187	-0.059569639	none	Not DEG
PEX10	5192	ExcitDL-M2	turquoise	-0.065587445	-0.070557575	none	Not DEG
PEX13	5194	ExcitDL-M25	skyblue	0.066813488	0.080445398	none	Not DEG
PEX14	5195	ExcitDL-M12	darkorange	0.022892578	0.022740762	none	Not DEG
PFDN1	5201	ExcitDL-M2	turquoise	-0.113130862	-0.073381105	none	Not DEG
PFDN2	5202	ExcitDL-M22	yellow	-0.107818935	-0.023851083	none	Not DEG
PFDN4	5203	ExcitDL-M8	lightyellow	-0.10002614	-0.052951487	none	Not DEG
PFDN5	5204	ExcitDL-M10	darkred	-0.054468666	-0.027026545	none	Not DEG
PFKFB2	5208	ExcitDL-M13	red	-0.090544013	-0.044813796	none	Not DEG
PFKM	5213	ExcitDL-M14	brown	-0.00632005	0.035230126	none	Not DEG
PFKP	5214	ExcitDL-M9	salmon	0.030232951	0.00018897	0.272727	Up
PFN2	5217	ExcitDL-M1	blue	-0.288139169	-0.11133756	none	Not DEG
CDK14	5218	ExcitDL-M13	red	-0.105856101	-0.082284314	none	Not DEG
PGK1	5230	ExcitDL-M14	brown	0.00206683	0.105192208	none	Not DEG
ABCB1	5243	ExcitDL-M2	turquoise	-0.228495605	-0.230830567	0.034632	Down
SLC25A3	5250	ExcitDL-M14	brown	-0.018246506	0.063896895	none	Not DEG
PHKA2	5256	ExcitDL-M20	white	0.033187932	0.065431786	none	Not DEG
PHKB	5257	ExcitDL-M17	tan	0.010194835	-0.040713051	none	Not DEG
PHKG2	5261	ExcitDL-M2	turquoise	0.012362004	0.009169943	none	Not DEG
PHYH	5264	ExcitDL-M1	blue	-0.049882919	0.011956314	none	Not DEG
SERPINB6	5269	ExcitDL-M1	blue	-0.044070803	0.041058517	none	Not DEG
SERPINB9	5272	ExcitDL-M2	turquoise	-0.055815498	-0.062131161	none	Not DEG
SERPINI1	5274	ExcitDL-M1	blue	-0.135002425	0.056683338	none	Not DEG
PIGC	5279	ExcitDL-M2	turquoise	-0.107932186	-0.102718722	none	Not DEG
PIK3C2A	5286	ExcitDL-M22	yellow	-0.059934202	0.02778503	none	Not DEG
PIK3C2B	5287	ExcitDL-M21	lightgreen	0.048060806	0.045384076	none	Not DEG
PIK3C3	5289	ExcitDL-M13	red	-0.120976994	-0.045571508	none	Not DEG
PIK3CA	5290	ExcitDL-M16	pink	-0.074708988	0.00055673	none	Not DEG
PIK3R1	5295	ExcitDL-M2	turquoise	-0.267776091	-0.20357039	0.454545	Down
PIK3R2	5296	ExcitDL-M2	turquoise	-0.030594244	-0.010204617	none	Not DEG
PI4KA	5297	ExcitDL-M29	midnightblue	0.247382967	0.128733492	none	Not DEG
PIN1	5300	ExcitDL-M2	turquoise	-0.005174102	-0.0032757	none	Not DEG
PITPNA	5306	ExcitDL-M5	greenyellow	0.063677149	0.038006838	none	Not DEG
PKD1	5310	ExcitDL-M2	turquoise	0.062301919	-0.009911966	none	Not DEG
PKD2	5311	ExcitDL-M5	greenyellow	0.067203459	0.095242987	none	Not DEG
PKM	5315	ExcitDL-M14	brown	0.025888499	0.084284182	none	Not DEG
PLAGL1	5325	ExcitDL-M17	tan	-0.070636127	-0.094692796	none	Not DEG
PLCB4	5332	ExcitDL-M23	magenta	0.152065428	0.091300074	none	Not DEG
PLCG1	5335	ExcitDL-M2	turquoise	-0.000697832	0.034376877	none	Not DEG
PLD1	5337	ExcitDL-M9	salmon	-0.061596127	-0.086775616	none	Not DEG
PLEC	5339	ExcitDL-M5	greenyellow	0.133828637	0.10780945	none	Not DEG
PLGLB1	5343	ExcitDL-M2	turquoise	-0.076167888	-0.056140851	none	Not DEG
PLOD2	5352	ExcitDL-M13	red	-0.09449996	-0.055495879	none	Not DEG
PLSCR1	5359	ExcitDL-M13	red	-0.103286263	-0.006028398	none	Not DEG
PLXNA1	5361	ExcitDL-M2	turquoise	0.001377232	-0.038988898	none	Not DEG
PLXNA2	5362	ExcitDL-M5	greenyellow	0.050732093	0.033497332	none	Not DEG
PMM1	5372	ExcitDL-M2	turquoise	-0.037449171	-0.039163334	none	Not DEG
EXOSC10	5394	ExcitDL-M3	lightcyan	0.222841278	0.172516357	none	Not DEG
PNN	5411	ExcitDL-M3	lightcyan	0.287741072	0.252172278	none	Not DEG
UBL3	5412	ExcitDL-M22	yellow	0.008230308	0.084728767	none	Not DEG
SEPTIN5	5413	ExcitDL-M2	turquoise	-0.030206965	-0.047190361	none	Not DEG
POLD2	5425	ExcitDL-M2	turquoise	-0.037590591	-0.012109169	none	Not DEG
POLE2	5427	ExcitDL-M2	turquoise	-0.131030712	-0.102563166	none	Not DEG
POLG	5428	ExcitDL-M2	turquoise	-0.009089723	-0.011183626	none	Not DEG
POLR2A	5430	ExcitDL-M14	brown	0.03079818	0.053783257	none	Not DEG
POLR2B	5431	ExcitDL-M14	brown	0.020055311	0.069744942	none	Not DEG
POLR2C	5432	ExcitDL-M2	turquoise	-0.030358625	-0.010096816	none	Not DEG
POLR2D	5433	ExcitDL-M2	turquoise	-0.048556991	-0.015769573	none	Not DEG
POLR2E	5434	ExcitDL-M2	turquoise	-0.071395534	-0.052496475	none	Not DEG
POLR2F	5435	ExcitDL-M20	white	0.086234687	0.101081487	none	Not DEG
POLR2H	5437	ExcitDL-M2	turquoise	-0.01460138	-0.012400692	none	Not DEG
POLR2K	5440	ExcitDL-M2	turquoise	-0.101269306	-0.068609069	none	Not DEG
POR	5447	ExcitDL-M14	brown	0.089468282	0.098064766	none	Not DEG
POU2F1	5451	ExcitDL-M23	magenta	0.042221405	0.0294404	none	Not DEG
POU2F2	5452	ExcitDL-M11	green	0.181505696	0.127011708	none	Not DEG
POU3F2	5454	ExcitDL-M1	blue	-0.157608527	0.016521779	none	Not DEG
POU6F1	5463	ExcitDL-M1	blue	-0.044391094	0.035371759	none	Not DEG
PPA1	5464	ExcitDL-M14	brown	-0.022864412	0.01469616	none	Not DEG
MED1	5469	ExcitDL-M2	turquoise	0.003506137	0.033053828	none	Not DEG
CTSA	5476	ExcitDL-M6	cyan	0.012513762	0.049426123	none	Not DEG
PPIA	5478	ExcitDL-M14	brown	-0.037179205	0.022665396	none	Not DEG
PPL	5493	ExcitDL-M13	red	-0.066744065	-0.045408247	none	Not DEG
PPM1G	5496	ExcitDL-M14	brown	0.059041441	0.080317125	none	Not DEG
PPOX	5498	ExcitDL-M2	turquoise	-0.057511961	-0.043727978	none	Not DEG
PPP1CB	5500	ExcitDL-M22	yellow	-0.037305218	0.072666733	0.0209235	Up
PPP2CA	5515	ExcitDL-M22	yellow	-0.004328747	0.049279516	none	Not DEG
PPP2R1A	5518	ExcitDL-M22	yellow	0.031764768	0.090887929	none	Not DEG
PPP2R2A	5520	ExcitDL-M11	green	-0.059824215	-0.017958119	none	Not DEG
PPP2R2B	5521	ExcitDL-M1	blue	-0.152440805	-0.010016317	none	Not DEG
PPP2R3A	5523	ExcitDL-M2	turquoise	-0.057995613	-0.11958197	none	Not DEG
PPP2R5D	5528	ExcitDL-M6	cyan	0.000245331	0.031301204	none	Not DEG
PPP4C	5531	ExcitDL-M2	turquoise	-0.010359249	0.003631662	none	Not DEG
PPP3R1	5534	ExcitDL-M28	darkgreen	-0.005503701	0.040779555	none	Not DEG
PPP6C	5537	ExcitDL-M6	cyan	0.038140469	0.058580662	none	Not DEG
PPT1	5538	ExcitDL-M14	brown	-0.016817816	0.040589014	none	Not DEG
PRCP	5547	ExcitDL-M11	green	0.016986072	0.054368587	none	Not DEG
PREP	5550	ExcitDL-M1	blue	-0.088626607	0.007022496	none	Not DEG
PRKAA2	5563	ExcitDL-M23	magenta	0.019600431	0.001385299	none	Not DEG
PRKAB1	5564	ExcitDL-M2	turquoise	-0.038400004	-0.025653074	none	Not DEG
PRKAB2	5565	ExcitDL-M2	turquoise	-0.086493748	-0.044941253	none	Not DEG
PRKACB	5567	ExcitDL-M22	yellow	-0.195706479	-0.04709021	none	Not DEG
PRKAG1	5571	ExcitDL-M2	turquoise	0.001526834	-0.025382702	none	Not DEG
PRKAR1A	5573	ExcitDL-M22	yellow	-0.081512013	0.027690123	none	Not DEG
PRKCA	5578	ExcitDL-M23	magenta	0.196301535	0.06088308	none	Not DEG
PRKCD	5580	ExcitDL-M11	green	0.022174603	0.033674562	none	Not DEG
PRKCE	5581	ExcitDL-M17	tan	0.067336587	-0.10245807	none	Not DEG
PKN1	5585	ExcitDL-M7	black	0.056889072	0.0545333	none	Not DEG
PKN2	5586	ExcitDL-M1	blue	0.066475968	0.127633243	none	Not DEG
PRKCSH	5589	ExcitDL-M14	brown	0.07907117	0.084462964	none	Not DEG
PRKCZ	5590	ExcitDL-M5	greenyellow	0.084507049	0.070511095	none	Not DEG
PRKDC	5591	ExcitDL-M5	greenyellow	0.050372638	0.097199008	none	Not DEG
PRKG1	5592	ExcitDL-M9	salmon	0.020164183	-0.158540689	none	Not DEG
MAPK1	5594	ExcitDL-M28	darkgreen	0.02317326	0.030684848	none	Not DEG
MAPK6	5597	ExcitDL-M2	turquoise	-0.081417768	-0.04603908	none	Not DEG
MAPK8	5599	ExcitDL-M13	red	0.071903355	0.107279384	none	Not DEG
MAPK9	5601	ExcitDL-M14	brown	0.005395616	0.014663783	none	Not DEG
MAPK10	5602	ExcitDL-M17	tan	0.155524076	0.127312265	none	Not DEG
MAP2K1	5604	ExcitDL-M24	grey60	0.051557736	0.004158499	none	Not DEG
MAP2K2	5605	ExcitDL-M14	brown	0.026499134	0.039859268	none	Not DEG
MAP2K6	5608	ExcitDL-M28	darkgreen	-0.013902628	0.034281757	none	Not DEG
THAP12	5612	ExcitDL-M2	turquoise	-0.040734174	-0.022834895	none	Not DEG
PRNP	5621	ExcitDL-M22	yellow	-0.187125268	-0.037747347	none	Not DEG
PROS1	5627	ExcitDL-M1	blue	-0.025808567	0.025808806	none	Not DEG
PRPS2	5634	ExcitDL-M1	blue	-0.057494107	0.021547831	none	Not DEG
PRPSAP2	5636	ExcitDL-M13	red	0.034940044	0.079374534	none	Not DEG
PSAP	5660	ExcitDL-M14	brown	-0.035449242	0.052188249	none	Not DEG
PSEN2	5664	ExcitDL-M2	turquoise	-0.011708155	0.004858932	none	Not DEG
PSMA1	5682	ExcitDL-M9	salmon	-0.039120664	-0.024555162	none	Not DEG
PSMA2	5683	ExcitDL-M14	brown	-0.005215697	0.034253054	none	Not DEG
PSMA3	5684	ExcitDL-M2	turquoise	-0.125390467	-0.07446882	none	Not DEG
PSMA5	5686	ExcitDL-M12	darkorange	-0.018297191	0.010311371	none	Not DEG
PSMA7	5688	ExcitDL-M14	brown	-0.018790002	0.018215511	none	Not DEG
PSMB5	5693	ExcitDL-M14	brown	0.016012206	0.049680721	none	Not DEG
PSMB7	5695	ExcitDL-M12	darkorange	-0.026216073	-0.015733377	none	Not DEG
PSMC1	5700	ExcitDL-M14	brown	0.055963147	0.083256507	none	Not DEG
PSMC2	5701	ExcitDL-M14	brown	-0.027313682	0.010124357	none	Not DEG
PSMC6	5706	ExcitDL-M14	brown	0.012832205	0.057985393	none	Not DEG
PSMD1	5707	ExcitDL-M12	darkorange	-0.043097761	-0.008168103	none	Not DEG
PSMD3	5709	ExcitDL-M6	cyan	-0.017185834	0.013728643	none	Not DEG
PSMD5	5711	ExcitDL-M6	cyan	-0.042661803	-0.001809557	none	Not DEG
PSMD7	5713	ExcitDL-M2	turquoise	0.010431483	0.031078714	none	Not DEG
PSMD8	5714	ExcitDL-M14	brown	-0.014304603	0.021550062	none	Not DEG
PSMD11	5717	ExcitDL-M14	brown	-0.000731084	0.020221512	none	Not DEG
PSMD12	5718	ExcitDL-M22	yellow	-0.045753808	0.009784711	none	Not DEG
PTBP1	5725	ExcitDL-M2	turquoise	0.007490337	0.023287888	none	Not DEG
PTCH1	5727	ExcitDL-M11	green	0.011687655	0.063895473	none	Not DEG
PTEN	5728	ExcitDL-M22	yellow	-0.086336209	0.001059841	none	Not DEG
PTGFRN	5738	ExcitDL-M1	blue	-0.079677708	0.040331393	none	Not DEG
PTGIS	5740	ExcitDL-M21	lightgreen	-0.057922585	-0.052497121	none	Not DEG
PTH2R	5746	ExcitDL-M11	green	0.007102627	0.105033066	none	Not DEG
PTK2	5747	ExcitDL-M29	midnightblue	0.200292942	0.118211898	none	Not DEG
PTK7	5754	ExcitDL-M1	blue	-0.042631558	0.121357927	none	Not DEG
TWF1	5756	ExcitDL-M2	turquoise	-0.043837194	-0.017298024	none	Not DEG
PTMA	5757	ExcitDL-M22	yellow	-0.223577882	-0.037238976	none	Not DEG
PTMS	5763	ExcitDL-M4	darkgrey	-0.058839773	-0.033995215	none	Not DEG
PTPN1	5770	ExcitDL-M2	turquoise	-0.052070972	-0.073104049	none	Not DEG
PTPN3	5774	ExcitDL-M1	blue	-0.060973538	0.019890743	none	Not DEG
PTPN14	5784	ExcitDL-M1	blue	-0.09248021	0.031164908	none	Not DEG
PTPRB	5787	ExcitDL-M23	magenta	0.084502934	-0.035245503	none	Not DEG
PTPRE	5791	ExcitDL-M17	tan	0.072815782	0.011211649	none	Not DEG
PTPRF	5792	ExcitDL-M7	black	-0.034365898	-0.059019445	none	Not DEG
PTPRK	5796	ExcitDL-M11	green	-0.131907494	-0.0249802	none	Not DEG
PTPRN2	5799	ExcitDL-M23	magenta	0.358671015	0.137221147	none	Not DEG
PTPRO	5800	ExcitDL-M11	green	0.030840757	0.103384408	none	Not DEG
PTPRR	5801	ExcitDL-M17	tan	0.094886217	-0.05057544	none	Not DEG
PTPRS	5802	ExcitDL-M18	saddlebrown	0.271637169	0.05392695	none	Not DEG
PTPRZ1	5803	ExcitDL-M9	salmon	-0.092340425	-0.09102245	none	Not DEG
PTS	5805	ExcitDL-M2	turquoise	-0.050918015	-0.046702109	none	Not DEG
RAD1	5810	ExcitDL-M1	blue	-0.077571407	-0.013839834	none	Not DEG
PURA	5813	ExcitDL-M22	yellow	-0.127963817	-0.018220203	none	Not DEG
PURB	5814	ExcitDL-M22	yellow	-0.136234689	-0.015799479	none	Not DEG
NECTIN1	5818	ExcitDL-M9	salmon	-0.029156087	-0.080628809	none	Not DEG
PEX19	5824	ExcitDL-M2	turquoise	-0.043190025	-0.011274869	none	Not DEG
PXMP2	5827	ExcitDL-M2	turquoise	-0.011027521	0.005467813	none	Not DEG
PZP	5858	ExcitDL-M2	turquoise	-0.125803859	-0.153101067	none	Not DEG
RAB2A	5862	ExcitDL-M22	yellow	-0.046579591	0.00816845	none	Not DEG
RGL2	5863	ExcitDL-M2	turquoise	-0.051292835	-0.022155651	none	Not DEG
RAB27A	5873	ExcitDL-M7	black	0.020280888	0.062942548	none	Not DEG
RAB27B	5874	ExcitDL-M9	salmon	-0.104302594	-0.094699389	none	Not DEG
RABGGTB	5876	ExcitDL-M2	turquoise	-0.069736929	-0.033684104	none	Not DEG
RABIF	5877	ExcitDL-M2	turquoise	-0.043930813	-0.041685617	none	Not DEG
RAC1	5879	ExcitDL-M22	yellow	-0.035240202	0.013509444	none	Not DEG
RAD21	5885	ExcitDL-M22	yellow	-0.065044947	0.030724607	none	Not DEG
RAD23A	5886	ExcitDL-M4	darkgrey	-0.039941911	-0.024654011	none	Not DEG
RAD23B	5887	ExcitDL-M2	turquoise	-0.069322669	-0.043402249	none	Not DEG
RAD51D	5892	ExcitDL-M5	greenyellow	0.067030654	0.068937025	none	Not DEG
RAD52	5893	ExcitDL-M1	blue	0.029466616	0.08227653	none	Not DEG
RALA	5898	ExcitDL-M2	turquoise	-0.03342448	-0.032180463	none	Not DEG
RALGDS	5900	ExcitDL-M5	greenyellow	0.078482426	0.059597965	none	Not DEG
RAN	5901	ExcitDL-M22	yellow	-0.060270997	0.016688692	none	Not DEG
RANBP1	5902	ExcitDL-M8	lightyellow	-0.084619674	-0.040690359	none	Not DEG
RAP1GAP	5909	ExcitDL-M18	saddlebrown	0.039404138	-0.091984896	none	Not DEG
RAP2A	5911	ExcitDL-M22	yellow	-0.17521085	-0.105938828	none	Not DEG
RARA	5914	ExcitDL-M11	green	0.001822385	0.016691647	none	Not DEG
RARB	5915	ExcitDL-M1	blue	-0.161609414	0.113777664	none	Not DEG
RARRES1	5918	ExcitDL-M2	turquoise	-0.196122888	-0.212559282	none	Not DEG
RASGRF1	5923	ExcitDL-M21	lightgreen	0.018286142	0.040139629	none	Not DEG
RASGRF2	5924	ExcitDL-M29	midnightblue	0.165644715	0.032424543	none	Not DEG
RB1	5925	ExcitDL-M9	salmon	0.002603882	-0.011415266	none	Not DEG
KDM5A	5927	ExcitDL-M19	royalblue	0.206121126	0.252995907	none	Not DEG
RBBP6	5930	ExcitDL-M19	royalblue	0.260402646	0.301562939	0.363636	Up
RBBP8	5932	ExcitDL-M13	red	-0.005086152	0.02945002	none	Not DEG
RBL1	5933	ExcitDL-M20	white	0.024794512	0.061320245	none	Not DEG
RBM4	5936	ExcitDL-M6	cyan	0.040668174	0.07346981	none	Not DEG
RECQL	5965	ExcitDL-M2	turquoise	-0.034802985	-0.029436265	none	Not DEG
DPF2	5977	ExcitDL-M2	turquoise	-0.059915648	-0.030417525	none	Not DEG
RET	5979	ExcitDL-M1	blue	-0.04651026	0.040093809	none	Not DEG
REV3L	5980	ExcitDL-M21	lightgreen	0.070971992	0.108105713	none	Not DEG
RFC3	5983	ExcitDL-M7	black	0.053690428	0.036772075	none	Not DEG
RFNG	5986	ExcitDL-M2	turquoise	-0.036780954	-0.039800395	none	Not DEG
TRIM27	5987	ExcitDL-M7	black	0.001550788	0.021957406	none	Not DEG
RFX1	5989	ExcitDL-M5	greenyellow	0.062668701	0.066857379	none	Not DEG
RFX4	5992	ExcitDL-M2	turquoise	-0.150966609	-0.181684857	none	Not DEG
RFXAP	5994	ExcitDL-M16	pink	-0.060778708	0.002732528	none	Not DEG
RGS4	5999	ExcitDL-M26	darkturquoise	-0.302202084	-0.209104984	none	Not DEG
RGS12	6002	ExcitDL-M24	grey60	0.106720189	0.044044698	none	Not DEG
RHD	6007	ExcitDL-M2	turquoise	-0.123172954	-0.113998611	none	Not DEG
RIT2	6014	ExcitDL-M29	midnightblue	0.068964788	-0.036632448	none	Not DEG
RING1	6015	ExcitDL-M2	turquoise	0.029852489	0.052563452	none	Not DEG
RLF	6018	ExcitDL-M19	royalblue	0.087919162	0.21168281	none	Not DEG
RNF6	6049	ExcitDL-M8	lightyellow	-0.087394511	-0.014728708	none	Not DEG
RNH1	6050	ExcitDL-M2	turquoise	-0.095857482	-0.09444736	none	Not DEG
RNPEP	6051	ExcitDL-M2	turquoise	-0.021074391	-0.00284438	none	Not DEG
ROBO1	6091	ExcitDL-M29	midnightblue	0.220611099	-0.00241683	none	Not DEG
ROBO2	6092	ExcitDL-M17	tan	0.158909189	-0.081683886	0.134921	Down
RORA	6095	ExcitDL-M13	red	-0.183681748	0.043905095	0.123377	Down
RORB	6096	ExcitDL-M1	blue	-0.345301355	-0.070624378	none	Not DEG
RPA3	6119	ExcitDL-M2	turquoise	-0.215353065	-0.187922204	none	Not DEG
RPL3	6122	ExcitDL-M10	darkred	-0.097158484	-0.083969274	none	Not DEG
RPL4	6124	ExcitDL-M10	darkred	-0.018184786	0.002970739	none	Not DEG
RPL5	6125	ExcitDL-M10	darkred	-0.131373059	-0.071350133	none	Not DEG
RPL6	6128	ExcitDL-M10	darkred	-0.088533185	-0.100246038	none	Not DEG
RPL7	6129	ExcitDL-M10	darkred	-0.101898937	-0.053689429	none	Not DEG
RPL7A	6130	ExcitDL-M10	darkred	-0.105524368	-0.111464964	none	Not DEG
RPL10	6134	ExcitDL-M10	darkred	-0.156648171	-0.093059946	none	Not DEG
RPL11	6135	ExcitDL-M10	darkred	-0.165197232	-0.102270142	none	Not DEG
RPL12	6136	ExcitDL-M10	darkred	-0.028272112	-0.039005849	none	Not DEG
RPL13	6137	ExcitDL-M10	darkred	-0.03383899	-0.036908683	none	Not DEG
RPL15	6138	ExcitDL-M8	lightyellow	-0.244386175	-0.141939838	none	Not DEG
RPL17	6139	ExcitDL-M10	darkred	-0.121288493	-0.09250504	none	Not DEG
RPL18	6141	ExcitDL-M10	darkred	-0.103879578	-0.050592274	none	Not DEG
RPL19	6143	ExcitDL-M10	darkred	-0.10547168	-0.085263752	none	Not DEG
RPL21	6144	ExcitDL-M10	darkred	-0.092700723	-0.013273779	none	Not DEG
RPL22	6146	ExcitDL-M10	darkred	-0.100256925	-0.054753581	none	Not DEG
RPL23A	6147	ExcitDL-M10	darkred	-0.105168585	-0.051831333	none	Not DEG
RPL24	6152	ExcitDL-M10	darkred	-0.075755072	-0.04059161	none	Not DEG
RPL26	6154	ExcitDL-M10	darkred	-0.166041185	-0.136586789	none	Not DEG
RPL30	6156	ExcitDL-M10	darkred	-0.100748308	-0.005625992	none	Not DEG
RPL27A	6157	ExcitDL-M10	darkred	-0.083555336	-0.044485686	none	Not DEG
RPL28	6158	ExcitDL-M10	darkred	-0.059802075	-0.029370561	none	Not DEG
RPL31	6160	ExcitDL-M10	darkred	0.030079844	0.0630169	none	Not DEG
RPL32	6161	ExcitDL-M10	darkred	-0.097964979	-0.060816481	none	Not DEG
RPL34	6164	ExcitDL-M10	darkred	-0.105029522	-0.048686697	none	Not DEG
RPL35A	6165	ExcitDL-M10	darkred	-0.082556038	-0.045048354	none	Not DEG
RPL37	6167	ExcitDL-M10	darkred	-0.090607293	-0.029228111	none	Not DEG
RPL37A	6168	ExcitDL-M10	darkred	-0.119195042	-0.081759494	none	Not DEG
RPL38	6169	ExcitDL-M10	darkred	-0.083754427	-0.041496694	none	Not DEG
RPL41	6171	ExcitDL-M10	darkred	-0.096879758	-0.045998514	none	Not DEG
RPL36A	6173	ExcitDL-M10	darkred	-0.082841119	-0.068936395	none	Not DEG
RPLP2	6181	ExcitDL-M10	darkred	-0.091749683	-0.060300987	none	Not DEG
RPN1	6184	ExcitDL-M14	brown	0.071840136	0.080585601	none	Not DEG
RPS2	6187	ExcitDL-M4	darkgrey	-0.10900954	-0.083024399	none	Not DEG
RPS3	6188	ExcitDL-M10	darkred	-0.043129255	-0.016098255	none	Not DEG
RPS4X	6191	ExcitDL-M10	darkred	-0.133542609	-0.0922576	none	Not DEG
RPS4Y1	6192	ExcitDL-M2	turquoise	-0.024314749	-0.002614633	none	Not DEG
RPS6KA3	6197	ExcitDL-M1	blue	-0.073395383	0.03000676	none	Not DEG
RPS6KB2	6199	ExcitDL-M2	turquoise	0.008329239	0.012958273	none	Not DEG
RPS7	6201	ExcitDL-M10	darkred	-0.114243065	-0.091565918	none	Not DEG
RPS8	6202	ExcitDL-M10	darkred	-0.014660062	0.021582638	none	Not DEG
RPS14	6208	ExcitDL-M10	darkred	-0.117693891	-0.079910713	none	Not DEG
RPS20	6224	ExcitDL-M10	darkred	-0.059554206	-0.022392356	none	Not DEG
RPS23	6228	ExcitDL-M10	darkred	-0.159566785	-0.087295071	none	Not DEG
RPS24	6229	ExcitDL-M10	darkred	-0.067383281	-0.020037667	none	Not DEG
RPS25	6230	ExcitDL-M10	darkred	-0.114262175	-0.041936569	none	Not DEG
RPS27	6232	ExcitDL-M10	darkred	-0.128141348	-0.068038486	none	Not DEG
RPS27A	6233	ExcitDL-M10	darkred	-0.12468369	-0.101613556	none	Not DEG
RPS28	6234	ExcitDL-M10	darkred	-0.115287275	-0.089384822	none	Not DEG
CLIP1	6249	ExcitDL-M3	lightcyan	0.303580144	0.217892399	0.454545	Up
RTN1	6252	ExcitDL-M22	yellow	-0.180783268	-0.054514664	none	Not DEG
RXRB	6257	ExcitDL-M2	turquoise	-0.028981276	-0.003348923	none	Not DEG
RYK	6259	ExcitDL-M11	green	-0.051650645	0.037174364	none	Not DEG
RYR2	6262	ExcitDL-M17	tan	0.151662184	0.062017274	none	Not DEG
RYR3	6263	ExcitDL-M23	magenta	0.211018731	0.04937744	none	Not DEG
MAPK12	6300	ExcitDL-M2	turquoise	-0.003368651	-0.001348325	none	Not DEG
TSPAN31	6302	ExcitDL-M2	turquoise	-0.072822522	-0.057379698	none	Not DEG
SAT1	6303	ExcitDL-M2	turquoise	-0.081271692	-0.061700414	none	Not DEG
SATB1	6304	ExcitDL-M26	darkturquoise	-0.108831555	0.057247085	none	Not DEG
SBF1	6305	ExcitDL-M2	turquoise	-0.018140506	-0.01786844	none	Not DEG
SC5D	6309	ExcitDL-M22	yellow	-0.025458151	0.039195094	none	Not DEG
ATXN1	6310	ExcitDL-M13	red	-0.173811082	-0.133015757	0.727273	Down
SCN1A	6323	ExcitDL-M1	blue	-0.186826247	0.034570135	none	Not DEG
SCN2A	6326	ExcitDL-M22	yellow	-0.010708681	0.110424215	none	Not DEG
SCN3A	6328	ExcitDL-M7	black	-0.062294186	0.010385042	none	Not DEG
SCO1	6341	ExcitDL-M2	turquoise	-0.04729849	-0.022081187	none	Not DEG
SCP2	6342	ExcitDL-M28	darkgreen	0.061706217	0.088904783	none	Not DEG
SDCBP	6386	ExcitDL-M28	darkgreen	0.016237546	0.008418321	none	Not DEG
SDHA	6389	ExcitDL-M6	cyan	-0.01375068	0.031332797	none	Not DEG
SEC13	6396	ExcitDL-M2	turquoise	-0.035582764	-0.055222295	none	Not DEG
TRAPPC2	6399	ExcitDL-M2	turquoise	-0.015712538	-0.007249061	none	Not DEG
SEL1L	6400	ExcitDL-M22	yellow	-0.08394838	-0.004715331	none	Not DEG
SELENOW	6415	ExcitDL-M2	turquoise	-0.268143412	-0.232927791	none	Not DEG
MAP2K4	6416	ExcitDL-M16	pink	-0.086093656	-0.022006689	none	Not DEG
SET	6418	ExcitDL-M8	lightyellow	-0.141667772	-0.06133216	none	Not DEG
SFPQ	6421	ExcitDL-M5	greenyellow	0.089422208	0.148390427	none	Not DEG
SRSF1	6426	ExcitDL-M22	yellow	-0.048248765	0.020621745	none	Not DEG
SRSF2	6427	ExcitDL-M2	turquoise	-0.065155578	-0.036156298	none	Not DEG
SRSF3	6428	ExcitDL-M22	yellow	-0.05854404	0.007719863	none	Not DEG
SRSF4	6429	ExcitDL-M5	greenyellow	0.075833818	0.099745887	none	Not DEG
SRSF5	6430	ExcitDL-M2	turquoise	-0.0447097	-0.045125804	none	Not DEG
SRSF7	6432	ExcitDL-M2	turquoise	-0.224939143	-0.212880609	none	Not DEG
SFSWAP	6433	ExcitDL-M1	blue	0.080567987	0.121482791	none	Not DEG
SFTPD	6441	ExcitDL-M2	turquoise	-0.105593105	-0.112198162	none	Not DEG
SGCB	6443	ExcitDL-M2	turquoise	-0.058654159	-0.013463377	none	Not DEG
SCG5	6447	ExcitDL-M14	brown	-0.094000421	-0.053214608	none	Not DEG
SGTA	6449	ExcitDL-M2	turquoise	-0.0462446	-0.023544872	none	Not DEG
SH3GL3	6457	ExcitDL-M28	darkgreen	-0.013324148	0.059152298	none	Not DEG
SHC1	6464	ExcitDL-M2	turquoise	-0.042325235	-0.047626712	none	Not DEG
SIAH1	6477	ExcitDL-M2	turquoise	-0.075034791	-0.027915156	none	Not DEG
ST6GAL1	6480	ExcitDL-M7	black	0.027853269	-0.016731139	none	Not DEG
ST3GAL1	6482	ExcitDL-M29	midnightblue	0.226039889	0.030282695	none	Not DEG
ST3GAL4	6484	ExcitDL-M1	blue	-0.041848176	0.009288979	none	Not DEG
ST8SIA1	6489	ExcitDL-M9	salmon	-0.091115269	-0.046381786	none	Not DEG
SKP1	6500	ExcitDL-M22	yellow	-0.127970078	-0.045598658	none	Not DEG
SKP2	6502	ExcitDL-M13	red	-0.051365687	-0.021858173	none	Not DEG
SLC1A2	6506	ExcitDL-M17	tan	0.014643979	-0.040802056	none	Not DEG
SLC2A3	6515	ExcitDL-M2	turquoise	-0.067736059	-0.021941368	none	Not DEG
SLC3A1	6519	ExcitDL-M2	turquoise	-0.210982517	-0.189297431	none	Not DEG
SLC3A2	6520	ExcitDL-M20	white	0.045623438	0.085888689	none	Not DEG
SLC5A3	6526	ExcitDL-M16	pink	0.041950026	0.068479923	none	Not DEG
SLC5A4	6527	ExcitDL-M2	turquoise	-0.196475562	-0.150801579	0.285714	Down
SLC6A7	6534	ExcitDL-M13	red	-0.101580678	-0.066940726	none	Not DEG
SLC6A8	6535	ExcitDL-M2	turquoise	-0.018520978	-0.000146032	none	Not DEG
SLC6A11	6538	ExcitDL-M1	blue	0.01120303	0.068392548	none	Not DEG
SLC8A1	6546	ExcitDL-M21	lightgreen	-0.107020776	-0.014464043	none	Not DEG
SLC8A3	6547	ExcitDL-M13	red	-0.011788564	-0.022482424	0.636364	Down
SLC9A1	6548	ExcitDL-M13	red	0.024417458	0.014336669	none	Not DEG
SLC10A1	6554	ExcitDL-M2	turquoise	-0.12156664	-0.125700607	none	Not DEG
SLC16A2	6567	ExcitDL-M7	black	0.033929495	0.036061881	none	Not DEG
SLC20A2	6575	ExcitDL-M7	black	0.015959523	0.047909877	none	Not DEG
SLCO2A1	6578	ExcitDL-M11	green	-0.00835359	0.100334486	none	Not DEG
SLC22A4	6583	ExcitDL-M2	turquoise	-0.076591834	-0.055302088	none	Not DEG
SLIT1	6585	ExcitDL-M11	green	0.019630034	0.074522592	none	Not DEG
SLIT3	6586	ExcitDL-M17	tan	0.217326939	-0.073364062	none	Not DEG
SMARCA2	6595	ExcitDL-M7	black	-0.043764547	0.060393621	none	Not DEG
SMARCA4	6597	ExcitDL-M3	lightcyan	0.226589211	0.188403373	none	Not DEG
SMARCB1	6598	ExcitDL-M5	greenyellow	0.081867261	0.0914455	none	Not DEG
SMARCC1	6599	ExcitDL-M1	blue	0.005191195	0.129023818	none	Not DEG
SMARCC2	6601	ExcitDL-M22	yellow	-0.003347655	0.051336098	none	Not DEG
SMARCD1	6602	ExcitDL-M2	turquoise	-0.050462276	-0.027456656	none	Not DEG
SMARCD2	6603	ExcitDL-M6	cyan	-0.008156669	0.017596843	none	Not DEG
SMARCD3	6604	ExcitDL-M9	salmon	0.060341345	-0.011432316	none	Not DEG
SMS	6611	ExcitDL-M2	turquoise	-0.025457301	-0.010784668	none	Not DEG
SUMO3	6612	ExcitDL-M22	yellow	-0.014821658	0.014647279	none	Not DEG
SUMO2	6613	ExcitDL-M22	yellow	-0.125765254	-0.055506652	none	Not DEG
SNAP25	6616	ExcitDL-M28	darkgreen	-0.22469071	-0.194270891	none	Not DEG
SNCB	6620	ExcitDL-M22	yellow	0.000951664	0.090016059	none	Not DEG
SNAPC4	6621	ExcitDL-M2	turquoise	0.01654748	0.007673378	none	Not DEG
SNCA	6622	ExcitDL-M28	darkgreen	-0.166648255	-0.140529887	none	Not DEG
FSCN1	6624	ExcitDL-M19	royalblue	0.04187725	0.093048473	none	Not DEG
SNRNP70	6625	ExcitDL-M5	greenyellow	0.066509771	0.052745179	none	Not DEG
SNRPA1	6627	ExcitDL-M6	cyan	-0.084494323	-0.043554772	none	Not DEG
SNRPB	6628	ExcitDL-M2	turquoise	-0.043079084	-0.020310747	none	Not DEG
SNRPC	6631	ExcitDL-M2	turquoise	-0.010719818	0.003225471	none	Not DEG
SNRPE	6635	ExcitDL-M2	turquoise	-0.085328666	-0.05582589	none	Not DEG
SNRPF	6636	ExcitDL-M22	yellow	-0.068800805	-0.002127657	none	Not DEG
SNRPG	6637	ExcitDL-M2	turquoise	-0.042504206	-0.018817959	none	Not DEG
SNX1	6642	ExcitDL-M2	turquoise	-0.033506514	0.012228776	none	Not DEG
SNTB2	6645	ExcitDL-M29	midnightblue	0.122310224	0.054857023	none	Not DEG
SOAT1	6646	ExcitDL-M13	red	-0.039700411	0.004241866	none	Not DEG
SOD1	6647	ExcitDL-M14	brown	-0.098376343	-0.048896851	none	Not DEG
SOD2	6648	ExcitDL-M22	yellow	-0.168667823	-0.101674521	none	Not DEG
SON	6651	ExcitDL-M3	lightcyan	0.202766647	0.235801863	none	Not DEG
SOS1	6654	ExcitDL-M16	pink	0.021670993	0.029583815	none	Not DEG
SOX5	6660	ExcitDL-M11	green	0.096951822	0.129323512	none	Not DEG
SOX12	6666	ExcitDL-M1	blue	-0.048030279	-0.005244694	none	Not DEG
SPAG1	6674	ExcitDL-M2	turquoise	-0.042085385	-0.021243081	none	Not DEG
SPG7	6687	ExcitDL-M12	darkorange	0.112937481	0.076965254	none	Not DEG
SPTB	6710	ExcitDL-M21	lightgreen	0.007504127	0.015359824	none	Not DEG
SPTBN1	6711	ExcitDL-M29	midnightblue	0.072162592	0.059708079	none	Not DEG
SPTBN2	6712	ExcitDL-M5	greenyellow	0.087346806	0.074316526	none	Not DEG
SQLE	6713	ExcitDL-M24	grey60	-0.044920981	-0.076711145	none	Not DEG
SRC	6714	ExcitDL-M1	blue	-0.01794212	0.019219824	none	Not DEG
SRI	6717	ExcitDL-M8	lightyellow	-0.124435651	-0.071498368	none	Not DEG
SREBF1	6720	ExcitDL-M2	turquoise	0.014821505	-0.009273007	none	Not DEG
SRP9	6726	ExcitDL-M22	yellow	-0.091067146	-0.012260294	none	Not DEG
SRP14	6727	ExcitDL-M14	brown	-0.114629556	-0.010693103	none	Not DEG
SRP19	6728	ExcitDL-M2	turquoise	-0.151141169	-0.108772754	none	Not DEG
SRP68	6730	ExcitDL-M6	cyan	0.026449862	0.068078549	none	Not DEG
SRP72	6731	ExcitDL-M22	yellow	0.02080187	0.106921367	none	Not DEG
SRPK1	6732	ExcitDL-M29	midnightblue	0.040498876	-0.007319319	none	Not DEG
SRPK2	6733	ExcitDL-M9	salmon	0.074477167	0.050809937	none	Not DEG
SRPRA	6734	ExcitDL-M2	turquoise	-0.054631032	-0.008139555	none	Not DEG
RO60	6738	ExcitDL-M8	lightyellow	-0.104008519	-0.046358402	none	Not DEG
SSB	6741	ExcitDL-M8	lightyellow	-0.070948762	-0.008777992	none	Not DEG
ITPRID2	6744	ExcitDL-M3	lightcyan	0.184261107	0.140246847	none	Not DEG
SSRP1	6749	ExcitDL-M14	brown	0.052739055	0.095284289	none	Not DEG
SSTR1	6751	ExcitDL-M7	black	-0.079571153	-0.043899364	none	Not DEG
SSTR2	6752	ExcitDL-M18	saddlebrown	-0.012642849	-0.16212846	none	Not DEG
ST13	6767	ExcitDL-M22	yellow	-0.104403546	0.003161023	none	Not DEG
STAT1	6772	ExcitDL-M2	turquoise	-0.087246398	-0.051492765	none	Not DEG
STAT2	6773	ExcitDL-M2	turquoise	-0.00527518	0.013904469	none	Not DEG
STAT5B	6777	ExcitDL-M1	blue	-0.006033617	0.071344211	none	Not DEG
HSPA13	6782	ExcitDL-M22	yellow	-0.013489665	0.053785564	none	Not DEG
STIM1	6786	ExcitDL-M29	midnightblue	0.12706128	0.018587128	none	Not DEG
NEK4	6787	ExcitDL-M1	blue	-0.025787122	0.037511011	none	Not DEG
STK3	6788	ExcitDL-M1	blue	-0.064539162	0.022425249	none	Not DEG
CDKL5	6792	ExcitDL-M7	black	-0.088092011	-0.033459367	none	Not DEG
STK11	6794	ExcitDL-M2	turquoise	-0.002016257	0.004360502	none	Not DEG
STX1A	6804	ExcitDL-M2	turquoise	-0.103667196	-0.124470833	none	Not DEG
STX3	6809	ExcitDL-M2	turquoise	-0.081130839	-0.053546438	none	Not DEG
STXBP1	6812	ExcitDL-M1	blue	-0.11782885	0.039430074	none	Not DEG
STXBP3	6814	ExcitDL-M17	tan	0.0010634	-0.029294267	none	Not DEG
SULT1A1	6817	ExcitDL-M3	lightcyan	0.194396689	0.097140521	none	Not DEG
SUPT5H	6829	ExcitDL-M6	cyan	-0.004182499	0.029390285	none	Not DEG
SUPT6H	6830	ExcitDL-M6	cyan	0.056336521	0.09303913	none	Not DEG
SUPV3L1	6832	ExcitDL-M6	cyan	0.047604943	0.0865762	none	Not DEG
SURF6	6838	ExcitDL-M2	turquoise	0.00579697	0.023434572	none	Not DEG
SVIL	6840	ExcitDL-M2	turquoise	-0.148034171	-0.147823828	none	Not DEG
VAMP2	6844	ExcitDL-M22	yellow	-0.092735349	-0.021834076	none	Not DEG
SYN1	6853	ExcitDL-M22	yellow	-0.018671739	0.040967254	none	Not DEG
SYN2	6854	ExcitDL-M13	red	-0.029542198	0.026961377	none	Not DEG
SYP	6855	ExcitDL-M13	red	-0.003978459	0.023129044	none	Not DEG
SYPL1	6856	ExcitDL-M2	turquoise	-0.063617691	-0.050485809	none	Not DEG
SYT4	6860	ExcitDL-M28	darkgreen	-0.031805894	0.037748593	none	Not DEG
TAF4B	6875	ExcitDL-M13	red	-0.050919369	0.015963444	none	Not DEG
TAF6	6878	ExcitDL-M2	turquoise	-0.051692556	-0.022861363	none	Not DEG
TAF7	6879	ExcitDL-M6	cyan	-0.034792229	0.014267743	none	Not DEG
TAF11	6882	ExcitDL-M2	turquoise	-0.021624395	0.002843517	none	Not DEG
TAF13	6884	ExcitDL-M2	turquoise	-0.128123856	-0.084425319	none	Not DEG
TALDO1	6888	ExcitDL-M12	darkorange	0.070562689	0.056514302	none	Not DEG
TAPBP	6892	ExcitDL-M2	turquoise	-0.043643059	-0.01929438	none	Not DEG
TARBP1	6894	ExcitDL-M5	greenyellow	-0.02874143	-0.019521726	none	Not DEG
TBL1X	6907	ExcitDL-M1	blue	-0.100606307	0.082002734	none	Not DEG
TBP	6908	ExcitDL-M2	turquoise	-0.033386479	-0.00318127	none	Not DEG
TCEA1	6917	ExcitDL-M14	brown	0.069524718	0.105739291	none	Not DEG
TCEA2	6919	ExcitDL-M2	turquoise	-0.015111355	0.008747115	none	Not DEG
TCF4	6925	ExcitDL-M1	blue	-0.214782973	-0.023866401	none	Not DEG
TCF7	6932	ExcitDL-M2	turquoise	-0.101952603	-0.092846599	none	Not DEG
TCF7L2	6934	ExcitDL-M26	darkturquoise	-0.100209639	0.021519458	none	Not DEG
GCFC2	6936	ExcitDL-M2	turquoise	-0.0795739	-0.022046262	none	Not DEG
TCF12	6938	ExcitDL-M23	magenta	0.060897124	0.054492347	none	Not DEG
ZNF354A	6940	ExcitDL-M2	turquoise	-0.027991248	-0.060244678	none	Not DEG
TCF20	6942	ExcitDL-M17	tan	0.1171107	0.038296745	none	Not DEG
MLX	6945	ExcitDL-M2	turquoise	-0.096424183	-0.102604853	none	Not DEG
TCOF1	6949	ExcitDL-M19	royalblue	0.119974199	0.161102834	none	Not DEG
TCP1	6950	ExcitDL-M14	brown	-0.039458155	0.019788988	none	Not DEG
TCTA	6988	ExcitDL-M2	turquoise	-0.047802718	-0.069967311	none	Not DEG
DYNLT3	6990	ExcitDL-M8	lightyellow	-0.153235401	-0.104714271	none	Not DEG
PPP1R11	6992	ExcitDL-M2	turquoise	-0.077560064	-0.041747995	none	Not DEG
DYNLT1	6993	ExcitDL-M2	turquoise	-0.11508036	-0.109259887	none	Not DEG
TDG	6996	ExcitDL-M2	turquoise	-0.078961504	-0.07665156	none	Not DEG
TDO2	6999	ExcitDL-M1	blue	-0.126904714	0.031423481	none	Not DEG
TEAD1	7003	ExcitDL-M17	tan	-0.029070491	-0.078607729	none	Not DEG
TECTA	7007	ExcitDL-M23	magenta	0.042681801	0.017631701	none	Not DEG
TMBIM6	7009	ExcitDL-M26	darkturquoise	-0.044817546	0.036299707	none	Not DEG
TERF2	7014	ExcitDL-M22	yellow	0.000861423	0.072056351	none	Not DEG
TFAM	7019	ExcitDL-M22	yellow	-0.069973294	-0.008347171	none	Not DEG
TFDP1	7027	ExcitDL-M2	turquoise	0.015919853	-0.00400571	none	Not DEG
TFDP2	7029	ExcitDL-M16	pink	0.098790896	0.115894198	none	Not DEG
TFE3	7030	ExcitDL-M2	turquoise	-0.033336573	-0.012960839	none	Not DEG
TFR2	7036	ExcitDL-M1	blue	-0.059033982	-0.02320706	none	Not DEG
TFRC	7037	ExcitDL-M6	cyan	-0.02269035	0.016245544	none	Not DEG
TGFB1	7040	ExcitDL-M2	turquoise	-0.124592006	-0.099690238	none	Not DEG
TGFBR1	7046	ExcitDL-M1	blue	-0.1001495	0.007167528	none	Not DEG
THBS3	7059	ExcitDL-M2	turquoise	0.011756967	0.006084817	none	Not DEG
THOP1	7064	ExcitDL-M2	turquoise	-0.012320721	0.012908476	none	Not DEG
THRB	7068	ExcitDL-M1	blue	-0.228897817	-0.077694193	none	Not DEG
TIAM1	7074	ExcitDL-M17	tan	0.068135328	-0.009536304	none	Not DEG
TIMP2	7077	ExcitDL-M21	lightgreen	-0.042693157	-0.041769764	none	Not DEG
TIMP3	7078	ExcitDL-M2	turquoise	-0.205676772	-0.182902692	none	Not DEG
TJP1	7082	ExcitDL-M17	tan	0.049067166	0.027837842	none	Not DEG
TK2	7084	ExcitDL-M2	turquoise	-0.031808261	-0.040075027	none	Not DEG
TLE1	7088	ExcitDL-M13	red	-0.079282658	-0.046425075	none	Not DEG
TLE3	7090	ExcitDL-M11	green	-0.050137125	0.030027919	none	Not DEG
TLE4	7091	ExcitDL-M23	magenta	0.097563296	0.059387415	none	Not DEG
TLN1	7094	ExcitDL-M2	turquoise	0.023633398	0.037161082	none	Not DEG
SEC62	7095	ExcitDL-M22	yellow	-0.075005335	0.02475017	none	Not DEG
TSPAN7	7102	ExcitDL-M22	yellow	-0.179952105	-0.073866524	none	Not DEG
GPR137B	7107	ExcitDL-M1	blue	-0.040137202	0.042108479	none	Not DEG
TRAPPC10	7109	ExcitDL-M5	greenyellow	0.039309977	0.049656132	none	Not DEG
TMF1	7110	ExcitDL-M22	yellow	-0.005865902	0.061171115	none	Not DEG
TMOD1	7111	ExcitDL-M1	blue	0.016446766	0.111647809	none	Not DEG
TMSB4X	7114	ExcitDL-M28	darkgreen	-0.016012138	0.039159656	none	Not DEG
TNFAIP1	7126	ExcitDL-M2	turquoise	-0.071208384	-0.04801295	none	Not DEG
TNNT2	7139	ExcitDL-M1	blue	-0.030463132	0.080068834	none	Not DEG
TNS1	7145	ExcitDL-M1	blue	0.004278452	0.088861264	none	Not DEG
TNXB	7148	ExcitDL-M1	blue	0.03641739	0.098430903	none	Not DEG
TOP1	7150	ExcitDL-M14	brown	-0.012495183	0.040164964	none	Not DEG
TOP3A	7156	ExcitDL-M2	turquoise	-0.014453699	-0.013935126	none	Not DEG
TPD52	7163	ExcitDL-M11	green	-0.05948061	0.004172813	none	Not DEG
TPM4	7171	ExcitDL-M1	blue	-0.019706946	0.040156562	none	Not DEG
TPMT	7172	ExcitDL-M24	grey60	-0.023850985	0.006121278	none	Not DEG
TPP2	7174	ExcitDL-M7	black	0.01764712	0.09727089	none	Not DEG
TPR	7175	ExcitDL-M19	royalblue	0.140792794	0.217412238	none	Not DEG
TPT1	7178	ExcitDL-M10	darkred	-0.038794876	-0.022387275	none	Not DEG
TRAF6	7189	ExcitDL-M28	darkgreen	-0.025749646	0.002844707	none	Not DEG
CCT3	7203	ExcitDL-M14	brown	0.006662975	0.045078574	none	Not DEG
TRPC3	7222	ExcitDL-M21	lightgreen	-0.030235262	0.006324217	none	Not DEG
TRPC5	7224	ExcitDL-M11	green	0.030266194	0.119134696	none	Not DEG
TRPM2	7226	ExcitDL-M17	tan	0.091230925	0.021427539	none	Not DEG
TRPS1	7227	ExcitDL-M29	midnightblue	0.089879407	-0.011767183	none	Not DEG
TSC2	7249	ExcitDL-M2	turquoise	0.023988516	0.028340211	none	Not DEG
TSHR	7253	ExcitDL-M2	turquoise	-0.123835135	-0.140542716	none	Not DEG
TSNAX	7257	ExcitDL-M2	turquoise	-0.054967813	-0.016421728	none	Not DEG
TSPYL1	7259	ExcitDL-M22	yellow	-0.062343209	0.058967889	none	Not DEG
TTC1	7265	ExcitDL-M2	turquoise	-0.069378958	-0.065860181	none	Not DEG
TTC4	7268	ExcitDL-M2	turquoise	-0.000165506	0.019834223	none	Not DEG
TTF1	7270	ExcitDL-M5	greenyellow	0.06042906	0.051265206	none	Not DEG
TTN	7273	ExcitDL-M7	black	-0.149200184	-0.1226402	1	Up
TUBB2A	7280	ExcitDL-M14	brown	-0.029585688	-0.04486321	none	Not DEG
TNFSF4	7292	ExcitDL-M16	pink	0.00931967	0.005189959	none	Not DEG
TXN	7295	ExcitDL-M4	darkgrey	-0.052214608	-0.023614286	none	Not DEG
TYK2	7297	ExcitDL-M5	greenyellow	0.079306097	0.073074684	none	Not DEG
TYRO3	7301	ExcitDL-M11	green	0.042963111	0.016007765	none	Not DEG
UBC	7316	ExcitDL-M14	brown	-0.017118281	0.082101614	none	Not DEG
UBA1	7317	ExcitDL-M4	darkgrey	0.006235148	0.032398531	none	Not DEG
UBE2A	7319	ExcitDL-M2	turquoise	-0.070823628	-0.058274647	none	Not DEG
UBE2B	7320	ExcitDL-M8	lightyellow	-0.18937878	-0.117038376	none	Not DEG
UBE2D1	7321	ExcitDL-M28	darkgreen	-0.089513846	-0.059218706	none	Not DEG
UBE2E2	7325	ExcitDL-M1	blue	-0.020375928	0.078009601	none	Not DEG
UBE2G1	7326	ExcitDL-M14	brown	0.044352015	0.065530242	none	Not DEG
UBE2G2	7327	ExcitDL-M2	turquoise	-0.035207285	0.002353431	none	Not DEG
UBE2H	7328	ExcitDL-M14	brown	-0.015942267	0.045883607	none	Not DEG
UBE2N	7334	ExcitDL-M8	lightyellow	-0.11517931	-0.075612041	none	Not DEG
UBE2V2	7336	ExcitDL-M22	yellow	-0.066238841	0.017797711	none	Not DEG
UBE3A	7337	ExcitDL-M2	turquoise	-0.281430916	-0.245845112	none	Not DEG
SUMO1	7341	ExcitDL-M8	lightyellow	-0.119798407	-0.053184756	none	Not DEG
UBTF	7343	ExcitDL-M14	brown	0.058821872	0.08517505	none	Not DEG
UCHL1	7345	ExcitDL-M14	brown	-0.036183874	-0.026148469	none	Not DEG
UGCG	7357	ExcitDL-M22	yellow	-0.074795667	0.001372861	none	Not DEG
UCK2	7371	ExcitDL-M2	turquoise	-0.053974574	-0.046391792	none	Not DEG
USP4	7375	ExcitDL-M3	lightcyan	0.174269133	0.152800321	none	Not DEG
NR1H2	7376	ExcitDL-M2	turquoise	-0.048216411	-0.023154915	none	Not DEG
UPP1	7378	ExcitDL-M21	lightgreen	-0.042680784	-0.01335701	none	Not DEG
UQCRB	7381	ExcitDL-M10	darkred	-0.116244628	-0.045783948	none	Not DEG
UQCRC2	7385	ExcitDL-M14	brown	-0.034752459	0.028525387	none	Not DEG
UQCRH	7388	ExcitDL-M22	yellow	-0.170856627	-0.121192684	none	Not DEG
UROS	7390	ExcitDL-M2	turquoise	-0.028148083	-0.049103433	none	Not DEG
USP1	7398	ExcitDL-M22	yellow	-0.044886167	0.045475164	none	Not DEG
UTRN	7402	ExcitDL-M9	salmon	-0.056210111	-0.12107044	none	Not DEG
UTY	7404	ExcitDL-M2	turquoise	0.046942176	0.067269504	none	Not DEG
VBP1	7411	ExcitDL-M2	turquoise	-0.05481347	-0.024058283	none	Not DEG
VCL	7414	ExcitDL-M1	blue	-0.028710127	0.022519017	none	Not DEG
VCP	7415	ExcitDL-M2	turquoise	-0.028636501	0.000300884	none	Not DEG
VGF	7425	ExcitDL-M1	blue	-0.087842787	0.073097291	none	Not DEG
VIPR2	7434	ExcitDL-M1	blue	-0.107677272	0.077536275	none	Not DEG
TRPV1	7442	ExcitDL-M3	lightcyan	0.11296716	0.084286262	none	Not DEG
EIF4H	7458	ExcitDL-M22	yellow	-0.172258444	-0.090362291	none	Not DEG
CLIP2	7461	ExcitDL-M3	lightcyan	0.303247798	0.22951333	none	Not DEG
CORO2A	7464	ExcitDL-M20	white	-0.002632006	0.006564648	none	Not DEG
WNT10B	7480	ExcitDL-M11	green	0.046741435	-0.009195906	none	Not DEG
WNT2B	7482	ExcitDL-M2	turquoise	-0.034041031	-0.000930212	none	Not DEG
WRN	7486	ExcitDL-M28	darkgreen	-0.002753368	0.03633762	none	Not DEG
XPA	7507	ExcitDL-M2	turquoise	-0.093537996	-0.037340783	none	Not DEG
XPC	7508	ExcitDL-M6	cyan	0.050880875	0.077095428	none	Not DEG
XRCC3	7517	ExcitDL-M2	turquoise	-0.0492232	-0.041045142	none	Not DEG
XRCC5	7520	ExcitDL-M1	blue	-0.032411511	0.068299429	none	Not DEG
YWHAB	7529	ExcitDL-M22	yellow	-0.206547632	-0.121136159	none	Not DEG
YWHAE	7531	ExcitDL-M14	brown	0.033072489	0.062123333	none	Not DEG
YWHAG	7532	ExcitDL-M22	yellow	-0.076276395	0.004757928	none	Not DEG
YWHAH	7533	ExcitDL-M28	darkgreen	-0.091849998	-0.027859557	none	Not DEG
YWHAZ	7534	ExcitDL-M28	darkgreen	-0.094296483	-0.047475658	none	Not DEG
SF1	7536	ExcitDL-M2	turquoise	-0.16502525	-0.113022475	none	Not DEG
ZNF2	7549	ExcitDL-M2	turquoise	-0.027646574	-0.036276278	none	Not DEG
ZNF7	7553	ExcitDL-M2	turquoise	-0.029958361	-0.019137356	none	Not DEG
CNBP	7555	ExcitDL-M22	yellow	-0.046676429	0.033773598	none	Not DEG
ZNF10	7556	ExcitDL-M2	turquoise	-0.020694604	-0.019094684	none	Not DEG
ZNF14	7561	ExcitDL-M19	royalblue	0.127345499	0.170079951	none	Not DEG
ZNF708	7562	ExcitDL-M2	turquoise	-0.036898796	-0.012404381	none	Not DEG
ZNF16	7564	ExcitDL-M5	greenyellow	0.022034322	0.024070642	none	Not DEG
ZNF18	7566	ExcitDL-M2	turquoise	-0.005725781	-0.013040324	none	Not DEG
ZNF22	7570	ExcitDL-M2	turquoise	-0.075237851	-0.042829407	none	Not DEG
ZNF33A	7581	ExcitDL-M21	lightgreen	-0.034380902	0.005555298	none	Not DEG
ZNF33B	7582	ExcitDL-M13	red	-0.03685465	-0.009055759	none	Not DEG
ZNF35	7584	ExcitDL-M2	turquoise	-0.039028997	-0.028475325	none	Not DEG
ZKSCAN1	7586	ExcitDL-M2	turquoise	-0.021632473	-0.01154481	none	Not DEG
ZNF37A	7587	ExcitDL-M19	royalblue	0.150063454	0.236320251	none	Not DEG
MZF1	7593	ExcitDL-M2	turquoise	-0.014054421	-0.017401497	none	Not DEG
ZNF43	7594	ExcitDL-M1	blue	0.014708219	0.059628538	none	Not DEG
ZNF45	7596	ExcitDL-M2	turquoise	-0.046198881	-0.03739078	none	Not DEG
ZNF74	7625	ExcitDL-M2	turquoise	-0.037654504	-0.009445268	none	Not DEG
ZNF75A	7627	ExcitDL-M3	lightcyan	0.148489724	0.104545729	none	Not DEG
ZNF91	7644	ExcitDL-M3	lightcyan	0.288905775	0.229042227	0.0909091	Up
ZNF121	7675	ExcitDL-M2	turquoise	-0.035771334	-0.03261468	none	Not DEG
ZNF133	7692	ExcitDL-M25	skyblue	0.082137887	0.104310806	none	Not DEG
ZNF136	7695	ExcitDL-M6	cyan	-0.011514377	0.027721274	none	Not DEG
ZNF140	7699	ExcitDL-M2	turquoise	-0.035203286	-0.01157161	none	Not DEG
ZBTB16	7704	ExcitDL-M13	red	-0.129900451	0.010434982	none	Not DEG
TRIM25	7706	ExcitDL-M2	turquoise	-0.136073268	-0.096259703	none	Not DEG
ZBTB17	7709	ExcitDL-M2	turquoise	0.008710219	0.005627379	none	Not DEG
ZNF155	7711	ExcitDL-M19	royalblue	0.182721698	0.222895405	none	Not DEG
ZNF175	7728	ExcitDL-M2	turquoise	-0.018879305	-0.010904815	none	Not DEG
ZSCAN26	7741	ExcitDL-M2	turquoise	-0.003771429	0.019422031	none	Not DEG
ZNF207	7756	ExcitDL-M1	blue	-0.010192825	0.088049393	none	Not DEG
ZNF213	7760	ExcitDL-M2	turquoise	-0.144588292	-0.138994093	none	Not DEG
ZFAND5	7763	ExcitDL-M22	yellow	-0.050576952	0.03110428	none	Not DEG
ZNF224	7767	ExcitDL-M2	turquoise	-0.000771177	0.016302181	none	Not DEG
ZNF229	7772	ExcitDL-M23	magenta	0.052340128	-0.005460193	none	Not DEG
SLC30A3	7781	ExcitDL-M7	black	-0.215071304	-0.162758975	none	Not DEG
SLC30A4	7782	ExcitDL-M11	green	0.006149172	0.033145823	none	Not DEG
MAP3K12	7786	ExcitDL-M2	turquoise	0.008437741	0.015277995	none	Not DEG
LUZP1	7798	ExcitDL-M20	white	0.107614479	0.11297886	none	Not DEG
DNALI1	7802	ExcitDL-M7	black	-0.036645215	-0.000609248	none	Not DEG
LRP8	7804	ExcitDL-M23	magenta	0.113079607	0.065994753	none	Not DEG
CSDE1	7812	ExcitDL-M22	yellow	-0.060649099	0.014398636	none	Not DEG
EVI5	7813	ExcitDL-M9	salmon	0.054854727	0.02395515	none	Not DEG
ALMS1	7840	ExcitDL-M3	lightcyan	0.232236013	0.17971818	0.181818	Up
MOGS	7841	ExcitDL-M2	turquoise	-0.075669758	-0.071994976	none	Not DEG
RNF103	7844	ExcitDL-M2	turquoise	-0.080512002	-0.037591792	none	Not DEG
TUBA1A	7846	ExcitDL-M4	darkgrey	-0.059533672	-0.103174901	none	Not DEG
SCG2	7857	ExcitDL-M14	brown	-0.019174302	0.062184414	none	Not DEG
USP7	7874	ExcitDL-M14	brown	0.026512246	0.073109387	none	Not DEG
KCNAB1	7881	ExcitDL-M26	darkturquoise	-0.094285559	0.020710515	none	Not DEG
ST8SIA4	7903	ExcitDL-M1	blue	-0.092051834	0.084516389	none	Not DEG
REEP5	7905	ExcitDL-M1	blue	-0.196609785	-0.036856821	none	Not DEG
DEK	7913	ExcitDL-M22	yellow	-0.080068064	-0.003105236	none	Not DEG
PRRC2A	7916	ExcitDL-M6	cyan	0.063888377	0.079946801	none	Not DEG
DDX39B	7919	ExcitDL-M2	turquoise	0.031621483	0.034649945	none	Not DEG
AIMP2	7965	ExcitDL-M2	turquoise	-0.050710492	-0.051456825	none	Not DEG
FZD3	7976	ExcitDL-M1	blue	-0.123612953	-0.023122287	none	Not DEG
SEM1	7979	ExcitDL-M16	pink	-0.063463244	-0.00520606	none	Not DEG
ZNF212	7988	ExcitDL-M2	turquoise	0.00215899	0.016429115	none	Not DEG
TUSC3	7991	ExcitDL-M17	tan	-0.013139894	-0.03301963	none	Not DEG
GLRA3	8001	ExcitDL-M9	salmon	-0.042144497	-0.103660388	none	Not DEG
NR4A3	8013	ExcitDL-M23	magenta	0.069040332	0.001590577	none	Not DEG
CCDC6	8030	ExcitDL-M11	green	-0.025519736	0.028591104	none	Not DEG
NCOA4	8031	ExcitDL-M22	yellow	-0.081030208	-0.017908024	none	Not DEG
SHOC2	8036	ExcitDL-M28	darkgreen	0.010276812	0.053717177	none	Not DEG
ADAM12	8038	ExcitDL-M15	purple	0.000990112	0.001786595	none	Not DEG
PDHX	8050	ExcitDL-M13	red	-0.055305676	-0.016857028	none	Not DEG
CUL5	8065	ExcitDL-M14	brown	-0.014422808	0.042694683	none	Not DEG
USP5	8078	ExcitDL-M14	brown	-0.010689129	0.00971767	none	Not DEG
MLF2	8079	ExcitDL-M22	yellow	-0.045997218	0.027254027	none	Not DEG
KMT2D	8085	ExcitDL-M6	cyan	0.068351102	0.069044321	none	Not DEG
AAAS	8086	ExcitDL-M2	turquoise	0.002574471	0.00168333	none	Not DEG
FXR1	8087	ExcitDL-M16	pink	-0.05709636	0.012190924	none	Not DEG
YEATS4	8089	ExcitDL-M2	turquoise	-0.024811996	0.010301631	none	Not DEG
IFT88	8100	ExcitDL-M16	pink	0.014645346	0.037815704	none	Not DEG
DPF3	8110	ExcitDL-M1	blue	-0.067577269	0.117523927	none	Not DEG
GPR68	8111	ExcitDL-M2	turquoise	-0.065667546	-0.067248015	none	Not DEG
AP3B2	8120	ExcitDL-M3	lightcyan	0.247602452	0.139112475	none	Not DEG
NPRL3	8131	ExcitDL-M2	turquoise	0.024260901	0.013740698	none	Not DEG
GAN	8139	ExcitDL-M23	magenta	0.087417636	0.083135827	none	Not DEG
COIL	8161	ExcitDL-M2	turquoise	-0.012925641	0.004471038	none	Not DEG
MADCAM1	8174	ExcitDL-M2	turquoise	-0.049834231	-0.05170772	none	Not DEG
SF3A2	8175	ExcitDL-M2	turquoise	-0.014711685	-0.002497976	none	Not DEG
SYMPK	8189	ExcitDL-M19	royalblue	0.078857445	0.115377018	none	Not DEG
NCOA3	8202	ExcitDL-M13	red	-0.061103173	0.026796947	none	Not DEG
DGCR6	8214	ExcitDL-M2	turquoise	-0.066220147	-0.047842183	none	Not DEG
LZTR1	8216	ExcitDL-M2	turquoise	-0.041766888	-0.055847732	none	Not DEG
CLTCL1	8218	ExcitDL-M24	grey60	0.111478291	-0.009295278	none	Not DEG
SYN3	8224	ExcitDL-M11	green	0.075418295	0.133909357	none	Not DEG
GTPBP6	8225	ExcitDL-M2	turquoise	-0.025855726	-0.028025401	none	Not DEG
AKAP17A	8227	ExcitDL-M2	turquoise	-0.01036586	-0.006545651	none	Not DEG
USP11	8237	ExcitDL-M14	brown	0.048450282	0.142068819	none	Not DEG
RBM10	8241	ExcitDL-M5	greenyellow	0.075206937	0.088830934	none	Not DEG
NAA10	8260	ExcitDL-M2	turquoise	0.008831369	0.005550447	none	Not DEG
KDM5D	8284	ExcitDL-M2	turquoise	0.014389893	0.059691428	none	Not DEG
USP9Y	8287	ExcitDL-M2	turquoise	0.043902686	0.048394456	none	Not DEG
PICALM	8301	ExcitDL-M28	darkgreen	-0.031854647	0.002719853	none	Not DEG
ACOX3	8310	ExcitDL-M2	turquoise	-0.003018387	0.008965191	none	Not DEG
BRAP	8315	ExcitDL-M6	cyan	-0.005969515	0.035153531	none	Not DEG
FZD4	8322	ExcitDL-M2	turquoise	-0.05933219	-0.041000502	none	Not DEG
FZD6	8323	ExcitDL-M9	salmon	-0.083161177	-0.093500036	none	Not DEG
MAD1L1	8379	ExcitDL-M5	greenyellow	0.074663937	0.069433709	none	Not DEG
PIP4K2B	8396	ExcitDL-M22	yellow	-0.057118299	-0.007067511	none	Not DEG
SPARCL1	8404	ExcitDL-M19	royalblue	0.137856148	0.234488125	none	Not DEG
SPOP	8405	ExcitDL-M23	magenta	0.06097715	0.090292511	none	Not DEG
ULK1	8408	ExcitDL-M2	turquoise	-0.043038494	-0.032751659	none	Not DEG
BCAR3	8412	ExcitDL-M1	blue	-0.084733718	0.096039769	none	Not DEG
STX7	8417	ExcitDL-M28	darkgreen	-0.080080313	-0.057757763	none	Not DEG
ZNF282	8427	ExcitDL-M5	greenyellow	0.039356883	0.038863519	none	Not DEG
STK24	8428	ExcitDL-M2	turquoise	-0.063479016	-0.058907791	none	Not DEG
NSMAF	8439	ExcitDL-M1	blue	-0.021959198	0.045386647	none	Not DEG
NCK2	8440	ExcitDL-M21	lightgreen	-0.095074909	-0.071387398	none	Not DEG
DYRK2	8445	ExcitDL-M17	tan	-0.005001528	-0.051828276	none	Not DEG
DUSP11	8446	ExcitDL-M2	turquoise	-0.066594102	-0.023787878	none	Not DEG
DOC2A	8448	ExcitDL-M11	green	0.035344947	0.020640665	none	Not DEG
DHX16	8449	ExcitDL-M2	turquoise	-0.001924691	0.011371926	none	Not DEG
CUL2	8453	ExcitDL-M2	turquoise	-0.052911916	-0.001005565	none	Not DEG
CUL1	8454	ExcitDL-M1	blue	-0.052113512	0.019971377	none	Not DEG
ATRN	8455	ExcitDL-M12	darkorange	0.08382121	0.088399589	none	Not DEG
TTF2	8458	ExcitDL-M19	royalblue	0.185941219	0.221669977	none	Not DEG
SMARCA5	8467	ExcitDL-M1	blue	0.020623515	0.131999824	none	Not DEG
SORBS2	8470	ExcitDL-M11	green	0.151196652	0.137315838	none	Not DEG
OGT	8473	ExcitDL-M11	green	-0.025405055	0.085421803	none	Not DEG
RAE1	8480	ExcitDL-M2	turquoise	-0.014934718	0.014285249	none	Not DEG
MAP4K3	8491	ExcitDL-M11	green	-0.010195835	0.033299814	none	Not DEG
PRSS12	8492	ExcitDL-M7	black	-0.062820469	-0.033662529	none	Not DEG
PPFIBP1	8496	ExcitDL-M11	green	-0.098381984	0.045910202	none	Not DEG
PPFIA4	8497	ExcitDL-M1	blue	-0.021435007	0.098492606	none	Not DEG
PPFIA2	8499	ExcitDL-M11	green	-0.062953279	-0.002201853	none	Not DEG
PPFIA1	8500	ExcitDL-M6	cyan	0.054143087	0.082630652	none	Not DEG
PKP4	8502	ExcitDL-M17	tan	0.046404262	-0.028896908	none	Not DEG
PARG	8505	ExcitDL-M2	turquoise	-0.026391924	-0.017007199	none	Not DEG
CNTNAP1	8506	ExcitDL-M2	turquoise	-0.01930731	-0.026696282	none	Not DEG
ENC1	8507	ExcitDL-M18	saddlebrown	0.015416438	-0.203332388	none	Not DEG
NDST2	8509	ExcitDL-M2	turquoise	-0.019861009	-0.009129016	none	Not DEG
HAT1	8520	ExcitDL-M2	turquoise	-0.155796466	-0.123318032	none	Not DEG
DGKD	8527	ExcitDL-M23	magenta	0.121998886	0.040532115	none	Not DEG
COPS3	8533	ExcitDL-M14	brown	0.001596759	0.051126228	none	Not DEG
CHST1	8534	ExcitDL-M24	grey60	0.087172424	0.053251511	none	Not DEG
CAMK1	8536	ExcitDL-M2	turquoise	-0.029962299	-0.037899471	none	Not DEG
API5	8539	ExcitDL-M22	yellow	0.002722116	0.057929954	none	Not DEG
LMO4	8543	ExcitDL-M11	green	-0.158204876	-0.019088419	none	Not DEG
CGGBP1	8545	ExcitDL-M2	turquoise	-0.247159549	-0.189827467	none	Not DEG
CDK10	8558	ExcitDL-M2	turquoise	0.036714597	0.029094786	none	Not DEG
DEGS1	8560	ExcitDL-M2	turquoise	-0.016698787	0.003125794	none	Not DEG
DENR	8562	ExcitDL-M2	turquoise	-0.091444115	-0.074403891	none	Not DEG
KMO	8564	ExcitDL-M2	turquoise	-0.057005383	-0.037904404	none	Not DEG
PDXK	8566	ExcitDL-M2	turquoise	0.026120803	0.042638777	none	Not DEG
RRP1	8568	ExcitDL-M2	turquoise	0.002668279	0.017133206	none	Not DEG
CASK	8573	ExcitDL-M7	black	0.042658795	0.032906769	none	Not DEG
PRKRA	8575	ExcitDL-M2	turquoise	-0.114856203	-0.065331105	none	Not DEG
TMEFF1	8577	ExcitDL-M17	tan	0.065450322	-0.010939941	none	Not DEG
FAM193A	8603	ExcitDL-M3	lightcyan	0.20447729	0.181071997	none	Not DEG
SLC25A12	8604	ExcitDL-M16	pink	0.029718427	0.051495336	none	Not DEG
PLA2G4C	8605	ExcitDL-M16	pink	0.090102179	0.095046856	none	Not DEG
RUVBL1	8607	ExcitDL-M2	turquoise	-0.040710602	-0.029495116	none	Not DEG
USO1	8615	ExcitDL-M14	brown	-0.027196188	0.01608155	none	Not DEG
CADPS	8618	ExcitDL-M29	midnightblue	0.20985617	-0.030133546	none	Not DEG
PDE8B	8622	ExcitDL-M11	green	0.116470602	0.074215577	none	Not DEG
ASMTL	8623	ExcitDL-M2	turquoise	0.017407178	0.020791664	none	Not DEG
UNC5C	8633	ExcitDL-M24	grey60	0.000548046	-0.077895563	none	Not DEG
RTCA	8634	ExcitDL-M14	brown	-0.034678231	0.003927618	none	Not DEG
RNASET2	8635	ExcitDL-M24	grey60	0.077676939	0.073917069	none	Not DEG
PTCH2	8643	ExcitDL-M2	turquoise	-0.017581749	-0.06748519	none	Not DEG
NCOA1	8648	ExcitDL-M23	magenta	0.075633031	0.042488929	none	Not DEG
LAMTOR3	8649	ExcitDL-M22	yellow	-0.076419633	-0.021988374	none	Not DEG
NUMB	8650	ExcitDL-M18	saddlebrown	-0.003478539	-0.052499672	none	Not DEG
DDX3Y	8653	ExcitDL-M2	turquoise	-0.008637668	0.029564815	none	Not DEG
PDE5A	8654	ExcitDL-M2	turquoise	-0.418472079	-0.3627881	1	Down
EIF3A	8661	ExcitDL-M14	brown	0.137936289	0.165961087	none	Not DEG
EIF3B	8662	ExcitDL-M2	turquoise	-0.004498875	0.022655388	none	Not DEG
EIF3J	8669	ExcitDL-M2	turquoise	-0.003131134	0.014385402	none	Not DEG
EIF4G3	8672	ExcitDL-M3	lightcyan	0.197014307	0.152795077	none	Not DEG
VAMP4	8674	ExcitDL-M22	yellow	-0.097415482	-0.021520287	none	Not DEG
STX16	8675	ExcitDL-M2	turquoise	-0.09041818	-0.085684729	none	Not DEG
STX10	8677	ExcitDL-M2	turquoise	-0.063946435	-0.054924363	none	Not DEG
BECN1	8678	ExcitDL-M14	brown	-0.002089157	0.024294386	none	Not DEG
PEA15	8682	ExcitDL-M11	green	-0.051723854	-0.026378657	none	Not DEG
DGAT1	8694	ExcitDL-M2	turquoise	0.002687641	0.008666318	none	Not DEG
CDC23	8697	ExcitDL-M2	turquoise	-0.041908737	-0.014974008	none	Not DEG
B4GALT2	8704	ExcitDL-M7	black	0.005289002	0.018000368	none	Not DEG
B3GALNT1	8706	ExcitDL-M2	turquoise	-0.065028396	-0.035005563	none	Not DEG
B3GALT2	8707	ExcitDL-M23	magenta	-0.028268084	-0.069235381	none	Not DEG
ABCC3	8714	ExcitDL-M11	green	0.0250926	0.060891868	none	Not DEG
NOL4	8715	ExcitDL-M1	blue	-0.075949798	0.063890932	none	Not DEG
TNFRSF25	8718	ExcitDL-M11	green	-0.039143978	-0.033166946	none	Not DEG
MBTPS1	8720	ExcitDL-M2	turquoise	-0.05005227	-0.02161261	none	Not DEG
SNX4	8723	ExcitDL-M12	darkorange	0.026133105	0.037421382	none	Not DEG
SNX3	8724	ExcitDL-M28	darkgreen	-0.07363954	-0.050133522	none	Not DEG
GBF1	8729	ExcitDL-M12	darkorange	0.041207035	0.055429987	none	Not DEG
RIPK1	8737	ExcitDL-M2	turquoise	0.002131959	0.016660316	none	Not DEG
CRADD	8738	ExcitDL-M15	purple	0.004575562	0.00505358	none	Not DEG
TNFSF12	8742	ExcitDL-M2	turquoise	-0.046943694	-0.012131824	none	Not DEG
CDS2	8760	ExcitDL-M21	lightgreen	-0.004540373	0.007566075	none	Not DEG
PABPC4	8761	ExcitDL-M6	cyan	0.06925862	0.090473428	none	Not DEG
CD164	8763	ExcitDL-M7	black	-0.08616962	-0.039684461	none	Not DEG
TNFRSF14	8764	ExcitDL-M7	black	-0.058583366	-0.023235054	none	Not DEG
RAB11A	8766	ExcitDL-M2	turquoise	-0.409149356	-0.346401449	0.545455	Down
SNAP23	8773	ExcitDL-M16	pink	-0.075410762	-0.03133628	none	Not DEG
NAPA	8775	ExcitDL-M2	turquoise	-0.010888699	-0.017009742	none	Not DEG
MTMR1	8776	ExcitDL-M20	white	0.064610197	0.094206285	none	Not DEG
MPDZ	8777	ExcitDL-M9	salmon	0.016995819	-0.032409452	none	Not DEG
RIOK3	8780	ExcitDL-M6	cyan	-0.054476609	-0.011968306	none	Not DEG
RGS11	8786	ExcitDL-M2	turquoise	-0.000974222	0.008672784	none	Not DEG
FPGT	8790	ExcitDL-M16	pink	-0.041438239	0.020485507	none	Not DEG
TNFRSF11A	8792	ExcitDL-M9	salmon	-0.019694325	-0.085836947	none	Not DEG
PEX11B	8799	ExcitDL-M2	turquoise	-0.020668697	-0.010710127	none	Not DEG
SUCLG1	8802	ExcitDL-M6	cyan	-0.009354545	0.025627776	none	Not DEG
SUCLA2	8803	ExcitDL-M13	red	-0.048246241	0.00279796	none	Not DEG
CREG1	8804	ExcitDL-M2	turquoise	-0.151590512	-0.094240825	none	Not DEG
TRIM24	8805	ExcitDL-M1	blue	-0.034884147	0.047898311	none	Not DEG
IL1RL2	8808	ExcitDL-M1	blue	-0.010169383	0.017193128	none	Not DEG
CCNK	8812	ExcitDL-M2	turquoise	-0.027724187	-0.015945711	none	Not DEG
DPM2	8818	ExcitDL-M2	turquoise	-0.071822611	-0.069365788	none	Not DEG
SAP30	8819	ExcitDL-M2	turquoise	-0.134507352	-0.06743469	none	Not DEG
INPP4B	8821	ExcitDL-M11	green	0.001376009	0.156915081	none	Not DEG
FGF17	8822	ExcitDL-M1	blue	0.038309371	0.079881933	none	Not DEG
LIN7A	8825	ExcitDL-M13	red	-0.1983073	-0.044011912	none	Not DEG
IQGAP1	8826	ExcitDL-M29	midnightblue	0.078436556	-0.042532871	none	Not DEG
NRP2	8828	ExcitDL-M7	black	0.009284994	0.030938256	none	Not DEG
NRP1	8829	ExcitDL-M17	tan	0.160395136	-0.036167865	none	Not DEG
CFLAR	8837	ExcitDL-M29	midnightblue	0.113994393	0.036286076	none	Not DEG
HDAC3	8841	ExcitDL-M2	turquoise	-0.073158554	-0.058352209	none	Not DEG
ASAP2	8853	ExcitDL-M17	tan	0.053747906	-0.020482724	none	Not DEG
ALDH1A2	8854	ExcitDL-M9	salmon	0.007735182	-0.054590707	none	Not DEG
STK19	8859	ExcitDL-M2	turquoise	-0.01878052	-0.012057321	none	Not DEG
CDC123	8872	ExcitDL-M6	cyan	-0.009358982	0.000458863	none	Not DEG
ARHGEF7	8874	ExcitDL-M18	saddlebrown	0.029989788	-0.042629476	none	Not DEG
SQSTM1	8878	ExcitDL-M2	turquoise	-0.084072742	-0.07366341	none	Not DEG
SGPL1	8879	ExcitDL-M11	green	-0.104399835	0.012195571	none	Not DEG
CDC16	8881	ExcitDL-M6	cyan	0.022338392	0.075260587	none	Not DEG
DDX18	8886	ExcitDL-M2	turquoise	-0.057345907	-0.029397421	none	Not DEG
MCM3AP	8888	ExcitDL-M6	cyan	0.033162025	0.067541395	none	Not DEG
EIF2B4	8890	ExcitDL-M2	turquoise	0.011467095	0.013318804	none	Not DEG
EIF2B2	8892	ExcitDL-M2	turquoise	-0.05519937	-0.040229434	none	Not DEG
EIF2S2	8894	ExcitDL-M2	turquoise	0.008198969	0.044980001	none	Not DEG
CPNE3	8895	ExcitDL-M13	red	-0.055313943	-0.018579105	none	Not DEG
PRPF4B	8899	ExcitDL-M3	lightcyan	0.157646949	0.151666252	none	Not DEG
SGCE	8910	ExcitDL-M2	turquoise	-0.164474661	-0.085665275	none	Not DEG
CACNA1I	8911	ExcitDL-M9	salmon	0.091446543	0.00194241	none	Not DEG
CACNA1G	8913	ExcitDL-M11	green	-0.030694109	0.050547001	none	Not DEG
HERC2	8924	ExcitDL-M5	greenyellow	0.200089346	0.18834569	none	Not DEG
HERC1	8925	ExcitDL-M13	red	0.083281933	0.158979441	none	Not DEG
BSN	8927	ExcitDL-M1	blue	-0.13195716	-0.070718524	none	Not DEG
SKAP2	8935	ExcitDL-M23	magenta	0.035990295	-0.045247907	none	Not DEG
FUBP3	8939	ExcitDL-M6	cyan	0.0594716	0.075090988	none	Not DEG
CDK5R2	8941	ExcitDL-M2	turquoise	-0.060631416	-0.037302933	none	Not DEG
AP3D1	8943	ExcitDL-M19	royalblue	0.099996093	0.13796177	none	Not DEG
P4HA2	8974	ExcitDL-M16	pink	0.025674229	0.013819778	none	Not DEG
WASL	8976	ExcitDL-M22	yellow	-0.064191009	-0.020928804	none	Not DEG
RPS6KA4	8986	ExcitDL-M13	red	-0.000256975	0.014267789	none	Not DEG
CDKL2	8999	ExcitDL-M24	grey60	-0.017011348	0.008853966	none	Not DEG
TAF1C	9013	ExcitDL-M2	turquoise	-0.06375459	-0.054842711	none	Not DEG
RNF8	9025	ExcitDL-M2	turquoise	0.010620831	0.017714072	none	Not DEG
HIP1R	9026	ExcitDL-M23	magenta	0.049300547	-0.016503009	none	Not DEG
RHBDL1	9028	ExcitDL-M2	turquoise	-0.075865567	-0.076640349	none	Not DEG
BAZ1B	9031	ExcitDL-M19	royalblue	0.179873244	0.270574343	0.545455	Up
SEMA5A	9037	ExcitDL-M23	magenta	0.094730716	-0.005731176	none	Not DEG
UBA3	9039	ExcitDL-M28	darkgreen	-0.061446387	-0.023656258	none	Not DEG
UBE2M	9040	ExcitDL-M8	lightyellow	-0.088900227	-0.053687597	none	Not DEG
SPAG9	9043	ExcitDL-M22	yellow	0.0303742	0.095087068	none	Not DEG
RPL14	9045	ExcitDL-M10	darkred	-0.146875249	-0.081555537	none	Not DEG
MAP7	9053	ExcitDL-M11	green	-0.014336744	0.064946187	none	Not DEG
NFS1	9054	ExcitDL-M2	turquoise	-0.016012212	0.004339713	none	Not DEG
SLC7A6	9057	ExcitDL-M2	turquoise	-0.009986053	-0.005035501	none	Not DEG
PAPSS2	9060	ExcitDL-M1	blue	-0.096426248	0.119516697	none	Not DEG
PAPSS1	9061	ExcitDL-M18	saddlebrown	-0.016066756	-0.057737999	none	Not DEG
PIAS2	9063	ExcitDL-M22	yellow	-0.029801721	0.038182426	none	Not DEG
ANGPTL1	9068	ExcitDL-M2	turquoise	-0.159474679	-0.18806657	none	Not DEG
CLDN12	9069	ExcitDL-M16	pink	0.033339086	0.056614074	none	Not DEG
ASH2L	9070	ExcitDL-M6	cyan	-0.026032479	0.0124759	none	Not DEG
PIGQ	9091	ExcitDL-M2	turquoise	-0.025174794	-0.036566261	none	Not DEG
SART1	9092	ExcitDL-M5	greenyellow	0.058130907	0.063820711	none	Not DEG
DNAJA3	9093	ExcitDL-M2	turquoise	-0.040068956	-0.038631101	none	Not DEG
USP14	9097	ExcitDL-M14	brown	-0.058135148	-0.019514132	none	Not DEG
USP10	9100	ExcitDL-M6	cyan	0.030438648	0.06372218	none	Not DEG
USP8	9101	ExcitDL-M19	royalblue	0.154276693	0.231857303	none	Not DEG
RGN	9104	ExcitDL-M2	turquoise	-0.023017544	-0.014250586	none	Not DEG
MTMR6	9107	ExcitDL-M22	yellow	-0.02144005	0.029798729	none	Not DEG
MTMR7	9108	ExcitDL-M7	black	0.016755509	0.053101353	none	Not DEG
MTMR4	9110	ExcitDL-M2	turquoise	-0.026849142	-0.01418757	none	Not DEG
MTA1	9112	ExcitDL-M12	darkorange	0.037282796	0.024254078	none	Not DEG
LATS1	9113	ExcitDL-M3	lightcyan	0.118009476	0.112583593	none	Not DEG
ATP6V0D1	9114	ExcitDL-M14	brown	0.009722455	0.015819237	none	Not DEG
SEC22C	9117	ExcitDL-M2	turquoise	-0.035186095	-0.016071841	none	Not DEG
INA	9118	ExcitDL-M22	yellow	-0.026034617	0.090175186	none	Not DEG
SLC16A6	9120	ExcitDL-M2	turquoise	-0.022757676	-0.013481557	none	Not DEG
SLC16A4	9122	ExcitDL-M2	turquoise	-0.126512168	-0.118270919	none	Not DEG
SLC16A3	9123	ExcitDL-M2	turquoise	-0.122077721	-0.132377344	none	Not DEG
P2RX6	9127	ExcitDL-M7	black	-0.01921615	-0.015970294	none	Not DEG
PRPF4	9128	ExcitDL-M2	turquoise	-0.023799236	-0.002520433	none	Not DEG
PRPF3	9129	ExcitDL-M19	royalblue	0.092684287	0.130644297	none	Not DEG
RABEP1	9135	ExcitDL-M13	red	0.036265936	0.067618033	none	Not DEG
ARHGEF1	9138	ExcitDL-M5	greenyellow	0.085538835	0.100704436	none	Not DEG
SYNGR1	9145	ExcitDL-M13	red	-0.117593549	-0.090094547	none	Not DEG
HGS	9146	ExcitDL-M2	turquoise	-0.040222219	-0.025058436	none	Not DEG
NEMF	9147	ExcitDL-M19	royalblue	0.181962908	0.28782585	0.363636	Up
CTDP1	9150	ExcitDL-M2	turquoise	-0.015308415	-0.024199608	none	Not DEG
PCSK7	9159	ExcitDL-M5	greenyellow	0.055437505	0.024819298	none	Not DEG
DGKI	9162	ExcitDL-M11	green	0.003327474	0.04673747	0.454545	Down
COX7A2L	9167	ExcitDL-M11	green	0.02207549	0.060532796	none	Not DEG
MYOM2	9172	ExcitDL-M29	midnightblue	0.108268164	0.012305448	none	Not DEG
MAP3K13	9175	ExcitDL-M13	red	-0.101779106	-0.014167445	none	Not DEG
HTR3B	9177	ExcitDL-M13	red	-0.049070664	-0.005980877	none	Not DEG
AP4M1	9179	ExcitDL-M2	turquoise	-0.057425461	-0.061483077	none	Not DEG
DDX21	9188	ExcitDL-M2	turquoise	0.025388049	0.041949692	none	Not DEG
DEDD	9191	ExcitDL-M2	turquoise	-0.000920287	0.020291471	none	Not DEG
SLC16A7	9194	ExcitDL-M26	darkturquoise	-0.054464617	0.065293129	none	Not DEG
ZMYM3	9203	ExcitDL-M14	brown	-0.006702012	0.009038638	none	Not DEG
ZMYM5	9205	ExcitDL-M5	greenyellow	0.078112551	0.084050572	none	Not DEG
LRRFIP1	9208	ExcitDL-M9	salmon	0.04891785	-0.018081503	none	Not DEG
XPR1	9213	ExcitDL-M21	lightgreen	0.004070293	0.043559201	none	Not DEG
LARGE1	9215	ExcitDL-M18	saddlebrown	0.144162347	-0.024179321	none	Not DEG
VAPA	9218	ExcitDL-M22	yellow	-0.103778362	-0.022936034	none	Not DEG
RAB11B	9230	ExcitDL-M14	brown	0.027901939	0.049237576	none	Not DEG
DLG5	9231	ExcitDL-M1	blue	-0.105400581	0.013479424	none	Not DEG
PNMA1	9240	ExcitDL-M22	yellow	-0.096479944	-0.010354197	none	Not DEG
CRLF1	9244	ExcitDL-M11	green	0.040104863	0.009197166	none	Not DEG
RPS6KA5	9252	ExcitDL-M11	green	-0.032602244	0.125902689	none	Not DEG
AIMP1	9255	ExcitDL-M2	turquoise	-0.040356044	0.000653772	none	Not DEG
TSPOAP1	9256	ExcitDL-M5	greenyellow	0.092553691	0.098104228	none	Not DEG
MFHAS1	9258	ExcitDL-M17	tan	0.027781002	-0.042385965	none	Not DEG
STK17A	9263	ExcitDL-M2	turquoise	-0.02958223	-0.037279885	none	Not DEG
CYTH3	9265	ExcitDL-M29	midnightblue	0.13022283	0.042660499	none	Not DEG
CYTH1	9267	ExcitDL-M24	grey60	0.051741969	0.058475514	none	Not DEG
BCL7C	9274	ExcitDL-M23	magenta	0.111436992	0.098243159	none	Not DEG
BCL7B	9275	ExcitDL-M2	turquoise	-0.04355261	-0.025284774	none	Not DEG
COPB2	9276	ExcitDL-M2	turquoise	-0.052781445	-0.000526565	none	Not DEG
WDR46	9277	ExcitDL-M2	turquoise	0.02520492	0.036816592	none	Not DEG
MED14	9282	ExcitDL-M2	turquoise	-0.045139439	-0.008722816	none	Not DEG
ADGRG1	9289	ExcitDL-M1	blue	-0.053462143	0.066731285	none	Not DEG
SRSF11	9295	ExcitDL-M6	cyan	0.142533017	0.18000878	none	Not DEG
ATP6V1F	9296	ExcitDL-M8	lightyellow	-0.129346427	-0.066768921	none	Not DEG
CD83	9308	ExcitDL-M21	lightgreen	-0.041768986	-0.032679854	none	Not DEG
KCNB2	9312	ExcitDL-M13	red	-0.002198133	-0.002708367	none	Not DEG
NREP	9315	ExcitDL-M7	black	-0.140135751	-0.084098099	none	Not DEG
COPS2	9318	ExcitDL-M22	yellow	-0.073494684	0.004733557	none	Not DEG
TRIP11	9321	ExcitDL-M19	royalblue	0.217968114	0.286563422	none	Not DEG
HMGN3	9324	ExcitDL-M2	turquoise	-0.169636686	-0.140811097	none	Not DEG
ZNHIT3	9326	ExcitDL-M2	turquoise	-0.036838481	0.003237395	none	Not DEG
GTF3C5	9328	ExcitDL-M2	turquoise	0.008687941	0.014286542	none	Not DEG
B4GALT6	9331	ExcitDL-M21	lightgreen	-0.051146179	-0.029013778	none	Not DEG
CNOT8	9337	ExcitDL-M1	blue	-0.055321291	0.008507909	none	Not DEG
TCEAL1	9338	ExcitDL-M22	yellow	-0.079085153	-0.016366291	none	Not DEG
VAMP3	9341	ExcitDL-M2	turquoise	-0.047122528	-0.0145454	none	Not DEG
EFTUD2	9343	ExcitDL-M6	cyan	0.055874878	0.069431156	none	Not DEG
NDST3	9348	ExcitDL-M9	salmon	-0.042096239	-0.11663043	none	Not DEG
RPL23	9349	ExcitDL-M10	darkred	-0.077493529	-0.031549052	none	Not DEG
TXNL1	9352	ExcitDL-M22	yellow	-0.096591354	-0.034587191	none	Not DEG
LHX2	9355	ExcitDL-M9	salmon	-0.069078895	-0.154696387	none	Not DEG
SLC22A6	9356	ExcitDL-M2	turquoise	-0.27770319	-0.162913603	none	Not DEG
PPIG	9360	ExcitDL-M19	royalblue	0.211723439	0.313738948	0.727273	Up
LONP1	9361	ExcitDL-M2	turquoise	0.017930375	0.033393011	none	Not DEG
RAB28	9364	ExcitDL-M7	black	0.096052584	0.0964436	none	Not DEG
ZFYVE9	9372	ExcitDL-M1	blue	0.031983998	0.141320592	none	Not DEG
NRXN2	9379	ExcitDL-M17	tan	0.150182282	0.075078739	none	Not DEG
CIAO1	9391	ExcitDL-M2	turquoise	-0.041194173	-0.013011233	none	Not DEG
HS6ST1	9394	ExcitDL-M7	black	-0.039006442	-0.019280792	none	Not DEG
LPXN	9404	ExcitDL-M2	turquoise	-0.044915998	-0.037183207	none	Not DEG
ZRANB2	9406	ExcitDL-M10	darkred	0.054811178	0.107574457	none	Not DEG
SNRNP40	9410	ExcitDL-M6	cyan	-0.036334778	-0.001585159	none	Not DEG
FADS2	9415	ExcitDL-M7	black	0.014060249	-0.001016106	none	Not DEG
DDX23	9416	ExcitDL-M2	turquoise	-0.005116044	0.020948034	none	Not DEG
CYP7B1	9420	ExcitDL-M13	red	-0.02976629	0.001262059	none	Not DEG
MED23	9439	ExcitDL-M13	red	-0.076807789	-0.011291018	none	Not DEG
MED7	9443	ExcitDL-M2	turquoise	-0.054024258	-0.037263273	none	Not DEG
ITM2B	9445	ExcitDL-M22	yellow	-0.147420452	-0.018160399	none	Not DEG
GSTO1	9446	ExcitDL-M14	brown	0.013941393	0.048682573	none	Not DEG
MAP4K4	9448	ExcitDL-M1	blue	-0.069865953	0.043221002	none	Not DEG
LY86	9450	ExcitDL-M2	turquoise	-0.18305539	-0.157065189	none	Not DEG
EIF2AK3	9451	ExcitDL-M26	darkturquoise	-0.048712314	0.047285708	none	Not DEG
ARHGEF6	9459	ExcitDL-M13	red	-0.057031803	0.026693935	none	Not DEG
RASAL2	9462	ExcitDL-M7	black	-0.067085836	-0.016067521	none	Not DEG
PICK1	9463	ExcitDL-M2	turquoise	-0.054160369	-0.025560676	none	Not DEG
AKAP7	9465	ExcitDL-M21	lightgreen	-0.044447902	0.000587255	none	Not DEG
EIF4E2	9470	ExcitDL-M2	turquoise	-0.017727191	-0.017847379	none	Not DEG
ATG5	9474	ExcitDL-M24	grey60	0.003238273	0.013842557	none	Not DEG
ROCK2	9475	ExcitDL-M11	green	0.139531895	0.112802297	none	Not DEG
SLC25A27	9481	ExcitDL-M28	darkgreen	-0.016148802	0.019493595	none	Not DEG
CHST10	9486	ExcitDL-M1	blue	-0.047752654	0.009671025	none	Not DEG
PIGL	9487	ExcitDL-M5	greenyellow	0.089823173	0.096000638	none	Not DEG
PIGB	9488	ExcitDL-M2	turquoise	-0.040811084	-0.029617867	none	Not DEG
PGS1	9489	ExcitDL-M2	turquoise	0.009852561	-0.000217197	none	Not DEG
PSMF1	9491	ExcitDL-M7	black	0.021171262	0.038538823	none	Not DEG
SLC4A7	9497	ExcitDL-M13	red	-0.035679289	0.002258894	none	Not DEG
MYOT	9499	ExcitDL-M2	turquoise	-0.114101356	-0.094643928	none	Not DEG
RPH3AL	9501	ExcitDL-M7	black	-0.006013351	0.014273444	none	Not DEG
ADAMTS3	9508	ExcitDL-M11	green	0.110280038	0.03388059	none	Not DEG
PMPCB	9512	ExcitDL-M16	pink	-0.06009243	0.001903308	none	Not DEG
FXR2	9513	ExcitDL-M14	brown	0.031951616	0.066713174	none	Not DEG
STXBP5L	9515	ExcitDL-M17	tan	0.26594314	0.143735357	none	Not DEG
EEF1E1	9521	ExcitDL-M2	turquoise	-0.071148412	-0.042184615	none	Not DEG
SCAMP1	9522	ExcitDL-M22	yellow	-0.116624112	0.002322005	none	Not DEG
TECR	9524	ExcitDL-M14	brown	0.036367194	0.083113505	none	Not DEG
VPS4B	9525	ExcitDL-M2	turquoise	-0.057853509	-0.016043297	none	Not DEG
TMEM59	9528	ExcitDL-M22	yellow	-0.029354019	0.060385188	none	Not DEG
BAG4	9530	ExcitDL-M22	yellow	0.002026051	0.051232983	none	Not DEG
BAG2	9532	ExcitDL-M16	pink	-0.030154258	-0.026543745	none	Not DEG
POLR1C	9533	ExcitDL-M2	turquoise	-0.172078844	-0.145906705	none	Not DEG
EI24	9538	ExcitDL-M8	lightyellow	-0.13750659	-0.084002942	none	Not DEG
IGDCC3	9543	ExcitDL-M1	blue	-0.035372377	0.094766087	none	Not DEG
ATP6V1G1	9550	ExcitDL-M22	yellow	-0.160874245	-0.072715398	none	Not DEG
GTPBP1	9567	ExcitDL-M1	blue	-0.037742027	0.019769725	none	Not DEG
GABBR2	9568	ExcitDL-M1	blue	0.054599405	0.087699733	none	Not DEG
GTF2IRD1	9569	ExcitDL-M17	tan	0.162911297	0.062258483	none	Not DEG
NR1D1	9572	ExcitDL-M22	yellow	-0.029850635	0.075685916	none	Not DEG
CLOCK	9575	ExcitDL-M22	yellow	-0.052193757	0.004073066	none	Not DEG
SPAG6	9576	ExcitDL-M1	blue	-0.11096334	-0.013520575	none	Not DEG
PREPL	9581	ExcitDL-M22	yellow	-0.093663202	0.035550544	none	Not DEG
ENTPD4	9583	ExcitDL-M1	blue	-0.091588064	0.001932956	none	Not DEG
RBM39	9584	ExcitDL-M2	turquoise	0.013145057	0.054827148	none	Not DEG
PRDX6	9588	ExcitDL-M16	pink	-0.013187888	0.013281732	none	Not DEG
WTAP	9589	ExcitDL-M6	cyan	-0.033324598	0.009663344	none	Not DEG
VPS9D1	9605	ExcitDL-M2	turquoise	-0.00089006	-0.05765367	none	Not DEG
RNF7	9616	ExcitDL-M2	turquoise	-0.079795651	-0.059258212	none	Not DEG
MTRF1	9617	ExcitDL-M16	pink	-0.007349279	0.004246023	none	Not DEG
AATK	9625	ExcitDL-M5	greenyellow	0.0542096	0.02873295	none	Not DEG
RGS6	9628	ExcitDL-M9	salmon	0.00956148	-0.123977188	none	Not DEG
GNA14	9630	ExcitDL-M15	purple	0.020337509	0.052829355	none	Not DEG
SEC24C	9632	ExcitDL-M6	cyan	0.029804827	0.046046897	none	Not DEG
FEZ1	9638	ExcitDL-M1	blue	-0.06322726	0.022184984	none	Not DEG
ZNF592	9640	ExcitDL-M2	turquoise	0.00253716	0.00341258	none	Not DEG
MORF4L2	9643	ExcitDL-M8	lightyellow	-0.154445504	-0.087045277	none	Not DEG
MICAL2	9645	ExcitDL-M13	red	-0.011234559	-0.018692198	none	Not DEG
RALGPS1	9649	ExcitDL-M17	tan	0.103833651	0.083961659	none	Not DEG
MTFR1	9650	ExcitDL-M2	turquoise	-0.147248886	-0.110684153	none	Not DEG
PLCH2	9651	ExcitDL-M7	black	-0.017861729	-0.0408015	none	Not DEG
HS2ST1	9653	ExcitDL-M1	blue	-0.070753414	0.000401762	none	Not DEG
SOCS5	9655	ExcitDL-M26	darkturquoise	-0.05966461	0.028427016	none	Not DEG
MDC1	9656	ExcitDL-M2	turquoise	0.054001077	0.069542603	none	Not DEG
PDE4DIP	9659	ExcitDL-M25	skyblue	0.214930865	0.185591424	none	Not DEG
LPIN2	9663	ExcitDL-M21	lightgreen	-0.047578113	-0.006291985	none	Not DEG
MARF1	9665	ExcitDL-M22	yellow	-0.002022227	0.071253786	none	Not DEG
DZIP3	9666	ExcitDL-M11	green	0.072603361	0.107963691	none	Not DEG
SAFB2	9667	ExcitDL-M19	royalblue	0.178809927	0.21712276	none	Not DEG
EIF5B	9669	ExcitDL-M3	lightcyan	0.193934948	0.166590848	none	Not DEG
SLC25A44	9673	ExcitDL-M2	turquoise	-0.053387266	-0.056427326	none	Not DEG
PPIP5K1	9677	ExcitDL-M1	blue	0.114897653	0.156436315	none	Not DEG
KDM4A	9682	ExcitDL-M12	darkorange	0.073889257	0.059478372	none	Not DEG
NUP93	9688	ExcitDL-M29	midnightblue	0.131574543	0.053245488	none	Not DEG
RAPGEF2	9693	ExcitDL-M1	blue	-0.165133454	0.00144174	none	Not DEG
TRAM2	9697	ExcitDL-M11	green	-0.035458725	0.05348367	none	Not DEG
PPP6R2	9701	ExcitDL-M3	lightcyan	0.200939376	0.118906777	none	Not DEG
HERPUD1	9709	ExcitDL-M2	turquoise	-0.120334477	-0.069667973	none	Not DEG
RUBCN	9711	ExcitDL-M20	white	0.043355813	0.056362405	none	Not DEG
USP6NL	9712	ExcitDL-M21	lightgreen	0.037355239	0.012215554	none	Not DEG
FAM131B	9715	ExcitDL-M2	turquoise	-0.116933514	-0.079860793	none	Not DEG
ECE2	9718	ExcitDL-M7	black	0.034595394	0.052888726	none	Not DEG
ADAMTSL2	9719	ExcitDL-M9	salmon	0.065850717	0.025562315	none	Not DEG
CCDC144A	9720	ExcitDL-M3	lightcyan	0.49687689	0.354589755	1	Up
NOS1AP	9722	ExcitDL-M17	tan	0.054805271	-0.141745982	none	Not DEG
SECISBP2L	9728	ExcitDL-M1	blue	0.039409447	0.123943649	none	Not DEG
KIAA0408	9729	ExcitDL-M28	darkgreen	0.08821831	0.101203027	none	Not DEG
DOCK4	9732	ExcitDL-M26	darkturquoise	0.049246029	0.17051765	none	Not DEG
SART3	9733	ExcitDL-M6	cyan	0.000784337	0.033836216	none	Not DEG
HDAC9	9734	ExcitDL-M7	black	0.006388162	-0.040868795	none	Not DEG
USP34	9736	ExcitDL-M14	brown	0.120866466	0.179024245	none	Not DEG
GPRASP1	9737	ExcitDL-M19	royalblue	0.144032743	0.309059222	0.272727	Up
CCP110	9738	ExcitDL-M28	darkgreen	0.061575031	0.091277838	none	Not DEG
SETD1A	9739	ExcitDL-M6	cyan	0.005746009	0.014498372	none	Not DEG
ARHGAP32	9743	ExcitDL-M7	black	0.038420857	0.117902491	none	Not DEG
CLSTN3	9746	ExcitDL-M5	greenyellow	0.074836066	0.086428694	none	Not DEG
TCAF1	9747	ExcitDL-M28	darkgreen	0.045086157	0.078453922	none	Not DEG
SLK	9748	ExcitDL-M19	royalblue	0.103293162	0.163823848	none	Not DEG
PHACTR2	9749	ExcitDL-M9	salmon	-0.075937561	-0.126437687	none	Not DEG
RIPOR2	9750	ExcitDL-M18	saddlebrown	0.171581154	-0.017709857	none	Not DEG
KMT2B	9757	ExcitDL-M6	cyan	0.108473586	0.091626773	none	Not DEG
FRMPD4	9758	ExcitDL-M9	salmon	0.029142524	-0.081011384	none	Not DEG
TOX	9760	ExcitDL-M26	darkturquoise	-0.156669197	0.056017752	none	Not DEG
MLEC	9761	ExcitDL-M2	turquoise	-0.069932153	-0.055337845	none	Not DEG
KIAA0513	9764	ExcitDL-M1	blue	-0.053660948	0.007201978	none	Not DEG
TMEM94	9772	ExcitDL-M2	turquoise	-0.01673002	0.015410059	none	Not DEG
BCLAF1	9774	ExcitDL-M1	blue	0.118362898	0.198232657	none	Not DEG
DHX38	9785	ExcitDL-M6	cyan	-0.030728372	-0.000621107	none	Not DEG
MTSS1	9788	ExcitDL-M17	tan	0.070767624	-0.002000123	none	Not DEG
SPCS2	9789	ExcitDL-M4	darkgrey	-0.082993392	-0.035101869	none	Not DEG
SERTAD2	9792	ExcitDL-M11	green	0.037408174	0.004630966	none	Not DEG
CKAP5	9793	ExcitDL-M14	brown	0.033597353	0.067118807	none	Not DEG
MAML1	9794	ExcitDL-M19	royalblue	0.129044314	0.198841923	none	Not DEG
IST1	9798	ExcitDL-M14	brown	0.044370393	0.08159934	none	Not DEG
MRPL19	9801	ExcitDL-M2	turquoise	-0.150186042	-0.090897753	none	Not DEG
DAZAP2	9802	ExcitDL-M22	yellow	-0.08501245	-0.026482218	none	Not DEG
TOMM20	9804	ExcitDL-M8	lightyellow	-0.248593316	-0.157898585	none	Not DEG
SPOCK2	9806	ExcitDL-M22	yellow	-0.025571522	0.035279879	none	Not DEG
IP6K1	9807	ExcitDL-M2	turquoise	-0.009414063	0.031490368	none	Not DEG
RNF40	9810	ExcitDL-M2	turquoise	0.002542454	0.022706367	none	Not DEG
SFI1	9814	ExcitDL-M1	blue	0.021261968	0.07391253	none	Not DEG
GIT2	9815	ExcitDL-M3	lightcyan	0.170495153	0.125556974	none	Not DEG
URB2	9816	ExcitDL-M2	turquoise	-0.03980347	-0.027245771	none	Not DEG
CUL7	9820	ExcitDL-M2	turquoise	-0.01499465	-0.003076359	none	Not DEG
RB1CC1	9821	ExcitDL-M14	brown	0.178858313	0.20703734	none	Not DEG
RGP1	9827	ExcitDL-M2	turquoise	-0.121256143	-0.076533716	none	Not DEG
ARHGEF17	9828	ExcitDL-M2	turquoise	-0.066796262	-0.047329772	none	Not DEG
ZEB2	9839	ExcitDL-M11	green	0.018889237	0.036344349	none	Not DEG
ZBTB24	9841	ExcitDL-M2	turquoise	-0.022675682	-0.012062358	none	Not DEG
PLEKHM1	9842	ExcitDL-M2	turquoise	0.026122258	0.014928733	none	Not DEG
C2CD5	9847	ExcitDL-M22	yellow	-0.077457594	0.064368454	none	Not DEG
MFAP3L	9848	ExcitDL-M1	blue	-0.097295915	-0.028276661	none	Not DEG
ZNF518A	9849	ExcitDL-M16	pink	0.002191699	0.10307639	none	Not DEG
EPM2AIP1	9852	ExcitDL-M22	yellow	-0.054535275	0.046955908	none	Not DEG
C2CD2L	9854	ExcitDL-M1	blue	-0.046281083	1.69E-03	none	Not DEG
KIAA0319	9856	ExcitDL-M13	red	-0.134772097	-0.005132444	none	Not DEG
CEP350	9857	ExcitDL-M19	royalblue	0.160550293	0.234301237	none	Not DEG
LRIG2	9860	ExcitDL-M14	brown	-0.008446928	0.023292898	none	Not DEG
PSMD6	9861	ExcitDL-M14	brown	-0.01813235	0.013477964	none	Not DEG
MAGI2	9863	ExcitDL-M1	blue	-0.191386887	-0.007449738	none	Not DEG
TRIM66	9866	ExcitDL-M13	red	-0.053431556	0.002389907	none	Not DEG
PJA2	9867	ExcitDL-M22	yellow	-0.187390697	-0.079548851	none	Not DEG
AREL1	9870	ExcitDL-M2	turquoise	-0.020260185	0.003380076	none	Not DEG
FCHSD2	9873	ExcitDL-M15	purple	0.126998956	0.163207837	0.727273	Up
TLK1	9874	ExcitDL-M29	midnightblue	0.196271901	0.003624048	none	Not DEG
URB1	9875	ExcitDL-M2	turquoise	-0.02491232	-0.034164337	none	Not DEG
TOX4	9878	ExcitDL-M2	turquoise	-0.046294655	-0.012248227	none	Not DEG
DDX46	9879	ExcitDL-M5	greenyellow	0.137919078	0.156180466	none	Not DEG
TBC1D4	9882	ExcitDL-M17	tan	0.020018123	-0.013086218	none	Not DEG
POM121	9883	ExcitDL-M2	turquoise	-0.003241761	-0.019664789	none	Not DEG
OSBPL2	9885	ExcitDL-M13	red	-0.027570006	0.013398842	none	Not DEG
RHOBTB1	9886	ExcitDL-M7	black	-0.088394809	-0.08614465	0.272727	Down
SMG7	9887	ExcitDL-M2	turquoise	-0.072619053	-0.027169546	none	Not DEG
ZBED4	9889	ExcitDL-M2	turquoise	-0.003734271	-0.009893794	none	Not DEG
PLPPR4	9890	ExcitDL-M17	tan	0.012468127	-0.013676969	none	Not DEG
NUAK1	9891	ExcitDL-M1	blue	-0.140397469	-0.051130913	none	Not DEG
TELO2	9894	ExcitDL-M2	turquoise	-0.011887771	0.000816254	none	Not DEG
TECPR2	9895	ExcitDL-M5	greenyellow	0.120947162	0.111310596	none	Not DEG
SV2A	9900	ExcitDL-M22	yellow	-0.036926867	0.094122001	none	Not DEG
KLHL21	9903	ExcitDL-M2	turquoise	-0.063607956	-0.031003384	none	Not DEG
SGSM2	9905	ExcitDL-M5	greenyellow	0.009383588	0.00249783	none	Not DEG
AP5Z1	9907	ExcitDL-M2	turquoise	-0.011044054	-0.014297149	none	Not DEG
G3BP2	9908	ExcitDL-M22	yellow	-0.092622892	-0.008135999	none	Not DEG
DENND4B	9909	ExcitDL-M2	turquoise	-0.046929583	-0.013245501	none	Not DEG
RABGAP1L	9910	ExcitDL-M7	black	-0.005811278	0.035833263	none	Not DEG
ARHGAP44	9912	ExcitDL-M23	magenta	0.07957809	0.009066236	none	Not DEG
SUPT7L	9913	ExcitDL-M2	turquoise	-0.049440808	-0.030095083	none	Not DEG
ARNT2	9915	ExcitDL-M7	black	-0.036716622	-0.020226085	none	Not DEG
SEC16A	9919	ExcitDL-M6	cyan	-0.011469288	0.02924619	none	Not DEG
IQSEC1	9922	ExcitDL-M17	tan	0.117815255	0.028403287	none	Not DEG
LPGAT1	9926	ExcitDL-M1	blue	-0.079384766	0.068504783	none	Not DEG
JOSD1	9929	ExcitDL-M2	turquoise	-0.087681859	-0.053784297	none	Not DEG
HELZ	9931	ExcitDL-M22	yellow	-0.003888195	0.067733343	none	Not DEG
PUM3	9933	ExcitDL-M11	green	0.077705034	0.048328741	none	Not DEG
P2RY14	9934	ExcitDL-M2	turquoise	-0.29641773	-0.300797462	1	Down
EXOG	9941	ExcitDL-M2	turquoise	-0.084149307	-0.039492052	none	Not DEG
GFPT2	9945	ExcitDL-M21	lightgreen	0.045948508	0.062273771	none	Not DEG
AMMECR1	9949	ExcitDL-M13	red	-0.078518799	-0.004787553	none	Not DEG
HS3ST4	9951	ExcitDL-M23	magenta	0.089504457	0.081167116	none	Not DEG
HS3ST3B1	9953	ExcitDL-M1	blue	-0.094965307	0.076476727	none	Not DEG
HS3ST2	9956	ExcitDL-M13	red	-0.033095503	-0.028217735	0.025974	Up
HS3ST1	9957	ExcitDL-M21	lightgreen	0.007111145	-0.026293476	none	Not DEG
SLC23A2	9962	ExcitDL-M21	lightgreen	0.026805322	0.049689288	none	Not DEG
THRAP3	9967	ExcitDL-M5	greenyellow	0.115929797	0.131271533	none	Not DEG
MED13	9969	ExcitDL-M14	brown	0.09545095	0.134013261	none	Not DEG
CCS	9973	ExcitDL-M2	turquoise	-0.050952008	-0.071059349	none	Not DEG
NR1D2	9975	ExcitDL-M26	darkturquoise	-0.178191516	-0.038520203	none	Not DEG
DOP1B	9980	ExcitDL-M5	greenyellow	0.099838654	0.082163197	none	Not DEG
HNRNPDL	9987	ExcitDL-M5	greenyellow	0.067214907	0.094410624	none	Not DEG
PPP4R1	9989	ExcitDL-M2	turquoise	-0.03814112	-0.025767826	none	Not DEG
CASP8AP2	9994	ExcitDL-M19	royalblue	0.169737101	0.237581366	none	Not DEG
AKT3	10000	ExcitDL-M1	blue	-0.067596014	0.016269182	none	Not DEG
MED6	10001	ExcitDL-M2	turquoise	-0.062289502	-0.027064748	none	Not DEG
[truncated: 3,486 more rows]
