# Supplementary material for: Disturbances of paraventricular thalamic nucleus neurons in bipolar disorder revealed by single-nucleus analysis
Source: Nat Commun. 2026 Jan 7;17:1338. doi: 10.1038/s41467-025-68094-5 (PMC12873406; doi:10.1038/s41467-025-68094-5)
Supplement: Supplementary file 6 — Source Data [file 41467_2025_68094_MOESM6_ESM.zip › SourceData/FigureS7bd_FrC_ExN_L6ITCar3.txt]

gene_name	entrezid	module	color	ExcitM3_score	ExcitM24_score	DEG.score	DEG
ARPP21	10777	ExcitDL-M17	tan	0.09059222	0.015375641	0.363636	Down
ATXN1	6310	ExcitDL-M13	red	-0.173811082	-0.181193007	0.428571	Down
CCNI	10983	ExcitDL-M8	lightyellow	-0.299925785	0.123097376	0.125541	Down
CCNY	219771	ExcitDL-M2	turquoise	-0.060761101	0.179726566	0.0909091	Down
CLMP	79827	ExcitDL-M1	blue	-0.047881571	-0.154870615	0.0865801	Down
DCHS2	54798	ExcitDL-M29	midnightblue	0.16913706	0.380695023	1	Down
ENC1	8507	ExcitDL-M18	saddlebrown	0.015416438	0.311920875	0.0505051	Down
FAP	2191	ExcitDL-M11	green	-0.076747557	0.216450045	0.909091	Down
FBXW8	26259	ExcitDL-M24	grey60	-0.049364249	0.297386668	0.0606061	Down
FMNL2	114793	ExcitDL-M18	saddlebrown	0.01494579	0.24004391	0.272727	Down
GFRA1	2674	ExcitDL-M24	grey60	0.032020107	0.507552515	1	Down
GLCE	26035	ExcitDL-M29	midnightblue	0.095315926	0.284692232	0.0281385	Down
GNB4	59345	ExcitDL-M24	grey60	0.059643058	0.514203559	0.0707071	Down
HIVEP2	3097	ExcitDL-M21	lightgreen	-0.097358239	-0.017171538	0.545455	Down
MAML3	55534	ExcitDL-M11	green	-0.006197278	0.238258711	0.454545	Down
MGST1	4257	ExcitDL-M2	turquoise	-0.204883341	0.12655282	0.137085	Down
MYO10	4651	ExcitDL-M24	grey60	0.009495997	0.590544216	1	Down
NUAK1	9891	ExcitDL-M1	blue	-0.140397469	-0.155503692	0.0937951	Down
OSBPL3	26031	ExcitDL-M11	green	0.008293905	0.143934	0.400433	Down
PLD5	200150	ExcitDL-M24	grey60	0.037015912	0.659973265	1	Down
PRMT8	56341	ExcitDL-M7	black	-0.007349093	0.102076904	0.0656566	Down
RHOBTB1	9886	ExcitDL-M7	black	-0.088394809	0.055854072	0.454545	Down
SH3RF3	344558	ExcitDL-M23	magenta	0.184420848	0.194903522	0.818182	Down
SLC35F1	222553	ExcitDL-M23	magenta	0.038998524	-0.092897389	0.0519481	Down
SLC8A1	6546	ExcitDL-M21	lightgreen	-0.107020776	-0.045690235	0.131313	Down
SLC8A3	6547	ExcitDL-M13	red	-0.011788564	-0.103329863	0.108225	Down
SOBP	55084	ExcitDL-M29	midnightblue	0.071869864	0.28597217	0.545455	Down
SRRM4	84530	ExcitDL-M9	salmon	0.037329859	-0.052576998	0.261905	Down
SYT10	341359	ExcitDL-M24	grey60	0.011555277	0.501188331	0.818182	Down
SYT16	83851	ExcitDL-M1	blue	-0.118187825	0.012195811	0.272727	Down
UNC5D	137970	ExcitDL-M1	blue	-0.252793146	-0.076841098	0.0952381	Down
VWC2L	402117	ExcitDL-M1	blue	-0.05586413	-0.243362983	0.0519481	Down
ZDHHC23	254887	ExcitDL-M2	turquoise	-0.074199057	0.129701318	0.181818	Down
ZEB2	9839	ExcitDL-M11	green	0.018889237	0.244751084	0.164502	Down
A1BG	1	ExcitDL-M2	turquoise	-0.058507504	0.062969435	.	Not DEG
A2M	2	ExcitDL-M2	turquoise	-0.09588248	0.031932337	.	Not DEG
A2ML1	144568	ExcitDL-M2	turquoise	-0.074616878	0.016155663	.	Not DEG
AAAS	8086	ExcitDL-M2	turquoise	0.002574471	0.020687402	.	Not DEG
AADAT	51166	ExcitDL-M1	blue	-6.00E-05	-0.032630606	.	Not DEG
AAK1	22848	ExcitDL-M13	red	-0.124238088	-0.08933404	.	Not DEG
AAMDC	28971	ExcitDL-M2	turquoise	-0.042505479	0.080650904	.	Not DEG
AAMP	14	ExcitDL-M14	brown	-0.009857261	0.020989987	.	Not DEG
AARSD1	80755	ExcitDL-M2	turquoise	0.033525349	0.038154815	.	Not DEG
AASDHPPT	60496	ExcitDL-M22	yellow	-0.090448258	-0.018241499	.	Not DEG
AATK	9625	ExcitDL-M5	greenyellow	0.0542096	-0.030683827	.	Not DEG
ABCA1	19	ExcitDL-M24	grey60	0.019199114	0.389398638	.	Not DEG
ABCA2	20	ExcitDL-M5	greenyellow	0.037940893	0.016378259	.	Not DEG
ABCA3	21	ExcitDL-M3	lightcyan	0.186076916	0.01332309	.	Not DEG
ABCA5	23461	ExcitDL-M26	darkturquoise	0.026339785	-0.089533971	.	Not DEG
ABCA7	10347	ExcitDL-M12	darkorange	0.137116603	0.022663297	.	Not DEG
ABCA9	10350	ExcitDL-M20	white	0.118122519	-0.039733105	.	Not DEG
ABCB1	5243	ExcitDL-M2	turquoise	-0.228495605	-0.003859864	.	Not DEG
ABCB8	11194	ExcitDL-M2	turquoise	-0.048563007	0.028707956	.	Not DEG
ABCC1	4363	ExcitDL-M3	lightcyan	0.181302457	-0.006590651	.	Not DEG
ABCC3	8714	ExcitDL-M11	green	0.0250926	0.151965758	.	Not DEG
ABCC4	10257	ExcitDL-M23	magenta	0.092771681	0.043533121	.	Not DEG
ABCC5	10057	ExcitDL-M5	greenyellow	0.045761878	0.007299884	.	Not DEG
ABCD2	225	ExcitDL-M17	tan	0.070344187	0.028063997	.	Not DEG
ABCF1	23	ExcitDL-M14	brown	0.081654321	0.001939515	.	Not DEG
ABCF2	10061	ExcitDL-M2	turquoise	-0.010510587	-0.015262035	.	Not DEG
ABCF3	55324	ExcitDL-M2	turquoise	0.00185214	0.011984752	.	Not DEG
ABCG5	64240	ExcitDL-M7	black	-0.040853802	0.014213252	.	Not DEG
ABHD12	26090	ExcitDL-M12	darkorange	0.045771905	0.042054722	.	Not DEG
ABHD13	84945	ExcitDL-M16	pink	-0.081788249	0.030671177	.	Not DEG
ABHD14A	25864	ExcitDL-M14	brown	-0.065064503	0.00074236	.	Not DEG
ABHD14B	84836	ExcitDL-M2	turquoise	-0.050123322	0.0012854	.	Not DEG
ABHD17A	81926	ExcitDL-M2	turquoise	-0.06255553	-0.01234567	.	Not DEG
ABHD18	80167	ExcitDL-M23	magenta	0.083234535	0.113529605	.	Not DEG
ABHD2	11057	ExcitDL-M11	green	0.091608412	0.112882124	.	Not DEG
ABHD8	79575	ExcitDL-M6	cyan	0.004792048	-0.005674656	.	Not DEG
ABI1	10006	ExcitDL-M11	green	-0.007170637	0.08663833	.	Not DEG
ABL2	27	ExcitDL-M19	royalblue	0.03428663	0.01069492	.	Not DEG
ABLIM1	3983	ExcitDL-M23	magenta	0.157719584	0.234446556	.	Not DEG
ABLIM2	84448	ExcitDL-M5	greenyellow	0.235685769	0.023737707	.	Not DEG
ABLIM3	22885	ExcitDL-M23	magenta	0.115633376	0.096455677	.	Not DEG
ABTB1	80325	ExcitDL-M2	turquoise	-0.07200962	-0.010405656	.	Not DEG
ACAA1	30	ExcitDL-M2	turquoise	-0.050826171	0.035620735	.	Not DEG
ACACA	31	ExcitDL-M23	magenta	0.128830374	0.199433649	.	Not DEG
ACACB	32	ExcitDL-M16	pink	0.018340125	0.011329772	.	Not DEG
ACAD11	84129	ExcitDL-M16	pink	-0.007727827	0.031647352	.	Not DEG
ACAD8	27034	ExcitDL-M2	turquoise	-0.06335302	0.035815386	.	Not DEG
ACADM	34	ExcitDL-M1	blue	-0.07767751	-0.00618823	.	Not DEG
ACAP3	116983	ExcitDL-M3	lightcyan	0.211519161	0.063239589	.	Not DEG
ACBD4	79777	ExcitDL-M2	turquoise	0.004291238	-0.013615426	.	Not DEG
ACD	65057	ExcitDL-M2	turquoise	-0.013812629	0.019510064	.	Not DEG
ACE	1636	ExcitDL-M2	turquoise	-0.015069448	0.026640101	.	Not DEG
ACER2	340485	ExcitDL-M1	blue	-0.018752753	-0.082679303	.	Not DEG
ACER3	55331	ExcitDL-M23	magenta	0.048935154	0.025842103	.	Not DEG
ACIN1	22985	ExcitDL-M19	royalblue	0.092360243	-0.004044098	.	Not DEG
ACKR4	51554	ExcitDL-M2	turquoise	-0.128048241	0.026013464	.	Not DEG
ACLY	47	ExcitDL-M14	brown	0.016329966	0.059897882	.	Not DEG
ACMSD	130013	ExcitDL-M2	turquoise	-0.177023653	-0.010525752	.	Not DEG
ACO2	50	ExcitDL-M12	darkorange	0.045134817	0.015119547	.	Not DEG
ACOT8	10005	ExcitDL-M2	turquoise	0.02029752	0.00365981	.	Not DEG
ACOX1	51	ExcitDL-M6	cyan	-0.014543801	-0.006292316	.	Not DEG
ACOX3	8310	ExcitDL-M2	turquoise	-0.003018387	0.012735039	.	Not DEG
ACP1	52	ExcitDL-M2	turquoise	-0.088867563	0.031555918	.	Not DEG
ACSF3	197322	ExcitDL-M5	greenyellow	0.024593284	0.017475767	.	Not DEG
ACSL4	2182	ExcitDL-M14	brown	-0.010762474	0.085154912	.	Not DEG
ACSM6	142827	ExcitDL-M2	turquoise	-0.157984182	-0.014672523	.	Not DEG
ACSS2	55902	ExcitDL-M14	brown	0.050617406	0.053172378	.	Not DEG
ACTB	60	ExcitDL-M22	yellow	-0.064994432	0.057363704	.	Not DEG
ACTL6A	86	ExcitDL-M2	turquoise	-0.026582953	0.044409124	.	Not DEG
ACTL6B	51412	ExcitDL-M5	greenyellow	0.040075084	0.013354949	.	Not DEG
ACTN4	81	ExcitDL-M11	green	0.116405728	0.108900469	.	Not DEG
ACTR1A	10121	ExcitDL-M14	brown	0.008718721	0.065170736	.	Not DEG
ACTR1B	10120	ExcitDL-M2	turquoise	-0.174250345	0.012385817	.	Not DEG
ACTR2	10097	ExcitDL-M2	turquoise	-0.147371394	0.071689983	.	Not DEG
ACTR3B	57180	ExcitDL-M11	green	0.006566821	0.163041358	.	Not DEG
ACTR8	93973	ExcitDL-M2	turquoise	-2.15E-02	0.016345532	.	Not DEG
ACVR2A	92	ExcitDL-M9	salmon	-0.046960326	-0.115967214	.	Not DEG
ACYP1	97	ExcitDL-M2	turquoise	-0.04797236	0.037322651	.	Not DEG
ADAL	161823	ExcitDL-M2	turquoise	-0.044802453	0.003835369	.	Not DEG
ADAM11	4185	ExcitDL-M13	red	-0.025190486	-0.075811535	.	Not DEG
ADAM12	8038	ExcitDL-M15	purple	0.000990112	0.116826841	.	Not DEG
ADAM15	8751	ExcitDL-M2	turquoise	-0.016951498	-0.026267899	.	Not DEG
ADAM22	53616	ExcitDL-M24	grey60	-0.059346415	0.346019096	.	Not DEG
ADAM32	203102	ExcitDL-M1	blue	-0.038200953	-0.093780507	.	Not DEG
ADAMTS10	81794	ExcitDL-M5	greenyellow	0.097199662	-0.017075232	.	Not DEG
ADAMTS13	11093	ExcitDL-M2	turquoise	-0.030089899	0.035327083	.	Not DEG
ADAMTS16	170690	ExcitDL-M7	black	0.019246903	-0.020264502	.	Not DEG
ADAMTS17	170691	ExcitDL-M24	grey60	0.014349858	0.387551483	.	Not DEG
ADAMTS19	171019	ExcitDL-M11	green	0.050572805	0.023377594	.	Not DEG
ADAMTS3	9508	ExcitDL-M11	green	0.110280038	0.236399755	.	Not DEG
ADAMTS8	11095	ExcitDL-M11	green	-0.012641608	0.022006583	.	Not DEG
ADAMTSL1	92949	ExcitDL-M23	magenta	0.073603538	-0.058301403	.	Not DEG
ADAMTSL2	9719	ExcitDL-M9	salmon	0.065850717	-0.038144163	.	Not DEG
ADAMTSL3	57188	ExcitDL-M23	magenta	0.10084636	0.151315047	.	Not DEG
ADAP1	11033	ExcitDL-M2	turquoise	-0.047288901	0.012872191	.	Not DEG
ADAR	103	ExcitDL-M26	darkturquoise	-0.072730085	-0.04300736	.	Not DEG
ADARB1	104	ExcitDL-M7	black	-0.007034087	0.010993653	.	Not DEG
ADAT2	134637	ExcitDL-M2	turquoise	-0.052007442	0.071679801	.	Not DEG
ADCY1	107	ExcitDL-M29	midnightblue	0.143916271	0.134753331	.	Not DEG
ADCY10	55811	ExcitDL-M16	pink	-0.028605304	0.025646814	.	Not DEG
ADCY2	108	ExcitDL-M11	green	0.01642863	0.016754722	.	Not DEG
ADCY6	112	ExcitDL-M5	greenyellow	0.091395825	0.005832522	.	Not DEG
ADCY7	113	ExcitDL-M17	tan	0.051117507	0.134784635	.	Not DEG
ADD1	118	ExcitDL-M6	cyan	0.043523411	0.033532687	.	Not DEG
ADD2	119	ExcitDL-M9	salmon	0.042991761	0.038982848	.	Not DEG
ADD3	120	ExcitDL-M24	grey60	0.161082442	0.318719707	.	Not DEG
ADGRA1	84435	ExcitDL-M13	red	-0.066138831	-0.135529262	.	Not DEG
ADGRA3	166647	ExcitDL-M13	red	-0.025754697	-0.04001198	.	Not DEG
ADGRB1	575	ExcitDL-M5	greenyellow	0.13625522	0.000260036	.	Not DEG
ADGRB3	577	ExcitDL-M11	green	-0.146208782	0.061100829	.	Not DEG
ADGRG2	10149	ExcitDL-M2	turquoise	-0.084828073	0.0599463	.	Not DEG
ADGRL1	22859	ExcitDL-M3	lightcyan	0.256222581	0.004631619	.	Not DEG
ADGRL2	23266	ExcitDL-M11	green	-0.138513377	0.008650603	.	Not DEG
ADGRL3	23284	ExcitDL-M17	tan	0.005483496	0.088956617	.	Not DEG
ADH5	128	ExcitDL-M14	brown	-0.01339676	0.06444114	.	Not DEG
ADI1	55256	ExcitDL-M2	turquoise	-0.056295095	0.028996296	.	Not DEG
ADNP	23394	ExcitDL-M19	royalblue	0.078724483	0.041312839	.	Not DEG
ADNP2	22850	ExcitDL-M13	red	-0.058387854	-0.032004217	.	Not DEG
ADO	84890	ExcitDL-M22	yellow	-0.080778151	-0.001936776	.	Not DEG
ADORA1	134	ExcitDL-M20	white	-0.000808477	-0.007668522	.	Not DEG
ADPGK	83440	ExcitDL-M2	turquoise	-0.007971828	0.033562081	.	Not DEG
ADRA1B	147	ExcitDL-M29	midnightblue	0.106582164	0.33879235	.	Not DEG
ADRB1	153	ExcitDL-M1	blue	-0.07356342	-0.041028719	.	Not DEG
AFAP1L2	84632	ExcitDL-M1	blue	-0.029151612	-0.04693667	.	Not DEG
AFDN	4301	ExcitDL-M23	magenta	0.196634959	0.121330672	.	Not DEG
AFF2	2334	ExcitDL-M24	grey60	0.08790843	0.481255947	.	Not DEG
AFF3	3899	ExcitDL-M23	magenta	0.15436972	0.116658504	.	Not DEG
AFG3L2	10939	ExcitDL-M5	greenyellow	0.03016084	0.04009159	.	Not DEG
AFMID	125061	ExcitDL-M17	tan	0.07093222	0.088566254	.	Not DEG
AGA	175	ExcitDL-M2	turquoise	-0.012157698	0.030028742	.	Not DEG
AGAP1	116987	ExcitDL-M17	tan	0.14578217	0.005691156	.	Not DEG
AGAP4	119016	ExcitDL-M2	turquoise	-0.047426731	0.017250881	.	Not DEG
AGBL3	340351	ExcitDL-M26	darkturquoise	-0.093047296	-0.117903743	.	Not DEG
AGBL4	84871	ExcitDL-M21	lightgreen	0.208822801	-0.357741565	.	Not DEG
AGBL5	60509	ExcitDL-M2	turquoise	-0.151868509	0.023270692	.	Not DEG
AGFG2	3268	ExcitDL-M5	greenyellow	0.036676486	-0.012433009	.	Not DEG
AGO3	192669	ExcitDL-M25	skyblue	0.03647198	0.073047082	.	Not DEG
AGO4	192670	ExcitDL-M1	blue	-0.002427722	-0.018759716	.	Not DEG
AGPAT3	56894	ExcitDL-M2	turquoise	-0.006885537	0.006668112	.	Not DEG
AGPAT5	55326	ExcitDL-M28	darkgreen	-0.024115482	0.024702903	.	Not DEG
AGRN	375790	ExcitDL-M2	turquoise	-0.035121261	0.029322916	.	Not DEG
AHCTF1	25909	ExcitDL-M19	royalblue	0.126283864	-0.010375569	.	Not DEG
AHR	196	ExcitDL-M1	blue	-0.136981353	-0.087386996	.	Not DEG
AHRR	57491	ExcitDL-M7	black	0.007644783	-0.123244914	.	Not DEG
AHSA1	10598	ExcitDL-M14	brown	-0.006996638	-0.004276608	.	Not DEG
AIG1	51390	ExcitDL-M13	red	-0.024890401	-0.00670792	.	Not DEG
AIMP1	9255	ExcitDL-M2	turquoise	-0.040356044	0.023465181	.	Not DEG
AIMP2	7965	ExcitDL-M2	turquoise	-0.050710492	0.044410146	.	Not DEG
AK2	204	ExcitDL-M2	turquoise	-0.01779377	0.005790273	.	Not DEG
AK5	26289	ExcitDL-M29	midnightblue	0.216622274	0.527335454	.	Not DEG
AK8	158067	ExcitDL-M1	blue	0.012217587	-0.025931752	.	Not DEG
AK9	221264	ExcitDL-M16	pink	0.030205896	0.035460609	.	Not DEG
AKAP11	11215	ExcitDL-M22	yellow	-0.058826027	-0.04300953	.	Not DEG
AKAP13	11214	ExcitDL-M29	midnightblue	0.105083692	0.366091819	.	Not DEG
AKAP17A	8227	ExcitDL-M2	turquoise	-0.01036586	-0.005939469	.	Not DEG
AKAP7	9465	ExcitDL-M21	lightgreen	-0.044447902	-0.073805929	.	Not DEG
AKAP8	10270	ExcitDL-M2	turquoise	0.032540565	0.042499374	.	Not DEG
AKAP8L	26993	ExcitDL-M3	lightcyan	0.254635786	0.052821396	.	Not DEG
AKIP1	56672	ExcitDL-M2	turquoise	-0.113508915	0.000277306	.	Not DEG
AKR1A1	10327	ExcitDL-M2	turquoise	-0.01226801	0.026842952	.	Not DEG
AKR1E2	83592	ExcitDL-M2	turquoise	-0.017503449	0.024505411	.	Not DEG
AKR7A2	8574	ExcitDL-M2	turquoise	-0.010935945	0.035943077	.	Not DEG
AKT1	207	ExcitDL-M2	turquoise	-0.032291247	0.00651258	.	Not DEG
AKT2	208	ExcitDL-M1	blue	-0.028794675	-0.039484454	.	Not DEG
AKT3	10000	ExcitDL-M1	blue	-0.067596014	-0.048669837	.	Not DEG
AKTIP	64400	ExcitDL-M2	turquoise	-0.042203338	0.056318885	.	Not DEG
ALAD	210	ExcitDL-M2	turquoise	-0.010849419	0.001802048	.	Not DEG
ALAS1	211	ExcitDL-M14	brown	0.045458678	0.030292444	.	Not DEG
ALCAM	214	ExcitDL-M1	blue	-0.019966137	-0.204651107	.	Not DEG
ALDH1A1	216	ExcitDL-M1	blue	-0.091000371	-0.151168131	.	Not DEG
ALDH1A2	8854	ExcitDL-M9	salmon	0.007735182	0.002202889	.	Not DEG
ALDH1L2	160428	ExcitDL-M1	blue	0.013068273	-0.033423572	.	Not DEG
ALDH2	217	ExcitDL-M14	brown	0.066218105	0.042225631	.	Not DEG
ALG11	440138	ExcitDL-M2	turquoise	-0.001938316	0.043114041	.	Not DEG
ALG12	79087	ExcitDL-M2	turquoise	-0.038741523	0.026583069	.	Not DEG
ALG13	79868	ExcitDL-M1	blue	-0.045580974	-0.00110211	.	Not DEG
ALG1L2	644974	ExcitDL-M2	turquoise	-0.056538641	0.012694215	.	Not DEG
ALG3	10195	ExcitDL-M2	turquoise	-0.013283619	0.012037957	.	Not DEG
ALG9	79796	ExcitDL-M2	turquoise	-0.040690072	0.016579538	.	Not DEG
ALKBH4	54784	ExcitDL-M2	turquoise	-0.021754964	-8.29E-05	.	Not DEG
ALKBH6	84964	ExcitDL-M2	turquoise	-0.012896501	0.016922827	.	Not DEG
ALMS1	7840	ExcitDL-M3	lightcyan	0.232236013	0.033161079	.	Not DEG
ALS2	57679	ExcitDL-M1	blue	-0.054171862	-0.073920463	.	Not DEG
AMBRA1	55626	ExcitDL-M6	cyan	0.069517731	0.027563187	.	Not DEG
AMD1	262	ExcitDL-M22	yellow	-0.074457126	-0.025647537	.	Not DEG
AMDHD2	51005	ExcitDL-M2	turquoise	0.005757763	0.035727224	.	Not DEG
AMER2	219287	ExcitDL-M22	yellow	-0.063330245	-0.046754237	.	Not DEG
AMFR	267	ExcitDL-M14	brown	0.018605155	0.034360196	.	Not DEG
AMMECR1	9949	ExcitDL-M13	red	-0.078518799	-0.064955338	.	Not DEG
AMOT	154796	ExcitDL-M11	green	-0.047822437	0.058524897	.	Not DEG
AMOTL1	154810	ExcitDL-M9	salmon	0.012767919	-0.016567476	.	Not DEG
AMPD2	271	ExcitDL-M14	brown	0.01328454	0.037911707	.	Not DEG
AMPD3	272	ExcitDL-M1	blue	-0.014347522	-0.133144968	.	Not DEG
AMPH	273	ExcitDL-M1	blue	-0.038466308	0.015550124	.	Not DEG
AMT	275	ExcitDL-M2	turquoise	-0.080001978	0.041838889	.	Not DEG
AMY2B	280	ExcitDL-M16	pink	-0.019640899	0.03458708	.	Not DEG
AMZ1	155185	ExcitDL-M24	grey60	0.008533003	0.276867992	.	Not DEG
AMZ2	51321	ExcitDL-M4	darkgrey	0.008975303	0.107882655	.	Not DEG
ANAPC11	51529	ExcitDL-M4	darkgrey	-0.0236737	0.097171116	.	Not DEG
ANAPC15	25906	ExcitDL-M2	turquoise	-0.078998591	0.045037953	.	Not DEG
ANAPC16	119504	ExcitDL-M16	pink	-0.014589182	0.029618042	.	Not DEG
ANAPC4	29945	ExcitDL-M26	darkturquoise	-0.048281881	-0.067606947	.	Not DEG
ANAPC7	51434	ExcitDL-M2	turquoise	-0.000746328	0.054870605	.	Not DEG
ANGEL1	23357	ExcitDL-M2	turquoise	-0.005731171	0.01135452	.	Not DEG
ANGEL2	90806	ExcitDL-M6	cyan	-0.042304675	0.030511813	.	Not DEG
ANGPT2	285	ExcitDL-M2	turquoise	-0.234817675	0.040943236	.	Not DEG
ANGPTL1	9068	ExcitDL-M2	turquoise	-0.159474679	0.044133267	.	Not DEG
ANK3	288	ExcitDL-M23	magenta	0.119010918	0.061056102	.	Not DEG
ANKAR	150709	ExcitDL-M16	pink	-0.036833725	0.016551972	.	Not DEG
ANKDD1B	728780	ExcitDL-M2	turquoise	-0.090552821	-0.050979344	.	Not DEG
ANKFY1	51479	ExcitDL-M6	cyan	0.042660389	0.010419037	.	Not DEG
ANKH	56172	ExcitDL-M11	green	-0.04375295	0.071671032	.	Not DEG
ANKHD1	54882	ExcitDL-M21	lightgreen	0.215092375	-0.031004987	.	Not DEG
ANKLE2	23141	ExcitDL-M6	cyan	0.0403868	0.028830495	.	Not DEG
ANKMY2	57037	ExcitDL-M11	green	-0.015715441	0.168253066	.	Not DEG
ANKRD10	55608	ExcitDL-M2	turquoise	-0.095949515	0.033143152	.	Not DEG
ANKRD13A	88455	ExcitDL-M24	grey60	0.015757259	0.227364571	.	Not DEG
ANKRD13D	338692	ExcitDL-M2	turquoise	-0.066522267	0.010527263	.	Not DEG
ANKRD18A	253650	ExcitDL-M23	magenta	0.241081327	-0.039240405	.	Not DEG
ANKRD23	200539	ExcitDL-M2	turquoise	-0.009551067	-0.000519611	.	Not DEG
ANKRD26	22852	ExcitDL-M1	blue	0.214629313	-0.071460696	.	Not DEG
ANKRD27	84079	ExcitDL-M11	green	0.093774616	0.178198266	.	Not DEG
ANKRD28	23243	ExcitDL-M18	saddlebrown	0.011868559	0.102015352	.	Not DEG
ANKRD30B	374860	ExcitDL-M11	green	0.134555172	0.186466131	.	Not DEG
ANKRD30BL	554226	ExcitDL-M23	magenta	0.329577534	0.152364422	.	Not DEG
ANKRD36	375248	ExcitDL-M20	white	0.261780936	0.007877034	.	Not DEG
ANKRD36C	400986	ExcitDL-M3	lightcyan	0.419266799	0.028513743	.	Not DEG
ANKRD37	353322	ExcitDL-M2	turquoise	-0.077000326	0.0045971	.	Not DEG
ANKRD44	91526	ExcitDL-M21	lightgreen	-0.049229868	-0.137246243	.	Not DEG
ANKRD45	339416	ExcitDL-M19	royalblue	0.03862472	0.019249382	.	Not DEG
ANKRD46	157567	ExcitDL-M16	pink	-0.042312552	0.02936177	.	Not DEG
ANKRD52	283373	ExcitDL-M2	turquoise	0.021432034	0.027990384	.	Not DEG
ANKRD54	129138	ExcitDL-M2	turquoise	-0.025966577	-0.006442544	.	Not DEG
ANKRD6	22881	ExcitDL-M17	tan	0.07845454	0.028734801	.	Not DEG
ANKRD62	342850	ExcitDL-M23	magenta	0.191974322	0.048222627	.	Not DEG
ANKRD9	122416	ExcitDL-M2	turquoise	-0.064066062	0.005661432	.	Not DEG
ANKS3	124401	ExcitDL-M2	turquoise	-0.022270817	0.022266453	.	Not DEG
ANKUB1	389161	ExcitDL-M2	turquoise	-0.341354833	0.030441069	.	Not DEG
ANO4	121601	ExcitDL-M23	magenta	0.192640998	0.287259042	.	Not DEG
ANO5	203859	ExcitDL-M13	red	-0.086313866	0.017021952	.	Not DEG
ANO6	196527	ExcitDL-M17	tan	0.057318319	0.047999382	.	Not DEG
ANO8	57719	ExcitDL-M2	turquoise	0.012895635	0.029832505	.	Not DEG
ANTKMT	65990	ExcitDL-M2	turquoise	-0.130343259	0.077359941	.	Not DEG
ANTXR1	84168	ExcitDL-M23	magenta	0.088557254	-0.069462574	.	Not DEG
ANTXR2	118429	ExcitDL-M7	black	-0.073035351	0.084628539	.	Not DEG
ANXA5	308	ExcitDL-M11	green	-0.001029293	0.246916013	.	Not DEG
AOPEP	84909	ExcitDL-M17	tan	0.062004382	0.075498338	.	Not DEG
AP1B1	162	ExcitDL-M2	turquoise	-0.025781552	0.024796747	.	Not DEG
AP1S1	1174	ExcitDL-M2	turquoise	-0.056984271	0.056240578	.	Not DEG
AP1S2	8905	ExcitDL-M9	salmon	-0.051449144	0.078446523	.	Not DEG
AP2A2	161	ExcitDL-M3	lightcyan	0.188804457	0.065205651	.	Not DEG
AP2M1	1173	ExcitDL-M14	brown	-0.052069928	0.008834677	.	Not DEG
AP2S1	1175	ExcitDL-M14	brown	0.028288643	0.049238917	.	Not DEG
AP3B2	8120	ExcitDL-M3	lightcyan	0.247602452	0.029001443	.	Not DEG
AP3D1	8943	ExcitDL-M19	royalblue	0.099996093	-0.004240409	.	Not DEG
AP3M1	26985	ExcitDL-M2	turquoise	-0.001986965	0.07444829	.	Not DEG
AP3M2	10947	ExcitDL-M2	turquoise	-0.036535941	0.021821051	.	Not DEG
AP4M1	9179	ExcitDL-M2	turquoise	-0.057425461	0.019839364	.	Not DEG
AP5M1	55745	ExcitDL-M22	yellow	-0.086212691	0.005236502	.	Not DEG
AP5Z1	9907	ExcitDL-M2	turquoise	-0.011044054	0.050202199	.	Not DEG
APAF1	317	ExcitDL-M2	turquoise	-0.036970223	0.025098007	.	Not DEG
APBA1	320	ExcitDL-M5	greenyellow	0.051253162	0.06827868	.	Not DEG
APBB1	322	ExcitDL-M5	greenyellow	0.019376064	0.040929721	.	Not DEG
APBB2	323	ExcitDL-M1	blue	0.040744929	0.002623718	.	Not DEG
APBB3	10307	ExcitDL-M2	turquoise	-0.025436451	0.010088123	.	Not DEG
APC	324	ExcitDL-M28	darkgreen	0.064255627	0.09881469	.	Not DEG
APC2	10297	ExcitDL-M2	turquoise	-0.010138984	0.03273794	.	Not DEG
APEX1	328	ExcitDL-M2	turquoise	-0.061982024	0.01661786	.	Not DEG
API5	8539	ExcitDL-M22	yellow	0.002722116	0.004338399	.	Not DEG
APLP1	333	ExcitDL-M14	brown	0.017123951	0.078845749	.	Not DEG
APPL2	55198	ExcitDL-M1	blue	0.107274151	-0.132021046	.	Not DEG
AQP11	282679	ExcitDL-M2	turquoise	-0.075524035	-0.009256611	.	Not DEG
ARAP1	116985	ExcitDL-M23	magenta	0.069291134	0.008005682	.	Not DEG
ARAP3	64411	ExcitDL-M6	cyan	0.038531389	-0.039244218	.	Not DEG
ARC	23237	ExcitDL-M2	turquoise	-0.065754303	-0.034978691	.	Not DEG
AREL1	9870	ExcitDL-M2	turquoise	-0.020260185	0.031399729	.	Not DEG
ARF1	375	ExcitDL-M22	yellow	-0.140093622	-0.055020018	.	Not DEG
ARF4	378	ExcitDL-M2	turquoise	-0.118367785	0.009688679	.	Not DEG
ARF5	381	ExcitDL-M2	turquoise	-0.126899424	-0.008460237	.	Not DEG
ARFGAP1	55738	ExcitDL-M2	turquoise	-0.002617133	-0.004963264	.	Not DEG
ARFGAP2	84364	ExcitDL-M2	turquoise	-0.077668364	0.019942223	.	Not DEG
ARFGEF3	57221	ExcitDL-M29	midnightblue	0.050041874	0.236462238	.	Not DEG
ARFIP1	27236	ExcitDL-M7	black	0.019874262	0.022663727	.	Not DEG
ARFIP2	23647	ExcitDL-M2	turquoise	-0.008501167	0.017016116	.	Not DEG
ARFRP1	10139	ExcitDL-M2	turquoise	0.012441034	0.028291756	.	Not DEG
ARG2	384	ExcitDL-M2	turquoise	-0.055170232	0.018636701	.	Not DEG
ARHGAP12	94134	ExcitDL-M17	tan	0.035031584	0.05715319	.	Not DEG
ARHGAP20	57569	ExcitDL-M9	salmon	-0.093246484	-0.214699358	.	Not DEG
ARHGAP22	58504	ExcitDL-M17	tan	0.180658413	0.119773779	.	Not DEG
ARHGAP23	57636	ExcitDL-M15	purple	0.119556921	0.060799417	.	Not DEG
ARHGAP28	79822	ExcitDL-M7	black	0.012127131	0.010393905	.	Not DEG
ARHGAP29	9411	ExcitDL-M13	red	-0.151179499	-0.205711695	.	Not DEG
ARHGAP33	115703	ExcitDL-M2	turquoise	-0.02920678	0.062880388	.	Not DEG
ARHGAP35	2909	ExcitDL-M21	lightgreen	0.133947724	-0.026124682	.	Not DEG
ARHGAP44	9912	ExcitDL-M23	magenta	0.07957809	0.206550487	.	Not DEG
ARHGAP5	394	ExcitDL-M28	darkgreen	-0.015191202	0.080624269	.	Not DEG
ARHGAP9	64333	ExcitDL-M2	turquoise	-0.093357102	0.079185468	.	Not DEG
ARHGDIA	396	ExcitDL-M4	darkgrey	-0.048029066	0.047451859	.	Not DEG
ARHGEF1	9138	ExcitDL-M5	greenyellow	0.085538835	-0.00330229	.	Not DEG
ARHGEF10L	55160	ExcitDL-M15	purple	0.048035022	0.002903583	.	Not DEG
ARHGEF12	23365	ExcitDL-M1	blue	-0.042373233	-0.048372983	.	Not DEG
ARHGEF17	9828	ExcitDL-M2	turquoise	-0.066796262	0.004626283	.	Not DEG
ARHGEF26	26084	ExcitDL-M1	blue	-0.044133021	0.003520189	.	Not DEG
ARHGEF28	64283	ExcitDL-M18	saddlebrown	0.15352453	0.089890533	.	Not DEG
ARHGEF37	389337	ExcitDL-M2	turquoise	0.011183771	0.027857536	.	Not DEG
ARHGEF6	9459	ExcitDL-M13	red	-0.057031803	-0.081340261	.	Not DEG
ARHGEF7	8874	ExcitDL-M18	saddlebrown	0.029989788	0.173224066	.	Not DEG
ARHGEF9	23229	ExcitDL-M11	green	-0.035681848	0.082078363	.	Not DEG
ARID1B	57492	ExcitDL-M1	blue	-0.137616377	-0.104308464	.	Not DEG
ARID4B	51742	ExcitDL-M19	royalblue	0.166646257	-0.009650192	.	Not DEG
ARID5A	10865	ExcitDL-M29	midnightblue	0.027365391	0.237480193	.	Not DEG
ARID5B	84159	ExcitDL-M1	blue	-0.078810326	-0.036277396	.	Not DEG
ARIH1	25820	ExcitDL-M14	brown	0.011273719	0.038538987	.	Not DEG
ARIH2	10425	ExcitDL-M2	turquoise	-0.033280353	0.005890953	.	Not DEG
ARL1	400	ExcitDL-M22	yellow	-0.074246045	-0.007795427	.	Not DEG
ARL10	285598	ExcitDL-M2	turquoise	-0.018585272	0.032779997	.	Not DEG
ARL15	54622	ExcitDL-M9	salmon	-0.026280114	0.039170119	.	Not DEG
ARL16	339231	ExcitDL-M2	turquoise	-0.062020539	0.027183687	.	Not DEG
ARL17A	51326	ExcitDL-M2	turquoise	-0.078836744	0.044239389	.	Not DEG
ARL2	402	ExcitDL-M14	brown	-0.022078234	0.048307494	.	Not DEG
ARL2BP	23568	ExcitDL-M8	lightyellow	-0.104422719	-0.004454147	.	Not DEG
ARL4C	10123	ExcitDL-M26	darkturquoise	-0.114224842	-0.097390529	.	Not DEG
ARL5B	221079	ExcitDL-M22	yellow	-0.055273781	-0.016163738	.	Not DEG
ARL6	84100	ExcitDL-M17	tan	-0.01912964	0.040608589	.	Not DEG
ARL6IP1	23204	ExcitDL-M22	yellow	-0.160094795	-0.049309202	.	Not DEG
ARL6IP4	51329	ExcitDL-M2	turquoise	-0.049827385	0.129383678	.	Not DEG
ARL6IP5	10550	ExcitDL-M22	yellow	-0.092502223	0.113526075	.	Not DEG
ARL6IP6	151188	ExcitDL-M16	pink	-0.047161058	0.063465304	.	Not DEG
ARL8B	55207	ExcitDL-M22	yellow	-0.11400208	0.086400299	.	Not DEG
ARMC10	83787	ExcitDL-M2	turquoise	-0.121341003	-0.018733309	.	Not DEG
ARMC2	84071	ExcitDL-M11	green	0.097204274	0.18445455	.	Not DEG
ARMC6	93436	ExcitDL-M2	turquoise	-0.011945562	0.01542384	.	Not DEG
ARMC8	25852	ExcitDL-M2	turquoise	-0.07966821	0.098766027	.	Not DEG
ARMCX1	51309	ExcitDL-M14	brown	0.02797601	0.047223528	.	Not DEG
ARMCX3	51566	ExcitDL-M22	yellow	-0.095828635	-0.094485623	.	Not DEG
ARMCX5-GPRASP2	100528062	ExcitDL-M16	pink	0.064449925	0.065491329	.	Not DEG
ARMH3	79591	ExcitDL-M6	cyan	0.062226224	0.012447222	.	Not DEG
ARNT2	9915	ExcitDL-M7	black	-0.036716622	-0.179281984	.	Not DEG
ARPC1A	10552	ExcitDL-M14	brown	0.03640535	0.03668288	.	Not DEG
ARPC1B	10095	ExcitDL-M2	turquoise	-0.028078778	-2.74E-05	.	Not DEG
ARPC4	10093	ExcitDL-M14	brown	0.010812706	0.014186979	.	Not DEG
ARPC5	10092	ExcitDL-M2	turquoise	-0.125813165	0.033308167	.	Not DEG
ARPC5L	81873	ExcitDL-M2	turquoise	-0.071430491	0.074395343	.	Not DEG
ARRB1	408	ExcitDL-M9	salmon	0.000907916	-0.058668394	.	Not DEG
ARRB2	409	ExcitDL-M2	turquoise	-0.029818889	0.023544892	.	Not DEG
ARRDC1	92714	ExcitDL-M2	turquoise	0.043498191	0.031091068	.	Not DEG
ARSB	411	ExcitDL-M20	white	0.058240791	-0.004427246	.	Not DEG
ARSJ	79642	ExcitDL-M9	salmon	-0.082155077	-0.09721649	.	Not DEG
ARSK	153642	ExcitDL-M16	pink	0.009460365	0.038413568	.	Not DEG
ART3	419	ExcitDL-M11	green	-0.011717084	0.108469879	.	Not DEG
ASAH1	427	ExcitDL-M21	lightgreen	-0.034388658	-0.013772551	.	Not DEG
ASAH2B	653308	ExcitDL-M2	turquoise	-0.052333018	-0.025771371	.	Not DEG
ASAP1	50807	ExcitDL-M23	magenta	0.095915475	0.219248211	.	Not DEG
ASAP2	8853	ExcitDL-M17	tan	0.053747906	-0.018836823	.	Not DEG
ASB1	51665	ExcitDL-M2	turquoise	-0.024379535	-0.005810051	.	Not DEG
ASB13	79754	ExcitDL-M2	turquoise	-0.052160038	0.006689588	.	Not DEG
ASB3	51130	ExcitDL-M28	darkgreen	-0.037702401	0.066060527	.	Not DEG
ASB8	140461	ExcitDL-M2	turquoise	-0.110810453	0.005393572	.	Not DEG
ASCC2	84164	ExcitDL-M5	greenyellow	0.067644691	0.042647883	.	Not DEG
ASH1L	55870	ExcitDL-M19	royalblue	0.199769487	0.013544895	.	Not DEG
ASH2L	9070	ExcitDL-M6	cyan	-0.026032479	-0.000377388	.	Not DEG
ASIC2	40	ExcitDL-M23	magenta	0.251865402	0.056385545	.	Not DEG
ASL	435	ExcitDL-M5	greenyellow	0.058971978	0.033026553	.	Not DEG
ASMTL	8623	ExcitDL-M2	turquoise	0.017407178	0.008397198	.	Not DEG
ASNS	440	ExcitDL-M2	turquoise	-0.035627167	0.010091971	.	Not DEG
ASPH	444	ExcitDL-M1	blue	-0.152896481	-0.264410676	.	Not DEG
ASPHD1	253982	ExcitDL-M2	turquoise	0.030465669	0.030599317	.	Not DEG
ASPN	54829	ExcitDL-M2	turquoise	-0.124051891	0.047443733	.	Not DEG
ASPSCR1	79058	ExcitDL-M2	turquoise	0.009915462	0.00742706	.	Not DEG
ASRGL1	80150	ExcitDL-M15	purple	0.033690656	0.048622696	.	Not DEG
ASTE1	28990	ExcitDL-M2	turquoise	-0.082494598	0.022498249	.	Not DEG
ASTN1	460	ExcitDL-M11	green	0.029291855	0.140644698	.	Not DEG
ASTN2	23245	ExcitDL-M17	tan	0.081112467	-0.078459464	.	Not DEG
ASXL1	171023	ExcitDL-M6	cyan	0.008716821	0.019049255	.	Not DEG
ASXL2	55252	ExcitDL-M23	magenta	0.05422403	0.073516506	.	Not DEG
ASXL3	80816	ExcitDL-M7	black	0.003111489	-0.158631601	.	Not DEG
ATAD5	79915	ExcitDL-M2	turquoise	-0.040527316	0.017197663	.	Not DEG
ATCAY	85300	ExcitDL-M6	cyan	-0.00434584	-0.045184189	.	Not DEG
ATF2	1386	ExcitDL-M28	darkgreen	-0.067066878	0.073754962	.	Not DEG
ATF4	468	ExcitDL-M14	brown	0.003687716	0.031078776	.	Not DEG
ATF6B	1388	ExcitDL-M5	greenyellow	0.032028623	0.001260937	.	Not DEG
ATG14	22863	ExcitDL-M2	turquoise	-0.053339061	0.024331573	.	Not DEG
ATG16L2	89849	ExcitDL-M2	turquoise	-0.078744528	-0.023174571	.	Not DEG
ATG2A	23130	ExcitDL-M2	turquoise	-0.024866756	0.015221924	.	Not DEG
ATG4B	23192	ExcitDL-M2	turquoise	-0.033109995	0.051453041	.	Not DEG
ATG4C	84938	ExcitDL-M16	pink	0.003835785	0.040873445	.	Not DEG
ATG4D	84971	ExcitDL-M2	turquoise	0.001787388	0.021871823	.	Not DEG
ATG5	9474	ExcitDL-M24	grey60	0.003238273	0.266352934	.	Not DEG
ATG7	10533	ExcitDL-M1	blue	-0.001504577	-0.124451143	.	Not DEG
ATG9A	79065	ExcitDL-M2	turquoise	-0.064146879	-0.003628606	.	Not DEG
ATIC	471	ExcitDL-M1	blue	-0.021254225	-0.020275665	.	Not DEG
ATM	472	ExcitDL-M25	skyblue	0.09255256	0.081017656	.	Not DEG
ATMIN	23300	ExcitDL-M22	yellow	-0.096545435	-0.036440854	.	Not DEG
ATN1	1822	ExcitDL-M22	yellow	0.014649752	-0.039063587	.	Not DEG
ATOX1	475	ExcitDL-M14	brown	0.040481215	0.028409033	.	Not DEG
ATP10D	57205	ExcitDL-M1	blue	-0.035061839	-0.064422067	.	Not DEG
ATP11A	23250	ExcitDL-M11	green	0.011129045	0.082291621	.	Not DEG
ATP13A2	23400	ExcitDL-M5	greenyellow	-0.021832159	0.007275259	.	Not DEG
ATP13A3	79572	ExcitDL-M6	cyan	-0.041255864	-0.020061316	.	Not DEG
ATP1A1	476	ExcitDL-M14	brown	-0.070082759	-0.043801245	.	Not DEG
ATP1A2	477	ExcitDL-M28	darkgreen	-0.0081208	0.122275161	.	Not DEG
ATP2A1	487	ExcitDL-M2	turquoise	-0.034397824	0.019763131	.	Not DEG
ATP2B4	493	ExcitDL-M17	tan	0.133498778	0.164150993	.	Not DEG
ATP2C2	9914	ExcitDL-M23	magenta	0.165526309	0.060404251	.	Not DEG
ATP5F1B	506	ExcitDL-M14	brown	0.015599594	0.040396662	.	Not DEG
ATP5F1C	509	ExcitDL-M14	brown	0.016013747	0.090110767	.	Not DEG
ATP5F1D	513	ExcitDL-M14	brown	-0.034466545	0.053225822	.	Not DEG
ATP5F1E	514	ExcitDL-M10	darkred	-0.037794805	0.401781063	.	Not DEG
ATP5IF1	93974	ExcitDL-M14	brown	-0.101207861	0.110824878	.	Not DEG
ATP5MC1	516	ExcitDL-M14	brown	-0.062358085	0.027095643	.	Not DEG
ATP5MC2	517	ExcitDL-M4	darkgrey	-0.018610675	0.082125867	.	Not DEG
ATP5MC3	518	ExcitDL-M8	lightyellow	-0.108367734	0.022826985	.	Not DEG
ATP5ME	521	ExcitDL-M10	darkred	0.005179637	0.307712986	.	Not DEG
ATP5MF	9551	ExcitDL-M4	darkgrey	-0.045856993	0.160042589	.	Not DEG
ATP5PB	515	ExcitDL-M14	brown	0.018554248	0.049909224	.	Not DEG
ATP5PD	10476	ExcitDL-M4	darkgrey	0.002249297	0.134097615	.	Not DEG
ATP5PF	522	ExcitDL-M4	darkgrey	-0.157055286	0.155360034	.	Not DEG
ATP5PO	539	ExcitDL-M4	darkgrey	-0.01497072	0.0832266	.	Not DEG
ATP6AP1	537	ExcitDL-M14	brown	-0.042432335	0.001448463	.	Not DEG
ATP6V0A2	23545	ExcitDL-M6	cyan	-0.030204086	0.000348227	.	Not DEG
ATP6V0B	533	ExcitDL-M14	brown	0.01680316	0.050076089	.	Not DEG
ATP6V0C	527	ExcitDL-M14	brown	-0.070616758	-0.028742173	.	Not DEG
ATP6V0D1	9114	ExcitDL-M14	brown	0.009722455	0.018217533	.	Not DEG
ATP6V0E2	155066	ExcitDL-M8	lightyellow	-0.129271405	0.072127903	.	Not DEG
ATP6V1B2	526	ExcitDL-M22	yellow	-0.126295304	-0.041861283	.	Not DEG
ATP6V1C1	528	ExcitDL-M22	yellow	-0.056763377	0.032105674	.	Not DEG
ATP6V1D	51382	ExcitDL-M8	lightyellow	-0.113082851	0.039994491	.	Not DEG
ATP6V1E1	529	ExcitDL-M14	brown	0.023797495	0.036912522	.	Not DEG
ATP6V1F	9296	ExcitDL-M8	lightyellow	-0.129346427	0.006488798	.	Not DEG
ATP6V1G1	9550	ExcitDL-M22	yellow	-0.160874245	-0.038502006	.	Not DEG
ATP6V1G2	534	ExcitDL-M22	yellow	-0.181886684	0.001962388	.	Not DEG
ATP6V1H	51606	ExcitDL-M29	midnightblue	0.098063009	0.304395607	.	Not DEG
ATP8A1	10396	ExcitDL-M1	blue	-0.213621562	-0.081819585	.	Not DEG
ATP8A2	51761	ExcitDL-M13	red	0.038632274	-0.124574956	.	Not DEG
ATP8B2	57198	ExcitDL-M5	greenyellow	0.039853365	0.036441247	.	Not DEG
ATRIP	84126	ExcitDL-M2	turquoise	0.001110969	0.008617966	.	Not DEG
ATRN	8455	ExcitDL-M12	darkorange	0.08382121	0.050633741	.	Not DEG
ATRNL1	26033	ExcitDL-M11	green	0.022404818	0.019431181	.	Not DEG
ATRX	546	ExcitDL-M19	royalblue	0.285900955	-0.062380695	.	Not DEG
ATXN1L	342371	ExcitDL-M2	turquoise	-0.018455675	0.01604266	.	Not DEG
ATXN2L	11273	ExcitDL-M2	turquoise	-0.055982761	0.030406961	.	Not DEG
ATXN7L2	127002	ExcitDL-M21	lightgreen	0.033555322	0.01083952	.	Not DEG
ATXN7L3	56970	ExcitDL-M8	lightyellow	-0.083380665	-0.019121557	.	Not DEG
ATXN7L3B	552889	ExcitDL-M22	yellow	-0.202173828	-0.049415614	.	Not DEG
AUP1	550	ExcitDL-M14	brown	0.049213986	0.045769716	.	Not DEG
AURKAIP1	54998	ExcitDL-M4	darkgrey	-0.008510709	0.087582691	.	Not DEG
AUTS2	26053	ExcitDL-M21	lightgreen	-0.031121018	-0.015674232	.	Not DEG
AVIL	10677	ExcitDL-M2	turquoise	-0.04544484	0.03643881	.	Not DEG
AZIN1	51582	ExcitDL-M2	turquoise	-0.095274808	0.058385467	.	Not DEG
B2M	567	ExcitDL-M24	grey60	0.025820894	0.383403816	.	Not DEG
B3GALNT1	8706	ExcitDL-M2	turquoise	-0.065028396	0.025414829	.	Not DEG
B3GALNT2	148789	ExcitDL-M2	turquoise	-0.080910729	0.093590758	.	Not DEG
B3GALT2	8707	ExcitDL-M23	magenta	-0.028268084	-0.009994359	.	Not DEG
B3GAT1	27087	ExcitDL-M18	saddlebrown	0.114590983	0.227256828	.	Not DEG
B3GAT2	135152	ExcitDL-M24	grey60	-0.004643836	0.473462096	.	Not DEG
B3GAT3	26229	ExcitDL-M2	turquoise	0.001537427	0.025511622	.	Not DEG
B3GLCT	145173	ExcitDL-M29	midnightblue	0.130110634	0.329904917	.	Not DEG
B3GNT4	79369	ExcitDL-M2	turquoise	-0.009254902	0.029762423	.	Not DEG
B3GNT5	84002	ExcitDL-M2	turquoise	-0.21824915	0.052603532	.	Not DEG
B4GALT1	2683	ExcitDL-M7	black	0.012827484	0.021560918	.	Not DEG
B4GALT2	8704	ExcitDL-M7	black	0.005289002	0.026407446	.	Not DEG
B4GALT3	8703	ExcitDL-M2	turquoise	-0.009697657	0.015088317	.	Not DEG
B4GALT6	9331	ExcitDL-M21	lightgreen	-0.051146179	-0.049344482	.	Not DEG
B4GALT7	11285	ExcitDL-M2	turquoise	-0.039244051	0.010697651	.	Not DEG
B9D1	27077	ExcitDL-M11	green	0.042852878	0.030814427	.	Not DEG
BAALC	79870	ExcitDL-M21	lightgreen	-0.052580585	-0.235110241	.	Not DEG
BABAM1	29086	ExcitDL-M2	turquoise	-0.057093601	0.008223583	.	Not DEG
BACE1	23621	ExcitDL-M14	brown	0.027829244	0.062608405	.	Not DEG
BACE2	25825	ExcitDL-M11	green	0.024697931	0.310624875	.	Not DEG
BACH1	571	ExcitDL-M15	purple	0.048892241	0.163169088	.	Not DEG
BAD	572	ExcitDL-M2	turquoise	-0.027122917	0.06494002	.	Not DEG
BAG1	573	ExcitDL-M4	darkgrey	-0.017087785	0.050861492	.	Not DEG
BAG2	9532	ExcitDL-M16	pink	-0.030154258	0.053575228	.	Not DEG
BAG4	9530	ExcitDL-M22	yellow	0.002026051	0.000905999	.	Not DEG
BAG6	7917	ExcitDL-M14	brown	0.006350982	0.022594544	.	Not DEG
BAHD1	22893	ExcitDL-M11	green	0.008840829	0.078136244	.	Not DEG
BAIAP2	10458	ExcitDL-M29	midnightblue	0.16386401	0.234380945	.	Not DEG
BAIAP2L2	80115	ExcitDL-M2	turquoise	-0.036852379	-0.019006913	.	Not DEG
BAK1	578	ExcitDL-M2	turquoise	-0.040059788	0.019250572	.	Not DEG
BANF1	8815	ExcitDL-M2	turquoise	-0.081786512	0.003287619	.	Not DEG
BANP	54971	ExcitDL-M16	pink	0.003586725	0.048872483	.	Not DEG
BAP1	8314	ExcitDL-M2	turquoise	-0.022949165	0.030637218	.	Not DEG
BARD1	580	ExcitDL-M1	blue	-0.035631144	-0.129768535	.	Not DEG
BASP1	10409	ExcitDL-M2	turquoise	-0.320166811	-0.013256264	.	Not DEG
BAX	581	ExcitDL-M2	turquoise	-0.055569549	-0.003229584	.	Not DEG
BAZ1B	9031	ExcitDL-M19	royalblue	0.179873244	-0.014379638	.	Not DEG
BAZ2A	11176	ExcitDL-M19	royalblue	0.118701807	0.032637182	.	Not DEG
BBS1	582	ExcitDL-M2	turquoise	-0.028084119	0.001575996	.	Not DEG
BBS5	129880	ExcitDL-M2	turquoise	-0.104229128	0.026128713	.	Not DEG
BCAP29	55973	ExcitDL-M28	darkgreen	-0.103113791	0.147552363	.	Not DEG
BCAP31	10134	ExcitDL-M14	brown	0.044047978	0.041914766	.	Not DEG
BCAR3	8412	ExcitDL-M1	blue	-0.084733718	-0.236161054	.	Not DEG
BCAS3	54828	ExcitDL-M9	salmon	0.043951904	-0.004210094	.	Not DEG
BCAS4	55653	ExcitDL-M21	lightgreen	0.020499001	-0.008142493	.	Not DEG
BCCIP	56647	ExcitDL-M2	turquoise	-0.010701128	0.027790106	.	Not DEG
BCKDHA	593	ExcitDL-M2	turquoise	-0.017891697	0.004124253	.	Not DEG
BCKDHB	594	ExcitDL-M16	pink	-0.002866491	0.123619901	.	Not DEG
BCL11A	53335	ExcitDL-M9	salmon	-0.056039479	-0.239210519	.	Not DEG
BCL11B	64919	ExcitDL-M23	magenta	0.219265354	0.2251806	.	Not DEG
BCL2	596	ExcitDL-M13	red	-0.107407325	-0.295327636	.	Not DEG
BCL2L1	598	ExcitDL-M5	greenyellow	0.055846206	0.032145487	.	Not DEG
BCL2L11	10018	ExcitDL-M24	grey60	0.000584563	0.085798977	.	Not DEG
BCL2L14	79370	ExcitDL-M2	turquoise	-0.228847342	0.102422264	.	Not DEG
BCL2L2	599	ExcitDL-M2	turquoise	-0.153177995	0.030829493	.	Not DEG
BCL7A	605	ExcitDL-M1	blue	-0.000113703	-0.046751855	.	Not DEG
BCL7B	9275	ExcitDL-M2	turquoise	-0.04355261	0.042596423	.	Not DEG
BCL7C	9274	ExcitDL-M23	magenta	0.111436992	0.040146287	.	Not DEG
BCLAF1	9774	ExcitDL-M1	blue	0.118362898	-0.061108143	.	Not DEG
BCLAF3	256643	ExcitDL-M3	lightcyan	0.142889103	0.058317108	.	Not DEG
BCO1	53630	ExcitDL-M2	turquoise	-0.042703062	0.115587185	.	Not DEG
BCO2	83875	ExcitDL-M17	tan	-0.033525307	0.112469691	.	Not DEG
BCOR	54880	ExcitDL-M13	red	-0.014860344	-0.049374743	.	Not DEG
BCR	613	ExcitDL-M11	green	0.063011348	-0.049905076	.	Not DEG
BDH1	622	ExcitDL-M5	greenyellow	0.098751458	0.013894735	.	Not DEG
BDNF	627	ExcitDL-M11	green	-0.015145849	0.147776935	.	Not DEG
BDP1	55814	ExcitDL-M3	lightcyan	0.466790177	0.005561012	.	Not DEG
BEAN1	146227	ExcitDL-M1	blue	-0.010137163	-0.090040674	.	Not DEG
BECN1	8678	ExcitDL-M14	brown	-0.002089157	0.054007651	.	Not DEG
BEGAIN	57596	ExcitDL-M5	greenyellow	0.097845695	-0.021296822	.	Not DEG
BEND3	57673	ExcitDL-M7	black	0.032351397	0.006689098	.	Not DEG
BEND6	221336	ExcitDL-M21	lightgreen	0.048789857	-0.036478144	.	Not DEG
BET1	10282	ExcitDL-M16	pink	-0.08650708	-0.003174646	.	Not DEG
BET1L	51272	ExcitDL-M2	turquoise	-0.040490516	-0.009571291	.	Not DEG
BEX1	55859	ExcitDL-M8	lightyellow	-0.288364792	-0.043422625	.	Not DEG
BEX2	84707	ExcitDL-M2	turquoise	-0.229495456	0.021138048	.	Not DEG
BEX3	27018	ExcitDL-M8	lightyellow	-0.289265995	-0.010655741	.	Not DEG
BEX4	56271	ExcitDL-M8	lightyellow	-0.272767571	-0.02665654	.	Not DEG
BFSP1	631	ExcitDL-M1	blue	-0.015016798	-0.002894761	.	Not DEG
BHLHE41	79365	ExcitDL-M22	yellow	-0.058516212	-0.006003801	.	Not DEG
BICD1	636	ExcitDL-M17	tan	0.083399716	0.138232561	.	Not DEG
BICRA	29998	ExcitDL-M2	turquoise	-0.014819053	-0.002176827	.	Not DEG
BIN1	274	ExcitDL-M5	greenyellow	0.078580217	0.024384803	.	Not DEG
BIRC2	329	ExcitDL-M2	turquoise	-0.019074634	0.046251925	.	Not DEG
BIRC6	57448	ExcitDL-M12	darkorange	0.055212342	0.067500787	.	Not DEG
BIVM	54841	ExcitDL-M2	turquoise	-0.06273761	0.04206118	.	Not DEG
BLMH	642	ExcitDL-M2	turquoise	-0.041972772	0.027810877	.	Not DEG
BLOC1S2	282991	ExcitDL-M2	turquoise	-0.103296948	-0.016908427	.	Not DEG
BLVRA	644	ExcitDL-M14	brown	0.034303717	0.03645136	.	Not DEG
BMI1	648	ExcitDL-M22	yellow	-0.025161343	-0.037782258	.	Not DEG
BMP2K	55589	ExcitDL-M17	tan	0.055179145	0.100871283	.	Not DEG
BMP8A	353500	ExcitDL-M7	black	-0.005081868	-0.003345425	.	Not DEG
BMPR1A	657	ExcitDL-M23	magenta	0.022306154	0.104952694	.	Not DEG
BMPR2	659	ExcitDL-M25	skyblue	0.128314963	0.064796923	.	Not DEG
BMT2	154743	ExcitDL-M16	pink	-0.013266085	0.073561567	.	Not DEG
BNIP1	662	ExcitDL-M2	turquoise	-0.018764042	0.022636622	.	Not DEG
BNIP3	664	ExcitDL-M8	lightyellow	-0.156572167	0.085593956	.	Not DEG
BNIP3L	665	ExcitDL-M16	pink	0.037122191	0.095572589	.	Not DEG
BOD1	91272	ExcitDL-M2	turquoise	-0.026656448	-0.004057782	.	Not DEG
BOLA3	388962	ExcitDL-M2	turquoise	-0.022729476	0.050748378	.	Not DEG
BORCS5	118426	ExcitDL-M2	turquoise	-0.050761614	0.016838385	.	Not DEG
BORCS7	119032	ExcitDL-M2	turquoise	-0.110819966	0.006780413	.	Not DEG
BORCS8	729991	ExcitDL-M2	turquoise	-0.02119154	0.048989226	.	Not DEG
BPGM	669	ExcitDL-M2	turquoise	-0.038008507	-3.64E-05	.	Not DEG
BPTF	2186	ExcitDL-M3	lightcyan	0.344845389	-0.04472222	.	Not DEG
BRAF	673	ExcitDL-M14	brown	0.028758306	0.046412672	.	Not DEG
BRAP	8315	ExcitDL-M6	cyan	-0.005969515	-0.011307676	.	Not DEG
BRAT1	221927	ExcitDL-M2	turquoise	-0.007767837	0.032893863	.	Not DEG
BRCA1	672	ExcitDL-M2	turquoise	-0.040319247	-0.024291563	.	Not DEG
BRD1	23774	ExcitDL-M2	turquoise	0.018818082	0.034253967	.	Not DEG
BRD4	23476	ExcitDL-M5	greenyellow	0.129647083	0.009779388	.	Not DEG
BRD7	29117	ExcitDL-M2	turquoise	-0.034457756	0.027720068	.	Not DEG
BRD8	10902	ExcitDL-M2	turquoise	-0.014450096	0.015719012	.	Not DEG
BRD9	65980	ExcitDL-M2	turquoise	0.007209565	0.019492387	.	Not DEG
BRF1	2972	ExcitDL-M2	turquoise	-0.001880019	0.033200468	.	Not DEG
BRI3	25798	ExcitDL-M6	cyan	-0.008141891	0.021698002	.	Not DEG
BRI3BP	140707	ExcitDL-M21	lightgreen	-0.033545366	-0.052147631	.	Not DEG
BRICD5	283870	ExcitDL-M2	turquoise	-0.002914373	0.009226116	.	Not DEG
BRINP1	1620	ExcitDL-M1	blue	-0.155659729	-0.111334591	.	Not DEG
BRINP2	57795	ExcitDL-M29	midnightblue	0.068122732	0.297881149	.	Not DEG
BRINP3	339479	ExcitDL-M13	red	-0.126445982	-0.181703732	.	Not DEG
BRIX1	55299	ExcitDL-M2	turquoise	-0.060700501	-0.011256823	.	Not DEG
BRK1	55845	ExcitDL-M2	turquoise	-0.135125663	0.052960109	.	Not DEG
BROX	148362	ExcitDL-M2	turquoise	-0.071425897	0.020385014	.	Not DEG
BRPF3	27154	ExcitDL-M1	blue	-0.064016643	-0.056339111	.	Not DEG
BRSK1	84446	ExcitDL-M3	lightcyan	0.227925448	0.031100622	.	Not DEG
BRWD1	54014	ExcitDL-M19	royalblue	0.157993671	0.076930718	.	Not DEG
BRWD3	254065	ExcitDL-M6	cyan	0.008875553	0.046395617	.	Not DEG
BSCL2	26580	ExcitDL-M14	brown	0.062523984	-0.002955808	.	Not DEG
BSG	682	ExcitDL-M19	royalblue	-0.011669318	0.067823592	.	Not DEG
BSN	8927	ExcitDL-M1	blue	-0.13195716	0.001770269	.	Not DEG
BTBD3	22903	ExcitDL-M14	brown	-0.035257105	0.101066429	.	Not DEG
BTBD6	90135	ExcitDL-M2	turquoise	-0.084006962	0.020144562	.	Not DEG
BTBD8	284697	ExcitDL-M22	yellow	-0.005847693	-0.038063431	.	Not DEG
BTBD9	114781	ExcitDL-M29	midnightblue	0.181702012	0.13245391	.	Not DEG
BTD	686	ExcitDL-M2	turquoise	-0.174166953	0.002616672	.	Not DEG
BTF3	689	ExcitDL-M8	lightyellow	-0.102932879	0.082652534	.	Not DEG
BTF3L4	91408	ExcitDL-M22	yellow	-0.005962224	-0.015313725	.	Not DEG
BTG1	694	ExcitDL-M11	green	-0.002571912	0.090375151	.	Not DEG
BTG3	10950	ExcitDL-M11	green	-0.016087494	0.19237028	.	Not DEG
BUD23	114049	ExcitDL-M2	turquoise	-0.006433125	0.02338308	.	Not DEG
BUD31	8896	ExcitDL-M2	turquoise	-0.028031461	0.047333583	.	Not DEG
BZW2	28969	ExcitDL-M11	green	-0.050752423	0.079114874	.	Not DEG
C11orf65	160140	ExcitDL-M2	turquoise	-0.094785193	0.023031983	.	Not DEG
C11orf80	79703	ExcitDL-M23	magenta	0.189052395	0.245377195	.	Not DEG
C11orf87	399947	ExcitDL-M11	green	-0.075711399	0.063854676	.	Not DEG
C12orf29	91298	ExcitDL-M2	turquoise	-0.068953009	0.029067526	.	Not DEG
C12orf40	283461	ExcitDL-M2	turquoise	-0.282397167	0.074469278	.	Not DEG
C12orf43	64897	ExcitDL-M2	turquoise	-0.012286145	0.018538477	.	Not DEG
C12orf76	400073	ExcitDL-M2	turquoise	-0.086810064	0.03110198	.	Not DEG
C14orf28	122525	ExcitDL-M2	turquoise	-0.055971712	0.001597266	.	Not DEG
C15orf61	145853	ExcitDL-M22	yellow	-0.062396947	-0.018997154	.	Not DEG
C17orf67	339210	ExcitDL-M16	pink	-0.022722798	0.060949302	.	Not DEG
C17orf75	64149	ExcitDL-M2	turquoise	-0.036319595	-0.011373978	.	Not DEG
C17orf78	284099	ExcitDL-M2	turquoise	-0.08275301	0.028808087	.	Not DEG
C18orf21	83608	ExcitDL-M2	turquoise	-0.015358784	-0.006950151	.	Not DEG
C18orf32	497661	ExcitDL-M8	lightyellow	-0.13581301	0.026685275	.	Not DEG
C19orf25	148223	ExcitDL-M2	turquoise	-0.099242718	0.008061976	.	Not DEG
C19orf44	84167	ExcitDL-M20	white	0.079682211	-0.01573961	.	Not DEG
C1GALT1	56913	ExcitDL-M24	grey60	-0.031914973	0.28200911	.	Not DEG
C1orf109	54955	ExcitDL-M2	turquoise	-0.036470623	0.019662927	.	Not DEG
C1orf112	55732	ExcitDL-M6	cyan	-0.04219149	-0.026393386	.	Not DEG
C1orf115	79762	ExcitDL-M1	blue	-0.094415645	0.00652281	.	Not DEG
C1orf122	127687	ExcitDL-M2	turquoise	-0.105736038	0.020946496	.	Not DEG
C1orf131	128061	ExcitDL-M2	turquoise	-0.053431696	-0.004861556	.	Not DEG
C1orf159	54991	ExcitDL-M3	lightcyan	0.157131021	0.024543176	.	Not DEG
C1orf216	127703	ExcitDL-M2	turquoise	-0.069839283	0.06151127	.	Not DEG
C1orf35	79169	ExcitDL-M2	turquoise	-0.010560406	-0.003194034	.	Not DEG
C1orf43	25912	ExcitDL-M2	turquoise	-0.066081539	0.042433702	.	Not DEG
C1orf52	148423	ExcitDL-M2	turquoise	-0.099279139	0.082805161	.	Not DEG
C1orf56	54964	ExcitDL-M2	turquoise	-0.095229016	0.04497589	.	Not DEG
C1QL3	389941	ExcitDL-M11	green	-0.016224417	0.021058102	.	Not DEG
C1QTNF7	114905	ExcitDL-M2	turquoise	-0.105724571	0.005265301	.	Not DEG
C1S	716	ExcitDL-M2	turquoise	-0.084132994	-0.021335068	.	Not DEG
C20orf203	284805	ExcitDL-M25	skyblue	0.03699442	0.020079518	.	Not DEG
C21orf58	54058	ExcitDL-M2	turquoise	-0.017851582	0.032564179	.	Not DEG
C22orf39	128977	ExcitDL-M2	turquoise	-0.054154207	0.009967753	.	Not DEG
C2CD2	25966	ExcitDL-M7	black	0.034776698	0.037752301	.	Not DEG
C2CD2L	9854	ExcitDL-M1	blue	-0.046281083	-0.009645162	.	Not DEG
C2CD5	9847	ExcitDL-M22	yellow	-0.077457594	0.008948004	.	Not DEG
C2orf72	257407	ExcitDL-M2	turquoise	-0.0683366	-0.029970907	.	Not DEG
C2orf73	129852	ExcitDL-M7	black	-0.03330736	0.000508725	.	Not DEG
C2orf80	389073	ExcitDL-M13	red	-0.066884845	-0.084017856	.	Not DEG
C2orf81	388963	ExcitDL-M2	turquoise	-0.033221263	0.048274458	.	Not DEG
C2orf88	84281	ExcitDL-M2	turquoise	-0.121885889	0.055278463	.	Not DEG
C3orf18	51161	ExcitDL-M2	turquoise	-0.059674642	-0.023006046	.	Not DEG
C3orf38	285237	ExcitDL-M26	darkturquoise	-0.065869436	-0.055345142	.	Not DEG
C3orf49	132200	ExcitDL-M2	turquoise	-0.191811605	-0.007277412	.	Not DEG
C3orf80	401097	ExcitDL-M2	turquoise	-0.097700051	0.034660197	.	Not DEG
C4orf3	401152	ExcitDL-M22	yellow	-0.123910198	-0.01392756	.	Not DEG
C4orf33	132321	ExcitDL-M2	turquoise	-0.089232148	0.002036776	.	Not DEG
C4orf45	152940	ExcitDL-M2	turquoise	-0.109689959	-0.021312213	.	Not DEG
C5AR1	728	ExcitDL-M29	midnightblue	0.081817027	0.27150441	.	Not DEG
C5orf15	56951	ExcitDL-M2	turquoise	-0.043746128	-0.006167548	.	Not DEG
C5orf24	134553	ExcitDL-M22	yellow	-0.149958499	-0.00271391	.	Not DEG
C6orf120	387263	ExcitDL-M2	turquoise	-0.076196475	0.003758121	.	Not DEG
C6orf136	221545	ExcitDL-M2	turquoise	-0.015474431	0.018335868	.	Not DEG
C7orf50	84310	ExcitDL-M2	turquoise	-0.018825029	0.06267835	.	Not DEG
C8orf33	65265	ExcitDL-M2	turquoise	-0.067686021	0.000357153	.	Not DEG
C8orf34	116328	ExcitDL-M23	magenta	0.204491459	0.032212429	.	Not DEG
C8orf82	414919	ExcitDL-M2	turquoise	-0.046580786	0.035156971	.	Not DEG
C9orf153	389766	ExcitDL-M16	pink	0.018219176	-0.007355524	.	Not DEG
C9orf24	84688	ExcitDL-M16	pink	-0.033462576	0.02404575	.	Not DEG
C9orf40	55071	ExcitDL-M2	turquoise	-0.062492435	-0.007132505	.	Not DEG
C9orf72	203228	ExcitDL-M1	blue	-0.138009501	-0.148390762	.	Not DEG
CA1	759	ExcitDL-M2	turquoise	-0.12887849	0.09860999	.	Not DEG
CA10	56934	ExcitDL-M29	midnightblue	0.178675965	0.543096145	.	Not DEG
CA11	770	ExcitDL-M1	blue	-0.060201508	0.016564613	.	Not DEG
CA4	762	ExcitDL-M11	green	-0.014125374	-0.012904899	.	Not DEG
CABCOCO1	219621	ExcitDL-M7	black	-0.026401216	0.039556685	.	Not DEG
CABYR	26256	ExcitDL-M2	turquoise	-0.036592722	0.036541215	.	Not DEG
CACHD1	57685	ExcitDL-M11	green	0.049867511	0.362139247	.	Not DEG
CACNA1B	774	ExcitDL-M11	green	0.390969233	0.194822507	.	Not DEG
CACNA1D	776	ExcitDL-M12	darkorange	0.105517964	0.103311393	.	Not DEG
CACNA1E	777	ExcitDL-M29	midnightblue	0.120451859	0.395240283	.	Not DEG
CACNA1G	8913	ExcitDL-M11	green	-0.030694109	0.028446212	.	Not DEG
CACNA1I	8911	ExcitDL-M9	salmon	0.091446543	-0.084614309	.	Not DEG
CACNA2D1	781	ExcitDL-M11	green	-0.08042814	0.099478846	.	Not DEG
CACNA2D3	55799	ExcitDL-M29	midnightblue	0.138649993	0.306111591	.	Not DEG
CACNB2	783	ExcitDL-M11	green	0.033936636	-0.066777177	.	Not DEG
CACNB3	784	ExcitDL-M2	turquoise	-0.094006632	0.016916251	.	Not DEG
CACNB4	785	ExcitDL-M1	blue	-0.070584782	-0.085156117	.	Not DEG
CACNG3	10368	ExcitDL-M29	midnightblue	0.243345959	0.157944574	.	Not DEG
CACNG7	59284	ExcitDL-M13	red	0.048041106	-0.014153737	.	Not DEG
CACNG8	59283	ExcitDL-M3	lightcyan	0.321356824	-0.085374409	.	Not DEG
CACUL1	143384	ExcitDL-M28	darkgreen	-0.026939075	0.05177417	.	Not DEG
CACYBP	27101	ExcitDL-M22	yellow	-0.070179327	0.026516766	.	Not DEG
CADM1	23705	ExcitDL-M13	red	-0.115922993	-0.309235577	.	Not DEG
CADM2	253559	ExcitDL-M9	salmon	-0.120388908	-0.088053255	.	Not DEG
CADM3	57863	ExcitDL-M1	blue	-0.05815627	0.063114349	.	Not DEG
CADPS	8618	ExcitDL-M29	midnightblue	0.20985617	0.535003355	.	Not DEG
CALCOCO1	57658	ExcitDL-M2	turquoise	-0.000358618	-0.020937295	.	Not DEG
CALCOCO2	10241	ExcitDL-M23	magenta	0.068357805	0.071982199	.	Not DEG
CALCRL	10203	ExcitDL-M23	magenta	0.101437794	0.14187513	.	Not DEG
CALD1	800	ExcitDL-M9	salmon	0.032203103	-0.036923908	.	Not DEG
CALM1	801	ExcitDL-M8	lightyellow	-0.412328111	0.025860329	.	Not DEG
CALM2	805	ExcitDL-M8	lightyellow	-0.33555091	0.085184197	.	Not DEG
CALM3	808	ExcitDL-M22	yellow	-0.31426552	-0.031168548	.	Not DEG
CALY	50632	ExcitDL-M14	brown	0.042027695	0.003031267	.	Not DEG
CAMK1	8536	ExcitDL-M2	turquoise	-0.029962299	0.045807187	.	Not DEG
CAMK1D	57118	ExcitDL-M1	blue	-0.023848493	-0.101582067	.	Not DEG
CAMK1G	57172	ExcitDL-M1	blue	-0.088079511	-0.179782019	.	Not DEG
CAMK2A	815	ExcitDL-M11	green	0.054931717	-0.058513578	.	Not DEG
CAMK2D	817	ExcitDL-M9	salmon	-0.046677643	-0.117833869	.	Not DEG
CAMK2G	818	ExcitDL-M17	tan	0.054100407	-0.139287649	.	Not DEG
CAMK2N1	55450	ExcitDL-M11	green	-0.031069978	0.070406218	.	Not DEG
CAMK4	814	ExcitDL-M7	black	-0.016563188	-0.06890547	.	Not DEG
CAMKMT	79823	ExcitDL-M17	tan	0.067994583	0.073952313	.	Not DEG
CAMKV	79012	ExcitDL-M14	brown	-0.051901083	0.017546159	.	Not DEG
CAMLG	819	ExcitDL-M4	darkgrey	-0.04791462	0.109036352	.	Not DEG
CAMSAP1	157922	ExcitDL-M5	greenyellow	0.102854507	0.038196216	.	Not DEG
CAMSAP3	57662	ExcitDL-M2	turquoise	0.037031172	0.023057668	.	Not DEG
CAMTA1	23261	ExcitDL-M13	red	-0.002964433	-0.18795345	.	Not DEG
CAMTA2	23125	ExcitDL-M2	turquoise	-0.016737531	0.028443065	.	Not DEG
CAND1	55832	ExcitDL-M22	yellow	-0.067368289	0.019327173	.	Not DEG
CAND2	23066	ExcitDL-M2	turquoise	-0.006747903	0.046414921	.	Not DEG
CANX	821	ExcitDL-M22	yellow	0.055616694	0.026813447	.	Not DEG
CAP1	10487	ExcitDL-M14	brown	-0.012196805	0.069844388	.	Not DEG
CAP2	10486	ExcitDL-M14	brown	0.014752665	-0.010215971	.	Not DEG
CAPN1	823	ExcitDL-M2	turquoise	-0.049069282	0.055738598	.	Not DEG
CAPN10	11132	ExcitDL-M2	turquoise	-0.043939825	0.030864419	.	Not DEG
CAPN14	440854	ExcitDL-M17	tan	0.042955524	0.025318474	.	Not DEG
CAPN2	824	ExcitDL-M20	white	0.036796853	0.001401629	.	Not DEG
CAPN7	23473	ExcitDL-M21	lightgreen	-0.055549827	0.005006371	.	Not DEG
CAPNS1	826	ExcitDL-M14	brown	0.00712062	0.053064675	.	Not DEG
CAPS2	84698	ExcitDL-M9	salmon	-0.121368107	-0.07892118	.	Not DEG
CAPZA1	829	ExcitDL-M2	turquoise	-0.05593374	0.050458514	.	Not DEG
CARD19	84270	ExcitDL-M2	turquoise	-0.086404182	0.025633063	.	Not DEG
CARD8	22900	ExcitDL-M2	turquoise	-0.032928546	0.055306518	.	Not DEG
CARHSP1	23589	ExcitDL-M2	turquoise	-0.091787903	0.084351968	.	Not DEG
CARMIL1	55604	ExcitDL-M11	green	-0.007813556	0.057519592	.	Not DEG
CARNMT1	138199	ExcitDL-M1	blue	-0.077422312	-0.086373348	.	Not DEG
CASK	8573	ExcitDL-M7	black	0.042658795	-0.013089227	.	Not DEG
CASP2	835	ExcitDL-M2	turquoise	-0.041166146	-0.005775181	.	Not DEG
CASP6	839	ExcitDL-M16	pink	0.025864252	0.040577503	.	Not DEG
CASP7	840	ExcitDL-M16	pink	-0.017788359	0.026182663	.	Not DEG
CASP8	841	ExcitDL-M2	turquoise	-0.064303999	0.049602037	.	Not DEG
CASP8AP2	9994	ExcitDL-M19	royalblue	0.169737101	-0.008206163	.	Not DEG
CAST	831	ExcitDL-M18	saddlebrown	0.030670566	0.156737124	.	Not DEG
CASTOR2	729438	ExcitDL-M13	red	0.044305536	-0.054144537	.	Not DEG
CASZ1	54897	ExcitDL-M11	green	-0.028363535	0.101462972	.	Not DEG
CAT	847	ExcitDL-M29	midnightblue	0.035469353	0.255982097	.	Not DEG
CAV3	859	ExcitDL-M2	turquoise	-0.186488853	0.045486582	.	Not DEG
CBARP	255057	ExcitDL-M2	turquoise	-0.054967067	-0.022981669	.	Not DEG
CBFB	865	ExcitDL-M17	tan	0.075647734	-0.004165928	.	Not DEG
CBLB	868	ExcitDL-M13	red	-0.07953306	-0.043593905	.	Not DEG
CBLL1	79872	ExcitDL-M2	turquoise	-0.04107528	-0.002143021	.	Not DEG
CBLN2	147381	ExcitDL-M29	midnightblue	0.144764169	0.513266694	.	Not DEG
CBR3	874	ExcitDL-M2	turquoise	-0.09673406	-0.000149706	.	Not DEG
CBX1	10951	ExcitDL-M22	yellow	0.01098373	-0.02460782	.	Not DEG
CBX3	11335	ExcitDL-M8	lightyellow	-0.057562483	0.029601914	.	Not DEG
CBX5	23468	ExcitDL-M22	yellow	-0.13397634	-0.078953	.	Not DEG
CBX6	23466	ExcitDL-M26	darkturquoise	-0.157232152	-0.074699283	.	Not DEG
CBX7	23492	ExcitDL-M26	darkturquoise	-0.108906794	-0.077652039	.	Not DEG
CC2D1B	200014	ExcitDL-M2	turquoise	-0.087303868	-0.005805556	.	Not DEG
CC2D2A	57545	ExcitDL-M2	turquoise	-0.114067713	0.050334113	.	Not DEG
CC2D2B	387707	ExcitDL-M2	turquoise	-0.091349034	-0.0084491	.	Not DEG
CCAR1	55749	ExcitDL-M19	royalblue	0.245856207	0.005354097	.	Not DEG
CCAR2	57805	ExcitDL-M2	turquoise	-0.053833536	0.000112314	.	Not DEG
CCDC102B	79839	ExcitDL-M1	blue	-0.014433967	-0.075629852	.	Not DEG
CCDC106	29903	ExcitDL-M2	turquoise	-0.039229103	0.038663983	.	Not DEG
CCDC115	84317	ExcitDL-M22	yellow	-0.062067455	-0.027353727	.	Not DEG
CCDC12	151903	ExcitDL-M2	turquoise	-0.042813201	-0.003771804	.	Not DEG
CCDC124	115098	ExcitDL-M2	turquoise	0.0231491	0.046697332	.	Not DEG
CCDC137	339230	ExcitDL-M2	turquoise	-0.010569189	-0.001700065	.	Not DEG
CCDC138	165055	ExcitDL-M1	blue	-0.010862042	-0.053979541	.	Not DEG
CCDC14	64770	ExcitDL-M17	tan	0.118270357	0.066632748	.	Not DEG
CCDC141	285025	ExcitDL-M24	grey60	-0.014321293	0.257773453	.	Not DEG
CCDC149	91050	ExcitDL-M13	red	0.042381371	-0.048226176	.	Not DEG
CCDC157	550631	ExcitDL-M2	turquoise	-0.04631641	0.000767551	.	Not DEG
CCDC167	154467	ExcitDL-M2	turquoise	0.003540375	0.027982079	.	Not DEG
CCDC170	80129	ExcitDL-M1	blue	-0.011899722	-0.093832606	.	Not DEG
CCDC171	203238	ExcitDL-M16	pink	0.157571054	0.068952786	.	Not DEG
CCDC175	729665	ExcitDL-M13	red	-0.047761645	-0.060282779	.	Not DEG
CCDC180	100499483	ExcitDL-M25	skyblue	0.103691512	0.031164273	.	Not DEG
CCDC183	84960	ExcitDL-M2	turquoise	0.004360252	0.010356999	.	Not DEG
CCDC191	57577	ExcitDL-M2	turquoise	-8.18E-05	0.075581166	.	Not DEG
CCDC192	728586	ExcitDL-M2	turquoise	-0.162409567	0.041040399	.	Not DEG
CCDC196	440184	ExcitDL-M7	black	-0.104536657	-0.018910905	.	Not DEG
CCDC22	28952	ExcitDL-M2	turquoise	-0.002322912	0.002880015	.	Not DEG
CCDC24	149473	ExcitDL-M2	turquoise	-0.022258341	0.02771489	.	Not DEG
CCDC25	55246	ExcitDL-M2	turquoise	-0.049671327	0.002888494	.	Not DEG
CCDC28A	25901	ExcitDL-M2	turquoise	-0.079654831	0.080443883	.	Not DEG
CCDC28B	79140	ExcitDL-M2	turquoise	-0.072160788	0.002784197	.	Not DEG
CCDC3	83643	ExcitDL-M1	blue	0.048810958	-0.068353749	.	Not DEG
CCDC40	55036	ExcitDL-M19	royalblue	0.10460897	-0.034817419	.	Not DEG
CCDC47	57003	ExcitDL-M14	brown	-0.000759489	0.02414993	.	Not DEG
CCDC50	152137	ExcitDL-M26	darkturquoise	-0.051467828	-0.129079831	.	Not DEG
CCDC57	284001	ExcitDL-M5	greenyellow	0.117833339	-0.05563883	.	Not DEG
CCDC59	29080	ExcitDL-M16	pink	-0.018170379	0.02563198	.	Not DEG
CCDC6	8030	ExcitDL-M11	green	-0.025519736	0.088276742	.	Not DEG
CCDC65	85478	ExcitDL-M2	turquoise	-0.191101458	0.160483575	.	Not DEG
CCDC7	79741	ExcitDL-M16	pink	0.07057096	0.063729281	.	Not DEG
CCDC85A	114800	ExcitDL-M9	salmon	-0.159010678	-0.024811107	.	Not DEG
CCDC85B	11007	ExcitDL-M2	turquoise	-0.154451102	0.080473182	.	Not DEG
CCDC85C	317762	ExcitDL-M2	turquoise	-0.051883605	0.040929278	.	Not DEG
CCDC9	26093	ExcitDL-M2	turquoise	-0.010899947	0.011957455	.	Not DEG
CCDC90B	60492	ExcitDL-M16	pink	-0.077509047	0.031075061	.	Not DEG
CCDC91	55297	ExcitDL-M17	tan	-0.018786515	0.0309709	.	Not DEG
CCK	885	ExcitDL-M11	green	-0.125923845	0.192882902	.	Not DEG
CCM2	83605	ExcitDL-M2	turquoise	0.020887733	0.031102671	.	Not DEG
CCNB1IP1	57820	ExcitDL-M2	turquoise	-0.053891217	0.044383674	.	Not DEG
CCNC	892	ExcitDL-M2	turquoise	-0.133636294	0.029873044	.	Not DEG
CCND2	894	ExcitDL-M21	lightgreen	-0.033614838	-0.006350252	.	Not DEG
CCNDBP1	23582	ExcitDL-M2	turquoise	-0.038001757	0.0405117	.	Not DEG
CCNG1	900	ExcitDL-M2	turquoise	-0.069144768	-0.010413517	.	Not DEG
CCNG2	901	ExcitDL-M1	blue	-0.092581816	-0.088696257	.	Not DEG
CCNH	902	ExcitDL-M26	darkturquoise	-0.201126026	-0.050012933	.	Not DEG
CCNJ	54619	ExcitDL-M2	turquoise	-0.043429288	0.011077421	.	Not DEG
CCNK	8812	ExcitDL-M2	turquoise	-0.027724187	0.029522682	.	Not DEG
CCNL1	57018	ExcitDL-M6	cyan	0.002367256	-0.008920379	.	Not DEG
CCP110	9738	ExcitDL-M28	darkgreen	0.061575031	0.028453482	.	Not DEG
CCS	9973	ExcitDL-M2	turquoise	-0.050952008	0.034190952	.	Not DEG
CCSAP	126731	ExcitDL-M1	blue	-0.082780594	-0.095771967	.	Not DEG
CCSER1	401145	ExcitDL-M21	lightgreen	-0.063398318	-0.342660831	.	Not DEG
CCT2	10576	ExcitDL-M14	brown	0.004385073	0.039022345	.	Not DEG
CCT3	7203	ExcitDL-M14	brown	0.006662975	0.067921423	.	Not DEG
CCT4	10575	ExcitDL-M14	brown	0.024759798	0.041914223	.	Not DEG
CCT5	22948	ExcitDL-M14	brown	0.016091406	0.054232414	.	Not DEG
CCT6A	908	ExcitDL-M14	brown	0.041023681	0.039115382	.	Not DEG
CCT6B	10693	ExcitDL-M2	turquoise	-0.026298494	0.004708514	.	Not DEG
CCT7	10574	ExcitDL-M14	brown	-0.000886218	0.041092096	.	Not DEG
CCT8	10694	ExcitDL-M14	brown	-0.012177831	0.043077316	.	Not DEG
CCZ1	51622	ExcitDL-M2	turquoise	-0.051440967	0.004490109	.	Not DEG
CCZ1B	221960	ExcitDL-M2	turquoise	-0.083360804	0.003652048	.	Not DEG
CD163L1	283316	ExcitDL-M7	black	-0.020857704	0.00329559	.	Not DEG
CD164	8763	ExcitDL-M7	black	-0.08616962	-0.018771156	.	Not DEG
CD200	4345	ExcitDL-M1	blue	-0.138707107	-0.051289666	.	Not DEG
CD247	919	ExcitDL-M1	blue	-0.017185062	-0.087408387	.	Not DEG
CD276	80381	ExcitDL-M2	turquoise	-0.018673459	0.05849485	.	Not DEG
CD302	9936	ExcitDL-M2	turquoise	-0.123383177	0.033451551	.	Not DEG
CD320	51293	ExcitDL-M2	turquoise	-0.000890151	0.001853624	.	Not DEG
CD47	961	ExcitDL-M1	blue	-0.111379665	-0.035898705	.	Not DEG
CD55	1604	ExcitDL-M23	magenta	0.085471443	0.195059074	.	Not DEG
CD59	966	ExcitDL-M14	brown	-0.019636884	0.071147826	.	Not DEG
CD81	975	ExcitDL-M14	brown	-0.02695443	0.049257632	.	Not DEG
CDC123	8872	ExcitDL-M6	cyan	-0.009358982	0.039563307	.	Not DEG
CDC14A	8556	ExcitDL-M24	grey60	0.059147444	0.368877132	.	Not DEG
CDC16	8881	ExcitDL-M6	cyan	0.022338392	0.042148034	.	Not DEG
CDC23	8697	ExcitDL-M2	turquoise	-0.041908737	0.023538254	.	Not DEG
CDC25B	994	ExcitDL-M5	greenyellow	0.058047452	0.005263708	.	Not DEG
CDC26	246184	ExcitDL-M2	turquoise	-0.083682317	0.019758557	.	Not DEG
CDC27	996	ExcitDL-M28	darkgreen	-0.015799076	0.089008423	.	Not DEG
CDC34	997	ExcitDL-M2	turquoise	-0.03399307	0.023400612	.	Not DEG
CDC37	11140	ExcitDL-M2	turquoise	-0.002614478	0.040980246	.	Not DEG
CDC40	51362	ExcitDL-M11	green	0.016970457	0.162188348	.	Not DEG
CDC42SE1	56882	ExcitDL-M2	turquoise	-0.126531297	0.118721833	.	Not DEG
CDH10	1008	ExcitDL-M13	red	-0.145739959	-0.056549207	.	Not DEG
CDH11	1009	ExcitDL-M23	magenta	0.155873806	0.061385065	.	Not DEG
CDH13	1012	ExcitDL-M23	magenta	0.175648135	0.103134393	.	Not DEG
CDH20	28316	ExcitDL-M9	salmon	-0.108208653	0.055839618	.	Not DEG
CDH3	1001	ExcitDL-M25	skyblue	0.077208726	0.032985912	.	Not DEG
CDH4	1002	ExcitDL-M17	tan	0.106154731	0.007259174	.	Not DEG
CDH6	1004	ExcitDL-M23	magenta	0.166482465	0.329871219	.	Not DEG
CDH9	1007	ExcitDL-M11	green	0.144622993	0.018482387	.	Not DEG
CDHR2	54825	ExcitDL-M2	turquoise	-0.004148601	-0.002547852	.	Not DEG
CDHR3	222256	ExcitDL-M13	red	0.025103657	-0.136000366	.	Not DEG
CDIPT	10423	ExcitDL-M2	turquoise	-0.069939804	0.024901784	.	Not DEG
CDK10	8558	ExcitDL-M2	turquoise	0.036714597	0.038222216	.	Not DEG
CDK11A	728642	ExcitDL-M6	cyan	0.07372161	-0.013426907	.	Not DEG
CDK11B	984	ExcitDL-M6	cyan	0.084773076	-0.008833984	.	Not DEG
CDK12	51755	ExcitDL-M19	royalblue	0.163686728	-0.015040396	.	Not DEG
CDK14	5218	ExcitDL-M13	red	-0.105856101	0.063108384	.	Not DEG
CDK16	5127	ExcitDL-M2	turquoise	-0.042754584	0.064570004	.	Not DEG
CDK17	5128	ExcitDL-M11	green	0.007999622	0.214519861	.	Not DEG
CDK19	23097	ExcitDL-M1	blue	0.001626273	-0.027674562	.	Not DEG
CDK20	23552	ExcitDL-M2	turquoise	-0.051588025	-0.008482608	.	Not DEG
CDK4	1019	ExcitDL-M2	turquoise	-0.023265852	0.000991337	.	Not DEG
CDK5R2	8941	ExcitDL-M2	turquoise	-0.060631416	0.01461983	.	Not DEG
CDK5RAP1	51654	ExcitDL-M5	greenyellow	0.028797211	0.024190366	.	Not DEG
CDK5RAP2	55755	ExcitDL-M1	blue	0.084014694	-0.041288121	.	Not DEG
CDK5RAP3	80279	ExcitDL-M20	white	-0.006536854	0.000994977	.	Not DEG
CDK8	1024	ExcitDL-M17	tan	0.104073089	0.044764282	.	Not DEG
CDK9	1025	ExcitDL-M2	turquoise	0.011509631	0.035052554	.	Not DEG
CDKL2	8999	ExcitDL-M24	grey60	-0.017011348	0.320061535	.	Not DEG
CDKL5	6792	ExcitDL-M7	black	-0.088092011	0.101120573	.	Not DEG
CDKN1B	1027	ExcitDL-M22	yellow	-0.059670078	-0.01886487	.	Not DEG
CDKN2AIPNL	91368	ExcitDL-M2	turquoise	-0.062108423	-0.004957222	.	Not DEG
CDKN2D	1032	ExcitDL-M4	darkgrey	-0.071235883	0.045505037	.	Not DEG
CDR2	1039	ExcitDL-M23	magenta	0.145957016	0.057790286	.	Not DEG
CDRT4	284040	ExcitDL-M23	magenta	0.113267252	0.032136527	.	Not DEG
CDS1	1040	ExcitDL-M13	red	-0.076345991	-0.140337598	.	Not DEG
CDS2	8760	ExcitDL-M21	lightgreen	-0.004540373	0.004033894	.	Not DEG
CDV3	55573	ExcitDL-M8	lightyellow	-0.060220806	0.039141502	.	Not DEG
CDYL2	124359	ExcitDL-M11	green	-0.018963337	0.062793691	.	Not DEG
CEACAM1	634	ExcitDL-M2	turquoise	-0.156740091	-0.002459709	.	Not DEG
CEBPB	1051	ExcitDL-M2	turquoise	-0.070682294	-0.039831031	.	Not DEG
CEBPG	1054	ExcitDL-M28	darkgreen	-0.024722904	0.052595783	.	Not DEG
CEBPZOS	100505876	ExcitDL-M2	turquoise	-0.067883447	-0.003419354	.	Not DEG
CELA2B	51032	ExcitDL-M2	turquoise	-0.11993036	9.45E-05	.	Not DEG
CELF1	10658	ExcitDL-M11	green	0.060727698	0.13101964	.	Not DEG
CELF4	56853	ExcitDL-M9	salmon	0.154725501	-0.016360483	.	Not DEG
CEMIP	57214	ExcitDL-M1	blue	-0.175748129	-0.254160611	.	Not DEG
CEMIP2	23670	ExcitDL-M29	midnightblue	0.156291505	0.250195921	.	Not DEG
CEND1	51286	ExcitDL-M22	yellow	-0.118073869	-0.020211709	.	Not DEG
CENPC	1060	ExcitDL-M1	blue	0.066983158	-0.148844589	.	Not DEG
CENPJ	55835	ExcitDL-M20	white	0.090423965	-0.039669208	.	Not DEG
CENPO	79172	ExcitDL-M2	turquoise	-0.050752434	0.03374213	.	Not DEG
CENPT	80152	ExcitDL-M2	turquoise	0.013703	0.094904865	.	Not DEG
CENPV	201161	ExcitDL-M2	turquoise	-0.112889537	-0.041493999	.	Not DEG
CEP112	201134	ExcitDL-M1	blue	0.059345607	-0.151940573	.	Not DEG
CEP126	57562	ExcitDL-M16	pink	0.132916478	0.065035729	.	Not DEG
CEP152	22995	ExcitDL-M16	pink	0.041798219	0.031613972	.	Not DEG
CEP164	22897	ExcitDL-M3	lightcyan	0.086182279	0.061600815	.	Not DEG
CEP170B	283638	ExcitDL-M2	turquoise	-0.02013017	0.011530289	.	Not DEG
CEP19	84984	ExcitDL-M2	turquoise	-0.053976217	0.00258163	.	Not DEG
CEP192	55125	ExcitDL-M1	blue	0.012905192	-0.086855017	.	Not DEG
CEP250	11190	ExcitDL-M19	royalblue	0.120306163	-0.002411743	.	Not DEG
CEP290	80184	ExcitDL-M3	lightcyan	0.318442101	-0.047311819	.	Not DEG
CEP295	85459	ExcitDL-M19	royalblue	0.156909932	-0.035784602	.	Not DEG
CEP63	80254	ExcitDL-M1	blue	-0.001144884	0.054037053	.	Not DEG
CEP68	23177	ExcitDL-M2	turquoise	0.011700439	0.021605074	.	Not DEG
CEP70	80321	ExcitDL-M29	midnightblue	0.064902552	0.293251815	.	Not DEG
CEP72	55722	ExcitDL-M2	turquoise	-0.013118626	0.018343094	.	Not DEG
CEP76	79959	ExcitDL-M2	turquoise	-0.09681666	0.012078777	.	Not DEG
CEP78	84131	ExcitDL-M1	blue	-0.003510098	-0.017437469	.	Not DEG
CEP85L	387119	ExcitDL-M21	lightgreen	-0.019502703	-0.104920353	.	Not DEG
CEP95	90799	ExcitDL-M14	brown	0.021191698	0.014280312	.	Not DEG
CERK	64781	ExcitDL-M13	red	0.000678195	-0.045140448	.	Not DEG
CERS2	29956	ExcitDL-M2	turquoise	-0.029345699	0.015675113	.	Not DEG
CERS5	91012	ExcitDL-M2	turquoise	-0.022090328	0.028223799	.	Not DEG
CERS6	253782	ExcitDL-M23	magenta	0.078472342	0.289658743	.	Not DEG
CERT1	10087	ExcitDL-M21	lightgreen	0.000871947	-0.002666384	.	Not DEG
CFAP100	348807	ExcitDL-M2	turquoise	-0.034034285	-0.003601152	.	Not DEG
CFAP161	161502	ExcitDL-M13	red	-0.048194948	-0.043858997	.	Not DEG
CFAP221	200373	ExcitDL-M1	blue	-0.107159549	-0.168131431	.	Not DEG
CFAP298	56683	ExcitDL-M2	turquoise	-0.040365729	0.00623591	.	Not DEG
CFAP36	112942	ExcitDL-M2	turquoise	0.00129614	0.074567498	.	Not DEG
CFAP410	755	ExcitDL-M2	turquoise	-0.043678905	0.020437599	.	Not DEG
CFAP43	80217	ExcitDL-M16	pink	0.029844692	0.044300438	.	Not DEG
CFAP44	55779	ExcitDL-M18	saddlebrown	0.115565373	0.099107329	.	Not DEG
CFAP52	146845	ExcitDL-M11	green	0.012372002	0.047351115	.	Not DEG
CFAP54	144535	ExcitDL-M11	green	0.018799399	0.058417956	.	Not DEG
CFAP70	118491	ExcitDL-M16	pink	0.032454152	0.065656657	.	Not DEG
CFL1	1072	ExcitDL-M22	yellow	-0.093470454	0.003872461	.	Not DEG
CFL2	1073	ExcitDL-M8	lightyellow	-0.082179795	-0.01370089	.	Not DEG
CFLAR	8837	ExcitDL-M29	midnightblue	0.113994393	0.222906382	.	Not DEG
CFTR	1080	ExcitDL-M2	turquoise	-0.111519488	0.008725608	.	Not DEG
CGGBP1	8545	ExcitDL-M2	turquoise	-0.247159549	0.008140954	.	Not DEG
CHAC2	494143	ExcitDL-M2	turquoise	-0.078673473	0.009682696	.	Not DEG
CHCHD1	118487	ExcitDL-M2	turquoise	-0.053042809	0.043784188	.	Not DEG
CHCHD10	400916	ExcitDL-M2	turquoise	-0.063348836	0.025043963	.	Not DEG
CHCHD2	51142	ExcitDL-M14	brown	-0.078115477	0.067302787	.	Not DEG
CHCHD7	79145	ExcitDL-M2	turquoise	-0.055746313	0.032742008	.	Not DEG
CHD5	26038	ExcitDL-M3	lightcyan	0.440007518	-0.061574763	.	Not DEG
CHD6	84181	ExcitDL-M13	red	0.018367043	-0.041289729	.	Not DEG
CHD8	57680	ExcitDL-M3	lightcyan	0.154423216	0.058633844	.	Not DEG
CHDH	55349	ExcitDL-M2	turquoise	-0.140194553	0.025360604	.	Not DEG
CHFR	55743	ExcitDL-M2	turquoise	0.01941703	0.074415528	.	Not DEG
CHGB	1114	ExcitDL-M14	brown	-0.048478929	-0.029693736	.	Not DEG
CHID1	66005	ExcitDL-M3	lightcyan	0.115515137	0.019415	.	Not DEG
CHKA	1119	ExcitDL-M29	midnightblue	0.111934969	0.201989232	.	Not DEG
CHKB	1120	ExcitDL-M2	turquoise	-0.000651947	0.027505666	.	Not DEG
CHML	1122	ExcitDL-M1	blue	-0.120231131	-0.091897666	.	Not DEG
CHMP1A	5119	ExcitDL-M2	turquoise	-0.032688699	0.016426257	.	Not DEG
CHMP1B	57132	ExcitDL-M28	darkgreen	-0.005510082	0.039270474	.	Not DEG
CHMP2B	25978	ExcitDL-M22	yellow	-0.054400942	-0.001116893	.	Not DEG
CHMP4A	29082	ExcitDL-M2	turquoise	-0.068128431	0.047886992	.	Not DEG
CHMP5	51510	ExcitDL-M22	yellow	-0.061381775	0.003754555	.	Not DEG
CHMP7	91782	ExcitDL-M2	turquoise	-0.071171037	-0.00756276	.	Not DEG
CHORDC1	26973	ExcitDL-M16	pink	-0.061651069	0.011581136	.	Not DEG
CHPF2	54480	ExcitDL-M2	turquoise	-0.012275917	0.013983104	.	Not DEG
CHPT1	56994	ExcitDL-M23	magenta	-0.090015603	0.099849059	.	Not DEG
CHRD	8646	ExcitDL-M2	turquoise	-0.077003539	0.009621546	.	Not DEG
CHRM2	1129	ExcitDL-M24	grey60	-0.006182255	0.237973774	.	Not DEG
CHRM3	1131	ExcitDL-M18	saddlebrown	0.010777559	0.251816861	.	Not DEG
CHRM5	1133	ExcitDL-M2	turquoise	-0.034428716	0.003867447	.	Not DEG
CHRNA7	1139	ExcitDL-M23	magenta	0.174281459	0.135004004	.	Not DEG
CHRNB2	1141	ExcitDL-M2	turquoise	-0.057310393	-0.008815173	.	Not DEG
CHST1	8534	ExcitDL-M24	grey60	0.087172424	0.345038663	.	Not DEG
CHST10	9486	ExcitDL-M1	blue	-0.047752654	-0.02933315	.	Not DEG
CHST11	50515	ExcitDL-M11	green	0.071873641	0.169606829	.	Not DEG
CHST9	83539	ExcitDL-M2	turquoise	-0.167816214	0.069547636	.	Not DEG
CHTF18	63922	ExcitDL-M2	turquoise	-0.036565157	0.012243182	.	Not DEG
CHURC1	91612	ExcitDL-M2	turquoise	-0.118868356	0.016119205	.	Not DEG
CIAO1	9391	ExcitDL-M2	turquoise	-0.041194173	0.061173518	.	Not DEG
CIAO2B	51647	ExcitDL-M2	turquoise	-0.079988619	0.048989585	.	Not DEG
CIAO3	64428	ExcitDL-M2	turquoise	-0.001394864	0.022590647	.	Not DEG
CIAPIN1	57019	ExcitDL-M2	turquoise	-0.019009074	0.027027962	.	Not DEG
CIART	148523	ExcitDL-M14	brown	-0.000398875	0.038521755	.	Not DEG
CIC	23152	ExcitDL-M2	turquoise	0.00154842	0.013940907	.	Not DEG
CINP	51550	ExcitDL-M2	turquoise	-0.056798193	0.002681292	.	Not DEG
CIRBP	1153	ExcitDL-M2	turquoise	-0.112782311	-0.007009488	.	Not DEG
CISD2	493856	ExcitDL-M8	lightyellow	-0.095644727	1.74E-05	.	Not DEG
CIZ1	25792	ExcitDL-M2	turquoise	0.038059938	0.002553239	.	Not DEG
CKAP2	26586	ExcitDL-M14	brown	0.014521796	0.012537243	.	Not DEG
CKMT2	1160	ExcitDL-M2	turquoise	-0.066562669	0.104874452	.	Not DEG
CLASP1	23332	ExcitDL-M16	pink	-0.018506722	-0.033690643	.	Not DEG
CLASRP	11129	ExcitDL-M3	lightcyan	0.10921785	0.022785869	.	Not DEG
CLBA1	122616	ExcitDL-M2	turquoise	-0.034483297	0.009027197	.	Not DEG
CLCN4	1183	ExcitDL-M26	darkturquoise	-0.101686392	-0.083225251	.	Not DEG
CLCN7	1186	ExcitDL-M2	turquoise	-0.011367069	0.019905505	.	Not DEG
CLDN12	9069	ExcitDL-M16	pink	0.033339086	0.076048552	.	Not DEG
CLDN16	10686	ExcitDL-M7	black	-0.025635681	-0.021675245	.	Not DEG
CLEC11A	6320	ExcitDL-M2	turquoise	-0.087317237	-0.004648626	.	Not DEG
CLEC16A	23274	ExcitDL-M5	greenyellow	0.125179781	0.051024376	.	Not DEG
CLEC2L	154790	ExcitDL-M23	magenta	0.145104784	0.095959742	.	Not DEG
CLIC5	53405	ExcitDL-M23	magenta	0.046705803	0.042124615	.	Not DEG
CLIP2	7461	ExcitDL-M3	lightcyan	0.303247798	0.027245844	.	Not DEG
CLIP3	25999	ExcitDL-M14	brown	0.022179194	0.069016123	.	Not DEG
CLK1	1195	ExcitDL-M16	pink	0.014102673	0.044889842	.	Not DEG
CLK2	1196	ExcitDL-M2	turquoise	0.057497687	0.0110756	.	Not DEG
CLK3	1198	ExcitDL-M2	turquoise	0.007359256	0.006717642	.	Not DEG
CLK4	57396	ExcitDL-M2	turquoise	0.032052199	0.00081617	.	Not DEG
CLN5	1203	ExcitDL-M2	turquoise	-0.120164676	0.00715795	.	Not DEG
CLN6	54982	ExcitDL-M13	red	-0.02157168	-0.017651304	.	Not DEG
CLN8	2055	ExcitDL-M2	turquoise	-0.033551331	0.08007535	.	Not DEG
CLOCK	9575	ExcitDL-M22	yellow	-0.052193757	-0.003061981	.	Not DEG
CLPP	8192	ExcitDL-M14	brown	0.039192334	0.025895737	.	Not DEG
CLPTM1	1209	ExcitDL-M14	brown	0.051659781	0.004239726	.	Not DEG
CLSTN2	64084	ExcitDL-M17	tan	0.105015116	0.330546045	.	Not DEG
CLSTN3	9746	ExcitDL-M5	greenyellow	0.074836066	-0.042224213	.	Not DEG
CLTA	1211	ExcitDL-M2	turquoise	-0.027709865	0.106363109	.	Not DEG
CLTB	1212	ExcitDL-M14	brown	0.020469002	0.04059441	.	Not DEG
CLTCL1	8218	ExcitDL-M24	grey60	0.111478291	0.318189095	.	Not DEG
CLUH	23277	ExcitDL-M14	brown	0.030845078	0.033306364	.	Not DEG
CMAS	55907	ExcitDL-M8	lightyellow	-0.118728333	-0.004495792	.	Not DEG
CMBL	134147	ExcitDL-M21	lightgreen	0.021757127	-0.026349866	.	Not DEG
CMC2	56942	ExcitDL-M2	turquoise	-0.029088876	0.079270701	.	Not DEG
CMPK1	51727	ExcitDL-M22	yellow	-0.043343587	-0.025889641	.	Not DEG
CMSS1	84319	ExcitDL-M1	blue	-0.092512495	-0.026626575	.	Not DEG
CMTM1	113540	ExcitDL-M2	turquoise	-0.090264479	0.034575009	.	Not DEG
CMTM6	54918	ExcitDL-M13	red	-0.062179872	-0.004644732	.	Not DEG
CMTR2	55783	ExcitDL-M2	turquoise	-0.037932703	0.010696799	.	Not DEG
CMYA5	202333	ExcitDL-M1	blue	0.033626745	-0.149244992	.	Not DEG
CNBP	7555	ExcitDL-M22	yellow	-0.046676429	0.025316429	.	Not DEG
CNEP1R1	255919	ExcitDL-M2	turquoise	-0.069915361	0.005150495	.	Not DEG
CNIH1	10175	ExcitDL-M26	darkturquoise	-0.100164736	-0.021851041	.	Not DEG
CNIH3	149111	ExcitDL-M13	red	-0.100315367	-0.166892948	.	Not DEG
CNIH4	29097	ExcitDL-M2	turquoise	-0.028483311	0.030095156	.	Not DEG
CNNM4	26504	ExcitDL-M11	green	0.026935555	0.131455492	.	Not DEG
CNOT11	55571	ExcitDL-M2	turquoise	-0.023099583	0.004642332	.	Not DEG
CNOT6L	246175	ExcitDL-M26	darkturquoise	-0.071638922	-0.01408976	.	Not DEG
CNOT7	29883	ExcitDL-M22	yellow	-0.092521747	-0.012113252	.	Not DEG
CNOT8	9337	ExcitDL-M1	blue	-0.055321291	-0.045239044	.	Not DEG
CNPY2	10330	ExcitDL-M2	turquoise	0.000953402	0.031117884	.	Not DEG
CNPY4	245812	ExcitDL-M2	turquoise	-0.005337659	0.00217744	.	Not DEG
CNTLN	54875	ExcitDL-M13	red	-0.018953794	0.016531695	.	Not DEG
CNTN3	5067	ExcitDL-M13	red	-0.111439313	-0.18754793	.	Not DEG
CNTN4	152330	ExcitDL-M11	green	0.103563542	0.37565616	.	Not DEG
CNTN5	53942	ExcitDL-M1	blue	-0.302022959	-0.321324698	.	Not DEG
CNTN6	27255	ExcitDL-M29	midnightblue	0.121801397	0.332952382	.	Not DEG
CNTNAP1	8506	ExcitDL-M2	turquoise	-0.01930731	0.002489158	.	Not DEG
CNTNAP2	26047	ExcitDL-M1	blue	-0.120843581	-0.283167915	.	Not DEG
CNTNAP3	79937	ExcitDL-M23	magenta	0.157451952	0.20596661	.	Not DEG
CNTNAP4	85445	ExcitDL-M1	blue	-0.036868818	-0.180958466	.	Not DEG
CNTRL	11064	ExcitDL-M20	white	0.122685621	-0.049282622	.	Not DEG
CNTROB	116840	ExcitDL-M2	turquoise	0.000861458	0.017407734	.	Not DEG
COA1	55744	ExcitDL-M1	blue	0.041763544	-0.031960253	.	Not DEG
COA4	51287	ExcitDL-M2	turquoise	-0.046010084	0.007013381	.	Not DEG
COA8	84334	ExcitDL-M2	turquoise	-0.003376272	0.090518457	.	Not DEG
COG5	10466	ExcitDL-M7	black	-0.047609845	0.097087216	.	Not DEG
COG8	84342	ExcitDL-M2	turquoise	-0.018031174	-0.008491718	.	Not DEG
COIL	8161	ExcitDL-M2	turquoise	-0.012925641	0.009067749	.	Not DEG
COL10A1	1300	ExcitDL-M2	turquoise	-0.122759619	0.010058427	.	Not DEG
COL19A1	1310	ExcitDL-M11	green	0.030766109	0.287280586	.	Not DEG
COL23A1	91522	ExcitDL-M9	salmon	0.009180855	-0.107880526	.	Not DEG
COL24A1	255631	ExcitDL-M29	midnightblue	0.18938596	0.158743333	.	Not DEG
COL25A1	84570	ExcitDL-M25	skyblue	0.052442083	0.011184073	.	Not DEG
COL26A1	136227	ExcitDL-M13	red	0.105608412	-0.130844887	.	Not DEG
COL27A1	85301	ExcitDL-M11	green	0.07290026	0.083607767	.	Not DEG
COL5A3	50509	ExcitDL-M29	midnightblue	0.083167743	0.286610396	.	Not DEG
COL6A1	1291	ExcitDL-M1	blue	-0.088021837	-0.172692181	.	Not DEG
COL6A6	131873	ExcitDL-M2	turquoise	-0.119013405	-0.025043856	.	Not DEG
COLGALT1	79709	ExcitDL-M2	turquoise	-0.015382249	-0.00202358	.	Not DEG
COLGALT2	23127	ExcitDL-M13	red	-0.033753462	-0.128330959	.	Not DEG
COMMD2	51122	ExcitDL-M2	turquoise	-0.141935624	0.110594346	.	Not DEG
COMMD3	23412	ExcitDL-M2	turquoise	-0.098710574	0.007483603	.	Not DEG
COMMD4	54939	ExcitDL-M2	turquoise	-0.033122669	0.002243708	.	Not DEG
COMMD5	28991	ExcitDL-M2	turquoise	-0.029142273	-0.012795817	.	Not DEG
COMMD6	170622	ExcitDL-M2	turquoise	-0.03100064	0.098242479	.	Not DEG
COMMD7	149951	ExcitDL-M2	turquoise	-0.002242652	0.077120655	.	Not DEG
COMMD8	54951	ExcitDL-M2	turquoise	-0.060058613	0.014164877	.	Not DEG
COMMD9	29099	ExcitDL-M2	turquoise	-0.056658594	0.038617005	.	Not DEG
COPA	1314	ExcitDL-M14	brown	-0.040598395	0.061062284	.	Not DEG
COPB1	1315	ExcitDL-M14	brown	-0.005922115	0.037033434	.	Not DEG
COPB2	9276	ExcitDL-M2	turquoise	-0.052781445	0.014925886	.	Not DEG
COPE	11316	ExcitDL-M14	brown	0.035656377	0.03904668	.	Not DEG
COPG1	22820	ExcitDL-M6	cyan	0.020585007	-0.00179973	.	Not DEG
COPG2	26958	ExcitDL-M2	turquoise	0.012902707	0.000284621	.	Not DEG
COPS2	9318	ExcitDL-M22	yellow	-0.073494684	0.005116838	.	Not DEG
COPS3	8533	ExcitDL-M14	brown	0.001596759	-0.001598299	.	Not DEG
COPS4	51138	ExcitDL-M2	turquoise	-2.93E-05	0.030952499	.	Not DEG
COPS5	10987	ExcitDL-M2	turquoise	-0.028336636	0.063818389	.	Not DEG
COPS6	10980	ExcitDL-M2	turquoise	-0.013473382	0.03611516	.	Not DEG
COPS7A	50813	ExcitDL-M14	brown	-0.023595537	0.046579908	.	Not DEG
COPS8	10920	ExcitDL-M8	lightyellow	-0.096501127	0.005657782	.	Not DEG
COPS9	150678	ExcitDL-M24	grey60	-0.023727009	0.347017373	.	Not DEG
COQ3	51805	ExcitDL-M2	turquoise	-0.033172057	-0.000367288	.	Not DEG
COQ4	51117	ExcitDL-M2	turquoise	0.022666407	0.059018989	.	Not DEG
COQ6	51004	ExcitDL-M2	turquoise	-0.048722524	0.003428112	.	Not DEG
COQ7	10229	ExcitDL-M2	turquoise	-0.063194973	-0.009736556	.	Not DEG
COQ8B	79934	ExcitDL-M2	turquoise	-0.00170084	0.010134264	.	Not DEG
COQ9	57017	ExcitDL-M2	turquoise	-0.045111106	0.014076223	.	Not DEG
CORIN	10699	ExcitDL-M16	pink	-0.022315299	0.045473402	.	Not DEG
CORO1A	11151	ExcitDL-M12	darkorange	0.025948784	0.107554239	.	Not DEG
CORO2A	7464	ExcitDL-M20	white	-0.002632006	-0.025060239	.	Not DEG
CORO6	84940	ExcitDL-M23	magenta	0.061211549	0.07822513	.	Not DEG
CORO7	79585	ExcitDL-M2	turquoise	-0.003621356	0.051662978	.	Not DEG
COTL1	23406	ExcitDL-M17	tan	0.032311365	0.022158396	.	Not DEG
COX15	1355	ExcitDL-M2	turquoise	-0.032473013	0.0247109	.	Not DEG
COX17	10063	ExcitDL-M4	darkgrey	-0.058375122	0.090572299	.	Not DEG
COX18	285521	ExcitDL-M2	turquoise	-0.065998442	0.026086085	.	Not DEG
COX20	116228	ExcitDL-M2	turquoise	-0.149212746	0.051365254	.	Not DEG
COX5A	9377	ExcitDL-M14	brown	0.006812873	0.07728729	.	Not DEG
COX5B	1329	ExcitDL-M4	darkgrey	-0.056275759	0.197361589	.	Not DEG
COX6B1	1340	ExcitDL-M4	darkgrey	-0.034150922	0.175793781	.	Not DEG
COX6C	1345	ExcitDL-M14	brown	-0.010094621	0.098221317	.	Not DEG
COX7A2	1347	ExcitDL-M14	brown	-0.035612784	0.103757162	.	Not DEG
COX7A2L	9167	ExcitDL-M11	green	0.02207549	0.181155506	.	Not DEG
COX7B	1349	ExcitDL-M14	brown	-0.019833896	0.088787901	.	Not DEG
COX7C	1350	ExcitDL-M10	darkred	-0.165223393	0.250087411	.	Not DEG
CPB2	1361	ExcitDL-M2	turquoise	-0.105144969	0.020016372	.	Not DEG
CPE	1363	ExcitDL-M23	magenta	0.055237291	0.1183541	.	Not DEG
CPEB2	132864	ExcitDL-M9	salmon	-0.01035961	-0.013211242	.	Not DEG
CPEB4	80315	ExcitDL-M1	blue	-0.132348352	-0.025681121	.	Not DEG
CPED1	79974	ExcitDL-M24	grey60	0.020743525	0.303790204	.	Not DEG
CPLANE1	65250	ExcitDL-M3	lightcyan	0.305766785	0.019915982	.	Not DEG
CPLX1	10815	ExcitDL-M21	lightgreen	-0.030568058	-0.05574569	.	Not DEG
CPNE3	8895	ExcitDL-M13	red	-0.055313943	-0.008946348	.	Not DEG
CPNE4	131034	ExcitDL-M7	black	-0.082349561	0.054766794	.	Not DEG
CPNE7	27132	ExcitDL-M17	tan	0.031864764	-0.01921097	.	Not DEG
CPNE9	151835	ExcitDL-M1	blue	0.032267382	-0.111680711	.	Not DEG
CPO	130749	ExcitDL-M16	pink	-0.004811574	0.036897596	.	Not DEG
CPPED1	55313	ExcitDL-M5	greenyellow	0.043132888	-0.017394938	.	Not DEG
CPQ	10404	ExcitDL-M2	turquoise	-0.151263427	-0.046102702	.	Not DEG
CPSF1	29894	ExcitDL-M5	greenyellow	0.085914923	0.01237498	.	Not DEG
CPSF4	10898	ExcitDL-M2	turquoise	-0.015680917	0.013385467	.	Not DEG
CRADD	8738	ExcitDL-M15	purple	0.004575562	0.077889133	.	Not DEG
CRCP	27297	ExcitDL-M6	cyan	0.034953249	0.025558628	.	Not DEG
CREB3L1	90993	ExcitDL-M17	tan	0.077380683	0.042120659	.	Not DEG
CREBBP	1387	ExcitDL-M5	greenyellow	0.122687885	-0.002840551	.	Not DEG
CREBRF	153222	ExcitDL-M22	yellow	-0.058901703	-0.054845413	.	Not DEG
CREBZF	58487	ExcitDL-M2	turquoise	-0.074676846	0.02689504	.	Not DEG
CREG1	8804	ExcitDL-M2	turquoise	-0.151590512	-0.04721339	.	Not DEG
CREG2	200407	ExcitDL-M11	green	-0.217121447	0.03760332	.	Not DEG
CRELD1	78987	ExcitDL-M1	blue	-0.048779842	-0.020586506	.	Not DEG
CRELD2	79174	ExcitDL-M2	turquoise	0.010893399	0.021220729	.	Not DEG
CRIP2	1397	ExcitDL-M11	green	0.012386459	0.132269807	.	Not DEG
CRISPLD1	83690	ExcitDL-M17	tan	-0.026027823	0.003565229	.	Not DEG
CRK	1398	ExcitDL-M17	tan	0.080948399	0.025901883	.	Not DEG
CRLF1	9244	ExcitDL-M11	green	0.040104863	0.164795113	.	Not DEG
CRLF3	51379	ExcitDL-M2	turquoise	-0.259487296	0.018354699	.	Not DEG
CRLS1	54675	ExcitDL-M23	magenta	0.010655218	0.06587547	.	Not DEG
CRPPA	729920	ExcitDL-M1	blue	0.024844614	-0.069885383	.	Not DEG
CRTAC1	55118	ExcitDL-M24	grey60	0.151136533	0.588271618	.	Not DEG
CRTC2	200186	ExcitDL-M2	turquoise	-0.051421739	0.008524377	.	Not DEG
CRY2	1408	ExcitDL-M11	green	-0.067988277	0.047918341	.	Not DEG
CRYBG1	202	ExcitDL-M2	turquoise	-0.158066297	-0.01506312	.	Not DEG
CRYBG3	131544	ExcitDL-M23	magenta	0.123261445	0.052342233	.	Not DEG
CRYM	1428	ExcitDL-M21	lightgreen	0.056387831	-0.065299244	.	Not DEG
CRYZ	1429	ExcitDL-M16	pink	-0.00214319	0.035772114	.	Not DEG
CS	1431	ExcitDL-M14	brown	0.041578622	0.050425369	.	Not DEG
CSAD	51380	ExcitDL-M2	turquoise	-0.002967612	-0.003581464	.	Not DEG
CSDE1	7812	ExcitDL-M22	yellow	-0.060649099	0.100063884	.	Not DEG
CSE1L	1434	ExcitDL-M14	brown	0.016217558	0.039903751	.	Not DEG
CSGALNACT1	55790	ExcitDL-M11	green	0.002014544	0.266918987	.	Not DEG
CSGALNACT2	55454	ExcitDL-M2	turquoise	-0.059827447	0.02034289	.	Not DEG
CSMD1	64478	ExcitDL-M11	green	0.186989889	0.28720319	.	Not DEG
CSMD2	114784	ExcitDL-M11	green	0.179759338	0.095797361	.	Not DEG
CSMD3	114788	ExcitDL-M1	blue	-0.138460737	-0.157495231	.	Not DEG
CSNK1A1	1452	ExcitDL-M28	darkgreen	-0.002126289	0.134995403	.	Not DEG
CSNK1G2	1455	ExcitDL-M2	turquoise	0.054700187	-0.024629381	.	Not DEG
CSNK2B	1460	ExcitDL-M14	brown	0.015453412	0.038417865	.	Not DEG
CSPG5	10675	ExcitDL-M26	darkturquoise	-0.045290542	-0.10617197	.	Not DEG
CSPP1	79848	ExcitDL-M7	black	0.091994604	0.026258328	.	Not DEG
CSRNP2	81566	ExcitDL-M2	turquoise	0.023937481	0.069385863	.	Not DEG
CSTB	1476	ExcitDL-M2	turquoise	-0.106060282	0.011531472	.	Not DEG
CSTF2	1478	ExcitDL-M2	turquoise	-0.042385551	-0.00138084	.	Not DEG
CSTF3	1479	ExcitDL-M22	yellow	-0.106347506	0.028226513	.	Not DEG
CTBP2	1488	ExcitDL-M9	salmon	-0.048169587	0.087852678	.	Not DEG
CTCF	10664	ExcitDL-M5	greenyellow	0.104055858	-0.011608196	.	Not DEG
CTDP1	9150	ExcitDL-M2	turquoise	-0.015308415	0.003223551	.	Not DEG
CTDSPL	10217	ExcitDL-M29	midnightblue	0.109755337	0.426961042	.	Not DEG
CTNNA3	29119	ExcitDL-M2	turquoise	-0.344324764	0.22707945	.	Not DEG
CTNNB1	1499	ExcitDL-M1	blue	-0.144531944	-0.190514583	.	Not DEG
CTNNBIP1	56998	ExcitDL-M9	salmon	0.041436957	-0.023805194	.	Not DEG
CTNND1	1500	ExcitDL-M1	blue	-0.10270467	-0.103383554	.	Not DEG
CTNS	1497	ExcitDL-M2	turquoise	0.000185009	0.028316692	.	Not DEG
CTPS1	1503	ExcitDL-M2	turquoise	-0.017378761	0.031767958	.	Not DEG
CTSA	5476	ExcitDL-M6	cyan	0.012513762	0.028958348	.	Not DEG
CTSB	1508	ExcitDL-M14	brown	-0.019370426	0.066714772	.	Not DEG
CTSF	8722	ExcitDL-M14	brown	-0.023856483	0.038226821	.	Not DEG
CTSL	1514	ExcitDL-M2	turquoise	-0.067010492	-0.051010468	.	Not DEG
CTTN	2017	ExcitDL-M2	turquoise	0.001102213	0.050314432	.	Not DEG
CTTNBP2	83992	ExcitDL-M13	red	0.011508847	-0.047282575	.	Not DEG
CUEDC1	404093	ExcitDL-M17	tan	0.065263775	0.077632596	.	Not DEG
CUEDC2	79004	ExcitDL-M2	turquoise	-0.022684083	0.024693982	.	Not DEG
CUL2	8453	ExcitDL-M2	turquoise	-0.052911916	0.040997277	.	Not DEG
CUL5	8065	ExcitDL-M14	brown	-0.014422808	0.04744023	.	Not DEG
CUL7	9820	ExcitDL-M2	turquoise	-0.01499465	0.003177427	.	Not DEG
CUL9	23113	ExcitDL-M1	blue	0.080645493	-0.060773305	.	Not DEG
CUTC	51076	ExcitDL-M2	turquoise	-0.050368063	0.032522142	.	Not DEG
CUX1	1523	ExcitDL-M11	green	0.071466466	0.431927143	.	Not DEG
CUX2	23316	ExcitDL-M1	blue	-0.067011799	-0.064713498	.	Not DEG
CWC15	51503	ExcitDL-M2	turquoise	-0.05190031	0.025850836	.	Not DEG
CWC25	54883	ExcitDL-M2	turquoise	0.007719848	0.008394813	.	Not DEG
CWC27	10283	ExcitDL-M16	pink	-0.043505291	0.084256713	.	Not DEG
CWF19L2	143884	ExcitDL-M19	royalblue	0.088911864	0.031654714	.	Not DEG
CXADR	1525	ExcitDL-M11	green	-0.06534536	0.01611913	.	Not DEG
CXXC5	51523	ExcitDL-M1	blue	-0.093347526	-0.14722672	.	Not DEG
CYB561	1534	ExcitDL-M2	turquoise	-0.063798625	0.012594625	.	Not DEG
CYB561A3	220002	ExcitDL-M2	turquoise	-0.056773989	0.02201763	.	Not DEG
CYB561D1	284613	ExcitDL-M2	turquoise	-0.117127907	0.027896723	.	Not DEG
CYB561D2	11068	ExcitDL-M2	turquoise	-0.025744105	0.006725796	.	Not DEG
CYB5A	1528	ExcitDL-M2	turquoise	-0.026307532	0.046487507	.	Not DEG
CYB5D2	124936	ExcitDL-M2	turquoise	-0.074420571	-0.011564735	.	Not DEG
CYB5R4	51167	ExcitDL-M16	pink	0.03771493	0.050359186	.	Not DEG
CYB5RL	606495	ExcitDL-M2	turquoise	-0.008986327	0.016737622	.	Not DEG
CYBC1	79415	ExcitDL-M2	turquoise	-0.055872149	0.030339775	.	Not DEG
CYCS	54205	ExcitDL-M8	lightyellow	-0.132051949	0.068241534	.	Not DEG
CYFIP1	23191	ExcitDL-M11	green	0.069783446	-0.010411371	.	Not DEG
CYP2E1	1571	ExcitDL-M2	turquoise	-0.017884904	-0.013611185	.	Not DEG
CYP2R1	120227	ExcitDL-M2	turquoise	-0.023723262	0.041055127	.	Not DEG
CYP3A5	1577	ExcitDL-M2	turquoise	-0.107548831	0.006412448	.	Not DEG
CYP46A1	10858	ExcitDL-M23	magenta	0.16646292	0.13367981	.	Not DEG
CYP4X1	260293	ExcitDL-M2	turquoise	-0.075634983	-0.018129546	.	Not DEG
CYP7B1	9420	ExcitDL-M13	red	-0.02976629	-0.07761827	.	Not DEG
CYS1	192668	ExcitDL-M2	turquoise	0.009795001	0.03296627	.	Not DEG
CYSTM1	84418	ExcitDL-M2	turquoise	-0.172517359	0.12687503	.	Not DEG
CYTH1	9267	ExcitDL-M24	grey60	0.051741969	0.266099388	.	Not DEG
CYTH3	9265	ExcitDL-M29	midnightblue	0.13022283	0.089459569	.	Not DEG
D2HGDH	728294	ExcitDL-M2	turquoise	-0.010864278	0.024591271	.	Not DEG
DAAM1	23002	ExcitDL-M29	midnightblue	0.05301221	0.2109425	.	Not DEG
DAB1	1600	ExcitDL-M23	magenta	0.200117434	-0.049467101	.	Not DEG
DAB2IP	153090	ExcitDL-M13	red	0.020699521	-0.102178981	.	Not DEG
DACH1	1602	ExcitDL-M18	saddlebrown	0.027621766	0.389313018	.	Not DEG
DACH2	117154	ExcitDL-M11	green	-0.021518909	0.021009151	.	Not DEG
DAGLA	747	ExcitDL-M2	turquoise	-0.040775768	-0.037174534	.	Not DEG
DALRD3	55152	ExcitDL-M2	turquoise	-0.067173292	0.024258394	.	Not DEG
DAPK3	1613	ExcitDL-M2	turquoise	-0.029063322	0.025613043	.	Not DEG
DARS2	55157	ExcitDL-M2	turquoise	-0.022854278	0.034290207	.	Not DEG
DAZAP2	9802	ExcitDL-M22	yellow	-0.08501245	-0.007632103	.	Not DEG
DBF4B	80174	ExcitDL-M2	turquoise	0.005169681	-0.002582519	.	Not DEG
DBN1	1627	ExcitDL-M2	turquoise	0.014025888	0.061047495	.	Not DEG
DBNDD1	79007	ExcitDL-M2	turquoise	-0.007841792	-0.016487379	.	Not DEG
DBNL	28988	ExcitDL-M2	turquoise	0.047804461	0.015741658	.	Not DEG
DCAF11	80344	ExcitDL-M1	blue	-0.034571229	-0.061318601	.	Not DEG
DCAF15	90379	ExcitDL-M2	turquoise	-0.022619694	0.037880277	.	Not DEG
DCAF4	26094	ExcitDL-M1	blue	-0.014466545	-0.034077795	.	Not DEG
DCAF6	55827	ExcitDL-M17	tan	-0.0175737	0.177765343	.	Not DEG
DCAF7	10238	ExcitDL-M14	brown	-0.003423184	0.026953635	.	Not DEG
DCAKD	79877	ExcitDL-M5	greenyellow	0.129901344	-0.009202289	.	Not DEG
DCBLD2	131566	ExcitDL-M1	blue	0.008600673	-0.150291224	.	Not DEG
DCDC1	341019	ExcitDL-M1	blue	-0.087426641	0.006664018	.	Not DEG
DCDC2B	149069	ExcitDL-M2	turquoise	-0.092812498	0.001175685	.	Not DEG
DCK	1633	ExcitDL-M22	yellow	-0.021206765	0.007584999	.	Not DEG
DCLK2	166614	ExcitDL-M29	midnightblue	0.101605776	0.297295202	.	Not DEG
DCLRE1C	64421	ExcitDL-M2	turquoise	-0.157440956	0.008707728	.	Not DEG
DCP2	167227	ExcitDL-M26	darkturquoise	-0.068814498	-0.019251763	.	Not DEG
DCTN1	1639	ExcitDL-M14	brown	0.003365958	0.017093478	.	Not DEG
DCTN2	10540	ExcitDL-M2	turquoise	-0.05698663	0.081457294	.	Not DEG
DCTN3	11258	ExcitDL-M2	turquoise	-0.040264315	0.067683042	.	Not DEG
DCTN4	51164	ExcitDL-M2	turquoise	-0.049218616	0.03187275	.	Not DEG
DCUN1D1	54165	ExcitDL-M28	darkgreen	0.008050019	0.101914354	.	Not DEG
DDA1	79016	ExcitDL-M2	turquoise	-0.048260399	0.042104013	.	Not DEG
DDAH1	23576	ExcitDL-M17	tan	0.074064044	0.117477461	.	Not DEG
DDB1	1642	ExcitDL-M6	cyan	-0.009137027	0.027522058	.	Not DEG
DDHD2	23259	ExcitDL-M14	brown	-0.024713219	0.052698381	.	Not DEG
DDIT3	1649	ExcitDL-M2	turquoise	-0.01901211	0.046113081	.	Not DEG
DDX1	1653	ExcitDL-M14	brown	-0.003144643	0.048543836	.	Not DEG
DDX17	10521	ExcitDL-M1	blue	0.066761599	0.002004436	.	Not DEG
DDX18	8886	ExcitDL-M2	turquoise	-0.057345907	-0.002827335	.	Not DEG
DDX19A	55308	ExcitDL-M6	cyan	0.016510409	-0.009636764	.	Not DEG
DDX20	11218	ExcitDL-M2	turquoise	-0.044766197	0.020403404	.	Not DEG
DDX21	9188	ExcitDL-M2	turquoise	0.025388049	0.007550039	.	Not DEG
DDX23	9416	ExcitDL-M2	turquoise	-0.005116044	-0.007320385	.	Not DEG
DDX39B	7919	ExcitDL-M2	turquoise	0.031621483	0.040068133	.	Not DEG
DDX3X	1654	ExcitDL-M26	darkturquoise	-0.128571577	-0.071864068	.	Not DEG
DDX3Y	8653	ExcitDL-M2	turquoise	-0.008637668	0.026574525	.	Not DEG
DDX46	9879	ExcitDL-M5	greenyellow	0.137919078	-0.011803712	.	Not DEG
DDX49	54555	ExcitDL-M2	turquoise	-0.035271283	0.026584269	.	Not DEG
DDX5	1655	ExcitDL-M2	turquoise	-0.114215949	0.166458636	.	Not DEG
DDX50	79009	ExcitDL-M6	cyan	0.007764281	0.027079497	.	Not DEG
DDX51	317781	ExcitDL-M6	cyan	0.005908514	-0.017084982	.	Not DEG
DDX52	11056	ExcitDL-M2	turquoise	-0.00248275	0.045281524	.	Not DEG
DDX55	57696	ExcitDL-M5	greenyellow	0.144600524	0.045532074	.	Not DEG
DDX56	54606	ExcitDL-M14	brown	0.035825537	-0.004707896	.	Not DEG
DDX6	1656	ExcitDL-M22	yellow	-0.083194961	-0.026037808	.	Not DEG
DECR1	1666	ExcitDL-M13	red	-0.067899129	-0.074811666	.	Not DEG
DEDD	9191	ExcitDL-M2	turquoise	-0.000920287	0.006690738	.	Not DEG
DEF8	54849	ExcitDL-M2	turquoise	0.007800148	0.02836814	.	Not DEG
DEGS1	8560	ExcitDL-M2	turquoise	-0.016698787	0.054343932	.	Not DEG
DEGS2	123099	ExcitDL-M2	turquoise	-0.114777051	-0.003132725	.	Not DEG
DEK	7913	ExcitDL-M22	yellow	-0.080068064	0.025248186	.	Not DEG
DENND10	404636	ExcitDL-M2	turquoise	-0.051793098	0.023395416	.	Not DEG
DENND1A	57706	ExcitDL-M7	black	0.038652517	0.086908691	.	Not DEG
DENND1B	163486	ExcitDL-M21	lightgreen	-0.037434272	0.007239028	.	Not DEG
DENND3	22898	ExcitDL-M29	midnightblue	0.101782836	0.275991991	.	Not DEG
DENND4B	9909	ExcitDL-M2	turquoise	-0.046929583	0.003298345	.	Not DEG
DENND4C	55667	ExcitDL-M1	blue	-0.028110247	-0.011770054	.	Not DEG
DENR	8562	ExcitDL-M2	turquoise	-0.091444115	0.057887961	.	Not DEG
DEPDC4	120863	ExcitDL-M2	turquoise	-0.079746127	0.010814496	.	Not DEG
DERL2	51009	ExcitDL-M2	turquoise	-0.047366926	0.015003555	.	Not DEG
DESI1	27351	ExcitDL-M2	turquoise	-0.018709653	0.027007584	.	Not DEG
DESI2	51029	ExcitDL-M23	magenta	0.026280628	0.024814548	.	Not DEG
DET1	55070	ExcitDL-M2	turquoise	-0.020780411	0.001227342	.	Not DEG
DEXI	28955	ExcitDL-M2	turquoise	-0.045659299	0.028913444	.	Not DEG
DFFA	1676	ExcitDL-M16	pink	0.023677228	0.029177328	.	Not DEG
DGAT1	8694	ExcitDL-M2	turquoise	0.002687641	0.016457795	.	Not DEG
DGCR6	8214	ExcitDL-M2	turquoise	-0.066220147	-0.010446305	.	Not DEG
DGCR6L	85359	ExcitDL-M2	turquoise	-0.070756634	0.0144418	.	Not DEG
DGCR8	54487	ExcitDL-M2	turquoise	0.0013329	0.003862452	.	Not DEG
DGKA	1606	ExcitDL-M11	green	0.050124242	0.039124128	.	Not DEG
DGKB	1607	ExcitDL-M17	tan	0.14061138	0.228205283	.	Not DEG
DGKD	8527	ExcitDL-M23	magenta	0.121998886	0.213589006	.	Not DEG
DGKI	9162	ExcitDL-M11	green	0.003327474	0.18526505	.	Not DEG
DGKQ	1609	ExcitDL-M2	turquoise	-0.0443361	0.064799745	.	Not DEG
DHDDS	79947	ExcitDL-M12	darkorange	0.021581155	0.046616947	.	Not DEG
DHFR	1719	ExcitDL-M16	pink	0.003748685	0.036743323	.	Not DEG
DHODH	1723	ExcitDL-M2	turquoise	-0.019641609	0.01378775	.	Not DEG
DHPS	1725	ExcitDL-M14	brown	-0.008198	0.016408909	.	Not DEG
DHRS1	115817	ExcitDL-M2	turquoise	-0.035848726	0.015062296	.	Not DEG
DHRS11	79154	ExcitDL-M2	turquoise	-0.057264898	-0.009256047	.	Not DEG
DHRS12	79758	ExcitDL-M2	turquoise	-0.049786765	0.016787349	.	Not DEG
DHRS7	51635	ExcitDL-M14	brown	-7.71E-05	0.07202675	.	Not DEG
DHRSX	207063	ExcitDL-M21	lightgreen	0.071291737	-0.124033319	.	Not DEG
DHTKD1	55526	ExcitDL-M3	lightcyan	0.108186581	0.019946352	.	Not DEG
DHX16	8449	ExcitDL-M2	turquoise	-0.001924691	0.011691865	.	Not DEG
DHX29	54505	ExcitDL-M6	cyan	-0.021929421	0.049764713	.	Not DEG
DHX30	22907	ExcitDL-M14	brown	0.06872411	0.011113577	.	Not DEG
DHX33	56919	ExcitDL-M2	turquoise	-0.02695893	0.019218279	.	Not DEG
DHX38	9785	ExcitDL-M6	cyan	-0.030728372	0.002962399	.	Not DEG
DHX57	90957	ExcitDL-M19	royalblue	0.073710476	0.000272507	.	Not DEG
DHX9	1660	ExcitDL-M14	brown	-0.009439451	0.054671687	.	Not DEG
DIAPH1	1729	ExcitDL-M1	blue	0.016459441	-0.005807745	.	Not DEG
DIAPH2	1730	ExcitDL-M9	salmon	-0.01124365	-0.103173954	.	Not DEG
DIDO1	11083	ExcitDL-M6	cyan	0.016871041	0.019502584	.	Not DEG
DIMT1	27292	ExcitDL-M2	turquoise	-0.092088723	0.02754556	.	Not DEG
DIO2	1734	ExcitDL-M23	magenta	0.056470692	0.058808646	.	Not DEG
DIP2A	23181	ExcitDL-M23	magenta	0.159512046	0.159245784	.	Not DEG
DIP2B	57609	ExcitDL-M21	lightgreen	0.054514389	-0.03970175	.	Not DEG
DIPK1B	138311	ExcitDL-M14	brown	-0.005617748	0.017734968	.	Not DEG
DIRAS1	148252	ExcitDL-M22	yellow	-0.163944806	-0.00347245	.	Not DEG
DIRAS2	54769	ExcitDL-M17	tan	-0.053784492	-0.047856761	.	Not DEG
DIS3	22894	ExcitDL-M2	turquoise	-0.023080969	0.007631508	.	Not DEG
DIS3L2	129563	ExcitDL-M5	greenyellow	0.08968951	0.00616821	.	Not DEG
DISP3	57540	ExcitDL-M1	blue	-0.03940655	-0.007684721	.	Not DEG
DIXDC1	85458	ExcitDL-M21	lightgreen	0.083736934	-0.020482063	.	Not DEG
DKK3	27122	ExcitDL-M17	tan	0.057028691	0.231184076	.	Not DEG
DLC1	10395	ExcitDL-M23	magenta	0.22730987	0.086024893	.	Not DEG
DLG1	1739	ExcitDL-M13	red	-0.043769143	-0.125945108	.	Not DEG
DLG2	1740	ExcitDL-M29	midnightblue	0.201467131	0.353618407	.	Not DEG
DLG3	1741	ExcitDL-M6	cyan	0.012272615	0.027856211	.	Not DEG
DLG5	9231	ExcitDL-M1	blue	-0.105400581	-0.215772834	.	Not DEG
DLGAP4	22839	ExcitDL-M21	lightgreen	0.164119793	-0.044700836	.	Not DEG
DLK2	65989	ExcitDL-M2	turquoise	-0.049658651	0.024342578	.	Not DEG
DLST	1743	ExcitDL-M2	turquoise	-0.105148204	0.064078623	.	Not DEG
DMAC2	55101	ExcitDL-M2	turquoise	-0.051223528	0.028812018	.	Not DEG
DMAC2L	27109	ExcitDL-M2	turquoise	-0.081323084	0.010342252	.	Not DEG
DMAP1	55929	ExcitDL-M3	lightcyan	0.113294845	0.020294345	.	Not DEG
DMD	1756	ExcitDL-M18	saddlebrown	0.099191938	0.079000598	.	Not DEG
DMGDH	29958	ExcitDL-M11	green	0.06118157	0.07820946	.	Not DEG
DMKN	93099	ExcitDL-M1	blue	-0.048526961	-0.105953757	.	Not DEG
DMPK	1760	ExcitDL-M5	greenyellow	0.057699096	0.038206812	.	Not DEG
DMWD	1762	ExcitDL-M5	greenyellow	0.066311811	0.008552387	.	Not DEG
DNA2	1763	ExcitDL-M16	pink	0.040791452	0.039417287	.	Not DEG
DNAAF4	161582	ExcitDL-M7	black	0.038164993	0.050324561	.	Not DEG
DNAH1	25981	ExcitDL-M5	greenyellow	0.08002361	-0.010757271	.	Not DEG
DNAH12	201625	ExcitDL-M7	black	0.023980545	0.023315836	.	Not DEG
DNAH5	1767	ExcitDL-M7	black	0.030097467	0.022245167	.	Not DEG
DNAH6	1768	ExcitDL-M9	salmon	-0.001077147	-0.017493041	.	Not DEG
DNAH7	56171	ExcitDL-M11	green	0.009082311	0.082032097	.	Not DEG
DNAI1	27019	ExcitDL-M16	pink	0.003538307	0.031572608	.	Not DEG
DNAJA1	3301	ExcitDL-M8	lightyellow	-0.113980591	0.0034974	.	Not DEG
DNAJA2	10294	ExcitDL-M14	brown	-0.026842705	0.036510296	.	Not DEG
DNAJA3	9093	ExcitDL-M2	turquoise	-0.040068956	0.041866578	.	Not DEG
DNAJA4	55466	ExcitDL-M16	pink	-0.021594192	0.043993961	.	Not DEG
DNAJB11	51726	ExcitDL-M14	brown	0.009207679	0.041173485	.	Not DEG
DNAJB12	54788	ExcitDL-M2	turquoise	-0.009816357	0.002450427	.	Not DEG
DNAJB14	79982	ExcitDL-M22	yellow	-0.111531552	0.046053121	.	Not DEG
DNAJB2	3300	ExcitDL-M16	pink	-0.034239965	0.051140785	.	Not DEG
DNAJB6	10049	ExcitDL-M22	yellow	-0.065238492	0.006034379	.	Not DEG
DNAJC1	64215	ExcitDL-M1	blue	-0.162510986	-0.199346959	.	Not DEG
DNAJC11	55735	ExcitDL-M12	darkorange	0.037094685	0.005873171	.	Not DEG
DNAJC15	29103	ExcitDL-M22	yellow	-0.054827607	0.007465472	.	Not DEG
DNAJC17	55192	ExcitDL-M2	turquoise	-0.034886912	0.035023658	.	Not DEG
DNAJC18	202052	ExcitDL-M2	turquoise	-0.084983011	-0.025368058	.	Not DEG
DNAJC19	131118	ExcitDL-M2	turquoise	-0.111467431	0.024335041	.	Not DEG
DNAJC2	27000	ExcitDL-M2	turquoise	0.047301949	0.048845983	.	Not DEG
DNAJC21	134218	ExcitDL-M1	blue	-0.021630042	-0.03963355	.	Not DEG
DNAJC27	51277	ExcitDL-M2	turquoise	-0.062999922	-0.001142786	.	Not DEG
DNAJC30	84277	ExcitDL-M2	turquoise	-0.047054854	-0.009443717	.	Not DEG
DNAJC8	22826	ExcitDL-M2	turquoise	-0.065986898	0.036006903	.	Not DEG
DNAJC9	23234	ExcitDL-M16	pink	-0.012621789	0.03085605	.	Not DEG
DNALI1	7802	ExcitDL-M7	black	-0.036645215	0.01105496	.	Not DEG
DNASE1	1773	ExcitDL-M2	turquoise	-0.003192908	0.050068031	.	Not DEG
DNER	92737	ExcitDL-M9	salmon	2.88E-05	0.015640757	.	Not DEG
DNHD1	144132	ExcitDL-M2	turquoise	-0.106198773	0.066418563	.	Not DEG
DNM1	1759	ExcitDL-M12	darkorange	0.061155145	0.015072131	.	Not DEG
DNM1L	10059	ExcitDL-M13	red	-0.111840325	0.008150221	.	Not DEG
DNMT1	1786	ExcitDL-M20	white	0.055789224	-0.005931599	.	Not DEG
DNMT3A	1788	ExcitDL-M5	greenyellow	0.179595766	-0.012834485	.	Not DEG
DNTTIP1	116092	ExcitDL-M2	turquoise	-0.043282771	0.000955791	.	Not DEG
DNTTIP2	30836	ExcitDL-M14	brown	0.066822193	0.029675164	.	Not DEG
DOC2A	8448	ExcitDL-M11	green	0.035344947	0.182819281	.	Not DEG
DOCK11	139818	ExcitDL-M24	grey60	0.038267423	0.444412951	.	Not DEG
DOCK2	1794	ExcitDL-M29	midnightblue	0.005567665	0.216352883	.	Not DEG
DOCK4	9732	ExcitDL-M26	darkturquoise	0.049246029	-0.083228472	.	Not DEG
DOCK7	85440	ExcitDL-M17	tan	0.037164809	0.120681095	.	Not DEG
DOK4	55715	ExcitDL-M2	turquoise	-0.010215082	0.004416906	.	Not DEG
DOK5	55816	ExcitDL-M1	blue	-0.063136575	-0.109738378	.	Not DEG
DOK6	220164	ExcitDL-M29	midnightblue	0.110185645	0.106766395	.	Not DEG
DONSON	29980	ExcitDL-M2	turquoise	-0.043816486	0.035980817	.	Not DEG
DOP1B	9980	ExcitDL-M5	greenyellow	0.099838654	-0.031176465	.	Not DEG
DOT1L	84444	ExcitDL-M5	greenyellow	0.054691578	0.022052707	.	Not DEG
DPCD	25911	ExcitDL-M2	turquoise	0.001713973	0.0277111	.	Not DEG
DPF2	5977	ExcitDL-M2	turquoise	-0.059915648	0.009693126	.	Not DEG
DPF3	8110	ExcitDL-M1	blue	-0.067577269	-0.214369815	.	Not DEG
DPH2	1802	ExcitDL-M2	turquoise	-0.042544839	0.023770526	.	Not DEG
DPH3	285381	ExcitDL-M2	turquoise	-0.063729233	0.005580853	.	Not DEG
DPH6	89978	ExcitDL-M19	royalblue	0.078850198	-0.031478332	.	Not DEG
DPH7	92715	ExcitDL-M2	turquoise	-0.056405476	0.052103874	.	Not DEG
DPM2	8818	ExcitDL-M2	turquoise	-0.071822611	0.037192495	.	Not DEG
DPP10	57628	ExcitDL-M17	tan	0.135744343	0.140048448	.	Not DEG
DPP6	1804	ExcitDL-M1	blue	-0.02268329	-0.38140426	.	Not DEG
DPP7	29952	ExcitDL-M19	royalblue	0.073261387	0.003297471	.	Not DEG
DPY19L1	23333	ExcitDL-M21	lightgreen	-0.12119667	-0.235242184	.	Not DEG
DPY19L2	283417	ExcitDL-M11	green	-0.015171968	-0.037835267	.	Not DEG
DPY19L3	147991	ExcitDL-M1	blue	-0.012898877	-0.149155112	.	Not DEG
DPYD	1806	ExcitDL-M29	midnightblue	0.096086795	0.220945792	.	Not DEG
DPYSL2	1808	ExcitDL-M23	magenta	0.022629811	0.099806152	.	Not DEG
DPYSL4	10570	ExcitDL-M2	turquoise	0.001437184	0.067422594	.	Not DEG
DPYSL5	56896	ExcitDL-M17	tan	0.031884776	0.012153303	.	Not DEG
DR1	1810	ExcitDL-M22	yellow	-0.065955257	-0.019617115	.	Not DEG
DRAP1	10589	ExcitDL-M4	darkgrey	-0.109848341	0.071194364	.	Not DEG
DRC1	92749	ExcitDL-M1	blue	0.004936251	-0.05426821	.	Not DEG
DRC3	83450	ExcitDL-M2	turquoise	-0.094591261	-0.030307415	.	Not DEG
DRD1	1812	ExcitDL-M17	tan	-0.005435733	0.059855627	.	Not DEG
DRG1	4733	ExcitDL-M2	turquoise	-0.061726983	-0.001147691	.	Not DEG
DSCAM	1826	ExcitDL-M21	lightgreen	0.076067233	-0.002666857	.	Not DEG
DSCAML1	57453	ExcitDL-M17	tan	0.198441961	0.398895781	.	Not DEG
DSE	29940	ExcitDL-M16	pink	-0.034119814	0.031703417	.	Not DEG
DSN1	79980	ExcitDL-M2	turquoise	-0.033428232	-0.004841382	.	Not DEG
DSTN	11034	ExcitDL-M28	darkgreen	-0.080759366	0.138846235	.	Not DEG
DTD1	92675	ExcitDL-M2	turquoise	-0.004685239	0.036850348	.	Not DEG
DTD2	112487	ExcitDL-M2	turquoise	-0.072449416	0.045719061	.	Not DEG
DTNA	1837	ExcitDL-M17	tan	0.052512117	0.157044225	.	Not DEG
DTX1	1840	ExcitDL-M5	greenyellow	0.029685975	-0.006046535	.	Not DEG
DTX3	196403	ExcitDL-M2	turquoise	-0.070308409	0.007092394	.	Not DEG
DTYMK	1841	ExcitDL-M2	turquoise	-0.051766232	0.016443036	.	Not DEG
DUOX1	53905	ExcitDL-M2	turquoise	-0.181033805	-0.003987155	.	Not DEG
DUS3L	56931	ExcitDL-M2	turquoise	-0.030721053	0.005401177	.	Not DEG
DUSP11	8446	ExcitDL-M2	turquoise	-0.066594102	0.052162575	.	Not DEG
DUSP12	11266	ExcitDL-M2	turquoise	-0.052622776	0.023272655	.	Not DEG
DUSP14	11072	ExcitDL-M11	green	-0.000138381	0.112663899	.	Not DEG
DUSP16	80824	ExcitDL-M2	turquoise	-0.057089201	0.130189107	.	Not DEG
DUSP22	56940	ExcitDL-M21	lightgreen	-0.031213195	-0.030992588	.	Not DEG
DUSP3	1845	ExcitDL-M8	lightyellow	-0.090021449	0.034922743	.	Not DEG
DUSP7	1849	ExcitDL-M2	turquoise	-0.089750958	-0.019893458	.	Not DEG
DUSP8	1850	ExcitDL-M2	turquoise	-0.075008537	0.003965605	.	Not DEG
DVL1	1855	ExcitDL-M2	turquoise	-0.061216462	0.013950449	.	Not DEG
DVL2	1856	ExcitDL-M2	turquoise	-0.043984695	0.011019018	.	Not DEG
DVL3	1857	ExcitDL-M2	turquoise	-0.014943021	0.02606759	.	Not DEG
DYNC1I1	1780	ExcitDL-M17	tan	0.051531467	0.135233533	.	Not DEG
DYNC1LI1	51143	ExcitDL-M13	red	-0.060829674	-0.124065509	.	Not DEG
DYNC1LI2	1783	ExcitDL-M4	darkgrey	-0.020550699	0.098140976	.	Not DEG
DYNC2H1	79659	ExcitDL-M16	pink	0.083805917	0.061467173	.	Not DEG
DYNC2LI1	51626	ExcitDL-M11	green	-0.039123841	0.08124856	.	Not DEG
DYNLL2	140735	ExcitDL-M22	yellow	-0.142706188	-0.085496721	.	Not DEG
DYNLRB1	83658	ExcitDL-M14	brown	-0.068752644	0.10551429	.	Not DEG
DYNLRB2	83657	ExcitDL-M2	turquoise	0.013066666	-0.038688539	.	Not DEG
DYNLT1	6993	ExcitDL-M2	turquoise	-0.11508036	0.028235301	.	Not DEG
DYNLT3	6990	ExcitDL-M8	lightyellow	-0.153235401	0.070679837	.	Not DEG
DYRK1B	9149	ExcitDL-M14	brown	0.042016229	0.021528649	.	Not DEG
DZIP3	9666	ExcitDL-M11	green	0.072603361	0.042478456	.	Not DEG
E2F4	1874	ExcitDL-M2	turquoise	-0.06915798	0.014675807	.	Not DEG
E4F1	1877	ExcitDL-M2	turquoise	0.019820115	0.034646899	.	Not DEG
EAF1	85403	ExcitDL-M2	turquoise	-0.085128177	-0.012049213	.	Not DEG
EBP	10682	ExcitDL-M2	turquoise	0.012766086	0.035613347	.	Not DEG
ECE1	1889	ExcitDL-M1	blue	0.030087479	-0.145516504	.	Not DEG
ECHS1	1892	ExcitDL-M12	darkorange	0.036204065	0.03754992	.	Not DEG
ECM2	1842	ExcitDL-M2	turquoise	-0.126389631	0.03630636	.	Not DEG
ECSIT	51295	ExcitDL-M3	lightcyan	0.138439262	0.020504516	.	Not DEG
ECT2L	345930	ExcitDL-M2	turquoise	-0.086829175	-0.022420638	.	Not DEG
EDC4	23644	ExcitDL-M14	brown	0.017808258	0.038337867	.	Not DEG
EDDM13	100506374	ExcitDL-M2	turquoise	-0.131291463	0.040199238	.	Not DEG
EDF1	8721	ExcitDL-M4	darkgrey	-0.031498782	0.123228882	.	Not DEG
EDIL3	10085	ExcitDL-M1	blue	-0.231515818	-0.156729533	.	Not DEG
EEF1A1	1915	ExcitDL-M10	darkred	-0.068743036	0.320629334	.	Not DEG
EEF1A2	1917	ExcitDL-M14	brown	0.060520723	0.078231571	.	Not DEG
EEF1B2	1933	ExcitDL-M10	darkred	-0.045575985	0.216913856	.	Not DEG
EEF1D	1936	ExcitDL-M5	greenyellow	0.067859801	0.034143604	.	Not DEG
EEF1E1	9521	ExcitDL-M2	turquoise	-0.071148412	0.019980844	.	Not DEG
EEF1G	1937	ExcitDL-M10	darkred	-0.00498722	0.250908155	.	Not DEG
EEF2	1938	ExcitDL-M14	brown	-0.074099836	0.089228668	.	Not DEG
EEF2K	29904	ExcitDL-M21	lightgreen	0.085177416	-0.005773853	.	Not DEG
EEFSEC	60678	ExcitDL-M20	white	0.018650182	-0.002428552	.	Not DEG
EEPD1	80820	ExcitDL-M23	magenta	0.130509279	0.053740521	.	Not DEG
EFCAB11	90141	ExcitDL-M26	darkturquoise	-0.030606114	-0.05979232	.	Not DEG
EFCAB13	124989	ExcitDL-M2	turquoise	-0.117624073	-0.026159452	.	Not DEG
EFCAB2	84288	ExcitDL-M13	red	0.029324056	-0.046339832	.	Not DEG
EFCAB5	374786	ExcitDL-M23	magenta	0.077226455	0.018827901	.	Not DEG
EFCAB7	84455	ExcitDL-M1	blue	-0.068717702	-0.0023756	.	Not DEG
EFHD2	79180	ExcitDL-M17	tan	-0.077318656	-0.066615473	.	Not DEG
EFNA5	1946	ExcitDL-M11	green	-0.129034223	-0.019132471	.	Not DEG
EFTUD2	9343	ExcitDL-M6	cyan	0.055874878	-0.000437075	.	Not DEG
EGF	1950	ExcitDL-M17	tan	0.037686821	0.157925023	.	Not DEG
EGLN2	112398	ExcitDL-M2	turquoise	-0.002043451	0.037752728	.	Not DEG
EGR3	1960	ExcitDL-M1	blue	-0.100888672	-0.048689849	.	Not DEG
EHBP1	23301	ExcitDL-M11	green	0.120883012	0.049519688	.	Not DEG
EHBP1L1	254102	ExcitDL-M1	blue	-0.0116755	-0.00805088	.	Not DEG
EHMT1	79813	ExcitDL-M5	greenyellow	0.107035591	0.010467957	.	Not DEG
EHMT2	10919	ExcitDL-M5	greenyellow	0.071427929	-0.024438016	.	Not DEG
EI24	9538	ExcitDL-M8	lightyellow	-0.13750659	-0.013730759	.	Not DEG
EID1	23741	ExcitDL-M22	yellow	-0.217766389	-0.06403687	.	Not DEG
EID2B	126272	ExcitDL-M2	turquoise	-0.048413315	-0.013633023	.	Not DEG
EIF1	10209	ExcitDL-M22	yellow	-0.233257718	0.001583934	.	Not DEG
EIF1AD	84285	ExcitDL-M2	turquoise	-0.029247227	0.007254844	.	Not DEG
EIF1AX	1964	ExcitDL-M22	yellow	-0.225698528	-0.03653343	.	Not DEG
EIF1B	10289	ExcitDL-M8	lightyellow	-0.212516599	-0.030891808	.	Not DEG
EIF2A	83939	ExcitDL-M2	turquoise	-0.109506367	0.025438588	.	Not DEG
EIF2AK3	9451	ExcitDL-M26	darkturquoise	-0.048712314	-0.025090062	.	Not DEG
EIF2B1	1967	ExcitDL-M2	turquoise	-0.017303587	0.037404012	.	Not DEG
EIF2B2	8892	ExcitDL-M2	turquoise	-0.05519937	0.017252273	.	Not DEG
EIF2B4	8890	ExcitDL-M2	turquoise	0.011467095	0.026015857	.	Not DEG
EIF2S2	8894	ExcitDL-M2	turquoise	0.008198969	0.047027903	.	Not DEG
EIF3A	8661	ExcitDL-M14	brown	0.137936289	0.035139047	.	Not DEG
EIF3B	8662	ExcitDL-M2	turquoise	-0.004498875	0.012919867	.	Not DEG
EIF3I	8668	ExcitDL-M14	brown	0.019873441	0.022816403	.	Not DEG
EIF3J	8669	ExcitDL-M2	turquoise	-0.003131134	0.058386161	.	Not DEG
EIF3K	27335	ExcitDL-M3	lightcyan	0.126779804	0.077797325	.	Not DEG
EIF3L	51386	ExcitDL-M14	brown	0.082138202	0.05230455	.	Not DEG
EIF4A1	1973	ExcitDL-M14	brown	0.041497715	0.07370071	.	Not DEG
EIF4A2	1974	ExcitDL-M22	yellow	-0.2092718	0.001861199	.	Not DEG
EIF4A3	9775	ExcitDL-M14	brown	0.00721932	0.019625815	.	Not DEG
EIF4E	1977	ExcitDL-M22	yellow	-0.051954083	-0.018489282	.	Not DEG
EIF4E1B	253314	ExcitDL-M2	turquoise	-0.079684261	-0.032260862	.	Not DEG
EIF4E2	9470	ExcitDL-M2	turquoise	-0.017727191	0.044431392	.	Not DEG
EIF4ENIF1	56478	ExcitDL-M6	cyan	0.000413203	0.005311462	.	Not DEG
EIF4G1	1981	ExcitDL-M14	brown	0.081636962	0.019925252	.	Not DEG
EIF4G2	1982	ExcitDL-M22	yellow	-0.130309503	-0.049052096	.	Not DEG
EIF4G3	8672	ExcitDL-M3	lightcyan	0.197014307	0.075121907	.	Not DEG
EIF4H	7458	ExcitDL-M22	yellow	-0.172258444	-0.010833735	.	Not DEG
EIF5	1983	ExcitDL-M8	lightyellow	-0.110019509	0.019918484	.	Not DEG
EIF5A	1984	ExcitDL-M22	yellow	-0.073256506	0.00447709	.	Not DEG
EIF5A2	56648	ExcitDL-M22	yellow	-0.067172857	-0.029896109	.	Not DEG
EIF5B	9669	ExcitDL-M3	lightcyan	0.193934948	0.010209574	.	Not DEG
ELAC1	55520	ExcitDL-M2	turquoise	-0.031987724	-0.001596886	.	Not DEG
ELAC2	60528	ExcitDL-M2	turquoise	0.044306255	0.052372762	.	Not DEG
ELAVL2	1993	ExcitDL-M13	red	-0.163329412	-0.005355904	.	Not DEG
ELAVL4	1996	ExcitDL-M9	salmon	-0.120599729	-0.287021967	.	Not DEG
ELK1	2002	ExcitDL-M1	blue	-0.037437939	-0.032683952	.	Not DEG
ELK3	2004	ExcitDL-M24	grey60	-0.075204746	0.322151058	.	Not DEG
ELK4	2005	ExcitDL-M2	turquoise	-0.091643602	0.031238289	.	Not DEG
ELL2	22936	ExcitDL-M21	lightgreen	-0.037942975	0.004574641	.	Not DEG
ELMO2	63916	ExcitDL-M15	purple	0.034171648	0.052346248	.	Not DEG
ELMOD1	55531	ExcitDL-M1	blue	-0.044232738	-0.103787183	.	Not DEG
ELOF1	84337	ExcitDL-M2	turquoise	-0.086862593	-0.000129847	.	Not DEG
ELOVL2	54898	ExcitDL-M24	grey60	-0.033341667	0.284314768	.	Not DEG
ELOVL7	79993	ExcitDL-M24	grey60	0.014123126	0.245081851	.	Not DEG
ELP2	55250	ExcitDL-M8	lightyellow	-0.121781942	0.035248329	.	Not DEG
ELP4	26610	ExcitDL-M16	pink	0.061431815	0.065971961	.	Not DEG
ELP5	23587	ExcitDL-M2	turquoise	-0.043029772	0.010852347	.	Not DEG
ELP6	54859	ExcitDL-M2	turquoise	-0.020690093	0.018951888	.	Not DEG
EMC10	284361	ExcitDL-M14	brown	0.034223082	0.037010423	.	Not DEG
EMC4	51234	ExcitDL-M14	brown	-0.010214711	0.034156872	.	Not DEG
EMC7	56851	ExcitDL-M14	brown	-0.003955448	0.044542675	.	Not DEG
EMC8	10328	ExcitDL-M2	turquoise	0.002694524	0.003268869	.	Not DEG
EMD	2010	ExcitDL-M2	turquoise	-0.068355493	0.004207071	.	Not DEG
EMG1	10436	ExcitDL-M2	turquoise	-0.075592461	0.007458283	.	Not DEG
EML1	2009	ExcitDL-M17	tan	0.020395726	0.015821797	.	Not DEG
EML2	24139	ExcitDL-M3	lightcyan	0.154005438	0.014579689	.	Not DEG
EML4	27436	ExcitDL-M13	red	-0.052989134	-0.011405139	.	Not DEG
EMSY	56946	ExcitDL-M20	white	0.088342474	-0.021913652	.	Not DEG
EMX1	2016	ExcitDL-M13	red	-0.094633719	-0.037783106	.	Not DEG
ENDOV	284131	ExcitDL-M2	turquoise	-0.024925541	0.034113387	.	Not DEG
ENGASE	64772	ExcitDL-M2	turquoise	-0.023089964	0.023531033	.	Not DEG
ENKUR	219670	ExcitDL-M2	turquoise	-0.041674118	-0.024937555	.	Not DEG
ENO1	2023	ExcitDL-M14	brown	0.014879567	0.008220581	.	Not DEG
ENO4	387712	ExcitDL-M2	turquoise	-0.106844404	0.127995698	.	Not DEG
ENOSF1	55556	ExcitDL-M23	magenta	0.072031441	0.07913384	.	Not DEG
ENOX1	55068	ExcitDL-M11	green	-0.010069663	0.176786563	.	Not DEG
ENPP5	59084	ExcitDL-M2	turquoise	-0.077163694	0.007922873	.	Not DEG
ENSA	2029	ExcitDL-M1	blue	0.019739954	-0.072621089	.	Not DEG
ENTPD3	956	ExcitDL-M21	lightgreen	0.045265889	-0.029508334	.	Not DEG
ENTPD4	9583	ExcitDL-M1	blue	-0.091588064	-0.06896442	.	Not DEG
ENTPD5	957	ExcitDL-M2	turquoise	-0.000159162	0.010938887	.	Not DEG
ENTPD7	57089	ExcitDL-M2	turquoise	-0.058045951	0.023065287	.	Not DEG
ENTR1	10807	ExcitDL-M2	turquoise	-0.077733731	0.018168087	.	Not DEG
ENY2	56943	ExcitDL-M2	turquoise	-0.17430272	0.011468095	.	Not DEG
EP300	2033	ExcitDL-M19	royalblue	0.084126949	0.030581751	.	Not DEG
EPB41L1	2036	ExcitDL-M1	blue	0.120504333	0.00356617	.	Not DEG
EPB41L2	2037	ExcitDL-M1	blue	-0.025802268	-0.134056229	.	Not DEG
EPB41L4A	64097	ExcitDL-M11	green	0.032537385	0.398150152	.	Not DEG
EPB41L4B	54566	ExcitDL-M11	green	0.025490787	0.14017749	.	Not DEG
EPB41L5	57669	ExcitDL-M17	tan	0.033585731	0.045978061	.	Not DEG
EPC2	26122	ExcitDL-M1	blue	0.052689859	-0.117978738	.	Not DEG
EPDR1	54749	ExcitDL-M23	magenta	-0.002612774	0.114549188	.	Not DEG
EPHA3	2042	ExcitDL-M13	red	-0.228703654	-0.294500334	.	Not DEG
EPHA4	2043	ExcitDL-M1	blue	-0.218081706	-0.150556289	.	Not DEG
EPHA7	2045	ExcitDL-M17	tan	0.050288359	0.214521106	.	Not DEG
EPHB1	2047	ExcitDL-M13	red	-0.03444623	-0.049542973	.	Not DEG
EPHB6	2051	ExcitDL-M2	turquoise	-0.104196895	-0.094634948	.	Not DEG
EPM2AIP1	9852	ExcitDL-M22	yellow	-0.054535275	-0.04008056	.	Not DEG
EPN1	29924	ExcitDL-M6	cyan	0.045766783	0.001655301	.	Not DEG
EPN2	22905	ExcitDL-M23	magenta	0.145207264	0.129674534	.	Not DEG
ERAL1	26284	ExcitDL-M2	turquoise	-0.017853142	0.02199555	.	Not DEG
ERAP1	51752	ExcitDL-M2	turquoise	-0.055726946	0.092218764	.	Not DEG
ERAP2	64167	ExcitDL-M2	turquoise	-0.074200074	0.039202114	.	Not DEG
ERC1	23085	ExcitDL-M23	magenta	0.17160985	0.153964345	.	Not DEG
ERC2	26059	ExcitDL-M24	grey60	0.16964307	0.519214837	.	Not DEG
ERCC1	2067	ExcitDL-M11	green	0.012701303	-0.023103997	.	Not DEG
ERCC2	2068	ExcitDL-M2	turquoise	0.010513293	0.054229097	.	Not DEG
ERCC3	2071	ExcitDL-M5	greenyellow	0.050812804	0.014104723	.	Not DEG
ERG28	11161	ExcitDL-M2	turquoise	-0.054024627	0.023530682	.	Not DEG
ERGIC1	57222	ExcitDL-M5	greenyellow	0.065784224	0.017203204	.	Not DEG
ERGIC3	51614	ExcitDL-M12	darkorange	0.124950108	0.059529617	.	Not DEG
ERH	2079	ExcitDL-M8	lightyellow	-0.137381779	-0.006552204	.	Not DEG
ERI2	112479	ExcitDL-M2	turquoise	-0.064725969	0.03122199	.	Not DEG
ERI3	79033	ExcitDL-M5	greenyellow	0.050132275	0.024049419	.	Not DEG
ERICH3	127254	ExcitDL-M17	tan	0.095177325	0.060671996	.	Not DEG
ERLEC1	27248	ExcitDL-M14	brown	-0.031030005	0.017376016	.	Not DEG
ERMARD	55780	ExcitDL-M2	turquoise	-0.035339384	0.022291036	.	Not DEG
ERN1	2081	ExcitDL-M23	magenta	0.057006879	0.134749312	.	Not DEG
ERO1B	56605	ExcitDL-M1	blue	-0.111888859	-0.03294072	.	Not DEG
ERP29	10961	ExcitDL-M14	brown	-0.007060883	0.071312754	.	Not DEG
ERVK3-1	105372481	ExcitDL-M2	turquoise	-0.032772217	0.022673046	.	Not DEG
ESR1	2099	ExcitDL-M1	blue	-0.085036777	-0.164392551	.	Not DEG
ESRRG	2104	ExcitDL-M18	saddlebrown	0.051518187	0.39544129	.	Not DEG
ESYT1	23344	ExcitDL-M2	turquoise	0.014463225	0.015821561	.	Not DEG
ESYT2	57488	ExcitDL-M6	cyan	-0.057663883	0.066631369	.	Not DEG
ETFA	2108	ExcitDL-M2	turquoise	-0.005415009	0.055160459	.	Not DEG
ETFBKMT	254013	ExcitDL-M2	turquoise	-0.076665612	0.002238592	.	Not DEG
ETFDH	2110	ExcitDL-M2	turquoise	-0.074644847	0.021443019	.	Not DEG
ETNK1	55500	ExcitDL-M22	yellow	-0.067676102	0.033916625	.	Not DEG
ETS2	2114	ExcitDL-M2	turquoise	-0.085941628	0.011016999	.	Not DEG
ETV1	2115	ExcitDL-M17	tan	7.32E-05	0.023904974	.	Not DEG
ETV3	2117	ExcitDL-M2	turquoise	-0.03846587	0.005992689	.	Not DEG
ETV4	2118	ExcitDL-M2	turquoise	-0.10039671	0.002065936	.	Not DEG
ETV6	2120	ExcitDL-M17	tan	0.031304771	-0.059270114	.	Not DEG
EVC	2121	ExcitDL-M2	turquoise	-0.033882163	0.11713802	.	Not DEG
EVI2B	2124	ExcitDL-M2	turquoise	-0.126866471	0.021760932	.	Not DEG
EVI5	7813	ExcitDL-M9	salmon	0.054854727	0.088348714	.	Not DEG
EVI5L	115704	ExcitDL-M5	greenyellow	0.018489531	0.011284916	.	Not DEG
EVL	51466	ExcitDL-M17	tan	0.065221189	-0.012953243	.	Not DEG
EWSR1	2130	ExcitDL-M14	brown	0.010122004	0.039188682	.	Not DEG
EXD3	54932	ExcitDL-M1	blue	0.076319655	-0.060434919	.	Not DEG
EXOC2	55770	ExcitDL-M14	brown	0.01941462	0.072456205	.	Not DEG
EXOC3	11336	ExcitDL-M6	cyan	0.016468775	0.024021309	.	Not DEG
EXOC5	10640	ExcitDL-M28	darkgreen	-0.045148063	0.075419209	.	Not DEG
EXOC6	54536	ExcitDL-M11	green	-0.016059993	0.082047381	.	Not DEG
EXOC6B	23233	ExcitDL-M23	magenta	0.179687744	0.083967892	.	Not DEG
EXOC7	23265	ExcitDL-M2	turquoise	-0.016568365	0.041045082	.	Not DEG
EXOG	9941	ExcitDL-M2	turquoise	-0.084149307	0.027858819	.	Not DEG
EXOSC1	51013	ExcitDL-M2	turquoise	-0.026261712	0.027409082	.	Not DEG
EXOSC10	5394	ExcitDL-M3	lightcyan	0.222841278	0.031865501	.	Not DEG
EXOSC5	56915	ExcitDL-M2	turquoise	-0.026738989	-0.002123822	.	Not DEG
EXOSC6	118460	ExcitDL-M22	yellow	-0.079332858	-0.053632053	.	Not DEG
EXOSC7	23016	ExcitDL-M2	turquoise	-0.040050527	0.0208386	.	Not DEG
EXOSC8	11340	ExcitDL-M2	turquoise	-0.064959601	0.036276541	.	Not DEG
EXPH5	23086	ExcitDL-M29	midnightblue	0.121534071	0.435488567	.	Not DEG
EXT1	2131	ExcitDL-M13	red	-0.10908269	-0.128458227	.	Not DEG
EXTL1	2134	ExcitDL-M2	turquoise	-0.009181644	0.05552922	.	Not DEG
EXTL2	2135	ExcitDL-M1	blue	-0.123850458	0.032430496	.	Not DEG
EXTL3	2137	ExcitDL-M13	red	-0.045488451	-0.205049303	.	Not DEG
EYA3	2140	ExcitDL-M17	tan	0.018273381	0.057992229	.	Not DEG
EYS	346007	ExcitDL-M2	turquoise	-0.12622319	0.04833848	.	Not DEG
F11R	50848	ExcitDL-M7	black	0.033827853	0.016135729	.	Not DEG
FAAH2	158584	ExcitDL-M20	white	0.139263424	-0.037903491	.	Not DEG
FAAP20	199990	ExcitDL-M2	turquoise	-0.056864477	0.008905068	.	Not DEG
FABP3	2170	ExcitDL-M2	turquoise	-0.044460902	0.051650893	.	Not DEG
FABP5	2171	ExcitDL-M2	turquoise	-0.095635183	-0.043295733	.	Not DEG
FADS1	3992	ExcitDL-M2	turquoise	-0.023212544	0.030615926	.	Not DEG
FADS2	9415	ExcitDL-M7	black	0.014060249	0.072614742	.	Not DEG
FAF1	11124	ExcitDL-M19	royalblue	0.118594894	0.038333994	.	Not DEG
FAHD1	81889	ExcitDL-M2	turquoise	-0.026016574	0.050546978	.	Not DEG
FAHD2B	151313	ExcitDL-M2	turquoise	-0.042725907	-0.000826453	.	Not DEG
FAM104A	84923	ExcitDL-M2	turquoise	-0.052778674	0.019244762	.	Not DEG
FAM110B	90362	ExcitDL-M24	grey60	-5.49E-05	0.393834233	.	Not DEG
FAM117A	81558	ExcitDL-M23	magenta	0.067641298	0.076054955	.	Not DEG
FAM120A	23196	ExcitDL-M29	midnightblue	0.018496727	0.197152982	.	Not DEG
FAM120B	84498	ExcitDL-M5	greenyellow	0.124182702	0.00691877	.	Not DEG
FAM131A	131408	ExcitDL-M2	turquoise	-0.046236839	0.025328667	.	Not DEG
FAM131B	9715	ExcitDL-M2	turquoise	-0.116933514	-0.006041145	.	Not DEG
FAM133B	257415	ExcitDL-M14	brown	0.082815449	0.025809085	.	Not DEG
FAM135A	57579	ExcitDL-M12	darkorange	-0.037515349	0.066538911	.	Not DEG
FAM136A	84908	ExcitDL-M2	turquoise	-0.032729481	0.024005845	.	Not DEG
FAM13A	10144	ExcitDL-M1	blue	-0.101187009	-0.20990616	.	Not DEG
FAM13B	51306	ExcitDL-M13	red	-0.019020785	-0.044034055	.	Not DEG
FAM13C	220965	ExcitDL-M1	blue	-0.11586712	-0.198355616	.	Not DEG
FAM149A	25854	ExcitDL-M2	turquoise	-0.008536192	0.005372635	.	Not DEG
FAM149B1	317662	ExcitDL-M2	turquoise	-0.045354582	0.041711046	.	Not DEG
FAM153A	285596	ExcitDL-M2	turquoise	-0.064596613	0.048616214	.	Not DEG
FAM161A	84140	ExcitDL-M1	blue	0.039745628	-0.078224148	.	Not DEG
FAM161B	145483	ExcitDL-M2	turquoise	-0.032060296	0.007601457	.	Not DEG
FAM171A1	221061	ExcitDL-M1	blue	0.005133236	-0.016975132	.	Not DEG
FAM171A2	284069	ExcitDL-M2	turquoise	-0.074702841	-0.010424458	.	Not DEG
FAM174B	400451	ExcitDL-M1	blue	-0.025624908	-0.066943847	.	Not DEG
FAM178B	51252	ExcitDL-M1	blue	-0.013350752	-0.09917573	.	Not DEG
FAM184B	27146	ExcitDL-M2	turquoise	-0.042369312	0.1296126	.	Not DEG
FAM186A	121006	ExcitDL-M2	turquoise	-0.062280549	0.015771321	.	Not DEG
FAM193A	8603	ExcitDL-M3	lightcyan	0.20447729	-0.003355825	.	Not DEG
FAM193B	54540	ExcitDL-M5	greenyellow	0.030397554	0.033711559	.	Not DEG
FAM199X	139231	ExcitDL-M22	yellow	-0.058774413	0.027296791	.	Not DEG
FAM200A	221786	ExcitDL-M2	turquoise	-0.061989485	0.025413667	.	Not DEG
FAM200B	285550	ExcitDL-M8	lightyellow	-0.119695037	0.021462299	.	Not DEG
FAM216A	29902	ExcitDL-M20	white	0.019525603	-0.028291828	.	Not DEG
FAM217B	63939	ExcitDL-M22	yellow	-0.136418687	-0.048299853	.	Not DEG
FAM219B	57184	ExcitDL-M2	turquoise	-0.091277973	0.0496339	.	Not DEG
FAM227B	196951	ExcitDL-M2	turquoise	-0.164434761	0.027939554	.	Not DEG
FAM234B	57613	ExcitDL-M9	salmon	-0.048948741	-0.060880578	.	Not DEG
FAM241B	219738	ExcitDL-M2	turquoise	-0.111791939	-0.034357568	.	Not DEG
FAM32A	26017	ExcitDL-M2	turquoise	-0.056425744	0.004231424	.	Not DEG
FAM3A	60343	ExcitDL-M2	turquoise	-0.051851137	0.00519936	.	Not DEG
FAM3C	10447	ExcitDL-M9	salmon	-0.158881447	-0.087600344	.	Not DEG
FAM53C	51307	ExcitDL-M2	turquoise	-0.070876904	0.026088842	.	Not DEG
FAM76A	199870	ExcitDL-M2	turquoise	0.003145988	0.060511213	.	Not DEG
FAM76B	143684	ExcitDL-M2	turquoise	-0.031127424	0.00845976	.	Not DEG
FAM78B	149297	ExcitDL-M1	blue	-0.06151858	-0.06582785	.	Not DEG
FAM81A	145773	ExcitDL-M1	blue	0.00968839	-0.045672449	.	Not DEG
FAM89B	23625	ExcitDL-M2	turquoise	-0.088227464	-0.005830879	.	Not DEG
FAM8A1	51439	ExcitDL-M22	yellow	-0.10364815	-0.00383984	.	Not DEG
FAM90A1	55138	ExcitDL-M2	turquoise	-0.1239147	-0.01362888	.	Not DEG
FAM98A	25940	ExcitDL-M2	turquoise	-0.084791262	0.080457994	.	Not DEG
FAM98B	283742	ExcitDL-M22	yellow	-0.053953043	0.00173718	.	Not DEG
FANCA	2175	ExcitDL-M5	greenyellow	0.063556405	-0.006940543	.	Not DEG
FANCC	2176	ExcitDL-M2	turquoise	-0.099474013	-0.013180424	.	Not DEG
FANCI	55215	ExcitDL-M14	brown	-0.008189439	-0.003830731	.	Not DEG
FANCL	55120	ExcitDL-M21	lightgreen	-0.013004152	-0.066162438	.	Not DEG
FAR1	84188	ExcitDL-M28	darkgreen	-0.003732089	0.115820544	.	Not DEG
FARSA	2193	ExcitDL-M2	turquoise	0.004582131	0.007513068	.	Not DEG
FARSB	10056	ExcitDL-M2	turquoise	-0.011842007	0.057191056	.	Not DEG
FASN	2194	ExcitDL-M2	turquoise	-0.013280963	-0.001287832	.	Not DEG
FASTKD2	22868	ExcitDL-M2	turquoise	-0.070194563	0.04492261	.	Not DEG
FAT2	2196	ExcitDL-M2	turquoise	-0.14825024	0.008892267	.	Not DEG
FAT3	120114	ExcitDL-M9	salmon	-0.043515471	-0.180460338	.	Not DEG
FAU	2197	ExcitDL-M10	darkred	-0.076319297	0.420228436	.	Not DEG
FAXC	84553	ExcitDL-M2	turquoise	-0.094495969	-0.01060361	.	Not DEG
FBF1	85302	ExcitDL-M2	turquoise	0.001023931	0.007747482	.	Not DEG
FBLN7	129804	ExcitDL-M1	blue	0.014475413	-0.127439024	.	Not DEG
FBRS	64319	ExcitDL-M2	turquoise	-0.032330834	0.015400347	.	Not DEG
FBRSL1	57666	ExcitDL-M5	greenyellow	0.063681038	-0.003392499	.	Not DEG
FBXL12	54850	ExcitDL-M2	turquoise	0.004203885	0.054137611	.	Not DEG
FBXL13	222235	ExcitDL-M2	turquoise	-0.145256356	-0.078245309	.	Not DEG
FBXL14	144699	ExcitDL-M1	blue	-0.059240156	-0.025711651	.	Not DEG
FBXL15	79176	ExcitDL-M2	turquoise	-0.032332992	0.021740251	.	Not DEG
FBXL16	146330	ExcitDL-M4	darkgrey	-0.06525308	0.069847565	.	Not DEG
FBXL17	64839	ExcitDL-M1	blue	-0.058880177	-0.059507926	.	Not DEG
FBXL18	80028	ExcitDL-M6	cyan	0.014573649	0.00524016	.	Not DEG
FBXL19	54620	ExcitDL-M20	white	0.055735615	-0.002722851	.	Not DEG
FBXL20	84961	ExcitDL-M21	lightgreen	0.114578754	-0.004837333	.	Not DEG
FBXL4	26235	ExcitDL-M13	red	-0.087328594	-0.059479894	.	Not DEG
FBXL6	26233	ExcitDL-M2	turquoise	-0.036816826	0.025041147	.	Not DEG
FBXO22	26263	ExcitDL-M20	white	0.047357862	0.001952626	.	Not DEG
FBXO27	126433	ExcitDL-M19	royalblue	0.071638961	0.007015593	.	Not DEG
FBXO31	79791	ExcitDL-M2	turquoise	-0.006670099	0.013784606	.	Not DEG
FBXO34	55030	ExcitDL-M11	green	-0.009858053	-0.032089114	.	Not DEG
FBXO36	130888	ExcitDL-M5	greenyellow	0.05455601	-0.005878862	.	Not DEG
FBXO4	26272	ExcitDL-M2	turquoise	-0.050391468	0.015098994	.	Not DEG
FBXO41	150726	ExcitDL-M2	turquoise	-0.037768705	0.036864302	.	Not DEG
FBXO44	93611	ExcitDL-M2	turquoise	-0.022237522	0.071714438	.	Not DEG
FBXO45	200933	ExcitDL-M22	yellow	-0.061666679	-0.035514985	.	Not DEG
FBXW2	26190	ExcitDL-M2	turquoise	-0.066719788	0.040771534	.	Not DEG
FBXW5	54461	ExcitDL-M2	turquoise	-0.019856049	0.022299966	.	Not DEG
FBXW9	84261	ExcitDL-M2	turquoise	0.017634334	0.017074823	.	Not DEG
FCHO2	115548	ExcitDL-M28	darkgreen	-0.024727961	0.049094128	.	Not DEG
FCHSD2	9873	ExcitDL-M15	purple	0.126998956	0.112555655	.	Not DEG
FCSK	197258	ExcitDL-M2	turquoise	-0.013786147	0.022955545	.	Not DEG
FDX1	2230	ExcitDL-M2	turquoise	-0.072424448	0.007602269	.	Not DEG
FDX2	112812	ExcitDL-M2	turquoise	-0.113083632	0.034191555	.	Not DEG
FEM1B	10116	ExcitDL-M22	yellow	-0.068106859	-0.07811917	.	Not DEG
FEM1C	56929	ExcitDL-M11	green	-0.029034079	0.080204487	.	Not DEG
FER	2241	ExcitDL-M17	tan	-0.004762071	0.078985466	.	Not DEG
FEZ1	9638	ExcitDL-M1	blue	-0.06322726	-0.018535293	.	Not DEG
FFAR4	338557	ExcitDL-M1	blue	-0.035606215	-0.013838858	.	Not DEG
FGD4	121512	ExcitDL-M17	tan	0.096439229	0.054218562	.	Not DEG
FGD6	55785	ExcitDL-M13	red	-0.123392913	-0.042868952	.	Not DEG
FGF1	2246	ExcitDL-M2	turquoise	-0.179383561	0.001297861	.	Not DEG
FGF12	2257	ExcitDL-M13	red	-0.086073359	-0.227422494	.	Not DEG
FGF14	2259	ExcitDL-M17	tan	-0.100827966	-0.013243642	.	Not DEG
FGF17	8822	ExcitDL-M1	blue	0.038309371	-0.062625699	.	Not DEG
FGF2	2247	ExcitDL-M24	grey60	0.030953171	0.391555262	.	Not DEG
FGF22	27006	ExcitDL-M2	turquoise	-0.044337672	-0.010778199	.	Not DEG
FGF9	2254	ExcitDL-M2	turquoise	-0.103331418	-0.034116175	.	Not DEG
FGFR1	2260	ExcitDL-M21	lightgreen	0.091396465	-0.045927005	.	Not DEG
FGFR1OP2	26127	ExcitDL-M11	green	-0.049815721	0.033818516	.	Not DEG
FHL1	2273	ExcitDL-M1	blue	-0.172098867	0.031474076	.	Not DEG
FHL2	2274	ExcitDL-M2	turquoise	-0.046712705	0.050520839	.	Not DEG
FHOD3	80206	ExcitDL-M29	midnightblue	0.117718352	0.323083543	.	Not DEG
FIBP	9158	ExcitDL-M14	brown	0.006992639	0.02514895	.	Not DEG
FIGN	55137	ExcitDL-M18	saddlebrown	0.003240679	0.236211328	.	Not DEG
FIGNL1	63979	ExcitDL-M2	turquoise	-0.023695397	0.006394485	.	Not DEG
FIGNL2	401720	ExcitDL-M2	turquoise	-0.030455404	0.004511134	.	Not DEG
FILIP1	27145	ExcitDL-M23	magenta	0.095350054	-0.019966219	.	Not DEG
FILIP1L	11259	ExcitDL-M2	turquoise	-0.301008507	0.00167929	.	Not DEG
FIS1	51024	ExcitDL-M14	brown	-0.008061974	0.060431679	.	Not DEG
FITM2	128486	ExcitDL-M2	turquoise	-0.032401419	-0.013280956	.	Not DEG
FKBP11	51303	ExcitDL-M29	midnightblue	0.049718317	0.161366973	.	Not DEG
FKBP14	55033	ExcitDL-M2	turquoise	-0.082197802	0.124378439	.	Not DEG
FKBP1A	2280	ExcitDL-M11	green	-0.042641334	0.205973495	.	Not DEG
FKBP1B	2281	ExcitDL-M2	turquoise	-0.057444161	0.096599694	.	Not DEG
FKBP9	11328	ExcitDL-M1	blue	-0.026378192	-0.019609912	.	Not DEG
FKTN	2218	ExcitDL-M2	turquoise	0.016334741	0.069656565	.	Not DEG
FLACC1	130540	ExcitDL-M11	green	0.168961367	0.091794006	.	Not DEG
FLAD1	80308	ExcitDL-M2	turquoise	-0.021979029	0.023887222	.	Not DEG
FLII	2314	ExcitDL-M12	darkorange	0.045939902	0.059918156	.	Not DEG
FLNA	2316	ExcitDL-M2	turquoise	0.016893381	0.029573045	.	Not DEG
FLOT1	10211	ExcitDL-M12	darkorange	0.059889079	0.008223683	.	Not DEG
FLRT1	23769	ExcitDL-M2	turquoise	0.032157948	0.009346341	.	Not DEG
FLRT2	23768	ExcitDL-M1	blue	-0.193724684	-0.022725947	.	Not DEG
FLRT3	23767	ExcitDL-M13	red	-0.152852409	-0.028111423	.	Not DEG
FLVCR1	28982	ExcitDL-M17	tan	0.025746264	0.070312857	.	Not DEG
FLYWCH1	84256	ExcitDL-M6	cyan	-0.000809977	0.003045243	.	Not DEG
FMN1	342184	ExcitDL-M13	red	-0.127599783	0.10701067	.	Not DEG
FMNL1	752	ExcitDL-M2	turquoise	-0.071888335	0.016820329	.	Not DEG
FMNL3	91010	ExcitDL-M7	black	-0.040297078	-0.001436735	.	Not DEG
FMO5	2330	ExcitDL-M2	turquoise	-0.177700474	0.004368687	.	Not DEG
FMR1	2332	ExcitDL-M22	yellow	-0.049024403	-0.026268406	.	Not DEG
FN1	2335	ExcitDL-M2	turquoise	-0.169981733	-0.008348322	.	Not DEG
FN3K	64122	ExcitDL-M2	turquoise	-0.031103901	0.032984452	.	Not DEG
FN3KRP	79672	ExcitDL-M2	turquoise	-0.023083218	0.062844464	.	Not DEG
FNBP1	23048	ExcitDL-M19	royalblue	0.097357245	0.027551055	.	Not DEG
FNBP1L	54874	ExcitDL-M13	red	-0.120962855	-0.200717819	.	Not DEG
FNBP4	23360	ExcitDL-M3	lightcyan	0.142539831	0.008057134	.	Not DEG
FNIP2	57600	ExcitDL-M1	blue	-0.046944749	0.00745939	.	Not DEG
FNTA	2339	ExcitDL-M6	cyan	-0.026977981	0.048056776	.	Not DEG
FNTB	2342	ExcitDL-M1	blue	-0.052836308	-0.027862526	.	Not DEG
FOXG1	2290	ExcitDL-M11	green	-0.083702744	0.046228147	.	Not DEG
FOXJ3	22887	ExcitDL-M12	darkorange	0.061704051	0.014657528	.	Not DEG
FOXK2	3607	ExcitDL-M5	greenyellow	0.059780315	0.059929179	.	Not DEG
FOXN2	3344	ExcitDL-M11	green	0.046090317	0.079367957	.	Not DEG
FOXN3	1112	ExcitDL-M17	tan	0.045026591	-0.032998806	.	Not DEG
FOXO3	2309	ExcitDL-M1	blue	-0.174021407	-0.14297016	.	Not DEG
FOXP1	27086	ExcitDL-M1	blue	-0.147973234	-0.043167518	.	Not DEG
FOXRED1	55572	ExcitDL-M2	turquoise	-0.10415679	0.002957243	.	Not DEG
FPGS	2356	ExcitDL-M6	cyan	0.009469952	-5.19E-05	.	Not DEG
FPGT	8790	ExcitDL-M16	pink	-0.041438239	0.003567964	.	Not DEG
FRAS1	80144	ExcitDL-M24	grey60	0.077159643	0.573159484	.	Not DEG
FREM3	166752	ExcitDL-M1	blue	-0.098601694	-0.079609848	.	Not DEG
FRG1	2483	ExcitDL-M2	turquoise	-0.038036292	-0.000942309	.	Not DEG
FRMD3	257019	ExcitDL-M9	salmon	0.013028961	-0.089439409	.	Not DEG
FRMD5	84978	ExcitDL-M1	blue	-0.14975442	0.027725551	.	Not DEG
FRMD6	122786	ExcitDL-M11	green	-0.001705475	0.020620298	.	Not DEG
FRMPD1	22844	ExcitDL-M24	grey60	0.078414851	0.217541103	.	Not DEG
FRMPD3	84443	ExcitDL-M23	magenta	0.045007043	0.126902104	.	Not DEG
FRS3	10817	ExcitDL-M2	turquoise	-0.01898935	-0.009860716	.	Not DEG
FRY	10129	ExcitDL-M11	green	-7.19E-05	0.046972616	.	Not DEG
FRZB	2487	ExcitDL-M11	green	0.016165285	0.114620228	.	Not DEG
FSCN1	6624	ExcitDL-M19	royalblue	0.04187725	0.020730333	.	Not DEG
FSD2	123722	ExcitDL-M2	turquoise	-0.13069545	0.0137505	.	Not DEG
FSIP1	161835	ExcitDL-M1	blue	-0.013135056	-0.028594433	.	Not DEG
FSIP2	401024	ExcitDL-M2	turquoise	-0.110767555	0.036091642	.	Not DEG
FSTL3	10272	ExcitDL-M2	turquoise	0.009066945	0.03816459	.	Not DEG
FSTL4	23105	ExcitDL-M13	red	-0.153221155	-0.399759819	.	Not DEG
FTH1	2495	ExcitDL-M4	darkgrey	-0.186649231	0.27473246	.	Not DEG
FTL	2512	ExcitDL-M4	darkgrey	-0.159450185	0.21331674	.	Not DEG
FTSJ1	24140	ExcitDL-M2	turquoise	-0.003442477	0.010086217	.	Not DEG
FUBP3	8939	ExcitDL-M6	cyan	0.0594716	0.032406592	.	Not DEG
FUCA2	2519	ExcitDL-M2	turquoise	-0.083700658	0.03647906	.	Not DEG
FURIN	5045	ExcitDL-M2	turquoise	-0.058147717	-0.00219693	.	Not DEG
FUS	2521	ExcitDL-M5	greenyellow	-0.014748136	-0.03111743	.	Not DEG
FUT2	2524	ExcitDL-M2	turquoise	-0.109251546	-0.006365181	.	Not DEG
FUT8	2530	ExcitDL-M13	red	-0.099768281	-0.229212428	.	Not DEG
FUT9	10690	ExcitDL-M16	pink	-0.144460016	0.017215095	.	Not DEG
FXR1	8087	ExcitDL-M16	pink	-0.05709636	0.03066205	.	Not DEG
FXR2	9513	ExcitDL-M14	brown	0.031951616	0.011692121	.	Not DEG
FXYD1	5348	ExcitDL-M2	turquoise	-0.045927928	0.031646671	.	Not DEG
FXYD6	53826	ExcitDL-M22	yellow	-0.123216929	-0.152594486	.	Not DEG
FYTTD1	84248	ExcitDL-M2	turquoise	-0.017687803	0.026237791	.	Not DEG
FZD3	7976	ExcitDL-M1	blue	-0.123612953	-0.024325775	.	Not DEG
FZD4	8322	ExcitDL-M2	turquoise	-0.05933219	-0.013307295	.	Not DEG
FZD6	8323	ExcitDL-M9	salmon	-0.083161177	-0.023996376	.	Not DEG
FZR1	51343	ExcitDL-M20	white	0.039925881	-0.043426997	.	Not DEG
G3BP1	10146	ExcitDL-M22	yellow	-0.010126104	-0.006830159	.	Not DEG
G3BP2	9908	ExcitDL-M22	yellow	-0.092622892	0.020512962	.	Not DEG
GAA	2548	ExcitDL-M2	turquoise	-0.032981357	0.005905679	.	Not DEG
GAB1	2549	ExcitDL-M11	green	-0.070966409	0.156374325	.	Not DEG
GABARAP	11337	ExcitDL-M8	lightyellow	-0.167371355	0.076921403	.	Not DEG
GABARAPL1	23710	ExcitDL-M8	lightyellow	-0.153906233	0.010758052	.	Not DEG
GABARAPL2	11345	ExcitDL-M8	lightyellow	-0.173183516	0.024911461	.	Not DEG
GABBR2	9568	ExcitDL-M1	blue	0.054599405	-0.30285746	.	Not DEG
GABPB2	126626	ExcitDL-M19	royalblue	0.101715639	-0.053299551	.	Not DEG
GABRA1	2554	ExcitDL-M22	yellow	-0.235091179	-0.222454912	.	Not DEG
GABRA2	2555	ExcitDL-M11	green	-0.184125648	-0.034332307	.	Not DEG
GABRA3	2556	ExcitDL-M23	magenta	0.138904618	0.118367507	.	Not DEG
GABRA4	2557	ExcitDL-M1	blue	-0.123760088	-0.05984625	.	Not DEG
GABRA5	2558	ExcitDL-M1	blue	-0.057336987	-0.059006566	.	Not DEG
GABRB1	2560	ExcitDL-M11	green	0.004290735	-0.039373549	.	Not DEG
GABRB2	2561	ExcitDL-M26	darkturquoise	-0.242785578	-0.14061287	.	Not DEG
GABRB3	2562	ExcitDL-M11	green	-0.062650213	0.038204213	.	Not DEG
GABRG2	2566	ExcitDL-M1	blue	-0.252312492	-0.206413562	.	Not DEG
GAK	2580	ExcitDL-M3	lightcyan	0.228811931	0.040002186	.	Not DEG
GALE	2582	ExcitDL-M2	turquoise	-0.046699088	-0.02132549	.	Not DEG
GALM	130589	ExcitDL-M2	turquoise	-0.057180498	0.035961105	.	Not DEG
GALNT1	2589	ExcitDL-M7	black	0.083056788	0.020228171	.	Not DEG
GALNT10	55568	ExcitDL-M23	magenta	0.095611031	0.034400149	.	Not DEG
GALNT13	114805	ExcitDL-M17	tan	0.016970075	-0.067134506	.	Not DEG
GALNT14	79623	ExcitDL-M24	grey60	0.098012656	0.539131129	.	Not DEG
GALNT16	57452	ExcitDL-M23	magenta	0.086884529	-0.021669203	.	Not DEG
GALNT17	64409	ExcitDL-M9	salmon	0.051415565	-0.087194344	.	Not DEG
GALNT18	374378	ExcitDL-M1	blue	-0.01278898	-0.215570053	.	Not DEG
GALNT2	2590	ExcitDL-M11	green	0.00619007	0.182111877	.	Not DEG
GALNT7	51809	ExcitDL-M9	salmon	-0.103352816	-0.201217843	.	Not DEG
GALNT9	50614	ExcitDL-M17	tan	0.161477683	-0.018755911	.	Not DEG
GALT	2592	ExcitDL-M2	turquoise	-0.051545311	0.02102038	.	Not DEG
GAN	8139	ExcitDL-M23	magenta	0.087417636	0.035217244	.	Not DEG
GANAB	23193	ExcitDL-M2	turquoise	0.017191946	0.006473585	.	Not DEG
GAPDH	2597	ExcitDL-M14	brown	-0.022119628	0.037794955	.	Not DEG
GAPVD1	26130	ExcitDL-M6	cyan	0.047042459	0.014703557	.	Not DEG
GAR1	54433	ExcitDL-M2	turquoise	-0.009683707	0.012157847	.	Not DEG
GAREM1	64762	ExcitDL-M23	magenta	0.191856376	0.179391799	.	Not DEG
GARNL3	84253	ExcitDL-M17	tan	0.1969022	0.145891192	.	Not DEG
GART	2618	ExcitDL-M2	turquoise	-0.006657684	0.021994904	.	Not DEG
GAS2L1	10634	ExcitDL-M2	turquoise	-0.056124396	0.060924358	.	Not DEG
GAS6	2621	ExcitDL-M21	lightgreen	-0.015021115	0.011618372	.	Not DEG
GAS8	2622	ExcitDL-M2	turquoise	0.021956395	-0.004153321	.	Not DEG
GASK1B	51313	ExcitDL-M11	green	-0.046807322	0.039719463	.	Not DEG
GATAD1	57798	ExcitDL-M2	turquoise	-0.058959425	-0.003070646	.	Not DEG
GATAD2B	57459	ExcitDL-M5	greenyellow	0.13567808	-0.005673413	.	Not DEG
GATB	5188	ExcitDL-M11	green	0.034533735	0.042266296	.	Not DEG
GATC	283459	ExcitDL-M2	turquoise	-0.058467009	0.011692894	.	Not DEG
GATM	2628	ExcitDL-M7	black	-0.052670189	-0.008928221	.	Not DEG
GBA2	57704	ExcitDL-M2	turquoise	-0.050958236	0.008444593	.	Not DEG
GBE1	2632	ExcitDL-M29	midnightblue	0.065802905	0.349080961	.	Not DEG
GBF1	8729	ExcitDL-M12	darkorange	0.041207035	0.056314829	.	Not DEG
GCAT	23464	ExcitDL-M14	brown	0.026061328	0.010969554	.	Not DEG
GCFC2	6936	ExcitDL-M2	turquoise	-7.96E-02	-0.037301644	.	Not DEG
GCH1	2643	ExcitDL-M21	lightgreen	0.019150385	0.050287758	.	Not DEG
GCN1	10985	ExcitDL-M5	greenyellow	0.027025746	0.023005975	.	Not DEG
GCNA	93953	ExcitDL-M16	pink	0.080735767	0.099692609	.	Not DEG
GCNT1	2650	ExcitDL-M2	turquoise	-0.146453157	0.037433109	.	Not DEG
GCSH	2653	ExcitDL-M2	turquoise	-0.058703454	0.060437038	.	Not DEG
GDAP1L1	78997	ExcitDL-M3	lightcyan	0.198626871	0.014768512	.	Not DEG
GDAP2	54834	ExcitDL-M1	blue	-0.069092995	0.009971354	.	Not DEG
GDE1	51573	ExcitDL-M14	brown	-0.028703952	0.04997268	.	Not DEG
GDF11	10220	ExcitDL-M2	turquoise	-0.03053846	0.023986482	.	Not DEG
GDI1	2664	ExcitDL-M14	brown	0.0747277	0.062875592	.	Not DEG
GDI2	2665	ExcitDL-M14	brown	0.074047825	0.014314376	.	Not DEG
GDPD1	284161	ExcitDL-M1	blue	0.063942295	-0.020784287	.	Not DEG
GDPD5	81544	ExcitDL-M24	grey60	0.041038353	0.314687978	.	Not DEG
GEMIN5	25929	ExcitDL-M6	cyan	0.031683189	-0.005919899	.	Not DEG
GFM1	85476	ExcitDL-M2	turquoise	-0.041847254	0.037128804	.	Not DEG
GFOD1	54438	ExcitDL-M11	green	-0.071860965	0.157965912	.	Not DEG
GFPT2	9945	ExcitDL-M21	lightgreen	0.045948508	-0.104669895	.	Not DEG
GGA1	26088	ExcitDL-M2	turquoise	-0.024921295	0.017888012	.	Not DEG
GGA3	23163	ExcitDL-M2	turquoise	0.0293747	-0.011454794	.	Not DEG
GGCT	79017	ExcitDL-M2	turquoise	-0.001974606	0.074453265	.	Not DEG
GGCX	2677	ExcitDL-M2	turquoise	-0.070903336	0.010269738	.	Not DEG
GGT7	2686	ExcitDL-M5	greenyellow	0.031943726	0.065858518	.	Not DEG
GHITM	27069	ExcitDL-M22	yellow	-0.042182964	0.023536093	.	Not DEG
GHR	2690	ExcitDL-M17	tan	0.03866848	-0.149112845	.	Not DEG
GID8	54994	ExcitDL-M8	lightyellow	-0.104205909	-0.032270983	.	Not DEG
GIGYF1	64599	ExcitDL-M5	greenyellow	0.101684624	0.011206952	.	Not DEG
GIGYF2	26058	ExcitDL-M14	brown	0.056694607	0.027552474	.	Not DEG
GINM1	116254	ExcitDL-M2	turquoise	-0.03301354	0.017476457	.	Not DEG
GIPC2	54810	ExcitDL-M1	blue	-0.087692939	-0.060951895	.	Not DEG
GIT2	9815	ExcitDL-M3	lightcyan	0.170495153	0.094059148	.	Not DEG
GJA9	81025	ExcitDL-M2	turquoise	-0.098971135	0.003261267	.	Not DEG
GK	2710	ExcitDL-M13	red	-0.131477524	-0.026662818	.	Not DEG
GKAP1	80318	ExcitDL-M21	lightgreen	-0.006415858	-0.044602227	.	Not DEG
GLB1	2720	ExcitDL-M1	blue	-0.014909556	-0.040299514	.	Not DEG
GLDC	2731	ExcitDL-M29	midnightblue	0.113661164	0.372787602	.	Not DEG
GLE1	2733	ExcitDL-M2	turquoise	0.007189913	0.0264879	.	Not DEG
GLI4	2738	ExcitDL-M2	turquoise	-0.021158439	0.028162351	.	Not DEG
GLIPR1L1	256710	ExcitDL-M2	turquoise	-0.178127309	0.000113607	.	Not DEG
GLIPR1L2	144321	ExcitDL-M16	pink	0.002965773	-0.006301577	.	Not DEG
GLIS1	148979	ExcitDL-M1	blue	0.008668087	-0.061513915	.	Not DEG
GLMN	11146	ExcitDL-M2	turquoise	-0.058211497	0.056376338	.	Not DEG
GLRA2	2742	ExcitDL-M24	grey60	0.07434449	0.350528985	.	Not DEG
GLRB	2743	ExcitDL-M13	red	-0.112132243	-0.076790481	.	Not DEG
GLRX	2745	ExcitDL-M2	turquoise	-0.079237392	-0.029991219	.	Not DEG
GLRX2	51022	ExcitDL-M8	lightyellow	-0.111771972	-0.036638132	.	Not DEG
GLRX5	51218	ExcitDL-M2	turquoise	-0.097311274	0.017255649	.	Not DEG
GLT1D1	144423	ExcitDL-M13	red	0.047995053	-0.0545157	.	Not DEG
GLT8D1	55830	ExcitDL-M2	turquoise	-0.022950544	0.033633132	.	Not DEG
GLUL	2752	ExcitDL-M24	grey60	-0.002075959	0.27982038	.	Not DEG
GMDS	2762	ExcitDL-M17	tan	0.01554003	0.047639193	.	Not DEG
GMEB1	10691	ExcitDL-M3	lightcyan	0.101306857	0.055695992	.	Not DEG
GMEB2	26205	ExcitDL-M2	turquoise	0.004269404	-0.003808339	.	Not DEG
GMFB	2764	ExcitDL-M28	darkgreen	-0.076879843	0.021254369	.	Not DEG
GMPR2	51292	ExcitDL-M2	turquoise	-0.010723991	0.01903074	.	Not DEG
GNA14	9630	ExcitDL-M15	purple	0.020337509	-0.009028454	.	Not DEG
GNAL	2774	ExcitDL-M23	magenta	0.145968868	0.233357392	.	Not DEG
GNAO1	2775	ExcitDL-M24	grey60	0.106252677	0.388614511	.	Not DEG
GNAZ	2781	ExcitDL-M2	turquoise	-0.006599719	-0.01286249	.	Not DEG
[truncated: 4,064 more rows]
