# Supplementary material for: Disturbances of paraventricular thalamic nucleus neurons in bipolar disorder revealed by single-nucleus analysis
Source: Nat Commun. 2026 Jan 7;17:1338. doi: 10.1038/s41467-025-68094-5 (PMC12873406; doi:10.1038/s41467-025-68094-5)
Supplement: Supplementary file 6 — Source Data [file 41467_2025_68094_MOESM6_ESM.zip › SourceData/FigureS8c.txt]

celltype.paper	Disease	MP1	MP2	MP3	MP4	MP5	MP6	MP7	MP8	MP9	MP10	MP11	MP12	MP13	MP14	MP15	MP16	MP17	MP18	MP19	MP20
Astro_Tha	Control	0	0.0198051051406478	0.0280102667113046	0	0.0585786073223259	0.0187110962018711	0.242024128686327	0.0109120946004695	0.0259773862195658	0	0.0470564777428842	0	0.307259340391871	0.22340898976413	0.099026518966096	0	0	0	0.0305069537909376	0
Oligo_3	Control	0	0	0	0.0185752843647581	0	0	0	0.0209438309712199	0.410282284147067	0	0	0.330218068535826	0	0.849020916777926	0.0466599530043639	0.0380123880538131	0	0	0	0
ExInN_Mix	Control	0	0	0	0	0	0.0388385702038838	0.0465594280607685	0	0	0	0.0259707890932656	0.231864708500223	0	0.825211392968402	0.0349781805975159	0	0	0	0	0
ExN_Tha_CALB	Control	0	0	0	0	0	0	0	0.0105316928962699	0	0	0	0	0	0.919781931464174	0.00944947969117149	0.0590405176154969	0	0	0	0
Micro_2	Control	0	0	0	0.425120493541546	0	0.0394163032539416	0	0	0	0	0.229549872887693	0.315754339118825	0	0	0.216431688486069	0.0834418274351995	0	0	0.0527142216240467	0
Astro_Tha	Control	0	0	0	0	0	0	0.106702412868633	0.0194548300147813	0.0231571321379596	0	0.0446139275210607	0	0.505172203967385	0.911882510013351	0.194008056394763	0	0	0	0.0372115049100245	0
InN_LGE	Control	0.266288005345807	0	0	0	0	0	0	0.0388009738283628	0	0	0.00472309456158715	0	0	0.459167779261237	0.00636119503188992	0	0	0	0.034843726633767	0
ExN_Tha_PVALB_2	Control	0	0.0340868741862942	0	0	0	0	0	0	0	0	0.0215343203230148	0	0	0.972518914107699	0	0.0340868741862942	0	0	0.0215343203230148	0
OPC_Tha	Control	0	0.04838836943228	0	0	0.270830342187126	0	0.0482573726541555	0.0878836622902356	0	0.0480428236868518	0.0627087383480385	0	0	0.159768580329328	0.0735985229942934	0	0	0	0.0605278899356961	0
InN_LGE	Control	0.422708542153915	0	0	0	0	0	0	0.0418333188418398	0	0	0	0	0	0.893969737427681	0	0	0	0	0.0357534519714869	0.0556707929073269
InN_LGE	Control	0.445261164940417	0	0	0	0	0	0	0.0778301886792453	0.0311521643509535	0	0	0	0	0.7543391188251	0	0	0	0	0	0
InN_LGE	Control	0.282492482459071	0	0	0	0	0	0	0.0794061385966438	0	0	0	0.134623943035158	0	0.824321317311972	0	0	0	0	0	0
ExN_Tha_PVALB_1	Control	0	0.0324101471574545	0	0	0	0	0	0.00498869663507517	0	0	0.0261951049299636	0	0	0.83900756564308	0.0522658610271903	0.0957904288475954	0	0	0.0330865859129654	0
Astro_FrC	Control	0	0	0	0	0	0.0421372395542138	0.252569258266309	0.0245739500912964	0.0585008667753371	0	0.0281765614874633	0.251557632398754	0	0.825878949710725	0.162537764350453	0	0	0	0.0925053586560989	0
Astro_Tha	Control	0	0	0	0	0	0	0.18630473637176	0	0	0	0.0588205971786052	0	0.372094438359499	0.906875834445928	0.160859348774757	0	0	0	0.082099596231494	0
ExInN_Mix	Control	0	0.00814692074012702	0	0	0	0	0.0547140303842717	0.0258129727849752	0	0	0.00514680225312791	0	0	0.873497997329773	0	0.0559632303625676	0	0.0478163096224405	0	0.0943459350953496
ExN_Tha_PVALB_1	Control	0	0	0	0	0	0	0	0.0378988783584037	0	0	0	0	0	0.873943035157988	0.00382678751258814	0.171164240344025	0	0	0	0
Astro_Tha	Control	0	0	0	0	0.0539602775783681	0	0.355563002680965	0	0	0	0.0281017895418972	0	0.320250699768772	0.853137516688919	0.160204766700235	0	0	0	0.0754573550670455	0
Micro_2	Control	0	0.0386041740639917	0.131570137261466	0.369992288413341	0	0.0364717283536472	0	0.0316276845491696	0	0	0.21313743083595	0	0	0.435469514908767	0.178046324269889	0.0930287608000947	0	0	0.109428742335876	0
ExN_Tha_PVALB_2	Control	0	0	0	0	0	0	0	0	0	0	0	0	0	0.963729417000445	0	0.061013137649426	0	0.0280112044817927	0.00844922984896068	0
Astro_Tha	Control	0	0	0	0.0213032581453634	0	0	0.115393208221626	0.024019650465177	0.0370902222567208	0	0.0826229998504561	0	0.398837775343799	0.820538495772141	0.122306143001007	0	0	0.0871898054996647	0.027540999950152	0
Astro_Tha	Control	0.045662100456621	0.0161754842782184	0	0	0.0196219191194066	0	0.261103663985702	0.0178245369967829	0	0	0.04638353023279	0	0.384933674090301	0.962616822429907	0.13611950318899	0	0	0	0.0743482378744829	0
Astro_Tha	Control	0	0	0	0	0.0457525723857383	0	0.294682752457551	0.0207808016694201	0.0367667986235091	0	0.0602661881262151	0	0.653523183643666	0.782599020916778	0.0987747566297416	0	0	0	0.0912965455361149	0
InN_LGE	Control	0.357445149793964	0	0	0	0	0	0	0.0735588209720894	0	0	0.016686605852151	0	0	0.864263462394304	0.0224739845585767	0	0	0	0.035828223917053	0
OPC_Tha	Control	0	0.0102378979760919	0.0144794107800469	0	0.283249581239531	0	0	0.0483870967741935	0.00671427462547547	0.078688524590164	0.014941927122277	0	0	0.813640409434802	0.0494461228600201	0	0	0	0.0416604356712028	0.0173636667781867
InN_LGE	Control	0.285833611760775	0	0	0	0	0.023929330202393	0	0.0526802017215894	0	0	0	0	0	0.924677347574544	0	0	0	0	0.0292732166890982	0
ExN_Tha_PVALB_2	Control	0	0	0	0	0	0	0	0.037485870793844	0	0	0	0	0	0.923676012461059	0	0.0439697005562788	0	0.010316802777449	0	0.0957845433255269
Micro_2	Control	0	0.0582711958022646	0	0.299585502217081	0	0.0550523687055052	0	0	0	0	0.370719306116345	0	0	0.63351134846462	0.22284323598523	0.116542391604529	0	0	0.063331837894422	0
Astro_Tha	Control	0	0	0	0	0	0	0.296157283288651	0	0	0	0.0402771546782313	0	0.428775708896191	0.673564753004005	0.179221215172877	0	0	0	0.0371367329644584	0
ExInN_Mix	Control	0	0	0	0	0	0	0.066532618409294	0	0	0	0	0	0	0.985202492211838	0	0.0557462421588354	0	0.0557462421588354	0	0.0965540314486451
Astro_Tha	Control	0.0144782269740505	0	0	0.0202621939464045	0	0	0.22482126899017	0.0228458394922181	0.0100908173562059	0	0.087582872239669	0	0.363697213094803	0.589897641299511	0.0845585767035918	0	0	0	0.0627835102936045	0.00869856139176983
InN_LGE	Control	0.398875153135093	0	0	0	0	0	0	0.0434418746195983	0	0	0	0	0	0.939252336448598	0	0	0	0	0.0358780718807636	0.0122783539645366
Astro_Tha	Control	0	0	0	0	0	0	0.204669347631814	0	0.0184998318197107	0	0.0630078261303025	0	0.521814530850675	0.843791722296395	0.145384357166835	0	0	0	0.040102686805244	0
Astro_Tha	Control	0	0	0	0	0	0	0.236818588025022	0	0.0195606613366452	0	0.0341707791236728	0	0.424729219909943	0.908878504672897	0.148187311178248	0	0	0	0.055879567319675	0
Astro_Tha	Control	0	0	0	0	0	0	0.22937890974084	0	0	0	0.0338093813867704	0	0.461025921869295	0.208834000890076	0.128919100369251	0	0	0.0557659683591747	0.0370993469916754	0
ExN_Tha_PVALB_2	Control	0	0	0	0	0	0	0	0.011433788366229	0	0	0.00164498280245251	0	0	0.80752113929684	0	0.0207519627569338	0	0	0	0.0879223820675812
Micro_1	Control	0	0.0363356610249733	0.0773351188483428	0.613620589936379	0	0.10829699206083	0	0.0308451439005304	0	0	0.34934699167539	0.320538495772141	0	0.500333778371162	0.323346760657939	0.145875251509054	0.0543670734625509	0	0.120445142315936	0
OPC_Tha	Control	0	0.0304178009231861	0	0	0.232256520698732	0	0	0.0577015042170246	0	0.0955168952827032	0.00543342804446434	0	0	0.147307521139297	0.0474655924806983	0	0	0.00430031167396538	0.0310802053736104	0.0442957510873202
OPC_FrC	Control	0	0	0	0	0.186480019143336	0	0	0.0315298669680897	0.0325105436104427	0	0	0	0	0.366266132621273	0	0	0	0	0.0120756692089128	0
Micro_1	Control	0	0.0509725016767271	0.0784510657292713	0.713456718719877	0	0.0537478102053748	0	0.0389313972698027	0	0	0.303524251034345	0.323097463284379	0	0.265465064530485	0.236740516951997	0.250246577504241	0.0285474994017707	0	0.130950600667963	0
OPC_Tha	Control	0	0	0	0	0.254726011007418	0	0	0.0294974350056517	0	0.09491468718635	0.0312920592193809	0	0	0	0.0494125545485062	0	0	0	0.033821843377698	0
Micro_1	Control	0	0.0584290054049789	0.0331157236915522	0.504896857528436	0	0.0775653211077565	0	0.0258021041648552	0.0153561541048928	0	0.279410298589303	0	0	0.864040943480196	0.235045317220544	0.113504556752278	0.0284039243838239	0	0.0956582423607996	0
Micro_1	Control	0	0	0.13620131681732	0.599903605166763	0	0.107439710760744	0	0.0269976523780541	0	0	0.35223817357061	0.293502447708055	0	0.65954606141522	0.322608257804632	0.105969148222669	0.0536970567121321	0	0.169757240416729	0.0616259618601539
Astro_Tha	Control	0	0	0	0	0	0	0.199843610366399	0	0.028021423581464	0	0.035828223917053	0	0.279116465863454	0.393969737427681	0.133836858006042	0	0	0	0.0343701709785156	0
ExInN_Mix	Control	0	0	0	0	0	0	0	0	0	0	0	0	0	0.595794392523364	0	0	0	0	0	0
ExInN_Mix	Control	0	0	0	0	0	0	0	0	0	0	0.0316534569562833	0	0	0.740097908322207	0	0	0	0	0	0
OPC_Tha	Control	0	0.0479149406241369	0	0	0.236970567121321	0	0.000759606791778333	0.0910246935049126	0	0.0920040147206423	0.00084741538308164	0	0	0.635180240320427	0.0489090298757973	0	0	0	0.0164622900154529	0
Oligo_1	Control	0	0	0	0	0	0	0	0.0200199982610207	0.396840797950788	0	0	0.325990209167779	0	0.952825990209168	0	0	0	0	0	0
Astro_Tha	Control	0	0	0	0	0.0898301028954295	0	0.276385165326184	0.0204003999652204	0	0	0.0915457853546683	0	0.676828526226117	0.275700934579439	0.170006713662303	0	0	0.0548782893439066	0.0606774338268282	0
ExInN_Mix	Control	0	0	0	0	0	0.0216370345521637	0.0650134048257373	0	0	0	0	0	0	0.944036493101914	0.0363376972138302	0.0466130114017438	0	0.0466130114017438	0.0269802103584068	0.0963532954165273
OPC_Tha	Control	0	0	0	0	0.334481933476908	0	0.0545129579982127	0.036442483262325	0	0.0883238541318166	0.0248242859279199	0	0	0.371717846016911	0.0823934206109432	0	0.0476669059583632	0.039294591075867	0.0304072578635163	0.0149882903981264
ExInN_Mix	Control	0	0	0	0	0	0.0432554325543255	0.0518543342269884	0	0	0	0.0289242809431235	0.258233199821985	0	0.945260347129506	0.0389560255119168	0	0	0	0	0
OPC_Tha	Control	0	0.0118948988045923	0	0	0.292821249102656	0	0	0.0317689766107295	0	0.0884242221478756	0	0	0	0.177681352914998	0.0492447129909366	0	0	0.0118948988045923	0	0.0534292405486785
Micro_2	Control	0	0.055450349153746	0.0833612320053565	0.374908424908425	0	0.0908345447090835	0	0.044843926615077	0	0	0.268668062409651	0.229528259902092	0	0.459056519804183	0.22826451829473	0.210419379019213	0	0	0.0974153830816011	0
ExN_Tha_CALB	Control	0	0	0	0	0	0	0	0.0153899660899052	0	0	0.00448631673396138	0	0	0.901869158878505	0.0389056730446459	0.115082652779422	0	0	0	0
InN_LGE	Control	0.313843412406727	0	0	0	0	0	0	0.0387792365881228	0	0	0	0	0	0.671117044948821	0	0	0	0	0.0349309605702607	0
InN_LGE	Control	0.354883617329324	0	0	0	0	0	0	0.0549952178071472	0	0	0.00869846966751409	0	0	0.857476635514019	0.0117153407183619	0	0	0	0.0431558745825233	0
OPC_Tha	Control	0	0.0488223458397443	0	0	0.37954055994257	0.0100637370010064	0.0241286863270778	0.0664072689331362	0	0.0951154232184677	0.0262698768755296	0.0600801068090788	0	0.577102803738318	0.0635112453843572	0	0	0	0.0532625492248642	0.104918032786885
OPC_Tha	Control	0	0.036848542233795	0	0	0.20437903804738	0	0	0.0429962611946787	0	0.0908999665439947	0	0	0	0.207832665776591	0.047079556898288	0	0	0	0.0535242510343452	0
ExN_Tha_CALB	Control	0	0	0	0	0	0	0	0.0224654377880185	0	0	0	0	0	0.885736537605696	0	0.0626898646782656	0	0	0	0
ExN_Tha_PVALB_2	Control	0	0	0	0	0	0	0	0	0	0.0612244897959183	0	0	0	0.958277703604806	0	0.0679962125695348	0	0	0	0
InN_LGE	Control	0.345918253703085	0	0	0	0	0	0	0.0400834710025215	0	0	0	0	0	0.185135736537606	0	0	0	0	0.0344324809331539	0
ExN_Tha_PVALB_1	Control	0	0	0	0	0	0	0	0.00036953308407961	0	0	0	0	0	0.921895861148198	0	0.117745689825226	0	0	0	0
Micro_1	Control	0	0	0.0782557750251088	0.58314054366686	0	0.0391926646539192	0	0	0	0	0.293031254673247	0.327881619937695	0	0.730863373386738	0.228851963746224	0.141417130232375	0	0	0.128682518319127	0.0972900635664101
ExInN_Mix	Control	0	0	0	0	0	0	0.0695710455764075	0	0	0	0	0	0	0.94192256341789	0	0.10372036138399	0	0.106383398429794	0	0
ExInN_Mix	Control	0	0	0	0	0	0.030489395803049	0.0621537086684539	0.0215089992174593	0	0	0.0346692587607796	0.569870939029818	0	0.922897196261682	0.0466935213158778	0.0431609263423679	0	0.0431609263423679	0.0246622800458601	0
ExN_Tha_PVALB_1	Control	0	0.0479741192251548	0	0	0	0	0	0.0168680984262238	0	0	0.030307561936095	0	0	0.895749888740543	0	0.246301337436383	0	0	0	0
InN_LGE	Control	0.184318966477336	0	0	0	0	0	0	0.0485718633162334	0	0	0	0	0	0.858811748998665	0.0217019133937563	0.0255059770387028	0	0	0.0322267085389562	0
ExN_Tha_PVALB_2	Control	0	0	0	0	0	0	0	0	0	0	0	0	0	0.970627503337784	0	0	0	0	0.0104680723792433	0
Oligo_2	Control	0	0	0	0	0	0	0	0	0.275349944371135	0	0	0	0	0.617823765020027	0	0	0	0	0	0
OPC_Tha	Control	0	0.0478952144237977	0	0	0.27078248384781	0.00469641060046966	0.00563002680965152	0.0516585514303104	0	0.0761793241886919	0.025459847465231	0.0280373831775701	0	0.171228304405875	0.0511245384357167	0	0	0	0.042183839290165	0.0602208096353295
InN_CGE_LAMP5	Control	0	0.000887679015268095	0	0	0	0	0	0.207558038431441	0	0	0	0	0	0.853582554517134	0	0	0	0	0	0
ExN_Tha_CALB	Control	0	0	0	0	0	0	0	0.00769498304495264	0	0	0	0	0	0.855362705829996	0	0.0525703239042096	0	0	0	0
Astro_Tha	Control	0	0	0	0	0.0503709021296961	0	0.243163538873995	0.0221611164246587	0	0	0.068403868201984	0	0.498052817329926	0.943480195816644	0.183601879825445	0	0	0.0555095277547639	0.0368999551368326	0
InN_LGE	Control	0.371589263837844	0	0	0	0	0	0	0.10452351969394	0	0	0	0	0	0.958277703604806	0	0	0	0	0.0500473555655252	0
InN_LGE	Control	0.326372647288117	0	0	0	0	0	0	0.0290735588209721	0	0	0	0	0	0.920672007120605	0.0143840214837194	0.0169053536907721	0	0	0.0359279198444743	0
ExN_Tha_PVALB_1	Control	0	0.0152878052629503	0	0	0	0	0	0.02072645856882	0	0	0.0119136633268531	0.0201379617267468	0	0.964953271028037	0.0367573011077543	0.23136860377954	0	0.00357044226141157	0.0063805393549673	0
Micro_1	Control	0	0.0584684578056575	0.106042852360228	0.617948717948718	0	0.110253829811025	0	0.0297582818885315	0	0	0.344362195304322	0.290720961281709	0	0.575211392968402	0.255840886203424	0.172623979169132	0.0327590332615458	0.0270051682644888	0.138440257215493	0.0813650050184008
InN_LGE	Control	0.305769016594276	0	0	0	0	0	0	0.0390835579514824	0	0	0	0.133177570093458	0	0.924677347574544	0	0	0	0	0.027578385922935	0
InN_LGE	Control	0.149014366855997	0.016629186886022	0	0	0	0	0	0.0765259542648465	0	0	0	0	0	0.890075656430797	0	0	0	0	0	0
Oligo_3	Control	0	0	0	0	0	0	0	0	0.457683251830578	0	0.034656796769852	0.325767690253672	0	0.856809078771696	0.0958207452165156	0	0	0	0.0594810826977717	0
Astro_Tha	Control	0	0	0	0	0	0	0.317426273458445	0	0	0	0.0352674343253078	0	0.471796276013143	0.972630173564753	0.148522994293387	0	0.0559224694903087	0.0461001301929223	0.037149194955386	0
Astro_Tha	Control	0	0	0	0	0.0502033979420914	0	0.263092046470063	0.0508868794017912	0.00734818494657041	0	0.0332236678131699	0	0.48636972130948	0.0631953716065866	0.124974823766365	0	0	0.0509725016767271	0.0332236678131699	0
ExN_Tha_CALB	Control	0	0	0	0	0	0	0	0	0	0	0	0	0	0.934356920338229	0.0258811681772407	0.0342841361896872	0	0	0.019216390010468	0
ExN_Tha_CALB	Control	0	0.0102576241764312	0	0	0	0	0	0	0	0	0	0	0	0.936804628393413	0	0.077504241133073	0	0	0	0
ExN_Tha_PVALB_1	Control	0	0.0270051682644888	0	0	0	0	0	0	0	0	0.0019191466028613	0	0	0.973186470850022	0.0216851292379994	0.181125971515367	0	0	0	0
Micro_1	Control	0	0.053753895924567	0.0882992969534651	0.708502024291498	0	0.0496477692049648	0	0.028084514390053	0	0	0.328722396690095	0.326435246995995	0	0.893858477970628	0.312118160456529	0.176667850238687	0.0348887293610912	0.0287608000946857	0.161295548576841	0.0668785547005688
ExInN_Mix	Control	0	0	0	0	0	0.102873756010287	0.0502234137622878	0	0	0	0.0450625591944569	0.377837116154873	0	0.918669336893636	0.0569989929506546	0.0557659683591747	0	0.0557659683591747	0.00274163800408755	0.0983606557377049
ExN_Tha_CALB	Control	0	0	0	0.0106516290726817	0	0	0	0.00247804538735763	0	0	0.0347066447335627	0	0	0.743880729862038	0	0.0480924764271906	0	0	0.00284133393150887	0
Oligo_3	Control	0	0	0	0	0	0	0.0221849865951743	0.0462242413703157	0.541242981707159	0	0.012374756991177	0.322429906542056	0	0.981642189586115	0.0438905673044646	0	0	0	0.012374756991177	0
Oligo_3	Control	0	0	0	0	0	0	0	0	0.407203291158892	0	0	0.331998219848687	0	0.760792167334223	0.0201745552198724	0.0237108928078273	0	0	0	0
Micro_1	Control	0	0.0793979563656448	0.108637428858386	0.506034316560632	0	0.105948786760595	0	0.0112598904443092	0	0	0.346019640097702	0	0	0.650200267022697	0.164367237327962	0.09983429991715	0.0247906197654941	0	0.119722346842131	0
Astro_Tha	Control	0	0	0	0	0	0	0.208042895442359	0.0195200417355013	0.0232347538099305	0	0.0361646976721001	0	0.370968723378362	0.522696929238985	0.0989593823430681	0	0.0429767887054319	0.035428255809366	0.0367379492547729	0
ExN_Tha_CALB	Control	0	0	0	0	0	0	0	0.0188027128075819	0	0	0	0	0	0.964842011570983	0.0403323262839879	0.0627293170789442	0	0	0.0457479686954788	0
ExInN_Mix	Control	0	0	0	0	0	0	0	0.00636901139031387	0	0	0	0	0	0.825767690253672	0	0	0	0.0267487276600781	0	0
OPC_Tha	Control	0	0.0133349114293605	0	0	0.483488872936109	0	0.0476988382484361	0.0549734805669072	0	0.0961191033790565	0.0084243058671053	0	0	0.55028927458834	0.0492447129909366	0	0.0510887772194305	0	0.0473306415432929	0.0556373369019739
ExN_Tha_CALB	Control	0	0	0	0.00698862540967804	0	0	0	0	0	0	0	0	0	0.95694259012016	0	0.122775870911745	0	0	0	0
InN_LGE	Control	0.366688940862011	0	0	0	0	0	0	0.0481045126510738	0	0	0	0	0	0.806186025812194	0	0	0	0	0.032725188176063	0
ExInN_Mix	Control	0	0	0	0	0	0.0233329606023333	0.0542225201072386	0	0	0	0.0185808284731569	0	0.0380917609833272	0.946261682242991	0.0367237327962403	0.0486250838363514	0	0.0486250838363514	0.0400403768506057	0.0903981264637003
Astro_Tha	Control	0	0	0	0	0	0	0.261818588025022	0.0257803669246153	0	0	0.0848786202083645	0	0.187051235244006	0.190142412105029	0.0491272239006378	0	0	0.0561013137649427	0.0212975424953891	0
InN_LGE	Control	0.255986189998886	0	0	0	0	0	0	0.030203895313451	0	0	0	0	0	0.669336893635959	0	0	0	0	0.0154777927321669	0
InN_LGE	Control	0.327374986078628	0	0	0	0	0	0	0.0322254586557691	0	0	0	0	0	0.864374721851357	0	0	0	0	0.0331613578585315	0
Micro_1	Control	0	0.0537144435238884	0.109474389019083	0.53003663003663	0	0.0443922621044393	0	0.0110207808016695	0	0	0.326155226558995	0.317200712060525	0	0.847240765465065	0.275075528700906	0.183670651359135	0.0242641780330223	0	0.11432630477045	0
ExN_Tha_CALB	Control	0	0	0	0	0	0	0	0.0120532997130685	0	0	0	0	0	0.981975967957276	0	0	0	0	0.00563281989930708	0
ExN_Tha_PVALB_2	Control	0	0	0	0	0	0	0	0	0	0	0	0	0	0.891410769915443	0	0.0251311792322563	0	0.0378348522507594	0.0040252230696376	0
OPC_Tha	Control	0	0.0666153785457845	0	0	0.297439578846614	0	0	0.0402030258238414	0	0.08711943793911	0.0342704750510942	0	0	0	0	0	0	0	0.0471312496884502	0
ExInN_Mix	Control	0	0	0	0	0	0.0774348652577435	0.0561662198391421	0.0143791844187462	0	0	0	0	0	0.899532710280374	0	0	0	0	0	0.0982268317162931
Astro_Tha	Control	0	0	0	0	0	0	0.295732797140304	0	0	0	0	0	0.315869538761105	0.904650645304851	0.181101040617657	0	0	0	0.0366507153182792	0
Micro_2	Control	0	0	0.0637484655730387	0.245112781954887	0	0.0425845167542585	0	0	0	0	0.142378246348637	0.254227859368046	0	0.508455718736093	0.203608593487748	0.0901487355505582	0	0	0.0569512985394547	0.0764469722315155
ExN_Tha_PVALB_1	Control	0	0	0	0	0	0	0	0.0255629945222154	0	0	0	0.218179795282599	0	0.950600801068091	0	0.150412277587091	0	0	0	0
Micro_2	Control	0	0.0578372193948001	0	0.234528629265471	0	0.093220023109322	0	0	0.032355300266501	0	0.265988734360201	0	0	0	0.192245720040282	0.0578372193948001	0	0	0.0683789442201286	0.0836734693877551
OPC_FrC	Control	0	0.0278336686787392	0	0	0.185738214883943	0	0	0.0606360316494218	0	0.0730344596855136	0.0272045261951049	0	0	0	0.0494461228600201	0	0	0	0.0602661881262151	0
OPC_Tha	Control	0	0.0492563222472088	0	0	0.183680306293372	0	0	0.0326602034605686	0	0.066711274673804	0.0253975375105927	0	0	0.226746773475745	0.0456696878147029	0	0	0.000433976407464343	0.000274163800408789	0.0842756774841084
ExN_Tha_CALB	Control	0	0.0305558843255612	0	0	0	0	0	0.0342144161377271	0	0	0.0119385873087084	0	0	0.711949265687583	0	0.0764587525150905	0	0	0	0.09310806289729
Astro_Tha	Control	0	0	0	0	0	0	0.294191242180518	0	0	0	0.054895070036389	0	0.213642448582208	0.781263907432132	0.101946962067808	0	0	0	0.055954339265241	0
ExN_Tha_PVALB_1	Control	0	0.0102576241764312	0	0	0	0	0	0.00584731762455437	0	0	0.00648023528238872	0	0	0.889630618602581	0.0376636455186304	0.186274509803922	0	0	0.0279647076416928	0
Astro_Tha	Control	0	0	0	0	0	0	0.165192135835567	0	0	0	0.0349060365884054	0	0.391079469392722	0.536270582999555	0.198757972473985	0	0	0	0.08035491750162	0
ExN_Tha_CALB	Control	0	0	0	0	0	0	0	0.0196613337970611	0	0	0.000199391854842745	0.00178015131286158	0	0.901535380507343	0.000268546492111499	0.0217382727738983	0	0	0	0
Oligo_3	Control	0	0	0	0	0	0	0	0	0.532148309141246	0	0	0.327547841566533	0	0.753004005340454	0.00671366230278614	0	0	0	0	0
ExN_Tha_CALB	Control	0	0	0	0	0	0	0	0.00993391878967043	0	0	0	0	0	0.984312416555407	0	0.06562906852882	0	0	0	0.0807293409166946
Astro_Tha	Control	0	0	0	0	0	0.0173692646017369	0.210567470956211	0	0.0120572330461332	0	0.0933901600119635	0.103693813974188	0.228002920774005	0.927681352914998	0.148976166498825	0	0.0223019861210816	0.0572257071842822	0.0365136334180749	0
InN_LGE	Control	0.165775698852879	0	0	0	0	0.00121137575012109	0.00145218945487047	0.0304430049560908	0	0	0.000810029410298618	0.00723186470850024	0	0.803960836671117	0.00109097012420278	0	0	0	0	0
OPC_Tha	Control	0	0.0170828894938257	0	0	0.306030150753769	0	0	0.058364490044344	0	0	0.0107920841433627	0	0	0.197485536270583	0.0487747566297415	0	0	0.0481122026275299	0.0303947958725886	0
InN_LGE	Control	0.299866354827932	0	0	0	0	0	0	0.0314863924876098	0	0	0	0	0	0.690809968847352	0	0.01418313804395	0	0	0.0285379592243656	0
OPC_Tha	Control	0	0.00404387106955462	0	0	0.305695142378559	0	0	0.0601686809842622	0	0.0808631649381064	0	0	0	0.677681352914998	0.0485565626049009	0	0	0	0.044489307611784	0.119304115088658
Astro_Tha	Control	0	0	0	0	0	0	0.190951742627346	0	0	0	0.0662728677533523	0	0.501947182670074	0.666666666666667	0.136690164484726	0	0	0	0.0367753352275559	0
OPC_Tha	Control	0	0.0589418866138004	0.0038779154112264	0.00133988818199349	0.338478104809763	0	0	0.0506042952786714	0	0.0905319504851121	0.00173221673894619	0	0	0.136292834890966	0.0498825109097012	0	0	0.00274194184716137	0.0517297243407607	0.0925058548009368
ExInN_Mix	Control	0	0.00189371523257187	0	0	0	0	0	0	0	0	0.0156896465779373	0	0.00292077400511137	0.952492211838006	0.00161127895266866	0.0504793466682447	0	0.0504793466682447	0	0
Astro_Tha	Control	0	0	0	0	0	0	0.215460232350313	0	0	0	0.0880813518767758	0	0.508153827430936	0.791499777481086	0.185834172541121	0	0	0.0476387738193869	0.0370868850007477	0
ExN_Tha_PVALB_1	Control	0	0.0203968911508265	0	0	0	0	0	0.00345622119815669	0	0	0.0128856986192114	0	0	0.96128170894526	0	0.168126405491774	0	0	0	0
ExN_Tha_CALB	Control	0	0	0	0	0	0	0	0	0	0	0	0	0	0.956831330663106	0.039828801611279	0.102240896358543	0	0	0.0295723044713624	0
InN_LGE	Control	0.388907450718343	0	0	0	0	0	0	0.0713307538474915	0	0	0	0	0	0.907988429016466	0.0220208123531387	0	0	0	0.053038233388166	0.0529274004683841
OPC_Tha	Control	0.0713331105913799	0.00262358464512569	0	0	0.347475472601101	0	0	0.0639400921658986	0.0327822194623405	0.0771495483439277	0.00165744479338015	0	0	0.519915442812639	0.0215005035246727	0	0	0	0.0370245750461093	0.0750752760120441
Micro_2	Control	0	0.0378545784510987	0.0824405758285905	0.418931945247735	0	0.0913377315591338	0	0	0	0	0.228154129903793	0.213506898086337	0	0.83121940364931	0.241792547834844	0.14737444273484	0	0	0.0824236079956133	0
InN_LGE	Control	0.208152355496158	0	0	0.00296896086369769	0	0	0	0.0308016694200505	0	0.0469722315155571	0	0	0	0.0876724521584334	0	0	0	0.0276955852763641	0.0340336972234684	0
ExInN_Mix	Control	0	0	0	0.00362444572970888	0	0.0295202952029521	0.0467605004468276	0	0	0	0.0300832460993968	0	0	0.94392523364486	0.024739845585767	0.059592851224997	0	0.0521757998974237	0.0183689746273865	0.0993643358982937
Astro_Tha	Control	0.0316293573894643	0	0	0.00547522652785815	0	0	0.199441465594281	0	0.00734818494657041	0	0.0141568216938338	0	0.124680540343191	0.820983533600356	0.0638804968110104	0	0	0	0	0
InN_LGE	Control	0.426383784385789	0	0	0	0	0	0	0.0547995826449874	0	0	0	0	0	0.911103693813974	0	0	0	0	0.0339464632869747	0
InN_LGE	Control	0.310947767011917	0	0	0	0	0	0	0.0336492478914877	0	0	0	0	0	0.610258121940365	0	0	0	0	0.0344823288968645	0
Micro_2	Control	0	0	0.0811572369155228	0.311557740505109	0	0.109266092660927	0	0.0316168159290496	0	0	0.159613179801605	0	0	0.84479305740988	0.0989090298757972	0.152483528622717	0	0	0.0617865510193909	0
Micro_2	Control	0	0.058843255612104	0.0646691217498047	0.375081935608251	0	0.0537664467553767	0	0	0	0	0.219081800508449	0	0	0.257899421450823	0.195334004699564	0.115753343590957	0	0	0.102013857733912	0.0965205754432921
InN_LGE	Control	0.324033856776924	0	0	0	0	0	0	0.0265194330927745	0	0	0	0	0	0.619826435246996	0	0	0	0	0.0174592492896665	0
Astro_Tha	Control	0	0	0	0	0	0	0.32701072386059	0.0477784540474742	0	0	0	0	0.465285383960083	0.733644859813084	0.0973313192346424	0	0	0	0.0640920193410099	0
Astro_Tha	Control	0	0	0	0.020811644495855	0.051663077291218	0	0.178507596067918	0.0234653508390574	0	0	0.0623971885748467	0	0.441462820980893	0.797285269247886	0.095602551191675	0	0	0	0.0354917501620059	0
Micro_1	Control	0	0.0502229060638339	0.00862068965517238	0.556718719876615	0	0.110272466361027	0	0.0220632988435788	0	0	0.313967399431733	0.30752113929684	0	0.833333333333333	0.257183618663981	0.0963624886574348	0.0609236659487916	0	0.0976646229001545	0.0103379056540649
ExInN_Mix	Control	0	0	0	0	0	0.0117410265011741	0	0.0177375880358229	0	0	0.0170853895618364	0.236203827325323	0.0191675794085433	0.901869158878505	0.0143504531722054	0.049137965045173	0	0.049137965045173	0.0162379741787548	0
Micro_1	Control	0	0.0512683946818164	0.0725086485883272	0.581347599768652	0	0.0484363934548436	0	0.00424963046691595	0	0	0.318054932456009	0.289163328882955	0	0.587783711615487	0.318345082242363	0.147768966741626	0	0	0.103995314291411	0.0130812980930077
OPC_Tha	Control	0	0.0384069120605989	0	0	0.310433117970806	0	0	0.0620163464046605	0	0	0.0242634963361746	0	0	0.492656875834446	0.0326787512588117	0	0	0	0.0353795922436568	0
ExN_Tha_PVALB_2	Control	0	0	0	0	0	0	0	0.0162268498391445	0	0	0	0	0	0.720850022251891	0	0	0	0	0	0.0499498159919706
Micro_2	Control	0	0.0479149406241369	0	0.243531906689801	0	0.109676096760968	0	0	0.0314238402028513	0	0.0975400029908778	0	0	0.594681797952826	0.131369587109768	0.143744821872411	0	0	0.0666093415083994	0
InN_LGE	Control	0.261610424323421	0	0	0	0	0	0	0.0446374228327971	0	0	0	0	0	0.814307966177125	0.00985229942933874	0	0	0	0.0346318727879966	0
Oligo_2	Control	0	0	0	0	0	0	0	0	0.271714662733835	0	0	0.326435246995995	0	0.88584779706275	0.0421953675730111	0	0	0	0	0
ExN_Tha_CALB	Control	0	0	0	0	0	0	0	0.0127271541605077	0	0	0	0	0	0.979528259902092	0.00391070829137297	0.135085019923462	0	0	0.00290364388614728	0
Astro_Tha	Control	0.0663771021271856	0	0	0	0	0	0.299754244861483	0	0.0154208388315351	0	0.077064951896715	0	0.625562857490568	0.788495772140632	0.166112789526687	0	0	0	0.0618613229649568	0
ExN_Tha_CALB	Control	0	0	0	0	0	0	0	0	0	0	0	0	0	0.820093457943925	0.0412386706948641	0.0953170000394524	0	0	0.0306191117092867	0
ExN_Tha_CALB	Control	0	0.00272221564682207	0	0	0	0	0	0	0	0	0.00171975474801855	0	0	0.821206052514464	0.0351124538435716	0.0543654081350851	0	0	0	0
Oligo_3	Control	0	0	0	0	0	0	0	0.0499195722111121	0.513648477321535	0	0	0.268914107699154	0	0.436804628393413	0.0460892917086271	0	0	0	0.0112656397986143	0
Micro_2	Control	0	0.0467313686037796	0.0660919540229885	0.430730672835936	0	0.044149986954415	0	0	0	0	0.19757240416729	0.321984868713841	0	0.26357365376057	0.176670023497818	0.152148183216949	0	0	0.0295224565076516	0
InN_LGE	Control	0.400545717785945	0	0	0	0	0	0	0.0491370315624728	0	0	0	0	0	0.759790832220739	0	0	0	0	0.0287124270973531	0
Astro_Tha	Control	0.073170731707317	0	0	0	0.0314429289303662	0	0.407752457551385	0.0142813668376663	0.0169991461616084	0	0.0648522007875978	0	0.379213824996958	0.925567423230975	0.113779791876469	0	0.0314429289303662	0	0.0523777478689995	0
OPC_Tha	Control	0	0	0	0	0.273773630055037	0	0	0.0629293104947396	0	0.0911341585814653	0.0244504262000897	0	0	0.69681797952826	0.0195703256126217	0	0	0	0.0358531478989084	0
Oligo_3	Control	0	0	0	0	0	0	0	0.0524519606990697	0.40738440839349	0	0.0185185185185185	0.330106809078772	0	0.277703604806409	0.0249412554548506	0	0	0	0	0
ExN_Tha_PVALB_2	Control	0	0	0	0	0	0	0	0	0	0	0	0	0	0.947151757899421	0	0.0538328007259242	0	0.0339487907839192	0.0270425203130452	0.0906323185011709
Astro_Tha	Control	0	0	0	0	0	0	0.29872654155496	0.00894487435875146	0.01064710600533	0	0.0560166492198794	0	0.539004502859925	0.941143747218514	0.143689157435381	0	0.0380234505862647	0	0.0370121130551817	0
OPC_Tha	Control	0	0.0867952814928789	0.0240486552840085	0	0.305814788226848	0	0	0.0556038605338666	0	0.0874205419872868	0.0107422361796521	0	0	0.294392523364486	0.0488586774085263	0	0	0.0351915414052945	0.0381586162205274	0.0804616928738708
ExN_Tha_PVALB_1	Control	0	0	0	0	0	0	0	0.0197265455177811	0	0	0	0	0	0.912661326212728	0	0.150846253994556	0	0	0	0
Micro_1	Control	0	0	0.0874623367927687	0.502245999614421	0	0.0480636624548064	0	0.00252151986783755	0	0	0.234783909077314	0.0258121940364932	0	0.53960836671117	0.200604229607251	0.0091529569574309	0.0685092127303183	0.0402217224918137	0.0966178156622302	0
InN_LGE	Control	0.289007684597394	0	0	0	0	0	0	0.0464959568733153	0	0	0	0	0	0.942701379617267	0	0	0	0	0.0361397736902448	0
OPC_Tha	Control	0	0	0	0	0.264154103852596	0	0	0.0622663246674202	0	0	0.0238024026718509	0	0	0.812861593235425	0.0528029540114132	0	0	0	0.0654379143611984	0.0150217464034794
Micro_1	Control	0	0.0526492287055668	0.0808224528512442	0.63752650857914	0	0.0292407469529241	0	0.0403334492652813	0	0	0.350593190768157	0.320649755229194	0	0.0637516688918558	0.354716347767707	0.202410541681461	0.0664513041397463	0.0113031127944135	0.105166741438612	0
ExInN_Mix	Control	0	0.0314041109401507	0	0	0	0	0	0	0	0	0.0074024226110363	0.132176234979973	0	0.784267912772586	0.00996978851963748	0	0	0	0	0.0971227835396453
Oligo_3	Control	0	0	0	0	0	0	0	0.0502021563342318	0.580390178271107	0	0	0.324098798397864	0	0.303627058299956	0.048019469620678	0	0	0	0.0304695678181546	0
InN_LGE	Control	0.274919256041876	0	0	0	0	0	0	0.0470502564994348	0	0.0144195383071262	0	0	0	0.754784156653316	0	0	0	0.00850199234623428	0.0191540800558297	0
ExN_Tha_PVALB_1	Control	0	0	0	0	0	0	0	0.0050213024954352	0	0	0	0	0	0.946039163328883	0	0.210715272024303	0	0	0	0
Oligo_3	Control	0	0	0	0	0	0	0	0.0273128423615338	0.514799865455769	0	0	0.142078326657766	0	0.780262572318647	0.0421785834172541	0	0	0	0	0
Oligo_2	Control	0	0	0	0	0	0	0	0	0.284134130249166	0	0	0.289830885625278	0	0.289830885625278	0	0	0	0	0	0
ExN_Tha_CALB	Control	0	0	0	0	0	0	0	0	0	0.0420541987286718	0.0216838642141468	0	0	0.888295505117935	0	0.00351126366039378	0	0	0	0.0635329541652727
Astro_Tha	Control	0	0	0	0	0	0	0.184830205540661	0.0151182505869055	0.0179952909519004	0	0.0356662180349933	0	0.41876597298284	0.585002225189141	0.120946626384693	0	0	0	0.071469517970191	0
Astro_Tha	Control	0	0	0	0	0	0	0.225826630920465	0	0	0	0.0346318727879966	0	0.24647073141049	0.468513573653761	0.143890567304465	0	0	0	0.0583595035142814	0
Oligo_3	Control	0	0	0	0	0	0	0	0.0234870880792974	0.584051333799063	0	0.0269303623946962	0.240431686693369	0.0657478398442254	0.0700934579439252	0.0105740181268882	0	0	0	0	0
InN_LGE	Control	0.333611760775142	0	0	0	0	0	0	0.0393987479349622	0	0.00180662428905987	0	0.00600801068090784	0	0.350467289719626	0	0	0	0.00106521481832167	0.0307686556004187	0
Astro_Tha	Control	0	0	0	0	0	0	0.297922252010724	0	0	0	0	0	0.0811427528294998	0.626390743213173	0.0447633434038268	0	0	0.0526097763048882	0	0
Micro_1	Control	0	0.0540695151299957	0.133411449614998	0.56516290726817	0	0.0552946438555295	0	0.0297908877488914	0	0	0.325208115248492	0.318535825545171	0	0.375500667556742	0.276737160120846	0.221978932418038	0.0459200765733428	0	0.102948507053487	0
InN_LGE	Control	0.225470542376657	0	0.0158464457091843	0	0	0	0	0.0362359794800452	0	0	0	0	0	0	0	0	0.0135917683656377	0	0.0243382682817407	0
Oligo_2	Control	0	0	0	0	0	0	0.0537533512064343	0	0.194067116872364	0	0	0	0	0.803070761014686	0	0	0	0	0	0
ExN_Tha_PVALB_1	Control	0	0	0	0	0	0	0	0.0201395530823406	0	0	0.000461093664323786	0.00411659991099245	0	0.912216288384513	0.0416750587445451	0.163135676805934	0	0	0.0304820298090823	0
Micro_1	Control	0	0.0296879315106324	0.0824126771565673	0.486215538847118	0	0.0833985612583399	0	0	0	0	0.281877772792981	0.31241655540721	0	0.910102358700489	0.275209801946962	0.0802659091805736	0.0671931083991385	0	0.114612930561787	0
Astro_Tha	Control	0.113487025281212	0	0	0	0.00404402967217032	0	0.176295799821269	0.00367359360055652	0	0	0.035641294053138	0	0.40534866739686	0.322318647085002	0.178063108425646	0	0	0	0.0318902347839091	0.00565406490465037
OPC_Tha	Control	0	0	0	0	0.281718114381431	0	0.0261394101876675	0.0305516911572906	0	0.0391435262629642	0.0398285230048353	0	0	0.580996884735203	0.0476502181940248	0	0	0.0399652818874029	0	0.0860153897624624
Micro_1	Control	0	0.0581725648005681	0.110646133244058	0.465837671100829	0	0.105482873010548	0	0	0.0145152526585423	0	0.373286476247445	0.316421895861148	0	0.374499332443258	0.274907687143337	0.171479859549454	0.0569035654462791	0	0.0970913713174817	0.0904315824690531
InN_LGE	Control	0.283383450272859	0	0.00691887066175645	0	0	0.00462186440046219	0	0.0480284323102339	0	0	0	0	0	0.89018691588785	0	0	0.00593443407513761	0	0	0
Astro_Tha	Control	0	0	0	0	0.0410863843024647	0	0.296983914209115	0.0186614207460221	0.0222127351289814	0	0.0505333732117043	0	0.374193744675672	0.478526924788607	0.142279288351796	0	0	0.0535171815204956	0.0371616569463138	0
ExN_Tha_PVALB_2	Control	0	0	0	0	0	0	0	0	0	0	0	0	0	0.955273698264352	0	0.0441077839586539	0	0	0	0
ExN_Tha_CALB	Control	0	0	0	0	0	0	0	0.0135749065298669	0	0	0	0	0	0.937805963506898	0	0.0354479820097053	0	0	0	0
OPC_Tha	Control	0	0	0	0	0.383632447954056	0	0	0.0600165203025824	0	0.093141518902643	0.0415482777528537	0	0	0.338117489986649	0.0416247062772742	0	0	0.0524519667021738	0.0321394746024625	0.105921712947474
Oligo_2	Control	0	0	0	0	0	0	0	0	0.232101736138063	0	0	0	0	0.982643524699599	0.0430177912051024	0	0	0	0	0
ExN_Tha_CALB	Control	0	0	0	0	0	0	0	0.00420615598643592	0	0	0.025497233438014	0.227636849132176	0	0.590787716955941	0.0343403826787513	0.0823174340158599	0	0	0.000336473755047084	0.0972231515557043
Astro_Tha	Control	0	0.01696453229179	0	0	0	0	0.243141197497766	0.0186940266063821	0	0	0.0699865410497981	0.0956831330663106	0.415814774248509	0.923008455718736	0.145065458207452	0	0	0	0.0461716763870196	0
Oligo_2	Control	0	0	0	0	0	0	0	0	0.238751326036896	0	0	0.326546506453049	0	0.278816199376947	0	0	0	0	0	0
Micro_1	Control	0	0.0553122657513709	0.0826079678607299	0.488249469828417	0	0.111260203511126	0	0.0258347100252152	0	0	0.393113503813369	0.325545171339564	0.0119873433126445	0	0.289006377979188	0.143488381268	0.047451543431443	0	0.14423508299686	0.0832050853128137
Oligo_1	Control	0	0	0	0.0210333526123	0	0	0	0.0237153291018173	0.367538616781805	0	0	0.31530930129061	0	0.485536270583	0.04756629741524	0	0	0	0	0
Astro_Tha	Control	0.108753758770464	0	0	0	0	0	0.240236818588025	0	0	0	0.0335352175863616	0	0.410794693927224	0.875166889185581	0.0998321584424303	0	0	0	0.061400229300633	0
Micro_1	Control	0	0.0342249575886693	0.0809619462113603	0.613755542702911	0	0.0974505199597451	0	0.0256390748630554	0	0	0.280008474153831	0.29161103693814	0	0.7471072541166	0.231570996978852	0.0919240935810944	0.0564489112227806	0	0.105303823338817	0.0789227166276346
InN_LGE	Control	0.349649181423321	0	0.0197801584644571	0	0	0	0	0.0488979219198331	0	0	0	0	0	0.853248776145972	0	0	0.0169657812873893	0	0.0357036040077763	0
Astro_FrC	Control	0	0	0	0	0	0.0548846397554885	0.466890080428954	0.0349317450656464	0	0	0.0767534021235232	0.327659101023587	0.0264390896921017	0.193368936359591	0.187730782141658	0	0	0	0.09185733512786	0
ExInN_Mix	Control	0	0	0	0.0091671486408329	0	0	0.0271224307417337	0	0	0	0.0606649718359005	0.105807743658211	0	0.743213173119715	0	0.0187596165226654	0	0	0	0
ExN_Tha_PVALB_2	Control	0	0	0	0	0	0	0	0	0	0	0	0	0	0.981753449043169	0.0145015105740182	0.0331597427703476	0	0.0170434370931472	0.0107671601615074	0.0909668785547005
Astro_Tha	Control	0.0945539592382225	0	0	0	0	0	0.295107238605898	0	0	0	0.0692886695578485	0	0.47298284045272	0.188918558077437	0.125713326619671	0	0	0	0.036089925726534	0
Micro_2	Control	0	0	0.119545809619462	0.373414304993252	0	0.06369972790637	0.0381814119749777	0.0185744717850622	0	0	0.174580030905737	0.476746773475745	0	0.599354695149088	0.157972473984559	0	0.0691074419717636	0.0337120763798477	0.0425950849907781	0
Micro_2	Control	0	0	0.0615723691552282	0.393531906689801	0	0.108278355510828	0	0	0	0	0.29038931259658	0.317534490431687	0	0.808633733867379	0.230966767371601	0.0870714482976289	0	0	0.126140272169882	0
OPC_Tha	Control	0	0.0173590562985758	0	0	0.370758554678153	0	0	0.032345013477089	0	0.0936099029775844	0.0223941976970241	0	0	0.445927903871829	0.0746727089627391	0	0	0	0.0109665520163501	0.0860488457678154
Oligo_1	Control	0	0	0	0	0	0	0.0338695263628239	0.0305299539170507	0.47701104815131	0	0	0	0.0461238894973834	0.337338673787272	0.0254447801275596	0	0	0	0	0
OPC_Tha	Control	0	0	0	0	0.287820052644173	0	0	0.054223545778628	0	0.0905654064904651	0	0	0	0.728526924788607	0.0443940919771736	0	0	0	0.0259583271023379	0.0456674473067916
Oligo_2	Control	0	0	0	0	0	0	0.0446157283288651	0.0217046343796191	0.28806696162902	0	0	0	0	0.875055629728527	0.0467438737831487	0	0	0	0	0
ExN_Tha_PVALB_1	Control	0	0	0	0	0	0	0	0.0272693678810538	0	0	0	0	0	0.968179795282599	0.00349110439744882	0.107922042056259	0	0	0	0
InN_LGE	Control	0.214556186657757	0	0	0	0	0	0	0.0268128858360143	0	0	0	0	0	0.839452603471295	0.00788855320577375	0	0	0	0.0294352225711579	0
Astro_Tha	Control	0	0	0	0.00934065934065931	0.0231873653984207	0	0.237488829311886	0.0105316928962699	0.0312427229682527	0	0.0241513384178257	0	0.345381526104418	0.412883845126836	0.132292715676401	0	0	0	0.0492497881461542	0
Astro_Tha	Control	0	0	0	0	0.0301028954295286	0	0.178150134048257	0.0136727241109469	0	0	0.0477792732166891	0	0.282706583911403	0	0.11780798925814	0	0	0.0248155600268276	0.050807537012113	0
ExInN_Mix	Control	0	0	0	0	0	0	0	0	0	0	0.0520163501320972	0.148642634623943	0	0.724632843791722	0.0224236320913058	0	0	0	0	0
ExInN_Mix	Control	0	0.0130784708249497	0.00454748353978351	0	0	0.0219538559021953	0.0226764968722073	0.019813494478741	0	0	0.0126489207915856	0.112928348909657	0	0.709167779261237	0.0170359180933199	0.00321537065530442	0	0.00321537065530442	0	0
ExN_Tha_PVALB_1	Control	0	0	0	0	0	0	0	0.00674941309451349	0	0	0	0	0	0.986203827325323	0	0.239298536315935	0	0	0	0
OPC_Tha	Control	0	0	0	0	0.234338358458961	0	0.0370643431635389	0.0563320580819059	0	0	0	0	0	0.804294615042279	0.0479523329976502	0	0.0396984924623116	0	0.0289865908977618	0.0555035128805621
ExN_Tha_CALB	Control	0	0	0	0	0	0	0	0	0	0	0	0.0892300845571874	0	0.866599910992434	0.00993622020812357	0.0881958417169685	0	0	0.00737749862918102	0
InN_LGE	Control	0.398930838623455	0	0	0	0	0	0	0.0458547082862359	0	0	0	0	0	0.684134401424121	0	0	0	0	0.0355789840984996	0
InN_LGE	Control	0.433121728477559	0	0	0	0	0	0	0.0535822971915486	0	0	0	0	0	0.923787271918113	0	0	0	0	0.0306814216639251	0
Oligo_2	Control	0	0	0	0.0486022749180643	0	0.0469827425546983	0	0	0.169189371005718	0	0	0	0	0.607254116599911	0	0	0	0	0.0314166791286576	0
Astro_Tha	Control	0	0	0	0	0	0	0.282618409294012	0	0.0260161970555512	0	0.0604281940082748	0	0.233874893513448	0.539497107254117	0.0675058744545149	0	0	0	0.0501221275110911	0
ExN_Tha_CALB	Control	0	0	0	0	0	0	0	0	0	0	0	0	0	0.551513128615932	0	0.0714482976289107	0	0.00451729987769756	0	0
InN_LGE	Control	0.19762779819579	0	0	0	0	0	0	0.0259107903660551	0	0.00712612914018063	0	0	0	0.411437472185136	0	0	0	0.00420168067226889	0.0258212452021335	0
Astro_Tha	Control	0.0818576678917474	0.0798911113741271	0	0	0	0	0.230049151027703	0.0440179114859578	0.0190173096328495	0	0.0551816958277255	0	0.257940854326396	0.61415220293725	0.161262168512924	0.0289975144987572	0	0	0.037111808982603	0
Oligo_1	Control	0	0	0	0	0	0.0379999254538	0	0.00447787148943568	0.516688659473725	0	0.0254099995015203	0.324655095683133	0	0.272696929238985	0	0	0	0	0.00513434026220028	0
ExN_Tha_PVALB_1	Control	0	0	0	0	0	0	0	0.00407573254499605	0	0	0	0	0	0.910436137071651	0.0367740852635112	0.11569416498994	0	0	0.0273042221225263	0
Astro_Tha	Control	0	0	0	0	0	0	0.261617515638963	0.0298778367098513	0	0	0.110413239619162	0	0.353078982597055	0.961726746773476	0.144931184961396	0	0	0	0.0370370370370371	0
Micro_1	Control	0	0.0581725648005681	0.0559368374065394	0.557499518025834	0	0.110738380111074	0.0136729222520108	0.00332579775671682	0	0	0.325843676785803	0.326323987538941	0.0186199342825849	0.068090787716956	0.316112789526687	0.147492799936876	0.00732232591529069	0.00603621730382298	0.139487064453417	0.0102375376380061
Micro_2	Control	0	0	0.063915857605178	0.326470021206863	0	0.0984382571098438	0	0.0249000086948961	0	0	0.0943746572952495	0	0	0	0.17527693856999	0.0451927249773149	0	0	0.0645531130053337	0
ExN_Tha_CALB	Control	0	0.0336923501795084	0	0	0	0	0	0	0	0	0	0	0	0.933133066310636	0	0	0	0	0.0550570759184488	0
Astro_Tha	Control	0	0	0	0	0	0	0.221291331546023	0	0	0	0.0338343053686256	0	0.329469392722405	0.689252336448598	0.108375293722726	0	0	0.0343235885903658	0.0587832112058222	0
ExN_Tha_CALB	Control	0	0	0	0	0	0	0	0	0	0	0.00928418324111457	0	0	0.954939919893191	0	0.053891979326942	0	0	0	0
ExInN_Mix	Control	0	0	0	0	0	0.00436095270043613	0.0634718498659518	0.00887966263803153	0	0	0	0	0	0.959946595460614	0	0.0388606146684026	0	0.0388606146684026	0	0.0979926396788223
Micro_1	Control	0	0.0552530871503532	0.0814641223077781	0.503981106612686	0	0.100972827910097	0	0.00396704634379619	0	0	0.383131449080305	0.300734312416555	0	0.798731642189586	0.248019469620678	0.153095040833235	0.00873414692510166	0	0.107846069488061	0
ExInN_Mix	Control	0	0	0	0	0	0	0.0169571045576408	0	0	0	0.00945865111410193	0.18958611481976	0	0.893858477970628	0	0	0.0407753050969132	0	0	0
ExN_Tha_PVALB_1	Control	0	0.0424902355308321	0	0	0	0	0	0.000912964090079127	0	0	0.0268431284582025	0	0	0.970293724966622	0.0198556562604901	0.194954037953209	0	0	0	0
OPC_Tha	Control	0	0.0482502860299049	0	0	0.276286192869107	0	0	0.0427245456916789	0	0.0757109401137505	0	0	0	0.522474410324878	0.0165491775763679	0	0	0	0.0245750461093664	0
Oligo_1	Control	0	0.0194894859352192	0	0.00952380952380949	0	0	0	0	0.389596108566845	0	0	0	0	0.957165109034268	0	0	0	0	0	0
ExInN_Mix	Control	0	0	0	0	0	0.0445040814044504	0.0533512064343163	0	0	0	0.0536737949254773	0.445705384957721	0	0.607476635514019	0.0672373279624034	0.0563380281690141	0	0.0563380281690141	0	0.0798929407828706
Oligo_2	Control	0	0	0	0	0	0	0	0	0.417669279929623	0	0	0.256453048509123	0	0.982754784156653	0	0	0	0	0	0
ExN_Tha_PVALB_1	Control	0	0	0	0	0	0	0	0.0175310842535432	0	0	0	0	0	0.762794837561193	0.029154078549849	0.18771452242869	0	0	0	0
Astro_Tha	Control	0	0.00136110782341103	0	0	0.00165111270638907	0.0478027507547802	0.276943699731903	0.00149986957655857	0.0386297187508086	0	0.130140571257664	0.285380507343124	0.581599123767798	0.0153538050734312	0.182678751258812	0	0.00165111270638907	0	0.0680300084741539	0
InN_CGE_VIP	Control	0	0.0200023671440407	0	0	0	0	0	0.0110207808016695	0	0	0	0	0	0.296840231419671	0	0	0	0	0	0
Astro_Tha	Control	0	0	0	0	0	0	0.23340035746202	0.0269215720372141	0.0086418794794173	0	0.032725188176063	0	0.435104052573932	0.910769915442813	0.140902987579725	0	0	0	0.0365634813817856	0
ExN_Tha_CALB	Control	0	0	0	0.00433776749566228	0	0	0	0.014553082340666	0	0	0.0134215642291012	0	0	0.944815309301291	0.0384692849949647	0.123426835522942	0	0	0.0419844474353223	0
ExN_Tha_CALB	Control	0	0.0091332307570916	0	0	0	0	0	0.0190092165898618	0	0	0.00317780768655596	0.0283711615487316	0	0.954606141522029	0.0445619335347432	0.0692389631909102	0	0	0.0257090872837844	0
Micro_2	Control	0	0.0495127628516195	0	0.2503663003663	0	0.0467777405046778	0	0	0	0	0.276332186830168	0	0	0.883066310636404	0.14004699563612	0.0990255257032391	0	0	0.0312795972284532	0.0839745734359317
Oligo_3	Control	0	0.000789048013571603	0	0	0	0	0	0.0311168594035302	0.499754198038759	0	0	0.325990209167779	0	0.828882955051179	0	0.000789048013571603	0	0	0.000498479637106808	0
Micro_1	Control	0	0.0531621099143883	0.0845050775583083	0.655272797378061	0	0.0459950054045996	0	0.00478219285279546	0.00569225594452638	0	0.307287772294502	0.325878949710725	0	0.598909657320872	0.20166163141994	0.197893241803764	0.0465900933237616	0	0.104830267683565	0.0825694212111074
Micro_1	Control	0	0.0564563853710498	0.0818268050440799	0.465567765567766	0	0.0546610011554661	0	0.0288561864185723	0	0	0.326765864114451	0.193146417445483	0	0.704717400979083	0.200906344410876	0.236260701463684	0	0	0.126937839589253	0.05807962529274
Astro_Tha	Control	0.00679362958013141	0	0	0.00117601696549063	0	0	0.295576407506702	0	0.00157830733007325	0	0.0783859229350481	0	0.610806863818912	0.971740097908322	0.171299093655589	0	0	0	0.036962265091471	0
ExInN_Mix	Control	0	0	0	0	0	0	0.000379803395889167	0.0526041213807495	0	0	0.0226309755246498	0	0.0229098211025922	0.892078326657766	0.012638469284995	0.0774056101313765	0.0296482412060302	0.0494535842506016	0	0
Micro_1	Control	0	0.0462382135952972	0.112292154893427	0.573346828609987	0	0.0801185284580118	0	0.0182701504217024	0	0	0.30548078360999	0.314307966177125	0	0.374054294615042	0.187814702920443	0.158638103128575	0.0402249341947835	0	0.0552813917551468	0.0875878220140516
Astro_Tha	Control	0	0	0	0	0	0	0.126586237712243	0	0	0	0.0569139125666717	0	0.366526712912255	0.201824655095683	0.0304464585431353	0	0	0	0	0
ExN_Tha_CALB	Control	0	0	0	0	0	0	0	0.00419528736631603	0	0	0.0182069687453268	0	0	0.952825990209168	0	0.182999960547599	0	0	0	0
OPC_Tha	Control	0	0.0273207874699175	0	0	0.26444125388849	0	0	0.0727654117033302	0	0.0954165272666444	0	0	0	0.386960391633289	0.0490768714333669	0	0	0	0.0301704800358905	0
ExN_Tha_PVALB_2	Control	0	0	0	0	0	0	0	0	0	0	0	0	0	0.952937249666222	0	0.0235925356057917	0	0	0	0
Oligo_2	Control	0	0	0	0	0	0	0	0	0.21810396129266	0	0	0	0	0.869047619047619	0	0	0	0	0	0.0676814988290398
InN_LGE	Control	0.221906671121506	0	0	0	0	0	0	0.049017476741153	0	0	0	0	0	0.694259012016021	0.0127727425310507	0.0150116384582002	0	0	0.0342330890783111	0
Oligo_1	Control	0	0	0	0.00991902834008096	0	0	0	0.0249108773150161	0.554296359543585	0	0.012823388664573	0	0	0.97340898976413	0	0	0	0	0	0.0344262295081967
Astro_Tha	Control	0	0	0.0231558977792657	0.00800077115866593	0.0198612108159847	0.0154683365015469	0.174977658623771	0	0	0	0.0861372812920592	0	0.363818912011683	0.663773920783267	0.113595166163142	0	0	0	0.0473431035342207	0
OPC_Tha	Control	0	0.0129601136229139	0	0	0.36082794927016	0	0	0.0629945222154595	0	0.0944797591167614	0.0294975325257963	0	0	0.625389408099688	0.0470292044310171	0	0	0	0.0360026917900403	0.0544329207092673
Astro_Tha	Control	0	0	0	0	0	0	0.309919571045576	0	0	0	0.0346817207517073	0	0.382986491420226	0.613707165109034	0.140449815374287	0	0	0.0318380873476151	0.0690394297392951	0
OPC_Tha	Control	0	0	0	0	0.352141660684374	0	0	0.0567233284062255	0	0.0964202074272332	0.000822491401226255	0	0	0.526034712950601	0.0295065458207452	0	0.042067480258435	0.0452519035783328	0.0285878071880764	0.0698895951823353
Micro_1	Control	0	0	0.161868095078674	0.457219973009447	0	0.107644712810764	0	0.0295083036257717	0	0	0.293006330691391	0.321317311971518	0	0.583110814419226	0.230480026854649	0.151102694598966	0.0302225412778176	0	0.0976147749364439	0.0979926396788223
InN_LGE	Control	0.338790511192783	0	0	0	0	0	0	0.0555712546735067	0	0	0	0	0	0.910547396528705	0	0	0	0	0.0125741488460196	0
Oligo_2	Control	0	0	0	0	0	0	0	0	0.278441874304639	0	0	0	0	0.269470404984424	0.0895938234306815	0	0	0	0	0
InN_LGE	Control	0.144225414856888	0.00351126366039378	0	0	0	0	0	0.0442896269889574	0	0	0	0	0	0.831664441477526	0	0	0	0	0	0
Oligo_3	Control	0	0	0	0	0	0	0	0.0317798452308495	0.520712049470879	0	0	0.328882955051179	0	0	0.0459214501510574	0	0	0	0.0182194307362544	0
ExInN_Mix	Control	0	0	0	0	0	0	0	0	0	0	0.0383829320572254	0	0	0.514018691588785	0	0.0303783485225076	0	0	0	0
Oligo_2	Control	0	0	0	0	0	0	0	0	0.345287070816839	0	0	0	0	0.874944370271473	0.0414400805639477	0	0	0	0	0
Oligo_2	Control	0	0	0	0	0	0	0	0	0.203886258376672	0	0	0.274143302180685	0	0	0	0	0	0	0	0
Astro_Tha	Control	0	0	0	0	0	0	0.236528150134048	0	0	0	0.0367130252729176	0	0.442345138128271	0.911437472185136	0.130161127895267	0	0.0431442928930366	0	0.0371367329644584	0.080327868852459
Micro_1	Control	0	0.0308912297313292	0	0.457335646809331	0	0.107253345260725	0	0.0170202591079036	0	0	0.301617566422412	0.315976858032933	0	0.97774810858923	0.21686807653575	0.0824752436185742	0	0	0.0921688849010518	0
ExN_Tha_PVALB_2	Control	0	0.0283465498875607	0	0	0	0	0	0	0	0	0.0179078809630626	0	0	0.989207832665777	0	0.0680159387698741	0	0	0	0
Oligo_1	Control	0	0	0	0	0	0	0	0	0.289800512303035	0	0	0	0	0.699154428126391	0.0185297079556899	0	0	0	0	0
ExN_Tha_CALB	Control	0	0	0	0	0	0	0	0	0	0	0	0.0961281708945261	0	0.948709390298175	0	0.055923777961889	0	0	0.013733114002293	0
ExInN_Mix	Control	0	0	0	0	0	0.0297812069029781	0.0655495978552278	0	0	0	0	0	0	0.966288384512684	0	0.0522941570994595	0	0.0522941570994595	0	0.0969220475075276
ExInN_Mix	Control	0	0	0	0	0	0	0	0.0175093470133032	0	0	0.0226683614974328	0	0	0.795060080106809	0	0	0	0	0	0
ExN_Tha_PVALB_1	Control	0	0	0	0	0	0	0	0.0219872185027389	0	0	0.0252106076466776	0	0	0.987650200267023	0	0.0951394642363987	0	0	0	0
Micro_2	Control	0	0	0.0823568798125209	0.327511085405822	0	0.0550150956055016	0	0.0272693678810538	0	0	0.161856338168586	0	0	0.886737872719181	0.176619671030547	0.0989860733025605	0.0600382866714525	0	0.0625342704750511	0
Astro_Tha	Control	0	0	0	0	0	0	0.251809651474531	0	0.0249812414292737	0	0.0668835053088082	0	0.325392479006937	0.552514463729417	0.138335011748909	0	0	0.0489801554424587	0.036924879118688	0
InN_LGE	Control	0.222853324423655	0	0	0	0	0	0	0.0459307886270759	0	0	0	0	0	0.840120160213618	0	0	0	0	0.0314789890832959	0
InN_LGE	Control	0.350206036306938	0	0	0	0	0	0	0.0565820363446656	0	0	0	0	0	0.790609701824655	0	0.0143409476466643	0	0	0.0447759334031205	0
Oligo_3	Control	0	0	0	0	0	0	0	0.030193026693331	0.480271158374085	0	0	0.281820204717401	0	0.978860703159769	0.04662638469285	0	0	0	0	0
Astro_Tha	Control	0	0.00319564445496512	0	0	0	0	0.281858802502234	0.00352143291887663	0	0	0.0783360749713374	0	0.629000851892418	0.786048064085447	0.177089627391742	0	0	0	0.0385573999302129	0
ExN_Tha_PVALB_1	Control	0	0	0	0	0	0	0	0	0	0	0.0266935845670704	0	0	0.962171784601691	0	0.138122854775713	0	0.0144593048487001	0	0
Astro_Tha	Control	0	0	0	0	0	0	0.273056300268096	0.0189331362490218	0.0112680793810965	0	0.117229948656597	0	0.554460265303639	0.88929684023142	0.137747566297415	0	0.020842306771955	0	0.037149194955386	0
OPC_Tha	Control	0	0	0	0	0.275137592725532	0	0	0.0854816972437179	0	0.0892940782870525	0	0	0	0	0.0472306143001007	0	0	0	0.0318777727929814	0
OPC_Tha	Control	0	0.0304967057245433	0	0	0.191146207226609	0	0.0408623771224308	0.0168028867055039	0	0.043559718969555	0	0	0	0.646751223854028	0.0411883182275932	0	0.0437664513041397	0	0.0258337071930612	0.0720976915356306
Astro_Tha	Control	0	0	0	0	0	0	0.174396782841823	0	0.00882299671401587	0	0.0627835102936045	0	0.316843130096142	0.940031152647975	0.0991440080563948	0.0443247721623861	0	0.0443247721623861	0.037111808982603	0
Astro_Tha	Control	0	0	0	0.00597647966069015	0	0	0.238025022341376	0.00673854447439348	0	0	0.0720926175165745	0	0.415906048436169	0.821206052514464	0.13971131252098	0.00611512210518006	0	0.0517615496902987	0.0405887044514232	0
ExInN_Mix	Control	0	0	0	0	0	0.0602519661560252	0	0.014585688201026	0	0	0.0272543741588156	0.212283044058745	0.0580503833515882	0.800845571873609	0.0320241691842901	0.0182664615141831	0	0.0182664615141831	0	0
ExN_Tha_CALB	Control	0	0	0	0	0	0	0	0	0	0	0	0	0	0.920115709835336	0.0351124538435716	0.143034678660196	0	0	0.0260704850206869	0
Astro_Tha	Control	0	0	0	0	0.0643455372098588	0	0.269995531724754	0.029225719502652	0	0	0.0740616120831464	0	0.439819885603018	0.480195816644415	0.0963746223564955	0	0	0.0530437527123525	0	0
ExN_Tha_PVALB_2	Control	0	0	0	0	0	0	0	0.0038040170419964	0	0	0	0	0	0.946929238985314	0	0.046356570797333	0	0.046356570797333	0.0225063556153731	0.093141518902643
OPC_Tha	Control	0	0.0562788495679962	0	0	0.333716200047858	0	0	0.0591035562125033	0	0.0930411508865842	0.0109167040526394	0	0	0.395304850912328	0.0474991607922122	0	0	0	0.0329619660036887	0.0661425225828036
ExInN_Mix	Control	0	0	0	0.00796221322537116	0	0	0	0.00447787148943568	0	0	0.00513434026220028	0.0919003115264797	0	0.60925678682688	0	0.0712115832248392	0.0197654941373534	0.0712115832248392	0	0
InN_LGE	Control	0.154917028622341	0.014518483449718	0	0	0	0	0	0.0213459699156595	0	0	0	0	0	0.827770360480641	0	0	0	0	0.029547380489507	0
OPC_Tha	Control	0	0	0	0	0.171261067240967	0	0	0.0610707764542213	0.00815027555693548	0	0.0436917401924132	0	0	0	0.0105740181268882	0	0	0	0.0270175963311898	0
ExInN_Mix	Control	0	0	0	0	0	0	0	0	0	0.0921043827367012	0	0	0	0.928682688028482	0	0	0	0	0	0
Astro_Tha	Control	0	0.000670690811535923	0	0.000327742433005596	0	0	0.313025022341376	0.00036953308407961	0.025511656187741	0	0.0245750461093664	0	0.390683947912864	0.796840231419671	0.143655589123867	0	0	0.0561604923659604	0.0375853646378546	0
ExN_Tha_CALB	Control	0	0	0	0	0	0	0	0.00696678549691332	0	0	0	0	0	0.94192256341789	0	0.0444825817651004	0	0	0.0179078809630626	0
Astro_Tha	Control	0	0.0505385252692626	0	0	0	0	0.189991063449508	0	0.0331444539315376	0	0	0	0.324723134964099	0.570093457943925	0.0430010070493454	0	0	0	0	0
Oligo_1	Control	0	0	0	0	0	0	0	0	0.417281171569769	0	0.0398534469866906	0	0	0.355807743658211	0.0536757301107754	0	0	0	0.0199267234933453	0
InN_LGE	Control	0.254315625348034	0	0	0	0	0	0	0.0340839926962873	0	0	0	0	0	0.705384957721406	0	0	0	0	0.0339963112506854	0
InN_LGE	Control	0.280042320971155	0	0	0.0068825910931174	0	0	0	0.0379097469785236	0	0	0	0	0	0.547619047619048	0	0.0140845070422535	0	0	0.0349309605702607	0
Micro_1	Control	0	0.057758314593443	0.142255328646356	0.555108926161558	0	0.107663349360766	0	0.0315081297278498	0	0	0.30114401076716	0.325767690253672	0	0.927347574543836	0.193235985229943	0.162445259794058	0	0	0.133193759034943	0
Astro_Tha	Control	0	0	0	0	0	0	0.264588918677391	0	0.0303888845765737	0	0.0640670953591546	0	0.626293050991846	0.895304850912328	0.120913058073179	0	0	0.0835404584368958	0.0353172822890185	0
Micro_1	Control	0	0.0476979524204048	0.15054123423725	0.49339695392327	0	0.108539267210854	0	0	0.0141400812440167	0	0.279858930262699	0.307409879839786	0	0.659657320872274	0.222876804296744	0.138517378782499	0.0578607322325916	0	0.116021135536613	0.0365674138507862
Micro_1	Control	0	0.0225075945871306	0.0749637317263698	0.576450742240216	0	0.105371053710537	0	0.0256934179636553	0	0	0.358145157270325	0.312194036493102	0	0.962283044058745	0.307972473984559	0.146999644928394	0	0	0.143512287523055	0
Micro_2	Control	0	0.0497297510553517	0	0.182417582417582	0	0.0546610011554661	0	0	0	0	0.167352076167689	0	0	0.56097018246551	0.177056059080228	0.0994595021107034	0.0603254367073462	0	0.0628333582573152	0
OPC_Tha	Control	0	0.0286227166923108	0	0	0.467480258435032	0	0	0.0612772802365011	0	0.0946135831381733	0	0	0	0	0.0370426317556227	0	0	0	0.0527889935696126	0.088089662094346
ExN_Tha_PVALB_2	Control	0	0	0	0	0	0	0	0	0	0	0.00928418324111457	0	0	0.984646194926569	0.0125041960389393	0.0146960192527715	0	0	0.00928418324111457	0.0747072599531616
Astro_Tha	Control	0	0.0301613603187754	0	0	0.0365877004067959	0	0.362823949955317	0.0332362403269281	0	0	0.0571631523852251	0	0.275830595107704	0.917556742323097	0.148925814031554	0	0	0	0.0915208613728129	0
OPC_Tha	Control	0	0	0	0	0.334960516870065	0	0	0.0539626988957482	0	0.0892940782870525	0	0	0	0.407654650645305	0.0479523329976502	0	0	0	0.0339464632869747	0.0225493476078956
Oligo_2	Control	0	0	0	0	0	0	0	0	0.197702398509664	0	0	0	0	0.898197596795728	0	0	0	0	0	0
OPC_Tha	Control	0	0.0463960231980116	0	0	0.368365637712371	0	0	0.0589187896704635	0	0.0408497825359652	0	0	0	0.705162438807299	0.0489425981873112	0	0	0	0.0317531528837047	0.0408497825359652
OPC_Tha	Control	0	0.0370655304375271	0	0	0.345130413974635	0	0	0.0284431788540127	0	0.0933087989294078	0	0	0	0.209056519804183	0.0457032561262168	0	0	0	0	0.153964536634326
ExN_Tha_CALB	Control	0	0.0016372746281611	0	0	0	0	0	0	0	0	0	0	0	0.97774810858923	0	0.0660827711366236	0	0	0	0
ExN_Tha_PVALB_1	Control	0	0.0152286266619324	0	0	0	0	0	0.0166072515433441	0	0	0.00962065699616166	0	0	0.725077881619938	0.0303793219201074	0.211780486842624	0	0	0	0
InN_LGE	Control	0.416249025503954	0	0	0	0	0	0	0.0851556386401182	0	0	0	0	0	0.830996884735203	0	0	0	0	0	0
ExN_Tha_CALB	Control	0	0	0	0	0	0	0	0.00812972784975219	0	0	0	0	0	0.937360925678683	0	0.12040872687103	0	0	0	0
ExN_Tha_PVALB_1	Control	0	0	0	0	0	0	0	0.0084883923137119	0	0	0	0	0	0.960614152202937	0.036404833836858	0.267132204994674	0	0	0.0270300583221176	0
InN_CGE_LAMP5	Control	0	0.0191935929301298	0	0	0	0	0	0.102632379793062	0	0	0	0	0	0.94971072541166	0	0	0	0	0.0426075469817058	0
ExN_Tha_CALB	Control	0	0	0	0	0	0	0	0.0118359273106686	0	0	0	0	0	0.982309746328438	0	0.0399652818874029	0	0	0	0
InN_LGE	Control	0.325314623009244	0	0	0	0	0	0	0.0688418398400139	0	0	0	0	0	0.863707165109034	0	0	0	0	0.0333732117043019	0
Astro_Tha	Control	0	0	0	0.0164064006169269	0.0407274467575975	0	0.237645218945487	0.0184983914442223	0.0339077337059174	0	0.0935646278849509	0	0.571558963125228	0.670338228749444	0.0954514937898624	0	0	0	0.0366756393001346	0
OPC_Tha	Control	0.00567991981289673	0.0367499112320985	0	0	0.264536970567121	0	0	0.0607338492305017	0	0.0845767815322851	0.0012711230746224	0	0	0.207276368491322	0.0385364216179926	0	0	0.00201207243460766	0.0659363939983052	0
InN_LGE	Control	0.195456064149683	0	0	0	0	0	0	0.0545713416224676	0	0	0	0	0	0.832999554962172	0	0	0	0	0.0340461592143961	0
ExInN_Mix	Control	0	0.0192133191304691	0	0	0	0	0	0.0105860359968698	0	0	0.0121379791635512	0	0	0.730418335558523	0	0	0	0	0	0
Micro_1	Control	0	0	0.154223858944314	0.691488336225178	0	0.109079727160908	0	0.0227371532910182	0	0	0.315450376352126	0.314864263462394	0	0.88729417000445	0.302500839207788	0.173768098788811	0.0500598229241446	0	0.117553960420717	0.0438608230177316
ExInN_Mix	Control	0	0	0	0	0	0	0.0615281501340482	0	0	0	0.0118887393449978	0.0530707610146862	0	0.956163773920783	0.00800604229607249	0.0563183019686748	0	0.0563183019686748	0	0.0938775510204082
Oligo_2	Control	0	0	0	0	0	0	0	0.0246608990522563	0.334601153975523	0	0	0	0	0.984646194926569	0.0380832494125546	0	0	0	0	0
Astro_Tha	Control	0	0	0	0.0208212839791787	0	0	0.275491510277033	0	0.0279438019094931	0	0.053835800807537	0	0.326579043446513	0.240320427236315	0.156730446458543	0	0	0.0426085927328678	0.053835800807537	0.0722649715623954
Astro_Tha	Control	0	0	0	0	0	0	0.226899016979446	0	0.00968977205102328	0	0.0387318678032003	0	0.382621394669587	0.901090342679128	0.122423632091306	0	0	0.0465341066003866	0.0361148497083894	0
InN_LGE	Control	0.40650406504065	0	0	0	0	0	0	0.051028171463351	0	0	0	0	0	0.838340008900757	0	0	0	0	0.0348188026519116	0
ExN_Tha_CALB	Control	0	0	0	0	0	0	0	0.0174984783931832	0	0	0	0	0	0.900645304850912	0	0.0764982049157691	0	0	0.0102562185334729	0
ExN_Tha_PVALB_1	Control	0	0.0328441235649189	0	0	0	0	0	0.00821667681071214	0	0	0.0207492148945716	0	0	0.984868713840676	0.024303457536086	0.262338738312226	0	0	0.0180449628632671	0
OPC_Tha	Control	0	0	0	0	0.351375927255324	0	0.0296023235031277	0.0319972176332493	0	0.0979926396788223	0	0	0	0.294837561192701	0.0479355488418932	0	0.031706149796602	0	0.0165121379791635	0
OPC_FrC	Control	0	0.054089241330335	0	0	0.252596314907873	0	0	0.0511259890444309	0.0281249191440917	0.0984610237537638	0.004274462888191	0	0	0.187472185135736	0.0441255454850621	0	0	0	0.0399406809231843	0.0114754098360655
Astro_Tha	Control	0	0	0	0.00410641989589355	0	0	0.132238605898123	0.00231501608555773	0.0027555693549639	0	0.0731394247544987	0	0.296549835706462	0.947374276813529	0.14551863041289	0	0.00509691313711413	0	0.0419969094262499	0
Micro_1	Control	0	0.0576005049907287	0.13603392478518	0.613533834586466	0	0.0911886391591189	0	0.0481914616120337	0	0	0.421003439509496	0.309301290609702	0	0.769025367156208	0.3054212823095	0.170651359135203	0.0592964824120603	0	0.096966751408205	0.00916694546671126
Micro_1	Control	0	0.0505385252692626	0.0714763977234684	0.61800655484866	0	0.0796153416079616	0	0	0	0	0.261352873735108	0.313640409434802	0	0.760347129506008	0.22002349781806	0.134808853118712	0.0613065326633165	0.0286621690929894	0.0713448980609143	0.0486115757778521
ExN_Tha_CALB	Control	0	0	0	0	0	0	0	0.00865142161551169	0	0	0	0	0	0.982198486871384	0.0244377307821416	0.161241961573362	0	0	0.0181446587906884	0
OPC_Tha	Control	0	0.0554306229534067	0	0	0.37341469251017	0	0	0.0688418398400139	0	0.0902977584476413	0.0278650117142715	0	0	0.248776145972408	0.0659281638133602	0	0	0	0.0439160560291112	0.0804951488792238
Oligo_2	Control	0	0	0	0	0	0	0	0	0.223796217237186	0	0.0284756492697273	0	0	0	0.076703591809332	0	0	0	0.0569512985394547	0
OPC_Tha	Control	0	0.0496508462539945	0	0	0.353122756640345	0	0	0.0806125554299626	0	0.0944128471060556	0	0	0	0.562639074321317	0.0448640483383685	0	0.0337401292175161	0.0441275101589932	0.0313668311649469	0.0471729675476749
Micro_1	Control	0	0.0435751765494931	0.0616281664992746	0.509176788124157	0	0.0729248201572925	0	0.0240087818450569	0.0119925483194908	0	0.310889287672599	0	0	0.640409434801958	0.193689157435381	0.138990807590642	0	0.0569692665798713	0.0465081501420667	0.0966209434593509
InN_LGE	Control	0.263837843857891	0	0	0	0	0	0	0.034453525780367	0	0	0	0	0	0.463618157543391	0	0	0	0	0.0287248890882807	0
InN_LGE	Control	0.289787281434458	0	0	0	0	0	0	0.042659333970959	0	0	0	0	0	0.560636404094348	0	0	0	0	0.0318030008474154	0
Micro_2	Control	0	0.0441077839586539	0.124762861287803	0.482648930017351	0	0.0416713258041671	0	0.03120380836449	0	0	0.220838941229251	0.328549176680018	0	0	0.261278952668681	0.0441077839586539	0	0	0.148696475748966	0
OPC_Tha	Control	0	0	0	0	0.237257717157215	0	0.0259606791778374	0.0323993565776889	0.000504540867810266	0.0935764469722316	0.0218334081052789	0	0	0	0.0766196710305471	0	0	0	0.0368002592094113	0.077751756440281
OPC_Tha	Control	0	0.0438118909535645	0	0	0.313639626704953	0	0	0.058277541083384	0	0.0743057878889261	0	0	0	0.487761459724077	0.0467270896273917	0	0	0	0.0301081700812522	0.0743057878889261
Oligo_1	Control	0	0	0	0	0	0	0	0.0251391183375359	0.457683251830578	0	0.0217212501869298	0.297952825990209	0	0.983311081441923	0.0292547834843907	0	0	0	0	0
InN_LGE	Control	0.241396592048112	0	0	0	0	0	0	0.0497782801495522	0	0	0	0	0	0	0	0	0	0	0.0356662180349933	0
ExN_Tha_CALB	Control	0	0	0	0	0	0	0	0	0	0	0	0	0	0.977303070761015	0.0448472641826116	0.0439697005562788	0	0	0.0332984397587358	0
ExN_Tha_CALB	Control	0	0	0	0	0	0	0	0	0	0	0	0	0	0.858923008455719	0.000939912722390024	0.0218960823766127	0	0	0	0
Oligo_3	Control	0	0	0	0	0	0	0	0.0211720719937397	0.335713731273772	0	0	0	0	0.328771695594125	0.0326955354145686	0	0	0	0	0
InN_LGE	Control	0.294297805991759	0	0	0	0	0	0	0.026030345187375	0	0	0	0	0	0.625166889185581	0	0	0	0	0.0312172872738149	0
Micro_1	Control	0	0.0541878723320314	0.112124762861288	0.566637748216696	0	0.0648551940064855	0	0.0260846882879749	0	0	0.281553761028862	0.267022696929239	0	0	0.217103054716348	0.179468970686866	0.0258435032304379	0	0.141742684811325	0.0361324857811978
ExN_Tha_PVALB_1	Control	0	0	0	0	0	0	0	0.00481479871315538	0	0	0	0	0	0.963618157543391	0	0.180534185505188	0	0.00532607409160846	0	0
OPC_Tha	Control	0	0.0399850080877422	0	0	0.343407513759273	0	0	0.0543213633597078	0	0.0978253596520575	0	0	0	0.446484201157098	0.0444947969117153	0	0	0.0399850080877422	0.0252604556103884	0.051288056206089
Astro_Tha	Control	0	0.0416420089162426	0	0	0	0	0.261528150134048	0.0229436570732979	0	0	0.0382832361298041	0	0.422721187781429	0.923342234089898	0.194142329640819	0	0	0.0416420089162426	0.0729649568815114	0
OPC_Tha	Control	0	0.0465735590010652	0	0	0.328786791098349	0	0	0.0887314146595948	0	0.0920040147206423	0.0271297542495389	0	0	0.0847797062750334	0.0486908358509567	0	0	0	0.0503838293205723	0.0860488457678154
OPC_Tha	Control	0.0348591157144448	0.040517615496903	0	0	0.346996889207944	0	0	0.0561472915398661	0	0.0763800602208097	0.0200762673844773	0	0	0.526702269692924	0.0486908358509567	0	0	0	0.0200762673844773	0.158782201405152
Oligo_3	Control	0	0	0	0	0	0	0	0.0178462742370229	0.349595073611219	0	0	0.295393858477971	0	0.941811303960837	0.0445619335347432	0	0	0	0	0
InN_LGE	Control	0.244570664884731	0	0	0	0	0	0	0.0389205286496827	0	0	0	0.105473965287049	0	0.707276368491322	0	0	0	0	0.0349808085339713	0
OPC_Tha	Control	0	0.0162741152799147	0	0.00795257374204739	0.362790141182101	0	0.0184316353887399	0.0567559342665855	0	0.0985613917698227	0.0294102985893027	0	0	0.521139296840231	0.0685968445787177	0.0162741152799147	0	0	0.0659737799710882	0.0276012044161927
Micro_2	Control	0	0.0567128259754606	0.0629673027563888	0.265664160401002	0	0.0978232509597823	0	0	0	0	0.35443148397388	0.319870939029818	0	0.753337783711616	0.245031889895938	0.11514183138044	0	0	0.0652634464882109	0
ExN_Tha_CALB	Control	0	0	0	0	0	0	0	0.0174658725328233	0	0	0.0276282338866457	0.246662216288384	0	0.931019136626613	0.0372104733131924	0.0470272616088689	0	0	0	0.0972566075610573
Micro_1	Control	0	0.0335345405767941	0	0.578716020821284	0	0.102948302210295	0	0.0464524823928354	0	0	0.297168635661233	0.309857587894971	0	0.329995549621718	0.231923464249748	0.132007732670533	0	0	0.141206819201436	0.0861157577785212
Astro_Tha	Control	0	0.00964611196591314	0	0	0	0.00911327295091136	0.220598748882931	0.00531475523867486	0.00632616626562132	0	0.0470689397338119	0	0.384872824631861	0.945482866043614	0.161245384357167	0	0	0	0.0491251682368775	0
ExN_Tha_PVALB_1	Control	0	0	0.0278986720232117	0	0	0	0	0.026052082427615	0	0	0	0	0	0.973965287049399	0.00328969452836525	0.195309109559317	0.0239291696578129	0	0.00122127511091175	0
Oligo_1	Control	0	0	0	0	0	0	0	0	0.329271132500194	0	0	0.302069425901202	0	0.870271473075211	0.0363209130580732	0	0	0	0	0
Oligo_2	Control	0	0	0	0	0	0	0	0	0.211325001940542	0	0	0	0	0.328660436137072	0	0	0	0	0	0
Oligo_3	Control	0	0	0	0	0	0	0	0	0.530725245155114	0	0.025497233438014	0.321206052514464	0	0.93813974187806	0.0686807653575026	0	0	0	0.0551069238821594	0
ExInN_Mix	Control	0	0	0	0	0	0	0.0640303842716712	0.019759151378141	0	0	0	0	0	0.984534935469515	0.0305135951661631	0.0185229021185939	0	0.0185229021185939	0.0226558995065052	0.0843091334894613
OPC_FrC	Control	0	0	0	0	0.195118449389806	0	0	0.0321385096948091	0	0	0	0	0	0.185803293279929	0.0435381000335683	0	0	0	0	0
Astro_Tha	Control	0	0	0	0	0	0	0.156032171581769	0	0	0	0.0661108618712926	0	0.309510770354144	0.868157543391188	0.17997650218194	0	0	0	0.0368251831912666	0
ExInN_Mix	Control	0	0	0	0	0	0	0.0631590705987489	0	0	0	0	0	0	0.978193146417445	0.0318395434709634	0.0536552649228705	0	0.0536552649228705	0.0236403967897911	0.0989963198394112
InN_LGE	Control	0.206091992426774	0	0	0	0	0	0	0.0247587166333363	0	0	0	0	0	0.609479305740988	0	0	0	0	0.0350431184886097	0
OPC_FrC	Control	0	0	0	0	0.332089016511127	0	0	0.0605816885488218	0.0115785660689798	0.093141518902643	0	0	0	0	0.0469956361195032	0	0	0	0.0336224515228553	0.088859150217464
Oligo_3	Control	0	0.0402019962914744	0	0	0	0	0	0.0221502478045388	0.280265983595953	0	0	0.329327992879395	0	0.31041388518024	0	0	0	0	0.0253975375105927	0
ExN_Tha_CALB	Control	0	0	0	0	0	0	0	0	0	0	0.0251233737101839	0	0	0.969514908767245	0	0.170690811535882	0	0	0	0
ExN_Tha_CALB	Control	0	0	0	0	0	0	0	0.0105316928962699	0	0	0	0	0	0.906987093902982	0	0.0512289422811378	0	0	0.0209486067494142	0.0915356306457009
Astro_Tha	Control	0	0	0.045195848677603	0	0	0.0301912110030191	0.174932975871314	0	0.0209578514321198	0	0	0	0.18921139101862	0.908322207387628	0.146576032225579	0	0	0	0.0366133293454962	0
Micro_1	Control	0	0	0.11162258676487	0.684634663582032	0	0.110775653211078	0	0.0298017563690114	0	0	0.265079009022481	0.316533155318202	0	0.900534045393859	0.191708627056059	0.142028642442893	0	0	0.0723169333532725	0.0936099029775844
ExN_Tha_PVALB_2	Control	0	0	0	0	0	0	0	0	0	0	0	0	0	0.895304850912328	0	0.0074762299285912	0	0.0135321734327534	0	0.0760455001672801
OPC_Tha	Control	0	0.0222511539827198	0	0	0.239219909069155	0	0	0.0444200504303973	0	0.0983941117430579	0	0	0	0.749221183800623	0.0447297750923129	0	0	0	0.0140571257664125	0
Micro_2	Control	0	0.0586854460093896	0.0820778930922889	0.334740697898593	0	0.0527973461552798	0	0	0	0	0.198868451223768	0.330996884735203	0	0.798286604361371	0.256948640483384	0.1573953525072	0.0519502273271117	0	0.0894147849060366	0
ExInN_Mix	Control	0	0	0	0	0	0.0305266689030527	0.095911528150134	0	0	0	0.0326753402123523	0.182242990654206	0	0.952714730752114	0.0274924471299094	0.0323115161557581	0	0.0854144474691285	0	0.0977584476413517
ExN_Tha_CALB	Control	0	0	0	0	0	0	0	0	0	0	0	0	0	0.969959946595461	0	0.0489407030417801	0	0	0	0
ExN_Tha_PVALB_2	Control	0	0	0	0	0	0	0	0	0	0	0	0	0	0.935135736537606	0	0.0507357872726555	0	0	0.00218084841234234	0
ExN_Tha_CALB	Control	0	0	0	0	0	0	0	0	0	0	0.0150042370769154	0.133956386292835	0	0.920894526034713	0.0202081235313863	0.0140450546415749	0	0	0.024475350181945	0
Astro_Tha	Control	0	0	0	0	0	0	0.118811438784629	0	0	0	0.0363640895269428	0	0.250578069855178	0.259123275478416	0.0390902987579724	0	0	0	0.0290239768705448	0
ExN_Tha_PVALB_1	Control	0	0.0167869964887364	0	0	0	0	0	0.017781062516303	0	0	0.0106051542794476	0	0	0.927125055629729	0	0.146230323115162	0	0	0	0
OPC_Tha	Control	0	0	0	0	0.350011964584829	0	0.0138739946380697	0.0610707764542213	0	0.0769822683171629	0.00773889636608349	0	0	0.622162883845127	0.0448136958710977	0	0	0	0.0487513085090474	0.170491803278689
OPC_Tha	Control	0	0	0	0	0.376405838717397	0	0	0.0599730458221024	0	0.0907995985279357	0.0235157768805144	0	0	0.38295505117935	0.0477005706612957	0	0	0	0.00267932804944915	0.0740715958514553
Astro_Tha	Control	0	0	0	0.0217563138615771	0	0	0.362890974084004	0	0	0	0.0562534270475051	0	0.245770962638433	0.830885625278149	0.0860020140986908	0	0	0	0.0357285279896317	0
OPC_Tha	Control	0	0	0	0	0.266690595836324	0	0	0.0342035475176071	0	0.0781197724991636	0.012711230746224	0	0	0.0221406319537161	0.0479691171534072	0	0	0	0	0.0133154901304784
OPC_Tha	Control	0	0	0	0	0.341636755204594	0	0	0.0539735675158682	0	0.0893609902977585	0	0	0	0	0.0488754615642834	0	0	0	0.0309431234734061	0.0637336901973904
InN_LGE	Control	0.335226639937632	0	0.0504407990179667	0	0	0	0	0.045811233805756	0	0	0	0	0	0.273253226524255	0	0	0.0432639387413257	0	0.0330616619311102	0.0156239544998327
ExN_Tha_PVALB_2	Control	0	0	0	0	0	0	0	0	0	0	0	0	0	0.952047174009791	0	0.00725924172485892	0	0.00725924172485892	0.0166990678430786	0.0517564402810304
ExN_Tha_PVALB_2	Control	0	0	0	0	0	0	0	0	0	0	0	0	0	0.986537605696484	0	0	0	0	0	0.0594178655068585
Astro_Tha	Control	0.0820247243568326	0	0	0	0.0532184733189758	0	0.153507596067918	0.0241718111468568	0	0	0.069724839240317	0	0.527595229402458	0.527703604806409	0.166263846928499	0	0	0.0438710695545824	0.0679552365285878	0
ExN_Tha_PVALB_1	Control	0	0	0	0	0	0	0	0.00347795843839671	0	0	0	0	0	0.962839341344014	0.0427492447129909	0.143409476466643	0	0	0.031740690892777	0
Astro_Tha	Control	0.0459405278984296	0	0	0	0	0	0.319682752457551	0	0	0	0.0609889836000199	0	0.656048436168918	0.982754784156653	0.182091305807318	0	0	0.00262358464512569	0.0367379492547729	0
InN_LGE	Control	0.448769350707206	0	0	0	0	0	0	0.0466481175549952	0	0	0	0	0	0.491878059635069	0.0400637797918765	0	0	0	0.0355415981257166	0
InN_LGE	Control	0.173571667223522	0	0	0	0	0	0	0.0439418311451178	0	0	0	0	0	0.753226524254562	0	0.0402611748924923	0	0	0	0
OPC_Tha	Control	0	0.0777606817374837	0	0	0.283991385498923	0	0	0.0505499521780715	0	0.0873870859819338	0.0184686705548078	0	0	0.562082777036048	0.0474152400134273	0	0	0	0.0541224265988735	0.0286717965874874
InN_LGE	Control	0.279541151575899	0	0	0	0	0	0	0.0281497261107729	0	0	0	0	0	0.583778371161549	0	0	0	0	0.0181446587906884	0
InN_LGE	Control	0.401548056576456	0	0	0	0	0	0	0.0500826015129119	0	0	0	0	0	0.409768580329328	0.0148371936891575	0	0	0	0.046233986341658	0.0168952827032453
InN_LGE	Control	0.260162601626016	0	0	0	0	0	0	0.0528432310233893	0	0	0	0	0	0.92456608811749	0.00909701242027527	0.0106916005838955	0	0	0.00675439908279751	0
ExInN_Mix	Control	0	0	0	0.0212261422787738	0	0.00676506765067653	0.0507819481680072	0.0177484566559429	0	0	0	0	0	0.950712060525145	0	0.043437093147118	0	0	0.0045237027067444	0.0996319839411174
ExN_Tha_PVALB_1	Control	0	0	0	0	0	0	0	0.0109881749413094	0	0	0.0107297741887243	0	0	0.83700489541611	0.0715340718361867	0.190180297471101	0	0	0.0252106076466776	0
ExN_Tha_PVALB_2	Control	0	0	0	0	0	0	0	0.00853186679419182	0	0	0	0	0	0.900311526479751	0	0.0739337988716613	0	0.0596717560263542	0.0202756592393201	0.0804951488792238
InN_LGE	Control	0.154081746296915	0	0	0	0	0	0	0.0555603860533866	0	0	0	0	0	0.631953716065866	0	0	0	0	0.0359653058172573	0.0622281699565072
Astro_Tha	Control	0	0	0	0.0262193946404473	0	0	0.201697944593387	0	0.0214753292452586	0	0.0752704252031304	0	0.500791042959718	0.952047174009791	0.123548170527022	0	0	0	0.037149194955386	0
Micro_1	Control	0	0.0586459936087111	0.0927909831492021	0.547619047619048	0	0.104066495210407	0	0.00770585166507265	0	0	0.342667364538159	0.308856252781486	0	0.855807743658211	0.307233971131252	0.113405925750582	0.0664273749700885	0	0.144746024624894	0
Micro_2	Control	0	0.0575807787903894	0.082496373172637	0.376739926739927	0	0.0518655186551865	0	0.0317255021302495	0.0271029004631427	0	0.277316684113454	0.233088562527815	0	0.233088562527815	0.263746223564955	0.140233558212017	0	0	0.106487712476945	0
ExN_Tha_CALB	Control	0	0	0	0	0	0	0	0	0	0	0	0	0	0.965287049399199	0	0.0670099025525703	0	0	0	0
Oligo_3	Control	0	0	0	0	0	0	0	0.0180636466394226	0.559199461823074	0	0.0262698768755296	0.326435246995995	0	0.833778371161549	0.0632762672037597	0	0	0	0.0602661881262151	0
ExN_Tha_CALB	Control	0	0	0	0	0	0	0	0	0	0	0	0.069537160658656	0	0.957165109034268	0	0.070521166212964	0	0	0	0
OPC_Tha	Control	0	0.0349942794019016	0	0	0.314477147642977	0	0	0.0512129380053908	0	0.0593844095015055	0.0270051343402622	0	0	0.53727191811304	0.0474655924806983	0	0	0	0.0491251682368775	0.0939110070257612
Astro_Tha	Control	0	0	0	0	0	0	0.29707327971403	0	0	0	0.0649269727331638	0	0.400845807472313	0.850356030262572	0.186018798254448	0	0	0	0.0372613528737351	0
InN_LGE	Control	0.320804098451943	0	0	0	0	0	0	0.0308451439005304	0	0	0	0	0	0.869158878504673	0	0.00343235885903659	0	0	0.0324136384028713	0
ExInN_Mix	Control	0	0	0	0	0	0	0.0471849865951742	0.0199439179201809	0	0	0.0332361298040975	0.23497997329773	0	0.420672007120605	0.035448136958711	0.0571862547836036	0	0.0571862547836036	0	0
Micro_2	Control	0.10602516984074	0	0.129979912956143	0.402303836514363	0	0.0541019046554102	0	0.0506369011390314	0	0	0.249613678281242	0.21183800623053	0	0.21183800623053	0.224320241691843	0.0751173708920188	0	0	0.0606898958177559	0.0971227835396453
InN_LGE	Control	0.266343690834169	0	0	0	0	0	0	0.0264107468915746	0	0	0	0	0	0.31530930129061	0	0	0	0	0.0343826329694432	0
ExInN_Mix	Control	0	0.0222708801830591	0	0	0	0.0406463155540646	0.0587801608579088	0	0	0	0.0271796022132496	0.242656875834446	0	0.776145972407655	0.0366062437059416	0.0430228429399929	0	0.0430228429399929	0	0
Astro_Tha	Control	0	0	0	0	0	0	0.337466487935657	0.00617337622815406	0.00734818494657041	0	0.0919944170280644	0	0.530911524887429	0.939919893190921	0.146777442094663	0	0	0	0.0624719605204127	0
ExN_Tha_PVALB_1	Control	0	0	0	0	0	0	0	0	0	0	0	0	0	0.971183800623053	0.0366901644847264	0.0354085296090267	0	0	0.027241912167888	0
Astro_Tha	Control	0.055462746408286	0	0	0	0.0238334529791816	0	0.152278820375335	0	0.0128851975471551	0	0.0428692487911869	0	0.385663867591578	0.493546951490877	0.140013427324606	0	0	0	0.0493494840735756	0
OPC_Tha	Control	0	0	0	0	0.365015553960278	0	0	0.051104251804191	0	0.0950485112077618	0	0	0	0	0	0	0	0	0.053536713025273	0.0814653730344597
Astro_Tha	Control	0	0	0	0	0	0	0.338002680965147	0	0	0	0.0286376551517871	0	0.480345624923938	0.982421005785492	0.136757301107754	0	0.054989231873654	0	0.0646901949055381	0
ExN_Tha_PVALB_2	Control	0	0	0	0	0	0	0	0	0	0	0	0	0	0.954828660436137	0.0176233635448136	0.0207125103562552	0	0.0442064149603504	0.0261701809481083	0
ExN_Tha_CALB	Control	0	0	0	0	0	0	0	0	0	0	0	0	0	0.982866043613707	0.0011581067472306	0.0266303704580424	0	0	0.000859877374009277	0
ExN_Tha_PVALB_2	Control	0	0	0	0	0	0	0	0	0	0	0	0	0	0.932465509568313	0	0	0	0.0139464236398785	0	0.0665105386416862
OPC_FrC	Control	0	0.0320748017516866	0	0	0.215793251974156	0	0	0.0424745674289192	0	0	0	0	0	0.180907877169559	0.0450654582074521	0	0	0	0	0.0763466042154567
Micro_1	Control	0	0.0585276364066754	0.140302421604732	0.448804704067862	0	0.110682470461068	0.0190348525469168	0	0	0	0.333420567269827	0.322986203827325	0	0.35347129506008	0.27361530715005	0.174537420602044	0.0203876525484565	0	0.119797118787697	0.077785212445634
ExN_Tha_PVALB_2	Control	0	0	0	0	0	0	0	0	0	0	0	0	0	0.987093902981753	0	0.0324693257584724	0	0	0	0
ExN_Tha_CALB	Control	0	0.0196670217382727	0	0	0	0	0	0.00265194330927743	0	0	0.00304072578635162	0	0	0.955829995549622	0	0.0734406438631791	0	0	0	0
Micro_1	Control	0	0.0406951512999566	0.0846724695904475	0.428725660304608	0	0.0902940847590294	0.00326184092940129	0.02083514477002	0.0018887940179565	0	0.285940381835402	0.317423230974633	0.00444201046610682	0.330218068535826	0.230429674387378	0.0906024381583619	0.058817899018904	0.00288002524953646	0.124931459049898	0
ExN_Tha_CALB	Control	0	0	0	0	0	0	0	0	0	0	0	0	0	0	0.0105068815038604	0.0723951552451967	0	0	0.00442400677932309	0
OPC_Tha	Control	0	0.00627293170789445	0	0	0.304259392199091	0	0.0246648793565684	0.0441048604469176	0	0.0962529274004684	0.0177209510991476	0	0	0.725967957276368	0.0699731453507888	0	0	0	0.0314789890832959	0.0369354299096688
ExInN_Mix	Control	0	0	0	0	0	0.0372917365537292	0.0535746201966041	0.00431484218763589	0	0	0.0498728876925377	0.222630173564753	0	0.963061860258122	0.0335850956696878	0.00783130153469835	0.0374491505144772	0	0	0.0909334225493476
Oligo_1	Control	0	0	0	0	0	0	0	0	0.368198400993557	0	0	0.234868713840676	0	0.892523364485981	0	0	0	0	0	0
Oligo_3	Control	0	0	0	0	0	0	0.0112153708668454	0.0356273367533257	0.437566301844808	0	0	0	0	0.840898976412995	0.0465928163813361	0	0	0	0	0
Astro_Tha	Control	0.0850317407283662	0.0301219079180968	0	0	0	0	0.299776586237712	0.0198243630988609	0.0197547155165723	0	0.0689272718209462	0	0.54393330899355	0.794726301735648	0.202332997650218	0	0	0.00585868150076929	0.0665719555356163	0
Astro_Tha	Control	0	0	0	0.0134663582032003	0	0	0.15857908847185	0	0.0361458252477425	0	0.0323637904391606	0	0.298405744188877	0.310858923008456	0.145787176905002	0	0	0	0.052739145605902	0
InN_LGE	Control	0.323365630916583	0	0	0	0	0	0	0.0545822102425876	0	0	0	0	0	0.830996884735203	0	0	0	0	0.034582024824286	0
ExN_Tha_PVALB_2	Control	0	0	0	0	0	0	0	0	0	0	0	0	0	0.966955941255007	0	0.0350929104035981	0	0	0	0
ExN_Tha_CALB	Control	0	0	0	0	0	0	0	0	0	0	0	0	0	0.943368936359591	0.0413225914736489	0.08870872292579	0	0.0182270091135046	0.0421963012810926	0
InN_LGE	Control	0.343022608308275	0	0	0	0	0	0	0.047984957829754	0	0	0	0	0	0.755006675567423	0	0	0	0	0	0
ExN_Tha_PVALB_2	Control	0	0	0	0	0	0	0	0	0	0	0	0	0	0.98064085447263	0	0.0504201680672269	0	0	0	0
ExN_Tha_CALB	Control	0	0	0	0	0	0	0	0.0133249282671072	0	0	0	0	0	0.969959946595461	0	0.128082218803014	0	0	0.0458352026319725	0
Astro_Tha	Control	0	0	0	0	0	0	0.226184092940125	0	0.013816657610805	0	0.0444394596480734	0	0.216989168796398	0.944704049844237	0.0853474320241692	0	0	0.0569889927802106	0.0678804645830218	0
InN_LGE	Control	0.267847199019935	0	0.0336178997879701	0	0	0	0	0.0287583688374924	0	0	0	0	0	0.817311971517579	0	0	0.0288346494376646	0	0	0
Astro_Tha	Control	0	0	0	0	0	0	0.16934763181412	0	0	0	0	0	0.249756602166241	0.322429906542056	0.0996978851963746	0	0	0	0	0
Micro_1	Control	0	0.0210281295616839	0.0297399843767436	0.562145748987854	0	0.053580081255358	0	0	0	0	0.267446787298739	0.243658210947931	0	0.0593012906097018	0.313930849278281	0.119659131258137	0.0255084948552285	0.0537144435238884	0.104780419719854	0.0732686517229842
Astro_Tha	Control	0.126962913464751	0	0	0.00508964719491034	0	0	0.280339588918677	0	0	0	0.0483525247993619	0	0.507880004867957	0.567868268802848	0.165995300436388	0	0.0126346015793252	0	0.0565275908479138	0
ExInN_Mix	Control	0	0	0	0	0	0.0412426851541242	0.0355898123324396	0.0232045039561777	0	0	0	0	0	0.962060525144637	0	0	0	0	0	0.0959183673469388
Astro_Tha	Control	0	0	0	0	0	0	0.362287756925827	0.00470611251195552	0	0	0.0672698270275659	0	0.468449555798953	0.881063640409435	0.1743370258476	0	0	0	0.0934773939484572	0
InN_LGE	Control	0.275086312506961	0	0	0	0	0	0	0.0282149378314929	0	0	0	0	0	0.841789052069426	0	0	0	0	0	0
Astro_Tha	Control	0	0	0	0	0	0	0.318744414655943	0	0	0	0.0565525148297692	0	0.520019471826701	0.880729862038273	0.142363209130581	0	0	0.039570757880617	0.0718932256617317	0
ExInN_Mix	Control	0	0	0	0	0	0	0.0649240393208221	0.0144987392400661	0	0	0.00986989681471517	0.0881174899866488	0	0.94247886070316	0.0132930513595166	0.0518799068923343	0	0.107862863455241	0	0.0977919036467045
Oligo_3	Control	0	0	0	0.00336417967996916	0	0	0.0564566577301162	0	0.433348857667727	0	0.0296720003987837	0.0388295505117935	0.0106182304977486	0.909323542501113	0.0682108089963075	0	0	0	0.0253227655650267	0
OPC_Tha	Control	0	0.00684499151773388	0	0	0.386312514955731	0	0.00775245755138521	0.0638748804451786	0	0.0905319504851121	0.00432431085190166	0	0	0.555852247441033	0.0428163813360188	0	0	0	0.0365634813817856	0.0467045834727333
Oligo_1	Control	0	0	0	0.000443416232889904	0.00110074180425934	0	0	0.0285953395356926	0.425185645165464	0	0.000573251582672851	0	0	0.723631508678238	0.038872104733132	0	0	0.000907405215607393	0	0
InN_LGE	Control	0.305379218175743	0	0	0	0	0	0	0.0582666724632641	0	0	0	0	0	0.923564753004005	0	0	0	0	0.0363391655450875	0.0207761793241887
InN_CGE_PROX1	Control	0	0	0	0	0	0	0	0.0589622641509434	0	0	0	0	0	0.782932799287939	0	0	0	0	0	0
ExN_Tha_PVALB_1	Control	0	0.0312265751370971	0	0	0	0	0	0	0	0	0.0197273316385026	0	0	0.984646194926569	0	0.143863179074447	0	0	0	0
Oligo_3	Control	0	0	0	0	0	0	0	0	0.609808791948045	0	0	0	0	0.751001335113485	0	0	0	0	0	0
Micro_1	Control	0	0.0516037400875843	0.0793159245619909	0.667399267399267	0	0.0544746356554474	0	0.0367685418659247	0	0	0.302190818005085	0.244659546061415	0	0.844459279038718	0.297499160792212	0.152641338225431	0.0664034458004307	0	0.117840586212053	0
InN_LGE	Control	0.295522886735717	0.0295695743085966	0.0212587880816874	0	0	0	0	0.0810907747152422	0	0	0	0	0	0.813751668891856	0	0	0.0182340272792534	0	0.0220826479238323	0
ExInN_Mix	Control	0	0	0	0	0	0.0396585784039658	0.0475424486148347	0.0293670115642118	0	0	0.026519116694083	0.236760124610592	0	0.897418780596351	0.0357166834508225	0.0419773543220104	0	0.0419773543220104	0	0
Micro_2	Control	0	0.0590010652148183	0.04968753487334	0.296587622903412	0	0.109322002310932	0	0.0193570124337015	0	0.0595851455336233	0.213984846219032	0	0	0.198153093012906	0.236706948640483	0.094133428019095	0.0643455372098588	0.0351323628042767	0.117329644584019	0
ExN_Tha_PVALB_1	Control	0	0	0	0	0	0	0	0.00768411442483263	0	0	0	0	0	0.928015131286159	0	0.134512960113623	0	0	0	0
Astro_Tha	Control	0	0	0	0	0.0295285953577411	0	0.133467381590706	0	0	0	0	0	0.125532432761348	0.928348909657321	0.0983048002685465	0	0	0	0.0369498031005433	0
Micro_2	Control	0	0	0.0685191384890079	0.307971852708695	0	0	0	0	0	0	0.0978889387368526	0	0	0	0.0906176569318563	0.0588827080127826	0	0	0.030606649718359	0.0821679491468719
ExN_Tha_CALB	Control	0	0	0	0	0	0	0	0.00604295278671418	0	0	0.03049449180001	0	0	0.977636849132176	0	0.0463368445969937	0	0	0.0237525547081402	0
ExN_Tha_PVALB_2	Control	0	0	0	0	0	0	0	0	0	0	0	0.139853137516689	0	0.264686248331108	0	0.044048605357636	0	0	0	0
Micro_1	Control	0	0.0573243381859786	0.0623535319718781	0.563504916136495	0	0.0972082448097208	0	0.0242913659681767	0	0	0.373897113802901	0.311971517578994	0	0.650200267022697	0.288620342396777	0.189154535053458	0.0613065326633165	0	0.0957330143063656	0
ExN_Tha_PVALB_1	Control	0	0	0	0	0	0	0	0.0145096078601861	0	0	0	0	0	0.94537160658656	0	0.166449678462934	0	0	0	0
OPC_Tha	Control	0	0.0374206020436344	0	0	0.327231395070591	0	0.0210008936550492	0.0559299191374663	0	0.092271662763466	0.0117142714720103	0	0	0.42022696929239	0.0620678079892582	0	0	0	0.0641418673047206	0.140749414519906
Astro_Tha	Control	0	0	0	0	0	0	0.318632707774799	0.0204221372054604	0.0243085202721933	0	0.0564902048751309	0	0.31091030789826	0.96762349799733	0.128902316213494	0	0	0	0.0368625691640496	0
InN_LGE	Control	0.388127853881279	0	0	0	0	0	0	0.0540822537170681	0	0	0	0	0	0.923564753004005	0	0	0	0	0.0268182044763472	0
ExN_Tha_PVALB_1	Control	0	0	0	0	0	0	0	0.0178462742370229	0	0.0274673803947809	0.00569512985394549	0	0	0.907098353360036	0	0.102911587170079	0	0	0	0.0368685178989628
ExInN_Mix	Control	0	0.0119935298062888	0	0	0	0	0.0326854334226988	0.00152160681679858	0	0	0.0230297592343353	0.299510458388963	0	0.764463729417	0.010204766700235	0	0.0145489351519502	0	0	0
Astro_Tha	Control	0	0.0315816467432043	0	0	0	0	0.328731009830206	0	0	0	0.0534868650615622	0	0.212455884142631	0.655651980418336	0.14889224572004	0	0	0.0315816467432043	0.0570634564578038	0
ExInN_Mix	Control	0	0	0	0	0	0	0	0.00859707851491176	0	0	0.00985743482378743	0	0	0.852803738317757	0	0.0548782893439066	0	0.0548782893439066	0	0.0780528604884577
Astro_Tha	Control	0	0	0	0	0	0	0.272475424486148	0.0299213111903313	0.0242179616548941	0	0.115273416080953	0	0.428714859437751	0.739541611036938	0.0996643168848607	0	0	0	0.0369996510642541	0
Astro_Tha	Control	0	0	0	0	0	0	0	0	0	0	0	0	0.0759705488621151	0.555629728526925	0.0838200738502853	0	0	0	0	0
InN_CGE_LAMP5	Control	0	0	0	0	0	0.0114987513511499	0.0137846291331546	0.19837405443005	0.00798209526766536	0	0.00768904840237272	0.0686470850022252	0	0.89508233199822	0.0103558241020477	0	0	0	0	0
Micro_1	Control	0	0.0576399573914073	0.101355875460328	0.652352033930981	0	0.109750642960975	0	0.026052082427615	0	0	0.382084641842381	0.320983533600356	0	0.882064975522919	0.299681101040618	0.135755710734998	0.0490787269681742	0	0.116656697073925	0
OPC_Tha	Control	0	0.0131771018266461	0.0577502510880482	0	0.332352237377363	0	0	0.0567559342665855	0	0.0692539310806289	0.00832460993968398	0	0	0.564419225634179	0.0487076200067137	0	0.0159846853314189	0	0.0577987139225362	0
Astro_Tha	Control	0	0	0	0	0	0	0.296201966041108	0	0.0254469714610986	0	0.105503215193659	0	0.514390896921017	0	0.163544813695871	0	0	0.0495522152522981	0.0372115049100245	0
Astro_Tha	Control	0	0	0	0	0.0568557071069634	0.0180215438518021	0.321559428060769	0.0258238414050952	0.0250200522652592	0	0.0361522356811724	0	0.391566265060241	0.688918558077437	0.184608929170863	0	0.0231395070591051	0	0.0362893175813768	0
OPC_FrC	Control	0	0.0511894898804592	0	0	0.256066044508256	0	0.0396336014298481	0.0603317102860621	0	0.0790899966543994	0.0617990130103185	0	0	0.2630173564753	0.0832326283987915	0	0	0	0.0646777329146104	0
ExN_Tha_PVALB_1	Control	0	0.0455280703830828	0	0	0	0	0	0.0144661333797061	0	0	0.0287622750610638	0	0	0.673230974632844	0	0.202292184479426	0	0	0.00405014705149298	0
Micro_1	Control	0	0	0.0832775359892869	0.498274532485059	0	0.108706996160871	0	0	0	0	0.327750361397737	0.312639074321317	0	0.566644414775256	0.275209801946962	0.156961376099736	0.0648959081119885	0.00345208505937589	0.13315637306216	0
Astro_Tha	Control	0	0	0	0	0	0	0.139142091152815	0	0	0	0.0484148347540003	0	0.415084580747231	0.414997774810859	0.144528365223229	0	0	0.0524716929025131	0.0488385424455411	0
ExN_Tha_CALB	Control	0	0	0	0	0	0	0	0.0144335275193461	0	0	0.0114525696625293	0.102247441032488	0	0.964842011570983	0.0578382007385029	0.0723359766441788	0	0.0422337949264213	0.017970190917701	0
InN_LGE	Control	0.174518320525671	0	0	0	0	0	0	0.0278127988870533	0	0	0	0	0	0.869047619047619	0.0220208123531387	0	0	0	0.0690643537211505	0
InN_LGE	Control	0.28889631362067	0	0	0	0	0	0	0.0421702460655595	0	0	0	0	0	0.86504227859368	0	0	0	0	0.00623099546383532	0
ExN_Tha_CALB	Control	0	0.019272497731487	0	0	0	0	0	0.00840144335275195	0	0	0	0	0	0.846795727636849	0	0	0	0	0	0.0919371027099364
Astro_Tha	Control	0.0525114155251142	0	0	0.00909003277424325	0	0	0.207551385165326	0.0297582818885315	0	0	0.0600169483076616	0	0.482079834489473	0.891410769915443	0.144679422625042	0	0	0	0.0488385424455411	0
ExN_Tha_CALB	Control	0	0	0	0	0	0	0	0	0.0139589640094181	0	0.00392552714221628	0	0	0.936025812194036	0.0414904330312186	0.0942123328204522	0	0	0.0308060415732018	0
InN_CGE_LAMP5	Control	0	0	0	0	0	0	0	0.0599730458221024	0	0	0	0	0	0.0293724966622163	0	0	0	0	0	0
ExInN_Mix	Control	0	0	0	0	0	0.0349994409034999	0.0334897229669348	0	0	0	0.046720003987837	0.166777926123721	0	0.971406319537161	0.0251594494796912	0.0463762969976723	0	0.0463762969976723	0	0
Micro_1	Control	0	0	0.143733958263587	0.53102949681897	0	0.108949271310895	0	0	0	0	0.314490803050695	0.326212728081887	0	0.187472185135736	0.236203423967774	0.0557265159584961	0	0	0.140234783909077	0
Astro_FrC	Control	0	0.0321339803527044	0	0	0	0.0552760073055276	0.363404825737265	0	0.0543481073248985	0	0.036962265091471	0.329995549621718	0	0.944147752558968	0.138486069150722	0	0.0678631251495573	0	0.0320522406659688	0
Micro_2	Control	0	0.058369826803961	0.0830543466131012	0.364237516869096	0	0	0	0	0	0	0.307898409849958	0.329216733422341	0	0	0.27079556898288	0.131396220460015	0	0	0.101764617915358	0
OPC_Tha	Control	0	0.0464552017990295	0	0	0.257908590571907	0	0.0567470956210903	0.0431266846361186	0	0.0678822348611576	0.045174717112806	0	0	0.508344459279039	0.0487411883182276	0	0.0303900454654223	0.0400244604884207	0.0472060216340162	0.0678822348611576
Oligo_3	Control	0	0	0	0	0	0	0	0.0542452830188679	0.431848172009625	0	0	0.330551846906987	0	0.264463729417	0	0	0	0	0	0
ExInN_Mix	Control	0	0	0	0	0	0.0195497409519549	0.0619079535299375	0	0	0	0.0183938986092418	0.164218958611482	0	0.898086337338674	0.0247734138972809	0.0492957746478874	0	0.102240896358543	0	0.0980930076948813
Oligo_1	Control	0	0	0	0	0	0	0	0.0204438744457004	0.319775414629098	0	0.0341957031055281	0.305295950155763	0	0.937694704049844	0.0460557233971132	0	0	0	0.0341957031055281	0
ExN_Tha_CALB	Control	0	0	0	0	0	0	0	0	0.0101555020828482	0	0.00978266287822138	0.0873386737872719	0	0.883956386292835	0.0491775763679086	0.0250325482305598	0	0	0.0270051343402622	0
ExInN_Mix	Control	0	0	0	0	0	0.0455290916545529	0.076295799821269	0.0238022780627771	0	0	0.00567020587209011	0.0506230529595015	0	0.949154428126391	0.0488251090970124	0.0462184873949579	0	0.0462184873949579	0.0305817257365036	0.0990966878554701
OPC_Tha	Control	0	0	0	0	0.324216319693707	0	0	0.0567559342665855	0	0.0960187353629977	0	0	0	0.785046728971963	0.0467942262504196	0	0	0.0105732433818598	0.0546956781815463	0
ExN_Tha_PVALB_1	Control	0	0.00145973882510753	0	0	0	0	0	0.00998826189027047	0	0	0.000922187328647572	0	0	0.972407654650645	0	0.0909969621651477	0	0	0	0
Micro_1	Control	0	0.0349351008008837	0.140079232228546	0.607769423558897	0	0.109676096760968	0	0.0192483262325015	0	0	0.343003838293206	0.295060080106809	0	0.197040498442368	0.295350788855321	0.190298654673137	0.0666905958363245	0	0.100705348686506	0
ExInN_Mix	Control	0	0	0	0	0	0	0.0634048257372655	0	0	0	0	0	0	0.967067200712061	0	0.0315816467432043	0	0.0315816467432043	0	0.0983606557377049
Astro_Tha	Control	0	0	0	0	0	0	0.17517873100983	0	0.0252658542265001	0.0653395784543326	0.0243382682817407	0	0.178258488499452	0.830996884735203	0.128667338032897	0	0	0	0.0587084392602563	0
InN_LGE	Control	0.234602962467981	0	0	0	0	0	0	0.0342578906182072	0	0	0	0	0	0.786048064085447	0	0	0	0	0.034768954688201	0
OPC_Tha	Control	0	0.0332780999723833	0	0	0.298324958123953	0	0	0.0612229371359012	0	0.133087989294078	0.0210233786949803	0	0	0	0.0566297415240014	0	0	0	0.0545087483176312	0
OPC_Tha	Control	0	0	0	0	0.300478583393156	0	0	0.0572993652725849	0	0.0734359317497491	0.0320771646478242	0	0	0.530596350689809	0.0755287009063444	0	0	0	0.0516674143861223	0
InN_LGE	Control	0.347588818353937	0	0	0	0	0	0	0.0392683244935224	0	0	0	0	0	0.114708500222519	0.00441423296408194	0.0113820175957707	0	0	0.034582024824286	0
Oligo_3	Control	0	0	0	0	0	0	0	0	0.555965225490957	0	0.0109540900254225	0.309078771695594	0	0.43758344459279	0.0590298757972474	0	0	0	0.0318403868201984	0
ExN_Tha_CALB	Control	0	0	0	0	0	0	0	0.0332253717068081	0	0	0	0	0	0.748108589230084	0	0	0	0	0.00920941129554853	0.0910337905654065
Micro_2	Control	0	0.0324101471574545	0.0798181006584087	0.410507036822826	0	0.102892392560289	0	0.0357142857142857	0	0	0.19853197746872	0	0	0	0.125780463242699	0.0903657237542904	0.0636515912897823	0	0.0713075120881312	0.0889929742388759
ExN_Tha_PVALB_2	Control	0	0	0	0	0	0	0	0	0	0	0	0	0	0.981753449043169	0	0.0134138162307177	0	0.0427861285359215	0	0.0799933087989294
Micro_2	Control	0	0.035152089004616	0.0497154335453632	0.416396761133603	0	0.105967423310597	0	0	0	0	0.277466228004586	0.32832665776591	0	0.992656875834446	0.204212823094998	0.127115634986389	0	0	0.100979512486915	0
OPC_Tha	Control	0	0	0	0	0.35010768126346	0	0	0.0731458134075298	0.00967683510569484	0.0915021746403479	0.0093215692138976	0	0	0.499109924343569	0.0577710641154749	0	0	0	0.0386570958576342	0.0787554366008698
Oligo_2	Control	0	0	0	0	0	0	0	0.0272041561603339	0.226668219100106	0	0.0311923632919595	0	0	0.278482421005785	0.0420107418596845	0	0	0	0.0311923632919595	0
InN_LGE	Control	0.246909455395924	0.0160571270761826	0	0	0	0	0	0.0345404747413268	0	0	0	0	0	0.181130396083667	0	0	0	0	0.0358905338716914	0.0272331883573101
Astro_Tha	Control	0.0981735159817352	0	0	0.0169944090996722	0	0	0.167783735478105	0	0.022807834614091	0	0.0345571008424306	0	0.311244979919679	0.637627948375612	0.125159449479691	0	0	0	0.0565275908479138	0
OPC_FrC	Control	0	0.0415828303152247	0	0	0.43424264178033	0	0.0283735478105451	0.0606577688896618	0	0.0968885915021747	0.0335227555954339	0	0	0.375834445927904	0.0686975495132595	0	0	0	0.0660236279347989	0.0814988290398126
InN_LGE	Control	0.303708653524891	0	0.0572759736636536	0	0	0	0	0.0688201025997739	0	0	0	0	0	0.881842456608812	0	0.00639128890993013	0.0491265853074898	0	0.0335102936045063	0
OPC_Tha	Control	0	0.0460606777922437	0	0	0.386743240009572	0	0	0.0609186157725415	0	0.0906323185011709	0	0	0	0.774143302180685	0.0447129909365559	0	0	0	0.0283136433876676	0.124723987955838
ExN_Tha_PVALB_2	Control	0	0	0	0	0	0	0	0	0	0	0	0	0	0.977303070761015	0	0	0	0	0	0
Micro_1	Control	0	0.0713496666272143	0.0600379421939515	0.556737998843262	0	0.11070110701107	0	0	0	0	0.371678879417776	0.289163328882955	0	0.556631063640409	0.259415911379658	0.178758827474652	0	0	0.141443597029061	0.0233857477417196
Astro_Tha	Control	0	0	0	0	0.0352476669059584	0	0.189320822162645	0.0160094774367446	0.0381122409376699	0	0.0367130252729176	0	0.259218692953633	0.16388518024032	0.161497146693521	0	0	0.0290566930997751	0.0549573799910273	0
InN_LGE	Control	0.229090099120169	0.0274391446719533	0	0	0	0	0	0.0384097035040432	0	0	0	0	0	0.824098798397864	0	0	0	0	0	0
Oligo_2	Control	0	0.0435751765494931	0	0.0851744746481589	0	0.0947295836594729	0	0.0240087818450569	0.378470335584362	0	0.0358157619261253	0	0	0.972185135736538	0.0741524001342733	0.0435751765494931	0	0	0.0550570759184488	0
InN_LGE	Control	0.449381891079185	0	0	0	0	0	0	0.0265846448134944	0	0	0	0	0	0.80952380952381	0	0	0	0	0	0
ExN_Tha_PVALB_2	Control	0	0	0	0	0	0	0	0	0	0	0	0	0	0.939474855362706	0	0.0303586223221683	0	0.0303586223221683	0.0169233836797766	0
ExN_Tha_PVALB_1	Control	0	0.0223103325837377	0	0	0	0	0	0	0	0	0.0140945117391954	0	0	0.981530930129061	0	0.143310845464947	0	0	0	0
ExN_Tha_CALB	Control	0	0.000710143212214409	0.00661198526950113	0	0	0	0	0.00742326754195288	0	0	0.00672947510094213	0	0	0.738540275923454	0	0	0.00567121320890163	0	0	0.0917698226831716
Micro_1	Control	0	0.0581331123998895	0.0822173864524048	0.447792558318874	0	0.0549219128554922	0	0.0400943396226415	0	0	0.315774388116245	0.277703604806409	0	0.978971962616822	0.264786841221887	0.130903065451533	0.0597272074659009	0	0.102188325606899	0.0835061893609903
Astro_Tha	Control	0	0	0.0525053007476844	0	0	0	0.174664879356568	0	0	0	0.0691142016848612	0	0.347237434586832	0.51791277258567	0.143588452500839	0	0.0450346972960038	0	0.0234534669258761	0
Micro_2	Control	0	0.0378151260504201	0	0.312242143821091	0	0.106414700510642	0	0	0	0	0.295174717112806	0.21328437917223	0	0.426568758344459	0.178533064786841	0.0378151260504201	0	0	0.105316285329744	0
Astro_Tha	Control	0	0	0	0	0	0	0.212712243074173	0.017791931136423	0	0	0.0746224016748915	0	0.370999148107582	0	0.136606243705942	0.0322917899554188	0	0.0322917899554188	0.0660734758985095	0
Astro_Tha	Control	0	0.0208111413579516	0	0	0.0658530748983011	0	0.325044682752458	0.011466394226589	0	0	0.0438288220926175	0	0.306894243641232	0.391299510458389	0.115877811346089	0	0	0.0208111413579516	0.0366008673545686	0
Astro_Tha	Control	0	0	0	0	0	0	0	0	0	0	0.0639549374408055	0	0.312279420713156	0.900311526479751	0.0502014098690836	0	0	0	0.0372738148646627	0
InN_LGE	Control	0.279986635482793	0	0.0401182903693784	0	0	0	0	0.0367033301452048	0	0	0	0	0	0.670004450378282	0	0	0.0344101459679349	0	0.0323637904391606	0
InN_LGE	Control	0.294409176968482	0	0.0298236803928134	0	0	0	0	0.0564842187635858	0	0	0	0	0	0.878393413440142	0	0	0.025580282364202	0	0	0
Astro_Tha	Control	0.143223076066377	0	0	0	0	0	0.257640750670241	0.0279540909486131	0	0	0.0679926225013708	0	0.649415845198978	0.910102358700489	0.0964585431352804	0	0	0.0492563222472088	0.0378096804745526	0
OPC_Tha	Control	0	0	0	0	0.322924144532185	0	0	0.0857208068863577	0	0.0968551354968217	0	0	0	0	0.046609600537093	0	0	0	0.0323014804845222	0
Micro_1	Control	0	0.0578569455951394	0.0831101439571477	0.586591478696742	0	0.0267620858026762	0	0.0237044604816973	0.028215477761391	0	0.31297044015752	0.300511793502448	0	0.485313751668892	0.279875797247398	0.197912968004103	0.0646326872457526	0	0.1221399730821	0.0480428236868518
InN_LGE	Control	0.372647288116717	0	0	0	0	0	0	0.0639183549256587	0	0	0	0	0	0.883956386292835	0	0	0	0	0.0448257813668311	0.0552024088323854
ExN_Tha_CALB	Control	0	0	0	0.00957200694042804	0	0	0	0	0	0	0	0	0	0.950600801068091	0	0.0685090937783565	0	0	0	0
ExN_Tha_PVALB_1	Control	0	0	0	0	0	0	0	0	0	0	0	0	0	0.958500222518914	0	0.171834931155561	0	0	0	0
ExN_Tha_CALB	Control	0	0	0.00839750027898667	0	0	0	0	0.0233240587774977	0	0	3.73859727830217e-05	0	0	0.855919003115265	0	0.0471456188109046	0.00720268006700164	0	0.0114525696625293	0
Micro_2	Control	0	0.0501440012624769	0.107521481977458	0.462907268170426	0	0.0473741101047375	0	0.0276280323450134	0	0	0.283572603559145	0.282821539830886	0	0.437917222963952	0.206159785162806	0.126168777370103	0.0313950705910505	0	0.0480285130352425	0.0438942790230846
ExN_Tha_PVALB_1	Control	0	0	0	0	0	0	0	0.00405399530475614	0	0	0	0	0	0.931352914997775	0	0.157257269104825	0	0	0	0
ExN_Tha_CALB	Control	0	0	0	0	0	0	0	0.0242696287279367	0	0	0	0	0	0.774143302180685	0	0.0548585631435673	0	0	0.0132470963561139	0.0883573101371696
Astro_Tha	Control	0	0	0	0.00586080586080584	0.0145489351519502	0	0.276139410187668	0.00660812103295361	0.00786566275970912	0	0.0331488958676038	0	0.585889010587806	0.88785046728972	0.147667002349782	0	0	0	0.044264991775086	0
ExInN_Mix	Control	0	0.0229612971949343	0	0	0	0	0	0	0	0	0	0	0	0.89797507788162	0	0	0	0	0	0
ExN_Tha_CALB	Control	0	0	0	0	0	0	0	0	0	0	0	0	0	0.98497997329773	0	0.0534974553201563	0	0	0.0249489058371966	0
ExN_Tha_CALB	Control	0	0	0	0	0	0	0	0.00527128075819494	0	0	0	0	0	0.968513573653761	0.0347432024169184	0.0504398942675662	0	0.0191344143291119	0.00604406559992021	0
Oligo_2	Control	0	0	0	0	0	0	0	0	0.339142021785816	0	0	0	0	0.955051179350245	0	0	0	0	0	0
ExInN_Mix	Control	0	0	0	0	0	0.00275820940027582	0.0033065236818588	0	0	0	0.0340710831962514	0.151646639964397	0	0.697819314641745	0.0228768042967439	0	0	0	0	0
ExInN_Mix	Control	0	0.0357636012151339	0	0	0	0.0137165008013717	0	0	0	0	0.026332186830168	0.235091232754784	0	0.93524699599466	0.035464921114468	0.0455477965834221	0.0176118688681502	0.0455477965834221	0.0195528637655151	0.0885580461692874
OPC_Tha	Control	0	0.0170434370931472	0	0	0.410313472122517	0	0	0.0623315363881402	0	0.0981933757109401	0.0107671601615074	0	0	0	0.0476334340382679	0	0	0.0170434370931472	0.0455859628134191	0.0289059886249582
Micro_1	Control	0	0.044383950763404	0.0745173529739984	0.511307113938693	0	0.0661783890566179	0	0.0156725502130249	0	0	0.370021434624396	0.321873609256787	0	0.844681797952826	0.240919771735482	0.159170710537736	0	0	0.0712078161607098	0
ExN_Tha_CALB	Control	0	0.0158006864717718	0	0	0	0	0	0	0	0	0.00998205473306413	0	0	0.96417445482866	0.0269721383014434	0.0978419536828816	0	0	0.0200264194207667	0
ExN_Tha_PVALB_1	Control	0	0.0402019962914744	0	0	0	0	0	0	0	0	0.0126987687552963	0	0	0.984646194926569	0	0.240324298733578	0	0	0.0126987687552963	0
Micro_2	Control	0	0.0549374679449245	0.0815478183238478	0.444370541738963	0	0	0	0.05204982175463	0	0	0.315363142415632	0.222963951935915	0	0	0.280177912051024	0.188937546849726	0.0479540559942569	0	0.086374059119685	0
ExN_Tha_CALB	Control	0	0	0	0	0	0	0	0.0419420050430397	0	0	0.0117018094810827	0.104472630173565	0	0.878170894526035	0.0157603222557905	0.0679962125695348	0	0	0	0
InN_LGE	Control	0.356554181980176	0	0	0	0	0	0	0.0672224154421355	0	0	0	0	0	0.896083667111705	0	0	0	0	0.0346692587607796	0
Oligo_2	Control	0	0	0	0	0	0	0	0	0.337279101658516	0	0	0.319425901201602	0	0.845015576323987	0	0	0	0	0	0
InN_LGE	Control	0.393362289787281	0.0149524598571823	0.0211471933935945	0	0	0	0	0.0571254673506651	0	0	0	0	0	0.785603026257232	0	0	0.0181383106006222	0	0	0
Astro_Tha	Control	0	0	0	0.0154135338345864	0	0	0.264097408400357	0.0173789235718633	0.020686175580222	0	0.0597801704800359	0	0.51019228428867	0.533711615487316	0.0960053709298422	0	0	0	0.0555680175464832	0
OPC_Tha	Control	0	0	0	0	0.408375209380235	0	0	0.0668202764976958	0	0.0888256942121111	0	0	0	0.585892300845572	0.0482376636455186	0	0	0.0363159348246341	0.0509321569213897	0
ExN_Tha_CALB	Control	0	0	0	0	0	0	0	0.00178245369967833	0	0	0.0192288520013958	0	0	0.804405874499332	0.0247901980530379	0.0670099025525703	0	0	0.0123124470365386	0
InN_LGE	Control	0.213498162378884	0	0	0	0	0	0	0.0340296495956873	0	0	0.00584467374507747	0	0	0.884623943035158	0	0	0	0	0.0357036040077763	0
Oligo_3	Control	0	0	0	0	0	0	0.0640303842716712	0	0.46772232140547	0	0.0272917601315986	0.326435246995995	0.0207496653279786	0.740876724521584	0.0658442430345754	0	0	0	0.0303449479088779	0
ExN_Tha_PVALB_2	Control	0	0	0	0	0	0	0	0	0	0.00217464034794246	0	0	0	0.912661326212728	0	0.0666351047461238	0	0.0365921016293842	0	0.00217464034794246
Astro_Tha	Control	0	0	0	0	0	0	0.225067024128686	0	0	0	0.0360525397537511	0	0.26013143483023	0.930017801513129	0.16908358509567	0	0	0	0.055044613927521	0
ExN_Tha_PVALB_1	Control	0	0	0	0	0	0	0	0	0	0	0	0	0	0.950934579439252	0	0.188602201443958	0	0	0	0
OPC_Tha	Control	0	0.0207322365565945	0	0	0.136085187843982	0	0.0234807864164432	0.0314863924876098	0	0	0.0130975524649818	0	0	0.206163773920783	0.0816045652903659	0	0	0	0.0261951049299636	0
Astro_Tha	Control	0	0	0	0	0.00559942569992822	0	0.206009830205541	0.00254325710807757	0.012108980827447	0	0.05258960171477	0	0.226877205792868	0.794392523364486	0.058257804632427	0	0	0.00461593087939405	0.0403394646328697	0
Oligo_2	Control	0	0	0	0	0	0	0	0	0.200095733395431	0	0	0.267245215843347	0	0.966955941255007	0.0486236992279289	0	0	0.0473823332149761	0	0
InN_LGE	Control	0.3502617217953	0	0	0	0	0	0	0.0518433179723502	0	0	0	0	0	0.913996439697374	0	0	0	0	0.0319650067294751	0
Astro_Tha	Control	0	0	0	0	0	0	0.196246648793566	0.027051995478654	0.0516960335325622	0	0.0248990578734859	0	0.388158695387611	0.576991544281264	0.142379993286338	0	0	0	0.0386695578485619	0
Astro_Tha	Control	0	0	0	0.0222479275110854	0	0.0430131574043013	0.154691689008043	0	0	0	0.0575245501221275	0	0.140440550079104	0.256786826880285	0.0498153742866734	0	0	0	0.0369871890733263	0
ExN_Tha_PVALB_1	Control	0	0.0187793427230047	0	0	0	0	0	0.0501804190939918	0	0	0.0118638153631424	0	0	0.953271028037383	0.0467942262504196	0.195013216554227	0	0	0.0347440307063457	0
ExN_Tha_PVALB_2	Control	0	0	0	0	0	0	0	0	0	0	0.0214221624046658	0	0	0.956608811748999	0	0.0213634749674517	0	0.028780526295025	0	0.0716962194713952
InN_LGE	Control	0.38272636151019	0	0.0427128668675371	0	0	0	0	0.0486914181375533	0	0	0	0	0	0.87716955941255	0	0	0.0366355587461115	0	0.0338841533323364	0
Micro_2	Control	0	0	0.11232005356545	0.480913823019086	0	0.0828953744082895	0	0.0158464481349447	0	0	0.328273765016699	0.322652425456164	0	0.770582999554962	0.262638469284995	0.0842308754487711	0.0348887293610912	0	0.0913713174816809	0
OPC_Tha	Control	0.0627575453836731	0	0.065896663318826	0	0.254414931801866	0	0	0.0607447178506216	0.0145799373851846	0	0	0	0	0.125389408099688	0.0448640483383685	0	0	0	0.0473555655251483	0.0790230846436936
InN_LGE	Control	0.39330660429892	0	0	0	0	0	0	0.0560386053386662	0	0	0	0	0	0.90665331553182	0	0	0	0	0.00484771447086385	0
Micro_2	Control	0	0	0.0828590559089387	0.376980913823019	0	0.053990085355399	0	0.0259542648465351	0	0	0.278201485469319	0.265687583444593	0	0.265687583444593	0.236136287344747	0.0942123328204522	0.0571428571428572	0	0.0722047754349234	0
ExN_Tha_CALB	Control	0	0	0	0	0	0	0	0.0121728545343883	0	0	0	0	0	0.880396083667112	0.0217690500167842	0.0041030496705724	0	0	0.0161632022331888	0
Astro_Tha	Control	0.0858113375654305	0	0	0	0	0	0.201318141197498	0	0	0	0.0674692188824086	0	0.395551904588049	0.587783711615487	0.181990600872776	0	0	0	0.0644534170779124	0
ExN_Tha_PVALB_2	Control	0	0	0	0	0	0	0	0	0	0	0	0	0	0.891967067200712	0.0338200738502853	0.022941570994595	0	0.0168067226890757	0.0162379741787548	0
ExInN_Mix	Control	0	0	0	0	0	0.0224943158522495	0.0632037533512064	0.0381053821406834	0	0	0	0	0	0.95549621717846	0	0	0	0.0437724385528859	0	0.0930411508865842
Micro_2	Control	0	0.0486842624373693	0.0813246289476621	0.256294582610372	0	0.0557419210555742	0	0.0268237544561343	0	0	0.166666666666667	0	0	0	0.100117489090299	0.0486842624373693	0	0	0	0.0825694212111074
Astro_Tha	Control	0	0	0	0	0.0318736539842067	0	0.194504021447721	0.0144770019998262	0.0172320111775207	0	0.0680549324560091	0	0.494614822928076	0.148197596795728	0.162487411883182	0	0	0	0.0371616569463138	0
Micro_2	Control	0	0.0532410147157455	0.050998772458431	0.554607673028726	0	0.0896231689589623	0	0.0266281192939745	0	0	0.335003240117641	0.272585669781931	0	0.406764574988874	0.247096341054045	0.106482029431491	0.0586264656616415	0	0.0578610238771746	0
OPC_Tha	Control	0	0	0.0578060484320946	0	0.25929648241206	0	0	0.0325297800191288	0	0.0933422549347608	0	0	0	0.540943480195817	0.0493622020812353	0	0	0	0.0258212452021335	0
Micro_1	Control	0	0	0.0654502845664546	0.649951802583381	0	0.055089641805509	0	0	0	0	0.265926424405563	0.312527814864264	0	0.896973742768135	0.304514937898624	0.0925553319919518	0.104187604690117	0	0.135549075320273	0.0872867179658748
InN_LGE	Control	0.320637041986858	0	0	0	0	0	0	0.068689679158334	0	0	0	0	0	0.938584779706275	0	0	0	0	0.0320896266387518	0
Micro_2	Control	0	0.0685682723793742	0.0811293382434997	0.356670522459996	0	0.0877595139587759	0	0	0	0	0.194718608244853	0	0	0.497886070315977	0.128432359852299	0.122558882708013	0	0.102852408569061	0.116581925128359	0.058146537303446
ExN_Tha_CALB	Control	0	0	0	0	0	0	0	0	0	0	0	0	0	0.902425456163774	0	0.0661419497376415	0	0	0	0
Astro_Tha	Control	0	0	0	0	0	0	0.236058981233244	0	0	0	0.0644534170779124	0	0.533467202141901	0.488874054294615	0.0916414904330313	0	0	0	0.0371242709735308	0
InN_LGE	Control	0.357612206259049	0	0	0	0	0	0	0.0623315363881402	0	0	0	0.0647530040053405	0	0.900311526479751	0	0.00311673965360793	0	0	0.0358905338716914	0.00528604884576778
ExN_Tha_CALB	Control	0	0	0	0	0	0	0	0.0140531258151465	0	0	0.000211853845770382	0	0	0.978526924788607	0	0.0859470548782894	0	0	0.00361397736902447	0
ExN_Tha_PVALB_1	Control	0	0.0363356610249733	0	0	0	0	0	0	0	0	0.0333482877224466	0	0	0.906987093902982	0.0437730782141659	0.136525032548231	0	0	0.0325008723393649	0
InN_LGE	Control	0.266288005345807	0	0	0	0	0	0	0.0269867837579341	0	0	0	0	0	0.677125055629729	0	0	0	0	0.0334729076317233	0
Micro_1	Control	0	0.0519982640943701	0.073540899453186	0.608183921341816	0	0.110309739461031	0	0.0286496826362925	0	0	0.25861123573102	0.261237205162439	0	0.877837116154873	0.271668345082242	0.198485027813943	0.0413735343383584	0.0463171183966544	0.102163401625044	0.09491468718635
ExN_Tha_CALB	Control	0	0	0.042963954915746	0	0	0	0	0	0	0	0	0	0	0.970961281708945	0.00595837529372267	0.0747622992859115	0.0368509212730318	0	0.00884801355864617	0
InN_LGE	Control	0.263448045439359	0	0	0	0	0	0	0.0340622554560474	0	0	0	0	0	0.915554072096128	0	0	0	0	0.0276033099047904	0
OPC_Tha	Control	0	0.0524716929025131	0	0	0.371356783919598	0	0	0.0598969654812626	0	0.0990966878554701	0	0	0	0.614040943480196	0.0476166498825109	0	0	0.0317789087465973	0.0537111808982603	0.0855470056875209
Micro_1	Control	0	0.0563577543693534	0.0828311572369155	0.543483709273183	0	0.105166051660517	0	0	0	0	0.33056677134739	0.328994214508233	0	0.982198486871384	0.308089963074857	0.147828145342644	0.0412299593204116	0	0.127398933253577	0
Micro_1	Control	0	0.0585473626070147	0.133355652270952	0.544823597455176	0	0.108781542360878	0	0.0209655682114599	0	0	0.281167439310104	0.274254561637739	0	0.78727191811304	0.181705270224908	0.193198406123013	0	0	0.128283734609441	0.00873201739712282
InN_LGE	Control	0.409733823365631	0	0	0	0	0	0	0.0514303104077907	0	0	0	0	0	0.877837116154873	0	0	0	0	0	0
ExInN_Mix	Control	0	0.0171420680948435	0	0	0	0	0	0	0	0	0.0212476945316784	0.248998664886515	0	0.801624388072986	0.0165827458878819	0	0.0446039722421632	0.0367696374324378	0.00434923483375704	0
Micro_2	Control	0	0	0.0826916638767995	0.213630229419703	0	0.0494614037049461	0	0.0576906355969046	0	0	0.165370619610189	0.295282599020917	0	0.295282599020917	0.178180597515945	0.0523533357004774	0	0	0.0661482478440756	0.0887922382067581
OPC_Tha	Control	0	0	0	0	0.283297439578847	0	0	0.036529432223285	0	0.0945801271328204	0.00665470315537608	0	0	0.290832220738763	0.0480026854649211	0	0	0	0.00665470315537608	0
Micro_1	Control	0	0.0304375271235254	0.0831938399732173	0.436697513013303	0	0.107793805210779	0	0	0	0	0.307462240167489	0	0	0.666444147752559	0.216884860691507	0.116285951000118	0	0	0.157619261253178	0
ExN_Tha_CALB	Control	0	0	0.0181062381430643	0	0	0	0	0	0	0	0.0157768805144309	0.140854472630174	0	0.94103248776146	0.0212487411883182	0.00641101511026942	0.0155300311079205	0	0	0
ExInN_Mix	Control	0	0	0	0	0	0.0200342912520034	0.0647229669347632	0.0266498565342144	0	0	0.00726534071083196	0	0	0.97340898976413	0	0.0461001301929223	0	0.0461001301929223	0	0.0761458681833389
Oligo_3	Control	0	0	0	0	0	0	0	0	0.515692514683433	0	0.0273291461043816	0.297062750333778	0	0.703271028037383	0.0663813360187983	0	0	0	0.0492871741189372	0
Oligo_2	Control	0	0	0	0	0	0	0	0.0228023650117382	0.340862635514502	0	0	0.331664441477526	0	0.896194926568758	0	0	0	0	0	0
Micro_2	Control	0	0	0	0.333256217466744	0	0	0	0	0	0	0.196700064802353	0	0	0.934913217623498	0.144159113796576	0	0	0	0.108593788943722	0.071763131482101
InN_LGE	Control	0.423042655084085	0	0	0	0	0	0	0.0640053038866185	0	0	0	0	0	0.953271028037383	0	0.0210873081627017	0	0	0.0351677383978864	0
ExN_Tha_CALB	Control	0	0	0	0	0	0	0	0	0	0	0	0	0	0.983867378727192	0	0.115812522191975	0	0	0	0
ExInN_Mix	Control	0	0	0	0	0	0	0	0.00457568907051564	0	0	0.029509994516724	0.263462394303516	0	0.973965287049399	0.0397448808324942	0	0	0	0.00524649818054934	0.0899297423887588
ExN_Tha_PVALB_2	Control	0	0	0	0	0	0	0	0	0	0	0	0	0	0.936804628393413	0	0.0569100879788536	0	0	0	0
InN_LGE	Control	0.499777258046553	0.00195289383358976	0	0	0	0	0	0.0732544996087297	0	0	0	0	0	0.956275033377837	0	0	0	0	0.0359528438263297	0
OPC_Tha	Control	0	0	0	0	0.221177315147164	0	0	0.0325189113990088	0	0.0815657410505186	0	0	0	0	0.046106075864384	0	0	0.000808774213910901	0.000510941628034445	0.0388424222147875
ExInN_Mix	Control	0	0	0	0	0	0.0278057326027805	0.0750893655049151	0.023954438744457	0	0	0.00929664523204232	0.0829995549621718	0	0.950489541611037	0.0429674387378315	0.0434765455477966	0	0.0434765455477966	0.0226060515427945	0.0917029106724657
ExInN_Mix	Control	0	0	0	0	0	0	0.0631367292225201	0	0	0	0.0114899556353123	0	0	0.964396973742768	0	0.0541681461316921	0	0.0541681461316921	0	0.0982602877216461
Oligo_2	Control	0	0	0	0	0	0	0	0	0.173238634893529	0	0	0	0	0	0	0	0	0	0	0
OPC_Tha	Control	0	0	0	0	0.250179468772434	0	0	0.0484414398747935	0	0.0984275677484109	0.0190419221374807	0	0	0.822763684913218	0.0371936891574354	0	0	0	0.0533248591795025	0
InN_CGE_LAMP5	Control	0	0.0140056022408963	0	0	0	0	0	0.163398834883923	0	0	0	0	0	0.918224299065421	0	0	0	0	0	0
Astro_Tha	Control	0	0	0	0	0	0	0.131523681858802	0.0256825493435353	0.0305700018111723	0	0	0	0.252799075088232	0.850022251891411	0.138469284994965	0	0	0	0.0294476845620857	0
ExInN_Mix	Control	0	0	0	0	0	0.0303589399530358	0	0.00304321363359705	0	0	0.0281890234783909	0.101579884290165	0	0.905651980418336	0.0153239342061094	0	0	0	0	0
ExN_Tha_CALB	Control	0	0	0	0	0	0	0	0.00458655769063565	0	0	0	0	0	0.940809968847352	0.051426653239342	0.0883536513196828	0	0	0.0469069338517522	0
OPC_Tha	Control	0	0.048802619639405	0	0	0.381335247666906	0	0	0.0592339796539432	0	0.0928738708598194	0	0	0	0.110146862483311	0.0485565626049009	0	0	0	0.0522157419869398	0.0792907326865172
ExN_Tha_PVALB_2	Control	0	0	0.0240486552840085	0	0	0.0160647061016065	0	0.00273889227023738	0	0	0	0	0	0.948709390298175	0	0.0249141910285241	0	0	0.00314042171377305	0.0952492472398796
Oligo_1	Control	0	0	0	0	0	0	0	0	0.469636989314083	0	0	0	0	0.629394748553627	0.00156092648539774	0	0	0.00183453663155408	0	0
Astro_Tha	Control	0.103964806771355	0	0	0	0	0	0.273860589812332	0	0	0	0.0676187627735407	0	0.683126445174638	0.883288829550512	0.138301443437395	0	0	0	0.0366631773092069	0
Micro_1	Control	0	0.0535763601215133	0.0770003347840643	0.441497975708502	0	0.0874054195087406	0	0.00047821928527958	0.000569225594452605	0	0.322890184935945	0.302180685358255	0	0.202492211838006	0.234474655924807	0.134729948317355	0.0559463986599665	0	0.110338467673596	0.0934091669454667
Micro_2	Control	0	0	0.0827474612208459	0.365673799884326	0	0.0557232845055723	0	0	0	0	0.226122825382583	0.292834890965732	0	0.939252336448598	0.255219872440416	0.0325679567601689	0	0	0.0936269378395893	0
ExN_Tha_PVALB_1	Control	0	0.0447390223695112	0	0	0	0	0	0.0142813668376663	0	0	0.028263795423957	0	0	0.960057854917668	0.0189660960053709	0.281256164437606	0	0	0	0
OPC_Tha	Control	0.0242788729257155	0	0.0121638210021203	0	0.324862407274468	0.00812553580081254	0	0.0611468567950613	0	0.0958849113415858	0.0263072628483126	0	0	0.0970182465509568	0.0829976502181941	0.00860062334793077	0	0.00860062334793077	0.0654628383430537	0.0706256273001004
Astro_Tha	Control	0	0	0	0.0229612492770388	0	0	0.118208221626452	0	0.0308158037724132	0	0.0659363939983052	0	0.249482779603261	0.795060080106809	0.0399798590130916	0	0	0.0469878092081903	0	0
ExN_Tha_PVALB_2	Control	0	0	0	0	0	0	0	0	0	0	0	0	0	0.98064085447263	0	0	0	0.00919240935810939	0.0142939035940381	0
ExN_Tha_PVALB_1	Control	0	0	0	0	0	0	0	0	0	0	0	0	0	0.907543391188251	0.0196038939241356	0.0924961533909339	0	0	0	0
ExN_Tha_PVALB_1	Control	0	0	0	0	0	0	0	0	0	0	0	0	0	0.964619492656876	0.0346089291708627	0.0879196749122184	0	0	0.0256966252928568	0
Oligo_3	Control	0	0	0	0	0	0	0	0.0150421702460656	0.626795001164325	0	0	0.321206052514464	0	0.469959946595461	0.047079556898288	0	0	0	0	0
Micro_2	Control	0	0.0587051722097289	0	0.339550800077116	0	0.0557232845055723	0	0.0254217024606556	0	0	0.168872439060864	0	0	0.520471740097908	0.17754279959718	0.150984337396931	0.0559703278296243	0	0.0582971935596431	0
Oligo_3	Control	0	0	0	0.0163485637169848	0	0.0316075888031607	0	0	0.533791301197961	0	0	0.284824210057855	0	0.990654205607477	0.0429674387378315	0	0	0	0.0211355366133293	0
OPC_Tha	Control	0	0.0459620467905472	0	0	0.34912658530749	0	0	0.054234414398748	0	0.0876547340247574	0	0	0	0.453604806408545	0.0475159449479691	0	0	0	0.0133218683016799	0.14282368685179
Oligo_3	Control	0	0	0	0	0	0.0301912110030191	0.0361930294906166	0.0251065124771759	0.565046961111542	0	0	0.328215398308856	0	0.404094348019582	0	0	0	0	0.0143935995214596	0
ExInN_Mix	Control	0	0.00315619205428652	0	0	0	0	0	0.0301060777323711	0	0	0.0438038981107621	0.277926123720516	0	0.714063195371607	0.0589963074857335	0.0200615457450586	0.0451304139746351	0.0780763009429124	0.012673844773441	0
Micro_1	Control	0	0.0588629818124433	0.129840419596027	0.642866782340467	0	0.109452458160945	0	0.0200960786018607	0	0	0.353621454563581	0.317757009345794	0	0.869047619047619	0.262051023833501	0.175109480411883	0.044245034697296	0.00293920385055435	0.125704102487413	0.00498494479759115
OPC_Tha	Control	0	0	0	0	0.405551567360613	0	0.0137399463806971	0.0571254673506651	0	0.0951823352291736	0.0287498130701361	0	0	0.429350244770806	0.0466935213158778	0	0.0147164393395549	0.0121316132086637	0.0377099845471313	0.0724991635998662
Astro_Tha	Control	0.148179084530571	0	0.0190826916638768	0.00659340659340657	0.0543670734625509	0.0127474002012747	0.390683646112601	0.0493870098252326	0.00884887060467288	0	0.0935770898758785	0	0.640349275891445	0.861481975967957	0.122943940919772	0	0.032735104091888	0	0.0741239220377847	0
ExN_Tha_PVALB_1	Control	0	0.0473428808142976	0	0	0	0	0	0	0	0	0.0299087782264095	0	0	0.965398308856253	0	0.190338107073815	0	0	0	0
InN_LGE	Control	0.274585143111705	0.00792993253639485	0.0284287467916527	0	0	0	0	0.0647335014346578	0.00520065202204456	0	0	0	0	0.70260347129506	0	0	0.0243838238813113	0	0	0
ExInN_Mix	Control	0	0.0247958338264883	0	0	0	0	0.0100312779267203	0	0	0	0.00559543392652406	0.208611481975968	0.0570463672873311	0.815198041833556	0.0314702920443102	0	0	0	0	0.0313817330210773
ExN_Tha_PVALB_2	Control	0	0	0	0	0	0	0	0	0	0.02395449983272	0.00134589502018845	0	0	0.710502892745883	0.00181268882175223	0.0244802146210596	0	0.0768927289225549	0	0
Astro_Tha	Control	0.0417641162712997	0	0	0	0	0	0.284405719392315	0	0.00970270899635173	0	0.063219679976073	0	0.669861263234757	0.591121495327103	0.176065793890567	0	0	0	0.0579731817955237	0
Micro_1	Control	0	0.0570678975815678	0.0793159245619909	0.544862155388471	0	0.108837452010884	0	0.0254651769411356	0	0	0.309269228852001	0.316310636404094	0	0.904873164218959	0.196861362873447	0.190594547678226	0.0649198372816463	0	0.0972783011813967	0.0328872532619605
Astro_Tha	Control	0	0	0	0	0.0377602297200287	0	0.235455764075067	0.0686027301973742	0.0204144997283241	0	0.0522905139325058	0	0.344042838018742	0.582554517133956	0.170594159113797	0	0	0	0.0353297442799462	0
Astro_Tha	Control	0.0491702862234101	0.0174182348995936	0	0	0.0422589136156976	0	0.225603217158177	0.0191939831319016	0.0571166136251908	0	0.030830965555057	0	0.353687477181453	0.965843346684468	0.161681772406848	0	0	0	0.0418349035441902	0.0295416527266644
InN_LGE	Control	0.330103575008353	0	0	0	0	0	0	0.0369967828884444	0	0	0	0	0	0.912105028927459	0	0	0	0	0	0
ExN_Tha_PVALB_2	Control	0	0	0	0	0	0	0	0	0	0	0	0.225745438362261	0	0.930462839341344	0	0.0304572533238647	0	0.00303783485225073	0	0
Micro_1	Control	0	0.0522744308991202	0.147053900234349	0.4924330055909	0	0.0440008945544	0	0	0	0	0.289392353322367	0.325990209167779	0	0	0.286992279288352	0.145421548901251	0.0416367552045944	0	0.0588455211604606	0
Micro_1	Control	0	0	0.0801807833947105	0.659928667823405	0	0.108949271310895	0	0.0545822102425876	0	0	0.296071980459598	0.286938139741878	0	0.444592790387183	0.216717019133938	0.170671085335543	0.0552285235702321	0	0.120656996161707	0.0564737370357979
Astro_Tha	Control	0	0	0	0	0	0	0.221492403932082	0	0	0	0.0347564926972733	0	0.470214190093708	0.965732087227414	0.131369587109768	0	0	0	0.0613129953641394	0
Astro_Tha	Control	0	0	0	0	0	0	0.343185880250223	0	0	0	0.108631174916505	0	0.443775100401606	0.384846461949266	0.132980866062437	0	0	0.0446798437684933	0.0497233438014058	0
ExN_Tha_PVALB_2	Control	0	0	0	0	0	0	0	0	0	0	0	0	0	0.940142412105029	0	0.0755710734998225	0	0.012624768217146	0	0
Astro_Tha	Control	0	0	0	0	0	0	0.216867739052726	0	0	0	0.0207741388764269	0	0.233692345138128	0.894526034712951	0.184541792547835	0	0	0	0.0702233188774238	0
Astro_Tha	Control	0	0	0	0	0.0494376645130414	0	0.311974977658624	0.0224545691678985	0	0	0.134215642291012	0	0.415875623706949	0.0254784156653316	0.144226250419604	0	0	0	0.0354668261801505	0
ExInN_Mix	Control	0	0	0	0	0	0	0	0	0	0	0.0464707641692836	0	0	0.875278148642635	0	0	0	0	0	0
ExN_Tha_PVALB_1	Control	0	0	0	0	0	0	0	0.0254434397008956	0	0	0	0	0	0.98064085447263	0.00785498489425984	0.148913086361305	0	0	0	0
ExInN_Mix	Control	0	0	0	0	0	0.0129524022512952	0.0155272564789991	0.0151073819667855	0	0.0740381398461024	0.00866108369473106	0.19047619047619	0	0.86704494882065	0.0166666666666667	0	0.00713089255802823	0	0.0242261103633916	0
ExN_Tha_PVALB_2	Control	0	0	0	0	0	0	0	0	0	0	0	0	0	0.957610146862483	0	0.0161952104785577	0	0.0217382727738983	0	0
Astro_Tha	Control	0	0	0	0	0.0149078726968174	0.0434977077043498	0.226050044682752	0	0	0	0.0733762025821245	0	0.355117439454789	0.908767245215843	0.136371265525344	0	0	0	0.0447011614575544	0.0208430913348946
Oligo_1	Control	0	0	0	0	0	0	0	0	0.520931977541463	0	0	0.279372496662216	0	0.982532265242546	0.0421450151057402	0	0	0.0254862508383635	0	0
OPC_Tha	Control	0	0.0265711918570245	0	0	0.259368269921034	0	0	0.0581579862620641	0	0.0857477417196387	0.00274163800408755	0	0	0.70694259012016	0.0414400805639477	0	0	0	0.05788594785903	0
ExN_Tha_PVALB_1	Control	0	0	0	0	0	0	0	0.0231827667159378	0	0	0	0	0	0.942590120160214	0	0.123308478320906	0	0	0	0
ExN_Tha_PVALB_1	Control	0	0	0	0	0	0	0	0.0204547430658204	0	0	0	0	0	0.661437472185136	0	0.257426914427743	0	0	0	0
ExN_Tha_PVALB_2	Control	0	0	0	0	0	0	0	0	0	0	0	0	0	0.971740097908322	0	0.0237306190081666	0	0.0373614234426165	0	0
Micro_1	Control	0	0.0441472363593325	0.11162258676487	0.536928860613071	0	0.0725334526072533	0	0.0266933310146944	0	0	0.35025671701311	0.308522474410325	0	0.920672007120605	0.289291708627056	0.185820807196118	0	0.0220736181796662	0.108357011116096	0
Micro_1	Control	0	0	0.0786463564334338	0.567688451898978	0	0.0516046069551604	0	0	0	0	0.233026768356513	0.178571428571429	0	0.530262572318647	0.153021148036254	0.0571270761825857	0.0604929408949509	0	0.0545087483176312	0.0536968885915021
OPC_Tha	Control	0.0474440360841965	0.0584684578056575	0	0	0.27494615936827	0	0	0.0533975306495087	0	0.0961525593844095	0	0	0	0.0947930574098799	0.0489090298757973	0	0	0	0.0564278949204925	0
Astro_Tha	Control	0	0	0	0	0.0298636037329505	0	0.213672922252011	0.0271280758194939	0	0	0.0322391705298839	0	0.444322745527565	0.575656430796618	0.161480362537764	0	0	0	0.0366756393001346	0
ExN_Tha_PVALB_1	Control	0	0.0115990057995029	0	0	0	0	0	0.015618207112425	0	0	0.00732765066547036	0	0	0.864040943480196	0	0.189904130666351	0	0	0	0
ExN_Tha_PVALB_1	Control	0	0	0	0	0	0	0	0.0165855143031041	0	0	0	0	0	0.983422340898976	0	0.142403440249339	0	0	0	0
InN_LGE	Control	0.317184541708431	0	0	0	0	0	0	0.0509086166420312	0	0	0	0	0	0.918446817979528	0	0	0	0	0	0
Astro_Tha	Control	0	0	0	0	0.0581478822684853	0	0.0646782841823056	0.0264107468915746	0	0	0.0302826379542396	0	0.235943775100402	0.592456608811749	0.048590130916415	0	0	0	0.0360774637356064	0
OPC_Tha	Control	0	0	0	0	0.245967934912659	0	0	0.0314429180071298	0	0.0737704918032787	0	0	0	0.539830885625278	0.0405673044645855	0	0	0	0	0
Micro_1	Control	0	0.0527873121079417	0.082496373172637	0.686321573163678	0	0.108073353460807	0	0.025073906616816	0	0	0.371666417426848	0.326435246995995	0	0.615264797507788	0.308727760993622	0.193809918333531	0	0	0.10245002741638	0
OPC_Tha	Control	0	0.00116384582001816	0	0	0.35601818616894	0	0	0.0557342839753064	0	0.00197390431582467	0.026519116694083	0	0	0	0.0821584424303458	0	0	0	0.0835202631972484	0.0857811977249916
ExN_Tha_CALB	Control	0	0	0	0	0	0	0	0.013531432049387	0	0	0	0	0	0.960947930574099	0.0446290701577711	0.115161557580779	0	0.017990294709433	0.0506455311300533	0
Micro_2	Control	0	0.0588827080127826	0.0766376520477625	0.407056101792944	0	0.10820380931082	0	0.0267368054951743	0	0	0.241089676486716	0.324543836226079	0	0.54250111259457	0.229019805303793	0.113070580344814	0	0	0.118064902048751	0.0823017731682837
Micro_1	Control	0	0	0.101439571476398	0.498342008868325	0	0.0549778225054978	0	0.00911877228067126	0	0	0.274363192263596	0.330218068535826	0	0.973631508678238	0.301963746223565	0.0778001341381623	0	0	0.128994068092318	0.0280695884911342
ExN_Tha_CALB	Control	0	0	0	0	0	0	0	0.017726719415703	0	0	0	0.00945705384957718	0	0.860925678682688	0.0629741524001343	0.0249536434292027	0	0	0.0342330890783111	0
Oligo_2	Control	0	0	0	0	0	0	0	0.0285301278149727	0.348611865766255	0	0	0	0	0.58411214953271	0	0	0	0	0	0
Micro_1	Control	0	0.0569692665798713	0.0919540229885057	0.442982456140351	0	0.11040292221104	0	0.00548865316059477	0	0	0.37037037037037	0.328437917222964	0	0.389185580774366	0.318261161463578	0.134276245709551	0.0120842306771956	0	0.170118638153631	0.0168952827032453
Micro_1	Control	0	0	0.141446267157683	0.560728744939271	0	0.0531514406053152	0	0.0230197374141379	0	0	0.2332012362295	0.307187360925679	0	0.303404539385848	0.289761664988251	0.0578174931944608	0.0617133285474994	0	0.156011664423508	0.0203747072599532
InN_LGE	Control	0.252199576790288	0	0	0	0	0	0	0.0303125815146509	0	0	0	0	0	0.831553182020472	0	0	0	0	0.0321394746024625	0
Astro_Tha	Control	0.0449381891079185	0	0	0	0.0553960277578368	0	0.207529043789097	0.0339318320146075	0.0359258971771586	0	0.0469567818154628	0	0.532189363514665	0.885736537605696	0.17339711312521	0	0	0	0.0358406859079806	0
Oligo_1	Control	0	0	0	0	0	0	0	0	0.497917151802116	0	0.0120382832361298	0.30318202047174	0	0.533489096573209	0.0324269889224572	0	0	0	0.0120382832361298	0
ExN_Tha_CALB	Control	0	0	0	0	0	0	0	0.0195309103556213	0	0	0	0	0	0.865487316421896	0	0.0724543338462146	0	0	0	0
Astro_Tha	Control	0.0139213720904332	0	0	0	0.00598229241445325	0	0.182596067917784	0.0222589340057386	0.00323423633211728	0	0.0313668311649469	0	0.153158086893027	0.658433466844682	0.129942933870426	0	0	0.00493155008482271	0.0619984048651613	0
OPC_Tha	Control	0	0.0175563183019687	0	0	0.351878439818138	0	0.0198838248436104	0.0582231979827841	0	0.0930746068919371	0.0221823438512537	0	0	0.681352914997775	0.0628398791540785	0	0	0	0.0326254922486416	0.0297758447641352
Oligo_2	Control	0	0	0	0.0201561596298439	0	0	0	0	0.426531087479624	0	0	0	0	0.697930574098798	0.0350956696878147	0	0	0.0412474849094567	0	0
ExN_Tha_CALB	Control	0	0	0	0	0	0	0	0.0269541778975741	0	0	0	0	0	0.968847352024922	0	0	0	0	0	0
ExN_Tha_CALB	Control	0	0	0	0	0	0	0	0	0	0	0.0301954040177459	0	0	0.883066310636404	0	0.0547599321418708	0	0	0	0
InN_LGE	Control	0.269684820135873	0.00305756105259003	0.0332831157236916	0	0	0	0	0.0608425354317016	0	0	0	0	0	0.940921228304406	0	0	0.0285474994017707	0	0	0
Astro_Tha	Control	0	0	0	0	0	0	0.242448614834674	0	0	0	0.0573002342854294	0	0.310240963855422	0.467067200712061	0.175142665323934	0	0	0	0.0368376451821943	0
InN_LGE	Control	0.419534469317296	0	0	0	0	0	0	0.088579253977915	0	0	0	0	0	0.944147752558968	0	0	0	0	0.032837346094412	0
ExN_Tha_PVALB_2	Control	0	0	0	0	0	0	0	0	0	0.0322181331549013	0	0	0	0.972296395193591	0	0.0527675859076024	0	0	0	0
ExInN_Mix	Control	0	0.0238687024105417	0	0	0	0	0	0.0249326145552561	0	0	0.0150790090224814	0	0	0.900311526479751	0	0.0238687024105417	0.0660445082555635	0	0.00918448731369326	0.0788892606222817
Oligo_3	Control	0	0.00988282636998461	0	0	0	0	0	0.0405399530475611	0.598877073145489	0	0	0.327214063195372	0	0.877058299955496	0.0344243034575361	0	0	0	0.00624345745476296	0
InN_LGE	Control	0.136930615881501	0	0	0	0	0	0	0.0243783149291366	0	0	0	0	0	0.863373386737873	0.041272239006378	0	0	0	0.030644035691142	0
Astro_Tha	Control	0.115268960908787	0	0	0.00197609408135724	0.0616654702081838	0	0.0759159964253798	0.0302365011738109	0.0267794768299309	0	0.0888166093415084	0	0.421108677132774	0.332331998219849	0.0967774420946627	0	0	0	0.0351552764069588	0
Astro_Tha	Control	0.127464082860007	0	0	0	0	0	0.204803395889187	0.0248782714546562	0	0	0.022244653805892	0	0.297675550687599	0.893747218513574	0.0933031218529708	0	0	0	0.0333358257315188	0
Micro_2	Control	0	0.057896397995818	0	0.312483130904184	0	0.0546982742554698	0	0	0	0	0.17403170330492	0	0	0.949933244325768	0.142447129909366	0.057896397995818	0.0617372577171572	0	0.105303823338817	0
ExN_Tha_CALB	Control	0	0	0	0	0	0	0	0	0	0	0	0	0	0.972185135736538	0	0.113327020949225	0	0	0	0
Astro_Tha	Control	0	0	0	0	0	0.047989116254799	0.330026809651475	0.00689070515607337	0	0	0.08838043965904	0.286493101913663	0.537513691128149	0.950823319982198	0.198304800268546	0	0	0	0.0443896116843627	0
ExInN_Mix	Control	0	0	0	0	0	0.00706325245070627	0.0635612153708669	0.0231392922354577	0	0	0.00472309456158715	0	0	0.93613707165109	0.00636119503188992	0	0	0	0.00472309456158715	0.0887253261960522
InN_LGE	Control	0.478394030515648	0	0	0	0	0	0	0.0497565429093122	0	0	0	0	0	0.933689363595906	0	0	0	0	0.0350929664523204	0
Astro_Tha	Control	0	0	0	0	0	0	0.215951742627346	0	0	0	0	0	0.22283071680662	0.495994659546061	0.171030547163478	0	0	0	0.0634938437764817	0
OPC_Tha	Control	0	0	0	0	0.414429289303661	0	0	0.0602773671854622	0	0.0946804951488792	0.0502342854294402	0	0	0.657765910102359	0.050033568311514	0	0	0	0.0652509844972833	0.130378052860488
Astro_Tha	Control	0	0	0	0	0	0	0.0507596067917784	0	0	0	0	0	0.297979797979798	0.990987983978638	0.186673380328969	0	0	0.0448179271708683	0.0655999202432581	0
Astro_Tha	Control	0	0	0	0	0	0	0.131188561215371	0.0210416485522998	0	0	0.0358032999351976	0	0.554734087866618	0.938251001335114	0.144478012755958	0	0	0	0.0367005632819899	0
ExN_Tha_CALB	Control	0	0	0.0450563553174869	0	0	0	0	0	0	0	0	0	0	0.939919893190921	0	0.104035980589419	0.0386456089973678	0	0	0
ExInN_Mix	Control	0	0	0	0	0	0.112490215811249	0.0481456657730116	0.00486914181375531	0	0	0.0268555904491301	0.239764129951046	0	0.699043168669337	0.0361698556562605	0	0	0	0.0185434425003739	0.0965205754432921
Micro_1	Control	0	0.058231743401586	0.144682513112376	0.588268748795065	0	0.101494651310149	0	0	0	0.0500501840080294	0.365921439609192	0.278371161548732	0	0.588562527814864	0.213914065122524	0.203515208900462	0.0528595357741086	0	0.116370071282588	0.0500501840080294
Astro_Tha	Control	0	0.0448771057718862	0	0	0.0544388609715243	0	0.269302949061662	0.0494522215459525	0.0294315506222671	0	0.0651637505607896	0	0.207648776925885	0.253115264797508	0.0881336018798254	0	0	0	0.0370868850007477	0
OPC_Tha	Control	0	0	0	0	0.206006221584111	0	0	0.0314755238674898	0.0189526249062072	0.0952157912345266	0	0	0	0.507676902536716	0.0245887881839544	0	0	0	0.0312172872738149	0
OPC_Tha	Control	0	0.0180691995107902	0	0	0.328403924383824	0	0	0.0575167376749848	0.0118502419208777	0.095684175309468	0	0	0	0	0.0312185297079557	0	0	0	0.0308060415732018	0.0622281699565072
ExN_Tha_CALB	Control	0	0	0	0	0	0	0	0	0	0	0	0	0	0.982421005785492	0	0	0	0	0	0
ExInN_Mix	Control	0	0	0	0	0	0.0465541019046554	0.0676496872207328	0.00490174767411533	0	0	0	0	0	0.93324432576769	0	0.00889651635302013	0	0.00889651635302013	0	0.0998327199732352
ExN_Tha_CALB	Control	0	0.0335345405767941	0	0	0	0	0	0.0162051125989044	0	0	0.02118538457704	0	0	0.96473075211393	0.00444780127559585	0.172545074367775	0	0	0.00330242759583266	0
ExN_Tha_CALB	Control	0	0	0	0	0	0	0	0.00341274671767677	0	0	0	0	0	0.939141076991544	0	0.131494851461711	0	0	0.0133592542744629	0
Astro_Tha	Control	0	0.0334753619757763	0	0	0.0144053601340034	0	0.190482573726542	0.024986957655856	0.00778804108773834	0	0.08838043965904	0	0.64184008762322	0.975300400534045	0.146894931184961	0	0	0	0.0370245750461093	0
ExN_Tha_PVALB_1	Control	0	0	0	0	0	0	0	0.00147813233631855	0	0	0	0	0	0.977859368046284	0	0.152779421627806	0	0	0	0
OPC_Tha	Control	0	0.0403598058941886	0	0	0.211462072266092	0	0.0609472743521001	0.0378227980175637	0	0.0848444295751087	0.00225562035790838	0	0	0.0402759234534935	0.00303793219201076	0	0.0652787748265136	0	0.00225562035790838	0
Astro_Tha	Control	0.0673794409176969	0	0	0	0	0	0.186751563896336	0	0.0324329219384719	0	0.0509695428941728	0	0.415906048436169	0.587338673787272	0.120174555219872	0	0	0.0238687024105417	0.0369498031005433	0
ExN_Tha_PVALB_2	Control	0	0	0	0	0	0	0	0	0	0	0	0	0	0.949821984868714	0	0.0666351047461238	0	0	0	0
Astro_Tha	Control	0	0	0	0	0	0.00378321965037831	0.26659964253798	0.0226610729501783	0.00787859970503768	0	0.0335726035591446	0	0.239351344773032	0.917000445037828	0.178382007385029	0	0	0	0.0626215044115448	0
InN_LGE	Control	0.310836396035193	0	0	0	0	0.0272466361027247	0.0326630920464701	0.0527671506825493	0	0	0.0182194307362544	0.162661326212728	0	0.263351134846462	0.0245384357166835	0	0	0	0	0
Micro_1	Control	0	0.0583303744032825	0.0816594130119407	0.572826296510507	0	0.0515114242051511	0.00402144772117963	0.0307473263194504	0.00232865015912442	0	0.351477992124022	0.330996884735203	0	0.0600801068090788	0.290046995636119	0.211563498638892	0.0632687245752572	0	0.106587408404367	0.0627300100368016
InN_LGE	Control	0.223855663214166	0	0	0	0	0	0	0.0528214937831493	0	0	0	0	0	0.0901201602136181	0.00407854984894263	0	0	0	0.00302826379542398	0
InN_LGE	Control	0.228310502283105	0	0	0	0	0	0	0.0244109207894966	0	0	0	0	0	0	0	0	0	0	0.0329868899855441	0
InN_LGE	Control	0.346753536028511	0	0	0	0	0	0	0.0269650465176942	0	0	0	0	0	0.826991544281264	0	0	0	0	0	0
ExN_Tha_PVALB_1	Control	0	0	0	0	0	0	0	0.00289105295191727	0	0	0	0	0	0.959056519804183	0	0.0621375310687655	0	0	0	0
Micro_1	Control	0	0.0561604923659604	0.0810735408994532	0.471110468478889	0	0.110887472511089	0	0	0	0	0.348948207965705	0.31186025812194	0	0.854806408544726	0.240802282645183	0.169665049118239	0	0	0.118276755894522	0.0910003345600535
Micro_1	Control	0	0.0195092121355585	0.0749358330543466	0.64893001735107	0	0.0552387342055238	0	0.0107490652986697	0	0	0.284893574597478	0.306742323097463	0	0.309635068980863	0.27660288687479	0.17325521757999	0.0642737497008854	0	0.119535416978216	0
ExN_Tha_PVALB_1	Control	0	0.0496508462539945	0	0	0	0	0	0.0138031475523868	0	0	0.0313668311649469	0	0	0.98064085447263	0	0.281236438237267	0	0	0	0
Micro_2	Control	0	0	0.0636926682289923	0.354376325428957	0	0	0	0	0	0	0.230534370170979	0.322096128170895	0	0.762016021361816	0.223581738838536	0.102142265356847	0	0	0.085352175863616	0
Micro_1	Control	0	0.00633211030891234	0.0910333668117398	0.570522459996144	0	0.106191061910619	0	0.0216502912790192	0	0	0.324784407556951	0.321317311971518	0	0.664886515353805	0.286639812017455	0.0519588116936915	0.00768126346015796	0	0.146278849508998	0.066644362663098
Oligo_2	Control	0	0	0	0	0	0	0	0	0.0993557401226423	0	0	0	0	0.944481530930129	0	0	0	0	0	0
ExN_Tha_CALB	Control	0	0.00824555174182351	0	0	0	0	0	0	0	0	0	0	0	0.978526924788607	0.0421785834172541	0.0198248313409871	0	0	0.0313169832012362	0
InN_LGE	Control	0.211326428332776	0	0	0	0	0	0	0.0264107468915746	0	0	0	0	0	0.86849132176235	0	0	0	0	0.0353671302527292	0
InN_LGE	Control	0.162156142109366	0	0	0	0	0	0	0.0366815929049648	0	0	0	0	0	0.897863818424566	0	0	0	0	0.0347066447335627	0
OPC_Tha	Control	0	0.0396891150826528	0	0	0.297774587221823	0	0	0.0528649682636293	0	0.0963867514218802	0.00783859229350481	0	0	0.139964396973743	0.040751930177912	0	0	0.0754132638971081	0.0407507103334829	0.0210438273670124
OPC_Tha	Control	0	0	0	0	0.291888011486001	0	0	0.0318015824710894	0	0	0.0290364388614726	0	0	0.391633288829551	0.0478684122188654	0	0	0.0347181125971515	0	0.0779524924723988
InN_LGE	Control	0.374206481790845	0	0	0	0	0	0	0.054114859577428	0	0	0	0	0	0.943591455273698	0.0141322591473649	0	0	0	0.0336473755047106	0
ExN_Tha_CALB	Control	0	0.0307531463289541	0	0	0	0	0	0	0	0	0.0194282438562384	0	0	0.806519804183356	0	0.089990925947844	0	0	0	0
Oligo_3	Control	0	0.0349745532015623	0	0	0	0	0	0.0304864794365707	0.44650573106678	0	0	0.329105473965287	0	0.458055184690699	0.0436052366565962	0	0	0	0	0
Astro_Tha	Control	0.0421539146898319	0	0	0	0	0	0.204915102770331	0.0164550908616642	0.00979326761365107	0	0.0367628732366283	0	0.423968601679445	0.951602136181575	0.193101711983887	0	0	0	0.0449628632670356	0
Astro_Tha	Control	0	0	0	0	0.026848528356066	0	0.207529043789097	0	0.0145152526585423	0	0.0279647076416928	0	0.144030668127054	0.401869158878505	0.110087277609936	0	0	0.0491182388448337	0.0507078410846917	0
InN_LGE	Control	0.345528455284553	0	0	0	0	0	0	0.0374315276932441	0	0	0	0	0	0.88495772140632	0	0	0	0	0.0232789990528887	0
ExN_Tha_PVALB_2	Control	0	0	0	0	0	0	0	0	0	0	0	0	0	0.971517578994215	0	0.0521757998974237	0	0	0	0.0925058548009368
OPC_Tha	Control	0	0	0	0	0.204163675520459	0	0	0.0311820711242501	0	0.0951823352291736	0	0	0	0	0.0496475327291037	0	0	0.0341657789876514	0	0
Micro_2	Control	0	0.0479149406241369	0.0809340475393371	0.415317139001349	0	0.100656006560066	0	0	0	0	0.217773291461044	0	0	0	0.163074857334676	0.154456148656646	0	0	0.0975773889636609	0
ExN_Tha_PVALB_2	Control	0	0	0	0	0	0	0	0	0	0	0	0	0	0.957276368491322	0	0.0331400165700083	0	0.00211070343630415	0	0
OPC_Tha	Control	0	0	0.0278986720232117	0	0.254965302703996	0	0	0.0546908964437876	0	0.0614586818333891	0.0228926773341309	0	0	0.58756119270138	0.0308324941255455	0	0	0	0.0401151487961717	0.107694881231181
ExInN_Mix	Control	0	0.0223892373850949	0	0	0	0	0	0.0084992609338318	0	0	0	0	0	0.798731642189586	0	0	0	0	0	0.0937771830043492
Oligo_1	Control	0	0	0	0	0	0	0	0.0390183462307625	0.350694713964139	0	0	0	0	0.7514463729417	0	0	0	0	0	0
Oligo_3	Control	0	0	0	0	0	0	0	0.00451047734979571	0.483039664674377	0	0.0051717262349833	0.32688028482421	0	0.688807298620383	0.0139308492782813	0	0	0	0.0051717262349833	0
Micro_2	Control	0	0.0550755513472995	0.140609306996987	0.419163292847503	0	0.111185657311119	0	0	0	0	0.196002193310403	0	0	0.863929684023142	0.202467270896274	0.136110782341105	0	0	0.113877673097054	0
InN_LGE	Control	0.158313843412407	0	0	0	0	0	0	0.0506912442396313	0	0	0	0	0	0.884623943035158	0	0	0	0	0.0336847614774937	0
ExN_Tha_CALB	Control	0	0	0	0	0	0	0	0.063570559081819	0	0	0.0364388614725089	0	0	0.881953716065866	0	0.0538130745255849	0	0	0.023989332535766	0
Micro_2	Control	0	0.0584487316053182	0.0804876687869658	0.490534027376133	0	0.0337135189533714	0	0.0196613337970611	0	0	0.303898110762175	0.201268357810414	0	0.201268357810414	0.205303793219201	0.094133428019095	0.0432878679109835	0	0.078996560490504	0
Micro_2	Control	0	0.0562591233676569	0.152047762526504	0.375602467707731	0	0.0833612881583361	0	0	0	0	0.232528288719406	0	0	0.746773475745438	0.258610271903323	0.116068962796386	0.0362766212012443	0	0.107472209760231	0.0507193041150886
Oligo_3	Control	0	0	0	0	0	0	0	0.0373663159725242	0.546818805143729	0	0.00488510044364687	0.31386292834891	0	0.832220738762795	0.0450486740516952	0	0	0	0.0296844623897113	0
ExN_Tha_CALB	Control	0	0.00295893005089365	0	0	0	0	0	0	0	0	0	0	0	0.960947930574099	0	0.128496469010139	0	0	0.0101315986241962	0
ExN_Tha_PVALB_2	Control	0	0	0	0	0	0	0	0	0	0	0	0	0	0.970404984423676	0	0.0280112044817927	0	0	0.0155650266686606	0
ExN_Tha_PVALB_2	Control	0	0	0	0	0	0	0	0	0	0	0	0	0	0.977303070761015	0	0	0	0	0	0
Micro_2	Control	0	0	0	0.259234625024099	0	0.109433821610943	0	0.0273563168420138	0	0	0.146353621454564	0.326657765910102	0	0.280040053404539	0.140802282645183	0.0579161241961573	0	0	0.0737625243008823	0
Astro_Tha	Control	0	0	0	0	0	0	0.253798033958892	0	0	0	0.0649269727331638	0	0.607764390896921	0.863150867823765	0.168580060422961	0	0	0	0.058035491750162	0
ExInN_Mix	Control	0	0	0	0	0	0	0	0.024965220415616	0	0	0.0240641044813319	0	0	0.953493546951491	0	0	0	0	0	0.0378721980595517
Astro_Tha	Control	0	0	0	0.0132060921534606	0	0	0.315549597855228	0	0.051191492664752	0	0.087433328348537	0	0.296823658269441	0.601913662661326	0.208308157099698	0.0270248944648281	0	0	0.103284980808534	0
ExN_Tha_CALB	Control	0	0	0	0	0	0	0	0.00458655769063565	0	0	0.00525896017147698	0	0	0.985425011125946	0.0141658274588788	0.0587840770110861	0	0	0.00525896017147698	0.0141184342589494
Oligo_3	Control	0	0.00865980194894855	0	0	0	0	0	0.00477132423267546	0.547595021863438	0	0	0	0	0.955162438807299	0	0.00865980194894855	0	0	0.00547081401724736	0
Oligo_2	Control	0	0	0	0	0	0	0	0	0.356218789619395	0	0	0	0	0.910547396528705	0.0403826787512588	0	0	0	0	0
Micro_2	Control	0	0	0.149229996652159	0.387468671679198	0	0.10820380931082	0	0.0258890531258151	0	0	0.271858332087134	0.26502002670227	0	0.853026257231865	0.179556898288016	0	0	0	0.102836349135138	0
Oligo_3	Control	0	0	0	0	0	0	0	0	0.55163134880592	0	0	0.321873609256787	0	0.960614152202937	0.0392581403155421	0	0	0	0.0244379642091621	0
InN_LGE	Control	0.363180755095222	0	0	0	0	0	0	0.0580384314407443	0	0	0	0	0	0.953938584779706	0	0	0	0	0.0516549523951947	0
Astro_Tha	Control	0	0	0	0	0	0	0.243453976764969	0	0.0134673600869363	0	0.102549723343801	0	0.477090178897408	0.619158878504673	0.175847599865727	0	0	0.0388014360673847	0.0480160510443148	0
Micro_2	Control	0	0	0.0826637652047763	0.447117794486216	0	0.109210183010921	0	0	0	0	0.312247644683715	0.237205162438807	0	0.549065420560748	0.288536421617993	0	0.0510169897104571	0	0.0896515627336624	0
InN_LGE	Control	0.219345138656866	0	0	0	0	0	0	0.033301452047648	0	0	0	0	0	0.853360035603026	0	0	0	0	0.0289242809431235	0
Oligo_1	Control	0	0	0	0	0	0	0.042225201072386	0	0.398444979171518	0	0	0	0.0575027382256298	0.29161103693814	0	0	0	0	0.0117765814266487	0
ExN_Tha_PVALB_2	Control	0	0	0	0	0	0	0	0	0	0	0	0	0	0.947263017356475	0	0	0	0.0306347891269184	0.0193534719106725	0
ExInN_Mix	Control	0	0	0	0	0	0.0338439748033844	0.0598525469168901	0	0	0	0	0	0	0.952492211838006	0.0134608929170863	0.0716652858326429	0	0.0558448731605318	0.00999451672399188	0.0989628638340582
Astro_Tha	Control	0	0	0	0	0	0	0.156188561215371	0	0	0	0.0251482976920393	0	0.21269928197639	0.860814419225634	0.133450822423632	0	0	0	0.037111808982603	0
ExN_Tha_PVALB_2	Control	0	0	0	0	0	0	0	0	0	0	0	0	0	0.810525144637294	0	0.0163135676805933	0	0.0308715035309899	0	0
InN_LGE	Control	0.320581356498497	0	0	0	0	0	0	0.0445504738718372	0	0	0	0	0	0.438584779706275	0.0299093655589124	0	0	0	0	0
InN_LGE	Control	0.374930393139548	0	0	0	0	0	0	0.0808299278323624	0	0	0	0	0	0.946484201157098	0	0	0	0	0.0170106176162704	0
ExN_Tha_CALB	Control	0	0	0	0.0101118180065548	0	0	0	0.0158247108947048	0	0	0	0	0	0.918558077436582	0.00161127895266866	0.178384029668205	0	0	0.00119635112905636	0
InN_LGE	Control	0.467980844192004	0	0	0	0	0	0	0.037453264933484	0	0	0	0	0	0.849910992434357	0	0	0	0	0.0350805044613928	0
ExN_Tha_PVALB_2	Control	0	0	0	0	0	0	0	0	0	0	0	0	0	0.965398308856253	0	0.0707776068173749	0	0.0353888034086874	0	0
InN_LGE	Control	0.274195344693173	0	0.0274522932708403	0	0	0	0	0.0428114946526389	0	0	0	0	0	0.92601246105919	0	0	0.0235463029432879	0	0	0
Oligo_1	Control	0	0	0	0	0	0	0.0263181411974978	0	0.345287070816839	0	0.014680225312796	0	0	0.960280373831776	0.0395434709634105	0	0	0	0.014680225312796	0
ExInN_Mix	Control	0	0	0	0	0	0.0489023072048902	0.0394325290437891	0	0	0	0.0599297143711679	0.243101913662661	0	0.900534045393859	0.0366733803289695	0.0461001301929223	0	0.0461001301929223	0.00761427645680679	0
Micro_1	Control	0	0.051781275890638	0.0598984488338355	0.549884326200116	0	0.104606955160461	0.010656836461126	0.0364859577428049	0	0	0.323450974527691	0.324543836226079	0	0.53093012906097	0.267640147700571	0.182782972343867	0.0628140703517588	0	0.110026917900404	0.0159585145533623
InN_LGE	Control	0.277703530459962	0	0	0	0	0	0	0.0462133727501957	0	0	0	0	0	0.820983533600356	0	0	0	0	0.0347440307063457	0
ExInN_Mix	Control	0	0	0	0	0	0	0.0623100983020554	0.0141509433962265	0	0	0.0141817456756892	0	0	0.957498887405429	0.0314535078885532	0.0529648479109954	0	0.0529648479109954	0.0233537709984547	0.0955168952827032
ExInN_Mix	Control	0	0	0	0	0	0	0.0659517426273458	0.0160094774367446	0	0	0	0	0	0.925122385402759	0	0.0525111453031917	0	0.0525111453031917	0	0.0979591836734693
Micro_1	Control	0	0.0171026156941649	0.0241881486441246	0.51800655484866	0	0.0695888777069589	0	0	0	0	0.320148546931858	0.326657765910102	0	0.619826435246996	0.271617992614971	0.0806012545863416	0.0562814070351759	0	0.0940880315039131	0.0919705587152894
Micro_1	Control	0	0.0585079102063361	0.0766097533757393	0.570358588779641	0	0.040739498304074	0	0.00443439700895576	0	0	0.310864363690743	0.317534490431687	0	0.896083667111705	0.341406512252434	0.101629384148025	0.0474276142617851	0	0.0955211604605952	0.0970893275342924
Astro_Tha	Control	0	0.0199629147433621	0	0.00975515712357822	0	0	0.216398570151921	0	0	0	0.0252230696376053	0	0.396951442132165	0.977303070761015	0.0952332997650218	0	0	0	0.0490130103185284	0
ExN_Tha_CALB	Control	0	0.000335345405767962	0	0	0	0	0	0.0240087818450569	0	0	0	0	0	0.856809078771696	0	0.0489012506411015	0	0	0.000211853845770382	0
ExN_Tha_CALB	Control	0	0	0	0	0	0	0	0.00569515694287448	0	0	0	0	0	0.960280373831776	0.0182275931520645	0.0633408292894623	0	0	0.0135337221474503	0
Micro_2	Control	0	0.0587643508107468	0.0770561321281107	0.342934258723732	0	0.0555182824555518	0	0	0	0	0.235070534868651	0.307298620382732	0	0.413217623497997	0.2365055387714	0.0587643508107468	0	0	0.0834081052788993	0
Astro_Tha	Control	0	0	0	0	0	0	0.234696157283289	0	0	0	0.036089925726534	0	0.499300231227942	0.299510458388963	0.142749244712991	0	0	0.00132165542273244	0.0681047804197199	0
ExN_Tha_CALB	Control	0	0	0	0	0	0	0	0.000119554821319867	0	0	0	0	0	0.899866488651535	0	0.112873318341421	0	0.0398469246853671	0	0
ExInN_Mix	Control	0	0	0	0	0	0.0261284431026129	0.0891644325290438	0	0	0	0.0349434225611884	0.311971517578994	0	0.941811303960837	0.047062772742531	0.057758314593443	0	0.057758314593443	0	0.0985613917698227
Astro_Tha	Control	0.0101347588818353	0	0	0	0	0.00339185210033921	0.180942806076854	0	0.00470904809956274	0	0.098026020637057	0	0.341973956431788	0.877280818869604	0.14551863041289	0	0	0	0.0393923533223668	0
Astro_Tha	Control	0	0	0	0	0	0	0.239253798033959	0	0.0327175347356982	0	0	0	0.235730801995862	0.93524699599466	0.206982208794898	0	0.0605168700646087	0.0265317394563459	0.0694132894671252	0
Micro_2	Control	0	0.0297076577109717	0.0420154000669568	0.399122807017544	0	0.0482873010548287	0	0.0163681419007042	0	0	0.175950849907781	0.288273253226524	0	0.576546506453049	0.238318227593152	0.140233558212017	0	0	0.0698245351677383	0
InN_LGE	Control	0.128187994208709	0	0	0	0	0	0	0	0	0	0.0286875031154977	0	0	0.180685358255452	0	0	0	0	0	0
Oligo_1	Control	0	0	0	0	0	0	0.0522788203753352	0.03131249456569	0.414525602214805	0.0338240214118434	0	0.320538495772141	0	0.580885625278149	0.016968781470292	0	0	0	0	0
Oligo_2	Control	0	0	0	0.0193753614806247	0	0	0	0.0305734283975306	0.266798623509017	0	0	0	0	0.980307076101469	0	0	0	0	0	0
Astro_Tha	Control	0	0	0	0	0.0207944484326393	0	0.128083109919571	0	0	0	0.0458601266138279	0	0.227242302543507	0.673564753004005	0.152181940248405	0	0	0.0171420680948435	0.0372115049100245	0.029073268651723
InN_LGE	Control	0.334335672123845	0	0	0	0	0	0	0.0680810364316147	0	0	0	0	0	0.935358255451713	0	0	0	0	0	0
Astro_Tha	Control	0	0	0	0	0.0381670256042115	0	0.124285075960679	0.0173354490913834	0.0412688555978162	0	0.0198768755296346	0	0.268680783741025	0.802291944815309	0.139644175897952	0	0	0.0314632895411686	0.0333856736952296	0
ExInN_Mix	Control	0	0	0	0	0	0.0103432852510343	0.0123994638069705	0.00321711155551696	0	0	0.00691640496485724	0.123497997329773	0	0.930574098798398	0.00931520644511585	0.0626701384779264	0	0.0568311831774964	0	0.0913348946135831
Micro_2	Control	0	0.0549374679449245	0.135838634081018	0.431318681318681	0	0.0776771404077677	0	0.030269107034171	0	0	0.254835252479936	0.309857587894971	0	0.979639519359146	0.227693856998993	0.205921805341855	0	0	0.0519415781865311	0.093174974907996
OPC_Tha	Control	0.1034636373761	0	0	0	0.36618808327351	0	0	0.0618750543431006	0	0.0748076279692205	0	0	0	0.112260792167334	0.0447969117153407	0	0	0	0.0570634564578038	0.0748076279692205
InN_LGE	Control	0.241563648513197	0	0.0420711974110033	0	0	0	0	0.023976175984697	0	0	0	0	0	0.735758789497107	0	0	0.0360851878439818	0	0	0
Astro_Tha	Control	0	0	0	0	0	0	0.268141197497766	0	0	0	0.0236279347988635	0	0.292229524157235	0	0.0954179254783485	0	0	0	0.0313419071830916	0
OPC_Tha	Control	0	0.0148538288554858	0	0	0.241086384302465	0	0	0.0297691505086515	0	0	0	0	0	0.677013796172675	0.0452500839207788	0.0148538288554858	0	0.0488815244407622	0.0214969343502318	0.0729340916694546
InN_LGE	Control	0.296747967479675	0	0	0	0	0	0	0.0477567168072341	0	0	0	0	0	0.859145527369826	0	0.00643074131060872	0	0	0.0244005782363791	0
InN_LGE	Control	0.28471990199354	0	0	0	0	0	0	0.0609512216329015	0	0	0	0	0	0.174788607031598	0	0.0120921608079851	0	0	0.0336473755047106	0
Micro_2	Control	0	0	0.0429360562437228	0.469895893580104	0	0.0816467255581647	0	0	0	0	0.32195553561637	0.331553182020472	0	0.342456608811749	0.197650218194025	0.0910758669665049	0.036826992103374	0	0.0925302826379543	0.0514887922382068
Micro_2	Control	0	0.0576399573914073	0.154977123088941	0.447667245035666	0	0.111036564911104	0	0	0	0	0.284233089078311	0.325100133511348	0	0.855473965287049	0.287395099026519	0.209571152404624	0.0449389806173726	0	0.0727281790538856	0
Astro_Tha	Control	0	0	0	0	0	0	0.0930741733690795	0.0302473697939309	0	0	0.0365759433727132	0	0.454180357794816	0.695260347129506	0.0846592816381336	0	0	0	0.0519166542046757	0
OPC_Tha	Control	0.102851097004121	0.0479741192251548	0	0	0.236396267049533	0	0	0.0429853925745587	0	0.0813650050184008	0	0	0	0	0.0466599530043639	0	0	0	0.0336224515228553	0.0113415858146537
ExN_Tha_PVALB_2	Control	0	0	0	0	0	0	0	0	0	0.0240548678487789	0	0.152536715620828	0	0.975300400534045	0	0.01418313804395	0	0.01418313804395	0	0
Micro_1	Control	0	0.0562591233676569	0.140246624260685	0.612348178137652	0	0.0978605240597861	0	0	0	0	0.358705946862071	0.301290609701825	0	0.779149977748109	0.262806310842565	0.163332938809327	0	0.0307728725292934	0.151600119635113	0.0850786216125795
Oligo_3	Control	0	0	0	0	0	0	0	0.00678201895487351	0.513493233977593	0	0.0155525646777329	0.138851802403204	0	0.76068090787717	0.0314199395770393	0	0	0	0.0265440406759384	0
ExInN_Mix	Control	0	0	0	0	0	0.0472063811547206	0	0.00962959742631075	0	0	0.0315662230197896	0.000667556742323105	0	0.89797507788162	0	0	0	0	0	0.0954499832719973
InN_LGE	Control	0.311727363848981	0.0144001262476822	0	0	0	0	0	0.0408225371706809	0	0	0	0	0	0.922007120605251	0	0	0	0	0.0185185185185185	0
Astro_Tha	Control	0.126239002116049	0	0	0.00650665124349337	0.0161521895190236	0.0125796712512579	0.21825290437891	0.00733631858099293	0.0174648761934332	0	0.0366631773092069	0	0.41879639771206	0.691700044503783	0.1351795904666	0	0	0	0.0454987288769254	0
ExInN_Mix	Control	0	0	0	0	0	0.014350143501435	0.065638963360143	0	0	0	0	0	0	0.928126390743213	0.00594159113796577	0.0396693888823135	0	0.0927525939953446	0.00441154478839545	0.0973569755771161
Astro_Tha	Control	0	0	0	0	0	0	0.292426273458445	0	0	0	0.0419969094262499	0	0.503103322380431	0.893079661771251	0.143202416918429	0	0.0448911222780569	0.0370063518365092	0.0367753352275559	0
InN_LGE	Control	0.394197572112707	0	0	0	0	0	0	0.0307581949395704	0	0	0	0	0	0.950934579439252	0.00483383685800609	0.00568114569771572	0	0	0.0305568017546484	0
ExN_Tha_PVALB_1	Control	0	0	0	0	0	0	0	0.00894487435875146	0	0	0	0	0	0.937027147307521	0.0235649546827794	0.162642521797451	0	0	0	0
ExInN_Mix	Control	0	0.0292145027024895	0.0597868541457427	0	0	0.0399381266539938	0	0.0294648291452917	0	0	0.0599546383530233	0.209946595460614	0	0.813417890520694	0.0316717019133937	0.0526097763048882	0	0.0526097763048882	0	0
OPC_Tha	Control	0	0.0509725016767271	0	0	0.342043551088777	0	0	0.0460177375880358	0	0.0805286048845768	0	0	0	0.727080551846907	0.0491104397448808	0	0	0.0529056693099775	0.0424330791087184	0.0448645031783205
OPC_Tha	Control	0	0	0	0	0.331849724814549	0	0.0243521000893655	0.0525606469002695	0	0.094078287052526	0	0	0	0.639519359145527	0.06404833836858	0	0	0	0.0510443148397388	0.0912010705921713
Oligo_3	Control	0	0	0	0	0	0	0.0262287756925826	0.0672550213024954	0.575396517374318	0	0	0.302959501557632	0	0.937694704049844	0.0329472977509231	0	0	0.0231585591983272	0.0146303773490853	0
ExInN_Mix	Control	0	0	0	0	0	0	0	0.00498869663507517	0	0	0.0171227755346194	0.255340453938585	0.0139649507119387	0.918669336893636	0.00770392749244708	0.0909969621651477	0	0.0543259557344065	0	0
Oligo_2	Control	0	0	0	0	0	0	0	0	0.272659059742814	0	0	0	0	0.890965732087227	0	0	0	0	0.0315288370470066	0
Astro_Tha	Control	0	0	0	0.0265278581068055	0.0574778655180666	0	0.237332439678284	0.026106425528215	0	0	0.0752953491849858	0	0.495101618595595	0.296395193591455	0.119385699899295	0	0	0.0584487316053182	0.0775758935247495	0
Astro_Tha	Control	0	0	0	0.0174571042992095	0	0	0.276161751563896	0	0	0	0.0695628333582573	0	0.592552026286966	0.921895861148198	0.14380664652568	0	0.0433357262502991	0.0521166212964059	0.0367379492547729	0
ExN_Tha_PVALB_1	Control	0	0	0	0	0	0	0	0.00394530910355617	0	0	0	0	0	0.958166444147753	0	0.0656685209294986	0	0	0	0
ExN_Tha_CALB	Control	0	0.0209886771610053	0	0	0	0	0	0.0326928093209287	0	0	0	0	0	0.893969737427681	0	0.0124077800134138	0	0	0	0
Micro_2	Control	0	0.0287213476940071	0.0812409329315924	0.413071139386929	0	0.107048343210705	0	0.0436157725415182	0	0	0.329806589900803	0	0	0.758789497107254	0.207620006713662	0.0287213476940071	0.0348408710217756	0.0287213476940071	0.119971586660685	0.048711943793911
Oligo_1	Control	0	0	0	0.0151050703682283	0	0	0	0	0.373748350539471	0	0	0.174343569203382	0	0.948820649755229	0.0263007720711648	0	0	0	0	0
ExN_Tha_CALB	Control	0	0	0	0	0	0	0	0.00428223632727587	0	0	0.00453616469767215	0.0404984423676013	0	0.923342234089898	0.00610943269553543	0.0556278849567996	0	0	0.0197397936294302	0.0947808631649381
Micro_1	Control	0	0.0584684578056575	0.123033143622364	0.58314054366686	0	0.10220284021022	0	0	0	0	0.339988036488709	0.319759679572764	0	0.580996884735203	0.246173212487412	0.221485777409555	0.0360373295046662	0	0.131860326005683	0.0961525593844095
ExInN_Mix	Control	0	0	0	0	0	0.0106787431510679	0.0128016085790885	0	0	0	0.0343327850057326	0.0637516688918558	0.0694900815382743	0.87427681352915	0.0479523329976502	0.0194894859352192	0.0340751375927255	0.0194894859352192	0	0.0890933422549348
InN_LGE	Control	0.27859449827375	0	0.029907376408883	0	0	0	0	0.0456916789844362	0	0	0	0	0	0.930574098798398	0	0	0.0256520698731754	0	0	0
ExInN_Mix	Control	0	0	0	0	0	0	0	0	0	0	0.0621354867653656	0.119158878504673	0	0.888629283489097	0.01797583081571	0	0	0	0	0
Oligo_1	Control	0	0	0	0.0317428185849239	0	0.0188974617018898	0	0.0110207808016695	0.438355455509845	0.0339243894279023	0	0.112817089452603	0	0.609590565198042	0.046576032225579	0	0	0	0.012636458800658	0
Oligo_3	Control	0	0	0	0	0	0	0.00196604110813225	0.0203025823841405	0.471383476933427	0.00294412847106051	0.00109665520163504	0	0	0.914663996439697	0.00295401141322593	0	0	0	0.0312671352375256	0
InN_LGE	Control	0.451386568660207	0	0	0	0	0	0	0.0361055560386053	0	0	0	0	0	0.512238540275924	0	0	0	0	0	0
ExInN_Mix	Control	0	0	0	0	0	0	0	0	0	0	0.0364388614725089	0	0	0.985425011125946	0	0.0552136347496746	0.00880593443407518	0.0552136347496746	0	0.0969889595182335
ExInN_Mix	Control	0	0	0	0	0	0	0	0	0	0.0460689193710271	0	0	0	0.928015131286159	0	0.0394326744782419	0	0.0394326744782419	0.0285130352425104	0.0963532954165273
Oligo_3	Control	0	0	0	0	0	0	0	0.0422789322667594	0.580053817692566	0	0.00199391854842734	0.216399643969737	0	0.964953271028037	0.0353306478684122	0	0	0	0.00199391854842734	0
Micro_2	Control	0	0.0570481713812285	0	0.296539425486794	0	0.0538969026053897	0	0	0	0	0.25459847465231	0	0	0.837783711615487	0.177593152064451	0.205586459936087	0	0	0.0938387916853597	0
ExN_Tha_PVALB_1	Control	0	0	0	0.0180258338153075	0	0	0	0.0107055908181897	0	0	0.0212975424953891	0	0	0.781708945260347	0.0372943940919772	0.161340592575058	0	0	0.0737874482827376	0
Oligo_3	Control	0	0	0	0	0	0	0	0	0.485458873450801	0	0.0260580230297592	0.052514463729417	0	0.934356920338229	0.0701913393756294	0	0	0	0	0
Micro_2	Control	0	0	0.0608749023546479	0.153383458646617	0	0	0	0	0	0	0.11726733462938	0.2427681352915	0	0	0.242631755622692	0.0564958377717284	0	0	0.0900752704252031	0
ExInN_Mix	Control	0.0581913353380109	0.0102576241764312	0	0	0	0.00969100600096906	0.0116175156389634	0.011357708025389	0	0	0.0372613528737351	0.174121050289275	0	0.894748553627058	0.0262672037596509	0	0	0	0.0311175913463935	0
InN_LGE	Control	0.42610535694398	0	0	0	0	0	0	0.0509412225023911	0	0	0	0	0	0.856252781486426	0	0	0	0	0	0
Astro_Tha	Control	0.102071500167056	0	0	0.00588972431077694	0	0	0.232238605898123	0.00664072689331363	0	0	0.044339763720652	0	0.321224291103809	0.846573208722741	0.190164484726418	0	0	0	0.0720303075619361	0
ExInN_Mix	Control	0	0	0.00993192724026337	0	0	0	0	0	0	0	0	0	0	0.893524699599466	0	0	0	0	0.0172723194257515	0.0119103379056541
OPC_Tha	Control	0	0.0354677082100446	0	0	0.359990428332137	0	0	0.0608860099121815	0	0.0954834392773503	0.0344823288968645	0	0	0.200044503782822	0.0483551527358174	0	0	0.0354677082100446	0.0349060365884054	0
ExInN_Mix	Control	0.0487804878048781	0	0	0	0	0	0	0	0	0	0	0	0	0.860591900311527	0	0	0	0	0.0329121180399781	0
ExN_Tha_CALB	Control	0	0.0141239594429321	0	0	0	0	0	0	0	0	0.00892278550421211	0	0	0.975077881619938	0.0329640819066801	0.105180100209098	0	0.0141239594429321	0.00147051492946515	0
InN_LGE	Control	0.401102572669562	0	0	0	0	0	0	0.0273780540822537	0	0	0	0	0	0.879283489096573	0	0	0	0	0	0
Oligo_2	Control	0	0	0	0	0	0	0	0.0277149813059734	0.203511086962146	0	0	0.283711615487316	0	0.610814419225634	0.0427995971802618	0	0	0	0	0
Astro_Tha	Control	0	0	0	0	0	0	0.301519213583557	0.0181614642205026	0	0	0.0208239868401375	0	0.101679445052939	0.797730307076101	0.11720375965089	0	0.0399856424982054	0	0.0330990479038932	0
InN_LGE	Control	0.250027842744181	0	0	0	0	0	0	0.0410942526736805	0	0	0	0	0	0.932354250111259	0	0	0	0	0.0086735456856587	0
Oligo_2	Control	0	0	0	0	0	0	0	0	0.301534321715956	0	0	0.303738317757009	0	0.95694259012016	0	0	0	0	0	0
ExN_Tha_PVALB_1	Control	0	0	0	0	0	0	0	0.0216068167985393	0.00767160857978211	0	0	0	0	0.957610146862483	0.0384357166834508	0.149702134374877	0	0	0.0285379592243656	0
Oligo_1	Control	0	0	0	0	0	0	0	0.030182158073211	0.361975730290564	0	0.00806290813020283	0	0	0.836226079216733	0.0108593487747566	0	0	0	0.00806290813020283	0
Oligo_3	Control	0	0	0	0	0	0	0	0.0349317450656464	0.401161737690497	0	0	0.330663106364041	0	0.750445037828215	0	0	0	0	0	0
ExN_Tha_PVALB_1	Control	0	0.0025052274430899	0	0	0	0	0	0.0158899226154248	0	0	0.00158267284781421	0	0	0.759568313306631	0.0348606915072172	0.18438079457135	0	0	0.0715442899157569	0
ExInN_Mix	Control	0	0	0	0	0	0.0287375601028738	0.0344504021447721	0	0	0	0.0287373510792084	0.343124165554072	0	0.90665331553182	0.0258811681772407	0	0	0	0.0622601066746423	0
Oligo_3	Control	0	0.0472639760129404	0	0	0	0	0	0	0.518021164842557	0	0	0.325211392968402	0	0.799732977303071	0	0	0	0	0	0
ExInN_Mix	Control	0.049615770130304	0	0	0	0	0	0	0.0369533084079645	0	0	0	0	0	0.624499332443258	0	0.017576044502308	0	0	0.00256717013110019	0.0661425225828036
ExInN_Mix	Control	0.129023276534135	0	0	0	0	0	0	0.011422919746109	0	0	0.0331115098948208	0	0	0.908544726301736	0	0	0	0	0	0.0587487453997992
ExN_Tha_PVALB_1	Control	0	0	0	0.00846346635820316	0	0	0	0.0147704547430658	0	0	0	0	0	0.880952380952381	0	0.150767349193198	0	0.00804828973843064	0	0
ExInN_Mix	Control	0	0	0.0784510657292713	0	0	0	0	0.026030345187375	0	0	0.024325806290813	0.434356920338229	0	0.989207832665777	0.0327626720375965	0.0436935337515287	0	0	0	0
ExN_Tha_PVALB_1	Control	0	0.0531818361147276	0	0	0	0	0	0.0159986088166246	0	0.00669120107059218	0.033597527541	0	0	0.620493991989319	0.0284323598522994	0.18019884009942	0	0	0.0236030108170081	0
ExInN_Mix	Control	0	0	0	0	0	0.0278057326027805	0.0333333333333333	0.0277367185462134	0	0	0.0603908080354918	0.165999109924344	0	0.907543391188251	0.0250419603893924	0.0568903617785143	0	0.0568903617785143	0.033784457404915	0
Micro_1	Control	0	0.0583895530043003	0.0186084142394822	0.562251783304415	0	0.0929218383092922	0	0.0308234066602904	0.00862894253408886	0	0.253028263795424	0.255117935024477	0	0.448041833555852	0.170090634441088	0.206316329348641	0	0.0131573756263068	0.0780743731618564	0.0223151555704248
ExN_Tha_PVALB_1	Control	0	0.0378151260504201	0	0.00731636784268364	0	0	0	0.0440831232066777	0	0	0.0306814216639251	0	0	0.786048064085447	0.0473481033903994	0.286976762536	0	0	0.0596555505707592	0
InN_LGE	Control	0.356776923933623	0	0	0	0	0	0	0.0517889748717503	0	0	0	0	0	0.910769915442813	0	0	0	0	0	0
ExInN_Mix	Control	0.0457734714333444	0.0310687655343828	0	0	0	0	0	0.0233023215372576	0	0	0.0524899057873486	0.266688918558077	0	0.965620827770361	0.0137965760322256	0.086874186294236	0	0.0558054207598533	0	0
Oligo_3	Control	0	0	0	0	0	0	0	0.0328667072428485	0.464449274237367	0	0	0.0841121495327103	0	0.0841121495327103	0.0428499496475327	0	0	0	0.0188425302826379	0
Oligo_1	Control	0	0	0	0	0	0	0	0.00193461438135811	0.397966312194365	0	0	0	0	0.819870939029818	0	0	0	0	0	0
InN_LGE	Control	0.261053569439804	0	0	0	0	0	0	0.0598100165203026	0	0	0	0	0	0.65665331553182	0	0	0	0	0	0
InN_LGE	Control	0.325091881055797	0.021245117765416	0	0	0	0	0	0.022878445352578	0	0	0	0	0	0.896751223854028	0	0	0	0	0	0
ExInN_Mix	Control	0.107138879607974	0	0	0	0.0269921033740129	0.0320921391032092	0.0384718498659518	0.0263564037909747	0	0.0377383740381398	0.0214595483774488	0.191588785046729	0	0.94192256341789	0.0289023162134945	0.0516431924882629	0	0.108967530674241	0	0.0865506858481098
Oligo_3	Control	0	0	0	0	0	0	0	0.0253890966002956	0.554697404848767	0	0.00442400677932309	0.220404984423676	0.0108007788730681	0.904205607476635	0.0448304800268546	0	0	0	0	0
InN_LGE	Control	0.386290232765341	0	0	0	0	0	0	0.0754390922528476	0	0	0	0	0	0.892078326657766	0	0	0	0	0	0
Oligo_3	Control	0	0	0	0	0	0	0	0.0209981740718198	0.468692592305105	0	0.00307811175913464	0.307076101468625	0	0.514129951045839	0.04513259483048	0	0	0	0.0304321818453717	0
ExInN_Mix	Control	0	0	0	0	0	0	0	0	0	0	0	0	0	0.972296395193591	0	0.0144790310490394	0	0	0.0355540601166442	0.0415189026430244
ExInN_Mix	Control	0	0.0218566299759341	0	0	0	0.0314212233031421	0	0	0	0	0.0529011514879617	0.249109924343569	0	0.919448153093013	0	0.0218566299759341	0	0	0.013807885947859	0.0865506858481098
Astro_Tha	Control	0	0	0	0	0	0	0.300089365504915	0	0	0	0	0	0.152245345016429	0.835113484646195	0.083987915407855	0	0	0	0.0989357459747769	0
Micro_1	Control	0	0.0595533988243184	0.130482089052561	0.580431848852901	0	0.0521450669052145	0.00250223413762285	0.00243457090687771	0	0	0.343614475848662	0.299399198931909	0	0.481197151757899	0.276888217522659	0.223734564248234	0	0.00220933443800053	0.137131748168087	0.0900301104048177
ExInN_Mix	Control	0	0	0	0	0	0.00452868165045284	0.00542895442359248	0.057234153551865	0	0	0.0251233737101839	0.0540720961281709	0	0.979528259902092	0.00815709969788525	0	0	0.0581331123998895	0	0.0985948477751757
InN_LGE	Control	0.430838623454728	0	0	0	0	0	0	0.0231284236153378	0	0	0	0	0	0.933355585224744	0	0	0	0	0	0
Oligo_1	Control	0	0	0	0.00855022170811648	0	0	0	0.0338122771932875	0.522626717379492	0	0	0.287383177570093	0	0.924232309746328	0.0148875461564283	0	0	0	0	0
ExInN_Mix	Control	0.193729814010469	0	0	0	0	0	0	0.0033040605164768	0	0	0	0	0	0.954606141522029	0	0.0584881840059968	0	0.0584881840059968	0	0
ExN_Tha_PVALB_1	Control	0	0.0259596796465065	0	0.0225371120107962	0	0	0	0.0230414746543779	0	0	0.0163999800608146	0	0	0.7586782376502	0.0383014434373951	0.235767546455202	0	0	0.0352674343253078	0
ExInN_Mix	Control	0	0.0127628516195211	0	0	0	0	0	0	0	0	0.0313543691740192	0	0	0.786381842456609	0	0.0127628516195211	0	0	0.0154404067593839	0
ExInN_Mix	Control	0	0	0.0279544693672581	0	0	0	0.0647229669347632	0.00480393009303537	0	0	0.0227555954339266	0	0	0.958277703604806	0	0.048053024026512	0	0	0.0249738298190519	0
ExN_Tha_CALB	Control	0	0.022941570994595	0	0	0	0.0343471616534348	0.0151921358355674	0	0	0	0.0429315587458252	0.0756564307966177	0	0.780040053404539	0.0114132259147365	0.0698702016017675	0	0	0.0220826479238323	0
InN_LGE	Control	0.133979284998329	0	0	0.0113553113553113	0	0	0	0.00932527606295108	0	0	0.0051717262349833	0	0	0.719848687138407	0.0308157099697886	0.0232374639996844	0	0	0	0
ExInN_Mix	Control	0	0.0206927841559159	0	0.00193753614806247	0	0	0	0.00218459264411786	0	0	0	0.116711170449488	0	0.926234979973298	0.0400805639476335	0.0391762338738312	0	0	0.022244653805892	0.035095349615256
ExInN_Mix	Control	0	0	0	0	0	0	0	0.00408660116511605	0	0	0	0	0	0.935024477080552	0	0	0	0	0.042109067344599	0
Oligo_1	Control	0	0	0	0	0	0	0	0.022911051212938	0.471150611917514	0	0	0	0	0.938251001335114	0	0	0	0	0	0
InN_LGE	Control	0.209266065263392	0	0	0	0	0	0	0.0398008868794018	0	0	0	0	0	0.91388518024032	0	0	0	0	0	0
Oligo_3	Control	0	0	0	0	0	0	0	0	0.438135527439261	0	0.0190543841284083	0	0	0.803070761014686	0.0721047331319234	0	0	0	0.0459224365684662	0
Oligo_1	Control	0	0	0	0	0	0	0	0.0304756108164508	0.446686848301379	0	0.0321020886296794	0	0	0.311971517578994	0.043235985229943	0	0	0	0.0321020886296794	0
ExN_Tha_PVALB_1	Control	0	0	0	0	0	0.0250288866525029	0	0.0223132771063386	0	0	0.0167364538158616	0	0	0.577436582109479	0	0.116719927407583	0	0	0.00352674343253079	0
Oligo_2	Control	0	0	0	0	0	0	0	0.0456590731240761	0.391122668115605	0	0	0	0	0.7572318647085	0.043722725746895	0	0	0	0	0
ExInN_Mix	Control	0	0	0	0	0	0	0	0	0	0	0	0	0	0.956608811748999	0	0	0	0	0.0221574198693983	0
ExN_Tha_CALB	Control	0	0	0	0	0	0	0	0	0.0198840849698569	0	0.00608145157270323	0	0	0	0	0.117331439618101	0	0	0.0191540800558297	0
ExInN_Mix	Control	0	0	0	0	0	0.0148346938014835	0	0.0248347969741761	0	0	0.0719181496435871	0	0	0.963173119715176	0	0.0868939124945753	0	0.0450743677752792	0.0528388415333234	0.0500501840080294
ExInN_Mix	Control	0	0	0	0	0	0	0	0.0267150682549343	0	0	0	0	0	0.669336893635959	0	0	0	0	0.0131224764468372	0.0941786550685848
Oligo_1	Control	0	0	0	0	0	0	0.00960679177837354	0.0519846100339101	0.426130042174442	0	0.00535865609889841	0	0	0.620493991989319	0.0478348439073515	0	0	0	0.00535865609889841	0
Micro_1	Control	0	0.0574426953880144	0.0755217051668341	0.409109311740891	0	0.0433858884043385	0	0	0	0	0.250635561537311	0.301179350244771	0	0	0.149882510909701	0.0938572612143449	0	0	0.0580230297592343	0.0308798929407829
ExN_Tha_CALB	Control	0	0	0.0624372279879478	0	0	0	0	0	0	0	0.00457355067045506	0.0408322207387628	0	0.847352024922118	0.070862705605908	0.0409515919043674	0.0535534816941852	0	0.0480409750261702	0
InN_LGE	Control	0.304822363292126	0	0	0	0	0	0	0.0501478132336318	0	0	0	0	0	0.926791277258567	0	0	0	0	0	0
ExInN_Mix	Control	0.209210379775031	0	0	0	0	0	0	0.0139553082340667	0	0	0.0191540800558297	0	0	0.917000445037828	0	0	0	0	0.0270425203130452	0
ExInN_Mix	Control	0.12562646174407	0	0	0	0	0	0	0.0265955134336144	0	0	0	0	0	0.887071651090343	0	0	0	0	0	0.0966543994647039
ExInN_Mix	Control	0	0	0	0	0	0.0444668083044467	0.0533065236818588	0.0251825928180158	0	0	0.0297343103534221	0.265465064530485	0	0.934913217623498	0.0400469956361195	0	0	0.0560618613642641	0	0.0979926396788223
ExN_Tha_PVALB_1	Control	0	0.000729869412553708	0	0.0003566608829767	0	0	0	0.0238674897834971	0	0	0.0171476995164748	0	0	0.88295505117935	0.026183282980866	0.116877737010297	0	0	0.0381960021933104	0
ExInN_Mix	Control	0	0	0.0431871442919317	0	0	0.0288493794028849	0	0.00961872880619075	0	0	0.0418224415532625	0	0	0.969292389853137	0	0.0533593719177812	0	0.0533593719177812	0.0412616519615173	0
ExN_Tha_PVALB_1	Control	0	0.0464354755986902	0	0.00125313283208017	0	0	0	0.00992305016955053	0	0	0.0293355266437366	0	0	0.470071206052515	0.0512755958375294	0.172190002761668	0	0	0.0503090573750062	0
Oligo_3	Control	0	0	0	0	0	0	0	0.00982523258847057	0.416401459287433	0	0	0.295727636849132	0	0.879728526924789	0.0620678079892582	0	0	0	0.0348188026519116	0
Oligo_3	Control	0	0	0	0	0	0	0	0.0242587601078167	0.592926078294393	0	0	0	0	0.248331108144192	0	0	0	0	0	0
OPC_Tha	Control	0	0	0	0	0.259128978224456	0	0	0.0308560125206504	0	0.0949815991970558	0.0213972384228104	0	0	0.19103248776146	0.0487411883182276	0	0	0	0.0213972384228104	0.0574439611910338
Astro_Tha	Control	0.1034636373761	0	0	0	0	0	0.323592493297587	0.0105208242761499	0	0	0.0440531379293155	0	0.431118413046124	0.664107699154428	0.1702416918429	0	0	0	0.0721175414984297	0
Oligo_3	Control	0	0	0	0	0	0	0	0.0532127641074689	0.473505135967295	0	0.0166990678430786	0.149087672452158	0	0.726635514018692	0.0635783820073851	0	0	0.0264331084546494	0.0305069537909376	0
Astro_Tha	Control	0	0	0	0	0.0411581718114381	0	0.379334226988382	0.0186940266063821	0	0	0.0336473755047106	0	0.291468905926737	0.382732532265243	0.106864719704599	0	0	0.0532607409160848	0.0579108718408853	0
OPC_Tha	Control	0	0.0397482936836706	0	0	0.179349126585307	0	0.045017873100983	0.057255890792105	0	0	0.0555057075918449	0	0	0.271361815754339	0.0787848271231957	0	0	0	0.0559668012561687	0.0674138507862161
ExInN_Mix	Control	0	0	0	0	0	0	0	0	0	0	0	0	0	0.2369826435247	0	0	0	0	0	0
InN_LGE	Control	0.270854215391469	0	0	0	0	0	0	0.00654290931223367	0	0	0	0	0	0.888184245660881	0.0202081235313863	0.011875172604253	0	0	0	0
ExN_Tha_CALB	Control	0	0	0	0	0	0	0	0.00231501608555773	0.0027555693549639	0	0.0341209311599621	0	0	0.938696039163329	0.0467438737831487	0.0766362883181442	0	0	0.0347066447335627	0
ExInN_Mix	Control	0.0457177859449828	0	0	0	0	0	0	0	0	0	0	0	0	0.940809968847352	0	0	0	0	0	0
ExInN_Mix	Control	0	0	0	0	0	0	0	0	0	0	0.0183689746273865	0.163996439697374	0	0.920004450378282	0.024739845585767	0.0394721268789205	0	0.0394721268789205	0.0039629131149993	0.0916694546671127
ExInN_Mix	Control	0	0	0	0	0	0	0	0	0	0	0.0182568167090374	0	0	0.920560747663551	0	0.0358819584171697	0	0.0358819584171697	0.0482154428991576	0
Oligo_3	Control	0	0	0	0	0	0	0	0.0252586731588558	0.432999560143859	0	0	0.104695149087672	0	0.989764129951046	0.0452332997650218	0	0	0	0	0
Micro_1	Control	0	0.0545232177377993	0.0771119294721572	0.5265664160401	0	0.10719743561072	0	0.0263237979306147	0.00498072395146054	0	0.344461891231743	0.30752113929684	0	0.779817534490432	0.274488083249413	0.134887757920069	0.0661402249341948	0	0.100593190768157	0.0857142857142857
InN_CGE_LAMP5	Control	0	0.0831064820294315	0	0	0	0	0	0.345502564994348	0	0	0	0	0	0.463173119715176	0	0	0	0	0	0
ExInN_Mix	Control	0	0	0.075382211806718	0	0	0	0	0.0255303886618555	0	0	0.0630701360849409	0.266911437472185	0	0.807743658210948	0	0.0781749319446088	0	0.0494930366512802	0.0329245800309057	0.0628638340582135
ExN_Tha_CALB	Control	0	0	0	0	0	0.0823549144582355	0	0.00279323537083731	0	0	0	0	0	0.855919003115265	0	0.0219355347772912	0	0	0	0
ExN_Tha_CALB	Control	0	0	0	0	0	0	0	0	0	0	0	0	0	0.101134846461949	0.0162470627727426	0.0453308083796899	0	0	0.0248990578734859	0.00197390431582467
Oligo_2	Control	0	0	0	0	0	0	0	0	0.446518668012109	0	0	0.302403204272363	0	0.867156208277704	0	0	0	0	0	0
ExInN_Mix	Control	0.027731373204143	0	0	0	0	0	0	0.00541257281975482	0	0	0	0	0	0.961615487316422	0	0	0	0	0	0
ExN_Tha_CALB	Control	0	0	0.0108804820890526	0	0	0	0	0	0	0	0	0	0	0.507899421450823	0.0222557905337362	0.0746044896831972	0.00933237616654703	0	0.0516175664224117	0
Micro_1	Control	0	0.058231743401586	0.0278428746791652	0.442095623674571	0	0.0464236460546423	0	0.027073732718894	0	0	0.272618513533722	0.277147307521139	0	0.111036938139742	0.256428331654918	0.127056456385371	0	0	0.0931284582024824	0.0333890933422549
OPC_Tha	Control	0	0	0	0	0.276334051208423	0	0	0.0502999739153117	0	0.0800267648042824	0	0	0	0.457721406319537	0.0289023162134945	0	0	0	0.0214595483774488	0
ExN_Tha_CALB	Control	0	0	0	0	0	0	0	0.0185853404051821	0	0	0.0558920293106027	0.190253671562083	0	0.803293279928794	0.0957871769050017	0.0788456227561447	0	0	0.0711205822242161	0
ExN_Tha_PVALB_2	Control	0	0	0	0	0	0	0	0	0	0	0.0185434425003739	0	0	0.923676012461059	0	0.0293525861048645	0	0	0	0
ExN_Tha_PVALB_2	Control	0.112317630025615	0	0	0	0	0.01749972045175	0.0209785522788204	0.0413007564559603	0	0	0.0117018094810827	0.104472630173565	0	0.922785936804628	0.0157603222557905	0	0	0	0	0
Oligo_3	Control	0	0	0	0	0	0	0.0328865058087578	0	0.406905741416337	0	0	0.163773920783267	0	0.163773920783267	0.0247062772742531	0	0	0	0.0318403868201984	0
ExN_Tha_CALB	Control	0	0.0230599281966307	0.0283450507755831	0.0202139965297859	0	0.0511946028551195	0	0	0	0	0.0488011564727581	0	0	0.802403204272363	0.0564283316549178	0.15210873081627	0.0243120363723379	0	0.0339464632869747	0
Astro_Tha	Control	0	0.0451729987769756	0	0	0	0	0.153485254691689	0.0248891400747762	0	0	0.064204177259359	0	0.365766094681757	0.827992879394749	0.0768714333669016	0	0	0	0	0
Astro_Tha	Control	0	0	0	0	0	0	0.260008936550492	0.0189874793496217	0	0	0.033859229350481	0	0.505841548010223	0.548954161103694	0.182376636455186	0	0	0	0.0586835152784009	0
InN_LGE	Control	0.157979730482236	0	0	0	0	0	0	0.0245413442309365	0	0	0	0	0	0.763128615932354	0	0	0	0	0	0
ExInN_Mix	Control	0	0	0	0	0	0	0	0	0	0	0.00660485519166543	0	0	0.710614152202937	0	0	0	0	0.0118638153631424	0.092305118768819
Oligo_1	Control	0	0.0517023710892808	0	0	0	0	0	0.0284866533344926	0.467618825842842	0	0	0	0	0.188807298620383	0.0284827123195703	0	0	0	0	0
Micro_2	Control	0	0.042214068726082	0	0.359388856757278	0	0.0398822170039882	0	0	0	0	0.306041573201735	0.238095238095238	0	0.790275923453494	0.315491775763679	0.0844281374521639	0	0	0.143624445441404	0.0715958514553362
ExInN_Mix	Control	0	0.00445812127667966	0	0	0	0	0	0	0	0	0	0	0	0.520582999554962	0	0	0	0	0.0597552464981805	0.0199397791903647
ExN_Tha_PVALB_1	Control	0	0	0	0	0	0	0	0.0231392922354577	0	0	0	0	0	0.894526034712951	0.0192178583417254	0.171499585749793	0	0.0225864993884878	0.0142689796121829	0
Oligo_1	Control	0	0	0	0	0	0	0	0.056277714981306	0.400566638205387	0	0	0	0	0.956275033377837	0	0	0	0.0147354716534501	0	0
Micro_2	Control	0	0.0554700753540853	0	0.507152496626181	0	0.0556487383055648	0	0.0208568820102599	0	0	0.189659039928219	0	0	0	0.193219201074186	0.189233439854815	0.0459200765733428	0	0.179041423657844	0
Oligo_3	Control	0	0	0	0	0	0	0	0	0.448627390100649	0	0	0.12861593235425	0	0.751780151312862	0.04026518966096	0	0	0	0.0144060615123872	0
ExN_Tha_PVALB_1	Control	0	0.017576044502308	0	0	0	0	0	0.0208894878706199	0	0.0415523586483774	0.0111036339165546	0	0	0.800623052959502	0	0.16408253442222	0	0	0.0444269976571458	0
ExInN_Mix	Control	0.0999554516093106	0	0.0466186809507867	0	0	0	0	0	0	0.0100702576112413	0	0	0	0.892300845571874	0	0.0583106482029432	0	0.0583106482029432	0	0
Micro_1	Control	0	0.00398469246853672	0.06957928802589	0.486581839213418	0	0.0464795557046479	0	0.0297039387879315	0.0252399803358431	0	0.277030058322118	0.205829995549622	0	0.277481085892301	0.296659953004364	0.111630567720046	0.00241684613543913	0.00199234623426836	0.130389811076217	0.0618936099029775
ExN_Tha_CALB	Control	0	0.0392551386751884	0	0	0	0	0	0	0.0346192656989831	0	0	0	0	0.911882510013351	0.0214501510574018	0.0897147591430939	0	0	0.00796321220278151	0
Oligo_2	Control	0	0.0516234662879236	0	0	0	0	0	0	0.453142384020285	0	0	0.32543391188251	0	0.797062750333778	0.0272239006377979	0	0	0	0	0
ExInN_Mix	Control	0	0	0.12074545251646	0	0	0.0388944798538895	0	0	0	0	0	0	0	0.386626613262127	0	0.0536158125221919	0.0551567360612587	0.0536158125221919	0.0319026967748367	0
ExN_Tha_CALB	Control	0	0	0	0	0	0	0	0.0517346317711503	0	0	0	0	0	0.803738317757009	0	0	0	0	0.0344075569512985	0.0824355971896955
ExInN_Mix	Control	0	0	0	0	0	0	0	0.0284649160942527	0	0	0	0.263351134846462	0	0.936025812194036	0	0.0533790981181205	0	0.0533790981181205	0.031628532974428	0.0791903646704584
ExN_Tha_CALB	Control	0	0	0	0	0	0	0	0.00142378923571862	0	0	0.0198394895568516	0	0	0.63495772140632	0.0466935213158778	0.0733222866611434	0	0	0.0346692587607796	0
Micro_1	Control	0	0.0338107073815441	0.0804318714429193	0.42771351455562	0	0.0501323195050132	0	0.0313342318059299	0	0	0.288420318030008	0.190698709390298	0	0.190698709390298	0.329489761664988	0.158302757722807	0	0	0.121928119236329	0.0573435931749749
ExInN_Mix	Control	0.149348479786168	0	0	0	0	0	0	0.0264216155116946	0	0	0.0198768755296346	0.17745883400089	0	0.656097018246551	0.0267707284323598	0	0	0	0	0
ExInN_Mix	Control	0	0	0.0292936056243723	0	0	0.0647247381564725	0.0320375335120644	0	0	0	0.0178704949902796	0.216955941255007	0	0.592567868268803	0.0240684793554884	0.010178719375074	0	0	0.0760679926225014	0.0873870859819338
ExN_Tha_CALB	Control	0	0.00197262003392906	0	0	0	0	0	0.0506803756195113	0.00129369453284689	0	0.00249239818553415	0	0	0.967512238540276	0.00167841557569659	0.038959245670099	0	0	0.0258586311749165	0
ExInN_Mix	Control	0.109867468537699	0	0.0244671353643566	0	0	0	0	0	0	0	0.0339090773141917	0	0	0.946039163328883	0	0	0.0209858817899019	0	0	0.0530277684844429
Oligo_3	Control	0	0	0	0	0	0	0	0.0169876532475437	0.492199021966933	0	0	0.308299955496217	0	0.91878059635069	0.0449983215844243	0	0	0	0	0
Oligo_2	Control	0	0.0568903617785143	0	0	0	0	0	0	0.221571062640689	0	0	0	0	0.913440142412105	0	0	0	0	0	0
ExInN_Mix	Control	0.221572558191335	0	0	0	0	0	0	0.0286388140161725	0	0	0.00488510044364687	0	0	0.820649755229194	0	0.0491576912455123	0	0.0491576912455123	0	0.0909334225493476
OPC_Tha	Control	0	0.0557462421588354	0	0	0.290859057190715	0	0	0.0505716894183115	0	0.0974573435931749	0	0	0	0.269247886070316	0.0463578382007385	0	0	0.072079536039768	0.0683290962564179	0
Micro_1	Control	0	0.0547204797411922	0.0811572369155228	0.51336032388664	0	0.0519773379551978	0	0.0270193896182941	0	0	0.324647325656747	0.0320427236315087	0	0.476190476190476	0.198959382343068	0.195802264567799	0.00689160086145013	0.00568114569771572	0.104730571756144	0.00963532954165269
InN_LGE	Control	0.31651631584809	0	0	0	0	0	0	0.0293126684636119	0	0	0	0	0	0.928237650200267	0	0	0	0	0	0
ExN_Tha_CALB	Control	0	0	0	0	0	0	0	0	0.0180470387332143	0	0	0	0	0.786159323542501	0	0.0719020002367144	0	0	0	0
ExInN_Mix	Control	0	0	0	0	0	0	0	0.00834710025215202	0	0	0.0575619360949106	0.14652870493992	0	0.747774810858923	0	0.0544245867361028	0	0.0544245867361028	0.0408877922336872	0.0839076614252259
ExInN_Mix	Control	0	0	0	0	0	0.00998919080099891	0.0119749776586238	0	0	0	0.00667962713723147	0.119270137961727	0	0.814864263462394	0.00899630748573343	0	0	0	0	0
ExN_Tha_CALB	Control	0	0	0.00602611315701373	0	0	0.0040254948004026	0	0	0	0	0.0446762374756992	0	0	0.893302180685358	0	0.0689430701858208	0	0	0.0298838542445541	0.0841753094680495
ExInN_Mix	Control	0	0	0	0	0	0.0473554735547356	0	0	0	0.0696554031448645	0	0	0	0.978971962616822	0	0.0410699491064032	0	0.0410699491064032	0.031665918947211	0.0927065908330545
InN_CGE_VIP	Control	0	0.1429360476585	0	0	0	0	0	0.0969698287105469	0	0	0.0270175963311898	0	0	0.854806408544726	0	0.0427664023355822	0	0	0	0
ExInN_Mix	Control	0	0	0.0700256667782614	0	0	0.0068209773006821	0.0626899016979446	0.0283344926528128	0	0	0	0	0	0.821428571428571	0.0215508559919436	0	0	0	0.0630452121030856	0
ExN_Tha_PVALB_2	Control	0.0135872591602628	0	0.0642227429974334	0	0	0.0379253792537926	0.0454647006255585	0.0164768281019042	0	0	0.0253601515378097	0.316088117489987	0	0.531375166889186	0.0815038603558241	0	0	0.0587051722097289	0.0638427795224565	0.094881231180997
Oligo_2	Control	0	0	0	0	0	0	0	0.0194330927745413	0.399803358431007	0	0	0.296283934134401	0	0.91878059635069	0.0300100704934542	0	0	0	0	0
Astro_Tha	Control	0	0	0	0	0	0	0.362622877569258	0	0	0	0	0	0.504746257758306	0.360035603026257	0.165223229271568	0	0	0	0.0883679776681122	0
InN_LGE	Control	0.2069272747522	0	0	0	0	0	0	0.0186070776454221	0	0	0	0	0	0.894859813084112	0	0	0	0	0	0
ExInN_Mix	Control	0.0282882280877603	0	0.0438567124204888	0	0	0.0292966566029297	0	0.0027606295104774	0	0	0.0375853646378546	0.0282599020916778	0	0.864040943480196	0.00852635112453848	0	0	0	0.0263944967848063	0.100100368016059
Oligo_3	Control	0	0	0	0	0	0	0.00775245755138521	0	0.44896375067919	0	0	0.314975522919448	0.0105573810393087	0.958611481975968	0.0423296408190668	0	0	0	0.0378595284382633	0
ExN_Tha_PVALB_2	Control	0.232709655863682	0.000177535803053575	0	0	0	0	0	0.0391922441526824	0	0	0	0	0	0.899866488651535	0	0.0286029904919715	0	0	0	0
ExInN_Mix	Control	0.191279652522553	0	0.00225979243388019	0	0	0	0	0	0	0	0	0	0	0.870605251446373	0	0.0996764903144356	0	0.0578766717954787	0.00100942126514136	0.0326196052191369
ExN_Tha_CALB	Control	0	0.0405570678975816	0	0	0	0.0271348168027135	0.0325290437890974	0.0192918007129815	0	0	0.0181446587906884	0.193257676902537	0	0.956163773920783	0.0244377307821416	0.0448968319722255	0	0	0.0122875230546832	0
Astro_Tha	Control	0	0	0	0	0	0.0513436952551344	0.25875781948168	0.0213133640552995	0.0381769256643122	0	0.0343327850057326	0.306519804183356	0.389132286722648	0.218179795282599	0.0791540785498489	0	0	0	0.0244379642091621	0
ExInN_Mix	Control	0.137264728811672	0	0	0	0	0.00156547020015652	0.00187667560321714	0.0269541778975741	0	0.00281030444964869	0.0463461442600069	0.0984646194926568	0	0.963840676457499	0.0176737160120846	0.0314632895411686	0	0.0314632895411686	0.00104680723792439	0.0824690531950485
ExInN_Mix	Control	0.120280654861343	0	0	0	0	0	0	0	0	0	0	0.0314864263462394	0	0.957721406319537	0	0	0	0	0.0231793031254673	0
ExInN_Mix	Control	0	0	0	0	0	0	0	0	0	0.036734693877551	0	0	0	0.893413440142412	0	0	0	0	0.0307437316185634	0.0941117430578788
ExN_Tha_PVALB_2	Control	0.0697182314288897	0	0	0	0	0.0395840322039585	0.0474530831099196	0.0181940700808625	0	0	0.0264692687303724	0.236315086782376	0	0.904094348019582	0.0356495468277945	0	0	0.0091726831577702	0.0264692687303724	0.0858146537303446
ExInN_Mix	Control	0.00194899209266064	0	0	0	0	0	0	0	0	0	0	0	0	0.78816199376947	0	0	0	0	0	0
InN_LGE	Control	0.404443701971266	0.00735787272655541	0.0452237473496262	0	0	0	0	0.0697874097904531	0	0.0124790899966544	0	0	0	0.89218958611482	0	0	0.0387891840153146	0	0.00464832261602111	0
Oligo_2	Control	0	0	0	0	0	0	0	0.0220198243630989	0.303940593547052	0	0	0	0	0.663217623497997	0.034004699563612	0	0	0	0	0
ExN_Tha_PVALB_1	Control	0	0.0462776659959758	0	0	0	0	0	0.0248021911138162	0	0	0.0292358307163152	0	0	0.837449933244326	0	0.168994358306703	0	0	0.0306689596729973	0
ExN_Tha_PVALB_2	Control	0.089041095890411	0	0	0	0	0	0.0187667560321716	0	0	0	0.0104680723792433	0	0	0.807298620382733	0	0	0	0	0.0104680723792433	0
Micro_2	Control	0	0.0573835167869965	0.0768887400959715	0.454058222479275	0	0.0513623318051363	0	0.0299539170506913	0	0	0.219094262499377	0	0	0.86359590565198	0.213410540449815	0.166114333057166	0	0	0.129579781665919	0.0634660421545667
ExInN_Mix	Control	0	0	0.0490737640888294	0	0	0.0737634649073764	0.103686327077748	0.0341165985566473	0	0	0.0283136433876676	0.195705384957721	0	0.941477525589675	0.0295233299765022	0	0	0	0.0566272867753352	0
ExInN_Mix	Control	0.112818799420871	0.0308517773306506	0	0	0	0.0192329196019233	0.0230563002680965	0.0181723328406226	0	0	0.048763770499975	0.114819759679573	0	0.434134401424121	0.0173212487411883	0	0.0400095716678631	0.0652542707223734	0	0.0996988959518234
ExN_Tha_PVALB_1	Control	0	0	0	0	0	0	0	0.00411920702547608	0	0	0.0139075818752804	0	0	0.849910992434357	0	0.162011283386594	0	0	0	0
OPC_Tha	Control	0	0.026058310648203	0	0	0.398947116535056	0	0	0.059364403095383	0	0	0.0562035790837945	0	0	0	0.0406847935548842	0	0.0316104331179708	0	0.0324510243756543	0.113984610237538
InN_LGE	Control	0.351375431562535	0	0	0	0	0	0	0.0540387792365882	0	0	0	0	0	0.907543391188251	0	0	0	0	0	0
ExInN_Mix	Control	0	0	0.020951902689432	0	0	0.0139960490513996	0	0.0269215720372141	0	0	0.00454862668859979	0	0	0.812750333778371	0	0.0441472363593325	0	0.0441472363593325	0.0728278749813071	0.0914018066242891
ExN_Tha_PVALB_1	Control	0	0.00936994516116307	0	0.0284461152882205	0	0	0	0.0342361533779671	0	0.078588156574105	0.00591944569064351	0	0	0.946706720071206	0.0328633769721383	0.391131100327455	0	0	0.0488634664273965	0
InN_CGE_LAMP5	Control	0	0.0967175602635421	0	0	0	0	0	0.246348143639683	0	0	0	0	0	0	0	0	0	0	0.0298589302626988	0
ExN_Tha_CALB	Control	0	0	0	0.0211104684788895	0	0.0167169853516717	0	0	0	0	0.0471187876975225	0	0	0.880507343124166	0.0667505874454515	0.127056456385371	0	0	0.0527142216240467	0.077785212445634
OPC_Tha	Control	0	0	0	0	0.423761665470208	0	0	0.0567341970263455	0	0.0621278019404483	0	0	0	0.206608811748999	0.0405169519973145	0.0366315540300627	0	0	0.0300832460993968	0
Astro_Tha	Control	0	0	0	0	0.0223259152907395	0	0.119235924932976	0.0202808451439005	0.0120701699914616	0	0.0353297442799462	0	0.373128879152976	0.103805073431242	0.0912051023833501	0	0	0	0.033859229350481	0
ExInN_Mix	Control	0	0.0127036730185032	0.0746289476620913	0	0	0	0	0.0278780106077733	0	0	0	0	0	0.86359590565198	0.0185800604229607	0.0530832051130311	0	0.0530832051130311	0.0331738198494591	0.0633656741385079
ExN_Tha_PVALB_1	Control	0	0.0377953998500808	0	0	0	0	0	0.0216720285192592	0.0126005847499289	0	0.0238771746174169	0	0	0.277814864263462	0.0366733803289695	0.276403519154141	0	0	0.0305817257365036	0
Oligo_3	Control	0	0	0	0	0	0.0043982258004398	0.00527256478999105	0.0482131988522737	0.49391963569562	0	0.00588205971786049	0.302069425901202	0	0.745327102803738	0.0530211480362538	0	0	0	0.00588205971786049	0
Oligo_2	Control	0	0	0	0	0	0	0	0	0.386724106703925	0	0	0	0	0.828994214508233	0	0	0	0	0	0
Oligo_3	Control	0	0	0	0	0	0	0	0.0081514650899922	0.484514476441823	0	0	0.258566978193146	0	0	0.0272742531050688	0	0	0	0.00934649319575298	0
ExN_Tha_PVALB_2	Control	0.135872591602628	0	0	0	0	0	0	0.0214655247369794	0	0	0	0	0	0.979305740987984	0	0	0	0	0	0
ExInN_Mix	Control	0	0	0	0	0	0	0	0.0116620293887488	0	0	0	0.141299510458389	0	0.980752113929684	0	0.0829683986270564	0	0.0448179271708683	0	0
ExInN_Mix	Control	0.118053235326874	0	0	0	0	0	0	0.0285192591948527	0	0	0	0	0	0.927013796172675	0	0	0	0	0.0322765565026669	0
InN_LGE	Control	0.166722352155028	0	0.011996428969981	0	0	0	0	0.0239870446048169	0	0	0	0	0	0.0956831330663106	0	0	0.0102895429528596	0	0	0
Micro_2	Control	0	0.0590207914151576	0.0585314139046982	0.291285907075381	0	0.0554623728055462	0	0	0	0	0.207915856637256	0.31530930129061	0	0.466844681797953	0.250990265189661	0.114924843176707	0	0	0.0522905139325058	0
Oligo_3	Control	0	0	0	0	0	0	0.00397676496872212	0	0.496714015886569	0	0	0.208166444147753	0	0.208166444147753	0.00149378986236992	0	0	0	0	0
InN_LGE	Control	0.323142888963136	0	0	0	0	0	0	0.0344100512998869	0	0	0	0	0	0.923342234089898	0	0	0	0	0	0
Micro_1	Control	0	0.0581331123998895	0.0813804262917085	0.448274532485059	0	0	0	0.0253673593600556	0	0	0.321830915707093	0.301068090787717	0	0.365153538050734	0.292732460557234	0.167712155284649	0	0	0.130402273067145	0.0905319504851121
Oligo_3	Control	0	0.0282873712865428	0	0	0	0	0	0	0.424189500375171	0	0	0.286159323542501	0	0.984312416555407	0	0	0	0	0.0320522406659688	0
ExN_Tha_PVALB_2	Control	0	0.0387619836667061	0	0	0	0.0437027097543703	0	0.0317472393704895	0	0	0.0159762723692737	0	0	0.667222963951936	0	0.0746044896831972	0.0306771955013161	0	0	0
ExInN_Mix	Control	0	0	0	0	0	0.0111073838011108	0.0133154602323503	0.0243674463090167	0	0	0.0303823338816609	0.0663106364040944	0	0.963951935914553	0.0100033568311514	0	0	0	0.00742734659289168	0.0712947474071596
Oligo_2	Control	0	0	0	0	0	0	0	0	0.415030143082615	0	0.0204999750760182	0.290832220738763	0	0.61504227859368	0.0276099362202081	0	0	0	0.0204999750760182	0
ExInN_Mix	Control	0.0623677469651409	0	0	0	0	0	0	0	0	0	0.021982951996411	0	0	0.991655540720961	0	0	0	0	0	0
ExInN_Mix	Control	0	0	0.126101997544917	0	0	0.0382794737038279	0	0.040626902008521	0	0	0	0.0804405874499332	0	0.96183800623053	0	0.0142620428453072	0	0.0142620428453072	0.0304446438362993	0.00247574439611908
Micro_2	Control	0	0	0	0.32085020242915	0	0.0515859704051586	0	0.0196613337970611	0	0	0.173583071631524	0	0	0.603805073431242	0.167908694192682	0.0546021225391565	0	0	0.0795822740641045	0.0605219136835062
ExN_Tha_PVALB_2	Control	0.129023276534135	0.034954827001223	0	0	0	0	0	0	0	0.038474406155905	0.0220826479238323	0	0	0.951713395638629	0	0.0226851303901843	0	0	0	0
ExInN_Mix	Control	0	0	0	0	0	0	0	0.0152486740283454	0	0	0.00940880315039128	0	0	0.488540275923454	0.0126720375965089	0	0	0	0.00940880315039128	0
Oligo_2	Control	0	0.0269657158638104	0	0	0	0	0	0.0148574037040258	0.44879557038992	0	0	0	0	0.559857587894971	0	0	0	0	0	0
ExInN_Mix	Control	0.0679362958013142	0	0	0	0	0.0318685005031869	0	0.00383662290235631	0	0	0.0043990827974677	0	0	0.974410324877615	0	0	0	0	0	0.0959518233522917
ExInN_Mix	Control	0	0	0	0	0	0	0	0	0	0	0	0	0	0.985202492211838	0.0270224907687143	0.0415236517142068	0.0118449389806173	0.0415236517142068	0.0819749763222173	0.0165607226497156
Oligo_3	Control	0	0	0	0	0	0	0	0.0470611251195548	0.550622267070299	0	0	0.299621717846017	0	0.855919003115265	0.035448136958711	0	0	0	0.0182942026818205	0
OPC_Tha	Control	0	0	0	0	0.245321847331898	0	0.0575290437890974	0.0482349360925137	0	0.0780194044831047	0.0320896266387518	0	0	0.387405429461504	0	0	0	0	0.0216963262050746	0
Oligo_3	Control	0	0	0	0	0	0	0	0	0.479857176123574	0	0.00923433527740392	0.320983533600356	0	0.931464174454829	0.0248741188318228	0	0	0	0.00923433527740392	0
ExInN_Mix	Control	0	0	0	0	0	0	0	0.0243239718285366	0	0	0	0	0	0.898976412995105	0	0.0745650372825186	0	0.0468891782064939	0.0335352175863616	0
InN_LGE	Control	0.42866688940862	0.0116187319998422	0	0	0	0	0	0.0499087035909921	0	0	0	0	0	0.898865153538051	0	0	0	0	0.0205747470215841	0
InN_LGE	Control	0.477057578794966	0	0	0	0	0	0	0.0311712025041301	0	0	0	0	0	0.931019136626613	0	0	0	0	0	0
InN_LGE	Control	0.272970263949215	0	0	0	0	0	0	0.0290626902008521	0	0	0	0	0	0.921450823319982	0	0	0	0	0	0
InN_LGE	Control	0.528678026506292	0	0	0	0	0	0	0.0551256412485871	0	0	0	0	0	0.980195816644415	0	0	0	0	0.0315288370470066	0
ExInN_Mix	Control	0.166054126294688	0.00215015583698264	0	0	0	0	0	0.0598100165203026	0	0	0.00135835701111608	0.0121272808188696	0	0.875278148642635	0.00182947297750924	0	0	0	0	0
OPC_Tha	Control	0	0	0	0	0.40536013400335	0	0	0.0443657073297974	0	0.0946135831381733	0	0	0	0	0	0	0	0	0.0153157868501071	0.0686851789896287
OPC_Tha	Control	0	0	0	0	0.519574060780091	0	0	0.0845904703938788	0	0.0913014386082301	0	0	0	0	0.0458039610607587	0	0.0320172290021536	0	0.0512686306764368	0.124322515891603
Vascular	Control	0	0.0590996962165148	0.0828590559089387	0	0	0	0	0	0	0.0924389427902308	0.0344324809331539	0	0	0.389853137516689	0.0294058408862035	0.0890637945318973	0	0.350317591825463	0.0714445939883356	0.0586149213783874
ExInN_Mix	Control	0	0	0	0	0	0	0	0.0210851230327798	0	0	0.027316684113454	0	0	0.769470404984424	0	0.0539906103286385	0	0.0539906103286385	0.0343950949603709	0.0797925727668116
Micro_1	Control	0	0.0446798437684933	0.0631904921325744	0.601860420281473	0	0.117913451861791	0.0153038427167114	0.0148900095643857	0	0	0.319986541049798	0.328215398308856	0	0.90954606141522	0.281705270224908	0.200359016846175	0.0163914812156019	0.0135124472324141	0.108681022880215	0.0757778521244563
Oligo_3	Control	0	0	0	0	0	0	0	0.0048582731936353	0.559354705167016	0	0.0111410198893375	0.285046728971963	0.0135998539612997	0.920115709835336	0.0150050352467271	0	0	0	0.0317157669109217	0
ExInN_Mix	Control	0.181980175966143	0	0	0	0	0.0244138805024414	0.0292672028596962	0.0279323537083732	0	0	0.0163252081152485	0.193035157988429	0	0.597574543836226	0.0219872440416247	0.0445812127667968	0	0.0187398903223261	0	0
ExInN_Mix	Control	0.00406504065040647	0.00144001262476823	0	0	0	0.00136046815013602	0.00163092046470059	0	0	0	0.000909725337719935	0.00812194036493097	0	0.938473520249221	0.00122524337025842	0	0	0	0.00985743482378743	0
ExN_Tha_PVALB_2	Control	0	0	0	0	0	0.0472250177047225	0	0.0585601252065038	0	0	0.0501345895020189	0	0	0.121829105473965	0.00867740852635113	0	0	0	0.0281142515328249	0.0943124790899966
ExInN_Mix	Control	0	0	0	0	0	0.0413731410041374	0	0.0144226588992261	0	0	0.0305443397637206	0	0	0.96617712505563	0	0.00455675227837615	0	0	0.0325133343302926	0
Micro_2	Control	0	0.0511697636801199	0	0.182417582417582	0	0	0	0	0	0	0.208090324510244	0	0	0	0.14347096341054	0.10233952736024	0	0	0.0323264044663776	0
OPC_Tha	Control	0	0.00355071606107227	0	0	0.205336204833692	0.00335457900033542	0.00402144772117963	0.0298778367098513	0.00232865015912442	0.094078287052526	0.00224315836698075	0.0200267022696929	0	0	0.0367740852635112	0	0	0	0.0387443297941279	0.00602208096353296
Micro_1	Control	0	0.0562393971673176	0.0769445374400178	0.566811258916522	0	0.108557903760856	0	0.0220959047039387	0.00415275945043858	0	0.353434524699666	0.322207387627948	0	0.488095238095238	0.256428331654918	0.118810904643548	0.00768126346015796	0	0.115285878071881	0.0107393777183005
Oligo_1	Control	0	0	0	0	0	0	0	0.0365511694635249	0.307627622965665	0	0	0	0	0.840120160213618	0.0176065793890567	0	0	0	0	0
Oligo_2	Control	0	0	0	0	0	0	0	0.0267802799756542	0.390411136122539	0	0	0	0	0.954939919893191	0	0	0	0	0	0
OPC_Tha	Control	0	0	0	0	0.206628379995214	0	0	0.0208677506303799	0.0124194675153303	0.0952492472398796	0	0	0	0	0.0457871769050017	0	0	0.018937152325719	0	0
OPC_Tha	Control	0	0.00400441866887602	0	0	0.259559703278296	0	0	0.0294648291452917	0	0.0690531950485113	0	0	0	0.0225856697819314	0.0452332997650218	0	0	0.00400441866887602	0.0363142415632322	0.00679156908665102
ExInN_Mix	Control	0	0.0241448692152918	0.074601048990068	0	0	0.0299862089529986	0.0631814119749776	0.038605338666203	0	0	0.0152534768954689	0	0	0.934134401424121	0	0.0131376494259676	0	0	0.0886172174866656	0
ExInN_Mix	Control	0	0	0	0	0	0.0355585374035559	0.042627345844504	0	0	0	0.0237774786899955	0.404539385847797	0	0.955718736092568	0.0320241691842901	0.0461593087939401	0	0.0461593087939401	0.0321893225661731	0.0903981264637003
ExInN_Mix	Control	0	0.0194303073342013	0	0	0	0	0	0	0	0.0329541652726665	0	0	0	0.962060525144637	0	0.0329230283662761	0	0.0329230283662761	0.0122750610637555	0.0866175978588156
ExN_Tha_CALB	Control	0	0	0	0	0	0	0	0.0174658725328233	0	0	0.034843726633767	0	0	0.881174899866489	0.010171198388721	0.0237108928078273	0	0	0.0342829370420218	0
Astro_Tha	Control	0	0	0	0	0	0	0.182596067917784	0	0	0	0.0288868949703405	0	0.299105512960935	0.257899421450823	0.176082578046324	0	0	0	0.037111808982603	0
ExInN_Mix	Control	0.290845305713331	0	0	0	0	0.0387453874538746	0.0464477211796247	0.0251391183375359	0	0	0.0259084791386271	0.231308411214953	0	0.938918558077437	0.0348942598187311	0.0585079102063361	0	0.0585079102063361	0	0
ExInN_Mix	Control	0.174685376990756	0	0	0	0	0	0	0.0273780540822537	0	0.0206758113081298	0	0	0	0.911326212728082	0	0	0	0	0	0.0859819337571094
ExInN_Mix	Control	0.153469205924936	0	0	0	0	0	0	0	0	0	0.0304446438362993	0	0	0.501001335113485	0	0	0	0	0	0
ExInN_Mix	Control	0.114823477001893	0	0	0	0	0	0	0	0	0	0	0	0	0.936915887850467	0	0	0	0	0.0302327899905289	0.0936768149882904
ExInN_Mix	Control	0	0	0	0	0	0.0314771329531477	0.0259159964253798	0.0494848274063125	0	0	0.0639549374408055	0	0	0.879728526924789	0	0.0521166212964059	0	0.0521166212964059	0.0332236678131699	0.0844764135162261
ExN_Tha_CALB	Control	0	0	0	0	0	0	0	0.0284649160942527	0.0145411265491993	0	0.00438662080654006	0	0.0107095046854083	0.199376947040498	0.0332829808660624	0.0925356057916125	0	0.00694362251943026	0	0
OPC_Tha	Control	0	0.00603621730382298	0	0.00294968189705036	0.268868150275185	0	0	0.0305082166768107	0	0.0974573435931749	0.00381336922386721	0	0	0.264574988874054	0.00513595166163139	0	0	0.00603621730382298	0.00762673844773443	0.079558380729341
InN_LGE	Control	0.438968704755541	0	0	0	0	0	0	0.0611577254151813	0	0	0	0	0	0.919559412550067	0	0	0	0	0	0
Astro_Tha	Control	0	0	0	0	0	0	0.266465594280608	0.0114990000869489	0	0	0.0395543592044265	0	0.46285140562249	0.117712505562973	0.187160120845921	0	0	0	0.03707442300982	0
InN_LGE	Control	0.275197683483684	0	0	0	0	0	0	0.0523106686375098	0	0	0	0	0	0.801624388072986	0	0	0	0	0	0
ExInN_Mix	Control	0	0.0228823923935771	0	0	0	0.0169965336016996	0.0203753351206434	0.00991218154943052	0	0	0.0113653357260356	0.101468624833111	0	0.897307521139297	0.0153071500503524	0.0642876869057483	0	0.0561210399652818	0	0
Oligo_2	Control	0	0	0	0	0	0	0	0	0.369246293565163	0	0	0.210836671117045	0	0.861481975967957	0.0490768714333669	0	0	0	0.0236154728079357	0
Oligo_3	Control	0	0	0	0	0	0.0106041969510604	0	0.0123684896965481	0.495032212993868	0.0190364670458347	0	0.0633066310636404	0	0.873943035157988	0.00955018462571333	0	0	0	0.0252853795922436	0.0190364670458347
InN_LGE	Control	0.248635705535138	0	0	0	0	0	0	0.0546691592035475	0	0	0	0	0	0.869158878504673	0	0	0	0	0.0161008922785504	0.0061224489795918
ExInN_Mix	Control	0.155585254482682	0	0	0	0	0	0	0	0	0	0	0	0	0.923230974632844	0	0	0	0	0	0.0397122783539645
InN_LGE	Control	0.325648735939414	0	0	0	0	0	0	0.046865489957395	0	0	0	0	0	0.795060080106809	0	0	0	0	0	0
Micro_2	Control	0	0	0	0.208251397725082	0	0	0.0447050938337802	0	0	0	0.0498728876925377	0.222630173564753	0	0.222630173564753	0.16648204095334	0.0394721268789205	0.0957645369705671	0	0.0370993469916754	0.0999330879892941
ExInN_Mix	Control	0	0.0025052274430899	0.0545977011494253	0	0	0	0	0.034344839579167	0	0	0.0159762723692737	0	0	0.948375611927014	0.0751426653239342	0	0	0.0585868150076932	0.0549199940182443	0
InN_LGE	Control	0.253703084976055	0	0.0647249190938511	0	0	0	0	0.0753630119120077	0	0	0	0	0	0	0	0	0.0555156736061259	0	0	0
Oligo_3	Control	0	0	0	0	0	0	0	0.0129119207025477	0.510608295169345	0	0.0242759583271024	0	0	0.678793947485536	0.0653910708291373	0	0	0	0	0
ExN_Tha_PVALB_2	Control	0.0665998440806326	0	0	0	0	0	0	0	0	0	0	0	0	0.792167334223409	0	0	0	0	0	0
ExN_Tha_CALB	Control	0	0	0	0	0	0	0	0.0283453612729327	0	0	0	0	0	0.673342234089898	0.0112118160456529	0.0154061624649859	0	0	0.0546956781815463	0
ExInN_Mix	Control	0.137877269183651	0	0	0	0	0	0	0	0	0	0.0248242859279199	0	0	0.96906987093903	0	0	0	0	0	0
ExInN_Mix	Control	0	0.0553517181520495	0.0400066956812856	0	0	0	0.0483914209115281	0.048908790539953	0	0	0.0143686755396042	0	0	0.912661326212728	0.013058073178919	0.0569692665798713	0	0.0282873712865428	0.0667339614176761	0
ExInN_Mix	Control	0.145450495600846	0	0.0364356656623145	0	0	0.024339334302434	0	0.0709829580036518	0	0	0.00667962713723147	0	0	0.929795282599021	0.00899630748573343	0	0	0	0	0.0986283037805286
Oligo_3	Control	0	0	0	0	0	0	0	0.00514085731675507	0.418510181375974	0	0.0268805144309855	0.325211392968402	0	0.896751223854028	0.0724068479355489	0	0	0	0.0268805144309855	0
Oligo_3	Control	0	0.0211267605633803	0	0.0103238866396761	0	0	0	0	0.220005692255945	0.035831381733021	0.0266935845670704	0.119158878504673	0	0.741655540720961	0.0769050016784156	0.0211267605633803	0	0	0.0133467922835352	0
ExInN_Mix	Control	0	0	0.0247740207566119	0	0	0.00538596295053861	0.0647899910634495	0.0281714633510129	0	0	0	0	0	0.838117489986649	0	0.0320748017516866	0	0	0.0645655749962614	0
Micro_2	Control	0	0.058981339014479	0.0739035821894878	0.315153267784847	0	0.0493682209549369	0	0.0287909746978524	0	0	0.173558147649668	0.294726301735648	0	0	0.188637126552534	0.169448060914507	0	0	0.0697871491949554	0
ExN_Tha_PVALB_1	Control	0	0.0576794097920859	0	0	0	0	0	0.0293778801843319	0	0	0.0331239718857484	0	0	0.899087672452158	0	0.220282479188859	0	0	0	0
ExInN_Mix	Control	0.108141218398485	0.00430031167396538	0	0	0	0.00203138395020319	0.00243521000893654	0.0403660551256413	0	0	0.00135835701111608	0.0121272808188696	0	0.943257676902537	0.00182947297750924	0	0	0	0	0.100033456005353
ExN_Tha_CALB	Control	0	0.0223497849844163	0	0	0	0	0	0.000858620989479197	0.0146575590571554	0	0.0141194357210508	0	0	0.699599465954606	0	0.076833550321537	0	0.0556476111571389	0	0
ExInN_Mix	Control	0	0	0	0	0	0	0	0	0	0	0	0	0	0.91733422340899	0	0	0	0	0	0
ExN_Tha_CALB	Control	0	0	0	0	0	0	0.0161974977658623	0.0102599773932701	0.00609330124970897	0	0	0	0	0.758455718736093	0.0299932863376973	0.0875646033061112	0.0173486480019144	0	0.041161956034096	0
ExInN_Mix	Control	0	0	0	0	0	0	0	0	0	0	0	0	0	0.805184690698709	0	0.0537341697242277	0	0.0537341697242277	0.0208738348038483	0.0075276012044162
Astro_Tha	Control	0	0	0	0	0	0	0.167560321715818	0	0	0	0	0	0.0688207374954363	0.901646639964397	0.123883853642162	0	0	0	0.0637929315587459	0
ExN_Tha_PVALB_1	Control	0	0.0427861285359215	0	0	0	0.0458459130045846	0	0.0244326580297366	0.0150197935263525	0	0.0576865560041873	0	0	0.575656430796618	0.0853642161799262	0.175937980826133	0	0.0157020554700753	0.0493619460645033	0.0335563733690197
ExInN_Mix	Control	0	0.0217974513749162	0.0725086485883272	0	0	0	0.0160634495084897	0.0471806799408747	0	0	0.00215592443048707	0	0	0.959056519804183	0	0	0	0	0	0
OPC_Tha	Control	0	0.0313252061387935	0	0	0.235271596075616	0	0	0.0379314842187636	0	0.0970558715289395	0	0	0	0.728526924788607	0.0266532393420611	0	0	0	0.00716564478341064	0.0192372030779525
ExN_Tha_PVALB_1	Control	0	0	0	0	0	0	0	0.0181288583601426	0	0	0	0	0	0.119158878504673	0.0313528029540114	0.195723359766442	0	0.0148341026551466	0.022169881860326	0
ExN_Tha_CALB	Control	0	0	0	0	0	0	0	0.0159768715763846	0	0	0	0	0	0.569982198486871	0.0413897280966767	0.0625320550755514	0	0.0461987611946187	0.047405413488859	0
ExN_Tha_CALB	Control	0	0	0	0	0	0.0331171493533117	0	0	0	0	0.0834330292607547	0.239430351579884	0	0.254784156653316	0.0793722725746895	0.0960665956523454	0	0	0.0286875031154977	0
ExN_Tha_PVALB_1	Control	0	0.0147354716534501	0	0.0186620397146713	0	0	0	0.0225741239892183	0	0	0.00930910722296996	0	0	0.865153538050734	0.00236656596173213	0.144277429281572	0	0	0.0329868899855441	0
ExN_Tha_PVALB_2	Control	0.105969484352378	0	0	0	0	0.0521077938052108	0.0624664879356568	0	0	0	0.034843726633767	0.311081441922563	0	0.914886515353805	0.094142329640819	0.00674636051603739	0	0.0588629818124433	0.0350555804795374	0.0950150552024088
Oligo_3	Control	0	0	0	0	0	0	0	0	0.404318352350643	0	0	0.330218068535826	0	0.420783266577659	0.0261329305135952	0	0	0	0.0341333931508898	0
Oligo_2	Control	0	0	0	0	0	0	0	0.0196178593165812	0.299347977955445	0	0	0	0	0.949265687583445	0	0	0	0	0.0337969193958427	0
OPC_Tha	Control	0	0	0	0	0.213304618329744	0	0	0.0544735240413877	0	0	0.0045237027067444	0	0	0.0807743658210948	0.0546995636119503	0	0	0.00716061072316254	0.030531877772793	0.0819672131147541
OPC_Tha	Control	0	0.0311673965360793	0	0	0.221416606843743	0	0	0.0762107642813669	0	0	0	0	0	0	0.0444444444444444	0	0	0	0.0592318428792183	0
ExN_Tha_CALB	Control	0	0	0	0	0	0	0	0	0	0	0.0184312845820248	0.164552736982643	0	0.894748553627058	0.0381839543470963	0.0448771057718862	0	0	0.00991974477842583	0
ExN_Tha_PVALB_1	Control	0	0	0	0	0	0	0	0.0149986957655857	0	0	0	0	0	0.93380062305296	0.0285666330983552	0.114352783366868	0	0	0.0403270026419421	0
Oligo_2	Control	0	0	0	0.026701368806632	0	0	0	0.0451917224589166	0.398664907242102	0	0	0	0	0.882398753894081	0	0	0	0	0	0
InN_CGE_LAMP5	Control	0	0.100149919122579	0	0	0	0	0	0.264737848882706	0	0	0	0	0	0.817311971517579	0	0	0	0	0.0213100044863167	0
ExInN_Mix	Control	0	0	0.0562437227987947	0	0	0	0	0.0193570124337015	0	0	0	0	0	0.934245660881175	0	0.0541484199313528	0	0.0541484199313528	0.0551069238821594	0.0300434928069588
Oligo_3	Control	0	0	0	0	0	0	0	0.0272476306408138	0.620261843773448	0	0	0.317979528259902	0	0.631842456608812	0.060691507217187	0	0	0	0.0319525447385475	0
InN_LGE	Control	0.320302929056688	0	0.0279265706952349	0.00373048004626952	0	0	0	0.0553430136509868	0	0	0	0	0	0.865821094793057	0	0	0.0332136874850443	0	0	0
ExInN_Mix	Control	0	0.0399850080877422	0.035319718781386	0	0	0	0	0	0	0	0.0712701261153482	0	0	0.932242990654206	0	0.0399850080877422	0.0302943287867911	0.0399850080877422	0	0.0918701906992305
ExN_Tha_PVALB_2	Control	0	0.0134532686313962	0	0	0	0	0	0	0	0	0	0	0	0.955273698264352	0	0.0293525861048645	0	0	0	0
ExN_Tha_PVALB_1	Control	0	0	0	0	0	0	0	0.0145313451004261	0	0	0	0	0	0.731530930129061	0.0581403155421283	0.134532686313962	0	0	0.043168336573451	0
ExN_Tha_PVALB_2	Control	0	0.00852171854657358	0	0	0	0	0	0.0321711155551692	0	0	0	0	0	0.727080551846907	0	0	0	0	0	0
Micro_2	Control	0	0.0241645954156311	0.0691329092735186	0.484894929631772	0	0	0	0.0133140596469872	0	0	0.227917352076168	0.30896751223854	0	0.272585669781931	0.23163813360188	0.129837850633211	0	0	0.10571506903943	0.0409836065573771
ExInN_Mix	Control	0.0743401269629135	0	0	0	0	0	0	0	0	0	0	0	0	0.959612817089453	0	0	0	0	0	0.0636333221813316
ExInN_Mix	Control	0	0.0232966426007023	0.0800412900345944	0	0	0	0.0205987488829312	0.0373554473524041	0	0.052157912345266	0.0324759483575096	0	0	0.948931909212283	0	0.0565155639720677	0	0.0565155639720677	0.0353048202980908	0
InN_LGE	Control	0.288339458737053	0	0	0.00335454019664549	0	0	0	0.0534627423702286	0	0	0	0	0	0.764797507788162	0	0.00686471771807318	0	0	0.023266537061961	0
InN_LGE	Control	0.328934179752756	0	0	0	0	0	0	0.0224763064081385	0	0	0	0	0	0.916110369381397	0	0	0	0	0	0
ExInN_Mix	Control	0	0	0	0	0	0	0	0.051028171463351	0	0	0.087358556402971	0	0	0.914997774810859	0	0.0556278849567996	0	0.0556278849567996	0.0657245401525348	0.112445633991301
InN_CGE_LAMP5	Control	0	0.0939361660157021	0	0	0	0	0	0.338307538474915	0	0	0	0	0	0.851468624833111	0	0	0	0	0.0241388764268979	0
ExN_Tha_CALB	Control	0	0	0.0744336569579288	0	0	0.0415967796041596	0.0613494191242181	0.00768411442483263	0	0	0	0	0	0.880618602581219	0.0172373279624035	0.035901684617509	0	0	0.0756068989581775	0
ExInN_Mix	Control	0.112317630025615	0	0	0	0	0	0	0	0	0.00836400133824022	0	0.0888963061860258	0	0.934023141967067	0	0	0	0	0.00995713075120885	0
ExN_Tha_PVALB_1	Control	0	0.0286818952933287	0	0.0225660304607673	0	0	0	0.0485175202156334	0	0.00264302442288389	0.0181197348088331	0	0	0.532153983088563	0	0.271629778672032	0	0	0	0
ExInN_Mix	Control	0	0.0174379610999329	0	0	0	0.00698870625069892	0.00837801608579092	0	0	0.0125460020073603	0.0709585763421564	0.0417222963951935	0	0.912772585669782	0.00629405840886199	0.0403006272931707	0	0.0403006272931707	0.0466950800059818	0.0967547674807628
ExN_Tha_PVALB_1	Control	0	0.0347970173985087	0	0.000501253132832113	0	0	0	0.0254760455612555	0.0202463194390541	0	0.021982951996411	0	0	0.898308856252781	0.0468445787176905	0.226732946699807	0	0	0.0628458202482428	0
ExInN_Mix	Control	0.164717674574006	0	0.0313302086820667	0	0.0707824838478105	0.0485482127548548	0.0581992850759607	0	0	0.136533957845433	0.046458302178356	0.289830885625278	0	0.916889185580774	0.043722725746895	0	0.0268724575257239	0	0.0139948158117741	0
ExInN_Mix	Control	0	0.0377559474494022	0	0	0	0.047020015654702	0	0	0	0	0.015739494541648	0	0	0.930796617712506	0	0.106462303231152	0	0.0522941570994595	0	0.0905319504851121
ExN_Tha_PVALB_1	Control	0	0	0	0	0	0.024059786052406	0	0.00566255108251457	0	0	0.0225811275609391	0	0	0.66299510458389	0	0.121158322483923	0	0	0	0
OPC_Tha	Control	0	0	0	0	0.276525484565686	0	0	0.0238131466828971	0	0.0933087989294078	0	0	0	0	0.0459885867740852	0	0	0	0	0
OPC_FrC	Control	0	0.0573637905866572	0	0	0.10995453457765	0	0	0.0131075558647075	0	0.0201739712278354	0	0	0	0.323542501112595	0	0	0	0.0118948988045923	0.00751458052938536	0
ExInN_Mix	Control	0	0.0259399534461672	0	0	0	0.0511573297551158	0.0204423592493298	0.0137922789322668	0	0	0.0114027216988186	0.101802403204272	0	0.926568758344459	0.0153575025176234	0.0593955892216042	0.0218951902368988	0.0524125143014953	0.050657993120981	0.0882234861157578
ExInN_Mix	Control	0	0	0.074070974221627	0	0	0.0359685415035969	0	0.0287475002173724	0	0	0.0800309057375006	0	0	0.924343569203382	0.00808996307485732	0.0503807156665483	0	0.0503807156665483	0.0407756343153383	0.0321512211441953
ExN_Tha_PVALB_2	Control	0	0	0.0283450507755831	0	0	0	0.0653038427167113	0.0346491609425268	0	0	0.0246373560640047	0	0	0.458945260347129	0.0379321920107418	0	0	0	0.0126613827825134	0.072666443626631
ExN_Tha_PVALB_1	Control	0	0	0	0	0	0.0470759253047076	0	0.0225306495087384	0	0	0.0314789890832959	0	0	0.713729417000445	0	0.0963033100564169	0	0	0.00266686605852151	0
InN_LGE	Control	0.357556520770687	0	0	0	0	0	0	0.0527128075819494	0	0	0	0	0	0.953938584779706	0	0	0	0	0	0
ExN_Tha_PVALB_1	Control	0	0	0	0	0	0	0	0	0.0188620662889079	0	0	0	0	0.806519804183356	0	0.0812719453978774	0	0	0	0
Oligo_3	Control	0	0	0	0	0	0	0	0.0300191287714112	0.509275789800512	0	0	0.327325322652425	0	0.207943925233645	0	0	0	0	0.00776382034793877	0
ExN_Tha_PVALB_1	Control	0	0	0	0	0	0	0	0.0254217024606556	0.00567931899919794	0	0	0	0	0.83756119270138	0	0.171598216751489	0	0.0208308675582909	0.0223941976970241	0
InN_LGE	Control	0.46113152912351	0	0	0	0	0	0	0.0269541778975741	0	0	0	0	0	0.939919893190921	0	0	0	0	0.0325881062758586	0.0457009033121445
InN_LGE	Control	0.448936407172291	0	0	0	0	0	0	0.0639726980262586	0	0	0	0	0	0.785603026257232	0	0	0	0	0	0
ExInN_Mix	Control	0	0	0	0	0	0	0.0306300268096514	0.0514955221285106	0	0	0	0	0	0.919670672007121	8.39207787848295e-05	0.0555095277547639	0	0.0555095277547639	0.0333981356861572	0.000167280026764804
ExInN_Mix	Control	0	0.0184439973172368	0.036909943086709	0	0	0.0443736255544374	0	0.0295843839666116	0	0	0	0.042167334223409	0	0.872274143302181	0	0	0.0316582914572864	0	0.0263197248392403	0.0780528604884577
Oligo_2	Control	0	0	0	0	0	0	0	0	0.26744547077544	0	0	0	0.0565291468905926	0.315420560747664	0.0446122860020141	0	0	0	0	0
ExInN_Mix	Control	0.0524557300367524	0.0330216593679725	0	0	0	0.040459950054046	0.00652368185880248	0.0384097035040432	0	0	0.0281391755146803	0.0649755229194482	0.0286600949251552	0.872385402759235	0.0256126216851292	0.0330216593679725	0	0	0.00363890135087985	0.0560053529608565
InN_LGE	Control	0.547165608642388	0	0	0	0	0	0	0.0399856534214417	0	0	0	0	0	0.896751223854028	0	0	0	0	0	0
Astro_Tha	Control	0.0324089542265286	0	0	0	0	0	0.206635388739946	0	0.015058604362338	0	0.0366133293454962	0	0.426676402580017	0.129506008010681	0.174286673380329	0	0.0139267767408471	0.0114806485974671	0.0351926623797418	0
ExInN_Mix	Control	0	0	0	0	0	0.00331730590033175	0.00397676496872212	0.0370185201286845	0	0	0.0147425352674343	0.0198041833555852	0	0.950044503782822	0.00298757972473984	0.053280467116424	0	0.00351126366039378	0.0448631673396142	0
ExInN_Mix	Control	0.146285777926272	0	0	0	0	0.0217861269521786	0.0261170688114388	0	0	0	0.0291361347888939	0.13006230529595	0	0.956608811748999	0.0196206780798925	0	0	0	0.034656796769852	0
ExInN_Mix	Control	0.150963358948658	0.00349153746005448	0	0	0	0	0	0	0	0.054700568752091	0.0164124420517422	0	0	0.932354250111259	0	0	0	0	0	0
ExInN_Mix	Control	0	0	0	0	0	0.0118528458011853	0.0142091152815014	0	0	0	0.0315662230197896	0.444481530930129	0	0.600022251891411	0.0425142665323934	0	0	0	0.00792582622999849	0.0927735028437604
Oligo_3	Control	0	0	0	0	0	0	0	0.0264542213720546	0.606509870889286	0	0	0.322763684913218	0	0.966622162883845	0.035901309164149	0	0	0	0	0
Oligo_2	Control	0	0	0	0	0	0	0	0	0.437656860462108	0	0	0.18758344459279	0	0.5043391188251	0.0282980866062437	0	0	0	0.0210109167040526	0
ExInN_Mix	Control	0.0565207706871589	0	0	0	0	0	0	0	0	0	0	0	0	0.953159768580329	0	0	0	0	0	0.145031783205085
Astro_Tha	Control	0	0	0	0	0	0	0.237756925826631	0	0.0253952236797848	0	0.0363516275360152	0	0.299257636607034	0.737538940809969	0.0988418932527694	0	0	0	0.0489257763820348	0
OPC_Tha	Control	0	0	0	0	0.287173965063412	0	0.0355674709562109	0.059331797235023	0	0.0914018066242891	0	0	0	0.531375166889186	0.0534407519301779	0	0	0	0.070709336523603	0
Astro_Tha	Control	0	0	0.0647528177658744	0	0	0	0.249352100089365	0	0	0	0.0289242809431235	0	0.460508701472557	0.577992879394749	0.165105740181269	0	0	0	0.0647400428692488	0
Astro_Tha	Control	0	0	0	0	0	0	0.229401251117069	0.0278997478480132	0	0	0	0	0.323962516733601	0.285603026257232	0.142010741859684	0	0	0.0506371562709591	0.0687154179751757	0.0858815657410505
ExN_Tha_PVALB_1	Control	0	0.0227245827908629	0	0	0	0	0	0.0202699765237805	0	0	0.0143562135486766	0	0	0.791499777481086	0.00483383685800609	0.122420799305638	0	0	0.0157270325507203	0
OPC_Tha	Control	0.12306492927943	0.0359214108178483	0	0	0.35831538645609	0	0	0.0624184853491001	0.0126264586405858	0.0943459350953496	0	0	0	0.513796172674677	0.0452836522322927	0	0	0.0504596204679054	0	0.118233522917364
OPC_Tha	Control	0	0	0	0	0.338478104809763	0	0	0.0452678027997565	0	0.0961525593844095	0.0189671501919146	0	0	0.338673787271918	0.0416414904330312	0	0	0.0300232769164004	0.0189671501919146	0
Astro_Tha	Control	0	0	0	0	0	0	0.186572832886506	0	0	0	0.061063755545586	0	0.312066447608616	0.987650200267023	0.0822423632091306	0	0	0.0483291908312621	0.030531877772793	0
InN_LGE	Control	0.226083082748636	0.0226259517891664	0	0	0	0	0	0.0522563255369098	0	0	0	0	0	0.986537605696484	0	0	0	0	0	0
ExN_Tha_CALB	Control	0	0	0	0	0	0	0	0.00130423441439875	0.0228854562860618	0	0	0	0	0.0267022696929239	0.0807485733467607	0.0747820254862508	0	0	0.0489257763820348	0
InN_LGE	Control	0.155696625459405	0	0	0	0	0	0	0.0527997565429094	0	0	0	0	0	0.898531375166889	0	0	0	0	0	0
ExN_Tha_CALB	Control	0	0	0.0126938957705613	0	0	0	0	0	0.0058863101244534	0	0	0	0	0.429572763684913	0.0207116482040953	0.08843255612104	0.0108877721943048	0.00897542115437722	0.0281017895418972	0
Oligo_3	Control	0	0	0	0.0100250626566416	0	0	0.0562109025915997	0	0.525925638438252	0	0.00648023528238872	0.279928793947485	0	0.827436582109479	0.0564618999664317	0	0	0	0	0
Micro_2	Control	0	0.0578569455951394	0	0.316541353383459	0	0.100357821760036	0	0	0	0	0.311749165046608	0.326323987538941	0	0	0.131537428667338	0.154594232059021	0	0	0.091670405263945	0
Oligo_3	Control	0	0	0	0	0	0	0.0251787310098303	0.0122489348752283	0.500789153665037	0	0.0140446637754847	0.329105473965287	0	0.726190476190476	0	0	0	0	0.0336473755047106	0
Oligo_3	Control	0	0	0	0	0	0	0	0	0.584995730808042	0	0	0.298620382732532	0	0.453493546951491	0.0297918764686136	0	0	0	0	0
ExN_Tha_PVALB_1	Control	0	0	0	0	0	0.0452868165045287	0	0.021835057821059	0.00451499391963572	0	0.031740690892777	0	0	0.48787271918113	0.0424639140651225	0.15266106442577	0	0	0.0315288370470066	0
ExN_Tha_PVALB_1	Control	0	0	0	0.0157991131675342	0	0	0	0	0	0	0	0	0	0.777814864263462	0	0.0528662169092989	0	0	0.00983251084193215	0
ExInN_Mix	Control	0	0	0	0	0	0	0	0.0274106599426137	0	0	0	0	0	0.92167334223409	0	0.0122105180100209	0	0	0.000922187328647572	0
Oligo_2	Control	0	0	0	0	0	0	0	0	0.410152914693782	0	0.0309555854643337	0.331330663106364	0	0.878838451268358	0.0833836858006042	0	0	0	0.0309555854643337	0
Oligo_2	Control	0	0	0	0	0	0	0	0	0.360086936272607	0	0	0	0	0.976190476190476	0	0	0	0	0.0331987438313145	0
InN_LGE	Control	0.404109589041096	0	0	0	0	0	0	0.0538431440744284	0	0	0	0	0	0.939919893190921	0	0.0104943385805026	0	0	0.0226683614974328	0.0753763800602208
Oligo_3	Control	0	0	0	0	0	0	0	0	0.467528267225543	0	0.0196400977020089	0.305963506898086	0	0.597129506008011	0.0707116482040954	0	0	0	0.0472434076067992	0
OPC_Tha	Control	0	0.0516431924882629	0	0	0.273007896625987	0	0	0.0540822537170681	0	0	0	0	0	0.457498887405429	0.0294394091977174	0	0	0	0.0293853746074473	0.0586818333890934
ExInN_Mix	Control	0.226472881167168	0	0	0	0	0	0	0.0625706460307799	0	0	0.0342455510692388	0	0	0.948598130841122	0	0	0	0	0	0
Oligo_3	Control	0	0	0	0	0	0	0	0.0303886618554908	0.479055085513209	0	0	0.28960836671117	0	0.911103693813974	0.040768714333669	0	0	0	0.0174218633168836	0
ExInN_Mix	Control	0	0.0111847555923777	0	0	0	0	0	0.00616250760803405	0	0	0.0393425053586561	0	0	0.912883845126836	0	0.0347575649978301	0	0	0	0
ExN_Tha_PVALB_1	Control	0	0.0482700122302442	0	0.0208020050125314	0	0	0	0.0256934179636553	0.0194701027193459	0	0.03049449180001	0	0	0.0582999554962171	0	0.349784984416302	0	0	0.0157893425053587	0
OPC_Tha	Control	0	0.0245393932220775	0	0	0.209236659487916	0	0	0.0506151638987914	0	0	0.0155027167140223	0	0.037848363149568	0.366822429906542	0.020879489761665	0	0	0	0.0255844673745077	0
Micro_1	Control	0	0.0566339211741035	0.0627441133802031	0.492355889724311	0	0.0419136009541914	0	0	0	0	0.240753202731668	0.250222518914108	0	0.500445037828215	0.238989593823431	0.115378545784511	0.0687006460875808	0	0.0840810527889936	0.0752425560388089
Oligo_3	Control	0	0	0	0	0	0	0	0.0213894443961394	0.516947398380294	0	0.00155774886595883	0.205051179350245	0	0.91299510458389	0.00419603893924136	0	0	0	0.0245251981456558	0
Micro_2	Control	0	0.0588038032114254	0	0.392163100057837	0	0.0430317939543032	0	0	0	0	0.166280344947909	0.256898086337339	0.0702506997687721	0.256898086337339	0.173917421953676	0.172111097960311	0	0	0.122115049100244	0
ExInN_Mix	Control	0.0145339124624123	0	0	0	0	0	0.00583109919571045	0.00283670985131723	0	0	0.003252579632122	0	0	0.93758344459279	0	0.0333570047737405	0	0.0333570047737405	0.003252579632122	0.0992974238875878
ExInN_Mix	Control	0.00267290344136317	0.0251903578332742	0	0	0	0	0	0	0	0	0.0159139624146354	0.142078326657766	0.038852379213825	0.91733422340899	0.0428667338032896	0	0	0	0	0.0804951488792238
ExInN_Mix	Control	0	0	0	0	0	0	0	0.0761129467002869	0	0	0	0	0	0.953159768580329	0.0293219201074186	0.0544837653371207	0	0.0544837653371207	0.0635063057674095	0
ExInN_Mix	Control	0	0	0	0	0	0.0292966566029297	0.0298704200178731	0.00611903312755413	0	0	0.0402023827326654	0.0626390743213173	0	0.884512683578104	0.00944947969117149	0.0551939085493353	0	0.0551939085493353	0.0291735207616769	0.0996319839411174
ExInN_Mix	Control	0.114879162490255	0.0480135716258334	0	0	0	0.00756643930075662	0	0.0233240587774977	0	0	0.0202258112756094	0	0	0.81820204717401	0	0.0240067858129167	0	0	0	0
Micro_2	Control	0	0.0550952775476388	0.108916415578618	0.455031810294968	0	0.0363785456036378	0	0.0212155464742196	0	0	0.259645580978017	0.310747663551402	0	0.621495327102804	0.270560590802283	0.113603187753975	0	0	0.118264293903594	0.0653061224489796
Oligo_1	Control	0	0	0	0	0	0.00613142495061314	0.0147006255585344	0.0278345361272933	0.434293254676706	0	0.00409999501520364	0	0	0.460057854917668	0	0	0	0	0.00409999501520364	0
Oligo_1	Control	0	0	0	0	0	0	0	0	0.40417604595203	0	0	0.326657765910102	0	0.693702714730752	0	0	0	0	0	0
ExN_Tha_CALB	Control	0	0	0.0103504073206115	0	0	0.00691416005069145	0	0	0	0	0	0	0	0.340787716955941	0	0.0367499112320985	0	0.0367499112320985	0.0232166890982504	0.0124121779859485
Oligo_1	Control	0	0	0	0	0	0	0	0	0.431007270563275	0	0	0.285936804628393	0	0.928460169114375	0	0	0	0	0	0
Oligo_2	Control	0	0	0	0	0	0	0	0.0484197026345535	0.434435561075319	0	0	0	0	0.298286604361371	0.0297750923128567	0	0	0	0.0221075719056877	0
OPC_FrC	Control	0	0	0	0	0.218616893993778	0	0	0.0484414398747935	0.0102072498641621	0	0.0333233637405912	0	0	0.514463729417	0.0132426988922457	0	0	0.0527478597072631	0.0457105827226958	0
Astro_FrC	Control	0	0	0	0	0	0.0554810093555481	0.380898123324397	0	0.0379569975937282	0	0.0370993469916754	0.33121940364931	0	0.467957276368491	0.0974655924806982	0	0.0503230437903804	0	0.0352674343253078	0
ExN_Tha_CALB	Control	0	0	0	0	0	0.0215624883521562	0	0.00993391878967043	0	0	0	0	0	0.62716955941255	0.0153407183618663	0.0180297471101116	0	0	0.0220701859329047	0
ExInN_Mix	Control	0	0.001696453229179	0	0	0	0.0290171083529017	0	0.00862968437527167	0	0	0	0	0	0.903093012906097	0	0.0663983903420523	0	0.0307136939282755	0.046495688151139	0.0294412847106056
ExInN_Mix	Control	0	0.0186807117213083	0.0715042963954916	0	0	0	0	0.0205851665072603	0	0	0.0472434076067992	0.105362705829996	0	0.98497997329773	0	0.125517812758906	0	0.0546613011401744	0	0.0532285045165607
ExInN_Mix	Control	0.0920481122619445	0	0	0	0	0.0308062171530806	0.0369302949061662	0.078145378662725	0	0	0.0205996710034395	0.183911882510013	0	0.930574098798398	0.0277442094662639	0	0	0	0	0
ExN_Tha_PVALB_1	Control	0	0	0	0.00037593984962403	0	0	0.0201295799821269	0.0174441352925833	0	0	0.0065674692188824	0	0	0.863373386737873	0.000654582074521626	0.163214581607291	0	0	0.0229425252978416	0
ExN_Tha_PVALB_1	Control	0	0.0241843216159703	0	0	0	0	0	0.0177484566559429	0.026947657119201	0	0.0152784008773241	0	0	0.853582554517134	0	0.209354164200892	0	0	0	0
InN_LGE	Control	0.357556520770687	0	0	0	0	0	0	0.063483610120859	0	0	0	0	0	0.748108589230084	0	0	0	0	0	0
Oligo_2	Control	0	0	0	0	0	0	0.0490393208221627	0	0.366335480866258	0	0	0	0	0.968068535825545	0.0368412218865392	0	0	0	0	0
ExInN_Mix	Control	0	0	0	0	0	0	0	0	0	0	0	0	0	0.934245660881175	0.00307150050352467	0	0	0	0.00228054433976377	0.0935095349615256
ExN_Tha_PVALB_1	Control	0	0	0	0.00551378446115292	0	0	0	0.0158681853751848	0	0	0.00712825881062762	0	0	0.395749888740543	0.000587445451493807	0.164161439223577	0	0	0.0045237027067444	0
ExInN_Mix	Control	0	0	0.0160138377413235	0	0	0.0106973797010698	0	0.0226284670898182	0	0	0.00715318279248289	0.0638629283489096	0	0.883733867378727	0.00963410540449816	0	0	0	0	0.0192037470725995
InN_LGE	Control	0.416081969038869	0	0	0	0	0	0	0.0859381792887575	0	0	0	0	0	0.810636404094348	0	0	0	0	0	0
Oligo_1	Control	0	0	0	0	0	0.0125983078012598	0	0	0.498848611865766	0	0.0403643886147251	0.23497997329773	0	0.824098798397864	0.054363880496811	0	0	0	0.0319400827476197	0
Oligo_3	Control	0	0	0	0	0	0	0	0.02090035649074	0.407410282284147	0.00468384074941453	0	0.33121940364931	0	0.289052069425901	0.00234978180597512	0	0	0	0.00174467872987394	0
ExInN_Mix	Control	0	0.0201996291474337	0	0	0	0	0.042627345844504	0.0244978697504565	0	0	0.0365385573999302	0	0	0.868602581219404	0	0	0.00296721703756875	0.0582909220026039	0	0.080294412847106
ExInN_Mix	Control	0	0	0	0	0	0	0	0	0	0.0212780194044832	0.027578385922935	0.0211392968402314	0	0.827325322652425	0.00318898959382341	0.00374797806446525	0	0	0	0
OPC_Tha	Control	0	0.0450349153746006	0	0	0.358722182340273	0	0	0.0575602121554647	0.0126005847499289	0.0763800602208097	0.0355665221075719	0	0	0.277147307521139	0.0326955354145686	0.0192133191304691	0	0.0384266382609382	0.0577862519316086	0
InN_LGE	Control	0.418086646619891	0	0	0	0	0	0	0.0350404312668463	0	0	0	0.0755451713395638	0	0.760792167334223	0	0.0311871227364185	0	0	0.0249364438462689	0
Oligo_3	Control	0	0	0	0	0	0	0	0.00967307190679068	0.455742710031307	0	0	0.327325322652425	0	0.866154873164219	0.0149378986236992	0	0	0	0.0282887194058122	0
OPC_FrC	Control	0	0	0	0	0.215242881072027	0	0	0.0283344926528128	0	0.0611575777852125	0	0	0	0	0.0437562940584089	0	0	0	0	0.0611575777852125
ExInN_Mix	Control	0.158146786947322	0	0.00206450172971762	0	0	0.000689552350068956	0	0.0201938961829407	0	0	0.000461093664323786	0	0	0.97774810858923	0.000621013763007716	0.0359214108178483	0.000885379277339116	0	0.000461093664323786	0
Astro_Tha	Control	0.0762334335672123	0.0270051682644888	0	0.0131964526701369	0	0	0.303619302949062	0.0148791409442657	0.0331185800408808	0	0.08308409351478	0	0.368473895582329	0.589452603471295	0.145669687814703	0	0.0327590332615458	0	0.0371741189372414	0
InN_CGE_LAMP5	Control	0	0.0672268907563025	0	0	0	0	0	0.246913311885923	0	0	0	0	0	0.903983088562528	0	0	0	0	0	0
InN_LGE	Control	0.530738389575677	0	0.0706673362347953	0	0	0	0	0.074015303017129	0	0	0.00720303075619366	0	0	0.876724521584335	0	0	0.06061258674324	0	0	0
Vascular	Control	0	0	0.117843990626046	0	0	0	0	0.0278671419876533	0	0.0428905988624958	0.0805044613927521	0	0.0390045028599245	0.142634623943035	0.064551863041289	0.0515642876869058	0	0.322996804355545	0.0888041473505807	0
Oligo_2	Control	0	0	0	0	0	0	0	0	0.157080390178271	0	0	0	0	0.652202937249666	0	0	0	0	0	0
ExInN_Mix	Control	0.257155585254483	0	0	0	0	0	0	0.0210307799321798	0	0	0	0	0	0.960057854917668	0	0	0	0	0	0
ExInN_Mix	Control	0.0569662545940528	0.0201799029470944	0.0698861734181453	0	0	0	0	0.0111185983827493	0	0.0342254934760789	0	0	0	0.949265687583445	0	0.0580542075985324	0	0.0580542075985324	0	0
ExInN_Mix	Control	0.304321193896871	0	0.0596194621136034	0	0	0	0	0.0232262411964177	0	0	0	0	0	0.939808633733867	0	0.0588629818124433	0	0.0588629818124433	0	0
Oligo_1	Control	0	0.0256440604410778	0	0	0	0	0	0.0141292061559865	0.471021242464229	0	0	0.271139296840231	0.0395521479858829	0.56041388518024	0.021819402484055	0	0	0	0	0.0815322850451656
InN_LGE	Control	0.297973048223633	0	0	0	0	0	0	0.027149813059734	0	0	0	0	0	0.954161103693814	0	0	0	0	0	0
Oligo_2	Control	0	0	0	0	0	0	0	0	0.286372221790991	0	0	0	0	0.976412995104584	0.0456529036589459	0	0	0	0	0
Astro_Tha	Control	0	0	0	0	0	0	0.0650580875781949	0	0	0	0.0306814216639251	0	0.0885968114883777	0	0.0413225914736489	0	0	0.0574426953880144	0.0306814216639251	0
ExInN_Mix	Control	0.107027508631251	0	0	0	0	0	0	0.0427245456916789	0	0	0.0389437216489706	0.133845126835781	0	0.984757454383623	0.0201913393756294	0.0178127589063795	0	0.0178127589063795	0	0.0477751756440281
ExN_Tha_PVALB_1	Control	0	0	0	0	0	0	0	0.0226175984696982	0	0	0	0	0	0.0743213173119716	0.062604900973481	0.175780171223419	0	0	0.0563531229749265	0
InN_LGE	Control	0.416304710992315	0	0	0	0	0	0	0.0509520911225111	0	0	0	0	0	0.801290609701825	0	0	0	0	0.0330491999401824	0
ExN_Tha_CALB	Control	0	0	0	0	0	0	0	0.00922745848187112	0	0	0	0	0	0.896639964396974	0	0.100998145737168	0	0.00852171854657358	0.0208862967947759	0
OPC_Tha	Control	0	0.0507555134729948	0	0	0.443120363723379	0	0	0.0611251195548214	0.0166369116924112	0	0.0299461641991925	0	0	0.410436137071651	0	0	0.0497008853792773	0	0.0600667962713723	0.080394780863165
Micro_1	Control	0	0.0513867518838521	0.0726760406204665	0.596577983420089	0	0.0941518506094152	0	0.0287148943570125	0	0	0.322254623398634	0.321984868713841	0	0	0.324974823766365	0.20578372193948	0	0	0.0978515527640695	0
ExInN_Mix	Control	0.206091992426774	0.0470272616088689	0	0	0	0	0	0.0422245891661595	0	0	0	0	0	0.804072096128171	0	0.0631830196867479	0	0	0	0
Micro_2	Control	0	0.0490196078431373	0.069328199977681	0.200453055716214	0	0.0543069067054307	0	0	0	0	0.202557200538358	0	0	0	0.183148707620007	0.0490196078431373	0	0	0.104306864064603	0.0831381733021077
Astro_Tha	Control	0	0.0507160610723163	0	0	0.0385020339794209	0	0.220710455764075	0.0454308321015564	0	0	0.040102686805244	0	0.419496166484118	0.358032932799288	0.05	0	0	0	0.0892153930511939	0
ExN_Tha_PVALB_1	Control	0	0.0135124472324141	0.0601216382100213	0	0	0	0	0.0238457525432572	0	0	0.00949603708688496	0	0	0.0762127280818869	0.0523665659617322	0.135361186728212	0.0515673606125867	0	0.0511066247943771	0
Astro_Tha	Control	0	0	0	0	0.047188322565207	0	0.154401251117069	0.0214329188766195	0.025511656187741	0	0.0371616569463138	0	0.471066082511866	0.438807298620383	0.0993118496139644	0	0	0	0.0371616569463138	0
ExInN_Mix	Control	0	0	0	0	0	0	0.0218722073279713	0.0570276497695853	0	0	0.0234036189621654	0.108923008455719	0	0.944036493101914	0	0.0513867518838521	0	0.0513867518838521	0.0308434275459848	0
InN_LGE	Control	0.329212607194565	0	0	0	0	0	0	0.0240957308060169	0	0	0	0	0	0.71272808188696	0	0	0	0	0.0436917401924132	0.0481766477082637
ExN_Tha_CALB	Control	0	0	0	0	0	0	0	0.00823841405095205	0	0	0.0233662329893823	0	0	0.794281263907432	0.0483215844243035	0.055588432556121	0	0	0.0750834953392154	0.0540983606557377
ExInN_Mix	Control	0	0	0.0336457984599933	0.0239444765760555	0	0.0326885087032689	0.053395889186774	0.0577667159377445	0	0	0.0311425153282489	0	0	0.943035157988429	0	0.102221170158204	0	0.00011835720203579	0.0815512686306764	0.0586818333890934
ExInN_Mix	Control	0	0	0	0	0	0	0	0.0238022780627771	0	0	0	0	0	0.971072541165999	0	0.0432003787430465	0	0	0	0
Oligo_3	Control	0	0	0	0	0	0	0	0.00335840361707673	0.60943362053352	0	0	0.214396973742768	0	0.887739207832666	0	0	0	0	0.0240142565176212	0
Oligo_2	Control	0	0	0	0	0.038238813113185	0	0.0357015192135836	0.0450830362577167	0.30615281119822	0	0	0.177792612372052	0.048618717293416	0.592456608811749	0	0	0	0	0	0
InN_LGE	Control	0.23231985744515	0	0	0	0	0	0	0.055234327449787	0	0	0.0153282488410349	0	0	0.910881174899867	0	0	0	0	0	0
ExInN_Mix	Control	0.172959126851542	0	0	0	0	0	0	0.00856447265455174	0	0	0.00261701809481085	0.0876724521584334	0	0.930462839341344	0	0	0	0	0	0
Vascular	Control	0	0	0.083165941301194	0.0209176788124157	0	0	0	0	0	0.072599531615925	0	0	0	0	0	0	0.051926298157454	0.320175957707026	0.0641917152684313	0
ExInN_Mix	Control	0	0.0303586223221683	0	0	0	0	0	0.00979262672811065	0	0	0	0	0	0.973297730307076	0	0	0	0	0.0289367429340511	0
ExN_Tha_PVALB_1	Control	0	0.00134138162307174	0	0.0171390013495276	0	0	0	0.0239979132249369	0	0	0.00084741538308164	0	0	0.885180240320427	0	0.135479543930248	0	0	0.0082373760031903	0
ExInN_Mix	Control	0	0.014794650254468	0	0	0	0	0	0	0	0	0	0	0	0.910769915442813	0	0.014794650254468	0	0	0.02428842031803	0.0956507193041151
ExN_Tha_PVALB_1	Control	0	0	0	0.025062656641604	0	0	0	0.0324210938179289	0	0	0	0	0	0.88729417000445	0.0322423632091305	0.131060875054247	0	0	0.0156148746323713	0
Oligo_2	Control	0	0	0	0	0	0	0.0201519213583556	0.0249326145552561	0.388108359854071	0	0	0.255229194481531	0	0.980529595015576	0	0	0	0	0	0
ExInN_Mix	Control	0	0	0	0	0	0	0	0	0	0	0	0	0	0.871050289274588	0	0	0	0	0	0
Micro_2	Control	0	0.058843255612104	0	0.184171968382495	0	0.0543255432554326	0	0.0316820276497696	0	0	0.267783261053786	0	0	0.542946150422786	0.17306143001007	0.058843255612104	0	0	0.0608145157270326	0.0816326530612245
Micro_2	Control	0	0	0.113212811070193	0.368594563331405	0	0.0378135599537813	0	0	0.0262490620714637	0	0.256243457454763	0.225745438362261	0	0.451490876724522	0.248724404162471	0.0576596835917466	0.0971045704714046	0	0.0851278600269179	0
ExInN_Mix	Control	0.285109700412073	0.0172012466958614	0	0	0	0	0	0.0637227197634989	0	0	0.0268431284582025	0	0	0.733867378727192	0	0	0	0	0	0
Micro_2	Control	0	0	0.0701651601383774	0.230682475419318	0	0	0	0	0	0	0.236129804097503	0.279817534490432	0	0	0.275730110775428	0.157355900106521	0	0	0.0367254872638453	0
ExInN_Mix	Control	0	0.0394721268789205	0	0	0	0	0	0.0412138074950005	0	0	0	0	0	0.561637739207833	0	0.0307334201286148	0	0.00670690811535879	0.0211355366133293	0
ExInN_Mix	Control	0	0.0222314277823805	0	0	0	0.0181892728018189	0	0.0246826362924963	0	0	0.0519041922137481	0	0	0.876168224299065	0	0	0	0	0.0328996560490504	0.0897959183673469
ExInN_Mix	Control	0	0	0	0	0	0	0	0	0	0.0289059886249582	0	0	0	0.889853137516689	0	0.0359805894188662	0	0	0.032613030257714	0.0610237537638006
ExInN_Mix	Control	0.0382002450161488	0.0511303112794413	0	0	0	0	0	0	0	0	0	0	0	0.948153093012906	0	0	0	0	0	0.099966543994647
InN_LGE	Control	0.56749081189442	0	0	0	0	0	0	0.0495609077471524	0	0	0	0	0	0.858477970627503	0	0	0	0	0	0
ExInN_Mix	Control	0	0	0	0	0	0	0	0	0	0	0	0	0	0.960947930574099	0	0	0	0	0	0.0853462696554032
InN_LGE	Control	0.272079296135427	0	0	0	0	0	0	0.0596904616989827	0	0	0	0	0	0.937027147307521	0	0	0	0	0	0
ExN_Tha_PVALB_2	Control	0.120447711326428	0	0	0	0	0.030209847553021	0.0362153708668453	0	0	0	0.0269552863765515	0.18035157988429	0	0.966510903426791	0.027207116482041	0	0	0	0	0
ExN_Tha_CALB	Control	0	0.0225273207874699	0.00998772458430974	0	0	0	0	0.0689070515607338	0	0	0.00446139275210611	0	0	0	0	0.0141239594429321	0.00856664273749697	0.0546021225391565	0	0.0262295081967213
ExInN_Mix	Control	0	0	0.0561321281107019	0	0	0	0	0.0481045126510738	0	0	0.00653008324609938	0	0	0.814864263462394	0	0.0555292539551032	0	0.0555292539551032	0.0798564378645132	0
InN_LGE	Control	0.287170063481457	0	0	0	0	0	0	0.0630706025562995	0	0	0	0	0	0.570315976858033	0	0	0	0	0	0
ExN_Tha_PVALB_1	Control	0	0	0	0	0	0	0	0.0194004869141814	0	0	0.0341832411146005	0	0	0.868268802848242	0.039812017455522	0.100406359726989	0	0	0.0295598424804346	0
ExInN_Mix	Control	0	0	0	0	0	0	0	0	0	0	0	0	0	0.940031152647975	0	0	0	0	0.035105428443248	0.0550351288056206
ExInN_Mix	Control	0	0.0273799660709354	0	0	0	0	0	0.0625271715503	0	0	0.0341333931508898	0	0	0.985870048954161	0	0.0534974553201563	0	0.0534974553201563	0.0474303374707143	0
Oligo_2	Control	0	0	0	0.0204742625795258	0	0	0	0	0.363140055370126	0	0.0593315388066398	0.0570761014686249	0	0.755117935024477	0.0885196374622357	0.0101195407740561	0	0	0.0127860026917901	0.0171629307460689
Astro_Tha	Control	0.102071500167056	0	0	0	0	0	0.122855227882038	0	0	0	0.0576616320223319	0	0.308080808080808	0.407877169559413	0.0490936555891238	0	0	0	0.0364513234634365	0
ExInN_Mix	Control	0.0835282325425994	0	0.0646691217498047	0	0.0189040440296722	0.0490513996049051	0.0588025022341376	0.00445613424919578	0.00265207379233612	0.0264302442288391	0.032799960121629	0.380729862038273	0	0.950712060525145	0.089342061094327	0.0237108928078273	0	0.0586657198090503	0.062422112556702	0.088056206088993
Oligo_2	Control	0	0	0	0	0	0	0	0	0.392623353773707	0	0.0133966402472459	0.301846906987094	0	0.854695149087672	0.0180429674387378	0	0	0	0.0133966402472459	0
ExInN_Mix	Control	0	0	0	0	0	0.0463304633046331	0.0170464700625559	0	0	0	0.0651263645880066	0.0200267022696929	0	0.915999109924344	0.00302114803625375	0	0	0	0.0208364488310653	0.0972900635664101
InN_LGE	Control	0.498273749860786	0	0	0	0	0	0	0.0306060342578907	0	0	0	0	0	0.900200267022697	0	0	0	0	0	0
OPC_Tha	Control	0	0	0	0	0.371739650634123	0	0	0.0617554995217807	0	0.0745399799263968	0.0230297592343353	0	0	0	0.043219201074186	0	0	0	0.0338093813867704	0
ExInN_Mix	Control	0	0.0450940939756184	0	0	0	0	0.042828418230563	0.0176289018346231	0	0	0.0330616619311102	0	0	0.822763684913218	0	0.0473626070146368	0	0	0.0466950800059818	0
InN_LGE	Control	0.3348368415191	0	0	0	0	0	0	0.0254108338405356	0	0	0	0	0	0.896862483311081	0	0	0	0	0	0
InN_LGE	Control	0.426216727920704	0	0	0	0	0	0	0.0279649595687331	0	0	0	0	0	0.899755229194481	0	0	0	0	0	0
ExInN_Mix	Control	0	0	0.074322062269836	0	0	0	0	0.0399313103208416	0	0	0.0342081650964559	0.0425011125945706	0	0.95549621717846	0	0.0556081587564603	0	0.0556081587564603	0.0213723144409551	0
Oligo_1	Control	0	0.0460212253915651	0	0	0	0	0	0.00717328927919314	0.403231648943052	0.0110404817664771	0	0	0	0.794281263907432	0.0414736488754616	0	0	0	0.0249613678281242	0
ExInN_Mix	Control	0.195233322196236	0	0	0	0	0	0	0.0214546561168594	0	0	0	0	0	0.970071206052515	0	0	0	0	0.0170106176162704	0
ExInN_Mix	Control	0	0	0.0762749693114608	0	0	0	0.0192359249329759	0.0452025910790366	0	0	0.0342704750510942	0	0	0.818869603916333	0	0.0561013137649427	0	0.0561013137649427	0.00524649818054934	0
ExInN_Mix	Control	0.052956899432008	0	0	0	0	0	0	0	0	0	0.0307312696276357	0	0	0.982643524699599	0	0.0374206020436344	0	0	0.0118513533722148	0
Oligo_2	Control	0	0	0	0	0	0	0	0	0.380980102978085	0	0	0.213729417000445	0	0.751335113484646	0.0322423632091305	0	0	0	0	0
Oligo_1	Control	0	0	0	0	0	0	0	0.0455829927832362	0.440658231778313	0	0	0	0	0.979417000445038	0.0270560590802282	0	0	0	0.0200887293754051	0
ExInN_Mix	Control	0	0	0	0	0	0	0	0.00181505956003825	0	0	0.0267060465579981	0	0	0.981308411214953	0.00280295401141317	0.0032942754566615	0	0	0.0659239320073775	0
InN_CGE_LAMP5	Control	0	0.095829881248274	0	0	0	0	0	0.238761846795931	0	0	0	0	0	0.361036938139742	0	0	0	0	0	0
InN_LGE	Control	0.566933957010803	0	0	0	0	0	0	0.0610164333536214	0	0	0	0	0	0.505674232309746	0	0	0	0	0.0224191216788794	0
Micro_1	Control	0	0.0567128259754606	0.0168228992299967	0.534817813765182	0	0.053580081255358	0	0.00655377793235368	0	0	0.303561637007128	0.2456608811749	0	0.379839786381842	0.213141993957704	0.178995541878723	0.0144292893036612	0	0.103633916554509	0.0738708598193376
ExInN_Mix	Control	0	0	0	0	0	0	0	0	0	0	0.0430561786551019	0.0690921228304406	0	0.756675567423231	0	0.0258018700437922	0	0	0.0163002841333931	0.0676145868183339
ExInN_Mix	Control	0	0	0	0	0	0	0	0.016672463264064	0	0	0.0406759383879168	0	0	0.852803738317757	0.00612621685129233	0.0542865033337279	0	0.0542865033337279	0.055991725238024	0.0917029106724657
OPC_Tha	Control	0	0.0103562551781275	0	0.0212261422787738	0.2137832017229	0	0	0.0359968698374055	0	0.0736701237872198	0.0274413040227307	0	0	0.303404539385848	0.0809667673716012	0.0103562551781275	0	0.0207125103562552	0.0196276357110812	0.0736701237872198
ExN_Tha_PVALB_1	Control	0	0	0	0	0	0	0	0.0223350143465786	0	0	0.0177583370719306	0	0.00176463429475482	0.778482421005785	0.0474823766364552	0.13904998619166	0	0	0.0352549723343801	0
ExInN_Mix	Control	0.100289564539481	0	0	0	0	0	0	0.0265194330927745	0	0	0.0173595533622452	0	0	0.814085447263017	0	0.0274785970726319	0	0.0274785970726319	0	0.0694881231180997
OPC_Tha	Control	0	0	0	0	0.205599425699928	0	0	0.0544626554212677	0	0.0819337571094011	0	0	0	0.377837116154873	0.0478180597515945	0.022330058784077	0	0	0.0446263895119884	0
ExN_Tha_CALB	Control	0	0	0	0	0	0	0	0	0	0	0.0211355366133293	0	0	0.779038718291055	0.0565961732124874	0.0415828303152247	0	0	0.0858132695279398	0
InN_LGE	Control	0.383505958347255	0	0	0	0	0	0	0.0576254238761846	0	0	0	0	0	0.973297730307076	0	0	0	0	0.0147425352674343	0
ExN_Tha_PVALB_1	Control	0	0	0	0.0104010025062656	0	0	0	0.00559733936179463	0	0	0.0134464882109566	0	0	0.751891410769916	0.00187982544478016	0.12403834773346	0	0	0.00139574298389911	0
Oligo_2	Control	0	0	0	0	0	0	0	0	0.265776604828068	0	0	0.285714285714286	0	0.659991099243436	0	0	0	0	0	0
ExInN_Mix	Control	0.211938968704756	0	0	0	0	0	0	0.0216502912790192	0	0	0.014904541149494	0.133066310636404	0	0.971517578994215	0.0200738502853306	0	0	0	0	0.0885915021746404
ExInN_Mix	Control	0.258269295021717	0	0	0	0	0	0	0.0278127988870533	0	0	0.0682169383380689	0.0787716955941254	0	0.909434801958166	0.0118831822759315	0	0	0	0.00882308957679079	0.0990297758447641
Oligo_2	Control	0	0	0	0	0	0	0	0.0236718546213373	0.33648994799348	0	0.0101440606151239	0	0.0247657295850067	0.933355585224744	0.0136623027861699	0	0	0.0160571270761826	0	0
ExInN_Mix	Control	0	0.0213240225667732	0	0	0	0.0275634574527563	0.0330428954423593	0.0113033649247891	0	0	0.0184312845820248	0.329105473965287	0	0.86070315976858	0.0248237663645519	0	0	0	0	0.0757109401137505
ExInN_Mix	Control	0.289397483015926	0	0	0	0	0	0	0.028138857490653	0	0	0	0	0	0.949821984868714	0	0	0	0	0.0290364388614726	0.0946470391435262
Micro_2	Control	0	0	0.0666778261354759	0.218160786581839	0	0.0544000894554401	0	0	0	0	0.205074522705747	0.324766355140187	0.0727151028355848	0.2659101023587	0.228281302450487	0.141436856432714	0	0	0.0297841583171328	0
InN_LGE	Control	0.437186769127965	0	0	0	0	0	0	0.0538866185549083	0	0	0	0	0	0.796617712505563	0.0228935884525009	0	0	0	0	0
ExN_Tha_CALB	Control	0	0	0.0238812632518692	0	0	0	0	0	0	0	0	0	0	0.633733867378727	0.0467103054716348	0.0624926026748728	0.0204833692270878	0	0.0438786700563282	0
Astro_Tha	Control	0.127686824813454	0	0	0	0	0	0.320308310991957	0.0179875662985828	0	0	0.0556677134739046	0	0.308780576852866	0.809746328437917	0.0958039610607586	0	0	0	0.036089925726534	0
Micro_1	Control	0	0.058843255612104	0.122084588773574	0.567611336032389	0	0.106116515710612	0	0.0176071645943831	0	0	0.353509296645232	0.306631063640409	0	0.615487316421896	0.227693856998993	0.212786523059928	0.0623833452979181	0	0.0870220826479239	0
ExN_Tha_PVALB_1	Control	0	0	0	0	0	0	0	0.0116946352491087	0.0226914021061347	0	0.0345695628333582	0	0	0.812527814864263	0.0152064451158107	0.0708367854183927	0	0	0.0171601615074024	0
ExInN_Mix	Control	0.252088205813565	0	0	0	0	0.0336762458533676	0	0	0	0.0394780863164939	0	0.131286159323542	0	0.95260347129506	0	0	0	0	0.0321145506206072	0
ExN_Tha_PVALB_2	Control	0.166610981178305	0	0.0360729829260127	0	0	0	0	0	0	0	0.0285130352425104	0.0570761014686249	0	0.946150422785937	0.00861027190332331	0	0.0309404163675521	0	0.0285130352425104	0
OPC_Tha	Control	0	0	0	0	0.130868628858579	0	0	0.0774606555951657	0	0	0	0	0	0.184468179795283	0.0278281302450487	0	0	0	0.0327750361397737	0
ExN_Tha_CALB	Control	0	0	0	0	0	0	0	0.00957525432571082	0	0	0	0	0	0.829550511793502	0.0187143336690164	0.0294117647058824	0	0	0.0213598524500274	0
Oligo_3	Control	0	0	0	0	0	0	0.0352770330652368	0.0171615511694635	0.430864964164661	0	0.0196774836747919	0.277814864263462	0.0480406474382378	0	0.0265021819402484	0	0	0	0.0196774836747919	0
Micro_1	Control	0	0.056870635578175	0.0483762972882491	0.376479660690187	0	0.0995564501099556	0	0	0	0	0.354979811574697	0.320761014686248	0	0.810858923008456	0.311480362537764	0.14376454807275	0	0	0.103309904790389	0.0964536634325861
Micro_1	Control	0	0.0568509093778357	0	0.53502024291498	0	0.0798389802079839	0	0.0265520389531345	0	0	0.332286526095409	0.324321317311972	0	0.204828660436137	0.253088284659282	0.198938730421746	0.0440536013400336	0	0.112656397986142	0.0615925058548009
OPC_Tha	Control	0	0	0	0	0.189590811198851	0	0	0.0274650030432136	0	0	0.0157519565325757	0	0	0	0	0	0	0	0	0
ExInN_Mix	Control	0.122563759884174	0	0	0	0	0	0	0.0103577949743501	0	0	0.0205622850306565	0	0	0.770582999554962	0	0	0	0	0	0
ExInN_Mix	Control	0.00701637153357837	0	0	0	0	0	0	0	0	0	0	0	0	0.930240320427236	0	0	0	0	0	0
Astro_Tha	Control	0	0	0	0	0	0	0.26825290437891	0	0.00579575150715417	0	0.057998105777379	0	0.403066812705367	0.707053849577214	0.151963746223565	0	0	0.0387028050656882	0.0428443248093315	0
OPC_FrC	Control	0	0	0	0	0.215721464465183	0	0	0.0506151638987914	0	0.0583138173302108	0	0	0	0.19392523364486	0.0438905673044646	0	0	0	0.0217212501869298	0.0874874539979926
Oligo_1	Control	0	0	0	0.003055716213611	0.0542713567839196	0	0	0.0287366315972524	0.293694532846904	0	0.0243133442998853	0	0.0593586467080442	0.728304405874499	0.0327458878818395	0	0	0	0.0243133442998853	0.0106055536968885
InN_LGE	Control	0.424991647176746	0	0	0	0	0	0	0.0641031214676985	0	0	0	0	0	0.945149087672452	0	0	0	0	0	0
InN_CGE_LAMP5	Control	0	0.0898922949461475	0	0	0	0	0	0.354806103817059	0	0	0	0	0	0.696484201157098	0	0	0	0	0	0
Micro_1	Control	0	0.0577385883931038	0.11388237919875	0.574445729708888	0	0.0513623318051363	0	0.0299539170506913	0	0	0.349708389412293	0.291833555852247	0	0.791499777481086	0.32151728768043	0.143705369471732	0.0561617611868868	0	0.0962813419071831	0
ExInN_Mix	Control	0.421427775921595	0.0315816467432043	0	0	0	0	0	0.042778888792279	0	0	0	0	0	0.465954606141522	0	0.0315816467432043	0	0.0315816467432043	0	0
ExInN_Mix	Control	0	0	0.0296283896886508	0	0	0	0	0	0	0	0	0	0	0.876724521584335	0	0	0.0254127781765973	0	0	0
ExInN_Mix	Control	0	0	0	0	0	0	0	0.0110207808016695	0	0	0.00579482578136681	0	0	0.603026257231865	0.0170191339375629	0.0200023671440407	0	0	0.0300832460993968	0.0339243894279023
Oligo_3	Control	0	0.0146565668520929	0	0.00716213610950456	0	0	0	0.00807538474915226	0.572097596315558	0	0	0.31820204717401	0	0.460057854917668	0.0380328969452837	0	0	0	0	0
Oligo_1	Control	0	0	0	0	0	0	0	0.0525280410399096	0.412352195399622	0	0	0	0	0.462171784601691	0	0	0	0	0	0
ExN_Tha_CALB	Control	0	0	0	0	0	0	0	0.026052082427615	0	0	0	0	0	0.237650200267023	0.0143001007049346	0.0671085335542668	0	0	0.0265066547031554	0.0774171963867514
InN_LGE	Control	0.519378549949883	0	0	0	0	0	0	0.0471045996000348	0	0	0	0	0	0.94247886070316	0	0	0	0	0	0
ExInN_Mix	Control	0.144726584252144	0	0	0	0	0	0	0.0527019389618294	0	0	0	0	0	0.97630173564753	0	0	0	0	0	0
Oligo_3	Control	0	0	0	0	0	0	0.0313226094727436	0	0.463168516649849	0	0	0	0	0.155985758789497	0.0235313863712655	0	0	0	0.0260580230297592	0
ExN_Tha_CALB	Control	0	0	0.074461555629952	0	0	0.00533005330053304	0	0	0	0	0.00712825881062762	0	0	0.92890520694259	0.0568647197045988	0.0995186807117213	0.0638669538167026	0	0.0591446089427247	0.00956841753094684
ExInN_Mix	Control	0	0	0	0	0	0	0	0.0577449786975046	0	0	0.00877324161308013	0.30807743658211	0	0.784490431686693	0.0118160456529036	0.0381307452558488	0	0	0	0.0705252592840415
Micro_1	Control	0	0.0514853828855486	0.0816315143399174	0.614314632735685	0	0.0439636214543964	0	0.0283670985131728	0	0	0.262424604954888	0.318758344459279	0	0.187805963506898	0.213141993957704	0.19548664536237	0.0564489112227806	0	0.121105627835103	0
OPC_Tha	Control	0	0.0350929104035981	0	0	0.389399377841589	0	0	0.0758738370576472	0	0	0.0147674592492897	0	0	0.726746773475745	0.019889224572004	0	0.0425699928212491	0	0.0504336772842829	0.117129474740716
ExN_Tha_PVALB_1	Control	0	0	0	0.0114324272219009	0	0	0	0.0215416050778193	0	0.0118099698895952	0	0	0	0.7456608811749	0	0.206158519745927	0	0	0.0219580280145556	0
Oligo_2	Control	0	0	0	0	0	0	0	0.03131249456569	0.349517451939248	0	0	0.262572318647085	0	0.845683133066311	0.0396106075864384	0	0	0	0	0
ExN_Tha_PVALB_1	Control	0	0.00112439341933956	0	0	0	0.0415408699541541	0	0.0190526910703417	0	0	0.028488111260655	0	0	0.708166444147753	0.000956696878147034	0.106048053024027	0	0	0.030793579582274	0
InN_LGE	Control	0.360730593607306	0	0	0	0	0	0	0.047919746109034	0	0	0	0	0	0.323653760569648	0	0	0	0	0	0
OPC_Tha	Control	0	0.0326665877618653	0	0	0.173151471643934	0	0	0.0299973915311712	0	0	0	0	0	0	0.0384860691507217	0	0	0	0	0
OPC_Tha	Control	0	0.0518799068923343	0	0	0.38413496051687	0	0	0.061440309538301	0	0.0953830712612914	0.0229425252978416	0	0	0.764352469959947	0	0	0	0	0.0361896216539555	0.0802609568417531
InN_LGE	Control	0.289397483015926	0.0382491024578846	0	0	0	0	0	0.0311712025041301	0	0	0	0	0	0.966622162883845	0	0	0	0	0	0
InN_LGE	Control	0.100178193562758	0	0	0	0	0.0335271534533527	0.0401921358355675	0.028117120250413	0	0	0.0224191216788794	0.200155763239875	0	0.968068535825545	0.0301946962067808	0	0	0	0	0
Micro_1	Control	0	0.0588827080127826	0.0792601272179444	0.459359938307307	0	0.0152819710015282	0	0.029214850882532	0	0	0.314914510742236	0.257120605251446	0.0249482779603262	0.0912327547841566	0.277760993622021	0.18714246261885	0.0553003110792055	0	0.100780120632072	0.0274339243894279
ExN_Tha_PVALB_2	Control	0	0	0.00159022430532307	0	0	0	0	0	0	0	0	0.00634178905206939	0	0.938473520249221	0.000956696878147034	0	0.00136396267049532	0	0.00071033348287719	0
Micro_1	Control	0	0.0279125734800962	0.0394766209128445	0.456246385193754	0	0	0	0.0436701156421181	0	0	0.237488161108619	0.157432131731197	0	0.314864263462394	0.212017455521987	0.112005365526492	0.0622876286192869	0.0279125734800962	0.0352674343253078	0.0870859819337572
OPC_Tha	Control	0	0.0420562591233676	0	0	0.363508016271835	0	0	0.0886988087992349	0	0.0713282034125126	0.0531379293155875	0	0	0.313084112149533	0.0437898623699228	0	0	0	0.0304820298090823	0
Micro_1	Control	0	0.0648597467155877	0.0742104675817431	0.458395989974937	0	0	0	0.0178680114772628	0	0	0.217262349833009	0	0	0.182910547396529	0.167153407183619	0.149761312975895	0.0704953338119167	0.0324298733577938	0.090648522007876	0.143994647039144
OPC_Tha	Control	0	0.0292934075038466	0	0	0.368939937784159	0	0	0.0468980958177549	0.0192113638127765	0.0874539979926396	0	0	0	0	0	0	0	0	0.0185060565275909	0.0993643358982937
ExInN_Mix	Control	0	0.0101392669743954	0	0	0	0	0	0.0348339274845666	0	0	0.0491002442550221	0	0	0.932131731197152	0	0.0412080325087781	0	0.0412080325087781	0.0292358307163152	0.0819672131147541
Astro_Tha	Control	0	0	0	0.0184596105648738	0	0	0.240705987488829	0	0.0247742503040183	0	0.0477294252529784	0	0.320676645977851	0.853916332888295	0.0460892917086271	0	0	0	0.0580853397138726	0
InN_LGE	Control	0.317351598173516	0	0	0.0114806246385194	0	0	0	0.0533431875489088	0	0	0	0	0	0.919336893635959	0	0	0	0	0	0
ExN_Tha_CALB	Control	0	0	0	0	0	0	0	0.0110642552821494	0.00569225594452638	0	0	0	0	0.853916332888295	0.0437730782141659	0.0443444983627254	0	0	0.03798414834754	0
ExN_Tha_PVALB_1	Control	0	0	0	0	0	0	0	0.0237153291018173	0	0	0	0	0	0.766800178015131	0.0420946626384693	0.0884917347220578	0	0	0.0312546732465979	0
Astro_Tha	Control	0	0	0	0	0	0.0469268329046927	0.0562555853440572	0	0	0	0.0313792931558746	0	0.153218936351466	0.280151312861593	0	0	0	0	0	0
Oligo_3	Control	0	0	0	0	0	0	0	0.0256064690026954	0.601128101632643	0	0	0.324432576769025	0	0.795393858477971	0.00668009399127223	0	0	0.00785102773503765	0.0244005782363791	0
ExInN_Mix	Control	0	0	0	0	0	0	0	0	0	0	0	0	0	0.882510013351135	0	0.0698504754014282	0	0.0401230914901172	0	0
OPC_Tha	Control	0	0	0	0	0.282890643694664	0	0	0.0795256934179637	0	0	0.0322142465480285	0	0	0.182688028482421	0	0	0	0	0.0286251931608594	0
Oligo_1	Control	0	0	0	0	0	0	0	0	0.437307562938239	0	0	0.327659101023587	0	0.9927681352915	0.0252937227257469	0.029727383911311	0	0	0.0187802203279996	0
Micro_2	Control	0	0.0562196709669783	0.0795112152661533	0.209947946790052	0	0.108762905810876	0	0	0	0	0.207965704600967	0.327881619937695	0	0.327881619937695	0.183769721383014	0.0562196709669783	0.0681981335247667	0	0.106550022431584	0.0953496152559384
InN_LGE	Control	0.184875821360953	0	0	0.00204357046462311	0	0	0	0.0811342491957221	0	0	0	0	0	0.805852247441032	0	0	0.00507298396745637	0	0.0279148596779821	0.00709267313482775
ExN_Tha_PVALB_1	Control	0	0	0	0.00508000771158668	0	0	0	0.0142487609773063	0	0	0	0	0	0.70894526034713	0	0.100643074131061	0	0	0.0401899207417377	0
Oligo_3	Control	0	0	0	0	0	0.0448954489544895	0.0538203753351206	0.0275845578645335	0.574749670107894	0	0.031628532974428	0.560302625723186	0	0.769470404984424	0.0447633434038268	0	0	0	0.0250361397736902	0
ExInN_Mix	Control	0.250863125069607	0.00272221564682207	0	0	0	0	0	0.0160964263977046	0	0	0.0310428194008274	0	0	0.888072986203827	0	0	0	0	0	0.0977919036467045
ExInN_Mix	Control	0.199688161265174	0.0524914191028524	0	0	0	0.0137537739013753	0.0164879356568365	0	0	0	0.00919694930462089	0.082109479305741	0	0.835781041388518	0.0123867069486405	0.0575610525900501	0	0.0575610525900501	0.0296096904441454	0
ExInN_Mix	Control	0	0	0	0	0	0	0	0.0379640900791236	0	0	0.00395045112407155	0	0	0.753449043168669	0.0326955354145686	0.00625320550755515	0	0	0.0655002243158367	0.0844095015055203
ExInN_Mix	Control	0.155696625459405	0	0	0	0	0	0	0.0253238848795757	0	0	0	0	0	0.963061860258122	0	0	0	0	0	0
OPC_Tha	Control	0	0.0261963940505779	0	0	0.283417085427136	0	0	0.059418746195983	0.0171802633962069	0	0	0	0	0.378504672897196	0.0453172205438066	0	0	0	0.031740690892777	0.044429575108732
ExN_Tha_PVALB_1	Control	0	0	0	0	0	0.00831190130083115	0	0.0144770019998262	0	0	0.00555804795374104	0	0	0.607365376056965	0.0223564954682779	0.11261687773701	0	0	0.0177583370719306	0
ExN_Tha_PVALB_1	Control	0	0	0	0	0	0	0	0.0101078167115903	0	0	0	0	0	0.369158878504673	0.0233635448136958	0.107547244249813	0	0	0.0289367429340511	0
Oligo_2	Control	0	0	0	0.017977636398689	0	0.0347571657534758	0	0.032268933136249	0.267937074697922	0	0.0834828772244653	0	0	0.515242545616377	0.0811346089291709	0	0	0	0.0369996510642541	0
ExInN_Mix	Control	0	0.023276916400363	0	0	0	0.0160833426516084	0.0661304736371761	0	0	0	0.0727281790538856	0.0960169114374722	0	0.489652870493992	0.0144847264182612	0	0	0.0561210399652818	0	0.0996988959518234
Oligo_2	Control	0	0	0	0	0	0	0	0	0.289800512303035	0	0	0.306631063640409	0	0.529817534490432	0.0336690164484726	0	0	0	0	0
Astro_Tha	Control	0	0	0	0	0	0	0.197050938337802	0	0	0	0	0	0.0904831447000122	0	0.038872104733132	0	0	0.0456858799857971	0.0288619709884851	0
ExInN_Mix	Control	0	0	0	0	0	0	0	0.0443983131901574	0	0	0	0	0	0.815976858032933	0.0152064451158107	0.0560224089635855	0	0.0560224089635855	0.0320023927022581	0
InN_LGE	Control	0.431729591268515	0	0	0	0	0	0	0.03131249456569	0	0	0	0	0	0.598687138406765	0	0	0	0	0	0
Oligo_2	Control	0	0	0	0	0	0	0	0	0.297588553390773	0	0.0365136334180749	0	0	0.817423230974633	0.090281973816717	0	0	0	0	0
Micro_1	Control	0	0.0814692074012704	0	0.480393290919607	0	0.0971150620597115	0	0	0	0	0.304745526145257	0.320538495772141	0	0.129394748553627	0.208543135280295	0.0814692074012704	0.0586264656616415	0	0.0980384826279846	0
ExN_Tha_PVALB_2	Control	0.0717785944982737	0	0	0	0	0	0	0	0	0	0.00310303574099002	0.122274143302181	0	0.946929238985314	0	0	0	0	0.0148796171676387	0.00833054533288724
Micro_1	Control	0	0.0576399573914073	0.0595915634415802	0.529708887603624	0	0.0694956949569495	0	0.025052169376576	0	0	0.328435770898759	0.256453048509123	0	0.986092567868269	0.28257804632427	0.176667850238687	0.0551567360612587	0	0.100643038731868	0.0771160923385747
ExN_Tha_PVALB_2	Control	0	0	0	0	0	0	0	0	0	0	0	0	0	0.977414330218069	0	0	0	0	0	0.0879558380729341
Oligo_3	Control	0	0	0	0	0	0	0	0.0172811059907834	0.638554684467903	0	0	0.315420560747664	0	0.977636849132176	0.0371936891574354	0	0	0	0.0198145655749963	0
Oligo_3	Control	0	0	0	0	0	0	0	0	0.436997076250356	0	0	0.32688028482421	0	0.963395638629283	0.070359180933199	0	0	0	0.0207741388764269	0
ExInN_Mix	Control	0	0.026472560855328	0	0	0	0	0	0.00747761064255281	0	0	0.00158267284781421	0.118046283934134	0	0.951713395638629	0	0.0576005049907287	0	0.0550952775476388	0.0440905239020986	0.0230177316828371
Micro_2	Control	0	0	0.0709742216270506	0.277443609022556	0	0	0	0	0	0	0.168461193360251	0.283044058744993	0	0.566088117489987	0.12809667673716	0.0501834536631554	0	0	0.0366756393001346	0
OPC_Tha	Control	0	0.0181481043121474	0	0	0.137209858817899	0	0	0.0323232762368489	0	0.030779524924724	0.0294102985893027	0	0	0.102358700489542	0.0396106075864384	0	0	0.0181481043121474	0.0114650316534569	0.030779524924724
ExN_Tha_PVALB_2	Control	0	0	0	0	0	0	0	0	0	0	0.033859229350481	0.0419448153093013	0	0.175789942145082	0.0126552534407519	0	0	0	0.00469817057973176	0.0402475744396119
ExN_Tha_CALB	Control	0	0	0	0	0	0	0	0	0	0	0	0	0	0.635180240320427	0	0.0494535842506016	0	0	0.00185683664822289	0
OPC_Tha	Control	0	0	0	0.00447272026219392	0.294544149318019	0	0.0103663985701519	0.0560603425789061	0	0	0.0115647275808783	0	0	0.591232754784157	0.0721886539107083	0.0091529569574309	0	0.0183059139148617	0.0393425053586561	0.0745734359317497
Oligo_3	Control	0	0	0	0	0	0	0.0150804289544236	0.0273454482218938	0.517710678154674	0	0	0.312750333778371	0	0.923676012461059	0.0351963746223565	0	0	0	0	0
ExInN_Mix	Control	0.272413409065598	0.0365921016293842	0	0	0	0.0130642215513064	0.0156613047363717	0.0201612903225806	0	0	0.00873585564029711	0.0779928793947485	0	0.907543391188251	0.0117656931856328	0	0	0	0.0286251931608594	0
Oligo_2	Control	0	0	0	0	0	0	0	0.0171724197895835	0.444746306502109	0.0528604884576781	0	0.28582554517134	0	0.821428571428571	0.0265189660960053	0	0	0	0.0196899456657196	0
Oligo_3	Control	0	0	0	0	0	0	0	0.0174550039127033	0.672915211260317	0	0	0.324543836226079	0	0.178682688028482	0.037411883182276	0	0	0	0.020013957429839	0
ExInN_Mix	Control	0.0892081523554962	0	0	0	0	0	0	0.00870576471611162	0	0	0	0	0	0.762906097018247	0	0.0158006864717718	0	0	0.0332236678131699	0.0615925058548009
ExN_Tha_PVALB_1	Control	0	0.0216593679725411	0	0	0	0	0	0.0185636031649422	0	0	0	0	0	0.293391188251001	0.018429003021148	0.228962007338147	0	0.0116779106008601	0.0391680374856687	0
Oligo_2	Control	0	0	0	0	0	0	0	0.0137270672115468	0.446867965535978	0	0	0	0	0.281041388518024	0.0211983887210473	0	0	0.0249141910285241	0.015739494541648	0
Oligo_2	Control	0	0	0	0	0	0	0	0	0.498369944888613	0	0	0.332777036048064	0	0.856252781486426	0.0336186639812017	0	0	0	0.0249613678281242	0
Oligo_1	Control	0	0	0	0	0	0	0	0	0.455005304147585	0	0.00488510044364687	0.0218068535825545	0	0	0.0396441758979523	0	0	0	0.0310054334280445	0
ExInN_Mix	Control	0	0	0	0	0	0.018319728651832	0	0.0213677071558995	0	0	0.0642166392502866	0	0	0.965954606141522	0	0	0	0	0.0122501370819003	0
ExInN_Mix	Control	0	0	0.0602611315701372	0	0	0	0.0163092046470062	0.00929267020259106	0	0	0.018194506754399	0	0	0.944259012016021	0	0	0.0516870064608758	0	0	0
Micro_2	Control	0	0.0415828303152247	0	0.358993637941006	0	0	0	0	0	0	0.241413688250835	0.327547841566533	0	0.234534935469515	0.219872440416247	0.141239594429321	0	0	0.0366881012910623	0
ExInN_Mix	Control	0	0	0	0.00412569886254099	0	0	0.00956210902591603	0.0267150682549343	0	0	0.0240641044813319	0	0	0.682020471740098	0	0.00844281374521638	0	0.058369826803961	0	0
ExN_Tha_CALB	Control	0	0	0	0	0	0	0	0.00293452743239719	0	0	0	0	0	0.451379617267468	0.0246391406512252	0.0631238410857301	0	0	0.0451124071581676	0
Oligo_3	Control	0	0	0	0	0	0	0	0.0336275106512477	0.464811508706564	0	0	0.301401869158878	0	0.915331553182021	0.0259650889560256	0	0	0	0.0270923682767559	0
Oligo_1	Control	0	0	0	0	0	0	0	0.0250847752369359	0.569665450593806	0	0.0150790090224814	0.320983533600356	0	0.946039163328883	0.0203088284659282	0	0	0	0.0150790090224814	0
InN_LGE	Control	0.315402606080855	0.0273207874699175	0	0	0	0	0	0.050028258412312	0	0	0	0	0	0.469626168224299	0	0.0121118870083244	0	0	0	0
InN_LGE	Control	0.229981066933957	0	0	0	0	0	0	0.0484849143552735	0	0	0	0	0	0.826323987538941	0	0	0	0	0.0330367379492548	0.0586818333890934
OPC_Tha	Control	0	0.0514853828855486	0	0	0.299736779133764	0	0	0.0444635249108774	0	0.0903981264637003	0	0	0	0.542167334223409	0.0248573346760658	0	0	0	0.0369124171277603	0.049548343927735
OPC_Tha	Control	0	0	0	0	0.20634122995932	0	0	0.0315733414485697	0	0.0637671462027434	0.0237525547081402	0	0	0.636181575433912	0	0	0	0	0	0.156139176982268
ExInN_Mix	Control	0	0	0	0	0	0	0.0287310098302055	0.0366815929049648	0	0	0.0268929764219131	0.143079661771251	0	0.81530930129061	0	0.0552925395510316	0	0.0552925395510316	0.031591147001645	0.0674807627969221
ExInN_Mix	Control	0.250529012139436	0	0	0	0	0	0	0.092633249282671	0	0	0	0	0	0.829995549621718	0	0	0	0	0	0
Micro_1	Control	0	0.0529056693099775	0.0374121191831269	0.573607094659726	0	0.0800626188080062	0	0.0450069559168768	0.0173484436854769	0	0.343427545984747	0.280818869603916	0	0.579216733422341	0.260271903323263	0.102694598966347	0	0.0529056693099775	0.104419021982952	0.0844429575108732
ExInN_Mix	Control	0	0	0	0	0	0.0164747102016475	0.0277703306523682	0	0	0	0.0154902547230945	0.098353360035603	0	0.948153093012906	0.0148371936891575	0.053891979326942	0	0	0	0
ExInN_Mix	Control	0	0	0.0231001004352193	0	0	0	0	0.00899921745935139	0	0	0.0449379392851802	0.200600801068091	0	0.972518914107699	0.0302618328298087	0.035566339211741	0.019813352476669	0.035566339211741	0.0224689696425902	0
Micro_2	Control	0	0.0476782262200655	0.0674310902801026	0.149238480817428	0	0	0	0	0	0.0808631649381064	0.120482528288719	0	0	0.923008455718736	0.131336018798254	0.0476782262200655	0	0	0	0.0808631649381064
ExInN_Mix	Control	0.0451052455730037	0.0230599281966307	0	0	0	0	0	0.0386270759064429	0	0	0.0145680673944469	0.10347129506008	0	0	0.0395266868076536	0.0518996330926736	0	0.0288397048960429	0	0
Oligo_3	Control	0	0	0	0.0129940235203393	0	0	0	0	0.428652746513493	0	0	0.149977748108589	0	0.299955496217178	0	0	0	0	0.0167987637704999	0
ExN_Tha_CALB	Control	0	0	0	0	0	0	0	0.0241935483870968	0	0	0	0	0	0.407320872274143	0.0379321920107418	0.0868150076932181	0	0	0.0775758935247495	0.0810304449648712
ExInN_Mix	Control	0	0	0	0	0	0.00836781095083683	0.0100312779267203	0	0	0	0.00559543392652406	0.0499554962171784	0	0.882732532265243	0.00753608593487742	0.00885706395234154	0	0	0.0346443347789243	0.0696219471395115
ExInN_Mix	Control	0.118944203140662	0	0.0516125432429416	0	0	0.0344776175034478	0	0.0176397704547431	0	0	0	0.0462839341344015	0	0.938807298620383	0	0.0346983863968122	0.0321368748504427	0	0.0334479836498679	0
ExInN_Mix	Control	0	0	0	0	0	0	0	0	0	0	0.010368376451822	0.246105919003115	0	0.923230974632844	0.0139644175897953	0	0	0	0	0
OPC_Tha	Control	0	0	0	0	0.250059822924145	0	0.0537980339588918	0.0544952612816277	0	0.0860488457678154	0	0	0	0.562527814864263	0.0404162470627727	0	0	0	0.0559044913015303	0
ExInN_Mix	Control	0	0.0171223418945042	0.0585314139046982	0	0	0.0486973051548697	0.0639410187667561	0	0	0	0.00395045112407155	0	0	0.888851802403204	0.014568647197046	0.00625320550755515	0	0	0.0261452569662529	0
ExInN_Mix	Control	0	0	0	0	0	0	0	0	0	0	0	0.229305740987984	0	0.970182465509568	0	0.0430228429399929	0	0	0	0
Oligo_3	Control	0	0	0	0	0	0	0	0.0245630814711765	0.505653445108541	0	0	0	0	0.550623052959502	0.0396106075864384	0	0	0	0	0
Astro_Tha	Control	0	0	0	0	0	0.0460136419546013	0.175871313672922	0	0	0	0.0615373112008375	0.274699599465955	0.225355969331873	0	0.132124874118832	0	0	0	0.0365634813817856	0
ExN_Tha_PVALB_2	Control	0	0	0	0	0	0	0	0.0187809755673419	0	0	0.0406759383879168	0.0633066310636404	0	0.895972407654651	0.00955018462571333	0	0	0	0	0
ExInN_Mix	Control	0.0884842410067936	0.0122696966110388	0	0	0	0.0296134779529613	0.0355004468275246	0.0413007564559603	0	0	0.0657993120981007	0.176791277258567	0	0.9869826435247	0.0266700234978181	0	0	0	0	0.0920374707259953
ExN_Tha_PVALB_1	Control	0	0.0418984495206534	0	0	0	0.0485854858548586	0	0.00654290931223367	0	0	0.0589576790788097	0	0	0.902536715620828	0.0387546156428331	0.174261253797294	0	0	0.0312297492647425	0
ExInN_Mix	Control	0	0	0	0	0	0	0	0.0370728632292844	0	0	0.01187627735407	0.106030262572319	0	0.79884290164664	0.0159953004363881	0.0524322405018345	0	0.0524322405018345	0.0344574049150093	0.0784877885580462
ExN_Tha_PVALB_1	Control	0	0	0	0	0	0	0	0.0161725067385444	0	0	0	0	0	0.743213173119715	0.0113460892917087	0.159959758551308	0	0.0223892373850949	0.0042121529335527	0
Oligo_3	Control	0	0	0	0	0	0	0	0.0255412572819754	0.45961085668452	0	0	0	0	0.191811303960837	0.0289358845250084	0	0	0	0.0322516325208115	0
OPC_Tha	Control	0	0	0	0	0.327470686767169	0	0	0.0482349360925137	0	0.0847106055536969	0	0	0	0	0.0382175226586102	0	0	0	0.0208239868401375	0
ExN_Tha_PVALB_1	Control	0	0	0	0	0	0	0	0.0244435266498565	0	0	0	0	0	0.823876279483756	0.0219536757301108	0.22971160295104	0	0.0328638497652582	0.0617117790738249	0
Micro_1	Control	0	0.0408924133033495	0.0775025108804821	0.491064198958936	0	0.00482686645048269	0	0.00281497261107733	0	0	0.282775036139774	0.028816199376947	0	0.381174899866489	0.219906008727761	0.139148617193356	0.0618808327351041	0	0.0646777329146104	0
ExInN_Mix	Control	0	0	0	0	0	0	0	0	0	0	0	0	0	0.94681797952826	0	0.0113425651950921	0	0	0.0114525696625293	0.0729006356641017
Micro_1	Control	0	0.0481319288278692	0.081575716995871	0.560545594756121	0	0.100413731410041	0	0.0265194330927745	0	0	0.300346443347789	0.126947040498442	0	0.380841121495327	0.21686807653575	0.166903381070738	0.0699688920794448	0	0.11780320023927	0.0986283037805286
Astro_Tha	Control	0	0	0	0	0	0	0.174128686327078	0	0	0	0	0	0.0790434465133261	0	0	0	0	0	0	0
ExN_Tha_PVALB_2	Control	0	0	0	0	0	0	0	0.0869163550995565	0	0	0	0	0	0.792612372051624	0.0437395099026519	0.0487828934390657	0	0.0487828934390657	0.0723293953442002	0.0333556373369019
Astro_Tha	Control	0	0	0	0	0	0	0.118342269883825	0.0252043300582558	0	0	0.0288993569612681	0	0.141109894121942	0.516021361815754	0.0389224572004028	0	0	0	0.0288993569612681	0
Astro_Tha	Control	0	0	0	0	0	0	0.174106344950849	0	0	0	0.0609889836000199	0	0.446695874406718	0.32254116599911	0.0897280966767372	0	0	0.0482700122302442	0.066621803499327	0
ExInN_Mix	Control	0	0.00256440604410779	0.070890525610981	0	0	0.0714338961571434	0.0288650580875782	0	0	0.00434928069588492	0.033821843377698	0.143747218513574	0	0.823876279483756	0.0216851292379994	0.0699491064031247	0	0.0536158125221919	0.0269303623946962	0
InN_LGE	Control	0.258157924044994	0	0	0	0	0	0	0.0283562298930528	0	0	0	0	0	0.888629283489097	0	0	0	0	0.00892278550421211	0
ExN_Tha_PVALB_1	Control	0	0.0449560105732434	0.073931480861511	0.0301137459032196	0	0	0	0.0240848621858969	0.00293668658956248	0	0.0284008773241613	0	0	0.872051624388073	0.013125209801947	0.344656172328086	0.0634122995932042	0	0.0546333682269079	0
Oligo_3	Control	0	0	0	0	0	0	0	0	0.545809723408109	0	0.0120133592542745	0.328549176680018	0	0.893413440142412	0.0323598522994294	0	0	0	0.0120133592542745	0
InN_LGE	Control	0.223298808330549	0	0	0	0	0	0	0	0	0	0	0	0	0.967178460169114	0.0188653910708292	0	0	0	0	0
ExN_Tha_CALB	Control	0	0	0	0	0	0	0	0.0335514303104077	0.0322647416492018	0.00635664101706257	0	0	0	0.747886070315977	0.0426821080899631	0.123663549927013	0	0	0.04948656597378	0
InN_LGE	Control	0.158480899877492	0	0	0	0	0	0	0.024041387705417	0	0	0	0	0	0.977080551846907	0	0	0	0	0.0248242859279199	0.0312144529943125
ExInN_Mix	Control	0.0838623454727698	0	0	0	0	0.0110514741511052	0.013248436103664	0.00644509173115382	0	0	0.00738996062010866	0.0659768580329329	0	0.905540720961282	0.00995300436388047	0	0	0	0	0
ExInN_Mix	Control	0.217117719122397	0.0102773503767705	0.0145352081240933	0	0	0	0	0	0	0	0.0210483026768357	0.187917222963952	0	0.534935469514909	0.0283484390735146	0	0.0124670973917205	0	0.027540999950152	0
ExInN_Mix	Control	0	0.00664772951434089	0.0651712978462226	0	0	0.0300980282530098	0.0619302949061662	0.0423332753673593	0	0	0	0	0	0.949933244325768	0	0.0399455556870636	0	0	0.0655126863067643	0.0540314486450317
Oligo_2	Control	0	0	0	0	0	0	0	0	0.281960723433983	0	0	0	0	0.240987983978638	0.0363544813695871	0	0	0	0.0269926723493346	0
OPC_Tha	Control	0	0.00485264528346552	0	0	0.404881550610194	0	0	0.0599621772019825	0	0.0082301773168284	0.003065649768207	0	0	0.054739652870494	0.00412890231621355	0	0.00588657573582196	0	0.0677433826828174	0.0082301773168284
Astro_Tha	Control	0.0800200467758102	0	0	0	0	0	0.278239499553173	0	0	0	0.0179078809630626	0	0.325422903736157	0.319759679572764	0.0969620678079892	0	0	0.0283465498875607	0.0540850406260904	0
ExN_Tha_PVALB_2	Control	0.182982514756654	0.0234939046040952	0	0	0	0	0	0	0	0	0.0511440107671601	0	0	0.860591900311527	0	0.0253284412356491	0	0	0	0
ExN_Tha_PVALB_2	Control	0	0	0.0252761968530298	0	0	0	0.0202412868632708	0.0236609860012172	0	0	0.034843726633767	0	0	0.876724521584335	0.0152064451158107	0.0178719375073974	0	0	0.0706221025871093	0.151288056206089
ExN_Tha_CALB	Control	0	0	0	0	0	0	0	0	0	0	0	0	0	0.81186025812194	0.0357670359180933	0.0840730658460568	0	0	0.026556502666866	0
ExInN_Mix	Control	0	0	0	0	0	0	0	0	0	0.0207092673134828	0	0	0	0.943591455273698	0	0	0	0	0.00771397238422811	0
ExN_Tha_PVALB_1	Control	0	0	0	0	0	0	0	0	0	0	0	0	0	0.91878059635069	0	0.0944490472245236	0	0	0.00467324659787649	0
InN_LGE	Control	0.352544826818131	0	0	0	0	0	0	0.0553321450308669	0	0	0	0	0	0.927236315086782	0	0.00854144474691287	0	0	0.0476048053437017	0
InN_LGE	Control	0.192894531685043	0	0	0	0	0	0	0.0401052082427615	0	0	0	0	0	0.347574543836226	0	0.0432201049433858	0	0	0	0
ExN_Tha_PVALB_1	Control	0	0.0215607369708447	0	0.0169944090996722	0	0	0	0.00182592818015825	0.0086677533700743	0	0.013620956083944	0	0	0.733978638184246	0.0323094998321585	0.0827711366236635	0.00201005025125633	0	0	0
Astro_Tha	Control	0	0	0	0.0158569500674763	0	0	0.199419124218052	0.0357577601947656	0.0425625501306631	0	0.0973281491451075	0	0.318546914932457	0.774922118380062	0.12151728768043	0	0.0393634840871022	0	0.0365759433727132	0
ExN_Tha_CALB	Control	0	0	0	0.0230190861769809	0	0	0	0	0	0	0	0	0	0.904539385847797	0.0476837865055387	0.104095159190437	0	0	0.0625841184387618	0
Oligo_3	Control	0	0	0	0	0	0	0	0.0284866533344926	0.627946389298559	0	0	0.14218958611482	0	0.441700044503783	0.0214501510574018	0	0	0	0.0335476795772892	0
Oligo_2	Control	0	0	0	0	0	0	0	0.0201178158421007	0.426039483557142	0	0.0230671452071183	0.330106809078772	0.0563161737860534	0.740431686693369	0	0	0	0	0.0230671452071183	0
Micro_2	Control	0	0.0574032429873358	0.0758843879031358	0.307991131675342	0	0	0	0	0	0	0.303561637007128	0.302625723186471	0	0.390965732087227	0.373346760657939	0.256775949816546	0.0420435510887772	0	0.0701610089227855	0.0587822014051522
Oligo_3	Control	0	0	0	0	0	0	0	0.0249217459351361	0.602939273978628	0	0.0285753451971487	0.300178015131286	0	0.855140186915888	0.0384860691507217	0	0	0	0.0425203130452121	0
ExN_Tha_PVALB_1	Control	0	0.0149919122578609	0	0	0	0.0365276380036528	0	0.0213024954351796	0.00983207844963652	0	0.033896615323264	0	0	0.595349354695149	0.00204766700234982	0.191896476900619	0	0	0.00076018144658796	0
OPC_Tha	Control	0	0.0235136308044345	0.0332552170516683	0	0.324096673845418	0.0222147676022215	0.0532618409294012	0.0259325276062951	0	0.0398795583807293	0.0297093863715667	0.132621272808189	0	0.132621272808189	0.0200067136623028	0	0	0	0	0
ExInN_Mix	Control	0	7.89048013571936e-05	0.000111594688092853	0	0	7.45462000074637e-05	0	0.0217372402399791	0	0	0.0343452469966602	0.0641967067200712	0	0.925678682688028	0	0.0194303073342013	0	0	0.0648522007875978	0
InN_LGE	Control	0.357667891747411	0	0	0	0	0	0	0.0486805495174333	0	0	0	0	0	0	0.019906008727761	0	0	0	0.0300583221175414	0.0396788223486115
ExN_Tha_PVALB_2	Control	0	0	0	0	0	0	0	0.0338448830536475	0	0	0.00575743980858379	0	0	0.411437472185136	0	0	0	0	0.02830118139674	0
Astro_Tha	Control	0.0401492371088095	0.0142225904446286	0	0	0	0	0.271023235031278	0.0307908007999305	0	0	0	0	0.335584763295607	0.756675567423231	0.177173548170527	0	0.0172529313232831	0.0326271353611868	0.0665719555356163	0
Oligo_1	Control	0	0	0	0	0	0	0	0.0203895313451005	0.37781055137261	0.0313817330210773	0	0	0	0.933689363595906	0	0.0185031759182547	0	0	0.011689347490155	0
ExN_Tha_CALB	Control	0	0	0	0	0	0	0	0.00378227980175638	0	0	0.0142440556303275	0.12716955941255	0	0.643969737427681	0.0582913729439409	0.0186018069199511	0	0	0.048763770499975	0
ExInN_Mix	Control	0.0909900879830716	0.0091529569574309	0	0	0	0	0	0.0302473697939309	0	0	0	0.0198041833555852	0	0.593124165554072	0	0	0	0	0.023229151089178	0
ExInN_Mix	Control	0.0353602851097005	0	0	0	0	0	0	0	0	0	0	0	0	0.950489541611037	0	0.0456267013847793	0	0	0.0322890184935946	0.0773837403813985
ExN_Tha_PVALB_2	Control	0	0	0.00809061488673135	0	0	0	0	0	0	0	0	0.227970627503338	0	0.869492656875834	0	0.0406359726989387	0	0.024026512013256	0.0280145556054036	0
InN_LGE	Control	0.415079630248357	0	0	0	0	0	0	0.0544626554212677	0.0184739579290538	0	0	0	0	0.861927013796173	0	0	0	0	0	0
ExN_Tha_PVALB_2	Control	0	0	0	0	0	0	0	0.021889400921659	0	0	0.00824983799411794	0	0	0.860146862483311	0	0	0	0	0.00824983799411794	0
ExInN_Mix	Control	0	0	0.00393371275527288	0	0	0	0	0.0206938527084601	0	0	0	0	0	0.772029372496662	0	0.0928906773977196	0	0.0533001933167633	0.0336972234684213	0
ExInN_Mix	Control	0	0.0461593087939401	0	0	0	0.0497223154049722	0.0617739052725648	0.019759151378141	0	0	0	0	0	0.838673787271918	0	0.012486684814771	0	0	0.0367628732366283	0
Micro_1	Control	0	0.0564366591707105	0.138210021202991	0.600790437632543	0	0.104439226210444	0	0.0253456221198156	0	0	0.351116594387119	0.32398753894081	0	0.764908767245216	0.327492447129909	0.14488894149209	0.0484804977267289	0	0.138166093415084	0.0677818668450987
Micro_2	Control	0	0	0.139577056132128	0.130721033352612	0	0	0	0.0220415616033388	0	0	0.0602537261352873	0	0	0	0.11836186639812	0.0553714443523888	0	0	0.0349808085339713	0
Oligo_2	Control	0	0	0	0	0	0	0.0259830205540661	0.0690592122424137	0.299063365158219	0	0	0	0	0.393524699599466	0	0	0	0	0.0144932954488809	0
InN_LGE	Control	0.269016594275532	0	0	0	0	0	0	0.0305190852969307	0	0	0	0	0	0.943702714730752	0.0189828801611279	0.00852171854657358	0	0	0.0260954090025423	0
Oligo_2	Control	0	0	0	0	0	0.0251966156025196	0	0.0264542213720546	0.471202359698828	0	0.0336972234684213	0	0	0.951490876724522	0.0226921785834172	0	0	0	0	0
Astro_Tha	Control	0	0	0	0	0	0	0.0666219839142091	0	0.0326916608450413	0	0.0314914510742236	0	0.331629548497018	0.281152647975078	0.140533736153072	0	0	0	0	0
ExN_Tha_PVALB_1	Control	0	0	0	0.0132350106034317	0	0	0	0.0248239283540562	0	0	0.00301580180449623	0	0	0.921005785491767	0.028163813360188	0.121829013295459	0	0	0.0523902098599273	0
ExInN_Mix	Control	0	0.0250325482305598	0	0	0	0	0	0.0387901052082428	0	0	0.00600667962713719	0	0	0.904316866933689	0	0.0889651635302008	0	0.0514064780841914	0	0
InN_LGE	Control	0.313397928499833	0	0	0	0	0	0	0.0660051299886967	0	0	0	0	0	0.530485091232755	0	0	0	0	0	0
ExInN_Mix	Control	0	0	0.00599821448499049	0	0	0.0040068582504007	0	0.00233675332579775	0	0	0.0198768755296346	0	0	0.806853582554517	0	0.0846845780565747	0	0.0532212885154062	0.0237525547081402	0
Oligo_2	Control	0	0.0345800291947765	0	0	0	0	0	0	0.318947450128076	0	0	0	0	0.949933244325768	0	0	0	0	0.0218458700962065	0
OPC_Tha	Control	0	0.0233163688010416	0	0	0.300095716678631	0	0	0.0715916007303713	0	0.0856139176982268	0.0603534220627088	0	0	0.13150867823765	0.0356831151393084	0	0	0.0233163688010416	0.0318902347839091	0
ExInN_Mix	Control	0.227029736050785	0	0	0	0	0	0	0	0	0	0.0344947908877923	0	0	0.805407209612817	0	0	0	0	0	0
OPC_Tha	Control	0	0	0	0	0.28664752333094	0	0.026295799821269	0.0426049908703591	0	0.0952827032452325	0.0293355266437366	0	0	0.130952380952381	0.0197549513259483	0	0	0.0232177377993451	0.0440032899656049	0
ExInN_Mix	Control	0	0.0357636012151339	0	0	0	0	0	0.0286170767759325	0	0	0	0	0	0.919114374721851	0	0	0	0	0	0
ExN_Tha_PVALB_1	Control	0	0.0181283781118081	0	0	0	0	0	0.0240631249456569	0	0	0.0114525696625293	0	0	0.728971962616823	0	0.15210873081627	0	0.0347575649978301	0.0267932804944918	0
InN_LGE	Control	0.481345361398819	0	0	0	0	0	0	0.0478436657681941	0	0	0	0	0	0.976969292389853	0	0	0	0	0.00828722396690096	0
Oligo_3	Control	0	0	0	0	0	0	0	0.0220524302234588	0.526507800978033	0	0.00640546333682268	0.293613707165109	0.0156383108190337	0.812972852692479	0.00862705605908021	0	0	0	0	0
ExN_Tha_PVALB_2	Control	0.0184318966477336	0	0.00923446043968312	0	0	0	0	0.0478219285279541	0.019638283008616	0	0	0	0	0.54305740987984	0.0414400805639477	0	0	0.0580739337988717	0.00412491899705902	0
Oligo_1	Control	0	0	0	0	0	0	0	0.0164985653421441	0.496300033636058	0	0	0	0	0.593569203382287	0	0	0	0	0	0
ExN_Tha_PVALB_1	Control	0	0	0	0.0170329670329671	0	0	0	0.0486153377967133	0	0	0	0	0	0.855140186915888	0.037848271231957	0.148400205152484	0	0	0.0281017895418972	0
Oligo_2	Control	0	0	0	0	0	0	0	0.0221611164246587	0.381200031048669	0	0	0.329884290164664	0	0.934579439252336	0.0812185297079557	0	0	0	0	0
Micro_1	Control	0	0.0529845741113347	0.0810456422274299	0.532716406400617	0	0.0500577733050058	0	0.0308016694200505	0	0	0.218845022680824	0.29884290164664	0	0.913996439697374	0.280547163477677	0.17323549137965	0	0	0.0950849907781267	0
InN_LGE	Control	0.383951442254149	0	0	0	0	0	0	0.0806995043909225	0	0	0	0	0	0.79739652870494	0	0	0	0	0	0
ExN_Tha_PVALB_1	Control	0	0	0	0	0	0	0	0.0128141031214677	0	0	0	0	0	0.686804628393413	0.0234306814367238	0.162820057600505	0	0	0.0292233687253876	0
ExN_Tha_CALB	Control	0	0	0.0300189710969758	0	0	0.0353348988035335	0	0	0	0	0.0236279347988635	0	0	0.857476635514019	0	0.153331755237306	0.0257477865518067	0	0.0250610637555456	0
ExN_Tha_PVALB_1	Control	0	0.00743677752791261	0	0	0	0.048250027954825	0	0.0268346230762543	0	0	0.036962265091471	0	0	0.923898531375167	0	0.302954984810826	0	0.0202785339487908	0.0261203329843976	0
InN_LGE	Control	0.321695066265731	0	0	0	0	0	0	0.0235849056603774	0	0	0	0	0	0.411882510013351	0	0.0312068489367578	0	0	0	0
ExN_Tha_PVALB_2	Control	0.252867802650629	0	0	0	0	0	0	0.0316385531692897	0	0.0132151221144196	0	0	0	0.916444147752559	0.00662974152400131	0	0	0.00779184913401976	0	0
ExInN_Mix	Control	0.0875932731930059	0	0	0	0	0	0	0.0200417355012608	0	0	0	0	0	0.974744103248776	0	0.0113031127944135	0	0	0.0347938786700563	0.0738708598193376
ExN_Tha_PVALB_2	Control	0.256320302929057	0	0	0	0	0	0	0	0	0	0.0237400927172124	0.211949265687583	0	0.872941700044504	0.0319738167170192	0.0964808458594706	0	0.0589024342131219	0	0
Oligo_1	Control	0	0	0	0	0	0	0	0	0.393205516313488	0	0	0.133177570093458	0	0.595238095238095	0	0	0	0	0	0
Micro_1	Control	0	0.0587051722097289	0	0.498332369385001	0	0.0593760483059376	0	0	0.00851251002613262	0	0.327974677234435	0.317868268802848	0	0.10981308411215	0.316599530043639	0.236793308872845	0.0610672409667384	0.00648991991162662	0.102113553661333	0
Micro_2	Control	0	0.0590010652148183	0	0.309340659340659	0	0	0	0	0	0	0.269016998155625	0.327992879394749	0	0	0.184659281638134	0.167810786286345	0	0	0.0315662230197896	0
Oligo_1	Control	0	0	0	0	0	0	0	0.0381053821406834	0.463685994462987	0	0	0.297507788161994	0	0.820315976858033	0.0477844914400806	0	0	0	0	0
ExInN_Mix	Control	0	0.00552333609500133	0	0	0	0.0321480487532148	0	0.029138770541692	0	0	0.0119136633268531	0	0	0.940253671562083	0.0160456529036589	0.105988874423009	0	0.0340276955852764	0.0802926075469818	0.103345600535296
ExN_Tha_PVALB_1	Control	0	0	0	0	0	0	0	0.0224980436483784	0	0	0.00519665021683868	0	0	0.621050289274588	0.0520140986908358	0.0968359174655777	0	0	0.0360400777628234	0
Micro_1	Control	0	0.0505582514696019	0	0.422720262193946	0	0.110291102911029	0	0.0144226588992261	0	0	0.350555804795374	0.315976858032933	0	0.295282599020917	0.288922457200403	0.0505582514696019	0.0317540081359177	0	0.0884427496136783	0.044396119103379
ExInN_Mix	Control	0	0.00781157533435906	0	0	0	0	0	0	0	0	0.0273914560590199	0.391076991544281	0	0.601691143747219	0.03689157435381	0	0	0	0.0164124420517422	0.0965205754432921
OPC_Tha	Control	0	0.0340868741862942	0	0	0.194998803541517	0	0	0.051006434223111	0	0.0578119772499164	0	0	0	0.384512683578104	0	0	0	0	0.0215343203230148	0
OPC_Tha	Control	0.0517875041764116	0	0	0	0.42964824120603	0.0173319915017331	0.0207774798927614	0.0622119815668203	0	0.0771160923385747	0.0231793031254673	0.10347129506008	0	0.654650645304851	0.0156092648539778	0	0	0	0.0481032849808085	0.108230177316828
ExN_Tha_PVALB_2	Control	0	0.0258413224444708	0.0592288807052784	0.000404858299595134	0	0	0.0622430741733691	0.0683201460742544	0.00805971693963625	0	0.0229051393250586	0	0	0.913217623497997	0	0.0346392077957943	0	0	0.0671327451273616	0
ExInN_Mix	Control	0	0.0432792835444037	0	0	0	0	0	0.0190635596904617	0	0	0.0218583320871343	0.195149087672452	0	0.749888740542946	0.0294394091977174	0.0562393971673176	0	0.0562393971673176	0	0.0967547674807628
ExInN_Mix	Control	0	0	0	0	0	0.010380558351038	0.012444146559428	0.0275954264846535	0	0	0.013882657893425	0.0619715175789942	0	0.910769915442813	0.00934877475662976	0	0	0.050084822661459	0	0.0971227835396453
OPC_Tha	Control	0	0	0	0	0.286145010768126	0	0	0.0314755238674898	0	0.0911007025761124	0	0	0	0.19681797952826	0	0.0348956484002052	0	0.0348956484002052	0	0
ExInN_Mix	Control	0.122842187325983	0	0	0	0	0	0	0	0	0	0	0	0	0.93469069870939	0.0245720040281974	0	0	0	0	0
Vascular	Control	0	0	0	0	0	0	0.0592269883824844	0	0	0.0886918701906992	0.0660734758985095	0	0.0806559571619813	0	0	0.0522941570994595	0	0.176667850238687	0.0330367379492548	0
ExInN_Mix	Control	0.151631584808999	0.0157217816704146	0	0	0	0	0	0.0086622902356317	0	0	0.0190169981556253	0	0	0.891299510458389	0	0	0	0	0.0190169981556253	0
Oligo_3	Control	0	0	0	0	0	0	0	0.0369533084079645	0.502419208776424	0	0	0	0	0.791499777481086	0.0285330647868413	0	0	0	0.028450725287872	0
Oligo_1	Control	0	0.0215410107705054	0	0	0	0	0	0.0255738631423355	0.343980439338663	0	0.0136084940930163	0.297841566533155	0	0.893524699599466	0.0394931184961397	0	0	0	0	0
ExInN_Mix	Control	0.142220737275866	0.0410107705053853	0	0	0	0	0	0.0103251891139901	0	0	0	0	0	0.939919893190921	0	0.0304967057245433	0	0	0.0358531478989084	0.0158916025426564
OPC_Tha	Control	0	0	0	0	0.224335965541996	0	0.0366621983914209	0.0305516911572906	0	0	0.040900254224615	0	0	0.799287939474855	0.0550855991943605	0	0	0	0	0.109802609568418
Astro_Tha	Control	0.0307940750640383	0	0.0154279656288361	0.0373144399460189	0	0	0.285902591599642	0	0.0071541307666434	0	0.0990229799112706	0.251668891855808	0.603870025556773	0.972741433021807	0.188670694864048	0.0109085887876277	0	0.0109085887876277	0.0363267035541598	0.0185011709601873
Oligo_3	Control	0	0	0	0	0	0	0	0.00682549343535344	0.529547983130223	0	0	0.299621717846017	0	0.901757899421451	0.0105404498153743	0	0	0	0.0257215492747122	0
OPC_Tha	Control	0	0	0	0	0.310289542952859	0.0234261433523426	0.0280831099195711	0.0721132944961308	0	0.0420541987286718	0.015664722596082	0.139853137516689	0	0.424788607031598	0.0683786505538772	0	0	0	0.066434873635412	0.0420541987286718
InN_LGE	Control	0.35187660095779	0	0	0	0	0	0	0.0288344491783323	0	0	0	0	0	0.898531375166889	0	0	0	0	0	0
ExN_Tha_PVALB_1	Control	0	0	0	0	0	0	0	0.0251499869576558	0	0	0	0	0	0.714063195371607	0.0181101040617657	0.132836233084783	0	0.039294591075867	0.0248242859279199	0
Oligo_1	Control	0	0	0	0.00033738191632926	0	0	0.000781948168007141	0.000760803408399235	0.423322725038164	0	0.000436169682468512	0	0	0.84190031152648	0.000587445451493807	0	0	0	0.0218084841234235	0
ExN_Tha_PVALB_2	Control	0.0436017373872369	0	0	0	0	0	0	0.0330949482653682	0	0	0	0	0	0.770694259012016	0	0	0	0	0	0.0793911007025762
Oligo_1	Control	0	0	0	0	0	0	0	0.0255303886618555	0.419351082822324	0	0	0.125500667556742	0	0.386849132176235	0.0394259818731117	0	0	0	0	0.0377383740381398
ExN_Tha_PVALB_2	Control	0	0	0	0	0	0	0	0	0	0	0.0661482478440756	0.0589675122385402	0	0.105696484201157	0.00889560255119171	0.0327849449639011	0	0	0.0254099995015203	0.0939110070257612
ExInN_Mix	Control	0	0	0	0	0	0.0270789071527079	0.0324620196604111	0.0294648291452917	0	0	0.0181072728179054	0.161659991099243	0	0.472518914107699	0.0243873783148708	0.0549374679449245	0	0.0549374679449245	0.0313792931558746	0.0781197724991636
ExInN_Mix	Control	0.132809889742733	0	0	0	0	0	0	0.0235957742804973	0	0	0.0229425252978416	0.225967957276369	0	0.970738762794838	0	0.0363159348246341	0	0.0363159348246341	0	0
ExInN_Mix	Control	0	0	0.0525331994197076	0	0	0.0350926236535093	0	0	0	0	0.0172100094711131	0.153649310191366	0	0.93813974187806	0.0231789191003693	0	0	0	0.0198270275659239	0.0950485112077618
ExInN_Mix	Control	0	0	0.00823010824684745	0.00284364758048972	0	0.00549778225054975	0	0.00751021650291284	0	0	0.00367628732366287	0.159101023587005	0	0.267578994214508	0	0.0596125774253363	0	0.0537933483252456	0.0200388814116943	0.0813650050184008
ExInN_Mix	Control	0	0	0.0292657069523491	0	0	0.0759439412575944	0	0.0305734283975306	0	0	0.0130726284831265	0	0	0.661771250556297	0	0.0849804710616641	0	0.0501834536631554	0.0493120981007926	0.0773168283706925
ExInN_Mix	Control	0	0.00794965873673414	0	0	0	0	0	0.00438005390835583	0	0	0	0	0	0.902091677792612	0	0.026669822858721	0	0.0187201641219868	0	0.0877885580461693
Micro_2	Control	0	0.0473626070146368	0	0.201272411798728	0	0	0	0	0	0	0.199591246697572	0.267133956386293	0	0.267133956386293	0.270224907687143	0.0473626070146368	0	0	0.0662105577987139	0
OPC_Tha	Control	0	0.0450151891742613	0.0173250753264145	0	0.433740129217516	0.0115732975511573	0	0.0375184766542039	0	0.0207761793241887	0.00773889636608349	0	0	0.0690921228304406	0.0208459214501511	0	0.0148600143575018	0	0.0154777927321669	0.0207761793241887
Oligo_2	Control	0	0	0	0	0	0	0	0.03121467698461	0.281456182566172	0	0	0.274143302180685	0	0.972741433021807	0.0460389392413562	0.0283268236872214	0	0	0	0
ExInN_Mix	Control	0	0	0	0	0	0.0194751947519475	0	0	0	0	0.0260455610388316	0.116266132621273	0	0.9898753894081	0	0.0206138793545587	0	0.0206138793545587	0.0424829270724291	0
ExInN_Mix	Control	0.140717229090099	0.020633605554898	0	0	0	0	0	0.0399530475610816	0	0	0.00290364388614728	0	0	0.967846016911437	0	0.00459620467905475	0	0	0.0248616719007029	0
ExInN_Mix	Control	0	0.0441669625596718	0.0624651266599709	0	0	0	0	0.053114946526389	0	0	0	0	0	0.949376947040498	0	0.0185229021185939	0	0	0.0551069238821594	0
ExN_Tha_CALB	Control	0	0	0	0	0	0	0	0.0141509433962265	0	0	0	0	0	0.262461059190031	0	0.0384266382609382	0	0	0.0233911569712377	0.092305118768819
Micro_2	Control	0	0.0553714443523888	0.0599263475058587	0.201465201465201	0	0	0	0	0.0277885585655515	0	0.205361148497084	0	0	0.238985313751669	0.20751930177912	0.0977433226811851	0.051399856424982	0	0.0633069139125667	0
ExInN_Mix	Control	0.0201024612985856	0	0	0	0	0	0	0	0	0	0	0	0	0.930129060970182	0	0	0	0	0.00449877872488913	0
Oligo_2	Control	0	0	0	0	0	0	0	0	0.187068229449662	0	0	0	0	0.268135291499777	0	0	0	0	0	0
OPC_Tha	Control	0	0.0396891150826528	0	0	0.240392438382388	0	0.0277703306523682	0.0294539605251717	0	0	0.0154902547230945	0	0	0.401312861593235	0	0	0	0	0.0250735257464733	0.0790899966543994
InN_LGE	Control	0.421873259828489	0	0	0	0	0	0	0.0480066950699939	0	0	0	0	0	0.189363595905652	0	0	0	0	0	0
ExInN_Mix	Control	0	0	0.00669568128557085	0	0	0	0	0.00260846882879751	0	0	0	0	0	0.957721406319537	0	0	0	0.0582120172012467	0.00299087782264096	0
ExInN_Mix	Control	0	0	0	0	0	0.00305639420030568	0.00366398570151927	0.0151399878271454	0	0	0.002043766512138	0.0182465509568314	0	0.452158433466845	0.00275260154414236	0	0	0	0	0
ExN_Tha_PVALB_1	Control	0	0.0033337278573401	0	0	0	0	0	0.0250956438570559	0	0	0.0021060764667763	0	0	0.842567868268803	0	0.095494535842506	0	0	0	0
InN_LGE	Control	0.375097449604633	0	0	0	0	0	0	0.0493761412051126	0	0	0	0	0	0.413217623497997	0	0	0	0	0	0
Oligo_2	Control	0	0	0	0	0	0	0	0.0161072950178245	0.298752878470336	0	0	0.164886515353805	0	0.9840898976413	0.0428835179590467	0	0	0	0	0
ExInN_Mix	Control	0	0.0134532686313962	0.0688539225532865	0	0	0	0.0431635388739946	0.0124554386575081	0	0	0	0.00155763239875384	0	0.342456608811749	0	0.0415039255138675	0	0	0.0240765664722596	0.0955168952827032
Micro_1	Control	0	0	0.0498270282334561	0.394765760555234	0	0.050169592605017	0	0.0194113555343014	0	0	0.231219779672	0.198709390298175	0	0.797730307076101	0.188167170191339	0.0704619876119462	0	0	0.147599820547331	0
ExN_Tha_CALB	Control	0	0	0	0	0	0	0	0.0111185983827493	0	0	0	0	0	0.713840676457499	0	0.0342841361896872	0	0	0.0246872040277155	0
InN_LGE	Control	0.21850985633144	0	0	0	0	0	0	0.0442896269889574	0	0	0	0	0	0.940253671562083	0	0	0	0	0	0
ExInN_Mix	Control	0.0576344804543936	0	0	0	0	0	0	0.0208242761499	0	0	0.0200762673844773	0	0	0.831886960391633	0	0	0	0	0	0.0798260287721646
ExInN_Mix	Control	0	0.0211859391643981	0.0111036714652383	0	0	0.00741734690074169	0.00444593386952641	0.0207699330493001	0	0.0066577450652392	0.0183440506455311	0.0664218958611482	0	0.867823765020027	0.0247062772742531	0.0561604923659604	0	0.0561604923659604	0.0646901949055381	0
Micro_2	Control	0	0	0	0.352978600347021	0	0.0454172723545417	0	0.0319211372924093	0	0	0.0303698718907333	0	0	0.271139296840231	0	0.115871700792993	0	0	0.0607397437814665	0.0815322850451656
InN_LGE	Control	0.299420870921038	0.00173590562985759	0	0	0	0	0	0.0313668376662899	0	0	0.00109665520163504	0	0	0.00979083222073873	0.00147700570661291	0	0	0	0.00109665520163504	0
OPC_Tha	Control	0	0	0	0	0.216128260349366	0	0	0.0490826884618729	0	0.0625292740046839	0	0	0	0.502447708055185	0.0462571332661967	0	0	0	0.0536364089526943	0
ExInN_Mix	Control	0	0	0	0	0	0.0612024302061203	0.0294682752457551	0.0409855664724806	0	0	0.0502218234385126	0.146751223854028	0	0.948486871384068	0.0221383014434374	0.0550558251469602	0	0.0550558251469602	0.0164373660335976	0
ExN_Tha_PVALB_1	Control	0	0	0	0.0101407364565259	0	0	0	0.0249108773150161	0	0	0	0	0	0.759790832220739	0	0.223063873436699	0	0.0379137570521166	0	0
Oligo_3	Control	0	0	0	0	0	0	0	0.0431049473958787	0.432960749307873	0	0	0.328215398308856	0	0.945705384957721	0.0280295401141323	0	0	0	0	0
Astro_Tha	Control	0	0.0208308675582909	0	0	0	0	0.300938337801609	0.0229545256934179	0	0	0.0691765116394996	0	0.404648898624802	0.5043391188251	0.102954011413226	0	0	0	0.036962265091471	0
Micro_1	Control	0	0.0206533317552373	0.0584198192166053	0.495594756121072	0	0.0450259048045026	0	0.0113794452656291	0	0	0.222496386022631	0.11648865153538	0	0.232977303070761	0.253188989593823	0.116700201207243	0.0250538406317301	0	0.0431558745825233	0.0928404148544664
ExInN_Mix	Control	0	0	0.0667336234795224	0	0	0	0	0.0407138509694809	0	0.0372699899631984	0.0223194257514581	0	0	0.247886070315977	0	0.0487237148380479	0.00387652548456574	0.0487237148380479	0.056103883156373	0
ExN_Tha_PVALB_2	Control	0.382782046998552	0	0	0	0	0.0296134779529613	0	0	0	0	0.0247619759732814	0	0	0.938473520249221	0.0151560926485398	0	0	0.0472442498126011	0.0225063556153731	0
ExN_Tha_PVALB_1	Control	0	0.0291947765021502	0	0	0	0	0	0.0189113990087818	0.0191466790861342	0.0495148879223821	0.036887493145905	0	0	0.237538940809969	0.0219872440416247	0.187813153430386	0	0	0.00816260405762426	0
ExInN_Mix	Control	0.133199688161265	0	0	0	0	0.0154124268515412	0.0184763181411975	0	0	0	0.0103060664971836	0.0920115709835336	0	0.951602136181575	0.0138804968110104	0	0	0	0	0
Astro_Tha	Control	0	0	0	0	0	0.0349994409034999	0.254088471849866	0.0204112685853404	0.0126135216952573	0	0.0754199690942625	0.208945260347129	0.352926858950955	0.216955941255007	0.146894931184961	0	0	0	0.0366881012910623	0
Oligo_1	Control	0	0	0	0	0	0.0236125088523612	0.0283065236818588	0.0262259803495348	0.406957489197651	0	0.0157893425053587	0.281931464174455	0	0.566978193146418	0.0212655253440752	0	0	0	0	0
OPC_Tha	Control	0	0.0399850080877422	0	0	0.372601100741804	0	0	0.061407703677941	0	0.0928738708598194	0.00332735157768804	0	0	0.451045838896306	0.0453340046995636	0	0	0.00526689549059056	0.0345944868152136	0.0089327534292406
ExInN_Mix	Control	0.347143334447043	0	0	0	0	0	0	0	0	0	0	0	0	0.966955941255007	0	0.0572454333846214	0	0.0572454333846214	0	0
InN_LGE	Control	0.319857445149794	0	0	0	0	0	0	0.0347469785236066	0	0	0	0	0	0.465398308856253	0	0	0	0	0	0
Oligo_2	Control	0	0	0	0	0	0	0	0.0482675419528736	0.438187275220575	0	0.0219331040327002	0.326769025367156	0	0.973186470850022	0.0295401141322591	0	0	0	0.0219331040327002	0
ExInN_Mix	Control	0.032520325203252	0	0	0	0	0.0190651906519065	0.0228552278820375	0.0350621685070863	0	0	0.0127486167190071	0.113818424566088	0	0.97196261682243	0.0171701913393756	0.0429439381386357	0	0.0957312502465775	0	0.0342254934760789
InN_LGE	Control	0.418142332108253	0	0	0.0128590707538075	0	0	0	0.0221067733240587	0	0	0	0	0	0.769804183355585	0	0.0263147512526137	0	0	0.0292607546981706	0.0785547005687521
ExInN_Mix	Control	0.204978282659539	0	0	0	0	0	0	0.0463111903312755	0	0	0.0328871940581227	0	0	0.97919448153093	0	0	0	0	0.0115024176262399	0.0951823352291736
Oligo_1	Control	0	0	0	0	0	0	0	0.0528323624032693	0.552368754689643	0	0.0109291660435671	0.0975745438362261	0	0.923008455718736	0.0294394091977174	0	0	0	0.0109291660435671	0
ExInN_Mix	Control	0	0	0	0	0	0	0	0	0	0	0.0333109017496636	0	0	0.901757899421451	0	0.0321142541523651	0	0.0321142541523651	0.0639673994317332	0.128303780528605
Astro_Tha	Control	0	0	0	0	0	0.0456222744045622	0.174664879356568	0	0.0316696421640922	0	0.0610139075818753	0	0.297918948521358	0.272363150867824	0.0912722390063779	0	0	0	0.0677683066646727	0
ExN_Tha_CALB	Control	0	0	0	0	0	0	0	0.0228349708720981	0	0	0.0128358506555007	0.0572986203827325	0.0156687355482537	0.856586559857588	0.0896777442094663	0	0	0	0.0659737799710882	0
ExN_Tha_PVALB_2	Control	0	0.00130192922239314	0	0	0	0	0	0.0996543778801844	0	0	0.0318030008474154	0	0	0.88295505117935	0	0.0486448100366907	0.00157932519741566	0.0486448100366907	0.0154404067593839	0
Micro_1	Control	0	0	0.0654502845664546	0.531434355118566	0	0.0551828245555183	0	0.0254977828014955	0	0	0.245114899556353	0.276479750778816	0	0.261014686248331	0.200704934541793	0.113110032745493	0.0280689160086145	0	0.0292358307163152	0
OPC_Tha	Control	0	0.0390578766717955	0	0	0.411533859775066	0	0	0.0549952178071472	0	0.0783539645366343	0.0246747420367878	0	0	0	0.0484894259818731	0.0390578766717955	0	0.0390578766717955	0.044414535666218	0
ExInN_Mix	Control	0	0	0	0	0	0.0253829811025383	0.0304289544235925	0.0261716372489349	0	0	0.0169732316434874	0.151535380507343	0	0.921228304405874	0.0228600201409869	0.0510908588787627	0	0.0510908588787627	0.0333482877224466	0.110672465707594
OPC_Tha	Control	0	0.084290054049789	0	0	0.312060301507538	0	0	0.0617446309016607	0	0	0.0230796071980459	0	0	0.412105028927459	0.0444780127559584	0	0	0	0.0343452469966602	0
ExInN_Mix	Control	0	0	0	0	0	0	0.0129803395889186	0.056299452221546	0	0	0.0144808334579533	0	0	0.97774810858923	0	0	0	0.0580739337988717	0.000486017646179171	0.0978253596520575
ExN_Tha_PVALB_2	Control	0.149682592716338	0	0	0	0	0	0	0	0	0	0	0	0	0.913551401869159	0	0	0	0	0	0.0258280361324857
Oligo_3	Control	0	0	0	0	0	0	0	0.0283997043735328	0.553041475846723	0	0.00372613528737353	0.321873609256787	0	0.747552291944815	0.0100369251426653	0	0	0	0.0288370470066298	0
Astro_Tha	Control	0	0	0	0	0	0	0.34233690795353	0	0.0243990788894927	0	0.101178904341758	0	0.425216015577461	0.419670672007121	0.139728096676737	0	0	0.0481516550282085	0.0567394446936843	0
ExInN_Mix	Control	0.200579129078962	0	0	0	0	0.00857281300085733	0.0102770330652369	0	0	0	0.0198893375205623	0.0511793502447708	0	0.842901646639964	0.00772071164820409	0	0	0	0.0357036040077763	0
ExInN_Mix	Control	0	0	0.0208403080013392	0	0	0.0209288456520929	0.0631367292225201	0.047865403008434	0	0	0	0.183689363595906	0	0.878282153983089	0	0	0	0	0	0
Oligo_3	Control	0	0	0	0	0	0	0	0	0.523364123263215	0	0	0.31330663106364	0	0.795171339563863	0.00968445787176908	0.0113820175957707	0	0	0.00719056876526591	0.0695550351288057
Micro_1	Control	0	0.0588827080127826	0.0793996205780605	0.420618854829381	0	0.103936039360394	0	0	0	0	0.376239968097303	0.325100133511348	0	0.172007120605251	0.270006713662303	0.175070028011205	0.0369944962909787	0	0.084292906634764	0
ExInN_Mix	Control	0	0	0	0	0	0	0	0	0	0.0371361659417866	0.00162005882059713	0	0	0.85781041388518	0	0.0341066003866335	0	0	0.0201510393300434	0
Oligo_3	Control	0	0.0351915414052945	0	0	0	0	0	0	0.374809180056405	0	0	0.198486871384068	0	0.847129506008011	0	0	0	0	0	0
ExInN_Mix	Control	0	0	0	0	0	0	0	0	0.00821496028357782	0	0.0158267284781417	0	0	0.818535825545171	0	0	0	0	0	0
ExN_Tha_PVALB_2	Control	0	0	0	0	0	0	0	0	0	0	0	0	0	0.892634623943035	0	0.0129601136229139	0	0	0	0
ExN_Tha_PVALB_2	Control	0	0	0	0	0	0.0383540199038354	0.0356121537086684	0.0050430397356751	0	0.0446637671462028	0.0198644135387069	0.177347574543836	0	0.841789052069426	0.0267539442766029	0.0355860654120803	0	0	0	0
ExInN_Mix	Control	0	0	0	0	0	0.00149092400014905	0	0.0206177723676202	0	0	0.0268929764219131	0	0	0.894414775255897	0	0	0	0	0.0709211903693734	0.00267648042823687
InN_LGE	Control	0.266844860229424	0	0	0	0	0	0	0.0387466307277629	0	0	0	0	0	0.939141076991544	0	0	0	0	0.0313045212103086	0
Vascular	Control	0	0.0590602438158362	0.0825521705166834	0.0447464815885869	0	0.0313653136531366	0	0.0182918876619425	0	0.0563064570090331	0.0209735307312696	0	0	0	0.0282477341389729	0.0915690219749872	0.0402727925340991	0.472205783721939	0.057848561886247	0.0563064570090331
Oligo_3	Control	0	0	0	0	0	0.0319057736031906	0	0.0252369359186158	0.416970684881886	0	0.0213349284681721	0	0	0.762794837561193	0.0287344746559248	0	0	0	0	0
ExInN_Mix	Control	0.172123844526117	0	0	0	0	0	0	0.00828188853143208	0	0	0.00234285429440206	0	0	0.864931019136627	0	0	0	0	0	0
ExN_Tha_PVALB_1	Control	0	0.0188976999250404	0	0	0	0	0	0.0188679245283019	0	0	0.0119385873087084	0	0	0.308856252781486	0.0367069486404834	0.109756578687813	0	0	0.0236030108170081	0
ExInN_Mix	Control	0	0.0288988834970608	0	0	0	0.034309888553431	0	0	0	0.0980260956841753	0	0.0844459279038718	0	0.868825100133511	0	0	0	0	0.0463087582872239	0.0755102040816327
ExN_Tha_CALB	Control	0	0	0	0	0	0	0	0.00247804538735763	0	0	0	0	0	0.76791277258567	0	0.0234347260030773	0	0	0.0360026917900403	0
Micro_1	Control	0	0.0577977669941216	0.0318323847784845	0.444871794871795	0	0.0212643035521264	0	0.0248021911138162	0	0	0.293193260555306	0.277592345349355	0	0.126947040498442	0.274387378314871	0.102812956168383	0.0273031825795645	0	0.0796570460096705	0
ExN_Tha_PVALB_2	Control	0	0	0.024383439348287	0	0	0	0.0596738159070599	0.0341492044170072	0	0	0.0205872090125119	0	0	0.911659991099243	0.0191003692514267	0.0487039886377086	0	0	0.059057375006231	0
ExInN_Mix	Control	0	0	0	0	0	0	0	0	0	0	0.0188176063007827	0	0	0.785603026257232	0	0	0	0	0.000810029410298618	0.0846436935429909
Oligo_3	Control	0	0	0	0.00570657412762676	0	0.0381676544038168	0	0.0222589340057386	0.431020207508603	0	0	0.320872274143302	0	0.847908322207388	0.0343739509902652	0	0	0	0.00737749862918102	0
ExInN_Mix	Control	0	0.0553714443523888	0.0624651266599709	0	0	0.038819933653882	0.0465370866845398	0.0201504217024606	0	0	0.039953142914112	0.231753449043169	0	0.958834000890076	0.0588284659281638	0	0	0.0585079102063361	0.0279023976870545	0.072699899631984
Oligo_2	Control	0	0	0	0	0	0	0	0.0224219633075384	0.191065745556159	0	0.0351552764069588	0	0	0.985536270583	0.0473481033903994	0	0	0	0.0351552764069588	0
Oligo_3	Control	0	0	0	0	0	0	0	0.015694287453265	0.52095785143212	0	0.0179951148995564	0.326546506453049	0	0.321317311971518	0.0484726418261161	0	0	0	0.0179951148995564	0
InN_LGE	Control	0.513754315625348	0	0	0	0	0	0	0.0247152421528563	0.00353178607467208	0	0	0	0	0.985870048954161	0	0	0	0	0.0349558845521161	0
Oligo_2	Control	0	0	0	0	0	0	0	0.0180201721589427	0.445561334057802	0	0	0.316088117489987	0	0.509902091677793	0.0278281302450487	0	0	0	0	0
Oligo_1	Control	0	0	0	0	0	0	0	0.0148139292235457	0.407901886206629	0	0	0.305852247441032	0	0.905985758789497	0.0228768042967439	0	0	0	0	0
ExInN_Mix	Control	0	0	0	0	0	0	0	0.00686896791583336	0	0.0476078956172633	0	0	0	0.552736982643525	0.0106075864384021	0.055785694559514	0	0.055785694559514	0.0714321319974079	0.0476078956172633
InN_LGE	Control	0.150517875041764	0.0131376494259676	0	0	0	0	0	0.0539300930353882	0	0	0	0	0	0.921228304405874	0	0	0	0	0.0319650067294751	0.0414185346269655
Oligo_3	Control	0	0	0	0	0	0	0	0.0298234936092514	0.527361639369712	0	0.0260330990479039	0.328771695594125	0.0635572593403919	0.422007120605251	0.0230278616985565	0	0	0	0	0
Oligo_3	Control	0	0	0	0	0	0	0	0.0279106164681332	0.55907009236979	0	0	0.297730307076101	0	0.696039163328883	0.0345585767035919	0	0	0	0.0161133542694781	0
Oligo_1	Control	0	0	0	0	0	0	0	0.0580927745413442	0.631077130068048	0.0163934426229508	0.00610637555455862	0.275923453493547	0.0298162346355118	0.860591900311527	0.00822423632091307	0	0	0	0	0
InN_LGE	Control	0.296246798084419	0	0	0	0	0	0	0.0716459438309712	0	0	0	0	0	0.976746773475745	0	0	0	0	0	0
Oligo_3	Control	0	0	0	0	0	0	0	0.0352578036692461	0.409648373825972	0	0	0.254895416110369	0	0.615821094793057	0.0384525008392078	0	0	0	0.01187627735407	0
Micro_2	Control	0	0.0557462421588354	0.0788416471375962	0.269915172546751	0	0.0548100935554811	0	0.0235088253195375	0.0279826127454785	0	0.233874183739594	0	0	0	0.231151393084928	0.21217501084941	0	0	0.125778874432979	0.0983941117430579
ExN_Tha_PVALB_2	Control	0	0	0	0.00852130325814537	0	0	0	0.00960786018607074	0	0.0295751087320174	0	0	0	0.9869826435247	0	0	0	0	0.0110163999800608	0.0828036132485781
ExN_Tha_CALB	Control	0	0	0	0	0	0	0	0.035464307451526	0	0	0	0	0	0.928682688028482	0.0464585431352803	0.047303428413619	0	0	0.0532376252430088	0
Oligo_3	Control	0	0	0	0	0	0	0	0.0224545691678985	0.483427773034231	0	0.0257464732565674	0.331441922563418	0	0.706497552291945	0.05824102047667	0	0	0	0	0
Astro_Tha	Control	0	0	0	0.0229708887603625	0	0	0.224910634495085	0	0	0	0.0296969243806391	0	0.451290008518924	0.265131286159324	0.0902651896609601	0	0	0	0.0967175115896516	0
Micro_1	Control	0	0.0581133861995502	0.0696629840419596	0.550530171582803	0	0.0465354653546536	0	0.027138944439614	0.0157830733007323	0	0.307150690394297	0.327770360480641	0	0.135736537605696	0.314937898623699	0.130311279441354	0	0	0.112307462240168	0.0408163265306123
ExInN_Mix	Control	0	0	0	0	0	0	0	0	0	0	0.0146677633218683	0	0	0.81097018246551	0	0	0	0	0.00532127012611538	0.0804616928738708
ExN_Tha_PVALB_2	Control	0	0	0	0	0	0	0	0	0.0173355067401485	0	0	0	0	0	0	0	0	0	0	0
ExInN_Mix	Control	0.248134536139882	0.0236319880064702	0	0	0	0	0	0	0	0	0	0	0	0.943035157988429	0	0	0	0	0	0
InN_LGE	Control	0.334001559193674	0	0	0	0	0	0	0.0992413703156247	0	0	0	0	0	0.861704494882065	0	0.0130587446246104	0	0	0.00824983799411794	0
ExN_Tha_PVALB_2	Control	0	0	0	0	0	0.0186179134518618	0.0223190348525469	0.0142487609773063	0	0	0.0509570809032451	0.111148197596796	0	0.945037828215398	0.0167673716012084	0	0	0.0583895530043003	0	0
ExInN_Mix	Control	0	0.0425494141318499	0	0	0	0.0771180439077118	0	0	0	0	0	0	0	0.913996439697374	0	0.0518996330926736	0	0.0518996330926736	0.0536488709436219	0.08802275008364
Micro_2	Control	0	0.0585473626070147	0.0592567793773017	0.424465008675535	0	0.052480524805248	0	0	0	0	0.18847515079009	0	0	0.798620382732532	0.228063108425646	0.227443089912021	0	0	0.151014406061512	0.0710605553696888
ExN_Tha_PVALB_1	Control	0	0	0	0	0	0	0	0.0455286496826363	0	0.023921043827367	0	0	0	0.934579439252336	0.0348774756629742	0.152463802422377	0	0	0.0258960171476995	0
ExN_Tha_PVALB_1	Control	0	0	0	0	0	0	0	0.022900182592818	0.0131827472897099	0	0	0	0	0.933689363595906	0.0505538771399798	0.0898331163451296	0	0	0.0562409650565774	0
ExInN_Mix	Control	0	0	0	0	0	0.0201274740020128	0.0241286863270778	0	0	0	0.0440282139474603	0.136181575433912	0	0.946929238985314	0.0205438066465257	0	0	0	0.031852848811126	0.0950150552024088
Astro_Tha	Control	0	0	0	0	0	0	0.182529043789097	0	0	0	0.0324884103484373	0	0.327887306802969	0	0.0496139644175898	0	0	0	0.0693260555306315	0
ExInN_Mix	Control	0	0	0	0	0	0.000969100600096917	0.00116175156389631	0.0225089122684984	0	0	0.0492248641642989	0.139408099688474	0	0.918224299065421	0.0201577710641154	0	0	0	0.0239270225811276	0
ExN_Tha_PVALB_1	Control	0	0.038821162267724	0	0.00517640254482354	0	0	0	0.0207481958090601	0	0	0.0245251981456558	0	0	0.53816199376947	0	0.127707420996568	0	0	0	0
ExInN_Mix	Control	0	0.00477374048210832	0	0	0	0.0171828991017183	0.0205987488829312	0	0	0	0.0407880963062659	0.102581219403649	0	0.965843346684468	0.0154749916079221	0	0	0.058567088807354	0	0
ExInN_Mix	Control	0	0	0	0	0	0	0	0.0141509433962265	0	0	0	0	0	0.637961726746773	0	0.0256835128417564	0	0	0.018194506754399	0
Oligo_3	Control	0	0	0	0	0	0	0	0.00268454916963745	0.555628864912417	0	0.0237400927172124	0.328437917222964	0	0.527592345349355	0.0639476334340383	0	0	0	0.0338467673595534	0
Astro_Tha	Control	0	0	0	0	0	0	0.176429848078642	0	0.0321741830319026	0	0	0	0.164597785079713	0.276702269692924	0.0417421953675731	0	0	0	0.0309929714371168	0
ExN_Tha_PVALB_1	Control	0	0.0389789718704383	0	0	0	0	0	0.0174332666724633	0.000789153665036624	0	0.0246248940730771	0	0	0.766355140186916	0	0.165778987651399	0	0	0	0
ExInN_Mix	Control	0.0510079073393473	0	0	0	0	0	0	0	0	0	0	0	0	0.950378282153983	0	0.0580147551978538	0	0.0580147551978538	0.01990179951149	0
InN_LGE	Control	0.300256153246464	0	0	0	0	0.00976555220097652	0.0117068811438784	0.0403551865055213	0	0	0.00653008324609938	0.0582999554962171	0	0.660102358700489	0.00879489761664987	0	0	0	0	0
ExInN_Mix	Control	0.0825258937520882	0.0292342289028288	0.0593683740653945	0	0	0	0	0.0313342318059299	0	0.014519906323185	0	0	0	0.931464174454829	0	0	0	0	0	0
OPC_Tha	Control	0	0	0	0	0.0364680545585068	0	0.0340482573726542	0.016563777062864	0	0	0.03798414834754	0	0.0463672873311427	0	0	0	0	0	0	0
ExInN_Mix	Control	0	0	0	0	0	0.0402922211040292	0.0241510277033066	0	0	0	0.0353671302527292	0.120271473075211	0	0.906430796617713	0.0362873447465593	0.0292934075038466	0	0.0292934075038466	0.0354045162255122	0.102643024422884
Oligo_3	Control	0	0	0	0.00608251397725079	0	0	0	0.0294322232849318	0.503273047168103	0	0.00786351627536019	0.320093457943925	0	0.816978193146418	0.0530547163477677	0	0	0	0.00786351627536019	0
ExInN_Mix	Control	0	0	0.0473440464233903	0	0	0	0.0626228775692582	0	0	0	0	0	0	0.93813974187806	0	0.0220144395786483	0	0	0.0702233188774238	0
Oligo_2	Control	0	0	0	0	0	0	0	0	0.206318404098424	0	0	0	0	0.591455273698264	0	0	0	0	0	0
Oligo_3	Control	0	0	0	0	0	0	0	0.0280410399095731	0.401756837175606	0	0	0	0	0.989541611036938	0.0433031218529708	0	0	0	0	0
Oligo_2	Control	0	0	0	0	0	0	0	0.0198895748195809	0.420204921214003	0	0	0.203604806408545	0	0.823876279483756	0	0	0	0	0.0228054433976372	0
Micro_1	Control	0	0.057482147788693	0.109837071755384	0.528108733371891	0	0.089939990308994	0	0.0262259803495348	0	0	0.380639050894771	0.329216733422341	0	0.636849132176235	0.199261497146694	0.165660630449363	0	0	0.067494142864264	0.0807293409166946
ExInN_Mix	Control	0	0.0137294354361462	0	0	0	0	0	0.0270302582384141	0	0	0	0	0	0.835781041388518	0	0	0	0	0.0086735456856587	0
Oligo_3	Control	0	0	0	0	0	0	0	0	0.507762167197081	0	0	0	0	0.915220293724967	0.0337697213830145	0	0	0	0.0345571008424306	0
ExInN_Mix	Control	0.152411181646063	0	0	0	0	0	0	0.0220198243630989	0	0	0	0	0	0.942590120160214	0	0	0	0	0	0.0903646704583473
ExN_Tha_PVALB_1	Control	0	0.010178719375074	0	0	0	0.0239666033023966	0	0.0206829840883401	0	0	0.0260580230297592	0	0	0.53093012906097	0.0284827123195703	0.131317315658658	0	0	0.021147998604257	0
ExInN_Mix	Control	0	0	0	0	0	0	0	0.0437679332231979	0	0	0	0	0	0.936470850022252	0	0.0659446877342487	0	0.0402809010928314	0	0
ExN_Tha_CALB	Control	0	0	0.0711416136591898	0	0	0	0	0.0391922441526824	0	0	0	0	0	0.900311526479751	0.035448136958711	0.071132678423482	0.0610193826274228	0	0.0394795872588605	0
ExInN_Mix	Control	0	0	0.054039727708961	0	0	0	0.064432529043789	0	0	0	0	0	0	0.697708055184691	0.0039946290701578	0	0	0	0.0271048302676835	0
ExInN_Mix	Control	0	0	0	0	0	0.00592642290059264	0.00710455764075069	0.0327362838014086	0	0	0.0039629131149993	0.0353805073431241	0	0.835892300845572	0.00533736153071496	0	0.00760947595118444	0	0.0342081650964559	0.0833054533288725
Oligo_3	Control	0	0	0	0	0	0	0	0.0187048952265021	0.448730885663277	0	0.0214470863865212	0	0	0.986092567868269	0.0577710641154749	0	0	0	0.0214470863865212	0
ExN_Tha_CALB	Control	0	0	0	0	0	0	0	0.00702112859751325	0	0	0.0040252230696376	0.0359368046283934	0	0.7369826435247	0.0108425646189997	0.0503215370655304	0	0	0.0493993320372863	0
Micro_2	Control	0	0	0.0604843209463229	0.327048390206285	0	0.0550523687055052	0	0.0235631684201374	0	0	0.138141169433229	0	0	0.482421005785492	0.181671701913394	0	0	0	0.0638303175315288	0
ExInN_Mix	Control	0.0361398819467647	0	0	0	0	0	0	0.00705373445787327	0	0	0	0.0226969292389854	0	0.895638629283489	0.003423967774421	0.0128023040201997	0	0	0	0
Oligo_3	Control	0	0	0	0	0	0	0	0.0212590209546996	0.339581877926984	0	0.00497233438014055	0.322874944370271	0	0.962060525144637	0.00669687814702924	0.00787075393537695	0	0	0	0
ExInN_Mix	Control	0.128410736162156	0.0104943385805026	0.0313581073540899	0	0	0.094040031309404	0.0515192135835567	0.0204547430658204	0	0	0.0287373510792084	0.256564307966177	0	0.734757454383623	0.0387042631755623	0.0475993214187084	0	0	0.0324261003937989	0
Oligo_1	Control	0	0	0	0	0	0	0	0.00459742631075555	0.431498874485756	0	0	0.297841566533155	0	0.974187805963507	0.0449311849613965	0	0	0	0.0310178954189722	0
ExInN_Mix	Control	0	0.00887679015268084	0.0366588550385002	0	0	0.0181147266018115	0.0217158176943699	0.0169115729067038	0	0	0.037111808982603	0.108144192256342	0	0.926680017801513	0.0163141993957704	0	0	0	0.0163750560789592	0.0520575443292071
ExN_Tha_CALB	Control	0	0	0	0	0	0	0	0	0	0	0	0	0	0.853693813974188	0.0170527022490768	0.109598769085099	0	0	0.0134838741837396	0
Oligo_3	Control	0	0	0	0	0	0	0	0.0256934179636553	0.380100390695749	0	0.0147300732765067	0	0	0.912550066755674	0.0198388721047331	0	0	0	0.0362394696176661	0
InN_LGE	Control	0.322084864684263	0	0	0	0	0.00732416415073245	0.00878016085790889	0.0432571080775584	0	0	0.00489756243457451	0.0437249666221629	0	0.837894971072541	0.0065961732124874	0	0	0	0	0
InN_LGE	Control	0.27347143334447	0	0	0	0	0	0	0.022921919833058	0	0	0.0299586261901201	0	0	0.718179795282599	0	0	0	0	0.0195030158018045	0
Astro_Tha	Control	0	0	0	0	0.0927255324240249	0	0.232439678284182	0.0122924093557082	0.0146316851664985	0	0.0443896116843627	0	0.458135572593404	0.396306186025812	0.0683282980866062	0	0	0	0.0366382533273516	0
ExInN_Mix	Control	0	0	0.068128557080683	0	0	0	0	0	0	0	0.0318279248292708	0	0	0.915999109924344	0.0122860020140987	0.0670690811535882	0	0.0526295025052275	0.0431184886097403	0
ExN_Tha_PVALB_2	Control	0	0	0	0	0	0.0255693466025569	0	0	0	0	0	0	0	0.976190476190476	0	0	0	0	0	0.0810639009702242
Oligo_3	Control	0	0	0	0	0	0	0	0.0183897052430223	0.528745892519858	0	0	0.325878949710725	0	0.384067645749889	0.0370426317556227	0	0	0	0	0
Oligo_3	Control	0	0	0	0	0	0	0	0	0.496998628683795	0	0.0133841782563182	0.284824210057855	0.0326761591821833	0.760235870048954	0.0457032561262168	0	0	0	0.0133841782563182	0
Oligo_3	Control	0	0	0	0	0	0	0	0.00948830536475087	0.537426582835261	0	0.0108793180798564	0.0971295060080107	0	0.73787271918113	0.0293051359516616	0	0	0	0.0108793180798564	0
ExInN_Mix	Control	0.153859004343468	0.0173196038978972	0.0244950340363799	0	0	0	0	0.0231284236153378	0	0	0.0333981356861572	0	0	0.922340898976413	0	0.0173196038978972	0.0210098109595597	0	0	0.0785212445633992
Micro_1	Control	0	0.0589418866138004	0.0137819439794665	0.485868517447465	0	0.0523687055052369	0	0	0.00639085099226366	0	0.227867504112457	0	0	0.963951935914553	0.159331990600873	0.156073697084468	0.0118210098109596	0.00974474296760963	0.0626215044115448	0.0888256942121111
Oligo_3	Control	0	0	0	0	0	0	0	0.0280519085296931	0.486157468498538	0	0	0.330551846906987	0	0.679572763684913	0.0213158778113461	0	0	0	0	0
ExInN_Mix	Control	0	0	0	0	0	0	0	0	0	0	0.0188549922735656	0	0	0.889519359145527	0	0	0	0	0.0410996460794577	0
ExN_Tha_PVALB_1	Control	0	0	0	0	0	0	0	0.0161725067385444	0	0	0	0	0	0.760792167334223	0.00204766700234982	0.258985284254547	0	0.0175957707026473	0.0319774687204027	0
InN_LGE	Control	0.409455395923822	0	0	0	0	0	0	0.0819493957047214	0	0	0	0	0	0.856697819314642	0	0	0	0	0	0
Micro_2	Control	0	0.0317394563459187	0.0800970873786407	0.429342587237324	0	0	0.0359472743521001	0.0174876097730632	0	0	0.221200338966153	0.325990209167779	0.0489533893148351	0.537049399198932	0.3175897952333	0.121276679685959	0	0.0317394563459187	0.0565649768206968	0
Oligo_2	Control	0	0	0	0	0	0	0	0	0.395508292581956	0	0	0	0	0.834890965732087	0	0	0	0	0	0
InN_LGE	Control	0.375487248023165	0	0	0	0	0	0	0.0238457525432572	0	0	0	0	0	0.700155763239875	0.0213158778113461	0	0	0	0	0
Oligo_3	Control	0	0	0	0	0	0	0	0.0261607686288149	0.577375870009573	0	0	0.319537160658656	0	0.745104583889631	0.00981873111782472	0	0	0	0.0299960121629032	0
Oligo_3	Control	0	0	0	0	0	0	0	0.0321819841752891	0.425004527930865	0	0.00135835701111608	0.269470404984424	0	0.973631508678238	0.0461899966431688	0	0	0.00215015583698264	0.0247744379642092	0
ExN_Tha_PVALB_2	Control	0	0	0.0183573261912733	0	0	0.024879794252488	0.0298257372654156	0.0555712546735067	0	0	0.0166367578884402	0.148531375166889	0	0.427792612372052	0.0224068479355488	0	0	0.0587051722097289	0.00819999003040728	0
ExInN_Mix	Control	0	0	0	0	0.0220866235941612	0.0517536993551754	0.0620420017873101	0.048963133640553	0	0.0308798929407829	0.069500523403619	0.30896751223854	0	0.918558077436582	0.046609600537093	0.0522744308991202	0.0355108877721944	0.10679764863692	0	0.0998996319839411
Oligo_3	Control	0	0	0	0	0	0	0	0.0263890096513346	0.480361716991384	0	0	0	0	0.791277258566978	0.0445115810674723	0	0	0	0	0
Micro_2	Control	0	0	0	0.420724889145942	0	0.0481568452048157	0	0.0153138857490653	0.0182281559678129	0	0.209847465231045	0.287494437027147	0	0.156764574988874	0.213813360187983	0.0787667179547875	0.0337162000478584	0	0.136408952694282	0.0864503178320508
ExN_Tha_PVALB_2	Control	0	0	0	0	0	0	0	0	0	0	0	0	0	0.716622162883845	0	0	0	0	0	0.0834392773502843
ExInN_Mix	Control	0.0919924267735828	0	0	0	0	0	0	0	0	0	0.0229799112706246	0.102581219403649	0	0.958055184690699	0.0154749916079221	0	0	0	0.0252106076466776	0
OPC_Tha	Control	0	0	0	0	0.3984685331419	0	0.0254691689008043	0.0558864446569863	0	0.0823352291736367	0.0142066696575445	0	0	0.126835781041388	0.0480362537764351	0	0	0	0.0448756293305419	0.0381398461023754
ExInN_Mix	Control	0.146954003786613	0	0	0	0	0	0	0	0	0	0	0	0	0.684245660881175	0	0	0	0	0	0
ExInN_Mix	Control	0	0	0.0723691552282112	0	0	0.0524618882552462	0.112756925826631	0.0740479088774889	0	0	0.0279023976870545	0.249109924343569	0	0.900422785936805	0.0375797247398456	0.0403400796938493	0	0	0.0627710483026769	0
ExN_Tha_CALB	Control	0	0	0	0.00439560439560438	0	0	0	0	0	0	0.0359653058172573	0	0	0.894192256341789	0.0424974823766364	0.0284254546889178	0	0	0.0609017496635262	0
Oligo_3	Control	0	0	0	0	0	0	0	0.024965220415616	0.481888276540143	0	0.0286251931608594	0.101023587004895	0	0.457610146862483	0.0537932192010742	0	0	0	0.0286251931608594	0
ExN_Tha_PVALB_1	Control	0	0	0	0	0	0	0	0.00660812103295361	0	0	0	0	0	0.487205162438807	0.0339207787848271	0.10123486014124	0	0	0.0251856836648223	0
Micro_1	Control	0	0.0393734958772242	0.111371498716661	0.520416425679584	0	0.00395094860039513	0	0.0239979132249369	0	0	0.290513932505857	0.284045393858478	0	0.467734757454384	0.229842228935885	0.0981575728883103	0	0	0.0732640446637755	0.00709267313482775
ExInN_Mix	Control	0	0	0	0	0	0	0	0	0	0	0	0	0	0.955384957721406	0	0	0	0	0.0108419321070734	0
ExInN_Mix	Control	0.177525336897205	0	0	0	0	0	0	0	0	0	0.0413239619161557	0.334890965732087	0	0.804962171784602	0.0197549513259483	0	0	0	0.030830965555057	0.0232853797256608
ExN_Tha_CALB	Control	0	0.00254467984376849	0	0	0	0	0	0.00420615598643592	0	0	0	0	0	0.571206052514464	0.048086606243706	0	0	0	0.0357036040077763	0
OPC_Tha	Control	0	0	0	0	0.266475233309404	0	0	0.0306169028780106	0	0.0960856473737036	0	0	0	0	0.0333165491775763	0	0	0	0	0
Micro_1	Control	0	0.0580542075985324	0	0.46844997108155	0	0.0241343322524135	0.0289320822162645	0.030193026693331	0.0167533442003674	0	0.310951597627237	0.309078771695594	0.0394000243397834	0.420783266577659	0.252870090634441	0.116108415197065	0.0664752333094042	0	0.116083445491252	0.0832050853128137
Vascular	Control	0	0	0.0779767883048766	0	0	0	0.0416219839142091	0.0202482392835406	0	0.0623285379725661	0.0464333781965006	0	0.0566812705366923	0.740209167779261	0.0312688821752266	0.0367499112320985	0	0.395687852605831	0.0696625292856787	0
ExInN_Mix	Control	0	0	0	0	0	0	0	0	0	0	0.024251034345247	0	0	0.943257676902537	0	0	0	0	0.0131349384377648	0.0352626296420208
ExN_Tha_PVALB_2	Control	0	0	0.0142004240598147	0	0	0.0427895188042789	0.0399240393208221	0.014563950960786	0	0	0.0222695777877474	0.198820649755229	0	0.655540720961282	0.0299932863376973	0	0	0	0.0333981356861572	0
OPC_Tha	Control	0	0	0	0	0.296913137114142	0	0	0.0485936005564733	0	0	0.0212352325407507	0	0	0.616711170449488	0.0286002014098691	0	0	0	0.0212352325407507	0
ExInN_Mix	Control	0	0.0302994437211505	0	0	0	0	0	0	0	0	0.019141618064902	0	0	0.817200712060525	0	0.0316408253442222	0	0.0220144395786483	0.0362394696176661	0.0513884242221478
Oligo_1	Control	0	0	0	0	0	0	0	0	0.50633910321095	0	0.0141568216938338	0.320315976858033	0	0.391744548286604	0	0	0	0	0	0
ExN_Tha_CALB	Control	0	0	0.0718948778038165	0	0	0	0	0.00194548300147812	0	0	0.0153531728228902	0.137071651090343	0	0.533044058744993	0.0236824437730783	0.0281295616838284	0.0616654702081838	0	0.0267683565126364	0
ExN_Tha_PVALB_2	Control	0.0241118164606303	0.0341855051879907	0.05429081575717	0	0	0	0	0	0	0	0	0	0	0.944926568758344	0	0	0.010361330461833	0	0.0375105926922885	0.0830712612914019
ExInN_Mix	Control	0	0	0.0518636312911506	0	0	0.0608669723060867	0.0314343163538874	0.0292039822624119	0	0	0.0315288370470066	0.156542056074766	0	0.893413440142412	0.0287344746559248	0.064682210912534	0	0.0493746794492445	0.0303947958725886	0.0956507193041151
Oligo_3	Control	0	0	0	0	0	0	0	0.0209329623510999	0.50346710134803	0	0	0.323653760569648	0	0.844125500667557	0	0	0	0	0.0240017945266936	0
ExN_Tha_CALB	Control	0	0.0162346628792363	0	0.0239637555427029	0	0	0	0	0	0	0.0102562185334729	0	0	0.888629283489097	0	0.128989624018622	0	0	0.016649219879368	0
ExN_Tha_CALB	Control	0	0	0	0	0	0	0	0.0300843404921312	0	0	0	0	0	0.86704494882065	0.0460221550855991	0.0123880538130745	0	0	0.0561661931110115	0
ExN_Tha_PVALB_1	Control	0	0	0	0	0	0	0	0.0264976958525346	0	0.0276012044161927	0	0	0	0.916110369381397	0.0392245720040282	0.20272616088689	0	0	0.0332112058222421	0
ExN_Tha_CALB	Control	0	0.0111453031916993	0	0	0	0.0433858884043385	0	0.00614077036779415	0.00730937411058497	0	0.0360525397537511	0	0	0.822652425456164	0	0.119974750463566	0	0	0.00302826379542398	0
Micro_1	Control	0	0.0402611748924923	0	0.474137266242529	0	0.0527041634052704	0	0.0221828536648987	0	0	0.220714321319974	0.227080551846907	0	0.227080551846907	0.133669016448473	0.161044699569969	0	0	0.0352425103434525	0.0682837069253931
ExInN_Mix	Control	0.0757879496603185	0.043299009744743	0	0	0	0	0	0.0550386922876271	0	0	0.0121130551816958	0	0	0.771361815754339	0	0	0	0	0.0121130551816958	0
ExInN_Mix	Control	0	0	0	0	0	0.0844794811584479	0	0.00193461438135811	0	0	0	0	0	0.863929684023142	0	0.0970923580699885	0	0.0430031167396536	0.0334978316135786	0.099163599866176
ExInN_Mix	Control	0.0903218621227309	0	0	0	0	0	0	0	0	0	0.000785105428443233	0	0	0.959946595460614	0	0.00124275062137535	0	0	0	0
ExInN_Mix	Control	0	0	0	0	0	0	0	0.0187048952265021	0	0	0	0	0	0.677236315086782	0	0	0	0	0	0
ExInN_Mix	Control	0	0.0210675819623624	0	0	0	0.035949904953595	0	0.0371598121902443	0	0	0	0	0	0.7398753894081	0	0.0516037400875843	0	0	0	0.000301104048176626
ExInN_Mix	Control	0	0.00278139424783996	0	0	0	0	0	0	0	0	0	0	0	0.840787716955941	0	0	0	0	0.0337096854593489	0.0974907995985279
ExN_Tha_CALB	Control	0	0	0	0	0	0	0	0.0411594643944004	0	0	0.0400902248143163	0.0984646194926568	0	0.706386292834891	0.046122860020141	0	0	0	0.0434549623647874	0
ExN_Tha_PVALB_2	Control	0	0	0	0	0	0	0	0	0	0	0	0	0	0.966955941255007	0	0	0	0	0.0285504212152934	0
ExInN_Mix	Control	0	0	0	0	0	0	0.051496872207328	0.0432245022171985	0	0	0.035828223917053	0	0	0.541388518024032	0.0205605908022827	0	0	0	0.0152659388863965	0.0146202743392438
ExN_Tha_CALB	Control	0	0	0	0	0	0	0	0.0142922354577862	0	0	0.0131598624196202	0.117489986648865	0	0	0.103491104397449	0.0259399534461672	0	0	0.0934649319575296	0.0353295416527266
ExInN_Mix	Control	0	0.000986310016964587	0	0	0	0	0	0	0	0	0	0.00556297285269247	0	0.852692478860703	0	0	0	0	0.0153033248591795	0.0936768149882904
ExInN_Mix	Control	0	0	0	0	0	0	0	0.00971654638727071	0	0	0.00610637555455862	0	0	0.896751223854028	0	0	0	0	0.00610637555455862	0
ExN_Tha_CALB	Control	0	0	0	0	0	0.00518096090051812	0	0.0142378923571863	0	0	0.0163252081152485	0.145749888740543	0	0.707610146862483	0.0957871769050017	0.035901684617509	0	0	0.0977892428094312	0
Oligo_3	Control	0	0	0	0	0	0	0	0.0183027562820625	0.454565448006417	0	0.0209859927221973	0.315086782376502	0	0.821873609256787	0.0565290365894595	0	0	0	0.0546084442450526	0
ExN_Tha_CALB	Control	0	0	0.0578618457761411	0	0	0	0	0.0285083905747326	0	0	0	0	0	0	0.0663645518630412	0.144987572493786	0.0496290978703039	0	0.0548826080454613	0
ExN_Tha_PVALB_2	Control	0.156754649738278	0	0	0	0	0	0	0.0154117033301452	0	0	0.0350805044613928	0	0	0.900756564307966	0	0	0	0.0473428808142976	0	0.0978253596520575
Micro_1	Control	0	0.0586065412080325	0.0822731837964513	0.593666859456333	0	0.0537105371053711	0	0	0.00751636523584054	0	0.265016699067843	0.235870048954161	0	0.524588340008901	0.246928499496475	0.21329940426875	0.0139028475711893	0	0.135274911519864	0
ExN_Tha_PVALB_1	Control	0	0	0	0.0170811644495855	0	0	0	0.0302256325536909	0	0	0	0	0	0.885068980863373	0.00466599530043643	0.136051603740088	0	0	0.0223817357060964	0
InN_LGE	Control	0.391134870252812	0	0	0	0	0	0	0.0453547517607165	0	0	0	0	0	0.906987093902982	0	0	0	0	0	0
Oligo_3	Control	0	0.00623347930721585	0	0	0	0	0	0	0.503117803824161	0	0	0.305629728526925	0	0.930574098798398	0.00530379321920105	0	0	0	0	0
ExN_Tha_PVALB_1	Control	0	0	0	0	0	0	0	0.0206721154682201	0.0213588967373024	0	0	0	0	0.871161548731642	0	0.0997553951157928	0	0.0261569416498993	0	0
Oligo_3	Control	0	0	0	0	0	0	0	0.0316602904095296	0.378845506998887	0	0	0.305518469069871	0	0.674899866488652	0.0204095334004699	0	0	0	0	0
Oligo_3	Control	0	0	0	0	0	0	0	0.0148030606034258	0.429040854873347	0	0	0.322874944370271	0	0.910769915442813	0	0	0	0	0.0169732316434874	0.0455670792907327
Micro_2	Control	0	0.0370655304375271	0.152326749246736	0.339377289377289	0	0.0350180774535018	0	0.0204221372054604	0	0	0.297579881361846	0	0	0.418113039608367	0.292430345753609	0.131297589458318	0.0449629097870304	0	0.141094661283087	0.0628638340582135
ExInN_Mix	Control	0	0	0	0	0	0.0240225129524022	0	0.0188570559081819	0	0	0.0247495139823538	0	0	0.678571428571429	0	0.0547796583422101	0	0.0547796583422101	0.0333482877224466	0.0890933422549348
Oligo_1	Control	0	0	0	0	0	0	0	0.030258238414051	0.387319206189035	0	0.0320148546931858	0	0	0.938362260792167	0.0700906344410877	0	0	0	0.0320148546931858	0
ExN_Tha_PVALB_2	Control	0.0338567769239336	0	0	0	0	0	0	0.0181288583601426	0	0	0.0154902547230945	0.205941255006676	0	0.898753894080997	0.063595166163142	0	0	0	0	0
ExInN_Mix	Control	0	0	0	0	0	0.0132878601513288	0	0.0218024519606991	0	0	0	0	0	0.953716065865599	0	0.0386830788653489	0	0	0	0
Micro_2	Control	0	0	0.0592846780493248	0.275342201657991	0	0.0396026687539602	0	0	0	0	0.116557001146503	0.331330663106364	0.0646525495923086	0.23642634623943	0.135632762672038	0.1129127707421	0	0	0.0264817307213	0
InN_LGE	Control	0.333277647844972	0	0	0	0	0	0	0.0342578906182072	0	0	0	0	0	0.963951935914553	0	0	0	0	0.00297841583171332	0
ExN_Tha_PVALB_1	Control	0	0	0	0	0	0	0	0.016650726023824	0	0	0	0	0	0.466510903426791	0.0190332326283988	0.215252298102339	0	0.0187990689233439	0.0202881212302477	0
InN_LGE	Control	0.289286112039203	0	0	0.000183150183150182	0	0	0	0.0450286931571168	0	0	0	0	0	0.720293724966622	0	0	0	0	0	0
Micro_1	Control	0	0.0156626030693968	0.0687423278651936	0.473992673992674	0	0.0544373625554437	0	0	0	0.0132820341251254	0.293953442001894	0.305073431241656	0	0.0441700044503783	0.236371265525344	0.0893794137373259	0.065613783201723	0	0.124320821494442	0.0857142857142857
Micro_1	Control	0	0.0567522783761392	0.0506360897221292	0.536842105263158	0	0	0	0	0	0	0.274363192263596	0.327992879394749	0	0.403871829105474	0.244998321584424	0.19939243302955	0	0	0.107422361796521	0
Oligo_3	Control	0	0.0025052274430899	0	0	0	0	0.00283735478105451	0.0013803147552387	0.462663975782038	0	0	0.29305740987984	0	0.625278148642635	0.040298757972474	0	0	0.0025052274430899	0	0
InN_LGE	Control	0.312228533244237	0	0	0	0	0	0	0.0251282497174159	0	0	0	0	0	0.929795282599021	0	0	0	0	0	0
InN_LGE	Control	0.160095779039982	0	0	0	0	0	0	0.0526802017215894	0	0	0	0	0	0.809635068980863	0	0	0	0	0	0
ExInN_Mix	Control	0.0994542822140551	0	0	0	0	0	0	0.0238674897834971	0	0	0.0172473954438961	0	0	0.879951045838896	0	0	0	0	0	0.0404148544663767
ExN_Tha_PVALB_2	Control	0	0	0.0496038388572704	0	0	0	0.0564343163538874	0	0	0	0.0134714121928119	0	0	0.904428126390743	0.0134944612286002	0.0514064780841914	0	0	0.0527266836149743	0.0660421545667448
ExInN_Mix	Control	0	0.0330413855683118	0	0	0	0	0	0	0	0	0.0568516026120333	0	0	0.986092567868269	0	0.0793387777646269	0	0	0.0292482927072429	0.0868517898962864
InN_LGE	Control	0.352322084864684	0.0269657158638104	0	0	0	0	0	0.0505390835579514	0	0	0	0	0	0.886181575433912	0	0	0	0	0	0
ExN_Tha_PVALB_2	Control	0	0	0	0	0	0.0528718923552872	0.0803842716711349	0.0225632553690983	0	0	0.0448382433577589	0.315643079661771	0	0.879060970182466	0.0476166498825109	0	0	0.0582711958022646	0.0206744429490056	0.0926731348277016
OPC_Tha	Control	0	0	0	0	0.409332376166547	0	0	0.0609512216329015	0	0.0889595182335229	0.00357659139624145	0	0	0.0638629283489096	0.0314031554212824	0	0	0.00566141949737642	0.0344449429240815	0.0895951823352292
Oligo_2	Control	0	0.0389986980707776	0	0	0	0	0	0	0.398988330875314	0	0.0246373560640047	0.307632398753894	0	0.747552291944815	0.0331822759315207	0	0	0	0.0246373560640047	0
ExN_Tha_CALB	Control	0	0	0	0	0	0	0	0.018748369706982	0	0	0	0	0	0.499332443257677	0.0570325612621685	0.00982364776896671	0	0.00982364776896671	0.086448831065251	0
Micro_2	Control	0	0.0486842624373693	0.0688539225532865	0.12789666473877	0	0	0	0	0	0	0.264044663775485	0	0	0	0.315072171869755	0.0486842624373693	0.0590571907154822	0	0.0615123872189821	0
ExN_Tha_PVALB_1	Control	0	0	0	0	0	0.0361735435536173	0	0.0185853404051821	0.0100520065202204	0	0.0241887243906086	0	0	0.592234089897641	0.0130412890231622	0.171815204955222	0	0	0	0
Oligo_2	Control	0	0	0	0	0	0	0	0	0.352182462676913	0	0	0.313640409434802	0	0.900979083222074	0	0	0	0	0.0272668361497432	0
Oligo_3	Control	0	0	0	0	0	0	0	0.012509781758108	0.534127661776501	0	0	0.324988874054295	0	0.394414775255897	0.0193185632762672	0	0	0	0	0
ExN_Tha_PVALB_2	Control	0.231150462189553	0.00175563183019689	0	0	0	0	0	0.00193461438135811	0	0	0	0	0	0.944370271473075	0	0	0	0	0	0.0644697223151556
Astro_Tha	Control	0.10218287114378	0	0	0	0	0	0.26112600536193	0	0	0	0.0368999551368326	0	0.233540221492029	0.408322207387628	0.0976334340382679	0	0	0	0.0724914012262599	0
ExInN_Mix	Control	0.146452834391358	0	0	0	0	0	0	0.0319863490131292	0	0	0.0394172773042222	0.034824210057855	0	0.936915887850467	0.00525344075193013	0	0	0	0	0
ExInN_Mix	Control	0	0	0.0713369043633523	0	0	0.0174438108017444	0.0209115281501341	0.0287475002173724	0	0	0.0116644235082997	0.332999554962172	0	0.792278593680463	0.0157099697885197	0	0	0	0	0
InN_LGE	Control	0.394141886624346	0.000512881208821536	0	0	0	0	0	0.0558864446569863	0	0	0	0	0	0.956831330663106	0	0.000512881208821536	0	0	0.0340710831962514	0.0456005352960857
Micro_2	Control	0	0	0.0665104341033367	0.338365143628302	0	0	0	0.0259107903660551	0	0	0.132545735506705	0.330329327992879	0	0	0.0898455857670359	0.105594350416223	0.0693706628379995	0	0	0
ExInN_Mix	Control	0	0	0.0635531748688762	0	0	0	0.0379579982126899	0.0633314494391792	0	0	0	0	0	0.914552736982643	0.0382343068143672	0.021718546573559	0	0	0.042109067344599	0
ExInN_Mix	Control	0.0619779485466088	0	0	0	0	0.032259868053226	0.0386729222520107	0.0272584992609338	0	0	0.0215717062957979	0.192590120160214	0	0.968291054739653	0.0290533736153071	0.016017674675504	0	0	0.0312546732465979	0
Micro_2	Control	0	0	0.0783673697132017	0.384461152882206	0	0.0378321965037832	0	0	0	0	0.219979063855241	0.225856697819315	0	0.677570093457944	0.201980530379322	0.04004418668876	0	0	0.0856014156821694	0
ExN_Tha_PVALB_1	Control	0	0.0512486684814771	0	0	0	0	0	0	0	0	0.0323762524300882	0	0	0.954272363150868	0	0.211267605633803	0	0	0.0168486117342107	0
ExN_Tha_CALB	Control	0	0	0	0	0	0	0	0.0138031475523868	0	0	0	0	0	0.538940809968847	0.0459382343068143	0.0472639760129404	0	0	0.0417227456258412	0
ExN_Tha_CALB	Control	0	0	0	0	0	0.0480822990048082	0	0	0	0	0.0389935696126813	0.0342679127725857	0	0.167779261237205	0.015508559919436	0.0332978261727226	0	0.00607566970450157	0.0355042121529335	0.0850117096018735
ExN_Tha_PVALB_1	Control	0	0	0	0.00643917486022749	0	0.0170710798017071	0	0.0236283801408573	0	0	0.0114151836897463	0	0	0.840008900756564	0.0189157435381	0.105002564406044	0	0	0.0435795822740641	0
ExInN_Mix	Control	0	0	0	0	0	0.0380558351038056	0	0	0	0	0	0	0	0.941143747218514	0	0	0	0	0.0339090773141917	0
OPC_Tha	Control	0.0808553291012363	0	0	0	0.256329265374492	0	0	0.0597013303191027	0	0.0937437269989964	0	0	0	0	0.0243705941591138	0	0	0	0.0319650067294751	0.0485781197724992
ExInN_Mix	Control	0.113375654304488	0	0	0	0	0	0	0	0	0	0	0	0	0.972518914107699	0	0	0	0	0.0340710831962514	0.00234192037470726
Oligo_1	Control	0	0	0	0	0	0	0	0	0.494243059328831	0	0	0.322652425456164	0	0.932020471740098	0	0	0	0	0	0
ExInN_Mix	Control	0.294854660875376	0.00145973882510753	0	0	0	0	0	0.00160855577775842	0	0	0	0	0	0.873386737872719	0	0	0	0	0.0300209361447585	0.00247574439611908
ExInN_Mix	Control	0	0.0238687024105417	0	0	0	0.0629729024562973	0.0836237712243074	0	0	0.0620274339243895	0.0150790090224814	0.134623943035158	0	0.789274588340009	0.0203088284659282	0.0122894228113781	0	0.0365723754290449	0	0.0859819337571094
Oligo_3	Control	0	0	0	0	0	0	0	0.0320515607338492	0.485795234029341	0	0	0.23931909212283	0	0.543502447708055	0.0133937562940584	0	0	0	0	0
Oligo_1	Control	0	0	0	0	0	0	0.0234807864164432	0.011422919746109	0.305467153095811	0	0.0130975524649818	0.116933689363596	0.0639527808202507	0.647196261682243	0	0.0207322365565945	0	0	0	0
Micro_1	Control	0	0.0492957746478874	0	0.38716020821284	0	0.0783480562078348	0	0.0315407355882097	0	0	0.257601814465879	0.322874944370271	0	0.693146417445483	0.209533400469956	0.0492957746478874	0.0294807370184255	0	0.124719605204127	0.0412177985948478
ExN_Tha_PVALB_2	Control	0	0	0	0	0	0	0	0.049952178071472	0	0	0	0	0	0.593569203382287	0	0.0374797806446522	0	0	0	0
ExN_Tha_PVALB_2	Control	0	0	0	0	0	0	0	0	0	0	0	0.147530040053405	0	0.707943925233645	0	0	0	0	0.0112905637804696	0
ExInN_Mix	Control	0	0	0.0385838634081018	0	0	0.0257743486525774	0	0	0	0	0.00729026469268734	0	0	0.88874054294615	0	0	0	0	0.053835800807537	0
Oligo_1	Control	0	0	0	0	0	0	0	0.05212590209547	0.503699966363942	0	0	0.266800178015131	0	0.975189141076992	0.040248405505203	0	0	0	0.0298838542445541	0.093174974907996
InN_LGE	Control	0.177358280432119	0	0	0	0	0	0	0.0235849056603774	0.0263396206887629	0	0	0	0	0.831441922563418	0	0.00264331084546499	0	0	0	0
ExN_Tha_PVALB_1	Control	0	0.0452321773779935	0	0	0	0	0	0.0264976958525346	0	0	0.0285753451971487	0	0	0.944592790387183	0.0477509231285667	0.13153430386239	0	0	0.0354543641892229	0
Oligo_2	Control	0	0	0	0	0	0	0	0	0.3574477994256	0	0.0272543741588156	0	0	0.243324432576769	0.0734138972809668	0	0	0	0.0545087483176312	0
ExN_Tha_CALB	Control	0	0	0.00412900345943534	0	0	0	0.0033065236818588	0.00160855577775842	0	0	0	0	0	0.820204717400979	0.0401141322591474	0.014321221446325	0.00354151710935635	0	0.0158641144509247	0
Oligo_3	Control	0	0	0	0	0	0	0	0.0245196069906964	0.512186602499418	0	0	0.251001335113485	0	0.968068535825545	0	0	0	0	0	0
ExInN_Mix	Control	0	0.0460212253915651	0.0251925008369601	0	0	0	0.0641644325290438	0.0207373271889401	0	0	0	0	0	0.867489986648865	0	0.0431806525427072	0	0	0.072790489008524	0.0970893275342924
ExN_Tha_PVALB_2	Control	0	0.0025052274430899	0	0	0	0	0	0.0244652638900965	0	0	0.00158267284781421	0	0.0794998174516247	0.699599465954606	0.0438569989929507	0	0	0	0	0
Oligo_3	Control	0	0	0	0	0	0	0	0.0273345796017738	0.470865999120288	0	0.0176461791535816	0.157543391188251	0.0430814165753924	0.969737427681353	0.0237663645518631	0	0	0	0.0176461791535816	0
Oligo_3	Control	0	0	0	0	0	0	0	0.000826015129119173	0.387888431783487	0	0.000947111310502957	0.00845571873609252	0	0.962060525144637	0.0474823766364552	0	0	0	0	0.00254265640682505
OPC_Tha	Control	0	0	0.0130007811628167	0	0.371045704714046	0.00868463230086847	0.020822162645219	0.0600382575428223	0	0.0945801271328204	0.0174218633168836	0.0518469069870939	0	0.34334668446818	0.0510406176569319	0	0	0.00919240935810939	0.011614575544589	0.0155904984944798
ExInN_Mix	Control	0.155251141552511	0	0	0	0	0	0	0.00323884879575687	0	0	0.0142565176212551	0	0	0.920004450378282	0	0	0	0	0	0
Oligo_1	Control	0	0	0	0	0	0	0	0	0.386892286993195	0	0.0177209510991476	0.158210947930574	0.0432639649507119	0.763796172674677	0	0	0	0	0	0
Oligo_2	Control	0	0	0	0	0	0	0	0	0.379039561178814	0	0	0	0	0.325990209167779	0	0	0	0	0.03177807686556	0
ExInN_Mix	Control	0	0.0139069712391999	0	0	0	0	0	0.0153247543691852	0	0	0.0396166691590648	0.156875834445928	0	0.809412550066756	0	0.0139069712391999	0	0	0.0400403768506057	0
InN_LGE	Control	0.118443033745406	0	0	0	0	0	0	0.0233023215372576	0	0	0	0	0	0.954939919893191	0	0	0	0	0	0
ExInN_Mix	Control	0	0.0268670848621139	0.077893092288807	0	0	0.0549778225054978	0.00352993744414654	0	0	0	0.00196899456657196	0.0175789942145083	0	0.855473965287049	0.00265189660960052	0.0177930327060402	0	0	0.0300957080903245	0.09491468718635
ExInN_Mix	Control	0	0	0	0	0	0	0	0.0214546561168594	0	0	0	0	0	0.902981753449043	0	0	0	0	0	0
Micro_2	Control	0	0	0.0834728266934494	0.11711972238288	0	0	0	0.0433114511781584	0	0	0.0322516325208115	0	0	0.443368936359591	0.048053037932192	0.109302876080009	0	0	0.0322516325208115	0
ExInN_Mix	Control	0	0	0	0	0	0.0111446569011144	0.0133601429848078	0	0	0	0.00745227057474707	0.066533155318202	0	0.705384957721406	0.0100369251426653	0.068075117370892	0.0143096434553721	0.0504398942675662	0.0767160161507402	0.133087989294078
ExInN_Mix	Control	0	0	0	0	0	0.038819933653882	0.0465370866845398	0.0480066950699939	0	0	0.035105428443248	0.167000445037828	0	0.209501557632399	0	0.0574624215883537	0	0.0574624215883537	0.0290862868251832	0
InN_LGE	Control	0.475554070609199	0	0	0	0	0	0	0.0389748717502826	0	0	0	0	0	0.944481530930129	0	0	0	0	0	0
Oligo_3	Control	0	0	0	0	0	0	0	0	0.409713058552615	0	0	0.190921228304406	0	0.520582999554962	0	0	0	0	0.0213847764318827	0
Oligo_3	Control	0	0	0	0	0	0	0	0.013542300669507	0.407604336464074	0	0.0155276406958775	0.330996884735203	0	0.893747218513574	0	0	0	0	0.0155276406958775	0
Micro_2	Control	0	0.0901290093502189	0.0833333333333334	0.392866782340467	0	0.0854113086585412	0	0.0175419528736631	0	0	0.230110662479438	0	0	0.907320872274143	0.152383350117489	0.117035546613011	0	0	0.060340960071781	0.0886249581799933
Astro_Tha	Control	0	0.0309109559316685	0	0.0151050703682283	0.0374970088537928	0	0.260880250223414	0.0340622554560474	0.020272193329711	0	0.0585838193509796	0	0.45615796519411	0.754450378282154	0.119335347432024	0.0309109559316685	0	0.0309109559316685	0.0365884053636409	0
Micro_1	Control	0	0.0421154377243855	0.00942975114384559	0.50177366493156	0	0.0489209437548921	0	0.00367359360055652	0	0	0.270537361048801	0	0	0.329661771250556	0.244998321584424	0.163727462816112	0.0510887772194305	0	0.140359403818354	0.0113081298093007
InN_LGE	Control	0.212829936518543	0	0	0	0	0	0	0.0340296495956873	0	0	4.98479637106586e-05	0	0	0.537494437027147	6.71366230278192e-05	0	0	0	4.98479637106586e-05	0
ExInN_Mix	Control	0.366299142443479	0.0360792204205626	0	0	0	0.000428640650042889	0.000513851653261788	0.0456264672637162	0	0	0.000286625791336426	0.0025589675122385	0	0.782487761459724	0.0216683450822424	0	0	0	0.000286625791336426	0
OPC_Tha	Control	0	0	0	0	0.234410145967935	0	0	0.0457677593252761	0	0.091435262629642	0	0	0	0.408767245215843	0.0428499496475327	0	0	0	0.0161133542694781	0
Oligo_3	Control	0	0.0314632895411686	0	0	0	0	0	0.0173354490913834	0.502470956557738	0	0	0.313084112149533	0	0.915665331553182	0.0421450151057402	0	0	0	0.0312920592193809	0
ExInN_Mix	Control	0	0	0	0	0	0.00851690335085165	0	0	0	0	0.00569512985394549	0.167556742323097	0	0.957832665776591	0	0.0688444391841243	0	0.0391367814731527	0	0.092338574774172
Oligo_1	Control	0	0	0	0	0	0	0	0	0.455936764211234	0	0	0.169003115264797	0	0.169003115264797	0	0	0	0	0.0189297642191316	0
ExInN_Mix	Control	0	0.0181481043121474	0	0	0	0	0	0	0	0	0	0	0	0.885959056519804	0	0.0368090898331164	0	0.0368090898331164	0.0590449130153033	0.0513884242221478
ExInN_Mix	Control	0.493651854326762	0	0	0	0	0	0	0.049973915311712	0	0	0	0	0	0.869826435246996	0	0	0	0	0.0228926773341309	0
Astro_Tha	Control	0	0	0	0	0	0	0.256344950848972	0.0162051125989044	0	0	0.0360026917900403	0	0.301265668735548	0.764463729417	0.0931520644511581	0	0	0	0.0370868850007477	0
OPC_Tha	Control	0	0	0	0	0.254032065087341	0	0	0.0632118946178594	0	0	0	0	0	0.279149977748109	0	0	0	0	0.035603908080355	0
OPC_Tha	Control	0	0.00477374048210832	0	0	0.365589854032065	0	0	0.0589840013911834	0.00313074076948949	0.095717631314821	0.0240142565176212	0	0	0.288384512683578	0.0774588788183954	0.00238687024105422	0	0.00477374048210832	0.0788220926175166	0.0685178989628639
ExN_Tha_CALB	Control	0	0	0.0431034482758621	0	0	0	0	0.0134770889487871	0	0	0	0	0	0.398865153538051	0.0459885867740852	0.0278139424783999	0.0369705671213209	0	0.0533996311250685	0
ExInN_Mix	Control	0.241229535583027	0.00518799068923348	0.00733735074210473	0	0	0.00980282530098031	0.00587578194816796	0.0390074776106426	0	0	0.00655500722795477	0.0292612372051625	0	0.797174009790832	0.00441423296408194	0.00518799068923348	0	0	0	0.0763466042154567
ExInN_Mix	Control	0	0	0	0	0	0	0	0	0	0	0.0181321967997607	0	0	0.941588785046729	0	0.0287016214936678	0	0.0287016214936678	0.0960321020886297	0
InN_LGE	Control	0.453781044659762	0	0	0	0	0	0	0.0460068689679158	0	0	0	0	0	0	0	0	0	0	0	0
OPC_Tha	Control	0	0	0	0	0.306149796602058	0	0	0.0295843839666116	0	0	0.0339215393051194	0	0	0.392078326657766	0	0	0	0	0	0.058949481431917
ExN_Tha_PVALB_2	Control	0.149181423321083	0	0	0	0	0.000186365500018604	0.000223413762287739	0.0522237196765498	0	0.000334560053529609	0.000249239818553404	0.00222518914107694	0	0.805963506898086	0.000335683115139318	0.0185623545192725	0	0	0	0
ExN_Tha_PVALB_2	Control	0.0505067379440918	0	0	0	0	0	0	0	0	0	0	0.0440587449933244	0	0.948041833555852	0	0	0	0	0	0
Oligo_1	Control	0	0	0	0.00892616155774051	0	0	0	0	0.462754534399338	0	0	0.28960836671117	0.0281732992576366	0.612594570538496	0.01554212823095	0	0	0	0	0
Micro_2	Control	0	0.0853749950684499	0.0603727262582301	0.366705224599961	0	0.108166536210817	0	0	0	0	0.26332186830168	0	0	0.481530930129061	0.242413561597852	0.0982956562906853	0	0.042687497534225	0.099085289865909	0
ExN_Tha_PVALB_1	Control	0	0.041740639917939	0	0.0187777135145556	0	0	0	0.00598860968611425	0	0	0.0292482927072429	0	0	0.880396083667112	0.0385196374622356	0.333096618929262	0	0	0.028600269179004	0
ExInN_Mix	Control	0	0.0024065964413934	0.0732898114049771	0	0	0.00227365910022737	0.0383601429848078	0.0474741326841144	0	0	0.00152036289317581	0.0271473075211393	0	0.566310636404094	0.00204766700234982	0	0	0	0.0162628981606101	0.0606222816995651
ExInN_Mix	Control	0.186435015035082	0.0431214739416893	0	0	0	0	0	0.00607555864707421	0	0	0	0	0	0.916777926123721	0	0	0	0	0.027241912167888	0
Oligo_3	Control	0	0	0	0	0	0	0.020420017873101	0.0350404312668463	0.502742632409635	0	0.0227805194157819	0.257009345794392	0.0556164050139953	0.756898086337339	0.0541121181604566	0	0	0	0	0
ExInN_Mix	Control	0	0	0	0	0	0	0	0.0226936788105382	0	0	0.0130103185284881	0.392412105028927	0	0.987316421895861	0.0175226586102719	0.0469878092081903	0	0	0	0
ExN_Tha_CALB	Control	0	0	0.0343153665885504	0	0	0.0229229565022923	0	0.00193461438135811	0	0	0.0366507153182792	0	0	0.683578104138852	0.0456696878147029	0	0	0	0.0649768206968745	0
ExInN_Mix	Control	0	0	0	0	0	0	0	0	0	0	0.00869846966751409	0	0	0.953048509123275	0	0	0	0	0.0149917750859877	0
Astro_Tha	Control	0	0	0	0	0	0	0.198570151921358	0	0	0	0.115485269926723	0	0.655105269563101	0	0.0996811010406177	0	0	0	0.0372738148646627	0
Vascular	Control	0	0	0	0	0	0	0.054579982126899	0	0	0	0.0304446438362993	0	0	0	0	0.048191107428887	0	0.212214463250089	0	0
InN_LGE	Control	0.403107250250585	0	0	0	0	0	0	0.0297474132684115	0	0	0	0	0	0.723075211392968	0	0	0	0	0	0
Oligo_3	Control	0	0	0	0.0022556390977444	0	0	0.00522788203753355	0.00254325710807757	0.577789852260084	0	0.0273914560590199	0.218513573653761	0	0.975967957276369	0.0816717019133938	0	0	0	0.0273914560590199	0
Micro_2	Control	0	0	0.0827195625488226	0.354578754578755	0	0.110086100861009	0	0.0187048952265021	0	0	0.185185185185185	0.191477525589675	0	0.191477525589675	0.185364216179926	0.11539827198485	0	0	0.058110263695728	0
ExN_Tha_PVALB_1	Control	0	0	0	0	0	0	0	0.0251717241978958	0	0.0493141518902643	0	0	0	0.547507788161994	0.0731621349446123	0.26752672900146	0	0	0.04948656597378	0
ExInN_Mix	Control	0.000723911348702533	0	0.107995759401852	0	0	0.0381676544038168	0	0.0254869141813755	0	0	0	0	0	0.89363595905652	0	0.0403992582948672	0	0	0	0
ExInN_Mix	Control	0.0373092772023611	0	0	0	0	0	0	0.0202917137640205	0	0	0	0	0	0.805295950155763	0	0.0368288160334557	0	0	0.0323014804845222	0.0769488123118099
ExN_Tha_PVALB_1	Control	0	0	0	0	0	0.0123187595512319	0	0.0224980436483784	0	0	0.0082373760031903	0	0	0.751112594570538	0	0.0993214187083284	0	0	0.0325881062758586	0
ExN_Tha_PVALB_1	Control	0	0	0	0	0	0	0	0.0127488914007478	0	0	0.00649269727331636	0	0	0.839675122385403	0.00874454514937895	0.124511776541603	0	0	0.00649269727331636	0
Oligo_2	Control	0	0.0345800291947765	0	0	0	0	0	0	0.515705451628761	0	0	0.195037828215398	0	0.980863373386738	0.0294226250419604	0	0	0.0345800291947765	0	0
ExInN_Mix	Control	0.168838400712774	0	0	0	0	0	0	0.0336383792713677	0	0	0.0260704850206869	0	0	0.70894526034713	0	0	0	0	0.000897263346792299	0
Micro_1	Control	0	0.117844320826922	0	0.485492577597841	0	0.0433672518543368	0	0.0204112685853404	0	0	0.32725188176063	0.326546506453049	0	0.104472630173565	0.343219201074186	0.148360752751805	0.0224694903086863	0.0459028681895294	0.158616220527391	0
ExInN_Mix	Control	0.0142554850206036	0	0	0	0	0	0	0	0	0	0.0341458551418174	0.304850912327548	0	0.957943925233645	0.0459885867740852	0.00504990728685839	0	0	0.0245999700912217	0
Oligo_1	Control	0	0	0	0	0	0	0	0.025008694896096	0.481668348469559	0	0	0.282599020916778	0	0.965732087227414	0.0293890567304465	0	0	0	0.0218209461143513	0
ExInN_Mix	Control	0.0685488361732932	0	0	0	0	0.0402922211040292	0.048302055406613	0.0133792713677071	0	0	0.0422835352175863	0.240542946150423	0	0.605251446372942	0.0362873447465593	0	0	0	0.0269428243856239	0.0411843425894948
Micro_1	Control	0	0.0129601136229139	0.154335453632407	0.437468671679198	0.0157214644651831	0.0521823400052183	0	0.00714068341883312	0	0	0.224415532625492	0.311526479750779	0	0.146194926568758	0.216733803289694	0.126583027577228	0	0	0.107260355914461	0.0439611910337906
ExN_Tha_CALB	Control	0	0	0.0429918535877692	0	0	0.0287189235528719	0	0.00789061820711245	0	0	0.0482029809082299	0	0	0.767133956386293	0.0292883517959047	0.0410502229060639	0	0	0.031815462838343	0.075209100033456
OPC_Tha	Control	0	0	0	0	0.0909308446996889	0	0	0.0413007564559603	0	0	0.00604406559992021	0	0	0.107921673342234	0.0362202081235314	0	0	0.0507949658736734	0.0120881311998405	0.0918367346938775
ExN_Tha_CALB	Control	0	0	0.0665104341033367	0	0	0	0	0	0	0	0.0319276207566921	0	0	0.985313751668892	0.0204598858677408	0.0398074722846885	0	0.0398074722846885	0.0700488510044365	0
OPC_Tha	Control	0	0	0	0	0.198229241445322	0	0	0.0310733849230501	0	0	0	0	0	0	0.046122860020141	0	0	0	0	0.0492806958849114
ExInN_Mix	Control	0.151074729925381	0	0	0	0	0	0	0	0	0	0	0	0	0.846128170894526	0	0.0156626030693968	0	0	0.0330865859129654	0.0506523921043828
ExN_Tha_PVALB_1	Control	0	0	0	0	0	0	0	0.0235957742804973	0	0	0	0	0	0.878838451268358	0.0263007720711648	0.155304375271235	0	0	0.0179203429539904	0
Oligo_2	Control	0	0	0	0	0	0	0	0	0.204869466221636	0	0	0	0	0.940031152647975	0	0	0	0	0	0
Oligo_2	Control	0	0	0	0	0	0	0	0	0.385960826929545	0	0	0	0	0.872719181130396	0.0448472641826116	0	0	0	0	0
Oligo_3	Control	0	0	0	0	0	0	0	0.0421159029649596	0.542782478201247	0	0.0255720053835801	0.304739652870494	0	0.659434801958166	0.0804128902316213	0	0	0	0	0
Micro_1	Control	0	0.0524322405018345	0.0786463564334338	0.402968960863698	0	0.0423049685042305	0.0174932975871314	0.0170202591079036	0.0101296281921912	0	0.206744429490055	0.313640409434802	0.0238225629791895	0.96906987093903	0.235330647868412	0.162583343196434	0.0187365398420675	0	0.109216888490105	0.0261960521913683
OPC_Tha	Control	0	0	0	0	0.239865996649916	0	0	0.0286822884966524	0	0.0955503512880562	0.0350929664523204	0	0	0	0	0	0	0	0	0
InN_LGE	Control	0.197572112707428	0	0	0	0	0	0	0.0213785757760194	0	0	0	0	0	0.833889630618603	0	0	0	0	0.00847415383081596	0
InN_LGE	Control	0.184653079407506	0	0	0	0	0	0	0.0420072167637596	0	0	0	0	0	0.805184690698709	0	0	0	0	0	0
ExN_Tha_PVALB_1	Control	0	0.0304967057245433	0	0.00410641989589355	0	0	0	0.0237370663420572	0	0	0.0139574298389911	0	0	0.92601246105919	0	0.162504438395076	0	0	0.0192662379741787	0
ExN_Tha_PVALB_1	Control	0	0	0	0	0	0.0348876216034888	0	0.0243783149291366	0	0	0.0233288470165993	0	0	0.823319982198487	0.0367237327962403	0.221446325008877	0	0.0289777882984179	0.0135337221474503	0
ExInN_Mix	Control	0	0	0.00569132909273518	0	0	0.00760371240076041	0.00455764075067022	0	0	0	0.00254224614924481	0.0453938584779706	0	0.942145082331998	0.003423967774421	0	0	0	0.0958950201884253	0
Oligo_1	Control	0	0.0344222195920622	0	0	0	0	0	0	0.430049936608968	0	0	0	0	0.818090787716956	0.0448640483383685	0	0	0	0	0
OPC_Tha	Control	0	0.0470075354085296	0	0	0.345082555635319	0	0	0.0571472045909052	0	0	0	0	0	0.568869603916333	0.0305303793219202	0	0	0	0.035828223917053	0
Oligo_1	Control	0	0	0	0	0	0	0	0.00992305016955053	0.218931925793682	0	0	0	0	0	0	0	0	0	0	0
ExInN_Mix	Control	0.153524891413298	0.0286818952933287	0	0	0	0	0	0.0335188244500478	0	0	0	0	0	0.863929684023142	0.0640315542128231	0.0618021856629976	0	0.0133151852290212	0.0837944269976572	0.0942121110739378
InN_LGE	Control	0.585588595611984	0	0	0	0	0	0	0.0300517346317711	0	0	0	0	0	0.899310191366266	0	0	0	0	0	0
[truncated: 49,630 more rows]
