# Supplementary material for: Disturbances of paraventricular thalamic nucleus neurons in bipolar disorder revealed by single-nucleus analysis
Source: Nat Commun. 2026 Jan 7;17:1338. doi: 10.1038/s41467-025-68094-5 (PMC12873406; doi:10.1038/s41467-025-68094-5)
Supplement: Supplementary file 6 — Source Data [file 41467_2025_68094_MOESM6_ESM.zip › SourceData/FigureS9_lower.txt]

source_target	source	target	interaction	aggregate_rank	mean_rank	specificity	natmi.rank	connectome.weight_sc	connectome.rank	logfc.logfc_comb	logfc.rank	magnitude	sca.rank	cellphonedb.pvalue	cellphonedb.rank
ExN_Tha_PVALB_1_ExN_FrC_L6_2	ExN_Tha_PVALB_1	ExN_FrC_L6_2	COL4A3 -> ITGAV_ITGB8	4.0305701255288e-06	18697.3	0.079267218357749	392	2.31193004302102	250	1.21022463750079	991	0.876081074871962	29584	0	62269.5
ExN_Tha_PVALB_1_ExN_FrC_L6_2	ExN_Tha_PVALB_1	ExN_FrC_L6_2	COL4A4 -> ITGAV_ITGB8	4.53740272851633e-06	18934.7	0.0925996770788506	255	2.33270701131219	245	1.20238627376619	1031	0.873194176004202	30873	0	62269.5
ExN_Tha_PVALB_1_ExN_FrC_L5/6NP	ExN_Tha_PVALB_1	ExN_FrC_L5/6NP	CALM1 -> HTR2C	4.584850876539e-06	14015.9	0.0293005125709073	2885	3.03115934655549	105	1.93439408357153	63	0.941125206372798	4757	0	62269.5
ExN_Tha_PVALB_2_ExN_FrC_L5/6NP	ExN_Tha_PVALB_2	ExN_FrC_L5/6NP	CALM1 -> HTR2C	1.02829579010911e-05	14402.7	0.0263097875437795	3666	2.89834087869288	143	1.85251018836781	108	0.938070655730551	5827	0	62269.5
ExN_Tha_PVALB_2_ExN_FrC_L5/6NP	ExN_Tha_PVALB_2	ExN_FrC_L5/6NP	LIN7C -> HTR2C	1.61075703413209e-05	22653.7	0.0241792488177574	4460	2.96022913761528	130	1.91934410113096	76	0.83935286121531	46333	0	62269.5
ExN_Tha_CALB_ExN_FrC_L5/6NP	ExN_Tha_CALB	ExN_FrC_L5/6NP	LIN7C -> HTR2C	1.86793365832268e-05	23784.5	0.0208053310409044	6025	2.91655874400428	140	1.89703139794675	87	0.828960524377187	50401	0	62269.5
ExN_Tha_PVALB_1_ExN_FrC_L5/6NP	ExN_Tha_PVALB_1	ExN_FrC_L5/6NP	LIN7C -> HTR2C	1.97612848378767e-05	24580.3	0.018817436885208	7265	2.89082838364047	144	1.88267201339514	94	0.821723096589781	53129	0	62269.5
ExN_Tha_PVALB_2_ExN_FrC_L6_2	ExN_Tha_PVALB_2	ExN_FrC_L6_2	COL6A5 -> ITGAV_ITGB8	2.25992319096395e-05	26629.3	0.136778601131639	83	2.8104508327511	154	0.752654618470177	5681	0.790661177779594	64959	0	62269.5
ExN_Tha_CALB_ExN_FrC_L5/6NP	ExN_Tha_CALB	ExN_FrC_L5/6NP	CALM1 -> HTR2C	2.73029501264268e-05	15047.9	0.0225829531501595	5143	2.73283170294171	160	1.67821928233253	218	0.933482571930443	7449	0	62269.5
ExN_Tha_PVALB_2_ExN_FrC_L6_2	ExN_Tha_PVALB_2	ExN_FrC_L6_2	PAM -> FAP	2.85482320319723e-05	16213.9	0.0357093506761026	1907	2.40212823080226	231	1.21428775187664	973	0.910591384563324	15689	0	62269.5
ExN_Tha_PVALB_1_ExN_FrC_L5/6NP	ExN_Tha_PVALB_1	ExN_FrC_L5/6NP	FGF13 -> FGFR1	3.54300975202755e-05	14599.1	0.0313212546437479	2499	2.52594526538601	199	1.92251596408881	74	0.932024922221492	7954	0	62269.5
ExN_Tha_CALB_ExN_FrC_L5/6NP	ExN_Tha_CALB	ExN_FrC_L5/6NP	FGF13 -> FGFR1	4.0028228195022e-05	14707.7	0.0303667655356016	2680	2.48626153854585	205	1.80532843041624	135	0.931037992088136	8249	0	62269.5
ExN_Tha_PVALB_1_ExN_FrC_L5/6NP	ExN_Tha_PVALB_1	ExN_FrC_L5/6NP	FGF5 -> FGFR1	5.15277377710891e-05	23105.1	0.046708626952279	1102	2.11357252022981	351	1.03135758505288	2324	0.831343654007379	49479	0	62269.5
ExN_Tha_PVALB_1_ExN_FrC_L5IT_2	ExN_Tha_PVALB_1	ExN_FrC_L5IT_2	APP -> DCC	5.75009399913775e-05	19061.9	0.00777642494828295	28275	1.36789266253255	2411	1.56076202478413	300	0.952607082169457	2054	0	62269.5
ExN_Tha_PVALB_1_ExN_FrC_L5/6NP	ExN_Tha_PVALB_1	ExN_FrC_L5/6NP	NTNG1 -> LRRC4C	5.92258633714861e-05	15975.5	0.012415817521311	14323	1.36507512540949	2435	2.12329181087299	21	0.960505349243208	829	0	62269.5
ExN_Tha_PVALB_2_ExN_FrC_L5/6NP	ExN_Tha_PVALB_2	ExN_FrC_L5/6NP	RSPO3 -> LGR5	6.28821643142948e-05	26434.1	0.119926762631051	124	2.29273517322194	257	0.805637120871074	4956	0.791669524015909	64564	0	62269.5
ExN_Tha_CALB_ExN_FrC_L6_2	ExN_Tha_CALB	ExN_FrC_L6_2	PAM -> FAP	6.71760637869528e-05	17156.3	0.0310662597636273	2540	2.18018838442013	318	1.01911635588429	2453	0.904756759937866	18201	0	62269.5
ExN_Tha_PVALB_2_ExN_FrC_L6_1	ExN_Tha_PVALB_2	ExN_FrC_L6_1	ADAM2 -> ITGA9	7.78544061995842e-05	28525.1	0.0888468574520305	286	2.50433757428063	202	0.514467883962988	11882	0.783095333427561	67986	0	62269.5
ExN_Tha_CALB_ExN_FrC_L5IT_2	ExN_Tha_CALB	ExN_FrC_L5IT_2	APP -> DCC	8.10479166201687e-05	19299.5	0.00761860578542267	29085	1.32950000510929	2705	1.51817617063288	333	0.952142098578732	2105	0	62269.5
ExN_Tha_PVALB_2_ExN_FrC_L5/6NP	ExN_Tha_PVALB_2	ExN_FrC_L5/6NP	FGF13 -> FGFR1	9.35357732568395e-05	15393.5	0.0255654974887453	3934	2.28664458322208	261	1.51004779099161	344	0.925303724268859	10159	0	62269.5
ExN_Tha_PVALB_1_ExN_FrC_L6_2	ExN_Tha_PVALB_1	ExN_FrC_L6_2	COL4A3 -> ITGA11_ITGB1	0.000120506383613179	22466.3	0.0373094967926093	1728	2.0688544670704	385	0.952821562276862	3090	0.842786040502645	44859	0	62269.5
ExN_Tha_CALB_ExN_FrC_L5/6NP	ExN_Tha_CALB	ExN_FrC_L5/6NP	NTNG1 -> LRRC4C	0.000122257731577379	16415.9	0.0117999620874451	15414	1.28964101417496	3105	1.67183490850219	225	0.959528998752419	1066	0	62269.5
ExN_Tha_PVALB_1_ExN_FrC_L6_2	ExN_Tha_PVALB_1	ExN_FrC_L6_2	COL4A4 -> ITGA11_ITGB1	0.000130408633979194	22684.1	0.043584818876545	1241	2.08963143536157	371	0.944983198542261	3173	0.839265788712821	46366	0	62269.5
ExN_Tha_PVALB_1_ExN_FrC_L5IT_3	ExN_Tha_PVALB_1	ExN_FrC_L5IT_3	APP -> DCC	0.000132006733653866	19880.3	0.00728323549760773	30977	1.28319862217912	3186	1.27228361586124	749	0.951105913161295	2220	0	62269.5
ExN_Tha_CALB_ExN_FrC_L6_2	ExN_Tha_CALB	ExN_FrC_L6_2	COL4A3 -> ITGAV_ITGB8	0.000143688228596355	21247.1	0.0551786479943163	803	1.877668215495	587	0.933654472936837	3278	0.855042034221739	39298	0	62269.5
ExN_Tha_CALB_ExN_FrC_L6_2	ExN_Tha_CALB	ExN_FrC_L6_2	COL4A4 -> ITGAV_ITGB8	0.000144080235721644	21649.3	0.0632458058391739	606	1.88213834428937	581	0.933330542950355	3281	0.850543803458385	41509	0	62269.5
ExN_Tha_PVALB_1_ExN_FrC_L6_1	ExN_Tha_PVALB_1	ExN_FrC_L6_1	CNTN2 -> NRP1	0.000150718260735997	20904.3	0.0313337868167413	2494	1.54441501647157	1494	0.928707028711334	3331	0.86440597176077	34933	0	62269.5
ExN_Tha_PVALB_1_ExN_FrC_L5/6NP	ExN_Tha_PVALB_1	ExN_FrC_L5/6NP	COL1A1 -> CD36	0.000160605386934792	44430.9	0.136902346053024	82	2.0285037057074	411	0.618225243576619	8326	0.597194684295474	151066	0	62269.5
ExN_Tha_PVALB_1_ExN_FrC_L5IT_3	ExN_Tha_PVALB_1	ExN_FrC_L5IT_3	BMP7 -> PTPRK	0.000160909076923052	24035.5	0.0427245893385999	1291	1.37276610354345	2381	0.921283587957903	3405	0.827934104071358	50831	0	62269.5
ExN_Tha_PVALB_1_ExN_FrC_L5IT_2	ExN_Tha_PVALB_1	ExN_FrC_L5IT_2	COL4A4 -> CD47	0.000168336302035691	18883.3	0.0275383681883949	3307	1.57060489323167	1374	0.917114634063109	3457	0.88994402606279	24009	0	62269.5
ExN_Tha_CALB_ExN_FrC_L5/6NP	ExN_Tha_CALB	ExN_FrC_L5/6NP	COL1A1 -> CD36	0.000171712200484307	44903.5	0.130925017203923	99	2.00816183936561	425	0.617479787454222	8347	0.591813713668081	153377	0	62269.5
ExN_Tha_PVALB_1_ExN_FrC_L5/6NP	ExN_Tha_PVALB_1	ExN_FrC_L5/6NP	ADM -> CALCRL	0.000183188902937799	46770.9	0.0959668376704504	232	1.99535683967192	439	0.64995582841731	7581	0.568694948097333	163333	0	62269.5
ExN_Tha_CALB_ExN_FrC_L5IT_3	ExN_Tha_CALB	ExN_FrC_L5IT_3	APP -> DCC	0.000189922211024751	20185.7	0.00713542540019265	31867	1.24480596475586	3600	1.22969776170999	893	0.95062696459235	2299	0	62269.5
ExN_Tha_PVALB_1_ExN_FrC_L5/6NP	ExN_Tha_PVALB_1	ExN_FrC_L5/6NP	FGF18 -> FGFR1	0.000203744902525464	33449.1	0.0305977985891971	2632	1.81665571079041	687	0.897835697421345	3686	0.714511631388778	97971	0	62269.5
ExN_Tha_PVALB_2_ExN_FrC_L5/6NP	ExN_Tha_PVALB_2	ExN_FrC_L5/6NP	ADM -> CALCRL	0.000208138145009281	47461.5	0.0900770044070319	276	1.96927807568369	468	0.647093928852833	7638	0.560910887120816	166656	0	62269.5
ExN_Tha_PVALB_1_ExN_FrC_L6_1	ExN_Tha_PVALB_1	ExN_FrC_L6_1	COL4A4 -> CD47	0.000228350792009103	19062.9	0.0270671964646405	3426	1.54795119215703	1471	0.886461838825644	3830	0.88909603657125	24318	0	62269.5
ExN_Tha_PVALB_1_ExN_FrC_L5IT_3	ExN_Tha_PVALB_1	ExN_FrC_L5IT_3	COL4A4 -> CD47	0.00028125267014689	19283.7	0.0263961996586249	3637	1.51569000096247	1619	0.867370654062293	4108	0.887852373153261	24785	0	62269.5
ExN_Tha_PVALB_1_ExN_FrC_L5/6NP	ExN_Tha_PVALB_1	ExN_FrC_L5/6NP	COL4A4 -> CD47	0.000287195962738982	19438.3	0.0258458750884704	3839	1.4892306705787	1744	0.864324193301785	4137	0.886799152278739	25202	0	62269.5
ExN_Tha_CALB_ExN_FrC_L6_2	ExN_Tha_CALB	ExN_FrC_L6_2	COL6A5 -> ITGAV_ITGB8	0.000289347037950881	32966.1	0.0665054924074202	547	1.89807187851306	552	0.622383196759585	8216	0.724795664924089	93246	0	62269.5
ExN_Tha_PVALB_1_ExN_FrC_L5/6IT	ExN_Tha_PVALB_1	ExN_FrC_L5/6IT	COL4A3 -> ITGAV_ITGB8	0.000330908803323363	24627.7	0.0340436271916199	2103	1.53033797558561	1560	0.851214085744286	4339	0.822479901847091	52867	0	62269.5
ExN_Tha_PVALB_1_ExN_FrC_L5/6IT	ExN_Tha_PVALB_1	ExN_FrC_L5/6IT	COL4A4 -> CD47	0.000343294802716589	19446.7	0.0259992680285122	3780	1.49660572649882	1706	0.847382387286016	4393	0.887095824213252	25085	0	62269.5
ExN_Tha_PVALB_1_ExN_FrC_L6_2	ExN_Tha_PVALB_1	ExN_FrC_L6_2	PAM -> FAP	0.000345388419600853	18182.7	0.0273927383808853	3347	2.00459398260115	429	0.846199449617235	4402	0.899194813474431	20466	0	62269.5
ExN_Tha_PVALB_1_ExN_FrC_L5/6IT	ExN_Tha_PVALB_1	ExN_FrC_L5/6IT	COL4A4 -> ITGAV_ITGB8	0.000357650044565976	24787.1	0.0397696418500424	1504	1.55111494387678	1451	0.843375722009686	4454	0.818602829786487	54257	0	62269.5
ExN_Tha_PVALB_1_ExN_FrC_L5IT_3	ExN_Tha_PVALB_1	ExN_FrC_L5IT_3	COL4A3 -> ITGA11_ITGB1	0.000367275060789147	24843.9	0.0275231889804077	3314	1.71267947021546	949	0.840390306156415	4494	0.821566358280625	53193	0	62269.5
ExN_Tha_PVALB_1_ExN_FrC_L5IT_3	ExN_Tha_PVALB_1	ExN_FrC_L5IT_3	COL4A4 -> ITGA11_ITGB1	0.000390310353025238	24944.3	0.0321524895734755	2355	1.73345643850662	890	0.832551942421815	4587	0.817673757182295	54620	0	62269.5
ExN_Tha_PVALB_2_ExN_FrC_L5IT_2	ExN_Tha_PVALB_2	ExN_FrC_L5IT_2	APP -> DCC	0.000406963390312394	20655.9	0.00690171293138177	33437	1.15510152741143	4652	1.36789322396932	533	0.949839548517661	2388	0	62269.5
ExN_Tha_PVALB_2_ExN_FrC_L6_1	ExN_Tha_PVALB_2	ExN_FrC_L6_1	CNTN2 -> NRP1	0.000453274671413838	23001.5	0.0252848120127919	4032	1.3229148993427	2757	0.814981422048251	4824	0.851337583369546	41125	0	62269.5
ExN_Tha_PVALB_2_ExN_FrC_L5/6IT	ExN_Tha_PVALB_2	ExN_FrC_L5/6IT	COL6A5 -> ITGAV_ITGB8	0.000474013560104965	36356.9	0.0587435739664957	707	2.02885876531569	409	0.393644066713677	19316	0.712247459624654	99083	0	62269.5
ExN_Tha_PVALB_2_ExN_FrC_L6_2	ExN_Tha_PVALB_2	ExN_FrC_L6_2	ADAM2 -> ITGA9	0.000497009241488613	38066.5	0.0581805840082759	724	2.16465242563961	325	0.198840636067406	42835	0.744998972238884	84179	0	62269.5
ExN_Tha_PVALB_2_ExN_FrC_L5/6IT	ExN_Tha_PVALB_2	ExN_FrC_L5/6IT	ADAM2 -> ITGA9	0.000508017987920568	37914.9	0.0579115118882959	732	2.16167195906162	328	0.204083770614035	41867	0.744558406298944	84378	0	62269.5
ExN_Tha_PVALB_1_ExN_FrC_L6_1	ExN_Tha_PVALB_1	ExN_FrC_L6_1	NTNG1 -> LRRC4C	0.000629204532067385	17961.7	0.00983638276567271	20169	1.10233417422923	5388	1.57878664424265	288	0.955843442745269	1694	0	62269.5
ExN_Tha_CALB_ExN_FrC_L5/6NP	ExN_Tha_CALB	ExN_FrC_L5/6NP	ADM -> CALCRL	0.000780476096680647	52784.1	0.0516794237558486	908	1.79926283098385	716	0.63515218624749	7928	0.491765010580092	192099	0	62269.5
ExN_Tha_PVALB_2_ExN_FrC_L5IT_3	ExN_Tha_PVALB_2	ExN_FrC_L5IT_3	APP -> DCC	0.000818809748945163	21882.9	0.00646399868196979	36719	1.07040748705801	5889	1.07941481504643	1856	0.948255479651742	2681	0	62269.5
ExN_Tha_PVALB_1_ExN_FrC_L5/6IT	ExN_Tha_PVALB_1	ExN_FrC_L5/6IT	BMP7 -> PTPRK	0.000918021635258432	25490.5	0.0381968770657489	1646	1.24494636651484	3599	0.727543438969766	6121	0.819807763857581	53817	0	62269.5
ExN_Tha_PVALB_1_ExN_FrC_L6_1	ExN_Tha_PVALB_1	ExN_FrC_L6_1	COL4A4 -> ITGAV_ITGB8	0.000932295778578797	30546.7	0.0209476101726295	5936	1.27617017287179	3264	0.725452877133094	6153	0.766091291892371	75111	0	62269.5
ExN_Tha_CALB_ExN_FrC_L6_1	ExN_Tha_CALB	ExN_FrC_L6_1	NTNG1 -> LRRC4C	0.00119613364405384	18792.9	0.0093484737121266	21742	1.0269000629947	6694	1.12732974187185	1440	0.954757273384874	1819	0	62269.5
ExN_Tha_PVALB_1_ExN_FrC_L5IT_1	ExN_Tha_PVALB_1	ExN_FrC_L5IT_1	COL4A4 -> CD47	0.00120938303622293	21598.9	0.0209965973547543	5909	1.2560798199034	3471	0.693220624880977	6719	0.875942964443057	29626	0	62269.5
ExN_Tha_PVALB_1_ExN_FrC_L6_2	ExN_Tha_PVALB_1	ExN_FrC_L6_2	COL4A4 -> CD47	0.0013009241010259	21804.5	0.0206241843003967	6135	1.23817438631226	3668	0.684362407442783	6887	0.874967337066725	30063	0	62269.5
ExN_Tha_CALB_ExN_FrC_L6_2	ExN_Tha_CALB	ExN_FrC_L6_2	COL4A3 -> ITGA11_ITGB1	0.00138756279461868	25805.5	0.0259714877475981	3797	1.63459263954438	1166	0.676251397712912	7039	0.817273178398831	54756	0	62269.5
ExN_Tha_CALB_ExN_FrC_L6_2	ExN_Tha_CALB	ExN_FrC_L6_2	COL4A4 -> ITGA11_ITGB1	0.00139280802930614	25996.7	0.0297685378519653	2786	1.63906276833874	1154	0.675927467726431	7048	0.811860816329513	56726	0	62269.5
ExN_Tha_PVALB_1_ExN_FrC_L5/6NP	ExN_Tha_PVALB_1	ExN_FrC_L5/6NP	APP -> DCC	0.0017473498838561	24945.5	0.00553051726921748	45814	0.982209239376561	7611	0.776604125373819	5328	0.944292544920073	3705	0	62269.5
ExN_Tha_CALB_ExN_FrC_L5IT_2	ExN_Tha_CALB	ExN_FrC_L5IT_2	COL4A4 -> CD47	0.00175141512220505	22943.9	0.0188087728004475	7271	1.12003622620885	5146	0.648058903247279	7617	0.869839573693195	32416	0	62269.5
ExN_Tha_PVALB_2_ExN_FrC_L5/6NP	ExN_Tha_PVALB_2	ExN_FrC_L5/6NP	ADAM2 -> ITGA9	0.00179794335760851	51395.3	0.0413691671983561	1381	1.97843519163438	459	0.047145249041035	93346	0.711279699995266	99521	0	62269.5
ExN_Tha_PVALB_1_ExN_FrC_L5/6NP	ExN_Tha_PVALB_1	ExN_FrC_L5/6NP	RSPO3 -> LGR5	0.00183958798858284	34002.1	0.0573810139026007	741	1.56562866917852	1397	0.508057693035972	12173	0.724408249671602	93430	0	62269.5
ExN_Tha_PVALB_1_ExN_FrC_L6_1	ExN_Tha_PVALB_1	ExN_FrC_L6_1	COL4A3 -> ITGAV_ITGB8	0.0019597375462591	30567.3	0.0179315829385983	7913	1.25539320458062	3483	0.733291240867694	6034	0.770776435312039	73137	0	62269.5
ExN_Tha_CALB_ExN_FrC_L6_1	ExN_Tha_CALB	ExN_FrC_L6_1	CNTN2 -> NRP1	0.00209019767447721	26903.7	0.0177215429690272	8088	1.04596466672192	6343	0.689693907814151	6787	0.827415386838289	51031	0	62269.5
ExN_Tha_PVALB_1_ExN_FrC_L5/6IT	ExN_Tha_PVALB_1	ExN_FrC_L5/6IT	NTNG1 -> LRRC4C	0.00210775449327956	19671.3	0.00843254911323038	25291	0.959339826985013	8111	1.33287065084501	612	0.952477275215995	2073	0	62269.5
ExN_Tha_CALB_ExN_FrC_L6_1	ExN_Tha_CALB	ExN_FrC_L6_1	COL4A4 -> CD47	0.00229512026347344	23293.5	0.0184869613611689	7486	1.09738252513421	5471	0.617406108009813	8349	0.868859504600868	32892	0	62269.5
ExN_Tha_CALB_ExN_FrC_L5/6NP	ExN_Tha_CALB	ExN_FrC_L5/6NP	APP -> DCC	0.00240941814896815	25569.3	0.00541827782610359	47187	0.943816581953302	8488	0.734018271222561	6020	0.943750802224838	3882	0	62269.5
ExN_Tha_PVALB_2_ExN_FrC_L5IT_3	ExN_Tha_PVALB_2	ExN_FrC_L5IT_3	PAM -> FAP	0.00246327073335536	21286.7	0.0171623240227341	8552	1.44832278629811	1946	0.872731888230438	4037	0.875939664021036	29629	0	62269.5
ExN_Tha_CALB_ExN_FrC_L5IT_3	ExN_Tha_CALB	ExN_FrC_L5IT_3	COL4A4 -> CD47	0.00274252279942833	23702.7	0.0180286689021593	7837	1.06512133393965	5974	0.598314923246462	8870	0.867422749786505	33563	0	62269.5
ExN_Tha_CALB_ExN_FrC_L5/6NP	ExN_Tha_CALB	ExN_FrC_L5/6NP	COL4A4 -> CD47	0.00282421423029365	23991.9	0.0176527958752708	8138	1.03866200355588	6464	0.595268462485955	8959	0.866206578947276	34129	0	62269.5
ExN_Tha_PVALB_1_ExN_FrC_L5IT_1	ExN_Tha_PVALB_1	ExN_FrC_L5IT_1	COL4A4 -> ITGA11_ITGB1	0.00294732018492892	31735.9	0.0165279571094499	9090	1.23673061128264	3686	0.673350604658754	7096	0.762773819711673	76538	0	62269.5
ExN_Tha_PVALB_1_ExN_FrC_L6_2	ExN_Tha_PVALB_1	ExN_FrC_L6_2	NTNG1 -> LRRC4C	0.00303195127235496	20310.9	0.00801546062241832	27180	0.916855237459045	9178	1.27519306488601	740	0.951315951440166	2187	0	62269.5
ExN_Tha_PVALB_1_ExN_FrC_L5IT_1	ExN_Tha_PVALB_1	ExN_FrC_L5IT_1	NTNG1 -> LRRC4C	0.00329633874719444	20450.3	0.00791095935136397	27636	0.906210749050744	9443	1.3062641285356	666	0.95101115664067	2237	0	62269.5
ExN_Tha_CALB_ExN_FrC_L5/6IT	ExN_Tha_CALB	ExN_FrC_L5/6IT	COL4A4 -> CD47	0.00338317287133901	24036.1	0.0177575636283454	8056	1.046037059476	6338	0.578326656470185	9527	0.866549097564786	33990	0	62269.5
ExN_Tha_CALB_ExN_FrC_L5/6IT	ExN_Tha_CALB	ExN_FrC_L5/6IT	COL4A3 -> ITGAV_ITGB8	0.00350018549962743	29107.7	0.0236980855412154	4669	1.09607614805959	5492	0.574643921180337	9638	0.794475340100864	63470	0	62269.5
ExN_Tha_CALB_ExN_FrC_L5/6IT	ExN_Tha_CALB	ExN_FrC_L5/6IT	COL4A4 -> ITGAV_ITGB8	0.0035161972708208	29294.9	0.0271627626152461	3407	1.10054627685395	5418	0.574319991193855	9653	0.788562406964814	65727	0	62269.5
ExN_Tha_PVALB_2_ExN_FrC_L5/6NP	ExN_Tha_PVALB_2	ExN_FrC_L5/6NP	NTNG1 -> LRRC4C	0.00352603935820266	20752.9	0.00837881197820744	25536	0.87059556341021	10556	0.929851617345349	3316	0.952332378918352	2087	0	62269.5
ExN_Tha_CALB_ExN_FrC_L5IT_3	ExN_Tha_CALB	ExN_FrC_L5IT_3	COL4A3 -> ITGA11_ITGB1	0.00390575412656414	29285.5	0.0191591478532374	7028	1.27841764268943	3248	0.563820141592466	10005	0.793453872234703	63877	0	62269.5
ExN_Tha_CALB_ExN_FrC_L5IT_3	ExN_Tha_CALB	ExN_FrC_L5IT_3	COL4A4 -> ITGA11_ITGB1	0.00391606564736951	29405.5	0.0219602289873918	5430	1.2828877714838	3190	0.563496211605984	10014	0.787519411163077	66124	0	62269.5
ExN_Tha_CALB_ExN_FrC_L5/6IT	ExN_Tha_CALB	ExN_FrC_L5/6IT	NTNG1 -> LRRC4C	0.00407051802308741	21141.1	0.00801427370093394	27187	0.883905715750482	10147	0.881413748474206	3913	0.951312522012505	2189	0	62269.5
ExN_Tha_CALB_ExN_FrC_L5IT_3	ExN_Tha_CALB	ExN_FrC_L5IT_3	PAM -> FAP	0.0048126007804568	23410.9	0.0149308012087323	10744	1.22638293991598	3809	0.677560492238087	7007	0.868171113418995	33225	0	62269.5
ExN_Tha_CALB_ExN_FrC_L6_2	ExN_Tha_CALB	ExN_FrC_L6_2	NTNG1 -> LRRC4C	0.0058571596784167	21984.1	0.00761787383678933	29090	0.841421126224514	11515	0.823736162515208	4692	0.950124225356328	2354	0	62269.5
ExN_Tha_PVALB_1_ExN_FrC_L5IT_3	ExN_Tha_PVALB_1	ExN_FrC_L5IT_3	COL4A4 -> ITGAV_ITGB8	0.00587298280499005	35247.7	0.0143061753658674	11501	1.17624772434212	4393	0.662493177800651	7301	0.730213056443181	90774	0	62269.5
ExN_Tha_PVALB_2_ExN_FrC_L6_1	ExN_Tha_PVALB_2	ExN_FrC_L6_1	COL6A5 -> ITGAV_ITGB8	0.0061288851173411	45674.3	0.0309416285979419	2563	1.7539139943107	832	0.275721221837085	30868	0.64239741976196	131839	0	62269.5
ExN_Tha_PVALB_2_ExN_FrC_L5IT_2	ExN_Tha_PVALB_2	ExN_FrC_L5IT_2	PAM -> FAP	0.00617633469778356	23258.5	0.0141507795261416	11701	1.29345011636022	3050	0.830667255116074	4614	0.865070172602002	34658	0	62269.5
ExN_Tha_PVALB_1_ExN_FrC_L5IT_1	ExN_Tha_PVALB_1	ExN_FrC_L5IT_1	COL4A3 -> ITGA11_ITGB1	0.00618404566947234	31873.5	0.0141482694814008	11706	1.21595364299148	3921	0.681188968393354	6944	0.767505245573412	74527	0	62269.5
ExN_Tha_CALB_ExN_FrC_L5IT_1	ExN_Tha_CALB	ExN_FrC_L5IT_1	NTNG1 -> LRRC4C	0.00627131244841403	22086.1	0.00751855608873008	29606	0.830776637816213	11868	0.8548072261648	4297	0.94981236316504	2390	0	62269.5
ExN_Tha_PVALB_1_ExN_FrC_L6_2	ExN_Tha_PVALB_1	ExN_FrC_L6_2	BMP7 -> PTPRK	0.00688727704166504	27928.3	0.0333034532550628	2196	1.10680239734041	5335	0.508662246388457	12146	0.809459085839172	57695	0	62269.5
ExN_Tha_PVALB_1_ExN_FrC_L5IT_1	ExN_Tha_PVALB_1	ExN_FrC_L5IT_1	FGF13 -> FGFR1	0.00690578262656642	25187.5	0.00806766360395743	26958	1.11788170005956	5173	1.16980238868799	1187	0.874352354157078	30350	0	62269.5
ExN_Tha_PVALB_2_ExN_FrC_L6_1	ExN_Tha_PVALB_2	ExN_FrC_L6_1	RSPO3 -> LGR5	0.00712816459109846	48020.1	0.0172610851083694	8465	1.29355840914613	3046	0.50552389255633	12290	0.5904449418178	154030	0	62269.5
ExN_Tha_PVALB_1_ExN_FrC_L5IT_3	ExN_Tha_PVALB_1	ExN_FrC_L5IT_3	NTNG1 -> LRRC4C	0.00723787465301236	22526.3	0.00691018578184781	33382	0.804272059190114	12803	1.13494823344116	1389	0.947762679490587	2788	0	62269.5
ExN_Tha_PVALB_1_ExN_FrC_L5IT_2	ExN_Tha_PVALB_1	ExN_FrC_L5IT_2	BMP7 -> PTPRK	0.00744755268164468	28709.5	0.0316277588693935	2445	1.05949664935795	6087	0.483040102521566	13498	0.805445988588676	59248	0	62269.5
ExN_Tha_CALB_ExN_FrC_L5IT_1	ExN_Tha_CALB	ExN_FrC_L5IT_1	COL4A4 -> CD47	0.00744755268164468	28735.9	0.0143407273272814	11451	0.805511152880575	12752	0.424164894065146	17245	0.853701323872822	39962	0	62269.5
ExN_Tha_CALB_ExN_FrC_L6_2	ExN_Tha_CALB	ExN_FrC_L6_2	COL4A4 -> CD47	0.00744755268164468	29167.5	0.014086368300653	11801	0.787605719289433	13422	0.415306676626952	17830	0.85258021862273	40515	0	62269.5
ExN_Tha_PVALB_1_ExN_FrC_L5IT_3	ExN_Tha_PVALB_1	ExN_FrC_L5IT_3	PAM -> FAP	0.00744755268164468	26109.9	0.0131652646453007	13099	1.050788538097	6247	0.504643585971034	12329	0.860801369739765	36605	0	62269.5
ExN_Tha_CALB_ExN_FrC_L5IT_2	ExN_Tha_CALB	ExN_FrC_L5IT_2	PAM -> FAP	0.00744755268164468	25821.9	0.0123108313171074	14498	1.07151026997808	5877	0.635495859123724	7911	0.856732308272296	38554	0	62269.5
ExN_Tha_PVALB_1_ExN_FrC_L5IT_2	ExN_Tha_PVALB_1	ExN_FrC_L5IT_2	PAM -> FAP	0.00744755268164468	29297.1	0.0108551008099006	17451	0.895915868159099	9775	0.46257895285667	14728	0.848834436041498	42262	0	62269.5
ExN_Tha_CALB_ExN_FrC_L5IT_1	ExN_Tha_CALB	ExN_FrC_L5IT_1	FGF13 -> FGFR1	0.00744755268164468	25871.7	0.00782180828539652	28071	1.0781979732194	5766	1.05261485501541	2114	0.872642496303785	31138	0	62269.5
ExN_Tha_PVALB_1_ExN_FrC_L6_1	ExN_Tha_PVALB_1	ExN_FrC_L6_1	FGF13 -> FGFR1	0.00744755268164468	27345.1	0.00699156382920998	32843	1.05272114559358	6201	1.14777671566447	1309	0.866275593735928	34103	0	62269.5
ExN_Tha_PVALB_2_ExN_FrC_L5/6IT	ExN_Tha_PVALB_2	ExN_FrC_L5/6IT	PAM -> FAP	0.00744755268164468	33485.3	0.00683816180063463	33870	0.917389051127458	9164	0.668224433570913	7187	0.816742320659294	54936	0	62269.5
ExN_Tha_CALB_ExN_FrC_L6_1	ExN_Tha_CALB	ExN_FrC_L6_1	FGF13 -> FGFR1	0.00744755268164468	28157.5	0.00677850175363878	34322	1.01303741875342	6963	1.03058918199189	2330	0.86447286104289	34903	0	62269.5
ExN_Tha_PVALB_2_ExN_FrC_L6_1	ExN_Tha_PVALB_2	ExN_FrC_L6_1	NTNG1 -> LRRC4C	0.00744755268164468	28673.7	0.00663808094777389	35329	0.607854612229949	22860	0.385346450715008	19918	0.946759218592852	2992	0	62269.5
ExN_Tha_PVALB_2_ExN_FrC_L5IT_1	ExN_Tha_PVALB_2	ExN_FrC_L5IT_1	FGF13 -> FGFR1	0.00744755268164468	29928.5	0.00658510765143268	35748	0.878581017895636	10308	0.757334215590787	5605	0.862768283692259	35712	0	62269.5
ExN_Tha_CALB_ExN_FrC_L5IT_3	ExN_Tha_CALB	ExN_FrC_L5IT_3	NTNG1 -> LRRC4C	0.00744755268164468	24825.3	0.00656742337772348	35893	0.728837947955583	15995	0.683491331070358	6905	0.946488866222619	3064	0	62269.5
ExN_Tha_PVALB_1_ExN_FrC_L5IT_2	ExN_Tha_PVALB_1	ExN_FrC_L5IT_2	NTNG1 -> LRRC4C	0.00744755268164468	23578.7	0.00655722922439253	35982	0.768319941607607	14220	1.0293345072762	2343	0.946449513597328	3079	0	62269.5
ExN_Tha_CALB_ExN_FrC_L5IT_2	ExN_Tha_CALB	ExN_FrC_L5IT_2	NTNG1 -> LRRC4C	0.00744755268164468	26332.3	0.00623197434351057	38649	0.692885830373076	17757	0.577877604905395	9541	0.945145531970588	3445	0	62269.5
ExN_Tha_CALB_ExN_FrC_L5/6IT	ExN_Tha_CALB	ExN_FrC_L5/6IT	PAM -> FAP	0.00744755268164468	38846.7	0.00594903314627883	41263	0.695449204745323	17614	0.473053037578563	14083	0.806087501462963	59004	0	62269.5
ExN_Tha_PVALB_2_ExN_FrC_L6_1	ExN_Tha_PVALB_2	ExN_FrC_L6_1	FGF13 -> FGFR1	0.00744755268164468	32876.9	0.00570675758526007	43848	0.813420463429656	12473	0.735308542567267	6001	0.854071166520779	39793	0	62269.5
ExN_Tha_PVALB_2_ExN_FrC_L5/6IT	ExN_Tha_PVALB_2	ExN_FrC_L5/6IT	NTNG1 -> LRRC4C	0.00744755268164468	40653.3	0.00569070408738553	44024	0.464860264985728	35718	0.139430457317365	57037	0.942742021086423	4218	0	62269.5
ExN_Tha_PVALB_2_ExN_FrC_L5/6NP	ExN_Tha_PVALB_2	ExN_FrC_L5/6NP	APP -> DCC	0.00744755268164468	28988.5	0.00490843064879273	54368	0.76941810425545	14174	0.583735324559005	9352	0.941069515731763	4779	0	62269.5
ExN_Tha_PVALB_1_ExN_FrC_L5/6IT	ExN_Tha_PVALB_1	ExN_FrC_L5/6IT	PAM -> FAP	0.00778944563795467	46489.1	0.00524557220068142	49477	0.519854802926341	29987	0.300136131311509	27881	0.796062331908728	62831	0	62269.5
ExN_Tha_CALB_ExN_FrC_L5/6NP	ExN_Tha_CALB	ExN_FrC_L5/6NP	RSPO3 -> LGR5	0.0085029822253306	41081.5	0.0341007880107955	2095	1.29499151148738	3025	0.403180601262369	18661	0.669569366467078	119357	0	62269.5
ExN_Tha_CALB_ExN_FrC_L5/6NP	ExN_Tha_CALB	ExN_FrC_L5/6NP	FGF18 -> FGFR1	0.00929550727134522	44609.3	0.0129163018239501	13463	1.61692761930034	1231	0.854398551646371	4305	0.619205905870114	141778	0	62269.5
ExN_Tha_PVALB_2_ExN_FrC_L5IT_1	ExN_Tha_PVALB_2	ExN_FrC_L5IT_1	NTNG1 -> LRRC4C	0.0095547234870456	44582.7	0.00533870934060906	48291	0.41173118705146	42095	0.112823935007959	65451	0.940994167312737	4807	0	62269.5
ExN_Tha_PVALB_2_ExN_FrC_L6_2	ExN_Tha_PVALB_2	ExN_FrC_L6_2	COL4A4 -> ITGAV_ITGB8	0.011181597169881	38471.1	0.0124036480599137	14347	1.10173418321226	5400	0.491609724973777	13017	0.715928324181501	97322	0	62269.5
ExN_Tha_PVALB_1_ExN_FrC_L5IT_3	ExN_Tha_PVALB_1	ExN_FrC_L5IT_3	COL4A3 -> ITGAV_ITGB8	0.0117772355686979	35409.5	0.0122463788467084	14606	1.15547075605096	4645	0.670331541535251	7147	0.735368595459998	88380	0	62269.5
ExN_Tha_PVALB_1_ExN_FrC_L5/6NP	ExN_Tha_PVALB_1	ExN_FrC_L5/6NP	CNTN2 -> NRP1	0.0118250720386542	36173.5	0.00995218052391856	19808	0.826315097060231	12038	0.406118934489925	18450	0.782266655880502	68302	0	62269.5
ExN_Tha_CALB_ExN_FrC_L6_1	ExN_Tha_CALB	ExN_FrC_L6_1	COL4A3 -> ITGAV_ITGB8	0.0128302176667856	38266.3	0.0124823416722441	14203	0.821131377054599	12220	0.456721076303745	15044	0.737221375989198	87595	0	62269.5
ExN_Tha_CALB_ExN_FrC_L6_1	ExN_Tha_CALB	ExN_FrC_L6_1	COL4A4 -> ITGAV_ITGB8	0.0128722590702242	38332.9	0.0143072689621228	11497	0.825601505848967	12065	0.456397146317263	15061	0.730220585725408	90772	0	62269.5
ExN_Tha_PVALB_1_ExN_FrC_L5IT_1	ExN_Tha_PVALB_1	ExN_FrC_L5IT_1	BMP7 -> PTPRK	0.0138483318573423	43729.5	0.0224038931992455	5220	0.799101992344305	12985	0.106526447658719	67679	0.777003038047344	70494	0	62269.5
ExN_Tha_PVALB_1_ExN_FrC_L5/6IT	ExN_Tha_PVALB_1	ExN_FrC_L5/6IT	APP -> DCC	0.0142839301688052	34037.7	0.00406136156845001	70932	0.729915253696393	15945	0.469574539211269	14286	0.935591931639767	6756	0	62269.5
ExN_Tha_PVALB_2_ExN_FrC_L6_2	ExN_Tha_PVALB_2	ExN_FrC_L6_2	COL4A3 -> ITGAV_ITGB8	0.0147348912350638	37546.1	0.0116201482529121	15781	1.09240809351164	5547	0.485529216308064	13370	0.730229849094692	90763	0	62269.5
ExN_Tha_PVALB_1_ExN_FrC_L5/6IT	ExN_Tha_PVALB_1	ExN_FrC_L5/6IT	CNTN2 -> NRP1	0.0162307610735863	39724.3	0.00880180756429323	23782	0.787679892656658	13418	0.313354033740858	26384	0.771624577367818	72768	0	62269.5
ExN_Tha_CALB_ExN_FrC_L5/6IT	ExN_Tha_CALB	ExN_FrC_L5/6IT	APP -> DCC	0.0164561661662227	35418.3	0.00397893800144224	72969	0.691522596273134	17833	0.426988685060012	17047	0.934971404166266	6973	0	62269.5
ExN_Tha_PVALB_1_ExN_FrC_L5IT_1	ExN_Tha_PVALB_1	ExN_FrC_L5IT_1	CNTN2 -> NRP1	0.0200283556203956	41629.9	0.00811121440667772	26757	0.764486364348348	14377	0.291682479115386	28853	0.764345383211461	75893	0	62269.5
ExN_Tha_PVALB_2_ExN_FrC_L5/6NP	ExN_Tha_PVALB_2	ExN_FrC_L5/6NP	CNTN2 -> NRP1	0.0205065635087171	43493.3	0.00803091612055653	27119	0.604814979931358	23071	0.292393327826842	28755	0.763448191666131	76252	0	62269.5
ExN_Tha_CALB_ExN_FrC_L5/6NP	ExN_Tha_CALB	ExN_FrC_L5/6NP	FGF5 -> FGFR1	0.0213443451770236	41905.9	0.00847649458155885	25100	1.49910788183979	1696	0.814597996422633	4831	0.677403353043488	115633	0	62269.5
ExN_Tha_PVALB_2_ExN_FrC_L6_2	ExN_Tha_PVALB_2	ExN_FrC_L6_2	NTNG1 -> LRRC4C	0.0220418004485522	46479.7	0.00540923200253972	47316	0.422375675459761	40773	0.0817528713583677	77361	0.941357441961659	4679	0	62269.5
ExN_Tha_CALB_ExN_FrC_L5IT_1	ExN_Tha_CALB	ExN_FrC_L5IT_1	COL4A4 -> ITGA11_ITGB1	0.0235361569030272	40649.9	0.0112886351144869	16479	0.786161944259821	13481	0.404294873842923	18566	0.726575943163164	92454	0	62269.5
ExN_Tha_CALB_ExN_FrC_L5/6IT	ExN_Tha_CALB	ExN_FrC_L5/6IT	COL6A5 -> ITGAV_ITGB8	0.0245102812710568	47770.5	0.0285627304277922	3048	1.11647981107764	5185	0.263372645003086	32540	0.633157130496413	135810	0	62269.5
ExN_Tha_PVALB_2_ExN_FrC_L5/6IT	ExN_Tha_PVALB_2	ExN_FrC_L5/6IT	CNTN2 -> NRP1	0.0278125641966603	48820.1	0.00710262219301935	32093	0.566179775527785	25987	0.199628427077774	42707	0.752177717194705	81044	0	62269.5
ExN_Tha_PVALB_2_ExN_FrC_L5IT_3	ExN_Tha_PVALB_2	ExN_FrC_L5IT_3	ADAM2 -> ITGA9	0.0290944021993631	103686.9	0.0214743279383425	5661	1.75806340620627	820	-0.190818282185624	187882	0.639632282250058	133036	1	191035.5
ExN_Tha_CALB_ExN_FrC_L5IT_1	ExN_Tha_CALB	ExN_FrC_L5IT_1	COL4A3 -> ITGA11_ITGB1	0.0296913083480393	40762.1	0.00984874198460663	20134	0.781691815465454	13656	0.404618803829405	18540	0.733636812554555	89211	0	62269.5
ExN_Tha_CALB_ExN_FrC_L5IT_3	ExN_Tha_CALB	ExN_FrC_L5IT_3	COL4A4 -> ITGAV_ITGB8	0.0307616824327188	45461.5	0.00977115275164905	20385	0.725679057319302	16110	0.39343744698482	19327	0.691059106058104	109216	0	62269.5
ExN_Tha_PVALB_2_ExN_FrC_L5IT_3	ExN_Tha_PVALB_2	ExN_FrC_L5IT_3	COL6A5 -> ITGAV_ITGB8	0.0309247303007546	52080.3	0.021131592634184	5841	1.65399154578103	1102	0.212761522504642	40295	0.597514203681856	150894	0	62269.5
ExN_Tha_PVALB_2_ExN_FrC_L5IT_2	ExN_Tha_PVALB_2	ExN_FrC_L5IT_2	COL4A4 -> CD47	0.0315012812090811	63989.5	0.00368874101863567	80885	0.33963206513174	52241	0.2063380852707	41464	0.747443166619456	83088	0	62269.5
ExN_Tha_PVALB_2_ExN_FrC_L5/6IT	ExN_Tha_PVALB_2	ExN_FrC_L5/6IT	APP -> DCC	0.032237904356163	42941.1	0.00360452931037128	83473	0.517124118575281	30244	0.276705738396455	30738	0.931901818785869	7981	0	62269.5
ExN_Tha_PVALB_2_ExN_FrC_L6_1	ExN_Tha_PVALB_2	ExN_FrC_L6_1	COL4A4 -> CD47	0.0329017902987485	66532.9	0.00362562796660789	82775	0.316978364057099	56033	0.175685290033235	47773	0.745810806521306	83814	0	62269.5
ExN_Tha_PVALB_2_ExN_FrC_L5IT_1	ExN_Tha_PVALB_2	ExN_FrC_L5IT_1	CNTN2 -> NRP1	0.0341166450436515	51591.7	0.0065453477636708	36085	0.542986247219475	27881	0.177956872452303	47299	0.744483933442216	84424	0	62269.5
ExN_Tha_PVALB_2_ExN_FrC_L5IT_3	ExN_Tha_PVALB_2	ExN_FrC_L5IT_3	COL4A4 -> CD47	0.036696820612233	69434.5	0.00353574851460876	85664	0.28471717286254	61973	0.156594105269884	52414	0.743424046686683	84852	0	62269.5
ExN_Tha_PVALB_2_ExN_FrC_L5/6IT	ExN_Tha_PVALB_2	ExN_FrC_L5/6IT	COL4A4 -> CD47	0.0409767416214756	71754.3	0.0034825798600402	87575	0.265632898398886	65567	0.136605838493607	57893	0.741976333905076	85467	0	62269.5
ExN_Tha_PVALB_2_ExN_FrC_L5/6NP	ExN_Tha_PVALB_2	ExN_FrC_L5/6NP	COL4A4 -> CD47	0.0427181411427323	71317.5	0.00346203300606431	88307	0.258257842478772	67066	0.153547644509376	53234	0.741409496011751	85711	0	62269.5
ExN_Tha_CALB_ExN_FrC_L5/6NP	ExN_Tha_CALB	ExN_FrC_L5/6NP	CNTN2 -> NRP1	0.0494398474327916	60370.5	0.00562868432793151	44688	0.327864747310579	54187	0.167105813592742	49782	0.729870683384684	90926	0	62269.5
ExN_Tha_CALB_ExN_FrC_L5IT_3	ExN_Tha_CALB	ExN_FrC_L5IT_3	COL4A3 -> ITGAV_ITGB8	0.0544637809612769	45667.5	0.0085248182235665	24925	0.721208928524935	16307	0.393761376971302	19303	0.698656761700555	105533	0	62269.5
ExN_Tha_CALB_ExN_FrC_L5IT_3	ExN_Tha_CALB	ExN_FrC_L5IT_3	BMP7 -> PTPRK	0.0630639313439	44254.7	0.00821852258335592	26256	0.804124864742837	12809	0.814092227490028	4838	0.678494989903554	115101	0	62269.5
ExN_Tha_CALB_ExN_FrC_L5/6IT	ExN_Tha_CALB	ExN_FrC_L5/6IT	CNTN2 -> NRP1	0.0667072694314062	70738.3	0.00497806447296029	53299	0.289229542907006	61140	0.0743409128436747	80443	0.717592195382753	96540	0	62269.5
ExN_Tha_PVALB_1_ExN_FrC_L5IT_1	ExN_Tha_PVALB_1	ExN_FrC_L5IT_1	FGF5 -> FGFR1	0.071950356170284	44568.9	0.0120311109481352	14995	0.705508954903362	17105	0.278644009652057	30463	0.714423006468351	98012	0	62269.5
ExN_Tha_CALB_ExN_FrC_L5IT_1	ExN_Tha_CALB	ExN_FrC_L5IT_1	CNTN2 -> NRP1	0.081606784310981	75710.1	0.00458748364759192	59764	0.266036014598696	65486	0.0526693582182033	90519	0.709239742189091	100512	0	62269.5
ExN_Tha_PVALB_2_ExN_FrC_L6_1	ExN_Tha_PVALB_2	ExN_FrC_L6_1	PAM -> FAP	0.0942516943878606	54609.7	0.0030819514261581	103450	0.724220950771707	16172	0.596256130764105	8936	0.749500941851934	82221	0	62269.5
ExN_Tha_CALB_ExN_FrC_L5/6IT	ExN_Tha_CALB	ExN_FrC_L5/6IT	BMP7 -> PTPRK	0.0966183455651551	48154.7	0.00734756966978994	30583	0.676305127714225	18644	0.620352078501891	8272	0.66615677396574	121005	0	62269.5
ExN_Tha_PVALB_1_ExN_FrC_L6_1	ExN_Tha_PVALB_1	ExN_FrC_L6_1	FGF5 -> FGFR1	0.101895346522577	48005.9	0.0104263494686284	18515	0.640348400437383	20711	0.256618336628537	33458	0.699597877963636	105076	0	62269.5
ExN_Tha_PVALB_1_ExN_FrC_L6_1	ExN_Tha_PVALB_1	ExN_FrC_L6_1	ADM -> CALCRL	0.107100781806521	63476.5	0.0340843972300376	2097	0.845470924174271	11373	0.241937817756071	35548	0.440026888773422	206095	0	62269.5
ExN_Tha_PVALB_2_ExN_FrC_L6_1	ExN_Tha_PVALB_2	ExN_FrC_L6_1	ADM -> CALCRL	0.107100781806521	64138.7	0.0319925140186889	2386	0.819392160186039	12265	0.239075918191594	35966	0.432239014133335	207807	0	62269.5
ExN_Tha_PVALB_1_ExN_FrC_L5/6IT	ExN_Tha_PVALB_1	ExN_FrC_L5/6IT	ADM -> CALCRL	0.107100781806521	72692.1	0.0223943420337628	5224	0.628248886292134	21433	0.133864083826419	58689	0.389106721751361	215845	0	62269.5
ExN_Tha_PVALB_2_ExN_FrC_L5/6IT	ExN_Tha_PVALB_2	ExN_FrC_L5/6IT	ADM -> CALCRL	0.107100781806521	73583.5	0.0210199199539631	5900	0.602170122303901	23273	0.131002184261942	59512	0.381605910217291	216963	0	62269.5
ExN_Tha_CALB_ExN_FrC_L6_1	ExN_Tha_CALB	ExN_FrC_L6_1	ADM -> CALCRL	0.107100781806521	69395.7	0.0183549031172897	7579	0.649376915486199	20170	0.22713417558625	37805	0.365742747671329	219155	0	62269.5
ExN_Tha_CALB_ExN_FrC_L6_1	ExN_Tha_CALB	ExN_FrC_L6_1	COL6A5 -> ITGAV_ITGB8	0.107100781806521	61689.7	0.0150446650921161	10627	0.841535040072657	11512	0.145449800126493	55392	0.556074462730928	168648	0	62269.5
ExN_Tha_PVALB_1_ExN_FrC_L6_1	ExN_Tha_PVALB_1	ExN_FrC_L6_1	RSPO3 -> LGR5	0.107100781806521	69043.9	0.00825886184908048	26070	0.566451905102706	25965	0.207944464721228	41183	0.499305291080959	189732	0	62269.5
ExN_Tha_PVALB_1_ExN_FrC_L5IT_1	ExN_Tha_PVALB_1	ExN_FrC_L5IT_1	FGF18 -> FGFR1	0.107100781806521	71047.1	0.00788131729865298	27795	0.408592145463958	42487	0.145122122020521	55475	0.559511929490209	167209	0	62269.5
ExN_Tha_PVALB_1_ExN_FrC_L6_1	ExN_Tha_PVALB_1	ExN_FrC_L6_1	FGF18 -> FGFR1	0.107100781806521	76860.7	0.00683007319799001	33933	0.343431590997978	51601	0.123096448997001	62078	0.541802604598019	174422	0	62269.5
ExN_Tha_CALB_ExN_FrC_L6_2	ExN_Tha_CALB	ExN_FrC_L6_2	BMP7 -> PTPRK	0.107100781806521	54922.1	0.00640626830866202	37191	0.538161158539795	28319	0.401470885920582	18775	0.650743104517559	128056	0	62269.5
ExN_Tha_CALB_ExN_FrC_L5IT_2	ExN_Tha_CALB	ExN_FrC_L5IT_2	BMP7 -> PTPRK	0.107100781806521	57303.7	0.006083930929541	40001	0.490855410557336	32850	0.375848742053691	20628	0.644853836838848	130770	0	62269.5
ExN_Tha_PVALB_2_ExN_FrC_L6_2	ExN_Tha_PVALB_2	ExN_FrC_L6_2	COL4A4 -> ITGA11_ITGB1	0.107100781806521	55573.7	0.00583814945314987	42437	0.858658607261634	10933	0.234206649749852	36718	0.656475692993476	125511	0	62269.5
ExN_Tha_PVALB_2_ExN_FrC_L6_2	ExN_Tha_PVALB_2	ExN_FrC_L6_2	COL4A3 -> ITGA11_ITGB1	0.107100781806521	55141.3	0.00546937173971474	46542	0.849332517561015	11245	0.228126141084139	37647	0.67240073114837	118003	0	62269.5
ExN_Tha_PVALB_2_ExN_FrC_L5/6IT	ExN_Tha_PVALB_2	ExN_FrC_L5/6IT	COL4A4 -> ITGAV_ITGB8	0.107100781806521	73092.1	0.0053271097323233	48410	0.320142115776845	55503	0.132599173217277	59040	0.622873452139616	140238	0	62269.5
ExN_Tha_PVALB_2_ExN_FrC_L5/6IT	ExN_Tha_PVALB_2	ExN_FrC_L5/6IT	COL4A3 -> ITGAV_ITGB8	0.107100781806521	73302.1	0.00499061280601658	53073	0.310816026076227	57117	0.126518664551564	60961	0.639500801862949	133090	0	62269.5
ExN_Tha_PVALB_2_ExN_FrC_L5IT_3	ExN_Tha_PVALB_2	ExN_FrC_L5IT_3	NTNG1 -> LRRC4C	0.107100781806521	66908.5	0.00466333749680236	58354	0.309792497190829	57316	-0.0584919600864824	150423	0.93712537276333	6180	0	62269.5
ExN_Tha_PVALB_1_ExN_FrC_L5IT_1	ExN_Tha_PVALB_1	ExN_FrC_L5IT_1	APP -> DCC	0.107100781806521	56100.7	0.00260749980644523	128081	0.480247653201384	33982	0.190503667736805	44527	0.92088096397533	11644	0	62269.5
ExN_Tha_CALB_ExN_FrC_L5IT_1	ExN_Tha_CALB	ExN_FrC_L5IT_1	APP -> DCC	0.107100781806521	59677.1	0.00255458173170674	131137	0.441854995778125	38391	0.147917813585548	54700	0.920130805587427	11888	0	62269.5
ExN_Tha_CALB_ExN_FrC_L5/6IT	ExN_Tha_CALB	ExN_FrC_L5/6IT	ADM -> CALCRL	0.114203207875013	80850.1	0.0120596522693651	14932	0.432154877604061	39612	0.119060441656599	63354	0.318529013442945	224083	0	62269.5
ExN_Tha_PVALB_2_ExN_FrC_L5IT_2	ExN_Tha_PVALB_2	ExN_FrC_L5IT_2	NTNG1 -> LRRC4C	0.118347488219256	75779.7	0.00442514483439273	62889	0.273840379608323	63965	-0.164105686251445	183003	0.935562981856278	6772	0	62269.5
ExN_Tha_PVALB_2_ExN_FrC_L5IT_2	ExN_Tha_PVALB_2	ExN_FrC_L5IT_2	ADAM2 -> ITGA9	0.125623345298758	116939.9	0.0104625390209965	18428	1.63608767407002	1162	-0.332580974248643	204328	0.553356074514149	169746	1	191035.5
ExN_Tha_PVALB_2_ExN_FrC_L5IT_1	ExN_Tha_PVALB_2	ExN_FrC_L5IT_1	ADAM2 -> ITGA9	0.132361374531232	120231.1	0.00882120534314514	23686	1.61790689721909	1225	-0.366398828830393	207150	0.532185105456154	178059	1	191035.5
ExN_Tha_CALB_ExN_FrC_L6_1	ExN_Tha_CALB	ExN_FrC_L6_1	RSPO3 -> LGR5	0.156154717938638	90558.3	0.00490813385772495	54373	0.295814747411571	59910	0.103067372947625	68945	0.434632447050734	207294	0	62269.5
ExN_Tha_PVALB_1_ExN_FrC_L5/6IT	ExN_Tha_PVALB_1	ExN_FrC_L5/6IT	FGF13 -> FGFR1	0.215630951773269	69306.1	0.00157372710791291	184690	0.724657472456289	16152	0.92372035090395	3382	0.754506483842065	80037	0	62269.5
ExN_Tha_PVALB_1_ExN_FrC_L5IT_3	ExN_Tha_PVALB_1	ExN_FrC_L5IT_3	FGF13 -> FGFR1	0.222657056798928	70789.7	0.00147619744073101	189249	0.718751805212797	16434	0.926909054647614	3353	0.748533221181209	82643	0	62269.5
ExN_Tha_PVALB_1_ExN_FrC_L5IT_2	ExN_Tha_PVALB_1	ExN_FrC_L5IT_2	FGF13 -> FGFR1	0.230768239852213	72369.9	0.00137722893845138	193859	0.71275901287649	16755	0.915175173051854	3484	0.741945825592604	85482	0	62269.5
ExN_Tha_CALB_ExN_FrC_L6_1	ExN_Tha_CALB	ExN_FrC_L6_1	PAM -> FAP	0.232682772916713	64945.1	0.00268122219449886	123944	0.502281104389571	31677	0.401084734771755	18810	0.736199361321132	88025	0	62269.5
ExN_Tha_CALB_ExN_FrC_L5IT_3	ExN_Tha_CALB	ExN_FrC_L5IT_3	COL6A5 -> ITGAV_ITGB8	0.23421035959049	72063.1	0.0102747576145838	18895	0.741612591542992	15400	0.0824901007940503	77025	0.508643821733982	186726	0	62269.5
ExN_Tha_CALB_ExN_FrC_L5/6IT	ExN_Tha_CALB	ExN_FrC_L5/6IT	FGF13 -> FGFR1	0.269012543402416	70724.3	0.00152576908704872	186919	0.684973745616126	18210	0.806532817231379	4939	0.751629000306712	81284	0	62269.5
ExN_Tha_CALB_ExN_FrC_L5IT_3	ExN_Tha_CALB	ExN_FrC_L5IT_3	FGF13 -> FGFR1	0.276945288409672	72189.1	0.00143121155511827	191379	0.679068078372634	18501	0.809721520975042	4896	0.745609329732224	83900	0	62269.5
ExN_Tha_PVALB_1_ExN_FrC_L6_2	ExN_Tha_PVALB_1	ExN_FrC_L6_2	ADM -> CALCRL	0.279188901806778	81389.3	0.0154179142017744	10237	0.498614436722974	32054	0.073407528097945	80856	0.345764890513628	221530	0	62269.5
ExN_Tha_CALB_ExN_FrC_L5IT_2	ExN_Tha_CALB	ExN_FrC_L5IT_2	FGF13 -> FGFR1	0.285247839243661	73719.9	0.00133525903538946	195689	0.673075286036327	18802	0.797987639379282	5046	0.738972049990095	86793	0	62269.5
ExN_Tha_PVALB_2_ExN_FrC_L6_2	ExN_Tha_PVALB_2	ExN_FrC_L6_2	ADM -> CALCRL	0.295257255263448	82558.7	0.014471660827979	11307	0.472535672734741	34831	0.0705456285334678	82122	0.338636436588286	222264	0	62269.5
ExN_Tha_PVALB_2_ExN_FrC_L5IT_1	ExN_Tha_PVALB_2	ExN_FrC_L5IT_1	PAM -> FAP	0.309762783223153	74602.9	0.00179052708898441	173972	0.6578077414211	19671	0.566877047377883	9886	0.695175036923053	107216	0	62269.5
ExN_Tha_PVALB_2_ExN_FrC_L5IT_1	ExN_Tha_PVALB_2	ExN_FrC_L5IT_1	COL4A4 -> CD47	0.320952517581023	121082.1	0.00281247637421371	116771	0.0251069918034656	131735	-0.017555923911432	129735	0.720996919625784	94991	0.0600000000000001	132178.5
ExN_Tha_CALB_ExN_FrC_L6_2	ExN_Tha_CALB	ExN_FrC_L6_2	ADM -> CALCRL	0.372784539463915	92213.1	0.00830275270923261	25877	0.302520428034901	58661	0.0586038859281246	87651	0.279452454184212	226607	0	62269.5
ExN_Tha_PVALB_2_ExN_FrC_L5/6IT	ExN_Tha_PVALB_2	ExN_FrC_L5/6IT	FGF13 -> FGFR1	0.385070065305556	78816.1	0.00128453080449473	197885	0.485356790292363	33442	0.511252177806751	12030	0.735219266753631	88454	0	62269.5
ExN_Tha_PVALB_2_ExN_FrC_L6_2	ExN_Tha_PVALB_2	ExN_FrC_L6_2	COL4A4 -> CD47	0.404984754907856	125177.1	0.00276259196203336	119496	0.00720155821232395	137472	-0.0264141413496264	134591	0.719193381123277	95855	0.431	138471.5
ExN_Tha_PVALB_2_ExN_FrC_L5IT_3	ExN_Tha_PVALB_2	ExN_FrC_L5IT_3	FGF13 -> FGFR1	0.431162942088097	80132.5	0.00120492369776235	201116	0.479451123048871	34068	0.514440881550414	11886	0.728945305531247	91323	0	62269.5
ExN_Tha_PVALB_1_ExN_FrC_L6_1	ExN_Tha_PVALB_1	ExN_FrC_L6_1	PAM -> FAP	0.459475025184853	78001.3	0.00236417317931919	142012	0.326686702570589	54397	0.228167828504701	37638	0.723799046839087	93690	0	62269.5
ExN_Tha_CALB_ExN_FrC_L5IT_1	ExN_Tha_CALB	ExN_FrC_L5IT_1	FGF18 -> FGFR1	0.465032207206426	101299.3	0.00332695415008261	93304	0.208864053973893	78263	0.101684976245547	69416	0.452137641160135	203244	0	62269.5
ExN_Tha_PVALB_2_ExN_FrC_L5IT_2	ExN_Tha_PVALB_2	ExN_FrC_L5IT_2	FGF13 -> FGFR1	0.486646298830414	81628.5	0.00112414216377614	204190	0.473458330712564	34727	0.502706999954654	12437	0.722035333109932	94519	0	62269.5
ExN_Tha_PVALB_2_ExN_FrC_L5IT_1	ExN_Tha_PVALB_2	ExN_FrC_L5IT_1	APP -> DCC	0.50820456511291	81374.1	0.00231420160966025	144904	0.267456518080272	65170	-0.00236513307800901	121262	0.91642331025025	13265	0	62269.5
ExN_Tha_PVALB_2_ExN_FrC_L5IT_3	ExN_Tha_PVALB_2	ExN_FrC_L5IT_3	COL4A4 -> ITGA11_ITGB1	0.555096632032169	89569.7	0.00430679865740612	65324	0.50248361040669	31655	0.121775393629406	62501	0.621405535781062	140884	0.969	147484.5
ExN_Tha_CALB_ExN_FrC_L5IT_1	ExN_Tha_CALB	ExN_FrC_L5IT_1	BMP7 -> PTPRK	0.564121926810905	93788.5	0.00430962368658139	65271	0.230460753543687	73153	-0.000664912809155968	120288	0.60446249979874	147961	0	62269.5
ExN_Tha_PVALB_2_ExN_FrC_L5IT_3	ExN_Tha_PVALB_2	ExN_FrC_L5IT_3	COL4A3 -> ITGA11_ITGB1	0.603182436990888	90476.3	0.00403475160313847	71591	0.493157520706071	32598	0.115694884963693	64494	0.638059997854973	133743	0.993	149955.5
ExN_Tha_PVALB_1_ExN_FrC_L5/6IT	ExN_Tha_PVALB_1	ExN_FrC_L5/6IT	COL1A1 -> CD36	0.640471487568186	93921.5	0.00791941445572814	27595	0.376892325458293	46681	0.024483249371641	105769	0.262854336324881	227293	0	62269.5
ExN_Tha_CALB_ExN_FrC_L5/6IT	ExN_Tha_CALB	ExN_FrC_L5/6IT	COL1A1 -> CD36	0.640471487568186	94968.7	0.00757364284655591	29314	0.356550459116505	49594	0.0237377932492441	106211	0.25855222155116	227455	0	62269.5
ExN_Tha_CALB_ExN_FrC_L5IT_1	ExN_Tha_CALB	ExN_FrC_L5IT_1	PAM -> FAP	0.640471487568186	84414.9	0.00155771467716511	185444	0.435867895038965	39091	0.371705651385533	20944	0.680219523157479	114326	0	62269.5
ExN_Tha_PVALB_1_ExN_FrC_L5IT_1	ExN_Tha_PVALB_1	ExN_FrC_L5IT_1	PAM -> FAP	0.757282617873307	97329.1	0.00137351811735019	194021	0.260273493219983	66627	0.198788745118479	42846	0.666380261511394	120882	0	62269.5
ExN_Tha_CALB_ExN_FrC_L6_1	ExN_Tha_CALB	ExN_FrC_L6_1	FGF18 -> FGFR1	0.899197132973768	111228.9	0.0028831906533321	113035	0.143703499507913	95308	0.0796593032220272	78206	0.434474711773899	207326	0	62269.5
ExN_Tha_PVALB_2_ExN_FrC_L6_1	ExN_Tha_PVALB_2	ExN_FrC_L6_1	COL4A3 -> ITGAV_ITGB8	0.997319569131375	132219.3	0.00262867369983259	126825	0.0358712550712386	128264	0.00859581967497161	114986	0.562830739606459	165821	0.001	125200.5
ExN_Tha_PVALB_2_ExN_FrC_L6_1	ExN_Tha_PVALB_2	ExN_FrC_L6_1	COL4A4 -> ITGAV_ITGB8	1	117836.9	0.00280591458279402	117131	0.0451973447718575	125310	0.0146763283406847	111453	0.545182144174421	173021	0	62269.5
ExN_Tha_PVALB_1_ExN_FrC_L5/6IT	ExN_Tha_PVALB_1	ExN_FrC_L5/6IT	FGF5 -> FGFR1	1	108843.1	0.00234686104513587	143038	0.312284727300089	56875	0.0325619718680215	101216	0.524918084628352	180817	0	62269.5
ExN_Tha_PVALB_2_ExN_FrC_L5IT_1	ExN_Tha_PVALB_2	ExN_FrC_L5IT_1	COL4A4 -> ITGA11_ITGB1	1	133239.7	0.00221390581049647	150764	0.00575778318271201	137965	-0.0374259441336554	140317	0.540610346728766	174883	0	62269.5
ExN_Tha_PVALB_1_ExN_FrC_L5IT_3	ExN_Tha_PVALB_1	ExN_FrC_L5IT_3	FGF5 -> FGFR1	1	110965.5	0.00220141741929796	151470	0.306379060056598	57938	0.0357506756116848	99379	0.516935104819268	183771	0	62269.5
ExN_Tha_CALB_ExN_FrC_L5IT_1	ExN_Tha_CALB	ExN_FrC_L5IT_1	FGF5 -> FGFR1	1	119164.9	0.00218335783807547	152516	0.0910443165133428	110750	0.0618844210218094	86124	0.515906534527996	184165	0	62269.5
ExN_Tha_PVALB_2_ExN_FrC_L5IT_1	ExN_Tha_PVALB_2	ExN_FrC_L5IT_1	COL4A3 -> ITGA11_ITGB1	1	134598.9	0.00207406027740291	158635	-0.00356830651790684	140973	-0.0435064527993685	143362	0.558292612881631	167755	0	62269.5
ExN_Tha_PVALB_1_ExN_FrC_L5IT_2	ExN_Tha_PVALB_1	ExN_FrC_L5IT_2	FGF5 -> FGFR1	1	114792.7	0.00205382809359617	159769	0.300386267720291	59060	0.0240167940159251	106037	0.508266329464054	186828	0	62269.5
ExN_Tha_PVALB_2_ExN_FrC_L5IT_3	ExN_Tha_PVALB_2	ExN_FrC_L5IT_3	COL4A4 -> ITGAV_ITGB8	1	170346.5	0.00191630003386	167478	-0.0547251037578069	157225	-0.0482833709917584	145717	0.497639089250155	190277	1	191035.5
ExN_Tha_CALB_ExN_FrC_L6_1	ExN_Tha_CALB	ExN_FrC_L6_1	FGF5 -> FGFR1	1	129962.3	0.00189213215080294	168740	0.0258837620473629	131478	0.0398587479982892	97168	0.498016955728868	190156	0	62269.5
ExN_Tha_PVALB_2_ExN_FrC_L5IT_3	ExN_Tha_PVALB_2	ExN_FrC_L5IT_3	COL4A3 -> ITGAV_ITGB8	1	171523.7	0.00179525333054868	173730	-0.0640511934584258	160009	-0.0543638796574715	148546	0.515493003589734	184298	1	191035.5
ExN_Tha_PVALB_1_ExN_FrC_L5/6IT	ExN_Tha_PVALB_1	ExN_FrC_L5/6IT	FGF18 -> FGFR1	1	179754.7	0.00153737727399406	186368	0.0153679178606848	134827	-0.100959915763514	166599	0.359386685055778	219944	1	191035.5
ExN_Tha_PVALB_1_ExN_FrC_L5IT_3	ExN_Tha_PVALB_1	ExN_FrC_L5IT_3	FGF18 -> FGFR1	1	180991.1	0.00144210033994893	190841	0.00946225061719308	136744	-0.0977712120198511	165509	0.352055608832089	220826	1	191035.5
ExN_Tha_PVALB_1_ExN_FrC_L5IT_2	ExN_Tha_PVALB_1	ExN_FrC_L5IT_2	FGF18 -> FGFR1	1	183188.3	0.00134541780491417	195227	0.00346945828088596	138736	-0.109505093615611	169249	0.34418176986447	221694	1	191035.5
ExN_Tha_CALB_ExN_FrC_L5/6IT	ExN_Tha_CALB	ExN_FrC_L5/6IT	FGF18 -> FGFR1	1	201202.5	0.000648975736940752	219233	-0.18436017362938	190102	-0.144397061538488	178508	0.267127432152852	227134	1	191035.5
ExN_Tha_CALB_ExN_FrC_L5IT_3	ExN_Tha_CALB	ExN_FrC_L5IT_3	FGF18 -> FGFR1	1	201534.7	0.00060875631940978	220248	-0.190265840872872	191249	-0.141208357794825	177770	0.260911836506248	227371	1	191035.5
ExN_Tha_CALB_ExN_FrC_L5IT_2	ExN_Tha_CALB	ExN_FrC_L5IT_2	FGF18 -> FGFR1	1	202573.9	0.0005679435530935	221294	-0.196258633209179	192373	-0.152942239390585	180559	0.254276493305873	227608	1	191035.5
ExN_Tha_CALB_ExN_FrC_L5/6IT	ExN_Tha_CALB	ExN_FrC_L5/6IT	FGF5 -> FGFR1	1	206774.7	0.000425898944815699	224608	-0.30217991108993	207517	-0.184197616762226	186766	0.320045879705461	223947	1	191035.5
ExN_Tha_CALB_ExN_FrC_L5IT_3	ExN_Tha_CALB	ExN_FrC_L5IT_3	FGF5 -> FGFR1	1	206989.7	0.000399504418005975	225075	-0.308085578333422	208124	-0.181008913018563	186206	0.313125053656513	224508	1	191035.5
ExN_Tha_CALB_ExN_FrC_L5IT_2	ExN_Tha_CALB	ExN_FrC_L5IT_2	FGF5 -> FGFR1	1	207703.3	0.00037272049817709	225490	-0.314078370669729	208722	-0.192742794614323	188217	0.30571110088681	225052	1	191035.5
ExN_Tha_PVALB_1_ExN_FrC_L6_1	ExN_Tha_PVALB_1	ExN_FrC_L6_1	APP -> DCC	1	166018.3	0.000228028418869556	227425	0.0716277091955932	116787	-0.881680124218257	223462	0.77487376697764	71382	1	191035.5
ExN_Tha_CALB_ExN_FrC_L6_1	ExN_Tha_CALB	ExN_FrC_L6_1	APP -> DCC	1	168755.5	0.000223400681263435	227489	0.0332350517723345	129117	-0.924265978369515	223962	0.773080383478938	72174	1	191035.5
ExN_Tha_PVALB_2_ExN_FrC_L6_1	ExN_Tha_PVALB_2	ExN_FrC_L6_1	APP -> DCC	1	180119.3	0.000202379203515885	227744	-0.141163425925518	180636	-1.07454892503307	225269	0.764295449602244	75912	1	191035.5
