# Supplementary material for: Disturbances of paraventricular thalamic nucleus neurons in bipolar disorder revealed by single-nucleus analysis
Source: Nat Commun. 2026 Jan 7;17:1338. doi: 10.1038/s41467-025-68094-5 (PMC12873406; doi:10.1038/s41467-025-68094-5)
Supplement: Supplementary file 6 — Source Data [file 41467_2025_68094_MOESM6_ESM.zip › SourceData/FigureS9_upper.txt]

source_target	source	target	interaction	aggregate_rank	mean_rank	specificity	natmi.rank	connectome.weight_sc	connectome.rank	logfc.logfc_comb	logfc.rank	magnitude	sca.rank	cellphonedb.pvalue	cellphonedb.rank
ExN_FrC_L5/6IT_ExN_Tha_PVALB_1	ExN_FrC_L5/6IT	ExN_Tha_PVALB_1	ADAMTS3 -> CCBE1	1.19864726309621e-06	16214.3	0.0664894750880561	548	1.83293948968002	661	1.64135270966267	245	0.906879730423634	17348	0	62269.5
ExN_FrC_L6_2_ExN_Tha_PVALB_1	ExN_FrC_L6_2	ExN_Tha_PVALB_1	VEGFC -> CCBE1	1.20408774530689e-06	22397.7	0.066815304988027	541	1.83232974830751	662	1.42752932770137	441	0.834998641253035	48075	0	62269.5
ExN_FrC_L5/6NP_ExN_Tha_PVALB_1	ExN_FrC_L5/6NP	ExN_Tha_PVALB_1	VEGFC -> CCBE1	3.5293381011838e-06	23359.9	0.0572010961258835	749	1.71284212169987	948	1.37534651745786	518	0.824015995462043	52315	0	62269.5
ExN_FrC_L6_1_ExN_Tha_PVALB_1	ExN_FrC_L6_1	ExN_Tha_PVALB_1	SEMA3E -> NRP1	4.19092170702667e-06	15514.3	0.0490688975399431	1004	2.00256069281695	433	1.6561780038762	235	0.915537444443609	13630	0	62269.5
ExN_FrC_L5IT_3_ExN_Tha_PVALB_2	ExN_FrC_L5IT_3	ExN_Tha_PVALB_2	SLIT1 -> ROBO2	9.01761244010995e-06	16230.3	0.011372799110986	16292	1.59498763027566	1297	1.84953525621447	109	0.958924818607455	1184	0	62269.5
ExN_FrC_L6_2_ExN_Tha_PVALB_1	ExN_FrC_L6_2	ExN_Tha_PVALB_1	POSTN -> PTK7	1.33014410298493e-05	24466.5	0.0576707651649052	737	3.7831990108346	15	1.1226404389975	1477	0.809082434316242	57834	0	62269.5
ExN_FrC_L5/6IT_ExN_Tha_CALB	ExN_FrC_L5/6IT	ExN_Tha_CALB	ADAMTS3 -> CCBE1	1.79584848218233e-05	17541.3	0.0511608104807631	932	1.51264161501084	1633	1.23359122531077	877	0.895208410600814	21995	0	62269.5
ExN_FrC_L6_2_ExN_Tha_PVALB_2	ExN_FrC_L6_2	ExN_Tha_PVALB_2	SLIT1 -> ROBO2	1.84895925930108e-05	16682.7	0.010661932441485	17919	1.50952061926222	1649	1.76033465944317	171	0.957634677580731	1405	0	62269.5
ExN_FrC_L6_2_ExN_Tha_PVALB_2	ExN_FrC_L6_2	ExN_Tha_PVALB_2	POSTN -> PTK7	1.9409314085639e-05	25525.1	0.0491995377909815	996	3.72314536359123	17	1.09805801971451	1676	0.796510514279569	62667	0	62269.5
ExN_FrC_L5/6NP_ExN_Tha_PVALB_1	ExN_FrC_L5/6NP	ExN_Tha_PVALB_1	SEMA3E -> NRP1	2.4184189141582e-05	16930.7	0.036621274984107	1804	1.62602325331943	1192	1.29195242025382	691	0.90351498145504	18697	0	62269.5
ExN_FrC_L6_2_ExN_Tha_CALB	ExN_FrC_L6_2	ExN_Tha_CALB	POSTN -> PTK7	2.53231781701979e-05	26142.9	0.0450790729149429	1163	3.69393484506518	19	1.08113183464037	1832	0.789330230252042	65431	0	62269.5
ExN_FrC_L5IT_3_ExN_Tha_CALB	ExN_FrC_L5IT_3	ExN_Tha_CALB	SLIT1 -> ROBO1	2.56550211217147e-05	15233.7	0.0149216676967512	10752	1.63131052211448	1174	1.80970507923927	133	0.954444237131964	1840	0	62269.5
ExN_FrC_L5IT_3_ExN_Tha_PVALB_1	ExN_FrC_L5IT_3	ExN_Tha_PVALB_1	SLIT1 -> ROBO1	2.58638819439861e-05	15227.7	0.0149040279758153	10769	1.62959083316518	1180	1.92062991974189	75	0.95441851471399	1845	0	62269.5
ExN_FrC_L6_2_ExN_Tha_CALB	ExN_FrC_L6_2	ExN_Tha_CALB	SLIT1 -> ROBO1	3.29609172909396e-05	15578.1	0.0139889759191621	11941	1.54584351110104	1484	1.72050448246797	195	0.953020259103276	2001	0	62269.5
ExN_FrC_L6_2_ExN_Tha_PVALB_1	ExN_FrC_L6_2	ExN_Tha_PVALB_1	SLIT1 -> ROBO1	3.32075238158046e-05	15571.9	0.0139724387842782	11966	1.54412382215174	1497	1.83142932297059	121	0.952993772254529	2006	0	62269.5
ExN_FrC_L5/6IT_ExN_Tha_CALB	ExN_FrC_L5/6IT	ExN_Tha_CALB	SLIT3 -> ROBO1	3.73213650548565e-05	15005.7	0.0173667774942694	8376	1.4245049795848	2086	1.67299027440905	223	0.952451050666457	2074	0	62269.5
ExN_FrC_L6_1_ExN_Tha_PVALB_1	ExN_FrC_L6_1	ExN_Tha_PVALB_1	SEMA3A -> NRP1_PLXNA3	3.78042748920275e-05	20390.9	0.0406229465003827	1441	1.68375752636997	1016	1.0544685616992	2095	0.863958699255432	35133	0	62269.5
ExN_FrC_L5/6IT_ExN_Tha_PVALB_1	ExN_FrC_L5/6IT	ExN_Tha_PVALB_1	SLIT3 -> ROBO1	3.78042748920275e-05	14996.7	0.0173462472750753	8392	1.4227852906355	2095	1.78391511491168	151	0.952424258922421	2076	0	62269.5
ExN_FrC_L5IT_2_ExN_Tha_CALB	ExN_FrC_L5IT_2	ExN_Tha_CALB	SLIT1 -> ROBO1	4.8925541829452e-05	16159.3	0.0126493045521834	13911	1.42308301269509	2093	1.65276497818245	239	0.950714600124756	2284	0	62269.5
ExN_FrC_L5IT_2_ExN_Tha_PVALB_1	ExN_FrC_L5IT_2	ExN_Tha_PVALB_1	SLIT1 -> ROBO1	4.93101810502888e-05	16155.3	0.0126343511162224	13941	1.42136332374579	2108	1.76368981868508	168	0.950686880624455	2290	0	62269.5
ExN_FrC_L5/6IT_ExN_Tha_PVALB_2	ExN_FrC_L5/6IT	ExN_Tha_PVALB_2	SLIT3 -> ROBO2	4.95677182133802e-05	15851.7	0.0132363805213623	12989	1.38818208774598	2294	1.71282045138425	198	0.957118862022847	1508	0	62269.5
ExN_FrC_L5IT_2_ExN_Tha_PVALB_2	ExN_FrC_L5IT_2	ExN_Tha_PVALB_2	SLIT1 -> ROBO2	5.02154606537243e-05	17462.1	0.00964087945725957	20805	1.38676012085627	2304	1.69259515515765	208	0.955544919967586	1724	0	62269.5
ExN_FrC_L6_1_ExN_Tha_CALB	ExN_FrC_L6_1	ExN_Tha_CALB	SLIT3 -> ROBO1	5.22590885525972e-05	15198.5	0.0166626506458689	8970	1.38062761840794	2335	1.64756096573075	244	0.951505005686815	2174	0	62269.5
ExN_FrC_L6_1_ExN_Tha_PVALB_1	ExN_FrC_L6_1	ExN_Tha_PVALB_1	SLIT3 -> ROBO1	5.26608930086739e-05	15188.9	0.0166429528136011	8987	1.37890792945864	2341	1.75848580623338	172	0.951477708044288	2175	0	62269.5
ExN_FrC_L6_1_ExN_Tha_CALB	ExN_FrC_L6_1	ExN_Tha_CALB	SLIT1 -> ROBO1	5.30647410183174e-05	16306.9	0.0123604657917862	14411	1.39661533483072	2240	1.61039624958882	267	0.950170604608095	2347	0	62269.5
ExN_FrC_L6_1_ExN_Tha_PVALB_1	ExN_FrC_L6_1	ExN_Tha_PVALB_1	SLIT1 -> ROBO1	5.32674329413046e-05	16300.7	0.0123458538079493	14436	1.39489564588142	2255	1.72132109009145	193	0.950142595194438	2350	0	62269.5
ExN_FrC_L6_2_ExN_Tha_CALB	ExN_FrC_L6_2	ExN_Tha_CALB	VEGFC -> CCBE1	6.02477341122214e-05	24489.7	0.0514115226685086	920	1.51203187363832	1636	1.01976784334947	2449	0.816144524867209	55174	0	62269.5
ExN_FrC_L6_1_ExN_Tha_PVALB_1	ExN_FrC_L6_1	ExN_Tha_PVALB_1	SEMA3A -> NRP1_PLXNA1	6.09847538815125e-05	20206.9	0.0315194494594533	2459	1.65712346340622	1092	1.02320602341119	2413	0.869044617889292	32801	0	62269.5
ExN_FrC_L6_1_ExN_Tha_PVALB_2	ExN_FrC_L6_1	ExN_Tha_PVALB_2	SLIT1 -> ROBO2	6.11328714808769e-05	17653.5	0.00942073615530287	21517	1.3602924429919	2461	1.65022642656403	241	0.955051719212816	1779	0	62269.5
ExN_FrC_L5/6NP_ExN_Tha_PVALB_1	ExN_FrC_L5/6NP	ExN_Tha_PVALB_1	ALCAM -> NRP1	6.14298218237401e-05	15484.3	0.0314822279663494	2465	1.88941506963817	568	1.57362936997566	292	0.92032202602728	11827	0	62269.5
ExN_FrC_L6_2_ExN_Tha_PVALB_1	ExN_FrC_L6_2	ExN_Tha_PVALB_1	ADAMTS3 -> CCBE1	6.40690294836275e-05	19681.9	0.0333118620231931	2193	1.3553816128578	2500	1.31632523349339	646	0.873310605272301	30801	0	62269.5
ExN_FrC_L5/6NP_ExN_Tha_PVALB_2	ExN_FrC_L5/6NP	ExN_Tha_PVALB_2	NXPH2 -> NRXN1	6.79681208053022e-05	15464.3	0.0149670645191417	10706	1.67359004154824	1049	1.27270728455387	747	0.948879250566718	2550	0	62269.5
ExN_FrC_L6_1_ExN_Tha_PVALB_2	ExN_FrC_L6_1	ExN_Tha_PVALB_2	SLIT3 -> ROBO2	6.98942598345188e-05	16103.5	0.0126997184432184	13831	1.34430472656912	2574	1.68739114270596	212	0.956261424032753	1631	0	62269.5
ExN_FrC_L5/6NP_ExN_Tha_CALB	ExN_FrC_L5/6NP	ExN_Tha_CALB	NXPH2 -> NRXN1	8.16749760410839e-05	15754.9	0.0144874515154482	11282	1.57838107027398	1349	1.17447430735149	1162	0.948083527008114	2712	0	62269.5
ExN_FrC_L5/6IT_ExN_Tha_CALB	ExN_FrC_L5/6IT	ExN_Tha_CALB	SLIT1 -> ROBO1	8.4123740338065e-05	16773.7	0.0115715841314266	15880	1.32432633306795	2739	1.49816774435951	362	0.94858596019144	2618	0	62269.5
ExN_FrC_L5/6IT_ExN_Tha_PVALB_1	ExN_FrC_L5/6IT	ExN_Tha_PVALB_1	SLIT1 -> ROBO1	8.59686644903443e-05	16764.9	0.0115579047278229	15904	1.32260664411865	2759	1.60909258486214	269	0.948557108264479	2623	0	62269.5
ExN_FrC_L5/6NP_ExN_Tha_PVALB_1	ExN_FrC_L5/6NP	ExN_Tha_PVALB_1	NXPH2 -> NRXN1	9.48009415447992e-05	16015.7	0.0141345774721913	11726	1.50833131267954	1651	1.10902488936761	1581	0.947473297080035	2851	0	62269.5
ExN_FrC_L5/6NP_ExN_Tha_PVALB_1	ExN_FrC_L5/6NP	ExN_Tha_PVALB_1	FSTL5 -> CNTN5	9.60954263562216e-05	19486.5	0.00738886607318428	30350	1.31096106677279	2864	1.76769887305474	167	0.955038675925682	1782	0	62269.5
ExN_FrC_L5/6NP_ExN_Tha_CALB	ExN_FrC_L5/6NP	ExN_Tha_CALB	VEGFC -> CCBE1	0.000104003429616479	25686.7	0.0440137996925461	1217	1.39254424703069	2272	0.967585033105962	2941	0.804201203979954	59734	0	62269.5
ExN_FrC_L5/6IT_ExN_Tha_PVALB_2	ExN_FrC_L5/6IT	ExN_Tha_PVALB_2	SLIT1 -> ROBO2	0.00012569128695973	18266.5	0.0088194767767976	23690	1.28800344122913	3134	1.53799792133471	320	0.953614723251526	1919	0	62269.5
ExN_FrC_L5/6NP_ExN_Tha_PVALB_2	ExN_FrC_L5/6NP	ExN_Tha_PVALB_2	THBS2 -> ITGA6	0.000177404324128717	46490.7	0.119222920121808	126	2.00318893303209	432	0.394204609767242	19263	0.598806560744704	150363	0	62269.5
ExN_FrC_L5IT_2_ExN_Tha_PVALB_1	ExN_FrC_L5IT_2	ExN_Tha_PVALB_1	FSTL5 -> CNTN5	0.000181873198942261	20235.5	0.0069319891178706	33226	1.24850810940218	3548	1.67712248394366	220	0.953648232199802	1914	0	62269.5
ExN_FrC_L5IT_1_ExN_Tha_PVALB_2	ExN_FrC_L5IT_1	ExN_Tha_PVALB_2	FAM3C -> PDCD1	0.000186535880459904	45395.1	0.105539909835605	186	1.99158139281603	443	0.455417453418774	15131	0.602266079610199	148946	0	62269.5
ExN_FrC_L6_2_ExN_Tha_PVALB_2	ExN_FrC_L6_2	ExN_Tha_PVALB_2	NTNG2 -> LRRC4C	0.000189373851159379	18338.3	0.0174927726597131	8268	2.6799396185916	169	0.599264648988877	8845	0.919458630551772	12140	0	62269.5
ExN_FrC_L5/6NP_ExN_Tha_PVALB_1	ExN_FrC_L5/6NP	ExN_Tha_PVALB_1	NECTIN2 -> CD226	0.000191181040880251	33068.3	0.0264765532421473	3608	1.39277320055384	2271	0.9992464866806	2642	0.721969510301587	94551	0	62269.5
ExN_FrC_L6_2_ExN_Tha_PVALB_1	ExN_FrC_L6_2	ExN_Tha_PVALB_1	HGF -> NRP1	0.00021394209749053	23483.7	0.0642033374800432	587	1.60127250503633	1271	0.893056344429553	3747	0.831179000804211	49544	0	62269.5
ExN_FrC_L5/6NP_ExN_Tha_PVALB_1	ExN_FrC_L5/6NP	ExN_Tha_PVALB_1	THBS2 -> ITGA4	0.000217108978074513	44988.9	0.281394697596321	11	1.96184336772959	478	0.427998396233098	16973	0.610982783745141	145213	0	62269.5
ExN_FrC_L5IT_3_ExN_Tha_PVALB_2	ExN_FrC_L5IT_3	ExN_Tha_PVALB_2	SLIT1 -> ROBO1	0.000234072751051434	17891.5	0.0107180773482334	17768	1.22150427314071	3862	1.00876424492261	2547	0.946685106392197	3011	0	62269.5
ExN_FrC_L6_1_ExN_Tha_CALB	ExN_FrC_L6_1	ExN_Tha_CALB	SEMA3E -> NRP1	0.000298271023682038	19014.7	0.0248605254488564	4190	1.43661570451487	2020	1.26136655451017	791	0.885261847518178	25803	0	62269.5
ExN_FrC_L6_2_ExN_Tha_PVALB_2	ExN_FrC_L6_2	ExN_Tha_PVALB_2	LAMA4 -> ITGA6_ITGB1	0.000304019865138492	24261.9	0.0296356125901456	2818	2.01415078020698	423	0.859727395972668	4217	0.825984777825482	51582	0	62269.5
ExN_FrC_L5IT_1_ExN_Tha_CALB	ExN_FrC_L5IT_1	ExN_Tha_CALB	SLIT1 -> ROBO1	0.000327746514639034	18048.3	0.0100110532214546	19641	1.18132741780555	4325	1.38300581267915	505	0.944936455393324	3501	0	62269.5
ExN_FrC_L5IT_1_ExN_Tha_PVALB_1	ExN_FrC_L5IT_1	ExN_Tha_PVALB_1	SLIT1 -> ROBO1	0.000334547433630899	18034.3	0.00999921860694034	19672	1.17960772885625	4355	1.49393065318178	365	0.944905674428145	3510	0	62269.5
ExN_FrC_L5/6IT_ExN_Tha_PVALB_1	ExN_FrC_L5/6IT	ExN_Tha_PVALB_1	SEMA3A -> NRP1_PLXNA3	0.000346788835356375	23776.9	0.028500123926363	3073	1.22410605368897	3836	0.845909348559676	4408	0.841756276504873	45298	0	62269.5
ExN_FrC_L5/6IT_ExN_Tha_PVALB_2	ExN_FrC_L5/6IT	ExN_Tha_PVALB_2	SLIT3 -> ROBO1	0.000353682565264196	18227.9	0.0124743740616651	14219	1.01469873061103	6924	0.872049440092399	4047	0.944372223241913	3680	0	62269.5
ExN_FrC_L5IT_3_ExN_Tha_PVALB_1	ExN_FrC_L5IT_3	ExN_Tha_PVALB_1	ADAMTS3 -> CCBE1	0.000364852982487864	22240.9	0.0241240688657021	4484	1.22313270801961	3847	1.21906879704264	936	0.854358298524361	39668	0	62269.5
ExN_FrC_L5IT_1_ExN_Tha_PVALB_2	ExN_FrC_L5IT_1	ExN_Tha_PVALB_2	SLIT1 -> ROBO2	0.000443308394967246	19771.1	0.00763009199044026	29012	1.14500452596673	4788	1.42283598965436	449	0.950303472472394	2337	0	62269.5
ExN_FrC_L6_1_ExN_Tha_PVALB_2	ExN_FrC_L6_1	ExN_Tha_PVALB_2	SLIT3 -> ROBO1	0.00045001118338298	18731.1	0.0119686071341676	15114	0.970821369434165	7838	0.846620131414102	4398	0.943275013091951	4036	0	62269.5
ExN_FrC_L5IT_2_ExN_Tha_PVALB_1	ExN_FrC_L5IT_2	ExN_Tha_PVALB_1	ALCAM -> NRP1	0.000467075671509503	17251.5	0.0231768289077683	4873	1.51076045973469	1642	1.25806946287857	802	0.908345219145328	16671	0	62269.5
ExN_FrC_L6_2_ExN_Tha_PVALB_2	ExN_FrC_L6_2	ExN_Tha_PVALB_2	SLIT1 -> ROBO1	0.000477967132540707	18726.3	0.0100481346302062	19554	1.13603726212727	4911	0.919563648151313	3425	0.945032561936117	3472	0	62269.5
ExN_FrC_L5/6NP_ExN_Tha_CALB	ExN_FrC_L5/6NP	ExN_Tha_CALB	SLIT3 -> ROBO1	0.000499725783079617	17699.9	0.0117480474033497	15521	1.07437623486413	5834	1.30224300121763	672	0.942775336530264	4203	0	62269.5
ExN_FrC_L5/6NP_ExN_Tha_PVALB_1	ExN_FrC_L5/6NP	ExN_Tha_PVALB_1	SLIT3 -> ROBO1	0.000504311173889069	17672.3	0.0117341593928439	15557	1.07265654591483	5857	1.41316784172026	461	0.942743420683647	4217	0	62269.5
ExN_FrC_L6_2_ExN_Tha_PVALB_1	ExN_FrC_L6_2	ExN_Tha_PVALB_1	LAMA4 -> ITGA6_ITGB1	0.000526892998333785	25754.5	0.0247081854991977	4249	1.81191571466145	697	0.796075035338572	5075	0.812526720582425	56482	0	62269.5
ExN_FrC_L6_1_ExN_Tha_CALB	ExN_FrC_L6_1	ExN_Tha_CALB	SEMA3A -> NRP1_PLXNA3	0.000541498353581933	24986.5	0.0226422685656978	5122	1.46061658959521	1869	0.87330815344397	4032	0.825823098120012	51640	0	62269.5
ExN_FrC_L5/6IT_ExN_Tha_PVALB_1	ExN_FrC_L5/6IT	ExN_Tha_PVALB_1	SEMA3A -> NRP1_PLXNA1	0.000620247091244058	23890.9	0.0221133200093374	5362	1.19747199072522	4154	0.814646810271664	4828	0.847525746934075	42841	0	62269.5
ExN_FrC_L6_2_ExN_Tha_CALB	ExN_FrC_L6_2	ExN_Tha_CALB	LAMA4 -> ITGA6_ITGB1	0.000921576605472249	27379.3	0.0206312241265798	6129	1.72502936131596	909	0.754936291321504	5643	0.798403834749169	61946	0	62269.5
ExN_FrC_L6_1_ExN_Tha_PVALB_2	ExN_FrC_L6_1	ExN_Tha_PVALB_2	SEMA3E -> NRP1	0.000993652730690766	20515.5	0.0203620505305184	6287	1.33145004837506	2688	1.17752633075496	1147	0.874728121445713	30186	0	62269.5
ExN_FrC_L5IT_1_ExN_Tha_CALB	ExN_FrC_L5IT_1	ExN_Tha_CALB	SLIT3 -> ROBO1	0.00100477110067463	18845.5	0.0104205072429051	18534	0.991651141752096	7398	1.29630953292701	682	0.939453539863436	5344	0	62269.5
ExN_FrC_L5IT_1_ExN_Tha_PVALB_1	ExN_FrC_L5IT_1	ExN_Tha_PVALB_1	SLIT3 -> ROBO1	0.00101053686900246	18819.1	0.0104081885903583	18561	0.989931452802796	7442	1.40723437342964	469	0.939419890401811	5354	0	62269.5
ExN_FrC_L5/6NP_ExN_Tha_PVALB_2	ExN_FrC_L5/6NP	ExN_Tha_PVALB_2	SLIT3 -> ROBO2	0.0010851118051678	19036.5	0.00895397121688527	23181	1.03805334302531	6477	1.34207317819284	593	0.948341481214007	2662	0	62269.5
ExN_FrC_L6_2_ExN_Tha_CALB	ExN_FrC_L6_2	ExN_Tha_CALB	ADAMTS3 -> CCBE1	0.00111358837440709	22832.1	0.0256320546593706	3914	1.03508373818861	6534	0.908563749141494	3561	0.858090248953115	37882	0	62269.5
ExN_FrC_L5/6IT_ExN_Tha_PVALB_2	ExN_FrC_L5/6IT	ExN_Tha_PVALB_2	ADAMTS3 -> CCBE1	0.0011384568342303	22286.1	0.0282003463197013	3143	1.03287458633522	6583	0.859992636447923	4213	0.863805457734843	35222	0	62269.5
ExN_FrC_L5IT_3_ExN_Tha_PVALB_1	ExN_FrC_L5IT_3	ExN_Tha_PVALB_1	FSTL5 -> CNTN5	0.00119877586117859	24181.9	0.00530809682656168	48662	1.02652957696789	6699	1.45494953081425	404	0.947378739563931	2875	0	62269.5
ExN_FrC_L5IT_2_ExN_Tha_PVALB_2	ExN_FrC_L5IT_2	ExN_Tha_PVALB_2	SLIT1 -> ROBO1	0.00134036849870887	20119.3	0.00908586274315581	22678	1.01327676372132	6957	0.851824143865798	4331	0.942358595300598	4361	0	62269.5
ExN_FrC_L6_1_ExN_Tha_CALB	ExN_FrC_L6_1	ExN_Tha_CALB	SEMA3A -> NRP1_PLXNA1	0.0013609560750866	24503.9	0.0192072881256118	6993	1.42226473458591	2099	0.851939628343416	4329	0.838197906768513	46829	0	62269.5
ExN_FrC_L5/6NP_ExN_Tha_CALB	ExN_FrC_L5/6NP	ExN_Tha_CALB	SEMA3E -> NRP1	0.00163861325686302	22412.1	0.018553996204436	7447	1.06007826501735	6076	0.897140970887794	3696	0.869543992283546	32572	0	62269.5
ExN_FrC_L5/6IT_ExN_Tha_PVALB_1	ExN_FrC_L5/6IT	ExN_Tha_PVALB_1	FSTL5 -> CNTN5	0.00165358768490791	25197.3	0.00503235437081189	52462	0.988836864227784	7470	1.34061444883446	597	0.946033066791479	3188	0	62269.5
ExN_FrC_L6_1_ExN_Tha_PVALB_2	ExN_FrC_L6_1	ExN_Tha_PVALB_2	SLIT1 -> ROBO1	0.00168446576900753	20537.1	0.00887839289206276	23444	0.98680908585695	7517	0.80945541527217	4902	0.941728022121037	4553	0	62269.5
ExN_FrC_L6_1_ExN_Tha_PVALB_2	ExN_FrC_L6_1	ExN_Tha_PVALB_2	FAM3C -> PDCD1	0.00174399962508555	56243.5	0.0686778818841803	514	1.57458690071393	1360	0.183663331938532	45989	0.549855063644916	171085	0	62269.5
ExN_FrC_L6_2_ExN_Tha_PVALB_2	ExN_FrC_L6_2	ExN_Tha_PVALB_2	VEGFC -> CCBE1	0.00177936011231579	30857.5	0.0283385413649821	3106	1.03226484496271	6592	0.646169254486624	7658	0.767209622636004	74662	0	62269.5
ExN_FrC_L6_1_ExN_Tha_PVALB_2	ExN_FrC_L6_1	ExN_Tha_PVALB_2	SEMA3A -> NRP1_PLXNA3	0.00180551959382644	26945.3	0.0182135137688312	7696	1.36945862518365	2400	0.821033905094242	4737	0.809610580319002	57624	0	62269.5
ExN_FrC_L5/6NP_ExN_Tha_PVALB_1	ExN_FrC_L5/6NP	ExN_Tha_PVALB_1	THBS2 -> ITGA6	0.00213017916467199	55628.1	0.0699171909019093	494	1.54278900601749	1504	0.237283256052787	36234	0.533363643147939	177639	0	62269.5
ExN_FrC_L5IT_1_ExN_Tha_PVALB_2	ExN_FrC_L5IT_1	ExN_Tha_PVALB_2	SLIT3 -> ROBO2	0.00219070019168168	20395.7	0.00794216423502962	27499	0.955328249913276	8218	1.33613970990221	605	0.945324051605461	3387	0	62269.5
ExN_FrC_L5/6NP_ExN_Tha_CALB	ExN_FrC_L5/6NP	ExN_Tha_CALB	ALCAM -> NRP1	0.00251036795108856	19844.9	0.0159503222771008	9658	1.32347008133609	2750	1.17881792060963	1138	0.891558323368631	23409	0	62269.5
ExN_FrC_L5/6NP_ExN_Tha_CALB	ExN_FrC_L5/6NP	ExN_Tha_CALB	FSTL5 -> CNTN5	0.00301064687198824	24619.9	0.00544854337000926	46781	0.917678468190929	9156	1.04705371527467	2167	0.948025894446222	2726	0	62269.5
ExN_FrC_L5/6NP_ExN_Tha_CALB	ExN_FrC_L5/6NP	ExN_Tha_CALB	THBS2 -> ITGA6	0.00308026615684988	57385.9	0.0625442015645445	620	1.47394256957877	1811	0.217644590302937	39383	0.519473685050295	182846	0	62269.5
ExN_FrC_L5/6IT_ExN_Tha_PVALB_2	ExN_FrC_L5/6IT	ExN_Tha_PVALB_2	SLIT1 -> ROBO1	0.00308367871789138	21836.9	0.0083117474723837	25836	0.91452008409418	9231	0.697226910042858	6652	0.939891876294738	5196	0	62269.5
ExN_FrC_L5/6NP_ExN_Tha_PVALB_2	ExN_FrC_L5/6NP	ExN_Tha_PVALB_2	VEGFC -> CCBE1	0.00312606655607097	33130.1	0.0242608430654645	4433	0.912777218355071	9274	0.593986444243116	9000	0.75304932882692	80674	0	62269.5
ExN_FrC_L5/6NP_ExN_Tha_PVALB_2	ExN_FrC_L5/6NP	ExN_Tha_PVALB_2	SLIT3 -> ROBO1	0.00338223885283902	25378.7	0.00843849918915099	25265	0.664569985890364	19284	0.50130216690098	12518	0.933167906224276	7557	0	62269.5
ExN_FrC_L5IT_3_ExN_Tha_CALB	ExN_FrC_L5IT_3	ExN_Tha_CALB	SLIT1 -> ROBO2	0.00339569806851317	23783.3	0.00660231815693137	35613	0.903382570779389	9539	0.611616349656195	8506	0.946773665365639	2989	0	62269.5
ExN_FrC_L5IT_3_ExN_Tha_CALB	ExN_FrC_L5IT_3	ExN_Tha_CALB	ADAMTS3 -> CCBE1	0.00341454246061145	26265.5	0.0185624403505746	7438	0.902834833350427	9557	0.811307312690744	4876	0.837285261501225	47187	0	62269.5
ExN_FrC_L5/6IT_ExN_Tha_CALB	ExN_FrC_L5/6IT	ExN_Tha_CALB	SEMA3A -> NRP1_PLXNA3	0.00360131363107386	29652.3	0.0158852942902677	9732	1.0009651169142	7206	0.664748940304448	7251	0.798845902455164	61803	0	62269.5
ExN_FrC_L6_1_ExN_Tha_PVALB_2	ExN_FrC_L6_1	ExN_Tha_PVALB_2	SEMA3A -> NRP1_PLXNA1	0.00416052912342665	26621.7	0.0154314712295743	10223	1.32730439451887	2722	0.790575502506957	5146	0.822800843260917	52748	0	62269.5
ExN_FrC_L5/6NP_ExN_Tha_PVALB_2	ExN_FrC_L5/6NP	ExN_Tha_PVALB_2	SEMA3E -> NRP1	0.00444328189438635	24766.1	0.0151966783258457	10455	0.954912608877534	8227	0.813300747132579	4853	0.857799054350235	38026	0	62269.5
ExN_FrC_L5/6NP_ExN_Tha_PVALB_2	ExN_FrC_L5/6NP	ExN_Tha_PVALB_2	ALCAM -> NRP1	0.00454295001795349	21675.7	0.0130641353036776	13258	1.21830442519628	3897	1.09497769685442	1703	0.881525294059141	27251	0	62269.5
ExN_FrC_L5IT_1_ExN_Tha_PVALB_1	ExN_FrC_L5IT_1	ExN_Tha_PVALB_1	FSTL5 -> CNTN5	0.00466719786723096	29496.7	0.00414870283268653	68909	0.868045803967092	10632	1.24787605083165	832	0.940886316891583	4841	0	62269.5
ExN_FrC_L5IT_2_ExN_Tha_CALB	ExN_FrC_L5IT_2	ExN_Tha_CALB	FSTL5 -> CNTN5	0.00522477891011409	26147.3	0.00511164270336725	51289	0.855225510820321	11050	0.956477326163591	3042	0.946430742788951	3086	0	62269.5
ExN_FrC_L6_2_ExN_Tha_CALB	ExN_FrC_L6_2	ExN_Tha_CALB	NTNG2 -> LRRC4C	0.00545008093041223	23750.3	0.0139237738000353	12047	2.54278552219861	194	0.294284029134557	28556	0.910594790777667	15685	0	62269.5
ExN_FrC_L5/6IT_ExN_Tha_CALB	ExN_FrC_L5/6IT	ExN_Tha_CALB	SLIT3 -> ROBO2	0.00558640801932628	25236.5	0.0076841940665095	28738	0.696577028249703	17559	0.474901544825981	13970	0.944464398667683	3646	0	62269.5
ExN_FrC_L6_1_ExN_Tha_PVALB_1	ExN_FrC_L6_1	ExN_Tha_PVALB_1	FSTL5 -> CNTN5	0.00608734232395259	30903.7	0.00392429413715087	74371	0.837370177777407	11643	1.24540869247063	846	0.939320754392931	5389	0	62269.5
ExN_FrC_L5IT_2_ExN_Tha_PVALB_1	ExN_FrC_L5IT_2	ExN_Tha_PVALB_1	SEMA3A -> NRP1_PLXNA3	0.00622424327572212	29683.3	0.0182290728635134	7688	0.834666736385222	11732	0.589776033754843	9131	0.809676381960716	57596	0	62269.5
ExN_FrC_L5IT_2_ExN_Tha_CALB	ExN_FrC_L5IT_2	ExN_Tha_CALB	ALCAM -> NRP1	0.0063257938160121	24019.3	0.0117424310260147	15538	0.944815471432612	8462	0.863258013512543	4155	0.875841187128771	29672	0	62269.5
ExN_FrC_L5IT_1_ExN_Tha_PVALB_2	ExN_FrC_L5IT_1	ExN_Tha_PVALB_2	SLIT3 -> ROBO1	0.00642238972163375	27690.1	0.00748494102047327	29788	0.581844892778325	24749	0.495368698610359	12818	0.929330218641601	8826	0	62269.5
ExN_FrC_L6_1_ExN_Tha_CALB	ExN_FrC_L6_1	ExN_Tha_CALB	SLIT3 -> ROBO2	0.00698204081356107	26439.9	0.00737264246447311	30436	0.652699667072842	19973	0.449472236147684	15516	0.943368897574134	4005	0	62269.5
ExN_FrC_L6_2_ExN_Tha_CALB	ExN_FrC_L6_2	ExN_Tha_CALB	SLIT1 -> ROBO2	0.00718072482721522	25720.1	0.00618963453582796	39023	0.817915559765945	12321	0.522415752884895	11535	0.945123706759945	3452	0	62269.5
ExN_FrC_L5IT_2_ExN_Tha_PVALB_1	ExN_FrC_L5IT_2	ExN_Tha_PVALB_1	SEMA3A -> NRP1_PLXNA1	0.00744755268164468	30380.1	0.0141439848733964	11714	0.808032673421475	12657	0.55851349546683	10169	0.816360300058252	55091	0	62269.5
ExN_FrC_L6_2_ExN_Tha_PVALB_2	ExN_FrC_L6_2	ExN_Tha_PVALB_2	ADAMTS3 -> CCBE1	0.00744755268164468	33302.9	0.0141286428320278	11737	0.555316709512993	26888	0.534965160278649	11050	0.817827620070766	54570	0	62269.5
ExN_FrC_L5/6IT_ExN_Tha_CALB	ExN_FrC_L5/6IT	ExN_Tha_CALB	SEMA3A -> NRP1_PLXNA1	0.00744755268164468	29424.5	0.0134753911035021	12663	0.962613261904905	8043	0.643380415203894	7729	0.812702669920588	56418	0	62269.5
ExN_FrC_L5IT_2_ExN_Tha_PVALB_1	ExN_FrC_L5IT_2	ExN_Tha_PVALB_1	ADAMTS3 -> CCBE1	0.00744755268164468	28567.9	0.0124198045962669	14313	1.05466177000035	6168	1.07921565933144	1861	0.808027242456129	58228	0	62269.5
ExN_FrC_L6_2_ExN_Tha_PVALB_1	ExN_FrC_L6_2	ExN_Tha_PVALB_1	NTNG2 -> LRRC4C	0.00744755268164468	27150.7	0.0122872173895216	14538	2.47989381936953	209	0.210070065890238	40768	0.905372637398507	17969	0	62269.5
ExN_FrC_L5IT_3_ExN_Tha_PVALB_1	ExN_FrC_L5IT_3	ExN_Tha_PVALB_1	ALCAM -> NRP1	0.00744755268164468	24774.9	0.0110802300870068	16919	0.95925981836552	8112	0.76835606320588	5442	0.872650524491179	31132	0	62269.5
ExN_FrC_L5IT_1_ExN_Tha_PVALB_1	ExN_FrC_L5IT_1	ExN_Tha_PVALB_1	SEMA3E -> NRP1	0.00744755268164468	29638.7	0.0105714939014698	18131	0.838023952703707	11614	0.640539870837006	7790	0.834197218384678	48389	0	62269.5
ExN_FrC_L5IT_2_ExN_Tha_PVALB_2	ExN_FrC_L5IT_2	ExN_Tha_PVALB_2	ALCAM -> NRP1	0.00744755268164468	26972.3	0.00961765568449953	20876	0.839649815292794	11562	0.779417789757327	5293	0.864574888775263	34861	0	62269.5
ExN_FrC_L5IT_1_ExN_Tha_PVALB_2	ExN_FrC_L5IT_1	ExN_Tha_PVALB_2	SLIT1 -> ROBO1	0.00744755268164468	24800.7	0.00719083449286262	31519	0.771521168831784	14080	0.5820649783625	9410	0.935667095950645	6725	0	62269.5
ExN_FrC_L6_2_ExN_Tha_PVALB_1	ExN_FrC_L6_2	ExN_Tha_PVALB_1	ALCAM -> NRP1	0.00744755268164468	38324.5	0.00568613069594407	44071	0.713335379780818	16727	0.400765060474321	18844	0.830761509212325	49711	0	62269.5
ExN_FrC_L5IT_3_ExN_Tha_CALB	ExN_FrC_L5IT_3	ExN_Tha_CALB	ALCAM -> NRP1	0.00744755268164468	44496.9	0.00561374630096361	44876	0.393314830063443	44484	0.373544613839853	20796	0.829858956949936	50059	0	62269.5
ExN_FrC_L5IT_2_ExN_Tha_CALB	ExN_FrC_L5IT_2	ExN_Tha_CALB	SLIT1 -> ROBO2	0.00744755268164468	28888.5	0.0055968766236242	45059	0.695155061360001	17624	0.45467624859938	15172	0.942453903997323	4318	0	62269.5
ExN_FrC_L6_1_ExN_Tha_CALB	ExN_FrC_L6_1	ExN_Tha_CALB	SLIT1 -> ROBO2	0.00744755268164468	30085.5	0.00546907553389674	46551	0.668687383495627	19050	0.412307520005752	18030	0.941824309089231	4527	0	62269.5
ExN_FrC_L6_1_ExN_Tha_PVALB_1	ExN_FrC_L6_1	ExN_Tha_PVALB_1	ALCAM -> NRP1	0.00744755268164468	40155.3	0.0051820760818083	50329	0.690354834000969	17906	0.412634833832705	18008	0.824135585462466	52264	0	62269.5
ExN_FrC_L5/6IT_ExN_Tha_CALB	ExN_FrC_L5/6IT	ExN_Tha_CALB	SLIT1 -> ROBO2	0.00744755268164468	34033.7	0.00512002288001702	51175	0.596398381732857	23679	0.30007901477644	27893	0.939991003925454	5152	0	62269.5
ExN_FrC_L5IT_3_ExN_Tha_PVALB_2	ExN_FrC_L5IT_3	ExN_Tha_PVALB_2	ALCAM -> NRP1	0.00744755268164468	53551.1	0.00459794729925912	59589	0.288149173923625	61335	0.289704390084638	29100	0.81530008726293	55462	0	62269.5
ExN_FrC_L6_2_ExN_Tha_CALB	ExN_FrC_L6_2	ExN_Tha_CALB	HGF -> NRP1	0.00776656021577672	30766.7	0.0325283180455573	2309	1.03532751673426	6530	0.498244895063527	12657	0.777997405089263	70068	0	62269.5
ExN_FrC_L5IT_1_ExN_Tha_CALB	ExN_FrC_L5IT_1	ExN_Tha_CALB	SLIT1 -> ROBO2	0.00777148591309648	42899.7	0.00442954231371919	62802	0.453399466470461	37045	0.184917083096082	45705	0.935772714790192	6677	0	62269.5
ExN_FrC_L5/6IT_ExN_Tha_PVALB_2	ExN_FrC_L5/6IT	ExN_Tha_PVALB_2	SEMA3A -> NRP1_PLXNA1	0.00794124436566873	32584.7	0.0108263649069579	17518	0.867652921837869	10650	0.582016289367435	9412	0.795471481239989	63074	0	62269.5
ExN_FrC_L5IT_3_ExN_Tha_PVALB_2	ExN_FrC_L5IT_3	ExN_Tha_PVALB_2	ADAMTS3 -> CCBE1	0.00868530971607021	40493.3	0.0102318012851229	19027	0.423067804674808	40683	0.437708723827898	16273	0.792546909174143	64214	0	62269.5
ExN_FrC_L5/6NP_ExN_Tha_PVALB_1	ExN_FrC_L5/6NP	ExN_Tha_PVALB_1	HGF -> NRP1	0.00920543787434862	40971.1	0.0129496467501048	13418	0.852250838018441	11143	0.647032865421512	7639	0.688585110725522	110386	0	62269.5
ExN_FrC_L5/6NP_ExN_Tha_PVALB_1	ExN_FrC_L5/6NP	ExN_Tha_PVALB_1	SEMA3A -> NRP1_PLXNA1	0.00978240668944261	37935.9	0.00994481277397552	19823	0.60283077291861	23226	0.403750716880488	18601	0.78847557301793	65760	0	62269.5
ExN_FrC_L5/6IT_ExN_Tha_PVALB_2	ExN_FrC_L5/6IT	ExN_Tha_PVALB_2	SEMA3A -> NRP1_PLXNA3	0.00978547795441249	32547.3	0.0127781818963161	13703	0.909807152502643	9344	0.61247469195472	8482	0.780788876160465	68938	0	62269.5
ExN_FrC_L5IT_2_ExN_Tha_CALB	ExN_FrC_L5IT_2	ExN_Tha_CALB	ADAMTS3 -> CCBE1	0.0102492497687064	34516.7	0.00955650903118442	21062	0.734363895331163	15740	0.67145417497954	7136	0.786877820641559	66376	0	62269.5
ExN_FrC_L6_1_ExN_Tha_PVALB_1	ExN_FrC_L6_1	ExN_Tha_PVALB_1	ADAMTS3 -> CCBE1	0.0114237792585806	32314.5	0.00917503492848981	22345	1.00795662245729	7076	1.05946337189263	2050	0.78344210283477	67832	0	62269.5
ExN_FrC_L5/6NP_ExN_Tha_CALB	ExN_FrC_L5/6NP	ExN_Tha_CALB	SLIT3 -> ROBO2	0.0120167449636294	47917.9	0.00519810173071432	50128	0.346448283529041	51155	0.104154271634562	68522	0.933277335529985	7515	0	62269.5
ExN_FrC_L5IT_1_ExN_Tha_CALB	ExN_FrC_L5IT_1	ExN_Tha_CALB	SEMA3E -> NRP1	0.012036926127238	55633.5	0.00535599751259922	48042	0.27207896440163	64309	0.24572842147098	35002	0.781716718635206	68545	0	62269.5
ExN_FrC_L5/6NP_ExN_Tha_PVALB_1	ExN_FrC_L5/6NP	ExN_Tha_PVALB_1	SEMA3A -> NRP1_PLXNA3	0.0122972911546836	36514.9	0.0128170892639867	13631	0.629464835882356	21367	0.435013255168501	16468	0.781048941959116	68839	0	62269.5
ExN_FrC_L5IT_3_ExN_Tha_PVALB_1	ExN_FrC_L5IT_3	ExN_Tha_PVALB_1	SEMA3A -> NRP1_PLXNA1	0.0130380042425815	40545.9	0.00890234264957827	23355	0.551888147639383	27170	0.380407482660045	20286	0.779093689208354	69649	0	62269.5
ExN_FrC_L5IT_1_ExN_Tha_CALB	ExN_FrC_L5IT_1	ExN_Tha_CALB	SLIT3 -> ROBO2	0.0141036101860369	53421.3	0.00461071145480921	59349	0.263723190417003	65939	0.0982208033439412	70752	0.929445456588913	8797	0	62269.5
ExN_FrC_L5IT_2_ExN_Tha_CALB	ExN_FrC_L5IT_2	ExN_Tha_CALB	SEMA3A -> NRP1_PLXNA1	0.0141235553267926	40554.1	0.0086190462513342	24512	0.573173944601162	25433	0.387247100399061	19784	0.776298166262095	70772	0	62269.5
ExN_FrC_L5/6NP_ExN_Tha_PVALB_2	ExN_FrC_L5/6NP	ExN_Tha_PVALB_2	FSTL5 -> CNTN5	0.0155294523865206	36771.7	0.00401347168711345	72128	0.62680483171955	21527	0.350154259698204	22762	0.939957970515391	5172	0	62269.5
ExN_FrC_L5/6NP_ExN_Tha_CALB	ExN_FrC_L5/6NP	ExN_Tha_CALB	SLIT1 -> ROBO1	0.0161184340511507	34641.5	0.00399109026070043	72667	0.629689402943602	21350	0.933956467437121	3274	0.9155076038651	13647	0	62269.5
ExN_FrC_L5/6NP_ExN_Tha_PVALB_1	ExN_FrC_L5/6NP	ExN_Tha_PVALB_1	SLIT1 -> ROBO1	0.0162508453324792	34471.3	0.00398637217423317	72786	0.627969713994301	21442	1.04488130793975	2193	0.915461843710194	13666	0	62269.5
ExN_FrC_L5IT_2_ExN_Tha_PVALB_2	ExN_FrC_L5IT_2	ExN_Tha_PVALB_2	LAMA4 -> ITGA6_ITGB1	0.0162910910820726	34315.5	0.0140062459450706	11923	1.08493983960196	5658	0.436867226625327	16339	0.765432361076528	75388	0	62269.5
ExN_FrC_L5IT_3_ExN_Tha_PVALB_1	ExN_FrC_L5IT_3	ExN_Tha_PVALB_1	SEMA3A -> NRP1_PLXNA3	0.0163369858962356	38860.7	0.011473531276208	16065	0.57852221060313	25031	0.411670020948058	18075	0.771433147303127	72863	0	62269.5
ExN_FrC_L5/6NP_ExN_Tha_PVALB_2	ExN_FrC_L5/6NP	ExN_Tha_PVALB_2	FAM3C -> PDCD1	0.0182275207347293	102317.1	0.0329357971805693	2248	1.17026154787951	4457	-0.058942243508433	150612	0.458260260597828	201682	0.999	152586.5
ExN_FrC_L5IT_3_ExN_Tha_CALB	ExN_FrC_L5IT_3	ExN_Tha_CALB	FSTL5 -> CNTN5	0.0184274716724232	33896.1	0.00391418595022199	74639	0.633246978386026	21136	0.73430437303418	6016	0.939247211317443	5420	0	62269.5
ExN_FrC_L6_2_ExN_Tha_PVALB_2	ExN_FrC_L6_2	ExN_Tha_PVALB_2	HGF -> NRP1	0.0211635208824243	34033.9	0.0266423675186994	3551	0.930161860594439	8835	0.414404671308312	17892	0.760282687582117	77622	0	62269.5
ExN_FrC_L5IT_3_ExN_Tha_PVALB_2	ExN_FrC_L5IT_3	ExN_Tha_PVALB_2	LAMA4 -> ITGA6_ITGB1	0.0216079036308746	35522.3	0.0134251396593779	12742	1.05039139432059	6258	0.393890888788701	19288	0.761606927682115	77054	0	62269.5
ExN_FrC_L5IT_2_ExN_Tha_CALB	ExN_FrC_L5IT_2	ExN_Tha_CALB	SEMA3A -> NRP1_PLXNA3	0.0222649372070311	39979.3	0.0101604536114941	19237	0.611525799610457	22600	0.408615625499615	18273	0.760541661544019	77517	0	62269.5
ExN_FrC_L6_1_ExN_Tha_CALB	ExN_FrC_L6_1	ExN_Tha_CALB	ADAMTS3 -> CCBE1	0.0223483576350923	39560.1	0.00705979739664347	32361	0.687658747788109	18053	0.651701887540736	7542	0.760387348459787	77575	0	62269.5
ExN_FrC_L5IT_2_ExN_Tha_PVALB_2	ExN_FrC_L5IT_2	ExN_Tha_PVALB_2	FSTL5 -> CNTN5	0.023973842404116	41189.1	0.00376530604079043	78672	0.564351874348942	26145	0.259577870587127	33047	0.938131363441342	5812	0	62269.5
ExN_FrC_L5IT_2_ExN_Tha_PVALB_2	ExN_FrC_L5IT_2	ExN_Tha_PVALB_2	SEMA3A -> NRP1_PLXNA1	0.0246860886682246	46785.3	0.00692469251171799	33267	0.478213604534125	34211	0.325882974562602	25045	0.756720361147148	79134	0	62269.5
ExN_FrC_L5IT_1_ExN_Tha_PVALB_1	ExN_FrC_L5IT_1	ExN_Tha_PVALB_1	SEMA3A -> NRP1_PLXNA1	0.0254694912457586	48128.5	0.00683418211320128	33901	0.450822875113849	37348	0.303475087271736	27494	0.755507264213222	79630	0	62269.5
ExN_FrC_L5/6IT_ExN_Tha_CALB	ExN_FrC_L5/6IT	ExN_Tha_CALB	FSTL5 -> CNTN5	0.0264534938606504	36099.3	0.00371085370489167	80236	0.595554265645925	23737	0.619969291054391	8284	0.937707265640517	5970	0	62269.5
ExN_FrC_L5IT_2_ExN_Tha_PVALB_2	ExN_FrC_L5IT_2	ExN_Tha_PVALB_2	FAM3C -> PDCD1	0.0304110056607763	116948.9	0.0246891210321632	4256	1.07697263451406	5791	-0.125807921650839	173886	0.422761548950284	209776	1	191035.5
ExN_FrC_L5IT_2_ExN_Tha_PVALB_1	ExN_FrC_L5IT_2	ExN_Tha_PVALB_1	LAMA4 -> ITGA6_ITGB1	0.0305444420592288	38307.1	0.0116774681780414	15673	0.882704774056438	10192	0.373214865991231	20824	0.748715964385014	82577	0	62269.5
ExN_FrC_L5IT_1_ExN_Tha_PVALB_1	ExN_FrC_L5IT_1	ExN_Tha_PVALB_1	SEMA3A -> NRP1_PLXNA3	0.0316208888867914	45530.1	0.00880804135603908	23756	0.477456938077596	34304	0.334737625559749	24170	0.747294098478645	83151	0	62269.5
ExN_FrC_L5IT_3_ExN_Tha_PVALB_2	ExN_FrC_L5IT_3	ExN_Tha_PVALB_2	FAM3C -> PDCD1	0.0317447047194666	117136.5	0.0239606935903338	4549	1.06873244133915	5920	-0.125049714196086	173672	0.419111672251767	210506	1	191035.5
ExN_FrC_L5IT_3_ExN_Tha_PVALB_1	ExN_FrC_L5IT_3	ExN_Tha_PVALB_1	LAMA4 -> ITGA6_ITGB1	0.0338728578606667	39823.5	0.0111929807439461	16672	0.848156328775064	11278	0.330238528154605	24595	0.744708837739487	84303	0	62269.5
ExN_FrC_L5/6NP_ExN_Tha_CALB	ExN_FrC_L5/6NP	ExN_Tha_CALB	SEMA3A -> NRP1_PLXNA1	0.0343212098407503	54388.9	0.00606015928516556	40228	0.367972044098296	47943	0.232484321812719	36979	0.744236075325251	84525	0	62269.5
ExN_FrC_L5/6NP_ExN_Tha_CALB	ExN_FrC_L5/6NP	ExN_Tha_CALB	THBS2 -> ITGA4	0.0345582545246437	75331.1	0.0393564943297698	1544	1.05400657852025	6184	0.0577725433509736	88041	0.370026421084816	218617	0	62269.5
ExN_FrC_L5IT_2_ExN_Tha_PVALB_2	ExN_FrC_L5IT_2	ExN_Tha_PVALB_2	SEMA3A -> NRP1_PLXNA3	0.0379912830084621	45434.1	0.00817310161362867	26472	0.520367835198899	29929	0.356341377149887	22240	0.740164579579007	86260	0	62269.5
ExN_FrC_L5/6IT_ExN_Tha_PVALB_2	ExN_FrC_L5/6IT	ExN_Tha_PVALB_2	FAM3C -> PDCD1	0.0424520518320402	120722.3	0.0194159625987737	6871	1.01732105957622	6875	-0.167426821112315	183718	0.39374893456851	215112	1	191035.5
ExN_FrC_L5IT_1_ExN_Tha_PVALB_2	ExN_FrC_L5IT_1	ExN_Tha_PVALB_2	SEMA3E -> NRP1	0.0442737931641348	68370.3	0.00438683776886514	63638	0.166913308261812	88941	0.161888197715764	51050	0.764208836749999	75953	0	62269.5
ExN_FrC_L5IT_3_ExN_Tha_CALB	ExN_FrC_L5IT_3	ExN_Tha_CALB	SEMA3A -> NRP1_PLXNA1	0.0450457150171815	59121.3	0.00542489996480852	47107	0.31702941881907	56022	0.209141087592276	40959	0.73355507689916	89249	0	62269.5
ExN_FrC_L5IT_2_ExN_Tha_PVALB_2	ExN_FrC_L5IT_2	ExN_Tha_PVALB_2	ADAMTS3 -> CCBE1	0.0460822298725149	59410.3	0.00526764259116042	49176	0.254596866655543	67810	0.297855586116695	28140	0.732704480675561	89656	0	62269.5
ExN_FrC_L5IT_2_ExN_Tha_CALB	ExN_FrC_L5IT_2	ExN_Tha_CALB	LAMA4 -> ITGA6_ITGB1	0.0475974840961064	42097.9	0.0097506335793051	20458	0.795818420710949	13096	0.332076121974163	24428	0.731375264417143	90238	0	62269.5
ExN_FrC_L5/6NP_ExN_Tha_PVALB_2	ExN_FrC_L5/6NP	ExN_Tha_PVALB_2	SLIT1 -> ROBO2	0.0483208944815628	41003.5	0.00304187632985829	105275	0.593366511104781	23892	0.973786644412324	2876	0.923510849097298	10705	0	62269.5
ExN_FrC_L5IT_3_ExN_Tha_CALB	ExN_FrC_L5IT_3	ExN_Tha_CALB	LAMA4 -> ITGA6_ITGB1	0.0528554560615033	43974.3	0.00934608874376237	21751	0.761269975429574	14524	0.289099784137537	29178	0.727192369286049	92149	0	62269.5
ExN_FrC_L5/6NP_ExN_Tha_CALB	ExN_FrC_L5/6NP	ExN_Tha_CALB	SEMA3A -> NRP1_PLXNA3	0.0530968021503929	52588.5	0.00714394209053679	31808	0.406323899107592	42767	0.253852846913273	33865	0.727015398073136	92233	0	62269.5
ExN_FrC_L5/6NP_ExN_Tha_PVALB_2	ExN_FrC_L5/6NP	ExN_Tha_PVALB_2	SEMA3A -> NRP1_PLXNA1	0.0588551458906116	64870.9	0.00486883796630145	54974	0.27301170403126	64108	0.17112019597626	48851	0.722854045038503	94152	0	62269.5
ExN_FrC_L5IT_3_ExN_Tha_CALB	ExN_FrC_L5IT_3	ExN_Tha_CALB	SEMA3A -> NRP1_PLXNA3	0.0695102393906271	56786.9	0.0063950746790459	37281	0.355381273828366	49773	0.23050961269283	37273	0.71588977993729	97338	0	62269.5
ExN_FrC_L6_2_ExN_Tha_PVALB_2	ExN_FrC_L6_2	ExN_Tha_PVALB_2	FAM3C -> PDCD1	0.0723518332682821	122332.3	0.0165563880858958	9063	0.984972681369877	7555	-0.180279653660006	186087	0.374902304591539	217921	1	191035.5
ExN_FrC_L5IT_3_ExN_Tha_PVALB_2	ExN_FrC_L5IT_3	ExN_Tha_PVALB_2	SEMA3A -> NRP1_PLXNA1	0.0770710521648948	71131.9	0.00435845951717844	64211	0.222069078752034	75063	0.147776961755817	54747	0.711626100744736	99369	0	62269.5
ExN_FrC_L5/6NP_ExN_Tha_CALB	ExN_FrC_L5/6NP	ExN_Tha_CALB	NECTIN2 -> CD226	0.0838294173891489	53385.9	0.011450798096407	16112	0.529714416311944	29063	0.351813477289555	22626	0.630683944847768	136859	0	62269.5
ExN_FrC_L5IT_1_ExN_Tha_CALB	ExN_FrC_L5IT_1	ExN_Tha_CALB	SEMA3A -> NRP1_PLXNA1	0.0859085383638177	73606.1	0.00416460652715463	68509	0.215964146293536	76545	0.132208692203967	59157	0.706935414669009	101550	0	62269.5
ExN_FrC_L5/6NP_ExN_Tha_PVALB_2	ExN_FrC_L5/6NP	ExN_Tha_PVALB_2	SEMA3A -> NRP1_PLXNA3	0.0902093367307542	61388.3	0.00574661002947586	43409	0.315165934696033	56361	0.201578598563545	42355	0.704892364101674	102547	0	62269.5
ExN_FrC_L6_1_ExN_Tha_PVALB_2	ExN_FrC_L6_1	ExN_Tha_PVALB_2	ADAMTS3 -> CCBE1	0.096407647602423	70100.5	0.00389143036752967	75244	0.20789171911249	78516	0.27810329867789	30554	0.702030250399389	103919	0	62269.5
ExN_FrC_L5IT_1_ExN_Tha_CALB	ExN_FrC_L5IT_1	ExN_Tha_CALB	FSTL5 -> CNTN5	0.098986023775818	44137.9	0.00305924983472211	104469	0.474763205385232	34600	0.527230893051584	11348	0.931823717274535	8003	0	62269.5
ExN_FrC_L5/6NP_ExN_Tha_PVALB_2	ExN_FrC_L5/6NP	ExN_Tha_PVALB_2	NECTIN2 -> CD226	0.107100781806521	70290.7	0.00785511534214734	27913	0.323183326439194	54982	0.164769164307266	50318	0.585818280004345	155971	0	62269.5
ExN_FrC_L5/6IT_ExN_Tha_PVALB_2	ExN_FrC_L5/6IT	ExN_Tha_PVALB_2	LAMA4 -> ITGA6_ITGB1	0.107100781806521	53486.7	0.00669973497270166	34892	0.650546681686307	20102	0.204110815179534	41864	0.692956791848118	108306	0	62269.5
ExN_FrC_L5/6NP_ExN_Tha_CALB	ExN_FrC_L5/6NP	ExN_Tha_CALB	HGF -> NRP1	0.107100781806521	67797.7	0.0065608774340736	35957	0.286305849716364	61673	0.252221416055486	34072	0.611480754531277	145017	0	62269.5
ExN_FrC_L6_1_ExN_Tha_PVALB_2	ExN_FrC_L6_1	ExN_Tha_PVALB_2	LAMA4 -> ITGA6_ITGB1	0.107100781806521	57026.3	0.00593054662743286	41463	0.604816215312299	23069	0.193879567907862	43850	0.67983276745083	114480	0	62269.5
ExN_FrC_L5/6IT_ExN_Tha_PVALB_1	ExN_FrC_L5/6IT	ExN_Tha_PVALB_1	LAMA4 -> ITGA6_ITGB1	0.107100781806521	63876.1	0.0055857895293185	45156	0.448311616140782	37656	0.140458454545438	56736	0.673280070592096	117563	0	62269.5
ExN_FrC_L5IT_1_ExN_Tha_PVALB_2	ExN_FrC_L5IT_1	ExN_Tha_PVALB_2	LAMA4 -> ITGA6_ITGB1	0.107100781806521	62258.5	0.00516890060673634	50517	0.559534161895089	26533	0.164907449800917	50281	0.664692206811935	121692	0	62269.5
ExN_FrC_L6_1_ExN_Tha_PVALB_1	ExN_FrC_L6_1	ExN_Tha_PVALB_1	LAMA4 -> ITGA6_ITGB1	0.107100781806521	68619.9	0.00494449189253396	53804	0.402581149766775	43249	0.130227207273766	59736	0.659727989955204	124041	0	62269.5
ExN_FrC_L6_2_ExN_Tha_PVALB_1	ExN_FrC_L6_2	ExN_Tha_PVALB_1	SEMA3A -> NRP1_PLXNA3	0.107100781806521	65036.9	0.00464621681942138	58676	0.319656329711358	55585	0.243452782458915	35319	0.682314013048736	113335	0	62269.5
ExN_FrC_L6_1_ExN_Tha_CALB	ExN_FrC_L6_1	ExN_Tha_CALB	FSTL5 -> CNTN5	0.107100781806521	46585.1	0.00289377105920734	112516	0.444087579195548	38120	0.524763534690559	11458	0.930035988853053	8562	0	62269.5
ExN_FrC_L6_2_ExN_Tha_CALB	ExN_FrC_L6_2	ExN_Tha_CALB	SLIT3 -> ROBO1	0.107100781806521	64436.1	0.00174103055622044	176442	0.450793291674492	37352	0.539183051565839	10893	0.863802498942841	35224	0	62269.5
ExN_FrC_L6_2_ExN_Tha_PVALB_1	ExN_FrC_L6_2	ExN_Tha_PVALB_1	SLIT3 -> ROBO1	0.107100781806521	63839.1	0.00173897238860963	176530	0.449073602725192	37570	0.650107892068465	7575	0.86373290391461	35251	0	62269.5
ExN_FrC_L6_1_ExN_Tha_PVALB_2	ExN_FrC_L6_1	ExN_Tha_PVALB_2	NXPH2 -> NRXN1	0.107100781806521	72608.3	0.0015784123517786	184491	0.397134196692441	43994	0.25127283396685	34204	0.857707067227639	38083	0	62269.5
ExN_FrC_L6_1_ExN_Tha_CALB	ExN_FrC_L6_1	ExN_Tha_CALB	NXPH2 -> NRXN1	0.107100781806521	80038.1	0.00152783282176219	186815	0.301925225418184	58785	0.15303985676447	53360	0.855708000335997	38961	0	62269.5
ExN_FrC_L6_2_ExN_Tha_PVALB_2	ExN_FrC_L6_2	ExN_Tha_PVALB_2	SLIT3 -> ROBO2	0.107100781806521	67835.3	0.00132695561678366	196059	0.414470399835671	41744	0.579013228541041	9507	0.876040195175287	29597	0	62269.5
ExN_FrC_L5IT_3_ExN_Tha_PVALB_2	ExN_FrC_L5IT_3	ExN_Tha_PVALB_2	SEMA3A -> NRP1_PLXNA3	0.117741599414081	66874.3	0.00514421867144374	50852	0.264223309416807	65854	0.178235364343102	47238	0.693245543927542	108158	0	62269.5
ExN_FrC_L6_2_ExN_Tha_PVALB_1	ExN_FrC_L6_2	ExN_Tha_PVALB_1	SEMA3A -> NRP1_PLXNA1	0.12169634402489	71087.7	0.00360501167033844	83463	0.293022266747611	60432	0.212190244170902	40399	0.691768001907338	108875	0	62269.5
ExN_FrC_L5IT_1_ExN_Tha_CALB	ExN_FrC_L5IT_1	ExN_Tha_CALB	SEMA3A -> NRP1_PLXNA3	0.131261018343784	69649.7	0.00490939370730606	54352	0.254316001302832	67866	0.153577217304521	53226	0.688255270792171	110535	0	62269.5
ExN_FrC_L5IT_1_ExN_Tha_PVALB_2	ExN_FrC_L5IT_1	ExN_Tha_PVALB_2	SEMA3A -> NRP1_PLXNA1	0.144424082391965	90250.9	0.00334591772591722	92573	0.121003806226499	101745	0.070844566367508	81999	0.683760074584164	112668	0	62269.5
ExN_FrC_L5IT_3_ExN_Tha_PVALB_2	ExN_FrC_L5IT_3	ExN_Tha_PVALB_2	FSTL5 -> CNTN5	0.146778675032395	66839.3	0.00288324299220665	113033	0.342373341914647	51779	0.0374049174577159	98494	0.929917313502836	8621	0	62269.5
ExN_FrC_L5/6NP_ExN_Tha_PVALB_2	ExN_FrC_L5/6NP	ExN_Tha_PVALB_2	SLIT1 -> ROBO1	0.152669027130351	66028.1	0.00286675825968715	113926	0.219883153969831	75600	0.133015633120468	58936	0.901799051290565	19409	0	62269.5
ExN_FrC_L5IT_1_ExN_Tha_PVALB_1	ExN_FrC_L5IT_1	ExN_Tha_PVALB_1	LAMA4 -> ITGA6_ITGB1	0.161548138531043	75539.1	0.00430948253995682	65277	0.357299096349564	49467	0.101255089166821	69584	0.644134361514153	131098	0	62269.5
ExN_FrC_L5/6IT_ExN_Tha_CALB	ExN_FrC_L5/6IT	ExN_Tha_CALB	LAMA4 -> ITGA6_ITGB1	0.167945888734707	73343.7	0.00466410921623585	58340	0.361425262795293	48863	0.0993197105283704	70323	0.65314529080068	126923	0	62269.5
ExN_FrC_L6_2_ExN_Tha_CALB	ExN_FrC_L6_2	ExN_Tha_CALB	ALCAM -> NRP1	0.171241068679617	91321.7	0.00288085129194051	113157	0.14739039147874	94291	0.00595361110829484	116572	0.777483604981666	70319	0	62269.5
ExN_FrC_L6_1_ExN_Tha_CALB	ExN_FrC_L6_1	ExN_Tha_CALB	LAMA4 -> ITGA6_ITGB1	0.205376470700927	79086.5	0.00412862856441796	69388	0.315694796421286	56265	0.0890884632566982	74295	0.639205585357599	133215	0	62269.5
ExN_FrC_L6_1_ExN_Tha_PVALB_1	ExN_FrC_L6_1	ExN_Tha_PVALB_1	NXPH2 -> NRXN1	0.211460100036989	87664.1	0.0014906190616567	188578	0.23187546782374	72837	0.0875904387805946	74892	0.854178982761091	39744	0	62269.5
ExN_FrC_L5IT_1_ExN_Tha_PVALB_2	ExN_FrC_L5IT_1	ExN_Tha_PVALB_2	SEMA3A -> NRP1_PLXNA3	0.213548747982422	83472.1	0.00394913211214605	73731	0.163158036891273	89959	0.101302968954793	69566	0.664440894951792	121835	0	62269.5
ExN_FrC_L6_1_ExN_Tha_CALB	ExN_FrC_L6_1	ExN_Tha_CALB	ALCAM -> NRP1	0.262952655778635	107267.1	0.00262547439964054	127013	0.124409845698892	100808	0.0178233844666785	109595	0.769350898403151	73719	0.001	125200.5
ExN_FrC_L5IT_3_ExN_Tha_PVALB_1	ExN_FrC_L5IT_3	ExN_Tha_PVALB_1	SEMA3E -> NRP1	0.287605541671317	67721.5	0.00258526402611984	129310	0.596442515363847	23675	0.328161021227062	24791	0.713307846649496	98562	0	62269.5
ExN_FrC_L5/6NP_ExN_Tha_PVALB_2	ExN_FrC_L5/6NP	ExN_Tha_PVALB_2	HGF -> NRP1	0.336687564948773	80003.9	0.00537369646960902	47811	0.181140193576546	85184	0.16838119230027	49499	0.587523404009639	155256	0	62269.5
ExN_FrC_L5IT_1_ExN_Tha_CALB	ExN_FrC_L5IT_1	ExN_Tha_CALB	LAMA4 -> ITGA6_ITGB1	0.362276225520408	87515.9	0.00359839860172326	83677	0.270412743004075	64597	0.0601163451497528	86950	0.623208614934125	140086	0	62269.5
ExN_FrC_L6_2_ExN_Tha_CALB	ExN_FrC_L6_2	ExN_Tha_CALB	SEMA3A -> NRP1_PLXNA3	0.478482966298498	105894.9	0.0025896912484871	129057	0.0965153929365938	109058	0.0622923742036869	85922	0.615897054940559	143168	0	62269.5
ExN_FrC_L6_2_ExN_Tha_CALB	ExN_FrC_L6_2	ExN_Tha_CALB	SEMA3A -> NRP1_PLXNA1	0.640337553121849	113196.5	0.0021968181245506	151759	0.0581635379272979	121038	0.0409238491031329	96578	0.636623837535664	134338	0	62269.5
ExN_FrC_L5/6IT_ExN_Tha_PVALB_2	ExN_FrC_L5/6IT	ExN_Tha_PVALB_2	FSTL5 -> CNTN5	0.640471487568186	81777.5	0.00273346567480428	121084	0.304680629174546	58254	-0.0769301645220726	158088	0.928158964792428	9192	0	62269.5
ExN_FrC_L6_1_ExN_Tha_PVALB_2	ExN_FrC_L6_1	ExN_Tha_PVALB_2	ALCAM -> NRP1	0.696064145519639	133395	0.0021503987315973	154313	0.0192441895590739	133574	-0.0660168392885371	153709	0.751166903908437	81494	0.852	143885
ExN_FrC_L5/6IT_ExN_Tha_PVALB_1	ExN_FrC_L5/6IT	ExN_Tha_PVALB_1	SLIT3 -> ROBO2	0.737102349228176	109981.9	0.00428070848307044	65899	0.272623713898789	64191	-0.63811001254312	219197	0.926971309230094	9587	1	191035.5
ExN_FrC_L6_2_ExN_Tha_PVALB_2	ExN_FrC_L6_2	ExN_Tha_PVALB_2	SEMA3A -> NRP1_PLXNA3	0.787537047575103	125394.3	0.00208315598211738	158171	0.00535742852503489	138116	0.0100181258539583	114149	0.589849177217488	154266	0	62269.5
ExN_FrC_L6_2_ExN_Tha_PVALB_2	ExN_FrC_L6_2	ExN_Tha_PVALB_2	ALCAM -> NRP1	0.79485839056198	128615.7	0.00235956555697419	142278	0.0422247353389225	126272	-0.0778866126469207	158464	0.759740549884422	77839	0.41	138225.5
ExN_FrC_L5IT_3_ExN_Tha_PVALB_1	ExN_FrC_L5IT_3	ExN_Tha_PVALB_1	SLIT1 -> ROBO2	0.813359411912615	95891.5	0.00367801738187285	81213	0.479429256428476	34073	-0.501395207712906	214855	0.929954022019218	8606	0.626	140710.5
ExN_FrC_L6_2_ExN_Tha_PVALB_1	ExN_FrC_L6_2	ExN_Tha_PVALB_1	SLIT1 -> ROBO2	0.936065591990721	110291.3	0.0034481197163023	88764	0.393962245415031	44408	-0.590595804484206	217953	0.927822421102653	9296	1	191035.5
ExN_FrC_L6_1_ExN_Tha_PVALB_1	ExN_FrC_L6_1	ExN_Tha_PVALB_1	SLIT3 -> ROBO2	0.960230206720183	112871.7	0.00410714941178619	69890	0.228746352721928	73496	-0.663539321221417	219859	0.925557935852176	10078	1	191035.5
ExN_FrC_L5IT_1_ExN_Tha_PVALB_2	ExN_FrC_L5IT_1	ExN_Tha_PVALB_2	NTNG2 -> LRRC4C	1	124369.1	0.00361606203987936	83110	0.145201507881141	94898	-0.353662395516417	206093	0.83845985163923	46709	1	191035.5
ExN_FrC_L5IT_2_ExN_Tha_PVALB_1	ExN_FrC_L5IT_2	ExN_Tha_PVALB_1	SLIT1 -> ROBO2	1	117517.3	0.00311790631965778	101901	0.271201747009087	64478	-0.658335308769721	219729	0.924378237342637	10443	1	191035.5
ExN_FrC_L6_1_ExN_Tha_PVALB_1	ExN_FrC_L6_1	ExN_Tha_PVALB_1	SLIT1 -> ROBO2	1	119463.3	0.00304671092763529	105060	0.244734069144713	69944	-0.700704037363349	220589	0.923566920277999	10688	1	191035.5
ExN_FrC_L5/6NP_ExN_Tha_PVALB_1	ExN_FrC_L5/6NP	ExN_Tha_PVALB_1	SLIT3 -> ROBO2	1	141413.9	0.0028957569241402	112422	-0.0775050308218729	163971	-1.00885728573454	224778	0.912586586759698	14863	1	191035.5
ExN_FrC_L5IT_1_ExN_Tha_CALB	ExN_FrC_L5IT_1	ExN_Tha_CALB	NTNG2 -> LRRC4C	1	142829.7	0.00287828755735972	113292	0.00804741148814458	137190	-0.658643015370737	219736	0.8224036348118	52895	1	191035.5
ExN_FrC_L5/6IT_ExN_Tha_PVALB_1	ExN_FrC_L5/6IT	ExN_Tha_PVALB_1	SLIT1 -> ROBO2	1	125444.1	0.00285226078184663	114679	0.172445067381943	87461	-0.812932542592661	222522	0.921206399541451	11523	1	191035.5
ExN_FrC_L5IT_3_ExN_Tha_PVALB_2	ExN_FrC_L5IT_3	ExN_Tha_PVALB_2	NTNG2 -> LRRC4C	1	147328.5	0.00262566194312527	126999	-0.0357062691035467	151357	-0.438607069307888	211896	0.815595485013715	55355	1	191035.5
ExN_FrC_L5IT_1_ExN_Tha_PVALB_1	ExN_FrC_L5IT_1	ExN_Tha_PVALB_1	SLIT3 -> ROBO2	1	149634.7	0.00256853372868514	130300	-0.160230123933911	185036	-1.01479075402516	224822	0.907683977981182	16980	1	191035.5
ExN_FrC_L5IT_1_ExN_Tha_PVALB_1	ExN_FrC_L5IT_1	ExN_Tha_PVALB_1	NTNG2 -> LRRC4C	1	151595.9	0.00253998272557	131970	-0.0548442913409323	157258	-0.742856978615056	221432	0.813087605457249	56284	1	191035.5
ExN_FrC_L5/6IT_ExN_Tha_PVALB_2	ExN_FrC_L5/6IT	ExN_Tha_PVALB_2	NTNG2 -> LRRC4C	1	151421.5	0.00246838877720527	136049	-0.0644339912828752	160117	-0.456292188179964	212788	0.810905249572356	57118	1	191035.5
ExN_FrC_L5IT_1_ExN_Tha_PVALB_1	ExN_FrC_L5IT_1	ExN_Tha_PVALB_1	SLIT1 -> ROBO2	1	139016.1	0.00246760807891339	136100	0.0294461521195471	130398	-0.928094474273019	224015	0.915785959659579	13532	1	191035.5
ExN_FrC_L5IT_1_ExN_Tha_PVALB_2	ExN_FrC_L5IT_1	ExN_Tha_PVALB_2	FSTL5 -> CNTN5	1	98160.5	0.00225348533757616	148493	0.183889568913853	84481	-0.16966856252488	184129	0.921449125523324	11430	0	62269.5
ExN_FrC_L6_1_ExN_Tha_PVALB_2	ExN_FrC_L6_1	ExN_Tha_PVALB_2	FSTL5 -> CNTN5	1	101428.9	0.00213159140460273	155410	0.153213942724169	92704	-0.172135920885905	184602	0.919412880292209	12159	0	62269.5
ExN_FrC_L5IT_3_ExN_Tha_CALB	ExN_FrC_L5IT_3	ExN_Tha_CALB	NTNG2 -> LRRC4C	1	164022.5	0.00208995587392703	157754	-0.172860365496543	187720	-0.743587689162207	221449	0.797814684817641	62154	1	191035.5
ExN_FrC_L5/6IT_ExN_Tha_CALB	ExN_FrC_L5/6IT	ExN_Tha_CALB	NTNG2 -> LRRC4C	1	166999.3	0.00196477068861167	164779	-0.201588087675872	193345	-0.761272808034284	221711	0.792787102759848	64126	1	191035.5
ExN_FrC_L5IT_3_ExN_Tha_PVALB_1	ExN_FrC_L5IT_3	ExN_Tha_PVALB_1	NTNG2 -> LRRC4C	1	170019.9	0.00184430905918507	171245	-0.23575206832562	198977	-0.827801652406526	222724	0.787542027910026	66118	1	191035.5
ExN_FrC_L5/6NP_ExN_Tha_CALB	ExN_FrC_L5/6NP	ExN_Tha_CALB	SLIT1 -> ROBO2	1	142011.1	0.00176591841003881	175225	-0.098238548391492	169779	-0.26413226214595	197434	0.901954446685578	19335	0.98	148282.5
ExN_FrC_L6_2_ExN_Tha_PVALB_2	ExN_FrC_L6_2	ExN_Tha_PVALB_2	SEMA3A -> NRP1_PLXNA1	1	133152.9	0.00176496210521287	175261	-0.0367968021397384	151694	-0.0204402767333264	131312	0.610948278021494	145228	0	62269.5
ExN_FrC_L5/6IT_ExN_Tha_PVALB_1	ExN_FrC_L5/6IT	ExN_Tha_PVALB_1	NTNG2 -> LRRC4C	1	172421.1	0.0017338377453008	176795	-0.264479790504949	203016	-0.845486771278603	222980	0.782328697205494	68279	1	191035.5
ExN_FrC_L5IT_2_ExN_Tha_PVALB_2	ExN_FrC_L5IT_2	ExN_Tha_PVALB_2	NTNG2 -> LRRC4C	1	176522.3	0.00135832318815455	194663	-0.267200023597011	203400	-0.53337577326058	216107	0.760831881341091	77406	1	191035.5
ExN_FrC_L5IT_3_ExN_Tha_CALB	ExN_FrC_L5IT_3	ExN_Tha_CALB	SEMA3E -> NRP1	1	151361.3	0.00130981182246956	196805	0.0304975270617696	130024	-0.0666504281389642	153955	0.639116602279424	133263	0.783	142759.5
ExN_FrC_L6_2_ExN_Tha_PVALB_2	ExN_FrC_L6_2	ExN_Tha_PVALB_2	SLIT3 -> ROBO1	1	126014.9	0.00125056398161657	199261	0.0409870427007211	126638	-0.261757782750814	197183	0.84314231301838	44723	0	62269.5
ExN_FrC_L5IT_2_ExN_Tha_CALB	ExN_FrC_L5IT_2	ExN_Tha_CALB	NTNG2 -> LRRC4C	1	184391.3	0.00108118851065643	205761	-0.404354119990007	215713	-0.8383563931149	222876	0.739457467573929	86571	1	191035.5
ExN_FrC_L5IT_3_ExN_Tha_PVALB_2	ExN_FrC_L5IT_3	ExN_Tha_PVALB_2	SEMA3E -> NRP1	1	176696.9	0.00107280333110669	206069	-0.074668129078048	163168	-0.15049065189418	180003	0.615792632468844	143209	1	191035.5
ExN_FrC_L5/6NP_ExN_Tha_PVALB_1	ExN_FrC_L5/6NP	ExN_Tha_PVALB_1	SLIT1 -> ROBO2	1	175929.7	0.000983757288381086	209179	-0.522191862742406	221241	-1.37714381951505	227157	0.872873537863747	31036	1	191035.5
ExN_FrC_L5IT_2_ExN_Tha_PVALB_1	ExN_FrC_L5IT_2	ExN_Tha_PVALB_1	NTNG2 -> LRRC4C	1	187281.1	0.000954109026782303	210201	-0.467245822819084	219095	-0.922570356359219	223944	0.727233506868341	92130	1	191035.5
ExN_FrC_L6_2_ExN_Tha_CALB	ExN_FrC_L6_2	ExN_Tha_CALB	SLIT3 -> ROBO2	1	175193.7	0.000770345372026295	215879	-0.277134659660602	204676	-0.658905678017233	219746	0.843374407108363	44632	1	191035.5
ExN_FrC_L6_2_ExN_Tha_PVALB_1	ExN_FrC_L6_2	ExN_Tha_PVALB_1	SLIT3 -> ROBO2	1	186044.1	0.000429143764509964	224545	-0.701087974011515	225235	-1.77191723538633	228354	0.800756516063406	61051	1	191035.5
